# Supplementary material for: Analysis of bronchoalveolar lavage fluid metatranscriptomes among patients with COVID-19 disease
Source: Sci Rep. 2022 Dec 7;12:21125. doi: 10.1038/s41598-022-25463-0 (PMC9729217; doi:10.1038/s41598-022-25463-0)
Supplement: Supplementary file 2 — Supplementary Table 3. [file 41598_2022_25463_MOESM2_ESM.xlsx]

## Sheet: COVID_CAP_Uninfected
root	parental_term	depth	feature	metadata	value	coef	stderr	N	N.not.0	pval	qval
biological_process	viral_process	1	GO.0016032.viral.process	case	Uninfected	-0.0130382	0.0023187	86	31	2.82e-07	1.54e-06
biological_process	interspecies_interaction	1	GO.0044419.interspecies.interaction.between.organisms	case	Uninfected	-0.0137378	0.0024825	86	31	4.13e-07	1.7e-06
biological_process	interspecies_interaction	2	GO.0035821.modulation.of.process.of.other.organism	case	Community Acquired Pneumonia	-0.00329797	0.0013608	86	18	0.0175606	0.0319994
biological_process	interspecies_interaction	2	GO.0035821.modulation.of.process.of.other.organism	case	Uninfected	-0.0084006	0.00139899	86	18	4.96e-08	3.39e-07
biological_process	interspecies_interaction	2	GO.0044403.symbiotic.process	case	Uninfected	-0.0137543	0.00248368	86	31	4.13e-07	1.7e-06
biological_process	interspecies_interaction	3	GO.0051701.interaction.with.host	case	Uninfected	-0.00889307	0.00151264	86	20	8.77e-08	5.14e-07
biological_process	interspecies_interaction	3	GO.0051817.modulation.of.process.of.other.organism.involved.in.symbiotic.interaction	case	Community Acquired Pneumonia	-0.00329798	0.00136079	86	18	0.0175601	0.0319994
biological_process	interspecies_interaction	3	GO.0051817.modulation.of.process.of.other.organism.involved.in.symbiotic.interaction	case	Uninfected	-0.0084006	0.00139899	86	18	4.96e-08	3.39e-07
biological_process	interspecies_interaction	4	GO.0044003.modulation.by.symbiont.of.host.process	case	Community Acquired Pneumonia	-0.00329801	0.0013608	86	18	0.01756	0.0319994
biological_process	interspecies_interaction	4	GO.0044003.modulation.by.symbiont.of.host.process	case	Uninfected	-0.00840143	0.001399	86	18	4.94e-08	3.39e-07
biological_process	interspecies_interaction	5	GO.0044068.modulation.by.symbiont.of.host.cellular.process	case	Uninfected	-0.00677123	0.00103788	86	11	5.08e-09	1.05e-07
biological_process	interspecies_interaction	5	GO.0044068.modulation.by.symbiont.of.host.cellular.process	case	Community Acquired Pneumonia	-0.00370425	0.00100606	86	11	0.000414009	0.00125736
biological_process	interspecies_interaction	5	GO.0019048.modulation.by.virus.of.host.process	case	Community Acquired Pneumonia	-0.00377749	0.00130889	86	18	0.00498345	0.0118027
biological_process	interspecies_interaction	5	GO.0019048.modulation.by.virus.of.host.process	case	Uninfected	-0.00839439	0.00134779	86	18	1.87e-08	2.55e-07
biological_process	interspecies_interaction	6	GO.0019054.modulation.by.virus.of.host.cellular.process	case	Uninfected	-0.00677101	0.00103798	86	11	5.1e-09	1.05e-07
biological_process	interspecies_interaction	6	GO.0019054.modulation.by.virus.of.host.cellular.process	case	Community Acquired Pneumonia	-0.00370464	0.00100616	86	11	0.000413967	0.00125736
biological_process	metabolic_process	1	GO.0008152.metabolic.process	case	Community Acquired Pneumonia	0.00539971	0.00191171	86	76	0.00593206	0.0128008
biological_process	metabolic_process	1	GO.0008152.metabolic.process	case	Uninfected	0.0130627	0.00195963	86	76	2.9e-09	1.05e-07
biological_process	metabolic_process	2	GO.0009058.biosynthetic.process	case	Uninfected	0.0039591	0.00131868	86	23	0.00503775	0.0118027
biological_process	metabolic_process	2	GO.0009058.biosynthetic.process	case	Community Acquired Pneumonia	0.00511683	0.0013712	86	23	0.000493844	0.00144626
biological_process	metabolic_process	2	GO.0044237.cellular.metabolic.process	case	Uninfected	0.00850518	0.0014102	86	72	4.55e-08	3.39e-07
biological_process	metabolic_process	2	GO.0044237.cellular.metabolic.process	case	Community Acquired Pneumonia	0.00400175	0.00137481	86	72	0.00463302	0.0115124
biological_process	metabolic_process	2	GO.0006807.nitrogen.compound.metabolic.process	case	Uninfected	0.00378658	0.00102523	86	70	0.000405435	0.00125736
biological_process	metabolic_process	2	GO.0071704.organic.substance.metabolic.process	case	Uninfected	0.00752643	0.00121551	86	76	2.19e-08	2.57e-07
biological_process	metabolic_process	2	GO.0071704.organic.substance.metabolic.process	case	Community Acquired Pneumonia	0.00268523	0.00118091	86	76	0.0255827	0.0446336
biological_process	metabolic_process	2	GO.0044238.primary.metabolic.process	case	Uninfected	0.00579847	0.00105103	86	74	4.07e-07	1.7e-06
biological_process	metabolic_process	3	GO.0044249.cellular.biosynthetic.process	case	Community Acquired Pneumonia	0.00308691	0.000871722	86	12	0.00132535	0.00350508
biological_process	metabolic_process	3	GO.0034641.cellular.nitrogen.compound.metabolic.process	case	Uninfected	0.00249418	0.000941047	86	53	0.0106336	0.0212672
biological_process	metabolic_process	3	GO.0043170.macromolecule.metabolic.process	case	Uninfected	0.00447002	0.000768057	86	66	1.09e-06	4.24e-06
biological_process	metabolic_process	3	GO.1901576.organic.substance.biosynthetic.process	case	Community Acquired Pneumonia	0.00309822	0.00088095	86	12	0.00130131	0.00350508
biological_process	metabolic_process	3	GO.1901564.organonitrogen.compound.metabolic.process	case	Uninfected	0.00356009	0.000832342	86	5	5.03e-05	0.000187643
biological_process	metabolic_process	3	GO.1901564.organonitrogen.compound.metabolic.process	case	Community Acquired Pneumonia	0.00217224	0.000805868	86	5	0.0085325	0.0179401
biological_process	metabolic_process	4	GO.0044260.cellular.macromolecule.metabolic.process	case	Uninfected	0.0037465	0.000605998	86	4	2.74e-08	2.81e-07
biological_process	metabolic_process	4	GO.0044260.cellular.macromolecule.metabolic.process	case	Community Acquired Pneumonia	0.00200222	0.000595071	86	4	0.00116212	0.00328598
biological_process	metabolic_process	5	GO.0090304.nucleic.acid.metabolic.process	case	Community Acquired Pneumonia	-0.00190398	0.000850791	86	17	0.0286535	0.0479508
biological_process	metabolic_process	6	GO.0016070.RNA.metabolic.process	case	Uninfected	0.00193637	0.00086657	86	6	0.0281359	0.0479508
biological_process	cellular_process	1	GO.0009987.cellular.process	case	Uninfected	0.0161657	0.00180668	86	74	8.57e-14	7.03e-12
biological_process	cellular_process	1	GO.0009987.cellular.process	case	Community Acquired Pneumonia	0.00970194	0.00175561	86	74	3.75e-07	1.7e-06
molecular_function	catalytic_activity	1	GO.0003824.catalytic.activity	case	Uninfected	0.00895665	0.00372115	86	86	0.0229287	0.0408729
molecular_function	catalytic_activity	2	GO.0016787.hydrolase.activity	case	Community Acquired Pneumonia	-0.00794177	0.00123758	86	69	1.54e-08	2.52e-07
molecular_function	catalytic_activity	2	GO.0016787.hydrolase.activity	case	Uninfected	-0.00759329	0.00120251	86	69	7.84e-08	4.94e-07
molecular_function	catalytic_activity	2	GO.0016740.transferase.activity	case	Uninfected	0.00933171	0.0016424	86	58	3.05e-07	1.56e-06
molecular_function	catalytic_activity	2	GO.0016740.transferase.activity	case	Community Acquired Pneumonia	0.00649072	0.00163658	86	58	0.000156392	0.000557571
molecular_function	catalytic_activity	3	GO.0016772.transferase.activity.transferring.phosphorus.containing.groups	case	Community Acquired Pneumonia	0.00456749	0.0013778	86	14	0.00136784	0.00350508
molecular_function	catalytic_activity	3	GO.0016772.transferase.activity.transferring.phosphorus.containing.groups	case	Uninfected	0.00350671	0.0013853	86	14	0.0136399	0.0266303
molecular_function	catalytic_activity	4	GO.0016779.nucleotidyltransferase.activity	case	Community Acquired Pneumonia	0.00303686	0.00106459	86	7	0.00562278	0.0124613
biological_process	biological_regulation	2	GO.0050789.regulation.of.biological.process	case	Uninfected	-0.0030139	0.00114016	86	15	0.00988155	0.0202572
biological_process	biological_regulation	3	GO.0050794.regulation.of.cellular.process	case	Uninfected	-0.00230752	0.00104583	86	12	0.0302655	0.0496355
molecular_function	binding	1	GO.0005488.binding	case	Uninfected	0.00403167	0.00105555	86	81	0.000257229	0.000878867
molecular_function	binding	2	GO.0043167.ion.binding	case	Uninfected	0.0019122	0.000671088	86	8	0.00556815	0.0124613
