# Supplementary material for: Analysis of bronchoalveolar lavage fluid metatranscriptomes among patients with COVID-19 disease
Source: Sci Rep. 2022 Dec 7;12:21125. doi: 10.1038/s41598-022-25463-0 (PMC9729217; doi:10.1038/s41598-022-25463-0)
Supplement: Supplementary file 3 — Supplementary Table 4. [file 41598_2022_25463_MOESM3_ESM.xlsx]

## Sheet: Survived_Deceased
root	parental_term	terminal	depth	feature	name	coef	stderr	pval	qval	N	N.not.zero	namespace
molecular_function	transporter_activity	no	1	transporter activity GO:0005215	transporter activity	2.51	1.086	0.021	0.173	25	13	GO:0005215
molecular_function	transporter_activity	yes	2	transmembrane transporter activity GO:0022857	transmembrane transporter activity	2.487	1.075	0.021	0.173	25	13	GO:0022857
biological_process	localization	no	1	localization GO:0051179	localization	2.235	0.821	0.006	0.089	25	15	GO:0051179
biological_process	localization	no	2	establishment of localization GO:0051234	establishment of localization	2.241	0.822	0.006	0.089	25	15	GO:0051234
biological_process	localization	no	3	transport GO:0006810	transport	2.244	0.823	0.006	0.089	25	15	GO:0006810
biological_process	localization	yes	4	ion transport GO:0006811	ion transport	2.357	1.11	0.034	0.231	25	13	GO:0006811
biological_process	localization	yes	4	nitrogen compound transport GO:0071705	nitrogen compound transport	6.015	2.17	0.006	0.087	25	11	GO:0071705
biological_process	localization	yes	4	transmembrane transport GO:0055085	transmembrane transport	2.763	1.092	0.011	0.112	25	13	GO:0055085
biological_process	localization	yes	4	organic substance transport GO:0071702	organic substance transport	2.633	1.216	0.03	0.211	25	12	GO:0071702
biological_process	metabolic_process	no	2	obselete oxidation-reduction process GO:0055114	oxidation-reduction process	2.823	0.981	0.004	0.067	25	13	GO:0055114
biological_process	metabolic_process	no	3	carbohydrate metabolic process GO:0005975	carbohydrate metabolic process	2.245	0.717	0.002	0.039	25	15	GO:0005975
biological_process	metabolic_process	no	4	aromatic compound biosynthetic process GO:0019438	aromatic compound biosynthetic process	-0.478	0.116	0	0.004	25	25	GO:0019438
biological_process	metabolic_process	no	4	carbohydrate biosynthetic process GO:0016051	carbohydrate biosynthetic process	2.549	1.087	0.019	0.168	25	9	GO:0016051
biological_process	metabolic_process	no	4	cellular carbohydrate metabolic process GO:0044262	cellular carbohydrate metabolic process	2.24	0.875	0.01	0.109	25	12	GO:0044262
biological_process	metabolic_process	no	4	heterocycle biosynthetic process GO:0018130	heterocycle biosynthetic process	-0.393	0.1	0	0.007	25	25	GO:0018130
biological_process	metabolic_process	no	4	polysaccharide metabolic process GO:0005976	polysaccharide metabolic process	2.58	0.994	0.009	0.106	25	11	GO:0005976
biological_process	metabolic_process	no	4	pyrimidine-containing compound metabolic process GO:0072527	pyrimidine-containing compound metabolic process	-4.815	0.867	0	0	25	12	GO:0072527
biological_process	metabolic_process	no	5	cellular carbohydrate biosynthetic process GO:0034637	cellular carbohydrate biosynthetic process	2.559	1.143	0.025	0.198	25	7	GO:0034637
biological_process	metabolic_process	no	5	cellular polysaccharide metabolic process GO:0044264	cellular polysaccharide metabolic process	2.605	1.053	0.013	0.129	25	8	GO:0044264
biological_process	metabolic_process	no	5	phosphorylation GO:0016310	phosphorylation	2.897	0.888	0.001	0.036	25	13	GO:0016310
biological_process	metabolic_process	no	5	polysaccharide biosynthetic process GO:0000271	polysaccharide biosynthetic process	2.569	1.126	0.023	0.181	25	8	GO:0000271
biological_process	metabolic_process	no	6	cellular polysaccharide biosynthetic process GO:0033692	cellular polysaccharide biosynthetic process	2.547	1.17	0.029	0.208	25	7	GO:0033692
biological_process	metabolic_process	no	6	extracellular polysaccharide metabolic process GO:0046379	extracellular polysaccharide metabolic process	2.712	1.231	0.028	0.205	25	5	GO:0046379
biological_process	metabolic_process	no	6	nucleoside phosphate metabolic process GO:0006753	nucleoside phosphate metabolic process	-1.161	0.438	0.008	0.097	25	19	GO:0006753
biological_process	metabolic_process	no	6	RNA metabolic process GO:0016070	RNA metabolic process	-0.31	0.086	0	0.018	25	25	GO:0016070
biological_process	metabolic_process	no	7	RNA phosphodiester bond hydrolysis GO:0090501	RNA phosphodiester bond hydrolysis	-1.412	0.402	0	0.024	25	17	GO:0090501
biological_process	metabolic_process	no	4	macromolecule biosynthetic process GO:0009059	macromolecule biosynthetic process	0.382	0.103	0	0.015	25	25	GO:0009059
biological_process	metabolic_process	yes	4	organonitrogen compound catabolic process GO:1901565	organonitrogen compound catabolic process	-2.388	0.721	0.001	0.036	25	12	GO:1901565
biological_process	metabolic_process	yes	4	macromolecule modification GO:0043412	macromolecule modification	3.405	1.159	0.003	0.061	25	13	GO:0043412
biological_process	metabolic_process	yes	4	organic acid biosynthetic process GO:0016053	organic acid biosynthetic process	2.216	1.11	0.046	0.287	25	13	GO:0016053
biological_process	metabolic_process	yes	4	protein metabolic process GO:0019538	protein metabolic process	0.409	0.198	0.039	0.246	25	25	GO:0019538
biological_process	metabolic_process	yes	5	nucleobase-containing compound biosynthetic process GO:0034654	nucleobase-containing compound biosynthetic process	-0.63	0.117	0	0	25	25	GO:0034654
biological_process	metabolic_process	yes	5	pyrimidine-containing compound biosynthetic process GO:0072528	pyrimidine-containing compound biosynthetic process	-5.505	1.711	0.001	0.037	25	7	GO:0072528
biological_process	metabolic_process	yes	6	carbohydrate phosphorylation GO:0046835	carbohydrate phosphorylation	3.776	1.797	0.036	0.232	25	3	GO:0046835
biological_process	metabolic_process	yes	6	cellular amino acid metabolic process GO:0006520	cellular amino acid metabolic process	1.89	0.863	0.028	0.208	25	13	GO:0006520
biological_process	metabolic_process	yes	7	DNA recombination GO:0006310	DNA recombination	-2.13	0.667	0.001	0.037	25	12	GO:0006310
biological_process	metabolic_process	yes	7	extracellular polysaccharide biosynthetic process GO:0045226	extracellular polysaccharide biosynthetic process	2.712	1.231	0.028	0.205	25	5	GO:0045226
biological_process	metabolic_process	yes	7	nucleotide metabolic process GO:0009117	nucleotide metabolic process	-1.195	0.446	0.007	0.092	25	19	GO:0009117
biological_process	metabolic_process	yes	8	RNA phosphodiester bond hydrolysis, exonucleolytic GO:0090503	RNA phosphodiester bond hydrolysis, exonucleolytic	-0.968	0.412	0.019	0.168	25	17	GO:0090503
biological_process	cellular_process	no	2	cellular component organization or biogenesis GO:0071840	cellular component organization or biogenesis	1.283	0.447	0.004	0.067	25	21	GO:0071840
biological_process	cellular_process	yes	3	cellular component organization GO:0016043	cellular component organization	0.924	0.401	0.021	0.173	25	21	GO:0016043
molecular_function	catalytic_activity	no	2	catalytic activity, acting on RNA GO:0140098	catalytic activity, acting on RNA	-0.546	0.174	0.002	0.039	25	25	GO:0140098
molecular_function	catalytic_activity	no	3	hydrolase activity, acting on acid anhydrides GO:0016817	hydrolase activity, acting on acid anhydrides	-0.323	0.107	0.003	0.052	25	25	GO:0016817
molecular_function	catalytic_activity	no	5	pyrophosphatase activity GO:0016462	pyrophosphatase activity	-0.326	0.107	0.002	0.048	25	25	GO:0016462
molecular_function	catalytic_activity	yes	2	isomerase activity GO:0016853	isomerase activity	1.431	0.617	0.02	0.173	25	15	GO:0016853
molecular_function	catalytic_activity	yes	2	oxidoreductase activity GO:0016491	oxidoreductase activity	2.541	0.801	0.002	0.037	25	13	GO:0016491
molecular_function	catalytic_activity	yes	4	endopeptidase activity GO:0004175	endopeptidase activity	-0.995	0.309	0.001	0.037	25	21	GO:0004175
molecular_function	catalytic_activity	yes	4	phosphotransferase activity, alcohol group as acceptor GO:0016773	phosphotransferase activity, alcohol group as acceptor	4	1.553	0.01	0.108	25	11	GO:0016773
molecular_function	catalytic_activity	yes	5	carbohydrate kinase activity GO:0019200	carbohydrate kinase activity	3.788	1.8	0.035	0.232	25	3	GO:0019200
molecular_function	catalytic_activity	yes	5	glucose-1-phosphate thymidylyltransferase activity GO:0008879	glucose-1-phosphate thymidylyltransferase activity	2.742	1.237	0.027	0.205	25	5	GO:0008879
molecular_function	catalytic_activity	yes	5	ribonuclease activity GO:0004540	ribonuclease activity	-0.964	0.402	0.017	0.153	25	19	GO:0004540
molecular_function	catalytic_activity	yes	6	nucleoside-triphosphatase activity GO:0017111	nucleoside-triphosphatase activity	0.535	0.206	0.009	0.106	25	23	GO:0017111
molecular_function	catalytic_activity	yes	6	ribokinase activity GO:0004747	ribokinase activity	3.746	1.79	0.036	0.234	25	3	GO:0004747
molecular_function	binding	no	2	organic cyclic compound binding GO:0097159	organic cyclic compound binding	0.443	0.145	0.002	0.048	25	25	GO:0097159
molecular_function	binding	no	2	small molecule binding GO:0036094	small molecule binding	0.4	0.146	0.006	0.089	25	25	GO:0036094
molecular_function	binding	no	3	nucleic acid binding GO:0003676	nucleic acid binding	0.467	0.183	0.011	0.11	25	25	GO:0003676
molecular_function	binding	no	3	nucleoside phosphate binding GO:1901265	nucleoside phosphate binding	0.372	0.138	0.007	0.092	25	25	GO:1901265
molecular_function	binding	no	4	nucleotide binding GO:0000166	nucleotide binding	0.372	0.138	0.007	0.092	25	25	GO:0000166
molecular_function	binding	no	4	purine ribonucleoside triphosphate binding GO:0035639	purine ribonucleoside triphosphate binding	0.784	0.305	0.01	0.108	25	23	GO:0035639
molecular_function	binding	no	5	purine nucleotide binding GO:0017076	purine nucleotide binding	1.078	0.412	0.009	0.104	25	23	GO:0017076
molecular_function	binding	no	5	transition metal ion binding GO:0046914	transition metal ion binding	-0.545	0.106	0	0	25	25	GO:0046914
molecular_function	binding	no	6	adenyl nucleotide binding GO:0030554	adenyl nucleotide binding	0.702	0.322	0.029	0.208	25	23	GO:0030554
molecular_function	binding	no	6	purine ribonucleotide binding GO:0032555	purine ribonucleotide binding	0.761	0.265	0.004	0.067	25	23	GO:0032555
molecular_function	binding	yes	4	DNA binding GO:0003677	DNA binding	1.029	0.488	0.035	0.232	25	19	GO:0003677
molecular_function	binding	yes	4	RNA binding GO:0003723	RNA binding	0.989	0.303	0.001	0.036	25	23	GO:0003723
molecular_function	binding	yes	5	magnesium ion binding GO:0000287	magnesium ion binding	-2.336	0.709	0.001	0.036	25	11	GO:0000287
molecular_function	binding	yes	6	zinc ion binding GO:0008270	zinc ion binding	-0.88	0.266	0.001	0.036	25	24	GO:0008270
molecular_function	binding	yes	8	ATP binding GO:0005524	ATP binding	0.627	0.256	0.014	0.136	25	23	GO:0005524
