# Supplementary material for: Analysis of bronchoalveolar lavage fluid metatranscriptomes among patients with COVID-19 disease
Source: Sci Rep. 2022 Dec 7;12:21125. doi: 10.1038/s41598-022-25463-0 (PMC9729217; doi:10.1038/s41598-022-25463-0)
Supplement: Supplementary file 4 — Supplementary Table 5. [file 41598_2022_25463_MOESM4_ESM.xlsx]

## Sheet: GO_TERMS_DMM_contributions
GO_Term	dmm_1	dmm_2	dmm_3
GO:0000002-mitochondrial genome maintenance-mitochondrial genome maintenance	0.00162878	0.0668941	0.49517
GO:0000003-reproduction-reproduction	0.084461	0.0795948	0.630326
GO:0000006-high-affinity zinc transmembrane transporter activity-high-affinity zinc transmembrane transporter activity	0.00162879	0.00088045	0.453319
GO:0000009-alpha-1,6-mannosyltransferase activity-alpha-1,6-mannosyltransferase activity	0.0339983	0.00993444	0.154675
GO:0000011-vacuole inheritance-vacuole inheritance	0.00162878	0.000885323	0.0505456
GO:0000014-single-stranded DNA endodeoxyribonuclease activity-single-stranded DNA endodeoxyribonuclease activity	0.117045	0.0773789	0.683034
GO:0000018-regulation of DNA recombination-regulation of DNA recombination	0.660531	0.239713	3.00865
GO:0000019-regulation of mitotic recombination-regulation of mitotic recombination	0.0178174	0.000880251	0.319912
GO:0000023-maltose metabolic process-maltose metabolic process	0.345432	0.154483	2.1732
GO:0000025-maltose catabolic process-maltose catabolic process	0.0358355	0.000878809	0.555313
GO:0000026-alpha-1,2-mannosyltransferase activity-alpha-1,2-mannosyltransferase activity	0.00162878	0.00989046	0.102976
GO:0000027-ribosomal large subunit assembly-ribosomal large subunit assembly	0.51338	0.256609	3.16786
GO:0000028-ribosomal small subunit assembly-ribosomal small subunit assembly	0.319052	0.133512	1.38827
GO:0000030-mannosyltransferase activity-mannosyltransferase activity	0.810814	0.306684	3.09027
GO:0000032-cell wall mannoprotein biosynthetic process-cell wall mannoprotein biosynthetic process	0.00162879	0.000882335	0.232614
GO:0000033-alpha-1,3-mannosyltransferase activity-alpha-1,3-mannosyltransferase activity	0.00162877	0.000884896	0.0505455
GO:0000034-adenine deaminase activity-adenine deaminase activity	0.227666	0.123678	1.88609
GO:0000035-acyl binding-acyl binding	0.0339994	0.00989041	0.362883
GO:0000036-acyl carrier activity-acyl carrier activity	0.222161	0.113255	2.25208
GO:0000038-very long-chain fatty acid metabolic process-very long-chain fatty acid metabolic process	0.0178174	0.000884803	0.100639
GO:0000041-transition metal ion transport-transition metal ion transport	4.04373	1.0545	16.477
GO:0000045-autophagosome assembly-autophagosome assembly	0.0367229	0.0191823	0.0528526
GO:0000048-peptidyltransferase activity-peptidyltransferase activity	0.00162878	0.00997926	0.0045603
GO:0000049-tRNA binding-tRNA binding	7.47248	1.23105	14.1247
GO:0000050-urea cycle-urea cycle	0.338894	0.136066	2.48729
GO:0000052-citrulline metabolic process-citrulline metabolic process	0.0181147	0.000883848	0.112256
GO:0000053-argininosuccinate metabolic process-argininosuccinate metabolic process	0.0546722	0.0397884	0.627223
GO:0000054-ribosomal subunit export from nucleus-ribosomal subunit export from nucleus	1.14126	0.199281	0.919583
GO:0000055-ribosomal large subunit export from nucleus-ribosomal large subunit export from nucleus	1.14126	0.199281	0.686817
GO:0000062-fatty-acyl-CoA binding-fatty-acyl-CoA binding	0.071952	0.0465989	0.576271
GO:0000064-L-ornithine transmembrane transporter activity-L-ornithine transmembrane transporter activity	0.0178175	0.0278298	0.871346
GO:0000070-mitotic sister chromatid segregation-mitotic sister chromatid segregation	0.367723	0.11383	0.477391
GO:0000075-cell cycle checkpoint-cell cycle checkpoint	0.450166	0.119524	0.818004
GO:0000076-DNA replication checkpoint-DNA replication checkpoint	0.0350978	0.0391409	0.223767
GO:0000077-DNA damage checkpoint-DNA damage checkpoint	0.412763	0.116182	0.529309
GO:0000079-regulation of cyclin-dependent protein serine/threonine kinase activity-regulation of cyclin-dependent protein serine/threonine kinase activity	0.0682782	0.0190118	0.29061
GO:0000082-G1/S transition of mitotic cell cycle-G1/S transition of mitotic cell cycle	0.0354583	0.00989026	0.0964381
GO:0000083-regulation of transcription involved in G1/S transition of mitotic cell cycle-regulation of transcription involved in G1/S transition of mitotic cell cycle	0.00162878	0.000885229	0.0964381
GO:0000086-G2/M transition of mitotic cell cycle-G2/M transition of mitotic cell cycle	0.0339994	0.0100548	0.0505455
GO:0000096-sulfur amino acid metabolic process-sulfur amino acid metabolic process	2.64926	0.802136	12.5449
GO:0000097-sulfur amino acid biosynthetic process-sulfur amino acid biosynthetic process	2.48848	0.777472	11.9542
GO:0000098-sulfur amino acid catabolic process-sulfur amino acid catabolic process	0.00162878	0.0188443	0.625732
GO:0000099-sulfur amino acid transmembrane transporter activity-sulfur amino acid transmembrane transporter activity	0.17837	0.0594623	1.10318
GO:0000100-S-methylmethionine transmembrane transporter activity-S-methylmethionine transmembrane transporter activity	0.0178256	0.000880566	0.355713
GO:0000101-sulfur amino acid transport-sulfur amino acid transport	0.532537	0.238073	3.75892
GO:0000102-L-methionine secondary active transmembrane transporter activity-L-methionine secondary active transmembrane transporter activity	0.00162878	0.000884006	0.157395
GO:0000103-sulfate assimilation-sulfate assimilation	0.806891	0.26245	3.08684
GO:0000104-succinate dehydrogenase activity-succinate dehydrogenase activity	0.901979	0.39473	5.29831
GO:0000105-histidine biosynthetic process-histidine biosynthetic process	1.31198	0.479263	5.92397
GO:0000107-imidazoleglycerol-phosphate synthase activity-imidazoleglycerol-phosphate synthase activity	0.422365	0.179386	2.51773
GO:0000122-negative regulation of transcription by RNA polymerase II-negative regulation of transcription by RNA polymerase II	0.342779	0.196264	1.11287
GO:0000132-establishment of mitotic spindle orientation-establishment of mitotic spindle orientation	0.0178174	0.000884775	0.0045607
GO:0000140-acylglycerone-phosphate reductase activity-acylglycerone-phosphate reductase activity	0.0182643	0.000882406	0.179763
GO:0000147-actin cortical patch assembly-actin cortical patch assembly	0.00162878	0.0100551	0.0505455
GO:0000149-SNARE binding-SNARE binding	0.00162878	0.0193278	0.0528526
GO:0000150-recombinase activity-recombinase activity	2.16365	0.738569	7.0326
GO:0000154-rRNA modification-rRNA modification	8.82297	1.09845	11.2759
GO:0000155-phosphorelay sensor kinase activity-phosphorelay sensor kinase activity	4.92925	1.04398	19.5617
GO:0000156-phosphorelay response regulator activity-phosphorelay response regulator activity	0.743996	0.338068	4.06681
GO:0000160-phosphorelay signal transduction system-phosphorelay signal transduction system	6.03582	1.27843	23.8763
GO:0000161-osmosensory signaling MAPK cascade-osmosensory signaling MAPK cascade	0.00162877	0.000884896	0.0505455
GO:0000162-tryptophan biosynthetic process-tryptophan biosynthetic process	1.10006	0.337153	4.93871
GO:0000165-MAPK cascade-MAPK cascade	0.225814	0.0648617	0.824859
GO:0000166-nucleotide binding-nucleotide binding	28.2673	15.8265	88.0539
GO:0000175-3'-5'-exoribonuclease activity-3'-5'-exoribonuclease activity	0.387157	2.07426	6.36402
GO:0000179-rRNA (adenine-N6,N6-)-dimethyltransferase activity-rRNA (adenine-N6,N6-)-dimethyltransferase activity	0.38858	0.171188	3.22878
GO:0000182-rDNA binding-rDNA binding	0.0183553	0.00997909	0.0505455
GO:0000183-rDNA heterochromatin assembly-rDNA heterochromatin assembly	0.0183553	0.00997909	0.00456106
GO:0000184-nuclear-transcribed mRNA catabolic process, nonsense-mediated decay-nuclear-transcribed mRNA catabolic process, nonsense-mediated decay	0.259506	0.02835	0.500498
GO:0000185-activation of MAPKKK activity-activation of MAPKKK activity	0.0878371	0.000879043	0.0503757
GO:0000186-activation of MAPKK activity-activation of MAPKK activity	0.0345187	0.000853034	0.100639
GO:0000187-activation of MAPK activity-activation of MAPK activity	0.0894789	0.0188442	0.468349
GO:0000188-inactivation of MAPK activity-inactivation of MAPK activity	0.00162877	0.000884896	0.0505455
GO:0000209-protein polyubiquitination-protein polyubiquitination	0.26678	0.0567672	0.960906
GO:0000210-NAD+ diphosphatase activity-NAD+ diphosphatase activity	0.0971045	0.047501	1.12441
GO:0000212-meiotic spindle organization-meiotic spindle organization	0.109542	0.0188443	0.0526627
GO:0000213-tRNA-intron endonuclease activity-tRNA-intron endonuclease activity	0.00162878	0.000885227	0.142365
GO:0000217-DNA secondary structure binding-DNA secondary structure binding	0.0353577	0.0190117	0.624239
GO:0000224-peptide-N4-(N-acetyl-beta-glucosaminyl)asparagine amidase activity-peptide-N4-(N-acetyl-beta-glucosaminyl)asparagine amidase activity	0.0178174	0.000881059	0.353355
GO:0000225-N-acetylglucosaminylphosphatidylinositol deacetylase activity-N-acetylglucosaminylphosphatidylinositol deacetylase activity	0.0362294	0.0672527	0.987087
GO:0000226-microtubule cytoskeleton organization-microtubule cytoskeleton organization	1.10652	0.205042	1.33054
GO:0000234-phosphoethanolamine N-methyltransferase activity-phosphoethanolamine N-methyltransferase activity	0.00162878	0.000884609	0.0528527
GO:0000244-spliceosomal tri-snRNP complex assembly-spliceosomal tri-snRNP complex assembly	0.0178255	0.000853029	0.148298
GO:0000245-spliceosomal complex assembly-spliceosomal complex assembly	0.0350127	0.000883088	0.0505455
GO:0000250-lanosterol synthase activity-lanosterol synthase activity	0.00162877	0.000884896	0.0505455
GO:0000253-3-keto sterol reductase activity-3-keto sterol reductase activity	0.00162879	0.0200679	0.171448
GO:0000255-allantoin metabolic process-allantoin metabolic process	0.348231	0.147261	1.57512
GO:0000256-allantoin catabolic process-allantoin catabolic process	0.250868	0.0969786	1.19714
GO:0000257-nitrilase activity-nitrilase activity	0.106259	0.059358	0.720214
GO:0000266-mitochondrial fission-mitochondrial fission	0.00162877	0.000884896	0.0541153
GO:0000268-peroxisome targeting sequence binding-peroxisome targeting sequence binding	0.00162878	0.000885235	0.102976
GO:0000270-peptidoglycan metabolic process-peptidoglycan metabolic process	3.61935	0.902601	17.8709
GO:0000271-polysaccharide biosynthetic process-polysaccharide biosynthetic process	19.3074	3.49178	25.2562
GO:0000272-polysaccharide catabolic process-polysaccharide catabolic process	2.47309	0.655828	8.41632
GO:0000278-mitotic cell cycle-mitotic cell cycle	0.156441	0.0683415	0.634114
GO:0000280-nuclear division-nuclear division	0.0708008	0.028075	0.723777
GO:0000281-mitotic cytokinesis-mitotic cytokinesis	0.00162879	0.000881875	0.297599
GO:0000282-cellular bud site selection-cellular bud site selection	0.0339994	0.0100962	0.142365
GO:0000286-alanine dehydrogenase activity-alanine dehydrogenase activity	0.216258	0.144913	1.2575
GO:0000287-magnesium ion binding-magnesium ion binding	8.0756	2.50185	20.8515
GO:0000288-nuclear-transcribed mRNA catabolic process, deadenylation-dependent decay-nuclear-transcribed mRNA catabolic process, deadenylation-dependent decay	0.00162878	0.000885286	0.0505456
GO:0000289-nuclear-transcribed mRNA poly(A) tail shortening-nuclear-transcribed mRNA poly(A) tail shortening	0.00162879	0.000882602	0.195849
GO:0000290-deadenylation-dependent decapping of nuclear-transcribed mRNA-deadenylation-dependent decapping of nuclear-transcribed mRNA	0.0350127	0.000881322	0.148298
GO:0000291-nuclear-transcribed mRNA catabolic process, exonucleolytic-nuclear-transcribed mRNA catabolic process, exonucleolytic	0.00162878	0.00088398	0.195849
GO:0000293-ferric-chelate reductase activity-ferric-chelate reductase activity	0.00162878	0.000885234	0.102976
GO:0000295-adenine nucleotide transmembrane transporter activity-adenine nucleotide transmembrane transporter activity	0.0825459	0.0281833	1.12216
GO:0000302-response to reactive oxygen species-response to reactive oxygen species	0.933854	0.314664	4.24169
GO:0000303-response to superoxide-response to superoxide	0.0904571	0.0514455	0.3073
GO:0000305-response to oxygen radical-response to oxygen radical	0.0904571	0.0514455	0.3073
GO:0000309-nicotinamide-nucleotide adenylyltransferase activity-nicotinamide-nucleotide adenylyltransferase activity	0.104153	0.018844	1.37263
GO:0000310-xanthine phosphoribosyltransferase activity-xanthine phosphoribosyltransferase activity	0.0530272	0.0381442	1.5327
GO:0000316-sulfite transport-sulfite transport	0.00162877	0.000884896	0.0505455
GO:0000319-sulfite transmembrane transporter activity-sulfite transmembrane transporter activity	0.00162877	0.000884896	0.0505455
GO:0000334-3-hydroxyanthranilate 3,4-dioxygenase activity-3-hydroxyanthranilate 3,4-dioxygenase activity	0.00162879	0.00989032	0.401524
GO:0000338-protein deneddylation-protein deneddylation	0.00162878	0.000885178	0.10462
GO:0000339-RNA cap binding-RNA cap binding	0.0178173	0.00997911	0.0528526
GO:0000372-Group I intron splicing-Group I intron splicing	0.00162877	0.000884896	0.0505455
GO:0000375-RNA splicing, via transesterification reactions-RNA splicing, via transesterification reactions	0.415155	0.106729	0.733335
GO:0000376-RNA splicing, via transesterification reactions with guanosine as nucleophile-RNA splicing, via transesterification reactions with guanosine as nucleophile	0.00162877	0.000884896	0.0505455
GO:0000377-RNA splicing, via transesterification reactions with bulged adenosine as nucleophile-RNA splicing, via transesterification reactions with bulged adenosine as nucleophile	0.415155	0.106729	0.733335
GO:0000378-RNA exon ligation-RNA exon ligation	0.00162878	0.000883303	0.167889
GO:0000381-regulation of alternative mRNA splicing, via spliceosome-regulation of alternative mRNA splicing, via spliceosome	0.0345401	0.0190118	0.0964381
GO:0000387-spliceosomal snRNP assembly-spliceosomal snRNP assembly	0.0178255	0.0283756	0.208505
GO:0000388-spliceosome conformational change to release U4 (or U4atac) and U1 (or U11)-spliceosome conformational change to release U4 (or U4atac) and U1 (or U11)	0.0178174	0.000884696	0.00456068
GO:0000390-spliceosomal complex disassembly-spliceosomal complex disassembly	0.00162878	0.000884903	0.0505457
GO:0000393-spliceosomal conformational changes to generate catalytic conformation-spliceosomal conformational changes to generate catalytic conformation	0.0178174	0.000884696	0.00456068
GO:0000394-RNA splicing, via endonucleolytic cleavage and ligation-RNA splicing, via endonucleolytic cleavage and ligation	0.0724008	0.0590271	1.03268
GO:0000395-mRNA 5'-splice site recognition-mRNA 5'-splice site recognition	0.00162878	0.000885245	0.0528525
GO:0000398-mRNA splicing, via spliceosome-mRNA splicing, via spliceosome	0.415155	0.106729	0.726104
GO:0000400-four-way junction DNA binding-four-way junction DNA binding	0.00162878	0.000885234	0.100639
GO:0000403-Y-form DNA binding-Y-form DNA binding	0.00162878	0.000885234	0.107721
GO:0000404-heteroduplex DNA loop binding-heteroduplex DNA loop binding	0.00162878	0.000885245	0.0505455
GO:0000405-bubble DNA binding-bubble DNA binding	0.018264	0.000884602	0.100647
GO:0000406-double-strand/single-strand DNA junction binding-double-strand/single-strand DNA junction binding	0.00162878	0.000885245	0.0505455
GO:0000413-protein peptidyl-prolyl isomerization-protein peptidyl-prolyl isomerization	1.84627	0.608545	9.07307
GO:0000414-regulation of histone H3-K36 methylation-regulation of histone H3-K36 methylation	0.0178174	0.000884867	0.0505455
GO:0000416-positive regulation of histone H3-K36 methylation-positive regulation of histone H3-K36 methylation	0.00162877	0.000884896	0.0505455
GO:0000422-autophagy of mitochondrion-autophagy of mitochondrion	0.0536927	0.0465989	0.158286
GO:0000429-carbon catabolite regulation of transcription from RNA polymerase II promoter-carbon catabolite regulation of transcription from RNA polymerase II promoter	0.00162878	0.0100244	0.0964381
GO:0000430-regulation of transcription from RNA polymerase II promoter by glucose-regulation of transcription from RNA polymerase II promoter by glucose	0.00162877	0.000884896	0.0505455
GO:0000433-carbon catabolite repression of transcription from RNA polymerase II promoter by glucose-carbon catabolite repression of transcription from RNA polymerase II promoter by glucose	0.00162877	0.000884896	0.0505455
GO:0000436-carbon catabolite activation of transcription from RNA polymerase II promoter-carbon catabolite activation of transcription from RNA polymerase II promoter	0.00162878	0.0100247	0.0045609
GO:0000447-endonucleolytic cleavage in ITS1 to separate SSU-rRNA from 5.8S rRNA and LSU-rRNA from tricistronic rRNA transcript (SSU-rRNA, 5.8S rRNA, LSU-rRNA)-endonucleolytic cleavage in ITS1 to separate SSU-rRNA from 5.8S rRNA and LSU-rRNA from tricistronic rRNA transcript (SSU-rRNA, 5.8S rRNA, LSU-rRNA)	0.145742	0.0278816	0.142347
GO:0000451-rRNA 2'-O-methylation-rRNA 2'-O-methylation	5.61687	0.603416	3.73476
GO:0000453-enzyme-directed rRNA 2'-O-methylation-enzyme-directed rRNA 2'-O-methylation	5.58022	0.599967	3.51744
GO:0000455-enzyme-directed rRNA pseudouridine synthesis-enzyme-directed rRNA pseudouridine synthesis	0.0752318	0.0789674	1.06561
GO:0000460-maturation of 5.8S rRNA-maturation of 5.8S rRNA	5.55389	0.569505	0.70219
GO:0000462-maturation of SSU-rRNA from tricistronic rRNA transcript (SSU-rRNA, 5.8S rRNA, LSU-rRNA)-maturation of SSU-rRNA from tricistronic rRNA transcript (SSU-rRNA, 5.8S rRNA, LSU-rRNA)	0.202418	0.0386967	0.884342
GO:0000463-maturation of LSU-rRNA from tricistronic rRNA transcript (SSU-rRNA, 5.8S rRNA, LSU-rRNA)-maturation of LSU-rRNA from tricistronic rRNA transcript (SSU-rRNA, 5.8S rRNA, LSU-rRNA)	5.55389	0.569505	0.70219
GO:0000466-maturation of 5.8S rRNA from tricistronic rRNA transcript (SSU-rRNA, 5.8S rRNA, LSU-rRNA)-maturation of 5.8S rRNA from tricistronic rRNA transcript (SSU-rRNA, 5.8S rRNA, LSU-rRNA)	5.55389	0.569505	0.70219
GO:0000469-cleavage involved in rRNA processing-cleavage involved in rRNA processing	0.223754	0.056726	0.319923
GO:0000470-maturation of LSU-rRNA-maturation of LSU-rRNA	5.56686	0.573349	1.8397
GO:0000472-endonucleolytic cleavage to generate mature 5'-end of SSU-rRNA from (SSU-rRNA, 5.8S rRNA, LSU-rRNA)-endonucleolytic cleavage to generate mature 5'-end of SSU-rRNA from (SSU-rRNA, 5.8S rRNA, LSU-rRNA)	0.145742	0.0278816	0.0964437
GO:0000478-endonucleolytic cleavage involved in rRNA processing-endonucleolytic cleavage involved in rRNA processing	0.223754	0.056726	0.307954
GO:0000479-endonucleolytic cleavage of tricistronic rRNA transcript (SSU-rRNA, 5.8S rRNA, LSU-rRNA)-endonucleolytic cleavage of tricistronic rRNA transcript (SSU-rRNA, 5.8S rRNA, LSU-rRNA)	0.223754	0.056726	0.307954
GO:0000480-endonucleolytic cleavage in 5'-ETS of tricistronic rRNA transcript (SSU-rRNA, 5.8S rRNA, LSU-rRNA)-endonucleolytic cleavage in 5'-ETS of tricistronic rRNA transcript (SSU-rRNA, 5.8S rRNA, LSU-rRNA)	0.145742	0.0278816	0.0964437
GO:0000491-small nucleolar ribonucleoprotein complex assembly-small nucleolar ribonucleoprotein complex assembly	0.00162877	0.000884896	0.0505455
GO:0000578-embryonic axis specification-embryonic axis specification	0.0178251	0.000884676	0.00455005
GO:0000700-mismatch base pair DNA N-glycosylase activity-mismatch base pair DNA N-glycosylase activity	0.00162878	0.0196029	0.532132
GO:0000701-purine-specific mismatch base pair DNA N-glycosylase activity-purine-specific mismatch base pair DNA N-glycosylase activity	0.00162879	0.0196029	0.359365
GO:0000702-oxidized base lesion DNA N-glycosylase activity-oxidized base lesion DNA N-glycosylase activity	0.24949	0.169554	2.02123
GO:0000703-oxidized pyrimidine nucleobase lesion DNA N-glycosylase activity-oxidized pyrimidine nucleobase lesion DNA N-glycosylase activity	0.0181148	0.0385771	0.263591
GO:0000706-meiotic DNA double-strand break processing-meiotic DNA double-strand break processing	0.367723	0.0637808	0.30148
GO:0000710-meiotic mismatch repair-meiotic mismatch repair	0.00162878	0.000885245	0.0505455
GO:0000712-resolution of meiotic recombination intermediates-resolution of meiotic recombination intermediates	0.00162878	0.000884845	0.154675
GO:0000715-nucleotide-excision repair, DNA damage recognition-nucleotide-excision repair, DNA damage recognition	0.76908	0.279999	4.24046
GO:0000716-transcription-coupled nucleotide-excision repair, DNA damage recognition-transcription-coupled nucleotide-excision repair, DNA damage recognition	0.765528	0.279999	4.12982
GO:0000717-nucleotide-excision repair, DNA duplex unwinding-nucleotide-excision repair, DNA duplex unwinding	0.00162878	0.000885234	0.100639
GO:0000719-photoreactive repair-photoreactive repair	0.00162877	0.000884896	0.0528525
GO:0000721-(R,R)-butanediol dehydrogenase activity-(R,R)-butanediol dehydrogenase activity	0.00153399	0.0194306	0.97496
GO:0000722-telomere maintenance via recombination-telomere maintenance via recombination	0.367723	0.0637808	0.337868
GO:0000723-telomere maintenance-telomere maintenance	0.741557	0.148233	1.63254
GO:0000724-double-strand break repair via homologous recombination-double-strand break repair via homologous recombination	1.07126	0.282487	5.2333
GO:0000725-recombinational repair-recombinational repair	1.21349	0.386911	6.07748
GO:0000726-non-recombinational repair-non-recombinational repair	0.14571	0.0882091	1.17669
GO:0000727-double-strand break repair via break-induced replication-double-strand break repair via break-induced replication	0.0509621	0.000881406	0.0541153
GO:0000729-DNA double-strand break processing-DNA double-strand break processing	0.549279	0.116179	0.674105
GO:0000730-DNA recombinase assembly-DNA recombinase assembly	0.00162877	0.000884896	0.0505455
GO:0000731-DNA synthesis involved in DNA repair-DNA synthesis involved in DNA repair	0.0916967	0.0281016	1.22978
GO:0000733-DNA strand renaturation-DNA strand renaturation	0.228595	0.0891628	0.901892
GO:0000735-removal of nonhomologous ends-removal of nonhomologous ends	0.00162878	0.000885245	0.0505455
GO:0000737-DNA catabolic process, endonucleolytic-DNA catabolic process, endonucleolytic	0.0908822	0.0767001	0.608078
GO:0000738-DNA catabolic process, exonucleolytic-DNA catabolic process, exonucleolytic	0.0947636	0.0997148	0.42426
GO:0000740-nuclear membrane fusion-nuclear membrane fusion	0.00162878	0.000884842	0.0964381
GO:0000741-karyogamy-karyogamy	0.132734	0.0278299	0.319922
GO:0000742-karyogamy involved in conjugation with cellular fusion-karyogamy involved in conjugation with cellular fusion	0.0188403	0.00088272	0.200164
GO:0000746-conjugation-conjugation	1.32065	0.552009	4.0134
GO:0000749-response to pheromone triggering conjugation with cellular fusion-response to pheromone triggering conjugation with cellular fusion	0.00162877	0.000884896	0.0505455
GO:0000768-syncytium formation by plasma membrane fusion-syncytium formation by plasma membrane fusion	0.0178173	0.0102912	0.100639
GO:0000770-peptide pheromone export-peptide pheromone export	0.0178174	0.000884544	0.00456043
GO:0000773-phosphatidyl-N-methylethanolamine N-methyltransferase activity-phosphatidyl-N-methylethanolamine N-methyltransferase activity	0.0178173	0.00989028	0.162857
GO:0000774-adenyl-nucleotide exchange factor activity-adenyl-nucleotide exchange factor activity	0.334218	0.21914	3.01896
GO:0000810-diacylglycerol diphosphate phosphatase activity-diacylglycerol diphosphate phosphatase activity	0.00162878	0.000884006	0.157395
GO:0000819-sister chromatid segregation-sister chromatid segregation	0.367723	0.11383	0.49735
GO:0000820-regulation of glutamine family amino acid metabolic process-regulation of glutamine family amino acid metabolic process	0.314646	0.109484	2.4837
GO:0000821-regulation of arginine metabolic process-regulation of arginine metabolic process	0.0181042	0.0099331	0.451995
GO:0000822-inositol hexakisphosphate binding-inositol hexakisphosphate binding	0.00162877	0.000884896	0.0505455
GO:0000823-inositol-1,4,5-trisphosphate 6-kinase activity-inositol-1,4,5-trisphosphate 6-kinase activity	0.0181056	0.000884766	0.00456071
GO:0000828-inositol hexakisphosphate kinase activity-inositol hexakisphosphate kinase activity	0.0345401	0.00989029	0.0964381
GO:0000829-inositol heptakisphosphate kinase activity-inositol heptakisphosphate kinase activity	0.00162878	0.0098906	0.00456089
GO:0000900-translation repressor activity, mRNA regulatory element binding-translation repressor activity, mRNA regulatory element binding	0.00162877	0.000884896	0.0505455
GO:0000902-cell morphogenesis-cell morphogenesis	0.606847	0.306618	4.36917
GO:0000904-cell morphogenesis involved in differentiation-cell morphogenesis involved in differentiation	0.0181056	0.047221	0.618161
GO:0000906-6,7-dimethyl-8-ribityllumazine synthase activity-6,7-dimethyl-8-ribityllumazine synthase activity	0.166012	0.0461974	1.93355
GO:0000907-sulfonate dioxygenase activity-sulfonate dioxygenase activity	0.0178174	0.00989039	0.380263
GO:0000908-taurine dioxygenase activity-taurine dioxygenase activity	0.182693	0.0939463	1.40512
GO:0000910-cytokinesis-cytokinesis	1.17031	0.455748	6.83256
GO:0000912-assembly of actomyosin apparatus involved in cytokinesis-assembly of actomyosin apparatus involved in cytokinesis	0.00162878	0.000885323	0.0505456
GO:0000915-actomyosin contractile ring assembly-actomyosin contractile ring assembly	0.00162878	0.000885323	0.0505456
GO:0000916-actomyosin contractile ring contraction-actomyosin contractile ring contraction	0.00162878	0.000885323	0.0505456
GO:0000917-division septum assembly-division septum assembly	1.06383	0.380357	6.01541
GO:0000920-septum digestion after cytokinesis-septum digestion after cytokinesis	0.409038	0.195578	1.79867
GO:0000921-septin ring assembly-septin ring assembly	0.0700933	0.0713866	0.801143
GO:0000947-amino acid catabolic process to alcohol via Ehrlich pathway-amino acid catabolic process to alcohol via Ehrlich pathway	0.00162879	0.0289285	0.102976
GO:0000949-aromatic amino acid family catabolic process to alcohol via Ehrlich pathway-aromatic amino acid family catabolic process to alcohol via Ehrlich pathway	0.00162877	0.000884896	0.0505455
GO:0000955-amino acid catabolic process via Ehrlich pathway-amino acid catabolic process via Ehrlich pathway	0.00162879	0.0289285	0.102976
GO:0000956-nuclear-transcribed mRNA catabolic process-nuclear-transcribed mRNA catabolic process	0.397829	0.0377969	0.643286
GO:0000957-mitochondrial RNA catabolic process-mitochondrial RNA catabolic process	0.0345188	0.000853027	0.225908
GO:0000958-mitochondrial mRNA catabolic process-mitochondrial mRNA catabolic process	0.00162878	0.000885676	0.114185
GO:0000959-mitochondrial RNA metabolic process-mitochondrial RNA metabolic process	0.105736	0.0299652	0.654103
GO:0000960-regulation of mitochondrial RNA catabolic process-regulation of mitochondrial RNA catabolic process	0.00162878	0.000885726	0.0505456
GO:0000962-positive regulation of mitochondrial RNA catabolic process-positive regulation of mitochondrial RNA catabolic process	0.00162878	0.000885726	0.0505456
GO:0000963-mitochondrial RNA processing-mitochondrial RNA processing	0.0345188	0.0296579	0.424365
GO:0000964-mitochondrial RNA 5'-end processing-mitochondrial RNA 5'-end processing	0.00162879	0.0196364	0.0964381
GO:0000965-mitochondrial RNA 3'-end processing-mitochondrial RNA 3'-end processing	0.00162879	0.0196364	0.175426
GO:0000966-RNA 5'-end processing-RNA 5'-end processing	0.489686	0.292418	3.14083
GO:0000967-rRNA 5'-end processing-rRNA 5'-end processing	0.372977	0.20052	2.51141
GO:0000968-tRNA exon ligation-tRNA exon ligation	0.00162878	0.000883303	0.167889
GO:0000971-tRNA exon ligation utilizing 2',3' cyclic phosphate of 5'-exon as source of linkage phosphate-tRNA exon ligation utilizing 2',3' cyclic phosphate of 5'-exon as source of linkage phosphate	0.00162878	0.000883303	0.167889
GO:0000972-transcription-dependent tethering of RNA polymerase II gene DNA at nuclear periphery-transcription-dependent tethering of RNA polymerase II gene DNA at nuclear periphery	0.0740159	0.00989043	0.112051
GO:0000973-posttranscriptional tethering of RNA polymerase II gene DNA at nuclear periphery-posttranscriptional tethering of RNA polymerase II gene DNA at nuclear periphery	0.0740159	0.00989043	0.112051
GO:0000976-transcription regulatory region sequence-specific DNA binding-transcription regulatory region sequence-specific DNA binding	1.2549	0.578688	3.2578
GO:0000977-RNA polymerase II transcription regulatory region sequence-specific DNA binding-RNA polymerase II transcription regulatory region sequence-specific DNA binding	0.201615	0.0870623	0.699536
GO:0000978-RNA polymerase II cis-regulatory region sequence-specific DNA binding-RNA polymerase II cis-regulatory region sequence-specific DNA binding	0.194229	0.0765748	0.462314
GO:0000979-RNA polymerase II core promoter sequence-specific DNA binding-RNA polymerase II core promoter sequence-specific DNA binding	0.0345401	0.00989031	0.0505455
GO:0000980-RNA polymerase II cis-regulatory region sequence-specific DNA binding-RNA polymerase II cis-regulatory region sequence-specific DNA binding	0.00162878	0.000884586	0.0964381
GO:0000981-DNA-binding transcription factor activity, RNA polymerase II-specific-DNA-binding transcription factor activity, RNA polymerase II-specific	1.21921	0.224697	1.34307
GO:0000982-DNA-binding transcription factor activity, RNA polymerase II-specific-DNA-binding transcription factor activity, RNA polymerase II-specific	0.00162879	0.00989026	0.100639
GO:0000984-bacterial-type RNA polymerase transcription regulatory region sequence-specific DNA binding-bacterial-type RNA polymerase transcription regulatory region sequence-specific DNA binding	0.883316	0.490926	1.78973
GO:0000985-bacterial-type RNA polymerase core promoter sequence-specific DNA binding-bacterial-type RNA polymerase core promoter sequence-specific DNA binding	0.00153161	0.00993429	0.351227
GO:0000986-bacterial-type cis-regulatory region sequence-specific DNA binding-bacterial-type cis-regulatory region sequence-specific DNA binding	0.826499	0.451619	1.54507
GO:0000987-cis-regulatory region sequence-specific DNA binding-cis-regulatory region sequence-specific DNA binding	0.910273	0.510536	1.94225
GO:0000992-RNA polymerase III cis-regulatory region sequence-specific DNA binding-RNA polymerase III cis-regulatory region sequence-specific DNA binding	0.0178174	0.000884652	0.0528526
GO:0000993-RNA polymerase II complex binding-RNA polymerase II complex binding	0.00162878	0.010055	0.100639
GO:0000995-RNA polymerase III general transcription initiation factor activity-RNA polymerase III general transcription initiation factor activity	0.135031	0.0494678	0.0541154
GO:0001000-bacterial-type RNA polymerase core enzyme binding-bacterial-type RNA polymerase core enzyme binding	0.0704735	0.0375039	0.73645
GO:0001002-RNA polymerase III type 1 promoter sequence-specific DNA binding-RNA polymerase III type 1 promoter sequence-specific DNA binding	0.00162877	0.000884896	0.0505455
GO:0001003-RNA polymerase III type 2 promoter sequence-specific DNA binding-RNA polymerase III type 2 promoter sequence-specific DNA binding	0.00162877	0.000884896	0.0505455
GO:0001012-RNA polymerase II transcription regulatory region sequence-specific DNA binding-RNA polymerase II transcription regulatory region sequence-specific DNA binding	0.00162878	0.000884105	0.142365
GO:0001016-RNA polymerase III transcription regulatory region sequence-specific DNA binding-RNA polymerase III transcription regulatory region sequence-specific DNA binding	0.0178174	0.000884652	0.0528526
GO:0001017-bacterial-type RNA polymerase transcription regulatory region sequence-specific DNA binding-bacterial-type RNA polymerase transcription regulatory region sequence-specific DNA binding	0.0178255	0.0191821	0.00454997
GO:0001018-mitochondrial promoter sequence-specific DNA binding-mitochondrial promoter sequence-specific DNA binding	0.00162878	0.000885245	0.0528525
GO:0001025-RNA polymerase III general transcription initiation factor binding-RNA polymerase III general transcription initiation factor binding	0.00162877	0.000884896	0.0505455
GO:0001046-core promoter sequence-specific DNA binding-core promoter sequence-specific DNA binding	0.0345392	0.0187716	0.414374
GO:0001047-core promoter sequence-specific DNA binding-core promoter sequence-specific DNA binding	0.0183657	0.0198061	0.104628
GO:0001054-RNA polymerase I activity-RNA polymerase I activity	0.00162878	0.000885245	0.0528525
GO:0001055-RNA polymerase II activity-RNA polymerase II activity	0.00162878	0.0099791	0.102976
GO:0001056-RNA polymerase III activity-RNA polymerase III activity	0.00162878	0.000885245	0.0528525
GO:0001067-regulatory region nucleic acid binding-regulatory region nucleic acid binding	1.41674	0.598588	3.77574
GO:0001070-RNA-binding transcription regulator activity-RNA-binding transcription regulator activity	0.00162878	0.000883917	0.151653
GO:0001072-transcription antitermination factor activity, RNA binding-transcription antitermination factor activity, RNA binding	0.0360361	0.0100548	0.106947
GO:0001073-transcription antitermination factor activity, DNA binding-transcription antitermination factor activity, DNA binding	0.00162879	0.000881441	0.367767
GO:0001075-RNA polymerase II general transcription initiation factor activity-RNA polymerase II general transcription initiation factor activity	0.00162878	0.0100247	0.0045609
GO:0001077-DNA-binding transcription activator activity, RNA polymerase II-specific-DNA-binding transcription activator activity, RNA polymerase II-specific	0.0837988	0.0376371	0.345291
GO:0001078-DNA-binding transcription repressor activity, RNA polymerase II-specific-DNA-binding transcription repressor activity, RNA polymerase II-specific	0.0509786	0.0278127	0.252811
GO:0001079-nitrogen catabolite regulation of transcription from RNA polymerase II promoter-nitrogen catabolite regulation of transcription from RNA polymerase II promoter	0.00162877	0.000884896	0.0505455
GO:0001085-RNA polymerase II transcription factor binding-RNA polymerase II transcription factor binding	0.00162878	0.000884908	0.10462
GO:0001091-RNA polymerase II general transcription initiation factor binding-RNA polymerase II general transcription initiation factor binding	0.00162878	0.0100781	0.00456091
GO:0001095-TFIIE-class transcription factor complex binding-TFIIE-class transcription factor complex binding	0.00162878	0.0100247	0.0045609
GO:0001097-TFIIH-class transcription factor complex binding-TFIIH-class transcription factor complex binding	0.00162878	0.0100247	0.0045609
GO:0001098-basal transcription machinery binding-basal transcription machinery binding	0.00162879	0.0288228	0.335066
GO:0001099-basal RNA polymerase II transcription machinery binding-basal RNA polymerase II transcription machinery binding	0.00162878	0.0195208	0.100639
GO:0001101-response to acid chemical-response to acid chemical	0.365282	0.211501	2.47273
GO:0001102-RNA polymerase II activating transcription factor binding-RNA polymerase II activating transcription factor binding	0.00162878	0.0100548	0.102976
GO:0001103-RNA polymerase II repressing transcription factor binding-RNA polymerase II repressing transcription factor binding	0.00162878	0.00989058	0.0505455
GO:0001108-bacterial-type RNA polymerase holo enzyme binding-bacterial-type RNA polymerase holo enzyme binding	0.00162879	0.00989026	0.32902
GO:0001109-promoter clearance during DNA-templated transcription-promoter clearance during DNA-templated transcription	0.0178174	0.000884485	0.0964381
GO:0001111-promoter clearance from RNA polymerase II promoter-promoter clearance from RNA polymerase II promoter	0.0178174	0.000884485	0.0964381
GO:0001112-DNA-templated transcription open complex formation-DNA-templated transcription open complex formation	0.0178174	0.000884485	0.0964381
GO:0001113-transcription open complex formation at RNA polymerase II promoter-transcription open complex formation at RNA polymerase II promoter	0.0178174	0.000884485	0.0964381
GO:0001120-protein-DNA complex remodeling-protein-DNA complex remodeling	0.0178174	0.000884485	0.0964381
GO:0001121-bacterial transcription-bacterial transcription	0.0550324	0.0696054	0.259128
GO:0001123-transcription initiation from bacterial-type RNA polymerase promoter-transcription initiation from bacterial-type RNA polymerase promoter	0.759127	0.283228	3.91484
GO:0001130-DNA-binding transcription factor activity-DNA-binding transcription factor activity	0.0183553	0.000881468	0.284484
GO:0001131-DNA-binding transcription factor activity-DNA-binding transcription factor activity	0.0363707	0.0188443	0.298036
GO:0001140-DNA-binding transcription activator activity-DNA-binding transcription activator activity	0.0550324	0.0696054	0.259128
GO:0001141-DNA-binding transcription repressor activity-DNA-binding transcription repressor activity	0.761524	0.403055	0.602104
GO:0001147-transcription termination site sequence-specific DNA binding-transcription termination site sequence-specific DNA binding	0.0690139	0.0101118	0.148276
GO:0001150-bacterial-type cis-regulatory region sequence-specific DNA binding-bacterial-type cis-regulatory region sequence-specific DNA binding	0.0181056	0.0491949	0.536171
GO:0001151-DNA-binding transcription factor activity-DNA-binding transcription factor activity	0.00162879	0.028943	0.336477
GO:0001156-TFIIIC-class transcription factor complex binding-TFIIIC-class transcription factor complex binding	0.00162877	0.000884896	0.0505455
GO:0001158-cis-regulatory region sequence-specific DNA binding-cis-regulatory region sequence-specific DNA binding	0.00162878	0.0098906	0.00456089
GO:0001163-RNA polymerase I transcription regulatory region sequence-specific DNA binding-RNA polymerase I transcription regulatory region sequence-specific DNA binding	0.00162878	0.0193277	0.00456106
GO:0001165-RNA polymerase I cis-regulatory region sequence-specific DNA binding-RNA polymerase I cis-regulatory region sequence-specific DNA binding	0.00162878	0.0193277	0.00456106
GO:0001171-reverse transcription-reverse transcription	0.187835	0.0284524	0.416286
GO:0001172-transcription, RNA-templated-transcription, RNA-templated	3.2725	8.55752	8.4321
GO:0001173-DNA-templated transcriptional start site selection-DNA-templated transcriptional start site selection	0.00162877	0.000884896	0.0505455
GO:0001174-transcriptional start site selection at RNA polymerase II promoter-transcriptional start site selection at RNA polymerase II promoter	0.00162877	0.000884896	0.0505455
GO:0001181-RNA polymerase I general transcription initiation factor activity-RNA polymerase I general transcription initiation factor activity	0.00162878	0.0193277	0.00456106
GO:0001204-DNA-binding transcription factor activity-DNA-binding transcription factor activity	0.00162879	0.0188443	0.151653
GO:0001205-DNA-binding transcription activator activity, RNA polymerase II-specific-DNA-binding transcription activator activity, RNA polymerase II-specific	0.00162878	0.00989049	0.00456055
GO:0001206-DNA-binding transcription repressor activity, RNA polymerase II-specific-DNA-binding transcription repressor activity, RNA polymerase II-specific	0.00162878	0.000885286	0.0505456
GO:0001216-DNA-binding transcription activator activity-DNA-binding transcription activator activity	0.529862	0.216376	3.27143
GO:0001217-DNA-binding transcription repressor activity-DNA-binding transcription repressor activity	0.204626	0.163917	1.92839
GO:0001218-DNA-binding transcription repressor activity-DNA-binding transcription repressor activity	0.00162878	0.000885245	0.0528525
GO:0001221-transcription cofactor binding-transcription cofactor binding	0.0181148	0.0485219	0.102984
GO:0001222-transcription corepressor binding-transcription corepressor binding	0.0181148	0.048298	0.100647
GO:0001223-transcription coactivator binding-transcription coactivator binding	0.00162878	0.0100246	0.0505455
GO:0001227-DNA-binding transcription repressor activity, RNA polymerase II-specific-DNA-binding transcription repressor activity, RNA polymerase II-specific	0.00162879	0.0188443	0.0964381
GO:0001228-DNA-binding transcription activator activity, RNA polymerase II-specific-DNA-binding transcription activator activity, RNA polymerase II-specific	0.0537603	0.00989038	0.154675
GO:0001300-chronological cell aging-chronological cell aging	0.0181055	0.000883699	0.0505455
GO:0001302-obsolete replicative cell aging-obsolete replicative cell aging	0.40961	0.072731	0.548753
GO:0001306-age-dependent response to oxidative stress-age-dependent response to oxidative stress	0.00162879	0.0388414	0.195849
GO:0001319-obsolete inheritance of oxidatively modified proteins involved in replicative cell aging-obsolete inheritance of oxidatively modified proteins involved in replicative cell aging	0.00162879	0.000883016	0.279339
GO:0001324-age-dependent response to oxidative stress involved in chronological cell aging-age-dependent response to oxidative stress involved in chronological cell aging	0.00162878	0.000883968	0.0964381
GO:0001403-invasive growth in response to glucose limitation-invasive growth in response to glucose limitation	0.0339994	0.000882904	0.0505455
GO:0001406-glycerophosphodiester transmembrane transporter activity-glycerophosphodiester transmembrane transporter activity	0.00162879	0.0190119	0.319832
GO:0001407-glycerophosphodiester transmembrane transport-glycerophosphodiester transmembrane transport	0.182034	0.122866	1.2723
GO:0001501-skeletal system development-skeletal system development	0.0673801	0.000878157	0.405528
GO:0001502-cartilage condensation-cartilage condensation	0.0181055	0.000883535	0.0964381
GO:0001503-ossification-ossification	0.0357353	0.00989035	0.262391
GO:0001505-regulation of neurotransmitter levels-regulation of neurotransmitter levels	0.0178175	0.0282008	0.570415
GO:0001507-acetylcholine catabolic process in synaptic cleft-acetylcholine catabolic process in synaptic cleft	0.00162878	0.00989049	0.00456051
GO:0001508-action potential-action potential	0.0178174	0.0190975	0.188331
GO:0001510-RNA methylation-RNA methylation	11.325	1.48866	14.2483
GO:0001512-dihydronicotinamide riboside quinone reductase activity-dihydronicotinamide riboside quinone reductase activity	0.0184291	0.0383899	0.651819
GO:0001514-selenocysteine incorporation-selenocysteine incorporation	0.351894	0.127461	1.89076
GO:0001516-prostaglandin biosynthetic process-prostaglandin biosynthetic process	0.00162877	0.000884896	0.0528525
GO:0001517-N-acetylglucosamine 6-O-sulfotransferase activity-N-acetylglucosamine 6-O-sulfotransferase activity	0.00162878	0.000885245	0.0505455
GO:0001519-peptide amidation-peptide amidation	0.0178173	0.00997908	0.162069
GO:0001522-pseudouridine synthesis-pseudouridine synthesis	1.69796	0.545944	8.40911
GO:0001523-retinoid metabolic process-retinoid metabolic process	0.0345401	0.0282008	0.374736
GO:0001525-angiogenesis-angiogenesis	0.0689931	0.0371401	0.860372
GO:0001530-lipopolysaccharide binding-lipopolysaccharide binding	0.104112	0.0189372	0.973011
GO:0001539-cilium or flagellum-dependent cell motility-cilium or flagellum-dependent cell motility	1.78209	0.585012	8.39578
GO:0001540-amyloid-beta binding-amyloid-beta binding	0.00162878	0.0192627	0.00456111
GO:0001541-ovarian follicle development-ovarian follicle development	0.00162877	0.000884896	0.0505455
GO:0001553-luteinization-luteinization	0.00162878	0.000885245	0.0505455
GO:0001554-luteolysis-luteolysis	0.00162877	0.000884896	0.0505455
GO:0001556-oocyte maturation-oocyte maturation	0.109542	0.0188443	0.0526627
GO:0001558-regulation of cell growth-regulation of cell growth	0.353269	0.0670862	1.28354
GO:0001560-regulation of cell growth by extracellular stimulus-regulation of cell growth by extracellular stimulus	0.00162877	0.000884896	0.0528525
GO:0001561-fatty acid alpha-oxidation-fatty acid alpha-oxidation	0.0185453	0.00989026	0.107721
GO:0001562-response to protozoan-response to protozoan	0.00162877	0.000884896	0.0528525
GO:0001568-blood vessel development-blood vessel development	0.0838002	0.000853008	0.351616
GO:0001569-branching involved in blood vessel morphogenesis-branching involved in blood vessel morphogenesis	0.00162878	0.00989049	0.00456055
GO:0001570-vasculogenesis-vasculogenesis	0.00162878	0.000885724	0.105183
GO:0001573-ganglioside metabolic process-ganglioside metabolic process	0.00162878	0.000885234	0.0964381
GO:0001578-microtubule bundle formation-microtubule bundle formation	0.0339893	0.00989028	0.100646
GO:0001614-purinergic nucleotide receptor activity-purinergic nucleotide receptor activity	0.0178173	0.000882804	0.0964381
GO:0001618-virus receptor activity-virus receptor activity	0.00162878	0.000885724	0.100639
GO:0001632-leukotriene B4 receptor activity-leukotriene B4 receptor activity	0.00162878	0.000885245	0.0505455
GO:0001637-G protein-coupled chemoattractant receptor activity-G protein-coupled chemoattractant receptor activity	0.00162878	0.000885234	0.100639
GO:0001640-adenylate cyclase inhibiting G protein-coupled glutamate receptor activity-adenylate cyclase inhibiting G protein-coupled glutamate receptor activity	4.21272	0.499072	0.546601
GO:0001642-group III metabotropic glutamate receptor activity-group III metabotropic glutamate receptor activity	4.21272	0.499072	0.546601
GO:0001649-osteoblast differentiation-osteoblast differentiation	0.0178255	0.0474287	0.850045
GO:0001653-peptide receptor activity-peptide receptor activity	0.313645	0.0671075	0.509623
GO:0001654-eye development-eye development	0.120115	0.00992498	0.162059
GO:0001656-metanephros development-metanephros development	0.00162877	0.000884896	0.0528525
GO:0001657-ureteric bud development-ureteric bud development	0.00162879	0.0101563	0.105898
GO:0001659-temperature homeostasis-temperature homeostasis	0.0181055	0.0388414	0.154675
GO:0001664-G protein-coupled receptor binding-G protein-coupled receptor binding	0.0181056	0.000879622	0.469409
GO:0001666-response to hypoxia-response to hypoxia	0.145333	0.0850905	0.753954
GO:0001667-ameboidal-type cell migration-ameboidal-type cell migration	0.0513733	0.00989041	0.200164
GO:0001671-ATPase activator activity-ATPase activator activity	0.169079	0.141378	1.32308
GO:0001672-regulation of chromatin assembly or disassembly-regulation of chromatin assembly or disassembly	0.0178174	0.00989027	0.0528526
GO:0001676-long-chain fatty acid metabolic process-long-chain fatty acid metabolic process	0.820339	0.377794	4.10804
GO:0001678-cellular glucose homeostasis-cellular glucose homeostasis	0.0339892	0.0190118	0.353584
GO:0001680-tRNA 3'-terminal CCA addition-tRNA 3'-terminal CCA addition	0.243067	0.0799892	2.21311
GO:0001681-sialate O-acetylesterase activity-sialate O-acetylesterase activity	0.152369	0.0756959	2.33087
GO:0001682-tRNA 5'-leader removal-tRNA 5'-leader removal	0.168279	0.108011	1.77392
GO:0001691-pseudophosphatase activity-pseudophosphatase activity	0.0745778	0.0190119	0.00456003
GO:0001700-embryonic development via the syncytial blastoderm-embryonic development via the syncytial blastoderm	0.00162878	0.00088462	0.0505457
GO:0001701-in utero embryonic development-in utero embryonic development	0.0178173	0.000883029	0.158293
GO:0001704-formation of primary germ layer-formation of primary germ layer	0.00162878	0.00989047	0.0528525
GO:0001707-mesoderm formation-mesoderm formation	0.00162877	0.000884896	0.0528525
GO:0001708-cell fate specification-cell fate specification	0.106259	0.0379223	0.154025
GO:0001709-cell fate determination-cell fate determination	0.00162877	0.000884896	0.0505455
GO:0001716-L-amino-acid oxidase activity-L-amino-acid oxidase activity	0.427644	0.162921	2.30053
GO:0001727-lipid kinase activity-lipid kinase activity	0.00162879	0.000879874	0.656662
GO:0001731-formation of translation preinitiation complex-formation of translation preinitiation complex	0.0181148	0.00989028	0.25266
GO:0001732-formation of cytoplasmic translation initiation complex-formation of cytoplasmic translation initiation complex	0.00162878	0.000885677	0.158293
GO:0001736-establishment of planar polarity-establishment of planar polarity	0.0181055	0.00989027	0.102976
GO:0001737-establishment of imaginal disc-derived wing hair orientation-establishment of imaginal disc-derived wing hair orientation	0.0178174	0.000884595	0.0528526
GO:0001738-morphogenesis of a polarized epithelium-morphogenesis of a polarized epithelium	0.0178174	0.000884595	0.0528526
GO:0001745-compound eye morphogenesis-compound eye morphogenesis	0.0844611	0.000879041	0.0505455
GO:0001751-compound eye photoreceptor cell differentiation-compound eye photoreceptor cell differentiation	0.0345401	0.000882989	0.00456106
GO:0001752-compound eye photoreceptor fate commitment-compound eye photoreceptor fate commitment	0.0178173	0.00088294	0.100639
GO:0001754-eye photoreceptor cell differentiation-eye photoreceptor cell differentiation	0.0345401	0.000881529	0.0549981
GO:0001755-neural crest cell migration-neural crest cell migration	0.00162877	0.000884896	0.0505455
GO:0001756-somitogenesis-somitogenesis	0.0178174	0.000884867	0.0505455
GO:0001758-retinal dehydrogenase activity-retinal dehydrogenase activity	0.00162879	0.000881916	0.283068
GO:0001760-aminocarboxymuconate-semialdehyde decarboxylase activity-aminocarboxymuconate-semialdehyde decarboxylase activity	0.0517699	0.0190117	0.56032
GO:0001763-morphogenesis of a branching structure-morphogenesis of a branching structure	0.0509621	0.0190119	0.195849
GO:0001764-neuron migration-neuron migration	0.0177806	0.0100243	0.0964458
GO:0001765-membrane raft assembly-membrane raft assembly	0.00162878	0.000885324	0.102976
GO:0001773-myeloid dendritic cell activation-myeloid dendritic cell activation	0.00162878	0.00989034	0.00455869
GO:0001775-cell activation-cell activation	0.185897	0.0567024	0.845563
GO:0001776-leukocyte homeostasis-leukocyte homeostasis	0.00162878	0.000883797	0.21246
GO:0001780-neutrophil homeostasis-neutrophil homeostasis	0.00162878	0.000885679	0.100639
GO:0001784-phosphotyrosine residue binding-phosphotyrosine residue binding	0.0516509	0.000880911	0.100647
GO:0001786-phosphatidylserine binding-phosphatidylserine binding	0.00162878	0.0193279	0.105183
GO:0001816-cytokine production-cytokine production	0.00162877	0.000884896	0.0528525
GO:0001817-regulation of cytokine production-regulation of cytokine production	0.223975	0.272729	1.71744
GO:0001818-negative regulation of cytokine production-negative regulation of cytokine production	0.0509589	0.0193572	0.548783
GO:0001819-positive regulation of cytokine production-positive regulation of cytokine production	0.14645	0.160717	1.22131
GO:0001822-kidney development-kidney development	0.216345	0.0788114	0.637804
GO:0001835-blastocyst hatching-blastocyst hatching	0.00162878	0.00989049	0.00456055
GO:0001837-epithelial to mesenchymal transition-epithelial to mesenchymal transition	0.00162878	0.0098906	0.0505455
GO:0001838-embryonic epithelial tube formation-embryonic epithelial tube formation	0.0339894	0.000882853	0.00456351
GO:0001841-neural tube formation-neural tube formation	0.0339894	0.000882853	0.00456351
GO:0001843-neural tube closure-neural tube closure	0.00162878	0.000885678	0.148298
GO:0001846-opsonin binding-opsonin binding	0.00162878	0.000883941	0.112379
GO:0001848-complement binding-complement binding	0.0181148	0.000882287	0.112387
GO:0001851-complement component C3b binding-complement component C3b binding	0.00162878	0.000883941	0.112379
GO:0001868-regulation of complement activation, lectin pathway-regulation of complement activation, lectin pathway	0.0345181	0.00997911	0.11959
GO:0001869-negative regulation of complement activation, lectin pathway-negative regulation of complement activation, lectin pathway	0.0345181	0.00997911	0.11959
GO:0001875-lipopolysaccharide immune receptor activity-lipopolysaccharide immune receptor activity	0.00162878	0.000885676	0.107721
GO:0001878-response to yeast-response to yeast	0.00162878	0.00088456	0.195849
GO:0001881-receptor recycling-receptor recycling	0.00162878	0.000885726	0.0505456
GO:0001882-nucleoside binding-nucleoside binding	4.6507	1.2729	19.9931
GO:0001883-purine nucleoside binding-purine nucleoside binding	4.42024	1.22802	19.1201
GO:0001885-endothelial cell development-endothelial cell development	0.00162878	0.000885264	0.148298
GO:0001887-selenium compound metabolic process-selenium compound metabolic process	0.136078	0.049906	1.35343
GO:0001889-liver development-liver development	0.0663648	0.0371401	0.900695
GO:0001890-placenta development-placenta development	0.00162878	0.000885234	0.100639
GO:0001892-embryonic placenta development-embryonic placenta development	0.00162878	0.000885288	0.0964381
GO:0001893-maternal placenta development-maternal placenta development	0.00162878	0.000885323	0.0505456
GO:0001894-tissue homeostasis-tissue homeostasis	0.0864162	0.0190447	0.390541
GO:0001895-retina homeostasis-retina homeostasis	0.0339789	0.000853027	0.148298
GO:0001896-autolysis-autolysis	0.393403	0.193728	1.60846
GO:0001897-cytolysis by symbiont of host cells-cytolysis by symbiont of host cells	0.0182643	0.000882689	0.175284
GO:0001906-cell killing-cell killing	0.328747	0.176336	2.3989
GO:0001907-killing by symbiont of host cells-killing by symbiont of host cells	0.213184	0.142982	1.54909
GO:0001909-leukocyte mediated cytotoxicity-leukocyte mediated cytotoxicity	0.00162879	0.000882604	0.142365
GO:0001910-regulation of leukocyte mediated cytotoxicity-regulation of leukocyte mediated cytotoxicity	0.0530391	0.00997925	0.203909
GO:0001911-negative regulation of leukocyte mediated cytotoxicity-negative regulation of leukocyte mediated cytotoxicity	0.0350748	0.00997908	0.00454898
GO:0001912-positive regulation of leukocyte mediated cytotoxicity-positive regulation of leukocyte mediated cytotoxicity	0.0182544	0.000881346	0.203878
GO:0001914-regulation of T cell mediated cytotoxicity-regulation of T cell mediated cytotoxicity	0.0530391	0.00997918	0.154667
GO:0001915-negative regulation of T cell mediated cytotoxicity-negative regulation of T cell mediated cytotoxicity	0.0350748	0.00997908	0.00454898
GO:0001916-positive regulation of T cell mediated cytotoxicity-positive regulation of T cell mediated cytotoxicity	0.0182544	0.000882674	0.154675
GO:0001919-regulation of receptor recycling-regulation of receptor recycling	0.00162878	0.00989049	0.00456051
GO:0001932-regulation of protein phosphorylation-regulation of protein phosphorylation	0.773154	0.292834	2.45295
GO:0001933-negative regulation of protein phosphorylation-negative regulation of protein phosphorylation	0.289396	0.129221	1.14465
GO:0001934-positive regulation of protein phosphorylation-positive regulation of protein phosphorylation	0.467711	0.0824543	1.55343
GO:0001935-endothelial cell proliferation-endothelial cell proliferation	0.00162878	0.000885245	0.0505455
GO:0001936-regulation of endothelial cell proliferation-regulation of endothelial cell proliferation	0.0178255	0.0190118	0.604471
GO:0001937-negative regulation of endothelial cell proliferation-negative regulation of endothelial cell proliferation	0.00162878	0.0190118	0.604462
GO:0001941-postsynaptic membrane organization-postsynaptic membrane organization	0.00162878	0.000885249	0.0505456
GO:0001944-vasculature development-vasculature development	0.00162878	0.000885245	0.0505455
GO:0001946-lymphangiogenesis-lymphangiogenesis	0.00162878	0.000885679	0.100639
GO:0001947-heart looping-heart looping	0.00162879	0.000882001	0.255161
GO:0001952-regulation of cell-matrix adhesion-regulation of cell-matrix adhesion	0.0350748	0.00997908	0.0504503
GO:0001953-negative regulation of cell-matrix adhesion-negative regulation of cell-matrix adhesion	0.0350748	0.00997908	0.00454898
GO:0001955-blood vessel maturation-blood vessel maturation	0.00162877	0.000884896	0.0505455
GO:0001958-endochondral ossification-endochondral ossification	0.0181056	0.000884704	0.0541153
GO:0001959-regulation of cytokine-mediated signaling pathway-regulation of cytokine-mediated signaling pathway	1.07975	3.82676	7.10217
GO:0001960-negative regulation of cytokine-mediated signaling pathway-negative regulation of cytokine-mediated signaling pathway	1.07975	3.82676	7.08693
GO:0001961-positive regulation of cytokine-mediated signaling pathway-positive regulation of cytokine-mediated signaling pathway	0.00162878	0.000885724	0.100639
GO:0001964-startle response-startle response	0.0178254	0.000883136	0.0504573
GO:0001965-G-protein alpha-subunit binding-G-protein alpha-subunit binding	0.00162877	0.000884896	0.0505455
GO:0001966-thigmotaxis-thigmotaxis	0.0353881	0.0676543	0.00455979
GO:0001968-fibronectin binding-fibronectin binding	0.0941934	0.08854	0.525928
GO:0001972-retinoic acid binding-retinoic acid binding	0.885401	0.143156	0.972
GO:0001974-blood vessel remodeling-blood vessel remodeling	0.00162878	0.000885234	0.100639
GO:0001990-regulation of systemic arterial blood pressure by hormone-regulation of systemic arterial blood pressure by hormone	0.00162878	0.000885234	0.100639
GO:0001994-norepinephrine-epinephrine vasoconstriction involved in regulation of systemic arterial blood pressure-norepinephrine-epinephrine vasoconstriction involved in regulation of systemic arterial blood pressure	0.00162878	0.00989047	0.00456044
GO:0002003-angiotensin maturation-angiotensin maturation	0.00162877	0.000884896	0.0505455
GO:0002009-morphogenesis of an epithelium-morphogenesis of an epithelium	0.218085	0.0470145	0.808697
GO:0002011-morphogenesis of an epithelial sheet-morphogenesis of an epithelial sheet	0.0181056	0.000884606	0.0528525
GO:0002020-protease binding-protease binding	0.997721	0.202054	2.22962
GO:0002023-reduction of food intake in response to dietary excess-reduction of food intake in response to dietary excess	0.00162878	0.000885234	0.0964381
GO:0002026-regulation of the force of heart contraction-regulation of the force of heart contraction	0.00162877	0.000884896	0.0528525
GO:0002027-regulation of heart rate-regulation of heart rate	0.0178173	0.000883408	0.100639
GO:0002028-regulation of sodium ion transport-regulation of sodium ion transport	0.0345181	0.00989036	0.252064
GO:0002039-p53 binding-p53 binding	0.0345401	0.00989032	0.200164
GO:0002042-cell migration involved in sprouting angiogenesis-cell migration involved in sprouting angiogenesis	0.00162877	0.000884896	0.0505455
GO:0002047-phenazine biosynthetic process-phenazine biosynthetic process	0.00153161	0.00993426	0.445862
GO:0002048-pyoverdine metabolic process-pyoverdine metabolic process	0.0703207	0.0608317	0.795209
GO:0002049-pyoverdine biosynthetic process-pyoverdine biosynthetic process	0.0703207	0.0608317	0.795209
GO:0002052-positive regulation of neuroblast proliferation-positive regulation of neuroblast proliferation	0.0178174	0.000884609	0.0505455
GO:0002054-nucleobase binding-nucleobase binding	0.0350748	0.000879255	0.563709
GO:0002055-adenine binding-adenine binding	0.00162878	0.000884545	0.165445
GO:0002058-uracil binding-uracil binding	0.0350748	0.000880396	0.303123
GO:0002060-purine nucleobase binding-purine nucleobase binding	0.00162878	0.000883833	0.217425
GO:0002061-pyrimidine nucleobase binding-pyrimidine nucleobase binding	0.0350748	0.000880396	0.303123
GO:0002062-chondrocyte differentiation-chondrocyte differentiation	0.0181056	0.000884705	0.0505455
GO:0002063-chondrocyte development-chondrocyte development	0.00162878	0.000885323	0.0505456
GO:0002064-epithelial cell development-epithelial cell development	0.175595	0.0792502	0.421196
GO:0002065-columnar/cuboidal epithelial cell differentiation-columnar/cuboidal epithelial cell differentiation	0.0339894	0.000882854	0.0504966
GO:0002066-columnar/cuboidal epithelial cell development-columnar/cuboidal epithelial cell development	0.0509621	0.00997924	0.258393
GO:0002068-glandular epithelial cell development-glandular epithelial cell development	0.0345401	0.00997908	0.00456067
GO:0002070-epithelial cell maturation-epithelial cell maturation	0.00162878	0.000885286	0.0505456
GO:0002076-osteoblast development-osteoblast development	0.00162878	0.00989049	0.00456051
GO:0002082-regulation of oxidative phosphorylation-regulation of oxidative phosphorylation	0.00162878	0.000884609	0.0528527
GO:0002083-4-hydroxybenzoate decaprenyltransferase activity-4-hydroxybenzoate decaprenyltransferase activity	0.0178173	0.00088241	0.158293
GO:0002087-regulation of respiratory gaseous exchange by nervous system process-regulation of respiratory gaseous exchange by nervous system process	0.00162878	0.000884903	0.0505457
GO:0002089-lens morphogenesis in camera-type eye-lens morphogenesis in camera-type eye	0.00162878	0.0100246	0.00456065
GO:0002090-regulation of receptor internalization-regulation of receptor internalization	0.00162878	0.000885234	0.107721
GO:0002091-negative regulation of receptor internalization-negative regulation of receptor internalization	0.00162878	0.000885234	0.100639
GO:0002094-polyprenyltransferase activity-polyprenyltransferase activity	0.24098	0.141568	2.09645
GO:0002097-tRNA wobble base modification-tRNA wobble base modification	1.06339	0.427937	5.48504
GO:0002098-tRNA wobble uridine modification-tRNA wobble uridine modification	0.697892	0.281824	4.38111
GO:0002099-tRNA wobble guanine modification-tRNA wobble guanine modification	0.0339789	0.0098366	0.748496
GO:0002100-tRNA wobble adenosine to inosine editing-tRNA wobble adenosine to inosine editing	0.453083	0.206865	2.51137
GO:0002101-tRNA wobble cytosine modification-tRNA wobble cytosine modification	0.106442	0.0388837	0.898001
GO:0002109-maturation of SSU-rRNA from tricistronic rRNA transcript (SSU-rRNA, LSU-rRNA,5S)-maturation of SSU-rRNA from tricistronic rRNA transcript (SSU-rRNA, LSU-rRNA,5S)	0.0349169	0.00989043	0.296394
GO:0002118-aggressive behavior-aggressive behavior	0.0360973	0.0188444	0.291509
GO:0002119-nematode larval development-nematode larval development	0.101736	0.065411	1.07168
GO:0002121-inter-male aggressive behavior-inter-male aggressive behavior	0.0360973	0.0188444	0.291509
GO:0002128-tRNA nucleoside ribose methylation-tRNA nucleoside ribose methylation	0.0178255	0.0470559	0.932079
GO:0002130-wobble position ribose methylation-wobble position ribose methylation	0.0178255	0.0371412	0.454039
GO:0002131-wobble position cytosine ribose methylation-wobble position cytosine ribose methylation	0.00162879	0.00989026	0.325006
GO:0002132-wobble position uridine ribose methylation-wobble position uridine ribose methylation	0.00162879	0.00989026	0.325006
GO:0002134-UTP binding-UTP binding	1.69199	1.40088	0.71857
GO:0002136-tRNA wobble base lysidine biosynthesis-tRNA wobble base lysidine biosynthesis	0.00162878	0.000883998	0.164504
GO:0002143-tRNA wobble position uridine thiolation-tRNA wobble position uridine thiolation	0.17433	0.0935264	1.11175
GO:0002161-aminoacyl-tRNA editing activity-aminoacyl-tRNA editing activity	6.34042	0.96645	8.76191
GO:0002162-dystroglycan binding-dystroglycan binding	0.0181055	0.00989026	0.00456111
GO:0002164-larval development-larval development	0.101736	0.0746225	1.07168
GO:0002165-instar larval or pupal development-instar larval or pupal development	0.00162878	0.00989026	0.0505456
GO:0002168-instar larval development-instar larval development	0.00162878	0.00989026	0.0505456
GO:0002181-cytoplasmic translation-cytoplasmic translation	0.107206	0.0577989	1.0821
GO:0002183-cytoplasmic translational initiation-cytoplasmic translational initiation	0.0345181	0.000880101	0.385009
GO:0002184-cytoplasmic translational termination-cytoplasmic translational termination	0.00162878	0.000883848	0.195849
GO:0002188-translation reinitiation-translation reinitiation	0.0181148	0.000882399	0.190838
GO:0002191-cap-dependent translational initiation-cap-dependent translational initiation	0.00162877	0.000884896	0.0528525
GO:0002195-2-methylthio-N-6-(cis-hydroxy)isopentenyl adenosine-tRNA biosynthesis-2-methylthio-N-6-(cis-hydroxy)isopentenyl adenosine-tRNA biosynthesis	0.00162879	0.000880689	0.654708
GO:0002196-Ser-tRNA(Ala) hydrolase activity-Ser-tRNA(Ala) hydrolase activity	0.00162877	0.000884896	0.0505455
GO:0002200-somatic diversification of immune receptors-somatic diversification of immune receptors	0.00162878	0.000885678	0.148298
GO:0002213-defense response to insect-defense response to insect	0.00162877	0.000884896	0.0505455
GO:0002218-activation of innate immune response-activation of innate immune response	0.0731877	0.0295197	0.102976
GO:0002220-innate immune response activating cell surface receptor signaling pathway-innate immune response activating cell surface receptor signaling pathway	0.0731878	0.0295197	0.0541154
GO:0002221-pattern recognition receptor signaling pathway-pattern recognition receptor signaling pathway	0.105477	0.0925491	1.58801
GO:0002223-stimulatory C-type lectin receptor signaling pathway-stimulatory C-type lectin receptor signaling pathway	0.0731878	0.0295197	0.0541154
GO:0002224-toll-like receptor signaling pathway-toll-like receptor signaling pathway	0.105123	0.0816404	1.43187
GO:0002225-positive regulation of antimicrobial peptide production-positive regulation of antimicrobial peptide production	0.0178251	0.000853011	0.00456057
GO:0002228-natural killer cell mediated immunity-natural killer cell mediated immunity	0.00162879	0.000882604	0.142365
GO:0002230-positive regulation of defense response to virus by host-positive regulation of defense response to virus by host	0.0181056	0.000884876	0.00456081
GO:0002237-response to molecule of bacterial origin-response to molecule of bacterial origin	0.0513704	0.0284782	0.548763
GO:0002239-response to oomycetes-response to oomycetes	0.00162878	0.000885323	0.0505456
GO:0002244-hematopoietic progenitor cell differentiation-hematopoietic progenitor cell differentiation	0.0879627	0.0188443	0.154673
GO:0002250-adaptive immune response-adaptive immune response	0.0339789	0.00989036	0.142363
GO:0002252-immune effector process-immune effector process	0.923084	0.32409	2.98446
GO:0002253-activation of immune response-activation of immune response	0.0923093	0.0295196	0.337869
GO:0002260-lymphocyte homeostasis-lymphocyte homeostasis	0.00162878	0.000884586	0.0964381
GO:0002262-myeloid cell homeostasis-myeloid cell homeostasis	0.00162879	0.000881191	0.362811
GO:0002263-cell activation involved in immune response-cell activation involved in immune response	0.00162879	0.0101563	0.34017
GO:0002274-myeloid leukocyte activation-myeloid leukocyte activation	0.00162879	0.0193479	0.43683
GO:0002275-myeloid cell activation involved in immune response-myeloid cell activation involved in immune response	0.00162879	0.0101563	0.34017
GO:0002283-neutrophil activation involved in immune response-neutrophil activation involved in immune response	0.00162879	0.0101563	0.34017
GO:0002320-lymphoid progenitor cell differentiation-lymphoid progenitor cell differentiation	0.0339894	0.000882853	0.00456351
GO:0002328-pro-B cell differentiation-pro-B cell differentiation	0.0339894	0.000882853	0.00456351
GO:0002360-T cell lineage commitment-T cell lineage commitment	0.00162878	0.00088458	0.0505457
GO:0002366-leukocyte activation involved in immune response-leukocyte activation involved in immune response	0.00162879	0.0101563	0.34017
GO:0002367-cytokine production involved in immune response-cytokine production involved in immune response	0.00162877	0.000884896	0.0505455
GO:0002374-cytokine secretion involved in immune response-cytokine secretion involved in immune response	0.00162877	0.000884896	0.0505455
GO:0002376-immune system process-immune system process	1.39262	0.443912	3.76539
GO:0002428-antigen processing and presentation of peptide antigen via MHC class Ib-antigen processing and presentation of peptide antigen via MHC class Ib	0.0183554	0.000884524	0.00456046
GO:0002429-immune response-activating cell surface receptor signaling pathway-immune response-activating cell surface receptor signaling pathway	0.0908077	0.0295196	0.273188
GO:0002431-Fc receptor mediated stimulatory signaling pathway-Fc receptor mediated stimulatory signaling pathway	0.00162878	0.000885323	0.0505456
GO:0002433-immune response-regulating cell surface receptor signaling pathway involved in phagocytosis-immune response-regulating cell surface receptor signaling pathway involved in phagocytosis	0.00162878	0.000885323	0.0505456
GO:0002437-inflammatory response to antigenic stimulus-inflammatory response to antigenic stimulus	0.00162879	0.000881205	0.252811
GO:0002439-chronic inflammatory response to antigenic stimulus-chronic inflammatory response to antigenic stimulus	0.00162879	0.000882562	0.203878
GO:0002440-production of molecular mediator of immune response-production of molecular mediator of immune response	0.00162877	0.000884896	0.0505455
GO:0002443-leukocyte mediated immunity-leukocyte mediated immunity	0.0339789	0.0098905	0.290531
GO:0002449-lymphocyte mediated immunity-lymphocyte mediated immunity	0.0339789	0.0098905	0.243238
GO:0002456-T cell mediated immunity-T cell mediated immunity	0.0339789	0.00989036	0.0964472
GO:0002460-adaptive immune response based on somatic recombination of immune receptors built from immunoglobulin superfamily domains-adaptive immune response based on somatic recombination of immune receptors built from immunoglobulin superfamily domains	0.0339789	0.00989036	0.0964472
GO:0002474-antigen processing and presentation of peptide antigen via MHC class I-antigen processing and presentation of peptide antigen via MHC class I	0.0357353	0.000882961	0.00456106
GO:0002475-antigen processing and presentation via MHC class Ib-antigen processing and presentation via MHC class Ib	0.0183553	0.000883282	0.0505455
GO:0002476-antigen processing and presentation of endogenous peptide antigen via MHC class Ib-antigen processing and presentation of endogenous peptide antigen via MHC class Ib	0.0182545	0.000884528	0.00456045
GO:0002477-antigen processing and presentation of exogenous peptide antigen via MHC class Ib-antigen processing and presentation of exogenous peptide antigen via MHC class Ib	0.0182545	0.000884528	0.00456045
GO:0002478-antigen processing and presentation of exogenous peptide antigen-antigen processing and presentation of exogenous peptide antigen	0.0182545	0.000884528	0.00456045
GO:0002479-antigen processing and presentation of exogenous peptide antigen via MHC class I, TAP-dependent-antigen processing and presentation of exogenous peptide antigen via MHC class I, TAP-dependent	0.0178174	0.000884544	0.00456043
GO:0002481-antigen processing and presentation of exogenous protein antigen via MHC class Ib, TAP-dependent-antigen processing and presentation of exogenous protein antigen via MHC class Ib, TAP-dependent	0.0182545	0.000884528	0.00456045
GO:0002483-antigen processing and presentation of endogenous peptide antigen-antigen processing and presentation of endogenous peptide antigen	0.0184319	0.000884521	0.00456046
GO:0002484-antigen processing and presentation of endogenous peptide antigen via MHC class I via ER pathway-antigen processing and presentation of endogenous peptide antigen via MHC class I via ER pathway	0.0182545	0.000884528	0.00456045
GO:0002485-antigen processing and presentation of endogenous peptide antigen via MHC class I via ER pathway, TAP-dependent-antigen processing and presentation of endogenous peptide antigen via MHC class I via ER pathway, TAP-dependent	0.0182545	0.000884528	0.00456045
GO:0002488-antigen processing and presentation of endogenous peptide antigen via MHC class Ib via ER pathway-antigen processing and presentation of endogenous peptide antigen via MHC class Ib via ER pathway	0.0182545	0.000884528	0.00456045
GO:0002489-antigen processing and presentation of endogenous peptide antigen via MHC class Ib via ER pathway, TAP-dependent-antigen processing and presentation of endogenous peptide antigen via MHC class Ib via ER pathway, TAP-dependent	0.0182545	0.000884528	0.00456045
GO:0002521-leukocyte differentiation-leukocyte differentiation	0.0501739	0.0371412	0.449928
GO:0002526-acute inflammatory response-acute inflammatory response	0.0178174	0.00088478	0.0505455
GO:0002532-production of molecular mediator involved in inflammatory response-production of molecular mediator involved in inflammatory response	0.00162879	0.000882604	0.142365
GO:0002536-respiratory burst involved in inflammatory response-respiratory burst involved in inflammatory response	0.00162879	0.000882604	0.142365
GO:0002544-chronic inflammatory response-chronic inflammatory response	0.00162879	0.000882562	0.203878
GO:0002548-monocyte chemotaxis-monocyte chemotaxis	0.00162878	0.000885245	0.0505455
GO:0002562-somatic diversification of immune receptors via germline recombination within a single locus-somatic diversification of immune receptors via germline recombination within a single locus	0.00162878	0.000885245	0.0505455
GO:0002566-somatic diversification of immune receptors via somatic mutation-somatic diversification of immune receptors via somatic mutation	0.00162878	0.000885245	0.0505455
GO:0002573-myeloid leukocyte differentiation-myeloid leukocyte differentiation	0.00162879	0.0280749	0.158293
GO:0002574-thrombocyte differentiation-thrombocyte differentiation	0.00162878	0.000885245	0.0505455
GO:0002577-regulation of antigen processing and presentation-regulation of antigen processing and presentation	0.118332	0.0292439	0.438837
GO:0002578-negative regulation of antigen processing and presentation-negative regulation of antigen processing and presentation	0.118332	0.0292439	0.438837
GO:0002580-regulation of antigen processing and presentation of peptide or polysaccharide antigen via MHC class II-regulation of antigen processing and presentation of peptide or polysaccharide antigen via MHC class II	0.0339789	0.000882392	0.148295
GO:0002581-negative regulation of antigen processing and presentation of peptide or polysaccharide antigen via MHC class II-negative regulation of antigen processing and presentation of peptide or polysaccharide antigen via MHC class II	0.0339789	0.000882392	0.148295
GO:0002583-regulation of antigen processing and presentation of peptide antigen-regulation of antigen processing and presentation of peptide antigen	0.118332	0.0292439	0.378632
GO:0002584-negative regulation of antigen processing and presentation of peptide antigen-negative regulation of antigen processing and presentation of peptide antigen	0.118332	0.0292439	0.378632
GO:0002586-regulation of antigen processing and presentation of peptide antigen via MHC class II-regulation of antigen processing and presentation of peptide antigen via MHC class II	0.0339789	0.000882392	0.148295
GO:0002587-negative regulation of antigen processing and presentation of peptide antigen via MHC class II-negative regulation of antigen processing and presentation of peptide antigen via MHC class II	0.0339789	0.000882392	0.148295
GO:0002589-regulation of antigen processing and presentation of peptide antigen via MHC class I-regulation of antigen processing and presentation of peptide antigen via MHC class I	0.0501737	0.0103965	0.161527
GO:0002590-negative regulation of antigen processing and presentation of peptide antigen via MHC class I-negative regulation of antigen processing and presentation of peptide antigen via MHC class I	0.0501737	0.0103965	0.161527
GO:0002637-regulation of immunoglobulin production-regulation of immunoglobulin production	0.00162878	0.000885234	0.100639
GO:0002639-positive regulation of immunoglobulin production-positive regulation of immunoglobulin production	0.00162878	0.000885234	0.100639
GO:0002679-respiratory burst involved in defense response-respiratory burst involved in defense response	0.0178173	0.000881314	0.142365
GO:0002682-regulation of immune system process-regulation of immune system process	2.97032	4.37436	8.98656
GO:0002683-negative regulation of immune system process-negative regulation of immune system process	2.34716	4.21376	8.76058
GO:0002684-positive regulation of immune system process-positive regulation of immune system process	0.42497	0.146147	1.15981
GO:0002685-regulation of leukocyte migration-regulation of leukocyte migration	0.00162878	0.000883868	0.267757
GO:0002686-negative regulation of leukocyte migration-negative regulation of leukocyte migration	0.00162878	0.000885231	0.126922
GO:0002687-positive regulation of leukocyte migration-positive regulation of leukocyte migration	0.00162878	0.000883903	0.208505
GO:0002688-regulation of leukocyte chemotaxis-regulation of leukocyte chemotaxis	0.00162878	0.000885251	0.102976
GO:0002689-negative regulation of leukocyte chemotaxis-negative regulation of leukocyte chemotaxis	0.00162877	0.000884896	0.0505455
GO:0002690-positive regulation of leukocyte chemotaxis-positive regulation of leukocyte chemotaxis	0.00162878	0.000885251	0.100639
GO:0002691-regulation of cellular extravasation-regulation of cellular extravasation	0.00162878	0.000885231	0.126922
GO:0002692-negative regulation of cellular extravasation-negative regulation of cellular extravasation	0.00162878	0.000885231	0.126922
GO:0002694-regulation of leukocyte activation-regulation of leukocyte activation	1.32439	0.289548	1.34133
GO:0002695-negative regulation of leukocyte activation-negative regulation of leukocyte activation	1.11862	0.201304	0.697558
GO:0002696-positive regulation of leukocyte activation-positive regulation of leukocyte activation	0.292782	0.128396	0.932425
GO:0002697-regulation of immune effector process-regulation of immune effector process	0.293724	0.0662788	0.934004
GO:0002698-negative regulation of immune effector process-negative regulation of immune effector process	0.104686	0.0472269	0.416947
GO:0002699-positive regulation of immune effector process-positive regulation of immune effector process	0.0513704	0.000853008	0.452019
GO:0002700-regulation of production of molecular mediator of immune response-regulation of production of molecular mediator of immune response	0.145081	0.0278549	0.342034
GO:0002701-negative regulation of production of molecular mediator of immune response-negative regulation of production of molecular mediator of immune response	0.00162878	0.000884598	0.0556822
GO:0002702-positive regulation of production of molecular mediator of immune response-positive regulation of production of molecular mediator of immune response	0.0178255	0.00085303	0.154675
GO:0002703-regulation of leukocyte mediated immunity-regulation of leukocyte mediated immunity	0.0530391	0.00997946	0.585962
GO:0002704-negative regulation of leukocyte mediated immunity-negative regulation of leukocyte mediated immunity	0.0350748	0.00997916	0.12694
GO:0002705-positive regulation of leukocyte mediated immunity-positive regulation of leukocyte mediated immunity	0.0182544	0.000879857	0.362811
GO:0002706-regulation of lymphocyte mediated immunity-regulation of lymphocyte mediated immunity	0.0530391	0.00997946	0.585962
GO:0002707-negative regulation of lymphocyte mediated immunity-negative regulation of lymphocyte mediated immunity	0.0350748	0.00997916	0.12694
GO:0002708-positive regulation of lymphocyte mediated immunity-positive regulation of lymphocyte mediated immunity	0.0182544	0.000879857	0.362811
GO:0002709-regulation of T cell mediated immunity-regulation of T cell mediated immunity	0.0530391	0.00997935	0.32879
GO:0002710-negative regulation of T cell mediated immunity-negative regulation of T cell mediated immunity	0.0350748	0.00997911	0.0555784
GO:0002711-positive regulation of T cell mediated immunity-positive regulation of T cell mediated immunity	0.0182544	0.000880778	0.252811
GO:0002712-regulation of B cell mediated immunity-regulation of B cell mediated immunity	0.00162878	0.000885169	0.113841
GO:0002713-negative regulation of B cell mediated immunity-negative regulation of B cell mediated immunity	0.00162878	0.000885232	0.059916
GO:0002714-positive regulation of B cell mediated immunity-positive regulation of B cell mediated immunity	0.00162878	0.000885245	0.0505455
GO:0002715-regulation of natural killer cell mediated immunity-regulation of natural killer cell mediated immunity	0.00162878	0.000884678	0.0505457
GO:0002717-positive regulation of natural killer cell mediated immunity-positive regulation of natural killer cell mediated immunity	0.00162878	0.000884678	0.0505457
GO:0002718-regulation of cytokine production involved in immune response-regulation of cytokine production involved in immune response	0.00162878	0.000884598	0.0556822
GO:0002719-negative regulation of cytokine production involved in immune response-negative regulation of cytokine production involved in immune response	0.00162878	0.000884598	0.0556822
GO:0002724-regulation of T cell cytokine production-regulation of T cell cytokine production	0.00162878	0.000884598	0.0556822
GO:0002725-negative regulation of T cell cytokine production-negative regulation of T cell cytokine production	0.00162878	0.000884598	0.0556822
GO:0002753-cytoplasmic pattern recognition receptor signaling pathway-cytoplasmic pattern recognition receptor signaling pathway	0.0349169	0.00989044	0.372059
GO:0002755-MyD88-dependent toll-like receptor signaling pathway-MyD88-dependent toll-like receptor signaling pathway	0.0349168	0.00989053	0.638835
GO:0002756-MyD88-independent toll-like receptor signaling pathway-MyD88-independent toll-like receptor signaling pathway	0.0347989	0.0500167	0.89168
GO:0002757-immune response-activating signal transduction-immune response-activating signal transduction	0.0908077	0.0295196	0.273188
GO:0002758-innate immune response-activating signal transduction-innate immune response-activating signal transduction	0.0731878	0.0295197	0.0541154
GO:0002759-regulation of antimicrobial humoral response-regulation of antimicrobial humoral response	0.127279	0.0188771	0.148275
GO:0002760-positive regulation of antimicrobial humoral response-positive regulation of antimicrobial humoral response	0.0178251	0.000853011	0.00456057
GO:0002761-regulation of myeloid leukocyte differentiation-regulation of myeloid leukocyte differentiation	0.0178173	0.0098903	0.169212
GO:0002762-negative regulation of myeloid leukocyte differentiation-negative regulation of myeloid leukocyte differentiation	0.0178173	0.00989026	0.115308
GO:0002763-positive regulation of myeloid leukocyte differentiation-positive regulation of myeloid leukocyte differentiation	0.00162878	0.000885227	0.0505456
GO:0002764-immune response-regulating signaling pathway-immune response-regulating signaling pathway	0.126069	0.0295196	0.27318
GO:0002768-immune response-regulating cell surface receptor signaling pathway-immune response-regulating cell surface receptor signaling pathway	0.126069	0.0295196	0.27318
GO:0002784-regulation of antimicrobial peptide production-regulation of antimicrobial peptide production	0.127279	0.0188771	0.0526627
GO:0002786-regulation of antibacterial peptide production-regulation of antibacterial peptide production	0.0178251	0.000853011	0.00456057
GO:0002790-peptide secretion-peptide secretion	2.79284	0.670176	10.817
GO:0002791-regulation of peptide secretion-regulation of peptide secretion	0.168157	0.0286301	1.06507
GO:0002792-negative regulation of peptide secretion-negative regulation of peptide secretion	0.0684563	0.00983661	0.48551
GO:0002793-positive regulation of peptide secretion-positive regulation of peptide secretion	0.0501749	0.0286041	0.499739
GO:0002803-positive regulation of antibacterial peptide production-positive regulation of antibacterial peptide production	0.0178251	0.000853011	0.00456057
GO:0002805-regulation of antimicrobial peptide biosynthetic process-regulation of antimicrobial peptide biosynthetic process	0.127279	0.0188771	0.0526627
GO:0002807-positive regulation of antimicrobial peptide biosynthetic process-positive regulation of antimicrobial peptide biosynthetic process	0.0178251	0.000853011	0.00456057
GO:0002808-regulation of antibacterial peptide biosynthetic process-regulation of antibacterial peptide biosynthetic process	0.0178251	0.000853011	0.00456057
GO:0002813-regulation of biosynthetic process of antibacterial peptides active against Gram-negative bacteria-regulation of biosynthetic process of antibacterial peptides active against Gram-negative bacteria	0.0178251	0.000853011	0.00456057
GO:0002819-regulation of adaptive immune response-regulation of adaptive immune response	0.104113	0.0295141	0.596363
GO:0002820-negative regulation of adaptive immune response-negative regulation of adaptive immune response	0.101723	0.0295141	0.422026
GO:0002821-positive regulation of adaptive immune response-positive regulation of adaptive immune response	0.0182544	0.000880742	0.301458
GO:0002822-regulation of adaptive immune response based on somatic recombination of immune receptors built from immunoglobulin superfamily domains-regulation of adaptive immune response based on somatic recombination of immune receptors built from immunoglobulin superfamily domains	0.0530391	0.0190118	0.524863
GO:0002823-negative regulation of adaptive immune response based on somatic recombination of immune receptors built from immunoglobulin superfamily domains-negative regulation of adaptive immune response based on somatic recombination of immune receptors built from immunoglobulin superfamily domains	0.051768	0.0190118	0.131792
GO:0002824-positive regulation of adaptive immune response based on somatic recombination of immune receptors built from immunoglobulin superfamily domains-positive regulation of adaptive immune response based on somatic recombination of immune receptors built from immunoglobulin superfamily domains	0.0182544	0.000880742	0.301458
GO:0002828-regulation of type 2 immune response-regulation of type 2 immune response	0.00162877	0.000884896	0.0505455
GO:0002830-positive regulation of type 2 immune response-positive regulation of type 2 immune response	0.00162877	0.000884896	0.0505455
GO:0002831-regulation of response to biotic stimulus-regulation of response to biotic stimulus	1.41773	3.88975	7.90239
GO:0002832-negative regulation of response to biotic stimulus-negative regulation of response to biotic stimulus	1.18482	3.82676	7.88621
GO:0002833-positive regulation of response to biotic stimulus-positive regulation of response to biotic stimulus	0.126105	0.0295466	0.412259
GO:0002834-regulation of response to tumor cell-regulation of response to tumor cell	0.0350748	0.00997908	0.00454898
GO:0002835-negative regulation of response to tumor cell-negative regulation of response to tumor cell	0.0350748	0.00997908	0.00454898
GO:0002837-regulation of immune response to tumor cell-regulation of immune response to tumor cell	0.0350748	0.00997908	0.00454898
GO:0002838-negative regulation of immune response to tumor cell-negative regulation of immune response to tumor cell	0.0350748	0.00997908	0.00454898
GO:0002840-regulation of T cell mediated immune response to tumor cell-regulation of T cell mediated immune response to tumor cell	0.0350748	0.00997908	0.00454898
GO:0002841-negative regulation of T cell mediated immune response to tumor cell-negative regulation of T cell mediated immune response to tumor cell	0.0350748	0.00997908	0.00454898
GO:0002852-regulation of T cell mediated cytotoxicity directed against tumor cell target-regulation of T cell mediated cytotoxicity directed against tumor cell target	0.0350748	0.00997908	0.00454898
GO:0002853-negative regulation of T cell mediated cytotoxicity directed against tumor cell target-negative regulation of T cell mediated cytotoxicity directed against tumor cell target	0.0350748	0.00997908	0.00454898
GO:0002889-regulation of immunoglobulin mediated immune response-regulation of immunoglobulin mediated immune response	0.00162878	0.000885169	0.113841
GO:0002890-negative regulation of immunoglobulin mediated immune response-negative regulation of immunoglobulin mediated immune response	0.00162878	0.000885232	0.059916
GO:0002891-positive regulation of immunoglobulin mediated immune response-positive regulation of immunoglobulin mediated immune response	0.00162878	0.000885245	0.0505455
GO:0002920-regulation of humoral immune response-regulation of humoral immune response	0.223516	0.0285056	0.471106
GO:0002921-negative regulation of humoral immune response-negative regulation of humoral immune response	0.0690129	0.0191304	0.311598
GO:0002922-positive regulation of humoral immune response-positive regulation of humoral immune response	0.0178251	0.000853011	0.00456057
GO:0002923-regulation of humoral immune response mediated by circulating immunoglobulin-regulation of humoral immune response mediated by circulating immunoglobulin	0.00162878	0.000885232	0.059916
GO:0002924-negative regulation of humoral immune response mediated by circulating immunoglobulin-negative regulation of humoral immune response mediated by circulating immunoglobulin	0.00162878	0.000885232	0.059916
GO:0002926-tRNA wobble base 5-methoxycarbonylmethyl-2-thiouridinylation-tRNA wobble base 5-methoxycarbonylmethyl-2-thiouridinylation	0.00162878	0.00989034	0.00455811
GO:0002931-response to ischemia-response to ischemia	0.00162878	0.000885724	0.105183
GO:0002935-tRNA (adenine-C2-)-methyltransferase activity-tRNA (adenine-C2-)-methyltransferase activity	0.278638	0.205238	2.43183
GO:0002937-tRNA 4-thiouridine biosynthesis-tRNA 4-thiouridine biosynthesis	0.00162879	0.0188444	0.336477
GO:0002938-tRNA guanine ribose methylation-tRNA guanine ribose methylation	0.00162879	0.0100778	0.599496
GO:0002939-tRNA N1-guanine methylation-tRNA N1-guanine methylation	0.0345401	0.000881197	0.217425
GO:0002943-tRNA dihydrouridine synthesis-tRNA dihydrouridine synthesis	0.484628	0.258076	3.56917
GO:0002949-tRNA threonylcarbamoyladenosine modification-tRNA threonylcarbamoyladenosine modification	0.605393	0.257345	4.00444
GO:0002953-5'-deoxynucleotidase activity-5'-deoxynucleotidase activity	0.0178255	0.0188444	0.48397
GO:0003002-regionalization-regionalization	0.282067	0.0749322	0.507714
GO:0003006-developmental process involved in reproduction-developmental process involved in reproduction	0.605415	0.16138	2.10255
GO:0003007-heart morphogenesis-heart morphogenesis	0.0181055	0.000883992	0.142365
GO:0003008-system process-system process	0.715799	0.218899	1.46143
GO:0003012-muscle system process-muscle system process	0.0345401	0.00989042	0.262391
GO:0003013-circulatory system process-circulatory system process	0.00162879	0.0371412	0.211801
GO:0003014-renal system process-renal system process	0.0187759	0.000883261	0.10462
GO:0003015-heart process-heart process	0.00162878	0.00989043	0.100639
GO:0003016-respiratory system process-respiratory system process	0.00162878	0.0282007	0.0505455
GO:0003018-vascular process in circulatory system-vascular process in circulatory system	0.00162879	0.0280749	0.160857
GO:0003032-detection of oxygen-detection of oxygen	0.00162878	0.000885168	0.154025
GO:0003044-regulation of systemic arterial blood pressure mediated by a chemical signal-regulation of systemic arterial blood pressure mediated by a chemical signal	0.00162878	0.000885234	0.100639
GO:0003073-regulation of systemic arterial blood pressure-regulation of systemic arterial blood pressure	0.00162878	0.000885234	0.107721
GO:0003081-regulation of systemic arterial blood pressure by renin-angiotensin-regulation of systemic arterial blood pressure by renin-angiotensin	0.00162878	0.000885245	0.0528525
GO:0003096-renal sodium ion transport-renal sodium ion transport	0.00162877	0.000884896	0.0528525
GO:0003100-regulation of systemic arterial blood pressure by endothelin-regulation of systemic arterial blood pressure by endothelin	0.00162877	0.000884896	0.0505455
GO:0003143-embryonic heart tube morphogenesis-embryonic heart tube morphogenesis	0.00162879	0.000881122	0.334798
GO:0003146-heart jogging-heart jogging	0.00162878	0.000884601	0.0549983
GO:0003151-outflow tract morphogenesis-outflow tract morphogenesis	0.00162877	0.000884896	0.0505455
GO:0003157-endocardium development-endocardium development	0.00162878	0.000884601	0.0549983
GO:0003170-heart valve development-heart valve development	0.0178173	0.000883044	0.0549982
GO:0003179-heart valve morphogenesis-heart valve morphogenesis	0.050174	0.00088163	0.00456356
GO:0003181-atrioventricular valve morphogenesis-atrioventricular valve morphogenesis	0.0339894	0.000882853	0.00456351
GO:0003183-mitral valve morphogenesis-mitral valve morphogenesis	0.0339894	0.000882853	0.00456351
GO:0003197-endocardial cushion development-endocardial cushion development	0.00162877	0.000884896	0.0505455
GO:0003205-cardiac chamber development-cardiac chamber development	0.00162877	0.000884896	0.0528525
GO:0003206-cardiac chamber morphogenesis-cardiac chamber morphogenesis	0.0339894	0.000882853	0.00456351
GO:0003207-cardiac chamber formation-cardiac chamber formation	0.0339893	0.000882799	0.0504966
GO:0003208-cardiac ventricle morphogenesis-cardiac ventricle morphogenesis	0.0339894	0.000882853	0.00456351
GO:0003211-cardiac ventricle formation-cardiac ventricle formation	0.0339893	0.000882799	0.0504966
GO:0003215-cardiac right ventricle morphogenesis-cardiac right ventricle morphogenesis	0.0339894	0.000882853	0.00456351
GO:0003231-cardiac ventricle development-cardiac ventricle development	0.00162877	0.000884896	0.0528525
GO:0003256-regulation of transcription from RNA polymerase II promoter involved in myocardial precursor cell differentiation-regulation of transcription from RNA polymerase II promoter involved in myocardial precursor cell differentiation	0.00162877	0.000884896	0.0528525
GO:0003257-positive regulation of transcription from RNA polymerase II promoter involved in myocardial precursor cell differentiation-positive regulation of transcription from RNA polymerase II promoter involved in myocardial precursor cell differentiation	0.00162877	0.000884896	0.0528525
GO:0003279-cardiac septum development-cardiac septum development	0.0178173	0.000883637	0.100639
GO:0003281-ventricular septum development-ventricular septum development	0.0178173	0.000883637	0.100639
GO:0003289-atrial septum primum morphogenesis-atrial septum primum morphogenesis	0.0339894	0.000882853	0.00456351
GO:0003307-regulation of Wnt signaling pathway involved in heart development-regulation of Wnt signaling pathway involved in heart development	0.00162878	0.000884601	0.0549983
GO:0003308-negative regulation of Wnt signaling pathway involved in heart development-negative regulation of Wnt signaling pathway involved in heart development	0.00162878	0.000884601	0.0549983
GO:0003323-type B pancreatic cell development-type B pancreatic cell development	0.0345401	0.00997908	0.00456067
GO:0003333-amino acid transmembrane transport-amino acid transmembrane transport	1.35186	0.544514	7.51047
GO:0003334-keratinocyte development-keratinocyte development	0.00162878	0.0191984	0.00456111
GO:0003341-cilium movement-cilium movement	0.0339994	0.0188444	0.203878
GO:0003351-epithelial cilium movement involved in extracellular fluid movement-epithelial cilium movement involved in extracellular fluid movement	0.00162878	0.00989034	0.00455811
GO:0003352-regulation of cilium movement-regulation of cilium movement	0.00162878	0.0100548	0.102976
GO:0003353-positive regulation of cilium movement-positive regulation of cilium movement	0.00162878	0.010055	0.00456029
GO:0003354-negative regulation of cilium movement-negative regulation of cilium movement	0.00162878	0.000884764	0.102976
GO:0003357-noradrenergic neuron differentiation-noradrenergic neuron differentiation	0.0339894	0.000882853	0.00456351
GO:0003360-brainstem development-brainstem development	0.00162878	0.000885724	0.0528526
GO:0003382-epithelial cell morphogenesis-epithelial cell morphogenesis	0.00162878	0.00989047	0.0505455
GO:0003383-apical constriction-apical constriction	0.00162878	0.00989034	0.00455811
GO:0003401-axis elongation-axis elongation	0.00162878	0.000885245	0.0505455
GO:0003406-retinal pigment epithelium development-retinal pigment epithelium development	0.00162878	0.000883073	0.100639
GO:0003407-neural retina development-neural retina development	0.00162878	0.000884908	0.0964381
GO:0003414-chondrocyte morphogenesis involved in endochondral bone morphogenesis-chondrocyte morphogenesis involved in endochondral bone morphogenesis	0.0181055	0.000883275	0.154675
GO:0003417-growth plate cartilage development-growth plate cartilage development	0.00162878	0.000885245	0.0505455
GO:0003422-growth plate cartilage morphogenesis-growth plate cartilage morphogenesis	0.0181055	0.000883275	0.154675
GO:0003429-growth plate cartilage chondrocyte morphogenesis-growth plate cartilage chondrocyte morphogenesis	0.0181055	0.000883275	0.154675
GO:0003676-nucleic acid binding-nucleic acid binding	28.5458	16.4813	83.9007
GO:0003677-DNA binding-DNA binding	19.6214	5.12583	64.7663
GO:0003678-DNA helicase activity-DNA helicase activity	2.05345	0.615114	7.76158
GO:0003680-minor groove of adenine-thymine-rich DNA binding-minor groove of adenine-thymine-rich DNA binding	0.00162879	0.00088229	0.270447
GO:0003681-bent DNA binding-bent DNA binding	0.00162879	0.000882873	0.284287
GO:0003682-chromatin binding-chromatin binding	0.706091	0.191641	1.09181
GO:0003684-damaged DNA binding-damaged DNA binding	1.65651	0.521177	8.08726
GO:0003688-DNA replication origin binding-DNA replication origin binding	0.587488	0.258438	3.34975
GO:0003689-DNA clamp loader activity-DNA clamp loader activity	0.0182544	0.0100963	0.290733
GO:0003690-double-stranded DNA binding-double-stranded DNA binding	2.36627	0.910587	8.46319
GO:0003697-single-stranded DNA binding-single-stranded DNA binding	1.24134	0.493005	6.61999
GO:0003700-DNA-binding transcription factor activity-DNA-binding transcription factor activity	6.90016	1.47017	23.9319
GO:0003705-DNA-binding transcription factor activity, RNA polymerase II-specific-DNA-binding transcription factor activity, RNA polymerase II-specific	0.0178173	0.00989027	0.0505455
GO:0003707-steroid hormone receptor activity-steroid hormone receptor activity	0.051769	0.00989045	0.211872
GO:0003708-nuclear receptor activity-nuclear receptor activity	0.0181056	0.000884586	0.00456048
GO:0003712-transcription coregulator activity-transcription coregulator activity	0.509491	0.223181	2.23746
GO:0003713-transcription coactivator activity-transcription coactivator activity	0.17101	0.064607	0.390549
GO:0003714-transcription corepressor activity-transcription corepressor activity	0.202178	0.106727	2.01311
GO:0003720-telomerase activity-telomerase activity	0.00162878	0.000885234	0.0964381
GO:0003721-telomerase RNA reverse transcriptase activity-telomerase RNA reverse transcriptase activity	0.00162878	0.000885234	0.105183
GO:0003723-RNA binding-RNA binding	15.2346	10.7946	43.5167
GO:0003724-RNA helicase activity-RNA helicase activity	1.60538	0.426201	2.68765
GO:0003725-double-stranded RNA binding-double-stranded RNA binding	0.923957	0.493701	3.95815
GO:0003726-double-stranded RNA adenosine deaminase activity-double-stranded RNA adenosine deaminase activity	0.00162879	0.0099791	0.314453
GO:0003727-single-stranded RNA binding-single-stranded RNA binding	0.642919	0.362838	2.06193
GO:0003729-mRNA binding-mRNA binding	1.39677	0.442938	6.9412
GO:0003730-mRNA 3'-UTR binding-mRNA 3'-UTR binding	0.270103	0.132581	1.9751
GO:0003735-structural constituent of ribosome-structural constituent of ribosome	7.29836	1.90188	17.2578
GO:0003743-translation initiation factor activity-translation initiation factor activity	1.52062	0.674863	7.85154
GO:0003746-translation elongation factor activity-translation elongation factor activity	2.45791	0.838382	11.2008
GO:0003747-translation release factor activity-translation release factor activity	1.03387	0.428252	6.56715
GO:0003755-peptidyl-prolyl cis-trans isomerase activity-peptidyl-prolyl cis-trans isomerase activity	1.84627	0.608545	9.07307
GO:0003756-protein disulfide isomerase activity-protein disulfide isomerase activity	0.0714659	0.0395113	0.921475
GO:0003774-motor activity-motor activity	1.27566	0.359321	4.18084
GO:0003777-microtubule motor activity-microtubule motor activity	0.607421	0.179051	1.47144
GO:0003779-actin binding-actin binding	1.78283	0.373827	2.67223
GO:0003796-lysozyme activity-lysozyme activity	0.729233	0.314509	3.68105
GO:0003810-protein-glutamine gamma-glutamyltransferase activity-protein-glutamine gamma-glutamyltransferase activity	0.0516525	0.0685971	0.997743
GO:0003823-antigen binding-antigen binding	0.0178254	0.000883427	0.0504572
GO:0003824-catalytic activity-catalytic activity	95.7348	45.398	227.509
GO:0003825-alpha,alpha-trehalose-phosphate synthase (UDP-forming) activity-alpha,alpha-trehalose-phosphate synthase (UDP-forming) activity	0.241845	0.0651371	1.04707
GO:0003826-alpha-ketoacid dehydrogenase activity-alpha-ketoacid dehydrogenase activity	0.0509621	0.0472224	1.2899
GO:0003830-beta-1,4-mannosylglycoprotein 4-beta-N-acetylglucosaminyltransferase activity-beta-1,4-mannosylglycoprotein 4-beta-N-acetylglucosaminyltransferase activity	0.00162878	0.00997908	0.170034
GO:0003834-beta-carotene 15,15'-monooxygenase activity-beta-carotene 15,15'-monooxygenase activity	0.142209	0.0782726	1.96147
GO:0003835-beta-galactoside alpha-2,6-sialyltransferase activity-beta-galactoside alpha-2,6-sialyltransferase activity	0.0181055	0.000883433	0.0505455
GO:0003836-beta-galactoside (CMP) alpha-2,3-sialyltransferase activity-beta-galactoside (CMP) alpha-2,3-sialyltransferase activity	0.00162878	0.0100244	0.00455815
GO:0003837-beta-ureidopropionase activity-beta-ureidopropionase activity	0.00153171	0.0099329	0.700493
GO:0003838-sterol 24-C-methyltransferase activity-sterol 24-C-methyltransferase activity	0.00162877	0.000884896	0.0505455
GO:0003839-gamma-glutamylcyclotransferase activity-gamma-glutamylcyclotransferase activity	0.119608	0.0379648	0.937072
GO:0003841-1-acylglycerol-3-phosphate O-acyltransferase activity-1-acylglycerol-3-phosphate O-acyltransferase activity	0.252091	0.137195	2.18253
GO:0003842-1-pyrroline-5-carboxylate dehydrogenase activity-1-pyrroline-5-carboxylate dehydrogenase activity	0.455614	0.135627	2.86331
GO:0003843-1,3-beta-D-glucan synthase activity-1,3-beta-D-glucan synthase activity	0.00162879	0.0100243	0.171319
GO:0003844-1,4-alpha-glucan branching enzyme activity-1,4-alpha-glucan branching enzyme activity	1.01435	0.336899	3.55157
GO:0003847-1-alkyl-2-acetylglycerophosphocholine esterase activity-1-alkyl-2-acetylglycerophosphocholine esterase activity	0.230828	0.0936475	1.63337
GO:0003848-2-amino-4-hydroxy-6-hydroxymethyldihydropteridine diphosphokinase activity-2-amino-4-hydroxy-6-hydroxymethyldihydropteridine diphosphokinase activity	0.213213	0.104815	2.26508
GO:0003849-3-deoxy-7-phosphoheptulonate synthase activity-3-deoxy-7-phosphoheptulonate synthase activity	0.603771	0.267784	4.27681
GO:0003850-2-deoxyglucose-6-phosphatase activity-2-deoxyglucose-6-phosphatase activity	0.0716185	0.00087804	0.400811
GO:0003852-2-isopropylmalate synthase activity-2-isopropylmalate synthase activity	0.535651	0.196652	2.99739
GO:0003853-2-methylacyl-CoA dehydrogenase activity-2-methylacyl-CoA dehydrogenase activity	0.00162879	0.00997908	0.148298
GO:0003854-3-beta-hydroxy-delta5-steroid dehydrogenase activity-3-beta-hydroxy-delta5-steroid dehydrogenase activity	0.103513	0.04758	1.40713
GO:0003855-3-dehydroquinate dehydratase activity-3-dehydroquinate dehydratase activity	0.146766	0.254572	2.05096
GO:0003856-3-dehydroquinate synthase activity-3-dehydroquinate synthase activity	0.329003	0.120149	2.51895
GO:0003857-3-hydroxyacyl-CoA dehydrogenase activity-3-hydroxyacyl-CoA dehydrogenase activity	0.905329	0.314108	4.56217
GO:0003858-3-hydroxybutyrate dehydrogenase activity-3-hydroxybutyrate dehydrogenase activity	0.147736	0.121626	1.41953
GO:0003859-3-hydroxybutyryl-CoA dehydratase activity-3-hydroxybutyryl-CoA dehydratase activity	0.0351092	0.038263	1.03556
GO:0003860-3-hydroxyisobutyryl-CoA hydrolase activity-3-hydroxyisobutyryl-CoA hydrolase activity	0.198833	0.0997995	1.85788
GO:0003861-3-isopropylmalate dehydratase activity-3-isopropylmalate dehydratase activity	0.571005	0.322316	3.18354
GO:0003862-3-isopropylmalate dehydrogenase activity-3-isopropylmalate dehydrogenase activity	0.240564	0.160619	2.50255
GO:0003863-3-methyl-2-oxobutanoate dehydrogenase (2-methylpropanoyl-transferring) activity-3-methyl-2-oxobutanoate dehydrogenase (2-methylpropanoyl-transferring) activity	0.0713868	0.0889923	1.58727
GO:0003864-3-methyl-2-oxobutanoate hydroxymethyltransferase activity-3-methyl-2-oxobutanoate hydroxymethyltransferase activity	2.38754	0.235837	2.33096
GO:0003865-3-oxo-5-alpha-steroid 4-dehydrogenase activity-3-oxo-5-alpha-steroid 4-dehydrogenase activity	0.0178173	0.00989029	0.226039
GO:0003866-3-phosphoshikimate 1-carboxyvinyltransferase activity-3-phosphoshikimate 1-carboxyvinyltransferase activity	0.440395	0.186812	2.85765
GO:0003867-4-aminobutyrate transaminase activity-4-aminobutyrate transaminase activity	0.212656	0.142055	2.01421
GO:0003868-4-hydroxyphenylpyruvate dioxygenase activity-4-hydroxyphenylpyruvate dioxygenase activity	0.236551	0.067549	1.45122
GO:0003870-5-aminolevulinate synthase activity-5-aminolevulinate synthase activity	0.13991	0.0289163	0.697777
GO:0003871-5-methyltetrahydropteroyltriglutamate-homocysteine S-methyltransferase activity-5-methyltetrahydropteroyltriglutamate-homocysteine S-methyltransferase activity	0.475052	0.257933	3.65979
GO:0003872-6-phosphofructokinase activity-6-phosphofructokinase activity	0.52394	0.274033	2.81183
GO:0003873-6-phosphofructo-2-kinase activity-6-phosphofructo-2-kinase activity	0.0345181	0.000880886	0.142362
GO:0003874-6-pyruvoyltetrahydropterin synthase activity-6-pyruvoyltetrahydropterin synthase activity	0.00162879	0.000879428	0.574556
GO:0003875-ADP-ribosylarginine hydrolase activity-ADP-ribosylarginine hydrolase activity	0.00162878	0.000885245	0.0528525
GO:0003876-AMP deaminase activity-AMP deaminase activity	0.00162878	0.00088458	0.0505457
GO:0003877-ATP adenylyltransferase activity-ATP adenylyltransferase activity	0.00162878	0.000884576	0.107721
GO:0003878-ATP citrate synthase activity-ATP citrate synthase activity	0.00162879	0.0100244	0.548318
GO:0003879-ATP phosphoribosyltransferase activity-ATP phosphoribosyltransferase activity	0.192711	0.0717007	1.79641
GO:0003880-protein C-terminal carboxyl O-methyltransferase activity-protein C-terminal carboxyl O-methyltransferase activity	0.196797	0.0966254	0.77867
GO:0003881-CDP-diacylglycerol-inositol 3-phosphatidyltransferase activity-CDP-diacylglycerol-inositol 3-phosphatidyltransferase activity	0.00162878	0.000884697	0.100639
GO:0003882-CDP-diacylglycerol-serine O-phosphatidyltransferase activity-CDP-diacylglycerol-serine O-phosphatidyltransferase activity	0.185004	0.0954578	1.88691
GO:0003883-CTP synthase activity-CTP synthase activity	0.449402	0.272908	3.36715
GO:0003884-D-amino-acid oxidase activity-D-amino-acid oxidase activity	0.132956	0.0508892	0.85322
GO:0003885-D-arabinono-1,4-lactone oxidase activity-D-arabinono-1,4-lactone oxidase activity	0.17393	0.069534	0.938141
GO:0003886-DNA (cytosine-5-)-methyltransferase activity-DNA (cytosine-5-)-methyltransferase activity	0.355197	0.314243	2.73054
GO:0003887-DNA-directed DNA polymerase activity-DNA-directed DNA polymerase activity	2.87825	0.795195	11.944
GO:0003896-DNA primase activity-DNA primase activity	0.517899	0.291181	4.06053
GO:0003899-DNA-directed 5'-3' RNA polymerase activity-DNA-directed 5'-3' RNA polymerase activity	2.45395	0.84155	11.6343
GO:0003904-deoxyribodipyrimidine photo-lyase activity-deoxyribodipyrimidine photo-lyase activity	0.241162	0.144511	1.98293
GO:0003905-alkylbase DNA N-glycosylase activity-alkylbase DNA N-glycosylase activity	0.37857	0.187074	3.51061
GO:0003906-DNA-(apurinic or apyrimidinic site) endonuclease activity-DNA-(apurinic or apyrimidinic site) endonuclease activity	1.26191	0.393056	4.44378
GO:0003908-methylated-DNA-[protein]-cysteine S-methyltransferase activity-methylated-DNA-[protein]-cysteine S-methyltransferase activity	0.449341	0.159719	2.9676
GO:0003909-DNA ligase activity-DNA ligase activity	1.15309	0.431278	5.91561
GO:0003910-DNA ligase (ATP) activity-DNA ligase (ATP) activity	0.637739	0.295045	3.36995
GO:0003911-DNA ligase (NAD+) activity-DNA ligase (NAD+) activity	0.693145	0.236888	4.24621
GO:0003913-DNA photolyase activity-DNA photolyase activity	0.26375	0.145668	2.06021
GO:0003914-DNA (6-4) photolyase activity-DNA (6-4) photolyase activity	0.00162877	0.000884896	0.0541153
GO:0003916-DNA topoisomerase activity-DNA topoisomerase activity	6.53467	1.29721	15.1897
GO:0003917-DNA topoisomerase type I (single strand cut, ATP-independent) activity-DNA topoisomerase type I (single strand cut, ATP-independent) activity	1.05318	0.491118	5.2738
GO:0003918-DNA topoisomerase type II (double strand cut, ATP-hydrolyzing) activity-DNA topoisomerase type II (double strand cut, ATP-hydrolyzing) activity	4.8625	0.870905	8.06067
GO:0003919-FMN adenylyltransferase activity-FMN adenylyltransferase activity	0.33301	0.140597	2.47455
GO:0003920-GMP reductase activity-GMP reductase activity	0.16351	0.17083	1.6688
GO:0003921-GMP synthase activity-GMP synthase activity	0.0532692	0.0195242	0.974059
GO:0003922-GMP synthase (glutamine-hydrolyzing) activity-GMP synthase (glutamine-hydrolyzing) activity	0.55041	0.260758	3.33314
GO:0003923-GPI-anchor transamidase activity-GPI-anchor transamidase activity	0.0178252	0.000884681	0.0504568
GO:0003924-GTPase activity-GTPase activity	3.62498	1.10095	15.2129
GO:0003933-GTP cyclohydrolase activity-GTP cyclohydrolase activity	0.593206	0.228126	3.45832
GO:0003934-GTP cyclohydrolase I activity-GTP cyclohydrolase I activity	0.330174	0.12106	2.38051
GO:0003935-GTP cyclohydrolase II activity-GTP cyclohydrolase II activity	0.343405	0.155869	2.39109
GO:0003937-IMP cyclohydrolase activity-IMP cyclohydrolase activity	0.432779	0.250894	3.43554
GO:0003938-IMP dehydrogenase activity-IMP dehydrogenase activity	0.608271	0.247714	3.44704
GO:0003939-L-iditol 2-dehydrogenase activity-L-iditol 2-dehydrogenase activity	0.143897	0.083536	1.0335
GO:0003941-L-serine ammonia-lyase activity-L-serine ammonia-lyase activity	0.387848	0.159113	3.22946
GO:0003942-N-acetyl-gamma-glutamyl-phosphate reductase activity-N-acetyl-gamma-glutamyl-phosphate reductase activity	0.219241	0.138495	2.06493
GO:0003944-N-acetylglucosamine-1-phosphodiester alpha-N-acetylglucosaminidase activity-N-acetylglucosamine-1-phosphodiester alpha-N-acetylglucosaminidase activity	0.00162879	0.0191823	0.428608
GO:0003948-N4-(beta-N-acetylglucosaminyl)-L-asparaginase activity-N4-(beta-N-acetylglucosaminyl)-L-asparaginase activity	0.00162879	0.0100962	0.500187
GO:0003949-1-(5-phosphoribosyl)-5-[(5-phosphoribosylamino)methylideneamino]imidazole-4-carboxamide isomerase activity-1-(5-phosphoribosyl)-5-[(5-phosphoribosylamino)methylideneamino]imidazole-4-carboxamide isomerase activity	0.141083	0.0877938	2.20153
GO:0003950-NAD+ ADP-ribosyltransferase activity-NAD+ ADP-ribosyltransferase activity	0.197688	0.126715	1.40706
GO:0003951-NAD+ kinase activity-NAD+ kinase activity	0.603283	0.240851	3.53412
GO:0003952-NAD+ synthase (glutamine-hydrolyzing) activity-NAD+ synthase (glutamine-hydrolyzing) activity	0.455949	0.242402	3.17012
GO:0003953-NAD+ nucleosidase activity-NAD+ nucleosidase activity	0.00162878	0.000885724	0.0528526
GO:0003954-NADH dehydrogenase activity-NADH dehydrogenase activity	2.26189	0.707144	10.2831
GO:0003955-NAD(P)H dehydrogenase (quinone) activity-NAD(P)H dehydrogenase (quinone) activity	2.22893	0.719531	9.62971
GO:0003956-NAD(P)+-protein-arginine ADP-ribosyltransferase activity-NAD(P)+-protein-arginine ADP-ribosyltransferase activity	0.0181148	0.000878323	0.837675
GO:0003957-NAD(P)+ transhydrogenase (B-specific) activity-NAD(P)+ transhydrogenase (B-specific) activity	0.158986	0.123231	1.34169
GO:0003958-NADPH-hemoprotein reductase activity-NADPH-hemoprotein reductase activity	0.185478	0.0682616	1.01523
GO:0003959-NADPH dehydrogenase activity-NADPH dehydrogenase activity	0.128936	0.0697915	1.5183
GO:0003960-NADPH:quinone reductase activity-NADPH:quinone reductase activity	3.66668	1.36614	9.15985
GO:0003961-O-acetylhomoserine aminocarboxypropyltransferase activity-O-acetylhomoserine aminocarboxypropyltransferase activity	0.212192	0.143788	2.85236
GO:0003962-cystathionine gamma-synthase activity-cystathionine gamma-synthase activity	0.0871096	0.0946178	1.94915
GO:0003963-RNA-3'-phosphate cyclase activity-RNA-3'-phosphate cyclase activity	0.0187249	0.0193301	0.61815
GO:0003964-RNA-directed DNA polymerase activity-RNA-directed DNA polymerase activity	3.77905	1.61763	4.13838
GO:0003968-RNA-directed 5'-3' RNA polymerase activity-RNA-directed 5'-3' RNA polymerase activity	3.2725	8.55752	8.4321
GO:0003972-RNA ligase (ATP) activity-RNA ligase (ATP) activity	0.00162878	0.00989051	0.827236
GO:0003973-(S)-2-hydroxy-acid oxidase activity-(S)-2-hydroxy-acid oxidase activity	0.511024	0.199612	3.62071
GO:0003974-UDP-N-acetylglucosamine 4-epimerase activity-UDP-N-acetylglucosamine 4-epimerase activity	0.0181148	0.0099794	0.821212
GO:0003975-UDP-N-acetylglucosamine-dolichyl-phosphate N-acetylglucosaminephosphotransferase activity-UDP-N-acetylglucosamine-dolichyl-phosphate N-acetylglucosaminephosphotransferase activity	0.0182544	0.000883389	0.100639
GO:0003976-UDP-N-acetylglucosamine-lysosomal-enzyme N-acetylglucosaminephosphotransferase activity-UDP-N-acetylglucosamine-lysosomal-enzyme N-acetylglucosaminephosphotransferase activity	0.00162878	0.000885245	0.0528525
GO:0003977-UDP-N-acetylglucosamine diphosphorylase activity-UDP-N-acetylglucosamine diphosphorylase activity	0.312194	0.144578	2.74985
GO:0003978-UDP-glucose 4-epimerase activity-UDP-glucose 4-epimerase activity	0.945207	0.215008	3.66304
GO:0003979-UDP-glucose 6-dehydrogenase activity-UDP-glucose 6-dehydrogenase activity	0.549797	0.21925	2.81496
GO:0003980-UDP-glucose:glycoprotein glucosyltransferase activity-UDP-glucose:glycoprotein glucosyltransferase activity	0.00162877	0.000884896	0.0505455
GO:0003983-UTP:glucose-1-phosphate uridylyltransferase activity-UTP:glucose-1-phosphate uridylyltransferase activity	0.226778	0.0905342	2.56037
GO:0003984-acetolactate synthase activity-acetolactate synthase activity	0.706334	0.306543	4.46226
GO:0003985-acetyl-CoA C-acetyltransferase activity-acetyl-CoA C-acetyltransferase activity	0.622846	0.273173	3.63377
GO:0003986-acetyl-CoA hydrolase activity-acetyl-CoA hydrolase activity	0.0721712	0.0380793	0.88296
GO:0003987-acetate-CoA ligase activity-acetate-CoA ligase activity	0.735004	0.263954	3.07802
GO:0003988-acetyl-CoA C-acyltransferase activity-acetyl-CoA C-acyltransferase activity	0.842626	0.356044	4.57906
GO:0003989-acetyl-CoA carboxylase activity-acetyl-CoA carboxylase activity	0.719057	0.412141	4.9031
GO:0003990-acetylcholinesterase activity-acetylcholinesterase activity	0.00162878	0.00989048	0.0964381
GO:0003991-acetylglutamate kinase activity-acetylglutamate kinase activity	0.261197	0.0785745	1.88974
GO:0003992-N2-acetyl-L-ornithine:2-oxoglutarate 5-aminotransferase activity-N2-acetyl-L-ornithine:2-oxoglutarate 5-aminotransferase activity	0.44114	0.163547	2.54674
GO:0003993-acid phosphatase activity-acid phosphatase activity	0.807343	0.283644	3.8599
GO:0003994-aconitate hydratase activity-aconitate hydratase activity	1.01452	0.333658	4.23396
GO:0003995-acyl-CoA dehydrogenase activity-acyl-CoA dehydrogenase activity	1.3286	0.401922	6.50204
GO:0003996-acyl-CoA ligase activity-acyl-CoA ligase activity	0.0178173	0.0098903	0.154675
GO:0003997-acyl-CoA oxidase activity-acyl-CoA oxidase activity	0.0926078	0.0280749	0.387449
GO:0003998-acylphosphatase activity-acylphosphatase activity	0.0684562	0.028075	1.26745
GO:0003999-adenine phosphoribosyltransferase activity-adenine phosphoribosyltransferase activity	0.110505	0.136123	1.92066
GO:0004000-adenosine deaminase activity-adenosine deaminase activity	0.760457	0.311	3.83263
GO:0004001-adenosine kinase activity-adenosine kinase activity	0.00162878	0.0291648	0.69734
GO:0004003-DNA helicase activity-DNA helicase activity	2.38377	0.626788	11.252
GO:0004004-RNA helicase activity-RNA helicase activity	0.622619	0.282679	4.61096
GO:0004008-copper transmembrane transporter activity, phosphorylative mechanism-copper transmembrane transporter activity, phosphorylative mechanism	0.71284	0.413938	4.63373
GO:0004012-ATPase-coupled intramembrane lipid transporter activity-ATPase-coupled intramembrane lipid transporter activity	0.0178174	0.0008801	0.427991
GO:0004013-adenosylhomocysteinase activity-adenosylhomocysteinase activity	0.309061	0.129761	2.5162
GO:0004014-adenosylmethionine decarboxylase activity-adenosylmethionine decarboxylase activity	0.0920876	0.0378011	1.3693
GO:0004015-adenosylmethionine-8-amino-7-oxononanoate transaminase activity-adenosylmethionine-8-amino-7-oxononanoate transaminase activity	0.273932	0.205691	2.43477
GO:0004016-adenylate cyclase activity-adenylate cyclase activity	0.504826	0.152817	3.2814
GO:0004017-adenylate kinase activity-adenylate kinase activity	0.334039	0.208231	2.64761
GO:0004018-N6-(1,2-dicarboxyethyl)AMP AMP-lyase (fumarate-forming) activity-N6-(1,2-dicarboxyethyl)AMP AMP-lyase (fumarate-forming) activity	0.373083	0.192791	3.18617
GO:0004019-adenylosuccinate synthase activity-adenylosuccinate synthase activity	0.462638	0.212156	3.11844
GO:0004020-adenylylsulfate kinase activity-adenylylsulfate kinase activity	0.247715	0.0863844	1.62284
GO:0004021-L-alanine:2-oxoglutarate aminotransferase activity-L-alanine:2-oxoglutarate aminotransferase activity	0.0862449	0.105034	2.05317
GO:0004022-alcohol dehydrogenase (NAD+) activity-alcohol dehydrogenase (NAD+) activity	0.533265	0.291811	4.14978
GO:0004024-alcohol dehydrogenase activity, zinc-dependent-alcohol dehydrogenase activity, zinc-dependent	0.0352751	0.105724	0.533296
GO:0004025-alcohol dehydrogenase activity, iron-dependent-alcohol dehydrogenase activity, iron-dependent	0.00162877	0.000884896	0.0505455
GO:0004028-3-chloroallyl aldehyde dehydrogenase activity-3-chloroallyl aldehyde dehydrogenase activity	0.0178256	0.0100962	0.262263
GO:0004029-aldehyde dehydrogenase (NAD+) activity-aldehyde dehydrogenase (NAD+) activity	0.991777	0.432988	5.90725
GO:0004030-aldehyde dehydrogenase [NAD(P)+] activity-aldehyde dehydrogenase [NAD(P)+] activity	1.01633	0.432988	6.06643
GO:0004031-aldehyde oxidase activity-aldehyde oxidase activity	0.0527007	0.0378073	0.442758
GO:0004032-alditol:NADP+ 1-oxidoreductase activity-alditol:NADP+ 1-oxidoreductase activity	0.0517699	0.0300955	0.550571
GO:0004033-aldo-keto reductase (NADP) activity-aldo-keto reductase (NADP) activity	0.241052	0.159224	1.49234
GO:0004034-aldose 1-epimerase activity-aldose 1-epimerase activity	0.226158	0.157415	2.18118
GO:0004035-alkaline phosphatase activity-alkaline phosphatase activity	0.328385	0.224184	3.61326
GO:0004037-allantoicase activity-allantoicase activity	0.0850784	0.0189384	0.481073
GO:0004038-allantoinase activity-allantoinase activity	0.127677	0.0575367	0.92201
GO:0004039-allophanate hydrolase activity-allophanate hydrolase activity	0.184811	0.0718033	1.71791
GO:0004040-amidase activity-amidase activity	1.33008	0.481216	6.30349
GO:0004042-acetyl-CoA:L-glutamate N-acetyltransferase activity-acetyl-CoA:L-glutamate N-acetyltransferase activity	0.303082	0.146639	2.25853
GO:0004043-L-aminoadipate-semialdehyde dehydrogenase activity-L-aminoadipate-semialdehyde dehydrogenase activity	0.033979	0.0481008	1.032
GO:0004044-amidophosphoribosyltransferase activity-amidophosphoribosyltransferase activity	0.321569	0.207876	2.69645
GO:0004045-aminoacyl-tRNA hydrolase activity-aminoacyl-tRNA hydrolase activity	0.293561	0.155529	2.19678
GO:0004046-aminoacylase activity-aminoacylase activity	0.0892379	0.100277	1.38426
GO:0004047-aminomethyltransferase activity-aminomethyltransferase activity	0.397117	0.190579	2.49354
GO:0004048-anthranilate phosphoribosyltransferase activity-anthranilate phosphoribosyltransferase activity	0.452362	0.129987	2.34295
GO:0004049-anthranilate synthase activity-anthranilate synthase activity	0.602651	0.181343	3.09189
GO:0004053-arginase activity-arginase activity	0.19327	0.029018	1.10017
GO:0004054-arginine kinase activity-arginine kinase activity	0.00162877	0.000884896	0.0528525
GO:0004055-argininosuccinate synthase activity-argininosuccinate synthase activity	0.415383	0.149206	2.31473
GO:0004056-argininosuccinate lyase activity-argininosuccinate lyase activity	0.328693	0.218484	2.50576
GO:0004057-arginyltransferase activity-arginyltransferase activity	0.0897514	0.070517	1.35568
GO:0004058-aromatic-L-amino-acid decarboxylase activity-aromatic-L-amino-acid decarboxylase activity	0.00153165	0.00993345	0.512693
GO:0004059-aralkylamine N-acetyltransferase activity-aralkylamine N-acetyltransferase activity	0.00162878	0.000883961	0.108619
GO:0004060-arylamine N-acetyltransferase activity-arylamine N-acetyltransferase activity	0.0352739	0.0860418	0.842566
GO:0004061-arylformamidase activity-arylformamidase activity	0.333617	0.145453	1.93097
GO:0004062-aryl sulfotransferase activity-aryl sulfotransferase activity	0.0723747	0.0695111	0.897249
GO:0004063-aryldialkylphosphatase activity-aryldialkylphosphatase activity	0.00162878	0.000885229	0.102976
GO:0004064-arylesterase activity-arylesterase activity	0.0857622	0.0278127	1.12112
GO:0004065-arylsulfatase activity-arylsulfatase activity	0.14863	0.0485886	1.2717
GO:0004066-asparagine synthase (glutamine-hydrolyzing) activity-asparagine synthase (glutamine-hydrolyzing) activity	0.944079	0.314973	3.17691
GO:0004067-asparaginase activity-asparaginase activity	0.345757	0.157947	2.78773
GO:0004068-aspartate 1-decarboxylase activity-aspartate 1-decarboxylase activity	0.0704699	0.0465989	1.47044
GO:0004069-L-aspartate:2-oxoglutarate aminotransferase activity-L-aspartate:2-oxoglutarate aminotransferase activity	0.349505	0.325887	3.24167
GO:0004070-aspartate carbamoyltransferase activity-aspartate carbamoyltransferase activity	0.450202	0.19282	2.95954
GO:0004071-aspartate-ammonia ligase activity-aspartate-ammonia ligase activity	0.169752	0.117041	1.26048
GO:0004072-aspartate kinase activity-aspartate kinase activity	0.599537	0.236765	3.72401
GO:0004073-aspartate-semialdehyde dehydrogenase activity-aspartate-semialdehyde dehydrogenase activity	0.415673	0.155504	2.9554
GO:0004074-biliverdin reductase (NAD(P)+) activity-biliverdin reductase (NAD(P)+) activity	0.00162879	0.000882922	0.205632
GO:0004075-biotin carboxylase activity-biotin carboxylase activity	0.247306	0.22688	2.93993
GO:0004076-biotin synthase activity-biotin synthase activity	0.343248	0.191501	2.23549
GO:0004077-biotin-[acetyl-CoA-carboxylase] ligase activity-biotin-[acetyl-CoA-carboxylase] ligase activity	0.317289	0.146233	2.43213
GO:0004081-bis(5'-nucleosyl)-tetraphosphatase (asymmetrical) activity-bis(5'-nucleosyl)-tetraphosphatase (asymmetrical) activity	0.0345401	0.00989062	0.743697
GO:0004082-bisphosphoglycerate mutase activity-bisphosphoglycerate mutase activity	0.00162879	0.0192337	0.195849
GO:0004083-bisphosphoglycerate 2-phosphatase activity-bisphosphoglycerate 2-phosphatase activity	0.00162877	0.000884896	0.0549981
GO:0004084-branched-chain-amino-acid transaminase activity-branched-chain-amino-acid transaminase activity	0.565258	0.289174	5.17273
GO:0004085-butyryl-CoA dehydrogenase activity-butyryl-CoA dehydrogenase activity	0.431724	0.205602	3.33624
GO:0004087-carbamoyl-phosphate synthase (ammonia) activity-carbamoyl-phosphate synthase (ammonia) activity	0.263325	0.105105	2.36098
GO:0004088-carbamoyl-phosphate synthase (glutamine-hydrolyzing) activity-carbamoyl-phosphate synthase (glutamine-hydrolyzing) activity	0.906025	0.366684	4.81235
GO:0004089-carbonate dehydratase activity-carbonate dehydratase activity	0.500054	0.188453	3.31503
GO:0004090-carbonyl reductase (NADPH) activity-carbonyl reductase (NADPH) activity	0.0825489	0.0374671	0.743762
GO:0004096-catalase activity-catalase activity	0.860045	0.355144	3.95881
GO:0004097-catechol oxidase activity-catechol oxidase activity	0.00162877	0.000884896	0.0505455
GO:0004098-cerebroside-sulfatase activity-cerebroside-sulfatase activity	0.00162879	0.0195213	0.380704
GO:0004099-chitin deacetylase activity-chitin deacetylase activity	0.0885569	0.0291532	0.914027
GO:0004100-chitin synthase activity-chitin synthase activity	0.0181056	0.000884854	0.00456081
GO:0004103-choline kinase activity-choline kinase activity	0.0178256	0.00989032	0.262279
GO:0004104-cholinesterase activity-cholinesterase activity	0.0345188	0.0191986	0.727785
GO:0004105-choline-phosphate cytidylyltransferase activity-choline-phosphate cytidylyltransferase activity	0.0177806	0.00997912	0.193189
GO:0004106-chorismate mutase activity-chorismate mutase activity	0.438856	0.199213	3.44868
GO:0004107-chorismate synthase activity-chorismate synthase activity	0.323077	0.269325	2.49614
GO:0004108-citrate (Si)-synthase activity-citrate (Si)-synthase activity	0.406454	0.140433	2.28424
GO:0004109-coproporphyrinogen oxidase activity-coproporphyrinogen oxidase activity	0.761185	0.323744	3.56494
GO:0004112-cyclic-nucleotide phosphodiesterase activity-cyclic-nucleotide phosphodiesterase activity	0.487006	0.266014	3.38048
GO:0004113-2',3'-cyclic-nucleotide 3'-phosphodiesterase activity-2',3'-cyclic-nucleotide 3'-phosphodiesterase activity	0.126519	0.0736165	1.25446
GO:0004114-3',5'-cyclic-nucleotide phosphodiesterase activity-3',5'-cyclic-nucleotide phosphodiesterase activity	0.188543	0.109032	1.54006
GO:0004115-3',5'-cyclic-AMP phosphodiesterase activity-3',5'-cyclic-AMP phosphodiesterase activity	0.128664	0.0855636	1.30456
GO:0004118-cGMP-stimulated cyclic-nucleotide phosphodiesterase activity-cGMP-stimulated cyclic-nucleotide phosphodiesterase activity	0.0178254	0.000883568	0.0504572
GO:0004121-cystathionine beta-lyase activity-cystathionine beta-lyase activity	0.336841	0.189875	2.49034
GO:0004122-cystathionine beta-synthase activity-cystathionine beta-synthase activity	0.050959	0.0379223	1.44522
GO:0004123-cystathionine gamma-lyase activity-cystathionine gamma-lyase activity	0.0509579	0.00989073	1.36156
GO:0004124-cysteine synthase activity-cysteine synthase activity	0.410379	0.299886	4.29135
GO:0004125-L-seryl-tRNASec selenium transferase activity-L-seryl-tRNASec selenium transferase activity	0.109396	0.0594732	1.47536
GO:0004126-cytidine deaminase activity-cytidine deaminase activity	0.0339994	0.0856768	1.26106
GO:0004127-cytidylate kinase activity-cytidylate kinase activity	0.314547	0.15979	2.47842
GO:0004128-cytochrome-b5 reductase activity, acting on NAD(P)H-cytochrome-b5 reductase activity, acting on NAD(P)H	0.00162878	0.000885288	0.102976
GO:0004129-cytochrome-c oxidase activity-cytochrome-c oxidase activity	3.08887	0.795516	6.65312
GO:0004130-cytochrome-c peroxidase activity-cytochrome-c peroxidase activity	0.0722508	0.0188441	1.29005
GO:0004131-cytosine deaminase activity-cytosine deaminase activity	0.0513698	0.0519824	1.31356
GO:0004132-dCMP deaminase activity-dCMP deaminase activity	0.0340905	0.056707	1.09815
GO:0004133-glycogen debranching enzyme activity-glycogen debranching enzyme activity	1.0567	0.292218	4.93045
GO:0004134-4-alpha-glucanotransferase activity-4-alpha-glucanotransferase activity	0.598865	0.223997	3.63623
GO:0004135-amylo-alpha-1,6-glucosidase activity-amylo-alpha-1,6-glucosidase activity	0.179586	0.0698965	0.640947
GO:0004136-deoxyadenosine kinase activity-deoxyadenosine kinase activity	0.0178173	0.000881072	0.309797
GO:0004137-deoxycytidine kinase activity-deoxycytidine kinase activity	0.00162878	0.000885677	0.110901
GO:0004138-deoxyguanosine kinase activity-deoxyguanosine kinase activity	0.00162879	0.00989026	0.290733
GO:0004139-deoxyribose-phosphate aldolase activity-deoxyribose-phosphate aldolase activity	0.168125	0.0482097	1.57567
GO:0004140-dephospho-CoA kinase activity-dephospho-CoA kinase activity	0.223943	0.111675	2.08412
GO:0004141-dethiobiotin synthase activity-dethiobiotin synthase activity	0.233093	0.126492	1.89661
GO:0004142-diacylglycerol cholinephosphotransferase activity-diacylglycerol cholinephosphotransferase activity	0.00162877	0.000884896	0.0505455
GO:0004143-diacylglycerol kinase activity-diacylglycerol kinase activity	0.101723	0.0368195	1.33421
GO:0004144-diacylglycerol O-acyltransferase activity-diacylglycerol O-acyltransferase activity	0.236493	0.0896523	0.825334
GO:0004145-diamine N-acetyltransferase activity-diamine N-acetyltransferase activity	0.0178175	0.0374191	1.28056
GO:0004146-dihydrofolate reductase activity-dihydrofolate reductase activity	0.217065	0.0857402	2.28936
GO:0004148-dihydrolipoyl dehydrogenase activity-dihydrolipoyl dehydrogenase activity	1.05067	0.410494	4.92908
GO:0004149-dihydrolipoyllysine-residue succinyltransferase activity-dihydrolipoyllysine-residue succinyltransferase activity	0.268126	0.111821	2.17321
GO:0004150-dihydroneopterin aldolase activity-dihydroneopterin aldolase activity	0.129695	0.112101	1.82488
GO:0004151-dihydroorotase activity-dihydroorotase activity	0.528238	0.233142	3.16942
GO:0004152-dihydroorotate dehydrogenase activity-dihydroorotate dehydrogenase activity	0.385927	0.225017	2.85154
GO:0004155-6,7-dihydropteridine reductase activity-6,7-dihydropteridine reductase activity	0.0513897	0.00993201	0.675196
GO:0004156-dihydropteroate synthase activity-dihydropteroate synthase activity	0.274097	0.0751696	2.38536
GO:0004157-dihydropyrimidinase activity-dihydropyrimidinase activity	0.0684229	0.0387758	1.22092
GO:0004158-dihydroorotate oxidase activity-dihydroorotate oxidase activity	0.00162878	0.000883496	0.203234
GO:0004159-dihydrouracil dehydrogenase (NAD+) activity-dihydrouracil dehydrogenase (NAD+) activity	0.0764594	0.0392071	0.74064
GO:0004160-dihydroxy-acid dehydratase activity-dihydroxy-acid dehydratase activity	0.585532	0.243937	3.97146
GO:0004161-dimethylallyltranstransferase activity-dimethylallyltranstransferase activity	0.088695	0.0371412	1.33756
GO:0004163-diphosphomevalonate decarboxylase activity-diphosphomevalonate decarboxylase activity	0.0517722	0.0292758	0.82266
GO:0004164-diphthine synthase activity-diphthine synthase activity	0.00162878	0.00997916	0.148298
GO:0004165-dodecenoyl-CoA delta-isomerase activity-dodecenoyl-CoA delta-isomerase activity	0.108037	0.0762309	1.58976
GO:0004167-dopachrome isomerase activity-dopachrome isomerase activity	0.00162877	0.000884896	0.0505455
GO:0004168-dolichol kinase activity-dolichol kinase activity	0.00162878	0.000885234	0.0964381
GO:0004169-dolichyl-phosphate-mannose-protein mannosyltransferase activity-dolichyl-phosphate-mannose-protein mannosyltransferase activity	0.123641	0.0948719	1.01272
GO:0004170-dUTP diphosphatase activity-dUTP diphosphatase activity	1.74989	1.52066	2.48908
GO:0004174-electron-transferring-flavoprotein dehydrogenase activity-electron-transferring-flavoprotein dehydrogenase activity	0.230172	0.132919	1.62028
GO:0004175-endopeptidase activity-endopeptidase activity	8.71008	8.95667	21.2291
GO:0004176-ATP-dependent peptidase activity-ATP-dependent peptidase activity	1.2899	0.45972	5.68951
GO:0004177-aminopeptidase activity-aminopeptidase activity	2.49898	0.775712	10.7697
GO:0004180-carboxypeptidase activity-carboxypeptidase activity	2.51106	0.819542	12.0587
GO:0004181-metallocarboxypeptidase activity-metallocarboxypeptidase activity	0.793503	0.309086	4.66508
GO:0004185-serine-type carboxypeptidase activity-serine-type carboxypeptidase activity	1.17226	0.532963	6.63446
GO:0004190-aspartic-type endopeptidase activity-aspartic-type endopeptidase activity	3.30518	1.64912	4.56512
GO:0004197-cysteine-type endopeptidase activity-cysteine-type endopeptidase activity	2.7101	6.69951	7.28279
GO:0004198-calcium-dependent cysteine-type endopeptidase activity-calcium-dependent cysteine-type endopeptidase activity	0.47867	0.0673672	0.941003
GO:0004222-metalloendopeptidase activity-metalloendopeptidase activity	2.86065	0.89089	11.8496
GO:0004252-serine-type endopeptidase activity-serine-type endopeptidase activity	4.84851	1.22261	12.8971
GO:0004298-threonine-type endopeptidase activity-threonine-type endopeptidase activity	0.248403	0.100041	1.80325
GO:0004300-enoyl-CoA hydratase activity-enoyl-CoA hydratase activity	0.852234	0.26327	4.0275
GO:0004301-epoxide hydrolase activity-epoxide hydrolase activity	0.0710412	0.0979735	1.38335
GO:0004303-estradiol 17-beta-dehydrogenase activity-estradiol 17-beta-dehydrogenase activity	0.125963	0.0580602	0.740221
GO:0004306-ethanolamine-phosphate cytidylyltransferase activity-ethanolamine-phosphate cytidylyltransferase activity	0.00162878	0.000885245	0.0528525
GO:0004307-ethanolaminephosphotransferase activity-ethanolaminephosphotransferase activity	0.00162879	0.000881885	0.268926
GO:0004308-exo-alpha-sialidase activity-exo-alpha-sialidase activity	0.742613	0.360137	3.10789
GO:0004309-exopolyphosphatase activity-exopolyphosphatase activity	0.603702	0.243304	4.0442
GO:0004310-farnesyl-diphosphate farnesyltransferase activity-farnesyl-diphosphate farnesyltransferase activity	0.124167	0.117062	1.00408
GO:0004311-farnesyltranstransferase activity-farnesyltranstransferase activity	0.519694	0.221395	2.60778
GO:0004312-fatty acid synthase activity-fatty acid synthase activity	1.79646	0.595405	8.86367
GO:0004313-[acyl-carrier-protein] S-acetyltransferase activity-[acyl-carrier-protein] S-acetyltransferase activity	0.0355619	0.0379728	0.348448
GO:0004314-[acyl-carrier-protein] S-malonyltransferase activity-[acyl-carrier-protein] S-malonyltransferase activity	0.367354	0.207637	2.93559
GO:0004315-3-oxoacyl-[acyl-carrier-protein] synthase activity-3-oxoacyl-[acyl-carrier-protein] synthase activity	0.86703	0.25287	4.80623
GO:0004316-3-oxoacyl-[acyl-carrier-protein] reductase (NADPH) activity-3-oxoacyl-[acyl-carrier-protein] reductase (NADPH) activity	1.0845	0.446918	5.58639
GO:0004318-enoyl-[acyl-carrier-protein] reductase (NADH) activity-enoyl-[acyl-carrier-protein] reductase (NADH) activity	0.439614	0.180958	3.01017
GO:0004319-enoyl-[acyl-carrier-protein] reductase (NADPH, B-specific) activity-enoyl-[acyl-carrier-protein] reductase (NADPH, B-specific) activity	0.00162878	0.00088395	0.171448
GO:0004320-oleoyl-[acyl-carrier-protein] hydrolase activity-oleoyl-[acyl-carrier-protein] hydrolase activity	0.0339994	0.0286827	0.758007
GO:0004321-fatty-acyl-CoA synthase activity-fatty-acyl-CoA synthase activity	0.105736	0.0675569	0.94047
GO:0004322-ferroxidase activity-ferroxidase activity	0.148907	0.0787399	1.7047
GO:0004324-ferredoxin-NADP+ reductase activity-ferredoxin-NADP+ reductase activity	0.471478	0.194683	2.83594
GO:0004325-ferrochelatase activity-ferrochelatase activity	0.43067	0.203191	3.53371
GO:0004326-tetrahydrofolylpolyglutamate synthase activity-tetrahydrofolylpolyglutamate synthase activity	0.846911	0.361615	3.7887
GO:0004328-formamidase activity-formamidase activity	0.130012	0.0990494	1.01223
GO:0004329-formate-tetrahydrofolate ligase activity-formate-tetrahydrofolate ligase activity	0.24165	0.099948	1.76488
GO:0004331-fructose-2,6-bisphosphate 2-phosphatase activity-fructose-2,6-bisphosphate 2-phosphatase activity	0.00162879	0.000883359	0.27512
GO:0004332-fructose-bisphosphate aldolase activity-fructose-bisphosphate aldolase activity	0.475335	0.309135	3.70644
GO:0004333-fumarate hydratase activity-fumarate hydratase activity	0.67111	0.276741	4.00616
GO:0004334-fumarylacetoacetase activity-fumarylacetoacetase activity	0.153764	0.0900013	1.6978
GO:0004335-galactokinase activity-galactokinase activity	0.249445	0.0882661	1.56696
GO:0004336-galactosylceramidase activity-galactosylceramidase activity	0.0178174	0.00088015	0.408046
GO:0004337-geranyltranstransferase activity-geranyltranstransferase activity	0.242779	0.108251	2.08013
GO:0004338-glucan exo-1,3-beta-glucosidase activity-glucan exo-1,3-beta-glucosidase activity	0.0516534	0.0282858	0.598619
GO:0004339-glucan 1,4-alpha-glucosidase activity-glucan 1,4-alpha-glucosidase activity	0.160464	0.0928573	0.724595
GO:0004340-glucokinase activity-glucokinase activity	0.257859	0.251034	2.78133
GO:0004341-gluconolactonase activity-gluconolactonase activity	0.298105	0.162787	1.20166
GO:0004342-glucosamine-6-phosphate deaminase activity-glucosamine-6-phosphate deaminase activity	0.217042	0.151895	2.27168
GO:0004343-glucosamine 6-phosphate N-acetyltransferase activity-glucosamine 6-phosphate N-acetyltransferase activity	0.125962	0.0667922	1.68562
GO:0004344-glucose dehydrogenase activity-glucose dehydrogenase activity	0.284917	0.140568	1.94157
GO:0004345-glucose-6-phosphate dehydrogenase activity-glucose-6-phosphate dehydrogenase activity	0.365025	0.211265	2.80422
GO:0004346-glucose-6-phosphatase activity-glucose-6-phosphatase activity	0.0716185	0.000879369	0.172162
GO:0004347-glucose-6-phosphate isomerase activity-glucose-6-phosphate isomerase activity	0.932017	0.3103	4.07004
GO:0004348-glucosylceramidase activity-glucosylceramidase activity	0.13675	0.0191983	1.194
GO:0004349-glutamate 5-kinase activity-glutamate 5-kinase activity	0.315239	0.128123	2.33453
GO:0004350-glutamate-5-semialdehyde dehydrogenase activity-glutamate-5-semialdehyde dehydrogenase activity	0.241885	0.0811169	2.50281
GO:0004351-glutamate decarboxylase activity-glutamate decarboxylase activity	0.105337	0.152666	0.459205
GO:0004352-glutamate dehydrogenase (NAD+) activity-glutamate dehydrogenase (NAD+) activity	0.356804	0.16816	2.41043
GO:0004353-glutamate dehydrogenase [NAD(P)+] activity-glutamate dehydrogenase [NAD(P)+] activity	0.453742	0.18266	2.63675
GO:0004354-glutamate dehydrogenase (NADP+) activity-glutamate dehydrogenase (NADP+) activity	0.0693579	0.0388713	0.832687
GO:0004355-glutamate synthase (NADPH) activity-glutamate synthase (NADPH) activity	0.600897	0.406633	4.54924
GO:0004356-glutamate-ammonia ligase activity-glutamate-ammonia ligase activity	0.965914	0.318764	4.90682
GO:0004357-glutamate-cysteine ligase activity-glutamate-cysteine ligase activity	0.551213	0.210777	3.08949
GO:0004358-glutamate N-acetyltransferase activity-glutamate N-acetyltransferase activity	0.250361	0.0492787	1.68874
GO:0004359-glutaminase activity-glutaminase activity	0.434542	0.176161	1.99843
GO:0004360-glutamine-fructose-6-phosphate transaminase (isomerizing) activity-glutamine-fructose-6-phosphate transaminase (isomerizing) activity	0.594244	0.333726	4.38333
GO:0004361-glutaryl-CoA dehydrogenase activity-glutaryl-CoA dehydrogenase activity	0.0534564	0.0479106	1.17921
GO:0004362-glutathione-disulfide reductase activity-glutathione-disulfide reductase activity	0.263443	0.148949	2.43007
GO:0004363-glutathione synthase activity-glutathione synthase activity	0.222235	0.103764	2.06481
GO:0004364-glutathione transferase activity-glutathione transferase activity	0.577898	0.28278	3.30018
GO:0004365-glyceraldehyde-3-phosphate dehydrogenase (NAD+) (phosphorylating) activity-glyceraldehyde-3-phosphate dehydrogenase (NAD+) (phosphorylating) activity	0.320241	0.251593	2.62834
GO:0004366-glycerol-3-phosphate O-acyltransferase activity-glycerol-3-phosphate O-acyltransferase activity	0.0987314	0.0468091	1.23164
GO:0004367-glycerol-3-phosphate dehydrogenase [NAD+] activity-glycerol-3-phosphate dehydrogenase [NAD+] activity	0.386034	0.204497	2.9761
GO:0004368-glycerol-3-phosphate dehydrogenase (quinone) activity-glycerol-3-phosphate dehydrogenase (quinone) activity	0.898185	0.33006	5.3047
GO:0004369-glycerol-3-phosphate oxidase activity-glycerol-3-phosphate oxidase activity	0.00162879	0.0190118	0.254177
GO:0004370-glycerol kinase activity-glycerol kinase activity	0.47643	0.183475	2.78785
GO:0004371-glycerone kinase activity-glycerone kinase activity	0.359742	0.268373	2.57469
GO:0004372-glycine hydroxymethyltransferase activity-glycine hydroxymethyltransferase activity	0.524156	0.301257	3.29069
GO:0004373-glycogen (starch) synthase activity-glycogen (starch) synthase activity	0.296436	0.144571	2.72082
GO:0004375-glycine dehydrogenase (decarboxylating) activity-glycine dehydrogenase (decarboxylating) activity	0.568056	0.272123	3.28054
GO:0004376-glycolipid mannosyltransferase activity-glycolipid mannosyltransferase activity	0.0345392	0.0187718	0.264193
GO:0004377-GDP-Man:Man3GlcNAc2-PP-Dol alpha-1,2-mannosyltransferase activity-GDP-Man:Man3GlcNAc2-PP-Dol alpha-1,2-mannosyltransferase activity	0.00162878	0.000885234	0.102976
GO:0004378-GDP-Man:Man1GlcNAc2-PP-Dol alpha-1,3-mannosyltransferase activity-GDP-Man:Man1GlcNAc2-PP-Dol alpha-1,3-mannosyltransferase activity	0.0178173	0.000881273	0.243256
GO:0004379-glycylpeptide N-tetradecanoyltransferase activity-glycylpeptide N-tetradecanoyltransferase activity	0.00162878	0.000885168	0.154025
GO:0004380-glycoprotein-fucosylgalactoside alpha-N-acetylgalactosaminyltransferase activity-glycoprotein-fucosylgalactoside alpha-N-acetylgalactosaminyltransferase activity	0.00162878	0.000883545	0.158293
GO:0004383-guanylate cyclase activity-guanylate cyclase activity	0.0183529	0.0283065	1.11933
GO:0004385-guanylate kinase activity-guanylate kinase activity	0.363845	0.149684	2.62158
GO:0004386-helicase activity-helicase activity	7.21236	7.64822	26.2208
GO:0004392-heme oxygenase (decyclizing) activity-heme oxygenase (decyclizing) activity	0.085271	0.0591366	1.07298
GO:0004396-hexokinase activity-hexokinase activity	0.361101	0.269102	3.33121
GO:0004397-histidine ammonia-lyase activity-histidine ammonia-lyase activity	0.260079	0.168707	2.38329
GO:0004398-histidine decarboxylase activity-histidine decarboxylase activity	0.0186643	0.0190975	0.459812
GO:0004399-histidinol dehydrogenase activity-histidinol dehydrogenase activity	0.301174	0.103507	2.12775
GO:0004400-histidinol-phosphate transaminase activity-histidinol-phosphate transaminase activity	0.393674	0.133907	2.60329
GO:0004401-histidinol-phosphatase activity-histidinol-phosphatase activity	0.274246	0.0688064	1.3881
GO:0004402-histone acetyltransferase activity-histone acetyltransferase activity	0.0340905	0.0280749	0.748451
GO:0004407-histone deacetylase activity-histone deacetylase activity	0.226791	0.0914796	1.16531
GO:0004408-holocytochrome-c synthase activity-holocytochrome-c synthase activity	0.0552022	0.0101472	0.61585
GO:0004409-homoaconitate hydratase activity-homoaconitate hydratase activity	0.00162878	0.000884755	0.100639
GO:0004410-homocitrate synthase activity-homocitrate synthase activity	0.0183553	0.00989038	0.29606
GO:0004411-homogentisate 1,2-dioxygenase activity-homogentisate 1,2-dioxygenase activity	0.239079	0.14142	1.64684
GO:0004412-homoserine dehydrogenase activity-homoserine dehydrogenase activity	0.399439	0.181704	2.96705
GO:0004413-homoserine kinase activity-homoserine kinase activity	0.341973	0.207456	2.70174
GO:0004414-homoserine O-acetyltransferase activity-homoserine O-acetyltransferase activity	0.176646	0.127102	1.97165
GO:0004415-hyalurononglucosaminidase activity-hyalurononglucosaminidase activity	0.0684387	0.0484474	0.395407
GO:0004416-hydroxyacylglutathione hydrolase activity-hydroxyacylglutathione hydrolase activity	0.545023	0.161349	2.84608
GO:0004417-hydroxyethylthiazole kinase activity-hydroxyethylthiazole kinase activity	0.106018	0.0394079	0.924253
GO:0004418-hydroxymethylbilane synthase activity-hydroxymethylbilane synthase activity	0.184063	0.141279	2.19866
GO:0004419-hydroxymethylglutaryl-CoA lyase activity-hydroxymethylglutaryl-CoA lyase activity	0.158387	0.0559684	1.31306
GO:0004420-hydroxymethylglutaryl-CoA reductase (NADPH) activity-hydroxymethylglutaryl-CoA reductase (NADPH) activity	0.101719	0.0466003	1.52704
GO:0004421-hydroxymethylglutaryl-CoA synthase activity-hydroxymethylglutaryl-CoA synthase activity	0.0178174	0.0373071	0.700467
GO:0004422-hypoxanthine phosphoribosyltransferase activity-hypoxanthine phosphoribosyltransferase activity	0.149311	0.111885	1.767
GO:0004423-iduronate-2-sulfatase activity-iduronate-2-sulfatase activity	0.0684387	0.0284523	0.239558
GO:0004424-imidazoleglycerol-phosphate dehydratase activity-imidazoleglycerol-phosphate dehydratase activity	0.217047	0.0802905	1.69526
GO:0004425-indole-3-glycerol-phosphate synthase activity-indole-3-glycerol-phosphate synthase activity	0.338361	0.118083	1.93785
GO:0004427-inorganic diphosphatase activity-inorganic diphosphatase activity	0.44543	0.240042	3.40579
GO:0004435-phosphatidylinositol phospholipase C activity-phosphatidylinositol phospholipase C activity	0.168443	0.10095	1.64992
GO:0004439-phosphatidylinositol-4,5-bisphosphate 5-phosphatase activity-phosphatidylinositol-4,5-bisphosphate 5-phosphatase activity	0.00162878	0.000885245	0.0528525
GO:0004445-inositol-polyphosphate 5-phosphatase activity-inositol-polyphosphate 5-phosphatase activity	0.00162878	0.00997932	0.00456064
GO:0004447-iodide peroxidase activity-iodide peroxidase activity	0.00162878	0.00088409	0.170387
GO:0004448-isocitrate dehydrogenase activity-isocitrate dehydrogenase activity	0.350132	0.177036	3.04544
GO:0004449-isocitrate dehydrogenase (NAD+) activity-isocitrate dehydrogenase (NAD+) activity	0.0539197	0.0392347	0.569167
GO:0004450-isocitrate dehydrogenase (NADP+) activity-isocitrate dehydrogenase (NADP+) activity	0.341823	0.17698	2.93003
GO:0004451-isocitrate lyase activity-isocitrate lyase activity	0.259342	0.0788031	1.61941
GO:0004452-isopentenyl-diphosphate delta-isomerase activity-isopentenyl-diphosphate delta-isomerase activity	0.302863	0.166791	1.69932
GO:0004455-ketol-acid reductoisomerase activity-ketol-acid reductoisomerase activity	0.260805	0.161244	2.48404
GO:0004456-phosphogluconate dehydratase activity-phosphogluconate dehydratase activity	0.158553	0.0591598	1.42735
GO:0004457-lactate dehydrogenase activity-lactate dehydrogenase activity	0.60996	0.370257	4.61322
GO:0004458-D-lactate dehydrogenase (cytochrome) activity-D-lactate dehydrogenase (cytochrome) activity	0.363347	0.21208	2.57213
GO:0004459-L-lactate dehydrogenase activity-L-lactate dehydrogenase activity	0.0875563	0.13666	1.84288
GO:0004460-L-lactate dehydrogenase (cytochrome) activity-L-lactate dehydrogenase (cytochrome) activity	0.104685	0.0593442	1.38049
GO:0004462-lactoylglutathione lyase activity-lactoylglutathione lyase activity	0.353351	0.155248	2.6627
GO:0004463-leukotriene-A4 hydrolase activity-leukotriene-A4 hydrolase activity	0.0517678	0.0619135	1.51033
GO:0004465-lipoprotein lipase activity-lipoprotein lipase activity	0.00162877	0.000884896	0.0505455
GO:0004466-long-chain-acyl-CoA dehydrogenase activity-long-chain-acyl-CoA dehydrogenase activity	0.0725892	0.0286085	0.617303
GO:0004467-long-chain fatty acid-CoA ligase activity-long-chain fatty acid-CoA ligase activity	0.820339	0.374421	4.04364
GO:0004470-malic enzyme activity-malic enzyme activity	0.956033	0.413112	6.48688
GO:0004471-malate dehydrogenase (decarboxylating) (NAD+) activity-malate dehydrogenase (decarboxylating) (NAD+) activity	0.581651	0.302055	4.05094
GO:0004473-malate dehydrogenase (decarboxylating) (NADP+) activity-malate dehydrogenase (decarboxylating) (NADP+) activity	0.450724	0.240645	3.448
GO:0004474-malate synthase activity-malate synthase activity	0.349308	0.179076	2.08906
GO:0004475-mannose-1-phosphate guanylyltransferase activity-mannose-1-phosphate guanylyltransferase activity	0.149188	0.0477977	1.55979
GO:0004476-mannose-6-phosphate isomerase activity-mannose-6-phosphate isomerase activity	0.337478	0.212022	2.41476
GO:0004477-methenyltetrahydrofolate cyclohydrolase activity-methenyltetrahydrofolate cyclohydrolase activity	0.409716	0.199846	2.44528
GO:0004478-methionine adenosyltransferase activity-methionine adenosyltransferase activity	0.497533	0.256053	2.94767
GO:0004479-methionyl-tRNA formyltransferase activity-methionyl-tRNA formyltransferase activity	0.430829	0.196795	2.6999
GO:0004482-mRNA (guanine-N7-)-methyltransferase activity-mRNA (guanine-N7-)-methyltransferase activity	0.426216	0.11952	1.3332
GO:0004483-mRNA (nucleoside-2'-O-)-methyltransferase activity-mRNA (nucleoside-2'-O-)-methyltransferase activity	0.0852673	0.0371412	0.69276
GO:0004484-mRNA guanylyltransferase activity-mRNA guanylyltransferase activity	0.0178174	0.0286041	0.324876
GO:0004485-methylcrotonoyl-CoA carboxylase activity-methylcrotonoyl-CoA carboxylase activity	0.186207	0.162824	2.39103
GO:0004486-methylenetetrahydrofolate dehydrogenase [NAD(P)+] activity-methylenetetrahydrofolate dehydrogenase [NAD(P)+] activity	0.428602	0.211078	2.44529
GO:0004487-methylenetetrahydrofolate dehydrogenase (NAD+) activity-methylenetetrahydrofolate dehydrogenase (NAD+) activity	0.00162878	0.000883986	0.148298
GO:0004488-methylenetetrahydrofolate dehydrogenase (NADP+) activity-methylenetetrahydrofolate dehydrogenase (NADP+) activity	0.428602	0.211078	2.44529
GO:0004489-methylenetetrahydrofolate reductase (NAD(P)H) activity-methylenetetrahydrofolate reductase (NAD(P)H) activity	0.280249	0.149943	2.50652
GO:0004490-methylglutaconyl-CoA hydratase activity-methylglutaconyl-CoA hydratase activity	0.00162879	0.0288761	0.364096
GO:0004491-methylmalonate-semialdehyde dehydrogenase (acylating) activity-methylmalonate-semialdehyde dehydrogenase (acylating) activity	0.225775	0.165513	2.30364
GO:0004492-methylmalonyl-CoA decarboxylase activity-methylmalonyl-CoA decarboxylase activity	0.0709379	0.0880576	0.910045
GO:0004493-methylmalonyl-CoA epimerase activity-methylmalonyl-CoA epimerase activity	0.103279	0.0374671	0.882895
GO:0004494-methylmalonyl-CoA mutase activity-methylmalonyl-CoA mutase activity	0.538096	0.237361	2.29087
GO:0004496-mevalonate kinase activity-mevalonate kinase activity	0.0345401	0.0100549	0.523719
GO:0004497-monooxygenase activity-monooxygenase activity	2.87838	0.855166	13.5219
GO:0004499-N,N-dimethylaniline monooxygenase activity-N,N-dimethylaniline monooxygenase activity	0.553713	0.188939	2.0946
GO:0004502-kynurenine 3-monooxygenase activity-kynurenine 3-monooxygenase activity	0.0501737	0.00087853	0.596265
GO:0004503-monophenol monooxygenase activity-monophenol monooxygenase activity	0.00162879	0.000880846	0.4198
GO:0004504-peptidylglycine monooxygenase activity-peptidylglycine monooxygenase activity	0.00162877	0.000884896	0.0505455
GO:0004505-phenylalanine 4-monooxygenase activity-phenylalanine 4-monooxygenase activity	0.0501739	0.0289801	1.06357
GO:0004506-squalene monooxygenase activity-squalene monooxygenase activity	0.00162879	0.000882005	0.200164
GO:0004512-inositol-3-phosphate synthase activity-inositol-3-phosphate synthase activity	0.153415	0.0575903	0.926952
GO:0004514-nicotinate-nucleotide diphosphorylase (carboxylating) activity-nicotinate-nucleotide diphosphorylase (carboxylating) activity	0.498485	0.326772	3.76095
GO:0004515-nicotinate-nucleotide adenylyltransferase activity-nicotinate-nucleotide adenylyltransferase activity	0.201656	0.141346	2.18781
GO:0004516-nicotinate phosphoribosyltransferase activity-nicotinate phosphoribosyltransferase activity	0.352503	0.26359	2.96459
GO:0004517-nitric-oxide synthase activity-nitric-oxide synthase activity	0.00162878	0.000878983	0.791277
GO:0004518-nuclease activity-nuclease activity	18.8673	15.3666	57.1687
GO:0004519-endonuclease activity-endonuclease activity	12.9856	8.87692	35.3365
GO:0004520-endodeoxyribonuclease activity-endodeoxyribonuclease activity	2.33199	0.726975	9.28753
GO:0004521-endoribonuclease activity-endoribonuclease activity	4.85183	2.24301	8.64413
GO:0004523-RNA-DNA hybrid ribonuclease activity-RNA-DNA hybrid ribonuclease activity	3.94552	1.58289	3.83305
GO:0004525-ribonuclease III activity-ribonuclease III activity	0.560938	0.223856	2.84818
GO:0004526-ribonuclease P activity-ribonuclease P activity	0.226088	0.171173	2.16059
GO:0004527-exonuclease activity-exonuclease activity	6.50232	7.63442	25.0501
GO:0004528-phosphodiesterase I activity-phosphodiesterase I activity	0.0857666	0.0780487	1.28529
GO:0004529-exodeoxyribonuclease activity-exodeoxyribonuclease activity	1.74409	0.53352	7.4025
GO:0004530-deoxyribonuclease I activity-deoxyribonuclease I activity	0.144074	0.107718	1.99273
GO:0004531-deoxyribonuclease II activity-deoxyribonuclease II activity	0.00162879	0.000881621	0.325363
GO:0004532-exoribonuclease activity-exoribonuclease activity	3.15761	5.30817	11.4134
GO:0004533-exoribonuclease H activity-exoribonuclease H activity	1.67623	1.40334	0.424647
GO:0004534-5'-3' exoribonuclease activity-5'-3' exoribonuclease activity	0.323557	0.132255	2.08756
GO:0004535-poly(A)-specific ribonuclease activity-poly(A)-specific ribonuclease activity	0.00162879	0.000882328	0.29606
GO:0004536-deoxyribonuclease activity-deoxyribonuclease activity	3.17041	0.843464	12.7573
GO:0004540-ribonuclease activity-ribonuclease activity	6.78793	7.78329	18.3494
GO:0004549-tRNA-specific ribonuclease activity-tRNA-specific ribonuclease activity	0.358403	0.25023	3.76869
GO:0004550-nucleoside diphosphate kinase activity-nucleoside diphosphate kinase activity	0.241993	0.122897	2.01577
GO:0004551-nucleotide diphosphatase activity-nucleotide diphosphatase activity	0.233848	0.103065	2.40767
GO:0004552-octanol dehydrogenase activity-octanol dehydrogenase activity	0.00162878	0.00989034	0.0505455
GO:0004553-hydrolase activity, hydrolyzing O-glycosyl compounds-hydrolase activity, hydrolyzing O-glycosyl compounds	13.7224	2.248	23.9294
GO:0004555-alpha,alpha-trehalase activity-alpha,alpha-trehalase activity	0.35894	0.195319	1.9725
GO:0004556-alpha-amylase activity-alpha-amylase activity	0.317817	0.167541	2.29832
GO:0004557-alpha-galactosidase activity-alpha-galactosidase activity	8.38313	0.763463	5.22634
GO:0004558-alpha-1,4-glucosidase activity-alpha-1,4-glucosidase activity	0.532842	0.225626	2.94813
GO:0004559-alpha-mannosidase activity-alpha-mannosidase activity	0.396519	0.169147	2.32014
GO:0004560-alpha-L-fucosidase activity-alpha-L-fucosidase activity	0.687185	0.217683	2.89618
GO:0004561-alpha-N-acetylglucosaminidase activity-alpha-N-acetylglucosaminidase activity	0.00162879	0.00997909	0.200164
GO:0004563-beta-N-acetylhexosaminidase activity-beta-N-acetylhexosaminidase activity	0.679185	0.305771	3.52252
GO:0004564-beta-fructofuranosidase activity-beta-fructofuranosidase activity	0.0345402	0.057968	1.32154
GO:0004565-beta-galactosidase activity-beta-galactosidase activity	1.32825	0.521843	4.46465
GO:0004566-beta-glucuronidase activity-beta-glucuronidase activity	0.0178174	0.0285387	0.387324
GO:0004567-beta-mannosidase activity-beta-mannosidase activity	0.520491	0.177348	1.54848
GO:0004568-chitinase activity-chitinase activity	0.820422	0.290213	3.27982
GO:0004569-glycoprotein endo-alpha-1,2-mannosidase activity-glycoprotein endo-alpha-1,2-mannosidase activity	0.00162878	0.000885324	0.100639
GO:0004571-mannosyl-oligosaccharide 1,2-alpha-mannosidase activity-mannosyl-oligosaccharide 1,2-alpha-mannosidase activity	0.0838002	0.0190447	0.653913
GO:0004573-mannosyl-oligosaccharide glucosidase activity-mannosyl-oligosaccharide glucosidase activity	0.180572	0.066023	0.805491
GO:0004574-oligo-1,6-glucosidase activity-oligo-1,6-glucosidase activity	0.0178175	0.0721908	0.927771
GO:0004575-sucrose alpha-glucosidase activity-sucrose alpha-glucosidase activity	0.00162878	0.000883518	0.203878
GO:0004576-oligosaccharyl transferase activity-oligosaccharyl transferase activity	0.0501948	0.0187714	0.614725
GO:0004577-N-acetylglucosaminyldiphosphodolichol N-acetylglucosaminyltransferase activity-N-acetylglucosaminyldiphosphodolichol N-acetylglucosaminyltransferase activity	0.00162877	0.000884896	0.0541153
GO:0004581-dolichyl-phosphate beta-glucosyltransferase activity-dolichyl-phosphate beta-glucosyltransferase activity	0.0178255	0.000882923	0.102984
GO:0004582-dolichyl-phosphate beta-D-mannosyltransferase activity-dolichyl-phosphate beta-D-mannosyltransferase activity	0.168501	0.0986535	1.33851
GO:0004585-ornithine carbamoyltransferase activity-ornithine carbamoyltransferase activity	0.313132	0.191418	2.61521
GO:0004586-ornithine decarboxylase activity-ornithine decarboxylase activity	0.24921	0.136189	2.16722
GO:0004587-ornithine-oxo-acid transaminase activity-ornithine-oxo-acid transaminase activity	0.103279	0.0384905	0.944112
GO:0004588-orotate phosphoribosyltransferase activity-orotate phosphoribosyltransferase activity	0.316798	0.0667124	1.9224
GO:0004589-orotate reductase (NADH) activity-orotate reductase (NADH) activity	0.0178174	0.000880509	0.393491
GO:0004590-orotidine-5'-phosphate decarboxylase activity-orotidine-5'-phosphate decarboxylase activity	0.236392	0.1128	2.40211
GO:0004591-oxoglutarate dehydrogenase (succinyl-transferring) activity-oxoglutarate dehydrogenase (succinyl-transferring) activity	0.860194	0.353905	3.0807
GO:0004592-pantoate-beta-alanine ligase activity-pantoate-beta-alanine ligase activity	0.300194	0.158261	2.08943
GO:0004594-pantothenate kinase activity-pantothenate kinase activity	0.329929	0.201598	2.32934
GO:0004595-pantetheine-phosphate adenylyltransferase activity-pantetheine-phosphate adenylyltransferase activity	0.2197	0.0964261	1.99461
GO:0004596-peptide alpha-N-acetyltransferase activity-peptide alpha-N-acetyltransferase activity	0.109741	0.0472141	1.99041
GO:0004597-peptide-aspartate beta-dioxygenase activity-peptide-aspartate beta-dioxygenase activity	0.119304	0.0679909	1.60154
GO:0004598-peptidylamidoglycolate lyase activity-peptidylamidoglycolate lyase activity	0.0178173	0.00997908	0.169528
GO:0004601-peroxidase activity-peroxidase activity	2.77826	0.772757	10.957
GO:0004602-glutathione peroxidase activity-glutathione peroxidase activity	0.232713	0.155426	2.90828
GO:0004604-phosphoadenylyl-sulfate reductase (thioredoxin) activity-phosphoadenylyl-sulfate reductase (thioredoxin) activity	0.197111	0.0961294	1.42147
GO:0004605-phosphatidate cytidylyltransferase activity-phosphatidate cytidylyltransferase activity	0.415547	0.104525	2.50251
GO:0004608-phosphatidylethanolamine N-methyltransferase activity-phosphatidylethanolamine N-methyltransferase activity	0.0178174	0.0192338	0.337228
GO:0004609-phosphatidylserine decarboxylase activity-phosphatidylserine decarboxylase activity	0.365774	0.0910917	2.31599
GO:0004610-phosphoacetylglucosamine mutase activity-phosphoacetylglucosamine mutase activity	0.00162877	0.000884896	0.0528525
GO:0004611-phosphoenolpyruvate carboxykinase activity-phosphoenolpyruvate carboxykinase activity	1.3797	0.631506	6.32611
GO:0004612-phosphoenolpyruvate carboxykinase (ATP) activity-phosphoenolpyruvate carboxykinase (ATP) activity	0.228935	0.199823	2.96655
GO:0004613-phosphoenolpyruvate carboxykinase (GTP) activity-phosphoenolpyruvate carboxykinase (GTP) activity	0.156963	0.0958546	1.32545
GO:0004614-phosphoglucomutase activity-phosphoglucomutase activity	0.306474	0.266127	3.11713
GO:0004615-phosphomannomutase activity-phosphomannomutase activity	0.275145	0.186396	2.96757
GO:0004616-phosphogluconate dehydrogenase (decarboxylating) activity-phosphogluconate dehydrogenase (decarboxylating) activity	0.255076	0.177425	2.49688
GO:0004617-phosphoglycerate dehydrogenase activity-phosphoglycerate dehydrogenase activity	0.425958	0.177926	2.6492
GO:0004618-phosphoglycerate kinase activity-phosphoglycerate kinase activity	0.336337	0.175118	3.02136
GO:0004619-phosphoglycerate mutase activity-phosphoglycerate mutase activity	0.661963	0.431002	5.11368
GO:0004620-phospholipase activity-phospholipase activity	0.80327	0.344487	4.82703
GO:0004621-glycosylphosphatidylinositol phospholipase D activity-glycosylphosphatidylinositol phospholipase D activity	0.00162878	0.000885227	0.158293
GO:0004622-lysophospholipase activity-lysophospholipase activity	0.16046	0.135871	1.85347
GO:0004623-phospholipase A2 activity-phospholipase A2 activity	0.111318	0.0813704	0.841655
GO:0004629-phospholipase C activity-phospholipase C activity	0.269702	0.199589	3.41755
GO:0004630-phospholipase D activity-phospholipase D activity	0.111668	0.0587535	0.562568
GO:0004631-phosphomevalonate kinase activity-phosphomevalonate kinase activity	0.00162879	0.0098904	0.626091
GO:0004632-phosphopantothenate--cysteine ligase activity-phosphopantothenate--cysteine ligase activity	0.34644	0.157544	2.55617
GO:0004633-phosphopantothenoylcysteine decarboxylase activity-phosphopantothenoylcysteine decarboxylase activity	0.349185	0.147829	2.74777
GO:0004634-phosphopyruvate hydratase activity-phosphopyruvate hydratase activity	0.528105	0.230593	3.8389
GO:0004635-phosphoribosyl-AMP cyclohydrolase activity-phosphoribosyl-AMP cyclohydrolase activity	0.111935	0.096879	1.54681
GO:0004636-phosphoribosyl-ATP diphosphatase activity-phosphoribosyl-ATP diphosphatase activity	0.10661	0.0620471	1.47111
GO:0004637-phosphoribosylamine-glycine ligase activity-phosphoribosylamine-glycine ligase activity	0.348685	0.121555	2.91927
GO:0004638-phosphoribosylaminoimidazole carboxylase activity-phosphoribosylaminoimidazole carboxylase activity	0.281822	0.177855	2.21847
GO:0004639-phosphoribosylaminoimidazolesuccinocarboxamide synthase activity-phosphoribosylaminoimidazolesuccinocarboxamide synthase activity	0.215259	0.108189	2.70452
GO:0004640-phosphoribosylanthranilate isomerase activity-phosphoribosylanthranilate isomerase activity	0.228235	0.131919	1.88861
GO:0004641-phosphoribosylformylglycinamidine cyclo-ligase activity-phosphoribosylformylglycinamidine cyclo-ligase activity	0.364238	0.134892	2.32812
GO:0004642-phosphoribosylformylglycinamidine synthase activity-phosphoribosylformylglycinamidine synthase activity	0.854648	0.299917	4.25493
GO:0004643-phosphoribosylaminoimidazolecarboxamide formyltransferase activity-phosphoribosylaminoimidazolecarboxamide formyltransferase activity	0.426521	0.180009	3.14257
GO:0004644-phosphoribosylglycinamide formyltransferase activity-phosphoribosylglycinamide formyltransferase activity	0.388018	0.144629	2.54287
GO:0004645-1,4-alpha-oligoglucan phosphorylase activity-1,4-alpha-oligoglucan phosphorylase activity	1.08679	0.417223	6.26578
GO:0004647-phosphoserine phosphatase activity-phosphoserine phosphatase activity	0.328426	0.109531	2.35235
GO:0004648-O-phospho-L-serine:2-oxoglutarate aminotransferase activity-O-phospho-L-serine:2-oxoglutarate aminotransferase activity	0.323348	0.13393	2.38291
GO:0004649-poly(ADP-ribose) glycohydrolase activity-poly(ADP-ribose) glycohydrolase activity	0.0178174	0.000884822	0.0505455
GO:0004650-polygalacturonase activity-polygalacturonase activity	0.164555	0.0708039	1.27039
GO:0004651-polynucleotide 5'-phosphatase activity-polynucleotide 5'-phosphatase activity	0.00162878	0.000885235	0.109509
GO:0004652-polynucleotide adenylyltransferase activity-polynucleotide adenylyltransferase activity	0.681019	0.271019	3.80775
GO:0004653-polypeptide N-acetylgalactosaminyltransferase activity-polypeptide N-acetylgalactosaminyltransferase activity	0.00162879	0.0203841	0.235427
GO:0004654-polyribonucleotide nucleotidyltransferase activity-polyribonucleotide nucleotidyltransferase activity	0.966395	0.367861	4.20097
GO:0004655-porphobilinogen synthase activity-porphobilinogen synthase activity	0.257888	0.108516	2.26301
GO:0004656-procollagen-proline 4-dioxygenase activity-procollagen-proline 4-dioxygenase activity	0.0181055	0.000880397	0.396052
GO:0004657-proline dehydrogenase activity-proline dehydrogenase activity	0.537292	0.162517	2.82537
GO:0004658-propionyl-CoA carboxylase activity-propionyl-CoA carboxylase activity	0.365558	0.230956	3.33503
GO:0004659-prenyltransferase activity-prenyltransferase activity	1.22365	0.423276	5.6705
GO:0004661-protein geranylgeranyltransferase activity-protein geranylgeranyltransferase activity	0.00162879	0.0100962	0.154025
GO:0004662-CAAX-protein geranylgeranyltransferase activity-CAAX-protein geranylgeranyltransferase activity	0.00162879	0.0100962	0.154025
GO:0004664-prephenate dehydratase activity-prephenate dehydratase activity	0.33743	0.172257	2.53862
GO:0004665-prephenate dehydrogenase (NADP+) activity-prephenate dehydrogenase (NADP+) activity	0.466581	0.163849	3.33212
GO:0004668-protein-arginine deiminase activity-protein-arginine deiminase activity	0.197378	0.077204	1.99975
GO:0004671-protein C-terminal S-isoprenylcysteine carboxyl O-methyltransferase activity-protein C-terminal S-isoprenylcysteine carboxyl O-methyltransferase activity	0.196797	0.0966254	0.77867
GO:0004672-protein kinase activity-protein kinase activity	10.4369	1.55854	27.2932
GO:0004673-protein histidine kinase activity-protein histidine kinase activity	5.51845	1.16423	22.9726
GO:0004674-protein serine/threonine kinase activity-protein serine/threonine kinase activity	2.17481	0.585679	8.08214
GO:0004675-transmembrane receptor protein serine/threonine kinase activity-transmembrane receptor protein serine/threonine kinase activity	0.00162878	0.000884684	0.0964381
GO:0004683-calmodulin-dependent protein kinase activity-calmodulin-dependent protein kinase activity	0.0892531	0.0758758	0.944147
GO:0004687-myosin light chain kinase activity-myosin light chain kinase activity	0.0339994	0.000879743	0.428104
GO:0004690-cyclic nucleotide-dependent protein kinase activity-cyclic nucleotide-dependent protein kinase activity	0.00162879	0.000882838	0.252811
GO:0004691-cAMP-dependent protein kinase activity-cAMP-dependent protein kinase activity	0.00162878	0.000885724	0.100639
GO:0004692-cGMP-dependent protein kinase activity-cGMP-dependent protein kinase activity	0.00162878	0.000885251	0.100639
GO:0004693-cyclin-dependent protein serine/threonine kinase activity-cyclin-dependent protein serine/threonine kinase activity	0.0339789	0.0190974	0.490407
GO:0004694-eukaryotic translation initiation factor 2alpha kinase activity-eukaryotic translation initiation factor 2alpha kinase activity	0.0353881	0.00989026	0.0505455
GO:0004697-protein kinase C activity-protein kinase C activity	0.0178173	0.000883428	0.142365
GO:0004706-JUN kinase kinase kinase activity-JUN kinase kinase kinase activity	0.0345188	0.000853033	0.00456108
GO:0004707-MAP kinase activity-MAP kinase activity	0.151529	0.0371412	0.26889
GO:0004708-MAP kinase kinase activity-MAP kinase kinase activity	0.0178173	0.00989027	0.00456109
GO:0004709-MAP kinase kinase kinase activity-MAP kinase kinase kinase activity	0.0350748	0.000853095	0.100639
GO:0004712-protein serine/threonine/tyrosine kinase activity-protein serine/threonine/tyrosine kinase activity	0.122264	0.0577404	1.52715
GO:0004713-protein tyrosine kinase activity-protein tyrosine kinase activity	4.29748	0.661177	3.82875
GO:0004714-transmembrane receptor protein tyrosine kinase activity-transmembrane receptor protein tyrosine kinase activity	0.453511	0.193458	1.52476
GO:0004715-non-membrane spanning protein tyrosine kinase activity-non-membrane spanning protein tyrosine kinase activity	0.457426	0.259446	2.40429
GO:0004719-protein-L-isoaspartate (D-aspartate) O-methyltransferase activity-protein-L-isoaspartate (D-aspartate) O-methyltransferase activity	0.370625	0.172133	2.25665
GO:0004721-phosphoprotein phosphatase activity-phosphoprotein phosphatase activity	1.74206	0.540093	5.64235
GO:0004722-protein serine/threonine phosphatase activity-protein serine/threonine phosphatase activity	0.447963	0.250261	2.66478
GO:0004725-protein tyrosine phosphatase activity-protein tyrosine phosphatase activity	1.00806	0.337061	3.09469
GO:0004726-non-membrane spanning protein tyrosine phosphatase activity-non-membrane spanning protein tyrosine phosphatase activity	0.0178174	0.0191987	0.16751
GO:0004729-oxygen-dependent protoporphyrinogen oxidase activity-oxygen-dependent protoporphyrinogen oxidase activity	0.12295	0.055708	1.59436
GO:0004730-pseudouridylate synthase activity-pseudouridylate synthase activity	0.144136	0.108402	1.68537
GO:0004731-purine-nucleoside phosphorylase activity-purine-nucleoside phosphorylase activity	0.383589	0.266399	2.70637
GO:0004733-pyridoxamine-phosphate oxidase activity-pyridoxamine-phosphate oxidase activity	0.0956791	0.0556405	1.68671
GO:0004735-pyrroline-5-carboxylate reductase activity-pyrroline-5-carboxylate reductase activity	0.296453	0.0691325	2.05999
GO:0004736-pyruvate carboxylase activity-pyruvate carboxylase activity	0.29504	0.0986017	2.92007
GO:0004737-pyruvate decarboxylase activity-pyruvate decarboxylase activity	0.00162879	0.000882295	0.285963
GO:0004738-pyruvate dehydrogenase activity-pyruvate dehydrogenase activity	0.99629	0.401325	5.09571
GO:0004739-pyruvate dehydrogenase (acetyl-transferring) activity-pyruvate dehydrogenase (acetyl-transferring) activity	0.99629	0.401325	5.08949
GO:0004742-dihydrolipoyllysine-residue acetyltransferase activity-dihydrolipoyllysine-residue acetyltransferase activity	0.292384	0.228051	2.70462
GO:0004743-pyruvate kinase activity-pyruvate kinase activity	0.53277	0.267358	3.93189
GO:0004745-retinol dehydrogenase activity-retinol dehydrogenase activity	0.00153164	0.00993398	0.479363
GO:0004746-riboflavin synthase activity-riboflavin synthase activity	0.211134	0.115432	2.05714
GO:0004747-ribokinase activity-ribokinase activity	11.3016	2.25637	12.4897
GO:0004748-ribonucleoside-diphosphate reductase activity, thioredoxin disulfide as acceptor-ribonucleoside-diphosphate reductase activity, thioredoxin disulfide as acceptor	1.39779	0.518588	6.04313
GO:0004749-ribose phosphate diphosphokinase activity-ribose phosphate diphosphokinase activity	0.411315	0.182512	2.78868
GO:0004750-ribulose-phosphate 3-epimerase activity-ribulose-phosphate 3-epimerase activity	0.200324	0.132882	2.25154
GO:0004751-ribose-5-phosphate isomerase activity-ribose-5-phosphate isomerase activity	0.417901	0.282538	2.32984
GO:0004753-saccharopine dehydrogenase activity-saccharopine dehydrogenase activity	0.190528	0.0570305	1.33947
GO:0004754-saccharopine dehydrogenase (NAD+, L-lysine-forming) activity-saccharopine dehydrogenase (NAD+, L-lysine-forming) activity	0.108651	0.0383482	1.20138
GO:0004755-saccharopine dehydrogenase (NADP+, L-glutamate-forming) activity-saccharopine dehydrogenase (NADP+, L-glutamate-forming) activity	0.0178174	0.000884803	0.102976
GO:0004756-selenide, water dikinase activity-selenide, water dikinase activity	0.262294	0.0704026	2.08016
GO:0004757-sepiapterin reductase activity-sepiapterin reductase activity	0.0178174	0.000884603	0.00456055
GO:0004758-serine C-palmitoyltransferase activity-serine C-palmitoyltransferase activity	0.00153165	0.00993376	0.51959
GO:0004760-serine-pyruvate transaminase activity-serine-pyruvate transaminase activity	0.0178175	0.0283243	0.849251
GO:0004764-shikimate 3-dehydrogenase (NADP+) activity-shikimate 3-dehydrogenase (NADP+) activity	0.493759	0.20017	2.52093
GO:0004765-shikimate kinase activity-shikimate kinase activity	0.244322	0.132953	2.32744
GO:0004766-spermidine synthase activity-spermidine synthase activity	0.243936	0.161246	2.21103
GO:0004767-sphingomyelin phosphodiesterase activity-sphingomyelin phosphodiesterase activity	0.00162878	0.00088462	0.158293
GO:0004768-stearoyl-CoA 9-desaturase activity-stearoyl-CoA 9-desaturase activity	0.174928	0.0278549	1.05256
GO:0004769-steroid delta-isomerase activity-steroid delta-isomerase activity	0.00162879	0.0278298	0.428104
GO:0004772-sterol O-acyltransferase activity-sterol O-acyltransferase activity	0.00162877	0.000884896	0.0505455
GO:0004773-steryl-sulfatase activity-steryl-sulfatase activity	0.00162878	0.000885168	0.164748
GO:0004774-succinate-CoA ligase activity-succinate-CoA ligase activity	0.543407	0.261714	3.3495
GO:0004775-succinate-CoA ligase (ADP-forming) activity-succinate-CoA ligase (ADP-forming) activity	0.543407	0.261714	3.322
GO:0004776-succinate-CoA ligase (GDP-forming) activity-succinate-CoA ligase (GDP-forming) activity	0.0178174	0.0191822	0.307936
GO:0004777-succinate-semialdehyde dehydrogenase (NAD+) activity-succinate-semialdehyde dehydrogenase (NAD+) activity	0.106032	0.0893862	1.48774
GO:0004779-sulfate adenylyltransferase activity-sulfate adenylyltransferase activity	0.699886	0.233044	3.18308
GO:0004780-sulfate adenylyltransferase (ADP) activity-sulfate adenylyltransferase (ADP) activity	0.00162877	0.000884896	0.0505455
GO:0004781-sulfate adenylyltransferase (ATP) activity-sulfate adenylyltransferase (ATP) activity	0.699886	0.233044	3.18308
GO:0004783-sulfite reductase (NADPH) activity-sulfite reductase (NADPH) activity	0.22711	0.142579	2.83368
GO:0004784-superoxide dismutase activity-superoxide dismutase activity	0.81209	0.308929	3.91689
GO:0004787-thiamine-diphosphatase activity-thiamine-diphosphatase activity	0.0523078	0.0498454	0.72612
GO:0004788-thiamine diphosphokinase activity-thiamine diphosphokinase activity	0.101721	0.0687821	1.30498
GO:0004789-thiamine-phosphate diphosphorylase activity-thiamine-phosphate diphosphorylase activity	0.216249	0.0992004	2.18385
GO:0004791-thioredoxin-disulfide reductase activity-thioredoxin-disulfide reductase activity	0.43729	0.318769	3.98035
GO:0004792-thiosulfate sulfurtransferase activity-thiosulfate sulfurtransferase activity	0.855374	0.20822	2.98943
GO:0004793-threonine aldolase activity-threonine aldolase activity	0.116094	0.109444	1.41053
GO:0004794-L-threonine ammonia-lyase activity-L-threonine ammonia-lyase activity	0.541697	0.264469	3.40363
GO:0004795-threonine synthase activity-threonine synthase activity	0.405511	0.185721	2.82277
GO:0004797-thymidine kinase activity-thymidine kinase activity	0.1716	0.0820335	1.46987
GO:0004798-thymidylate kinase activity-thymidylate kinase activity	0.275308	0.117696	2.22254
GO:0004799-thymidylate synthase activity-thymidylate synthase activity	0.309525	0.170167	2.71983
GO:0004800-thyroxine 5'-deiodinase activity-thyroxine 5'-deiodinase activity	0.00162878	0.000884758	0.0505457
GO:0004801-sedoheptulose-7-phosphate:D-glyceraldehyde-3-phosphate glyceronetransferase activity-sedoheptulose-7-phosphate:D-glyceraldehyde-3-phosphate glyceronetransferase activity	0.274157	0.0899133	2.42847
GO:0004802-transketolase activity-transketolase activity	0.542288	0.304128	3.9807
GO:0004803-transposase activity-transposase activity	2.84203	0.928309	9.02967
GO:0004805-trehalose-phosphatase activity-trehalose-phosphatase activity	0.169921	0.0825145	0.929439
GO:0004806-triglyceride lipase activity-triglyceride lipase activity	0.220086	0.157007	2.14259
GO:0004807-triose-phosphate isomerase activity-triose-phosphate isomerase activity	0.327335	0.182316	2.79932
GO:0004808-tRNA (5-methylaminomethyl-2-thiouridylate)-methyltransferase activity-tRNA (5-methylaminomethyl-2-thiouridylate)-methyltransferase activity	0.285145	0.133167	2.30306
GO:0004809-tRNA (guanine-N2-)-methyltransferase activity-tRNA (guanine-N2-)-methyltransferase activity	0.0345401	0.000881812	0.158293
GO:0004810-tRNA adenylyltransferase activity-tRNA adenylyltransferase activity	0.43963	0.205409	3.29294
GO:0004812-aminoacyl-tRNA ligase activity-aminoacyl-tRNA ligase activity	11.2829	1.74201	22.8079
GO:0004813-alanine-tRNA ligase activity-alanine-tRNA ligase activity	0.809334	0.311945	4.54838
GO:0004814-arginine-tRNA ligase activity-arginine-tRNA ligase activity	0.598266	0.262674	4.46102
GO:0004815-aspartate-tRNA ligase activity-aspartate-tRNA ligase activity	0.744059	0.255659	3.6883
GO:0004816-asparagine-tRNA ligase activity-asparagine-tRNA ligase activity	0.160659	0.126784	1.86044
GO:0004817-cysteine-tRNA ligase activity-cysteine-tRNA ligase activity	0.503809	0.210818	2.75668
GO:0004818-glutamate-tRNA ligase activity-glutamate-tRNA ligase activity	0.462978	0.241912	3.42616
GO:0004819-glutamine-tRNA ligase activity-glutamine-tRNA ligase activity	0.297625	0.12297	2.91965
GO:0004820-glycine-tRNA ligase activity-glycine-tRNA ligase activity	0.533123	0.249526	4.08944
GO:0004821-histidine-tRNA ligase activity-histidine-tRNA ligase activity	0.444594	0.261929	3.00719
GO:0004822-isoleucine-tRNA ligase activity-isoleucine-tRNA ligase activity	5.77505	0.708158	4.93689
GO:0004823-leucine-tRNA ligase activity-leucine-tRNA ligase activity	3.59784	0.6296	4.55761
GO:0004824-lysine-tRNA ligase activity-lysine-tRNA ligase activity	0.587674	0.354315	3.85831
GO:0004825-methionine-tRNA ligase activity-methionine-tRNA ligase activity	0.574729	0.227124	3.96713
GO:0004826-phenylalanine-tRNA ligase activity-phenylalanine-tRNA ligase activity	0.983355	0.353542	4.55354
GO:0004827-proline-tRNA ligase activity-proline-tRNA ligase activity	0.427136	0.212206	3.37818
GO:0004828-serine-tRNA ligase activity-serine-tRNA ligase activity	0.36076	0.165716	2.9553
GO:0004829-threonine-tRNA ligase activity-threonine-tRNA ligase activity	0.50074	0.22331	3.51174
GO:0004830-tryptophan-tRNA ligase activity-tryptophan-tRNA ligase activity	0.234066	0.172434	2.70108
GO:0004831-tyrosine-tRNA ligase activity-tyrosine-tRNA ligase activity	0.366241	0.159744	3.16305
GO:0004832-valine-tRNA ligase activity-valine-tRNA ligase activity	1.04526	0.466901	5.25968
GO:0004833-tryptophan 2,3-dioxygenase activity-tryptophan 2,3-dioxygenase activity	0.164418	0.0590392	1.18244
GO:0004834-tryptophan synthase activity-tryptophan synthase activity	0.450331	0.167214	3.16444
GO:0004837-tyrosine decarboxylase activity-tyrosine decarboxylase activity	0.0181144	0.000853066	0.0505455
GO:0004838-L-tyrosine:2-oxoglutarate aminotransferase activity-L-tyrosine:2-oxoglutarate aminotransferase activity	0.0358583	0.0188456	0.710596
GO:0004842-ubiquitin-protein transferase activity-ubiquitin-protein transferase activity	0.84813	0.198825	2.75418
GO:0004843-thiol-dependent ubiquitin-specific protease activity-thiol-dependent ubiquitin-specific protease activity	0.314893	0.0466049	0.582321
GO:0004844-uracil DNA N-glycosylase activity-uracil DNA N-glycosylase activity	0.2014	0.0795924	1.91569
GO:0004845-uracil phosphoribosyltransferase activity-uracil phosphoribosyltransferase activity	0.234319	0.167811	2.2378
GO:0004846-urate oxidase activity-urate oxidase activity	0.0347998	0.0192883	0.414993
GO:0004847-urea carboxylase activity-urea carboxylase activity	0.166943	0.0680162	1.31438
GO:0004848-ureidoglycolate hydrolase activity-ureidoglycolate hydrolase activity	0.0178175	0.0285779	0.70801
GO:0004849-uridine kinase activity-uridine kinase activity	0.156196	0.109143	1.14753
GO:0004850-uridine phosphorylase activity-uridine phosphorylase activity	0.167233	0.0962884	1.43673
GO:0004851-uroporphyrin-III C-methyltransferase activity-uroporphyrin-III C-methyltransferase activity	0.275163	0.0902043	2.71658
GO:0004852-uroporphyrinogen-III synthase activity-uroporphyrinogen-III synthase activity	0.315275	0.180046	2.77912
GO:0004853-uroporphyrinogen decarboxylase activity-uroporphyrinogen decarboxylase activity	0.346995	0.0985307	2.25085
GO:0004854-xanthine dehydrogenase activity-xanthine dehydrogenase activity	0.39576	0.261664	3.33989
GO:0004855-xanthine oxidase activity-xanthine oxidase activity	0.0754435	0.121538	1.13746
GO:0004856-xylulokinase activity-xylulokinase activity	0.210143	0.138665	1.85404
GO:0004857-enzyme inhibitor activity-enzyme inhibitor activity	1.75449	0.500903	5.39102
GO:0004860-protein kinase inhibitor activity-protein kinase inhibitor activity	0.0903225	0.028482	0.308101
GO:0004861-cyclin-dependent protein serine/threonine kinase inhibitor activity-cyclin-dependent protein serine/threonine kinase inhibitor activity	0.00162878	0.000882992	0.229712
GO:0004862-cAMP-dependent protein kinase inhibitor activity-cAMP-dependent protein kinase inhibitor activity	0.0903225	0.0284819	0.0505456
GO:0004864-protein phosphatase inhibitor activity-protein phosphatase inhibitor activity	0.0745778	0.0190119	0.00456003
GO:0004866-endopeptidase inhibitor activity-endopeptidase inhibitor activity	1.48043	0.40269	4.86014
GO:0004867-serine-type endopeptidase inhibitor activity-serine-type endopeptidase inhibitor activity	1.04455	0.165973	1.75189
GO:0004869-cysteine-type endopeptidase inhibitor activity-cysteine-type endopeptidase inhibitor activity	0.00162879	0.000881571	0.405902
GO:0004879-nuclear receptor activity-nuclear receptor activity	0.00162878	0.000885251	0.0964381
GO:0004880-nuclear receptor activity-nuclear receptor activity	0.00162878	0.00088462	0.0505457
GO:0004888-transmembrane signaling receptor activity-transmembrane signaling receptor activity	9.01552	1.03837	10.8712
GO:0004890-GABA-A receptor activity-GABA-A receptor activity	0.0825477	0.0098906	0.314659
GO:0004896-cytokine receptor activity-cytokine receptor activity	0.0513733	0.000880849	0.165445
GO:0004911-interleukin-2 receptor activity-interleukin-2 receptor activity	0.00162878	0.000885249	0.0505456
GO:0004930-G protein-coupled receptor activity-G protein-coupled receptor activity	5.97741	0.663701	2.45309
GO:0004931-extracellularly ATP-gated cation channel activity-extracellularly ATP-gated cation channel activity	0.0178173	0.000882803	0.0505456
GO:0004932-mating-type factor pheromone receptor activity-mating-type factor pheromone receptor activity	0.0178174	0.000880664	0.342034
GO:0004935-adrenergic receptor activity-adrenergic receptor activity	0.00162878	0.00997928	0.100639
GO:0004936-alpha-adrenergic receptor activity-alpha-adrenergic receptor activity	0.00162878	0.00997928	0.0505455
GO:0004937-alpha1-adrenergic receptor activity-alpha1-adrenergic receptor activity	0.00162878	0.00989045	0.0505455
GO:0004938-alpha2-adrenergic receptor activity-alpha2-adrenergic receptor activity	0.00162878	0.00989047	0.00456044
GO:0004950-chemokine receptor activity-chemokine receptor activity	0.00162878	0.000885234	0.100639
GO:0004952-dopamine neurotransmitter receptor activity-dopamine neurotransmitter receptor activity	0.00162878	0.000884903	0.0505457
GO:0004953-icosanoid receptor activity-icosanoid receptor activity	0.00162879	0.000882859	0.276561
GO:0004954-prostanoid receptor activity-prostanoid receptor activity	0.00162879	0.000882914	0.214381
GO:0004960-thromboxane receptor activity-thromboxane receptor activity	0.00162878	0.000883998	0.162857
GO:0004965-G protein-coupled GABA receptor activity-G protein-coupled GABA receptor activity	0.00162877	0.000884896	0.0505455
GO:0004966-galanin receptor activity-galanin receptor activity	0.00162878	0.000885245	0.0505455
GO:0004967-glucagon receptor activity-glucagon receptor activity	0.140191	0.00992502	0.0964394
GO:0004969-histamine receptor activity-histamine receptor activity	0.0178174	0.00989049	0.404104
GO:0004970-ionotropic glutamate receptor activity-ionotropic glutamate receptor activity	0.804394	0.336692	4.73504
GO:0004974-leukotriene receptor activity-leukotriene receptor activity	0.00162878	0.000885245	0.0528525
GO:0004977-melanocortin receptor activity-melanocortin receptor activity	0.00162878	0.00989034	0.00455811
GO:0004983-neuropeptide Y receptor activity-neuropeptide Y receptor activity	0.00162878	0.00088458	0.0505457
GO:0004984-olfactory receptor activity-olfactory receptor activity	0.0509591	0.0190975	0.243234
GO:0004985-opioid receptor activity-opioid receptor activity	0.0178174	0.000884717	0.100639
GO:0004995-tachykinin receptor activity-tachykinin receptor activity	0.00162877	0.000884896	0.0505455
GO:0005000-vasopressin receptor activity-vasopressin receptor activity	0.0178174	0.000884884	0.0045608
GO:0005001-transmembrane receptor protein tyrosine phosphatase activity-transmembrane receptor protein tyrosine phosphatase activity	0.270478	0.038608	0.100625
GO:0005003-ephrin receptor activity-ephrin receptor activity	0.0178253	0.000884668	0.0504569
GO:0005021-vascular endothelial growth factor-activated receptor activity-vascular endothelial growth factor-activated receptor activity	0.130978	0.0283243	0.10519
GO:0005030-neurotrophin receptor activity-neurotrophin receptor activity	0.00162877	0.000884896	0.0505455
GO:0005034-osmosensor activity-osmosensor activity	0.206938	0.133993	0.675775
GO:0005041-low-density lipoprotein particle receptor activity-low-density lipoprotein particle receptor activity	0.00162877	0.000884896	0.0528525
GO:0005042-netrin receptor activity-netrin receptor activity	0.00162878	0.000885245	0.0528525
GO:0005044-scavenger receptor activity-scavenger receptor activity	0.105737	0.0196822	0.650147
GO:0005047-signal recognition particle binding-signal recognition particle binding	0.0679466	0.0486278	0.993047
GO:0005048-signal sequence binding-signal sequence binding	0.283602	0.0891439	1.13128
GO:0005049-nuclear export signal receptor activity-nuclear export signal receptor activity	0.00162878	0.000885283	0.107721
GO:0005052-peroxisome matrix targeting signal-1 binding-peroxisome matrix targeting signal-1 binding	0.00162878	0.000885235	0.102976
GO:0005078-MAP-kinase scaffold activity-MAP-kinase scaffold activity	0.0339994	0.00997911	0.0505455
GO:0005080-protein kinase C binding-protein kinase C binding	0.00162878	0.000885187	0.0964381
GO:0005085-guanyl-nucleotide exchange factor activity-guanyl-nucleotide exchange factor activity	6.21701	0.557668	2.03247
GO:0005086-ARF guanyl-nucleotide exchange factor activity-ARF guanyl-nucleotide exchange factor activity	0.0178174	0.0190118	0.258393
GO:0005088-Ras guanyl-nucleotide exchange factor activity-Ras guanyl-nucleotide exchange factor activity	1.10089	0.110067	0.692438
GO:0005089-Rho guanyl-nucleotide exchange factor activity-Rho guanyl-nucleotide exchange factor activity	1.0869	0.110067	0.627115
GO:0005092-GDP-dissociation inhibitor activity-GDP-dissociation inhibitor activity	0.0178174	0.00989044	0.478771
GO:0005096-GTPase activator activity-GTPase activator activity	0.213204	0.0662243	1.50441
GO:0005102-signaling receptor binding-signaling receptor binding	5.48218	0.624868	3.18715
GO:0005109-frizzled binding-frizzled binding	0.00162878	0.000885249	0.0505456
GO:0005112-Notch binding-Notch binding	0.00162878	0.000885245	0.0505455
GO:0005123-death receptor binding-death receptor binding	0.00162877	0.000884896	0.0505455
GO:0005125-cytokine activity-cytokine activity	0.00162879	0.00989026	0.154675
GO:0005126-cytokine receptor binding-cytokine receptor binding	0.00162879	0.0190119	0.46258
GO:0005154-epidermal growth factor receptor binding-epidermal growth factor receptor binding	0.00162878	0.000885288	0.0964381
GO:0005158-insulin receptor binding-insulin receptor binding	0.00162878	0.000885224	0.0964381
GO:0005160-transforming growth factor beta receptor binding-transforming growth factor beta receptor binding	0.00162878	0.000884604	0.105898
GO:0005164-tumor necrosis factor receptor binding-tumor necrosis factor receptor binding	0.00162879	0.00997908	0.303348
GO:0005176-ErbB-2 class receptor binding-ErbB-2 class receptor binding	0.0350748	0.0190118	0.0527529
GO:0005178-integrin binding-integrin binding	5.00302	0.517429	1.1058
GO:0005179-hormone activity-hormone activity	0.107409	0.0789731	0.84807
GO:0005184-neuropeptide hormone activity-neuropeptide hormone activity	0.0181148	0.000881194	0.211833
GO:0005185-neurohypophyseal hormone activity-neurohypophyseal hormone activity	0.00162878	0.000885288	0.102976
GO:0005186-pheromone activity-pheromone activity	0.00162878	0.000885724	0.100639
GO:0005198-structural molecule activity-structural molecule activity	9.20306	4.26776	20.3773
GO:0005199-structural constituent of cell wall-structural constituent of cell wall	0.681329	0.125616	1.19608
GO:0005200-structural constituent of cytoskeleton-structural constituent of cytoskeleton	0.106608	0.0676542	0.378607
GO:0005201-extracellular matrix structural constituent-extracellular matrix structural constituent	0.223887	0.0671538	1.10273
GO:0005212-structural constituent of eye lens-structural constituent of eye lens	0.0695212	0.0368195	0.100647
GO:0005214-structural constituent of chitin-based cuticle-structural constituent of chitin-based cuticle	0.00162878	0.00989034	0.0505455
GO:0005215-transporter activity-transporter activity	14.5183	4.32017	49.7105
GO:0005216-ion channel activity-ion channel activity	3.94636	2.44859	10.4517
GO:0005217-intracellular ligand-gated ion channel activity-intracellular ligand-gated ion channel activity	0.103278	0.0468137	0.345993
GO:0005219-ryanodine-sensitive calcium-release channel activity-ryanodine-sensitive calcium-release channel activity	0.00162878	0.000884052	0.142365
GO:0005220-inositol 1,4,5-trisphosphate-sensitive calcium-release channel activity-inositol 1,4,5-trisphosphate-sensitive calcium-release channel activity	0.00162878	0.0100245	0.0505455
GO:0005221-intracellular cyclic nucleotide activated cation channel activity-intracellular cyclic nucleotide activated cation channel activity	0.0684387	0.0281012	0.148298
GO:0005222-intracellular cAMP-activated cation channel activity-intracellular cAMP-activated cation channel activity	0.0339789	0.00983663	0.00456082
GO:0005223-intracellular cGMP-activated cation channel activity-intracellular cGMP-activated cation channel activity	0.0339789	0.00983663	0.00456082
GO:0005225-volume-sensitive anion channel activity-volume-sensitive anion channel activity	0.00162878	0.00989034	0.0505455
GO:0005227-calcium activated cation channel activity-calcium activated cation channel activity	0.00162879	0.000882872	0.154025
GO:0005228-intracellular sodium activated potassium channel activity-intracellular sodium activated potassium channel activity	0.0178251	0.000853009	0.00456069
GO:0005229-intracellular calcium activated chloride channel activity-intracellular calcium activated chloride channel activity	0.0706603	0.0190116	0.468738
GO:0005230-extracellular ligand-gated ion channel activity-extracellular ligand-gated ion channel activity	1.23676	0.380943	4.90646
GO:0005231-excitatory extracellular ligand-gated ion channel activity-excitatory extracellular ligand-gated ion channel activity	0.169398	0.0373071	0.102979
GO:0005237-inhibitory extracellular ligand-gated ion channel activity-inhibitory extracellular ligand-gated ion channel activity	0.0673801	0.000878883	0.252801
GO:0005242-inward rectifier potassium channel activity-inward rectifier potassium channel activity	0.068574	0.0188443	0.341687
GO:0005244-voltage-gated ion channel activity-voltage-gated ion channel activity	0.96514	0.34386	3.95434
GO:0005245-voltage-gated calcium channel activity-voltage-gated calcium channel activity	0.268826	0.057849	0.670333
GO:0005247-voltage-gated chloride channel activity-voltage-gated chloride channel activity	0.578643	0.2149	2.97215
GO:0005248-voltage-gated sodium channel activity-voltage-gated sodium channel activity	0.0178174	0.0190975	0.151653
GO:0005249-voltage-gated potassium channel activity-voltage-gated potassium channel activity	0.421947	0.117622	2.05933
GO:0005253-anion channel activity-anion channel activity	0.718441	0.274825	3.1507
GO:0005254-chloride channel activity-chloride channel activity	0.718441	0.274825	3.12883
GO:0005261-cation channel activity-cation channel activity	2.15243	0.594865	7.77966
GO:0005262-calcium channel activity-calcium channel activity	0.467792	0.140572	0.969984
GO:0005267-potassium channel activity-potassium channel activity	0.453752	0.158036	2.43998
GO:0005272-sodium channel activity-sodium channel activity	0.100204	0.0469489	0.452227
GO:0005275-amine transmembrane transporter activity-amine transmembrane transporter activity	0.0517694	0.0557659	0.860393
GO:0005280-amino acid:proton symporter activity-amino acid:proton symporter activity	0.0178255	0.000879908	0.597309
GO:0005283-amino acid:sodium symporter activity-amino acid:sodium symporter activity	0.448712	0.239289	3.10048
GO:0005287-high-affinity basic amino acid transmembrane transporter activity-high-affinity basic amino acid transmembrane transporter activity	0.0188404	0.019583	0.270279
GO:0005290-L-histidine transmembrane transporter activity-L-histidine transmembrane transporter activity	0.0188404	0.0289144	0.270279
GO:0005291-high-affinity L-histidine transmembrane transporter activity-high-affinity L-histidine transmembrane transporter activity	0.0188404	0.019583	0.270279
GO:0005294-neutral L-amino acid secondary active transmembrane transporter activity-neutral L-amino acid secondary active transmembrane transporter activity	0.0339789	0.00989033	0.17502
GO:0005295-neutral amino acid:sodium symporter activity-neutral amino acid:sodium symporter activity	0.00162879	0.000882196	0.397924
GO:0005298-proline:sodium symporter activity-proline:sodium symporter activity	0.0689784	0.0800378	1.2044
GO:0005300-high-affinity tryptophan transmembrane transporter activity-high-affinity tryptophan transmembrane transporter activity	0.00162879	0.019655	0.186801
GO:0005302-L-tyrosine transmembrane transporter activity-L-tyrosine transmembrane transporter activity	0.0365242	0.0487166	0.698839
GO:0005304-L-valine transmembrane transporter activity-L-valine transmembrane transporter activity	0.0695586	0.0468077	1.45093
GO:0005310-dicarboxylic acid transmembrane transporter activity-dicarboxylic acid transmembrane transporter activity	0.46447	0.2198	3.05501
GO:0005313-L-glutamate transmembrane transporter activity-L-glutamate transmembrane transporter activity	0.00162878	0.00989049	0.0505455
GO:0005315-inorganic phosphate transmembrane transporter activity-inorganic phosphate transmembrane transporter activity	0.83158	0.406904	5.04226
GO:0005319-lipid transporter activity-lipid transporter activity	0.842988	0.23003	3.74154
GO:0005324-long-chain fatty acid transporter activity-long-chain fatty acid transporter activity	0.0355088	0.0373071	1.08381
GO:0005326-neurotransmitter transmembrane transporter activity-neurotransmitter transmembrane transporter activity	0.387296	0.13151	1.84464
GO:0005328-neurotransmitter:sodium symporter activity-neurotransmitter:sodium symporter activity	0.387296	0.13151	1.84464
GO:0005332-gamma-aminobutyric acid:sodium symporter activity-gamma-aminobutyric acid:sodium symporter activity	0.00162879	0.000881668	0.208505
GO:0005337-nucleoside transmembrane transporter activity-nucleoside transmembrane transporter activity	0.558641	0.352671	2.8588
GO:0005338-nucleotide-sugar transmembrane transporter activity-nucleotide-sugar transmembrane transporter activity	0.00162878	0.00989047	0.0528526
GO:0005342-organic acid transmembrane transporter activity-organic acid transmembrane transporter activity	2.30328	0.853578	10.7316
GO:0005343-organic acid:sodium symporter activity-organic acid:sodium symporter activity	0.448712	0.250789	3.13399
GO:0005344-oxygen carrier activity-oxygen carrier activity	0.121447	0.0470559	1.25351
GO:0005345-purine nucleobase transmembrane transporter activity-purine nucleobase transmembrane transporter activity	0.108919	0.11063	0.757797
GO:0005346-purine ribonucleotide transmembrane transporter activity-purine ribonucleotide transmembrane transporter activity	0.0825459	0.0281833	1.12216
GO:0005347-ATP transmembrane transporter activity-ATP transmembrane transporter activity	0.0178256	0.00989034	0.341038
GO:0005350-pyrimidine nucleobase transmembrane transporter activity-pyrimidine nucleobase transmembrane transporter activity	0.426534	0.152615	2.78073
GO:0005351-carbohydrate:proton symporter activity-carbohydrate:proton symporter activity	0.454093	0.298384	3.13439
GO:0005353-fructose transmembrane transporter activity-fructose transmembrane transporter activity	0.199261	0.12572	2.25642
GO:0005354-galactose transmembrane transporter activity-galactose transmembrane transporter activity	0.0533405	0.0469154	1.08332
GO:0005355-glucose transmembrane transporter activity-glucose transmembrane transporter activity	0.0695855	0.0464012	1.14274
GO:0005363-maltose transmembrane transporter activity-maltose transmembrane transporter activity	0.115004	0.10903	1.22622
GO:0005368-taurine transmembrane transporter activity-taurine transmembrane transporter activity	0.111906	0.115621	2.05498
GO:0005372-water transmembrane transporter activity-water transmembrane transporter activity	0.0181057	0.0384388	1.11189
GO:0005375-copper ion transmembrane transporter activity-copper ion transmembrane transporter activity	0.858802	0.476412	4.90884
GO:0005381-iron ion transmembrane transporter activity-iron ion transmembrane transporter activity	1.08524	0.492473	5.46496
GO:0005384-manganese ion transmembrane transporter activity-manganese ion transmembrane transporter activity	0.0513703	0.0699455	1.97549
GO:0005385-zinc ion transmembrane transporter activity-zinc ion transmembrane transporter activity	0.0699152	0.0718277	1.5376
GO:0005388-calcium transmembrane transporter activity, phosphorylative mechanism-calcium transmembrane transporter activity, phosphorylative mechanism	0.251541	0.0969413	2.54463
GO:0005391-sodium:potassium-exchanging ATPase activity-sodium:potassium-exchanging ATPase activity	0.0509621	0.000879307	0.364096
GO:0005402-carbohydrate:cation symporter activity-carbohydrate:cation symporter activity	0.482628	0.323161	3.13789
GO:0005416-amino acid:cation symporter activity-amino acid:cation symporter activity	0.448712	0.239289	3.21244
GO:0005432-calcium:sodium antiporter activity-calcium:sodium antiporter activity	0.00162877	0.000884896	0.0528525
GO:0005436-sodium:phosphate symporter activity-sodium:phosphate symporter activity	0.0362498	0.0102474	0.375735
GO:0005451-monovalent cation:proton antiporter activity-monovalent cation:proton antiporter activity	0.364554	0.147033	2.60916
GO:0005452-inorganic anion exchanger activity-inorganic anion exchanger activity	0.0184936	0.0380793	0.237022
GO:0005471-ATP:ADP antiporter activity-ATP:ADP antiporter activity	0.0178255	0.00989026	0.164739
GO:0005484-SNAP receptor activity-SNAP receptor activity	0.00162879	0.00989037	0.513585
GO:0005488-binding-binding	57.212	29.7509	155.877
GO:0005496-steroid binding-steroid binding	0.0015318	0.0568692	0.603259
GO:0005500-juvenile hormone binding-juvenile hormone binding	0.00162878	0.00088462	0.0505457
GO:0005501-retinoid binding-retinoid binding	0.885401	0.143156	0.972
GO:0005504-fatty acid binding-fatty acid binding	0.0350127	0.0478524	0.823553
GO:0005506-iron ion binding-iron ion binding	3.98964	1.09736	16.5385
GO:0005507-copper ion binding-copper ion binding	3.5545	1.00634	7.98678
GO:0005509-calcium ion binding-calcium ion binding	8.28771	1.11481	11.7597
GO:0005515-protein binding-protein binding	14.4892	7.8531	32.5959
GO:0005516-calmodulin binding-calmodulin binding	0.0544843	0.00989063	0.65621
GO:0005518-collagen binding-collagen binding	0.507601	0.240869	2.53713
GO:0005520-insulin-like growth factor binding-insulin-like growth factor binding	0.0181056	0.000884524	0.0528525
GO:0005521-lamin binding-lamin binding	0.193943	0.0404708	0.00453296
GO:0005522-profilin binding-profilin binding	0.00162878	0.000884036	0.100639
GO:0005523-tropomyosin binding-tropomyosin binding	0.0182544	0.000882805	0.0505456
GO:0005524-ATP binding-ATP binding	17.3978	9.92974	55.9519
GO:0005525-GTP binding-GTP binding	4.42024	1.22316	19.0854
GO:0005527-macrolide binding-macrolide binding	0.0349897	0.0571914	0.901796
GO:0005528-FK506 binding-FK506 binding	0.0349897	0.0288228	0.295427
GO:0005534-galactose binding-galactose binding	0.286661	0.107763	2.035
GO:0005536-glucose binding-glucose binding	0.105736	0.0657262	1.58093
GO:0005537-mannose binding-mannose binding	0.0339994	0.0198143	0.102976
GO:0005539-glycosaminoglycan binding-glycosaminoglycan binding	0.943236	0.408623	4.04348
GO:0005540-hyaluronic acid binding-hyaluronic acid binding	0.0700934	0.0280749	0.379407
GO:0005542-folic acid binding-folic acid binding	0.0871154	0.0371412	1.36478
GO:0005543-phospholipid binding-phospholipid binding	6.45609	0.676577	3.07886
GO:0005544-calcium-dependent phospholipid binding-calcium-dependent phospholipid binding	6.1424	0.597592	1.3399
GO:0005545-1-phosphatidylinositol binding-1-phosphatidylinositol binding	0.0690124	0.0289037	0.0539336
GO:0005546-phosphatidylinositol-4,5-bisphosphate binding-phosphatidylinositol-4,5-bisphosphate binding	0.0178174	0.000884888	0.0505455
GO:0005547-phosphatidylinositol-3,4,5-trisphosphate binding-phosphatidylinositol-3,4,5-trisphosphate binding	0.00162877	0.000884896	0.0505455
GO:0005548-phospholipid transporter activity-phospholipid transporter activity	0.277897	0.039459	1.7638
GO:0005549-odorant binding-odorant binding	0.0178174	0.000884803	0.0964381
GO:0005975-carbohydrate metabolic process-carbohydrate metabolic process	29.5184	4.89714	49.238
GO:0005976-polysaccharide metabolic process-polysaccharide metabolic process	19.8781	3.58504	27.9474
GO:0005977-glycogen metabolic process-glycogen metabolic process	1.60688	0.571215	7.29868
GO:0005978-glycogen biosynthetic process-glycogen biosynthetic process	0.814037	0.412832	4.4503
GO:0005979-regulation of glycogen biosynthetic process-regulation of glycogen biosynthetic process	0.0178174	0.000884603	0.00456055
GO:0005980-glycogen catabolic process-glycogen catabolic process	0.694755	0.182172	3.24327
GO:0005981-regulation of glycogen catabolic process-regulation of glycogen catabolic process	0.00162878	0.00989034	0.0505455
GO:0005982-starch metabolic process-starch metabolic process	0.641123	0.204311	1.43657
GO:0005983-starch catabolic process-starch catabolic process	0.108781	0.0755697	1.08659
GO:0005984-disaccharide metabolic process-disaccharide metabolic process	1.26689	0.503735	5.20153
GO:0005985-sucrose metabolic process-sucrose metabolic process	0.0690128	0.0674756	1.20913
GO:0005986-sucrose biosynthetic process-sucrose biosynthetic process	0.0178255	0.000882031	0.154669
GO:0005987-sucrose catabolic process-sucrose catabolic process	0.00162878	0.0100243	0.161536
GO:0005988-lactose metabolic process-lactose metabolic process	0.243914	0.187773	1.48373
GO:0005990-lactose catabolic process-lactose catabolic process	0.145885	0.132144	0.991778
GO:0005991-trehalose metabolic process-trehalose metabolic process	0.864674	0.33169	3.44514
GO:0005992-trehalose biosynthetic process-trehalose biosynthetic process	0.478038	0.213244	2.39366
GO:0005993-trehalose catabolic process-trehalose catabolic process	0.0516509	0.142723	1.35762
GO:0005994-melibiose metabolic process-melibiose metabolic process	0.0534393	0.0296667	0.160849
GO:0005995-melibiose catabolic process-melibiose catabolic process	0.0534393	0.0296667	0.160849
GO:0005996-monosaccharide metabolic process-monosaccharide metabolic process	3.91561	1.00202	14.7149
GO:0005997-xylulose metabolic process-xylulose metabolic process	0.187182	0.0706777	1.72096
GO:0005998-xylulose catabolic process-xylulose catabolic process	0.0345181	0.00087984	0.283779
GO:0006000-fructose metabolic process-fructose metabolic process	0.0347989	0.0190118	0.626698
GO:0006001-fructose catabolic process-fructose catabolic process	0.00162878	0.00088399	0.175033
GO:0006002-fructose 6-phosphate metabolic process-fructose 6-phosphate metabolic process	0.555177	0.305821	3.78875
GO:0006003-fructose 2,6-bisphosphate metabolic process-fructose 2,6-bisphosphate metabolic process	0.0178256	0.000880505	0.408079
GO:0006004-fucose metabolic process-fucose metabolic process	0.657554	0.175707	2.3683
GO:0006005-L-fucose biosynthetic process-L-fucose biosynthetic process	0.00162878	0.000885257	0.100639
GO:0006006-glucose metabolic process-glucose metabolic process	2.4863	0.811548	10.3277
GO:0006007-glucose catabolic process-glucose catabolic process	0.183163	0.241949	2.89956
GO:0006011-UDP-glucose metabolic process-UDP-glucose metabolic process	0.540334	0.233122	3.69607
GO:0006012-galactose metabolic process-galactose metabolic process	1.31948	0.388972	3.91788
GO:0006013-mannose metabolic process-mannose metabolic process	0.280818	0.145419	1.62974
GO:0006014-D-ribose metabolic process-D-ribose metabolic process	0.37756	0.129799	2.80239
GO:0006015-5-phosphoribose 1-diphosphate biosynthetic process-5-phosphoribose 1-diphosphate biosynthetic process	0.429559	0.162307	2.90778
GO:0006020-inositol metabolic process-inositol metabolic process	0.431699	0.122046	1.74347
GO:0006021-inositol biosynthetic process-inositol biosynthetic process	0.153415	0.0575903	0.926952
GO:0006022-aminoglycan metabolic process-aminoglycan metabolic process	3.80297	0.936344	18.31
GO:0006023-aminoglycan biosynthetic process-aminoglycan biosynthetic process	2.82	0.758792	14.445
GO:0006024-glycosaminoglycan biosynthetic process-glycosaminoglycan biosynthetic process	2.82	0.758792	14.445
GO:0006026-aminoglycan catabolic process-aminoglycan catabolic process	1.67643	0.558051	6.74107
GO:0006027-glycosaminoglycan catabolic process-glycosaminoglycan catabolic process	1.52401	0.470372	6.38265
GO:0006029-proteoglycan metabolic process-proteoglycan metabolic process	0.0345401	0.0190975	0.195849
GO:0006030-chitin metabolic process-chitin metabolic process	0.905333	0.304742	2.96056
GO:0006031-chitin biosynthetic process-chitin biosynthetic process	0.0181055	0.000882128	0.148298
GO:0006032-chitin catabolic process-chitin catabolic process	0.431557	0.198033	2.43163
GO:0006037-cell wall chitin metabolic process-cell wall chitin metabolic process	0.00162878	0.000883513	0.148298
GO:0006038-cell wall chitin biosynthetic process-cell wall chitin biosynthetic process	0.00162878	0.000883513	0.148298
GO:0006040-amino sugar metabolic process-amino sugar metabolic process	1.577	0.568268	8.11942
GO:0006041-glucosamine metabolic process-glucosamine metabolic process	0.00162879	0.0283242	0.230104
GO:0006043-glucosamine catabolic process-glucosamine catabolic process	0.00162879	0.0283242	0.226295
GO:0006044-N-acetylglucosamine metabolic process-N-acetylglucosamine metabolic process	0.519389	0.233212	3.53038
GO:0006045-N-acetylglucosamine biosynthetic process-N-acetylglucosamine biosynthetic process	0.00162877	0.000884896	0.0528525
GO:0006046-N-acetylglucosamine catabolic process-N-acetylglucosamine catabolic process	0.0183554	0.0377511	0.566687
GO:0006047-UDP-N-acetylglucosamine metabolic process-UDP-N-acetylglucosamine metabolic process	0.433014	0.252897	4.22734
GO:0006048-UDP-N-acetylglucosamine biosynthetic process-UDP-N-acetylglucosamine biosynthetic process	0.364028	0.186595	3.30835
GO:0006050-mannosamine metabolic process-mannosamine metabolic process	0.0688199	0.0398355	0.801301
GO:0006051-N-acetylmannosamine metabolic process-N-acetylmannosamine metabolic process	0.0688199	0.0398355	0.801301
GO:0006053-N-acetylmannosamine catabolic process-N-acetylmannosamine catabolic process	0.00162878	0.000885723	0.102976
GO:0006054-N-acetylneuraminate metabolic process-N-acetylneuraminate metabolic process	0.134477	0.136379	1.58868
GO:0006056-mannoprotein metabolic process-mannoprotein metabolic process	0.00162879	0.000882335	0.232614
GO:0006057-mannoprotein biosynthetic process-mannoprotein biosynthetic process	0.00162879	0.000882335	0.232614
GO:0006059-hexitol metabolic process-hexitol metabolic process	0.470561	0.190047	1.90198
GO:0006060-sorbitol metabolic process-sorbitol metabolic process	0.00162879	0.000882323	0.301544
GO:0006062-sorbitol catabolic process-sorbitol catabolic process	0.00162879	0.000882323	0.301544
GO:0006063-uronic acid metabolic process-uronic acid metabolic process	0.208355	0.153149	1.7106
GO:0006064-glucuronate catabolic process-glucuronate catabolic process	0.203275	0.140784	1.61992
GO:0006065-UDP-glucuronate biosynthetic process-UDP-glucuronate biosynthetic process	0.0345182	0.00992421	0.569628
GO:0006066-alcohol metabolic process-alcohol metabolic process	1.92956	0.714059	8.55387
GO:0006067-ethanol metabolic process-ethanol metabolic process	0.260593	0.174554	1.78152
GO:0006068-ethanol catabolic process-ethanol catabolic process	0.0345401	0.0287962	0.4147
GO:0006069-ethanol oxidation-ethanol oxidation	0.238939	0.159203	1.65224
GO:0006071-glycerol metabolic process-glycerol metabolic process	0.878016	0.462495	5.68283
GO:0006072-glycerol-3-phosphate metabolic process-glycerol-3-phosphate metabolic process	1.12052	0.3803	6.35215
GO:0006073-cellular glucan metabolic process-cellular glucan metabolic process	2.61963	0.807175	9.71213
GO:0006074-(1->3)-beta-D-glucan metabolic process-(1->3)-beta-D-glucan metabolic process	0.00162878	0.0100244	0.122031
GO:0006075-(1->3)-beta-D-glucan biosynthetic process-(1->3)-beta-D-glucan biosynthetic process	0.00162878	0.0100244	0.122031
GO:0006080-substituted mannan metabolic process-substituted mannan metabolic process	0.222416	0.0566996	1.00755
GO:0006081-cellular aldehyde metabolic process-cellular aldehyde metabolic process	2.04322	0.693082	8.8234
GO:0006082-organic acid metabolic process-organic acid metabolic process	19.8152	3.503	60.1967
GO:0006083-acetate metabolic process-acetate metabolic process	0.552763	0.180139	3.00101
GO:0006084-acetyl-CoA metabolic process-acetyl-CoA metabolic process	1.13215	0.481401	5.93648
GO:0006085-acetyl-CoA biosynthetic process-acetyl-CoA biosynthetic process	0.895615	0.376392	4.88139
GO:0006086-acetyl-CoA biosynthetic process from pyruvate-acetyl-CoA biosynthetic process from pyruvate	0.180003	0.144253	2.22995
GO:0006089-lactate metabolic process-lactate metabolic process	0.513732	0.319757	3.67295
GO:0006090-pyruvate metabolic process-pyruvate metabolic process	2.9542	0.935046	13.7681
GO:0006091-generation of precursor metabolites and energy-generation of precursor metabolites and energy	10.3457	2.04659	26.8774
GO:0006094-gluconeogenesis-gluconeogenesis	1.90353	0.631896	7.84252
GO:0006096-glycolytic process-glycolytic process	2.38983	0.821855	11.284
GO:0006097-glyoxylate cycle-glyoxylate cycle	0.620312	0.290789	3.08843
GO:0006098-pentose-phosphate shunt-pentose-phosphate shunt	1.35826	0.512471	5.83317
GO:0006099-tricarboxylic acid cycle-tricarboxylic acid cycle	3.07461	0.840987	10.6629
GO:0006101-citrate metabolic process-citrate metabolic process	0.197864	0.151327	1.66535
GO:0006102-isocitrate metabolic process-isocitrate metabolic process	0.0852675	0.0576236	1.26078
GO:0006103-2-oxoglutarate metabolic process-2-oxoglutarate metabolic process	0.360939	0.195064	2.33159
GO:0006104-succinyl-CoA metabolic process-succinyl-CoA metabolic process	0.0345188	0.0407164	0.605572
GO:0006105-succinate metabolic process-succinate metabolic process	0.272127	0.0833879	1.76355
GO:0006106-fumarate metabolic process-fumarate metabolic process	0.63497	0.246658	3.75805
GO:0006107-oxaloacetate metabolic process-oxaloacetate metabolic process	0.367336	0.176689	3.36445
GO:0006108-malate metabolic process-malate metabolic process	0.649439	0.2838	4.04635
GO:0006109-regulation of carbohydrate metabolic process-regulation of carbohydrate metabolic process	0.379675	0.143666	2.51549
GO:0006110-regulation of glycolytic process-regulation of glycolytic process	0.0903225	0.0376783	0.0964381
GO:0006111-regulation of gluconeogenesis-regulation of gluconeogenesis	0.0501779	0.000881565	0.00456075
GO:0006112-energy reserve metabolic process-energy reserve metabolic process	1.60688	0.571215	7.29868
GO:0006113-fermentation-fermentation	0.357606	0.157531	2.07817
GO:0006114-glycerol biosynthetic process-glycerol biosynthetic process	0.00162878	0.00997909	0.0964381
GO:0006116-NADH oxidation-NADH oxidation	0.0178174	0.0194082	0.344094
GO:0006117-acetaldehyde metabolic process-acetaldehyde metabolic process	0.0178256	0.000881108	0.295869
GO:0006119-oxidative phosphorylation-oxidative phosphorylation	0.69177	0.32522	3.3295
GO:0006120-mitochondrial electron transport, NADH to ubiquinone-mitochondrial electron transport, NADH to ubiquinone	0.234041	0.0988776	1.36031
GO:0006121-mitochondrial electron transport, succinate to ubiquinone-mitochondrial electron transport, succinate to ubiquinone	0.0362155	0.00088029	0.280115
GO:0006122-mitochondrial electron transport, ubiquinol to cytochrome c-mitochondrial electron transport, ubiquinol to cytochrome c	0.140095	0.133302	1.47094
GO:0006123-mitochondrial electron transport, cytochrome c to oxygen-mitochondrial electron transport, cytochrome c to oxygen	0.0178173	0.0292332	0.0528526
GO:0006139-nucleobase-containing compound metabolic process-nucleobase-containing compound metabolic process	42.2458	23.4595	98.3199
GO:0006140-regulation of nucleotide metabolic process-regulation of nucleotide metabolic process	0.0903225	0.0376783	0.148298
GO:0006141-regulation of purine nucleobase metabolic process-regulation of purine nucleobase metabolic process	0.0679245	0.0285861	0.60031
GO:0006142-regulation of pyrimidine nucleobase metabolic process-regulation of pyrimidine nucleobase metabolic process	0.0347988	0.0008824	0.107727
GO:0006144-purine nucleobase metabolic process-purine nucleobase metabolic process	1.20436	0.503174	5.50191
GO:0006145-purine nucleobase catabolic process-purine nucleobase catabolic process	0.389726	0.24681	2.37086
GO:0006146-adenine catabolic process-adenine catabolic process	0.227666	0.113562	1.77984
GO:0006147-guanine catabolic process-guanine catabolic process	0.169148	0.137633	1.50447
GO:0006148-inosine catabolic process-inosine catabolic process	0.00162879	0.00997912	0.279339
GO:0006149-deoxyinosine catabolic process-deoxyinosine catabolic process	0.00162879	0.0099791	0.216509
GO:0006150-hypoxanthine oxidation-hypoxanthine oxidation	0.00162878	0.000884609	0.0528527
GO:0006152-purine nucleoside catabolic process-purine nucleoside catabolic process	0.26034	0.130612	2.66215
GO:0006154-adenosine catabolic process-adenosine catabolic process	0.00162879	0.000880531	0.381351
GO:0006161-deoxyguanosine catabolic process-deoxyguanosine catabolic process	0.00162879	0.0099791	0.216509
GO:0006163-purine nucleotide metabolic process-purine nucleotide metabolic process	5.72584	1.44128	25.0343
GO:0006164-purine nucleotide biosynthetic process-purine nucleotide biosynthetic process	4.62619	1.22446	20.7276
GO:0006165-nucleoside diphosphate phosphorylation-nucleoside diphosphate phosphorylation	2.43951	0.830754	11.4367
GO:0006166-purine ribonucleoside salvage-purine ribonucleoside salvage	0.223242	0.242261	3.03165
GO:0006167-AMP biosynthetic process-AMP biosynthetic process	1.02609	0.417814	5.70735
GO:0006168-adenine salvage-adenine salvage	0.105122	0.114561	1.91132
GO:0006170-dAMP biosynthetic process-dAMP biosynthetic process	0.0178173	0.000881072	0.309797
GO:0006171-cAMP biosynthetic process-cAMP biosynthetic process	0.305525	0.117406	2.1506
GO:0006172-ADP biosynthetic process-ADP biosynthetic process	0.00162878	0.00997912	0.148298
GO:0006177-GMP biosynthetic process-GMP biosynthetic process	0.796484	0.328087	4.23452
GO:0006178-guanine salvage-guanine salvage	0.0178174	0.00997916	0.287319
GO:0006182-cGMP biosynthetic process-cGMP biosynthetic process	0.0183529	0.0283065	1.11933
GO:0006183-GTP biosynthetic process-GTP biosynthetic process	0.245968	0.106296	1.53326
GO:0006188-IMP biosynthetic process-IMP biosynthetic process	1.88534	0.632379	9.38854
GO:0006189-'de novo' IMP biosynthetic process-'de novo' IMP biosynthetic process	1.84232	0.553349	8.45558
GO:0006195-purine nucleotide catabolic process-purine nucleotide catabolic process	0.223299	0.088646	1.5894
GO:0006196-AMP catabolic process-AMP catabolic process	0.00162878	0.000885245	0.0528525
GO:0006198-cAMP catabolic process-cAMP catabolic process	0.0348215	0.010055	0.441281
GO:0006203-dGTP catabolic process-dGTP catabolic process	0.107663	0.0480722	0.998293
GO:0006206-pyrimidine nucleobase metabolic process-pyrimidine nucleobase metabolic process	1.4508	0.555819	6.9159
GO:0006207-'de novo' pyrimidine nucleobase biosynthetic process-'de novo' pyrimidine nucleobase biosynthetic process	1.07995	0.432531	5.50672
GO:0006208-pyrimidine nucleobase catabolic process-pyrimidine nucleobase catabolic process	0.177342	0.172516	1.42422
GO:0006209-cytosine catabolic process-cytosine catabolic process	0.0178256	0.000881501	0.23312
GO:0006210-thymine catabolic process-thymine catabolic process	0.0517699	0.0475818	0.824327
GO:0006212-uracil catabolic process-uracil catabolic process	0.112725	0.135787	1.17347
GO:0006213-pyrimidine nucleoside metabolic process-pyrimidine nucleoside metabolic process	0.26334	0.205354	2.3147
GO:0006216-cytidine catabolic process-cytidine catabolic process	0.0501779	0.0856767	1.26106
GO:0006218-uridine catabolic process-uridine catabolic process	0.0533705	0.0392359	0.311535
GO:0006220-pyrimidine nucleotide metabolic process-pyrimidine nucleotide metabolic process	5.64217	2.50993	13.6928
GO:0006221-pyrimidine nucleotide biosynthetic process-pyrimidine nucleotide biosynthetic process	4.81438	1.95232	13.1182
GO:0006222-UMP biosynthetic process-UMP biosynthetic process	1.60393	0.528676	7.18168
GO:0006223-uracil salvage-uracil salvage	0.155453	0.141023	1.85238
GO:0006225-UDP biosynthetic process-UDP biosynthetic process	0.0181056	0.0280749	0.55159
GO:0006226-dUMP biosynthetic process-dUMP biosynthetic process	1.6691	1.44091	2.61833
GO:0006227-dUDP biosynthetic process-dUDP biosynthetic process	0.0181145	0.000884605	0.0504504
GO:0006228-UTP biosynthetic process-UTP biosynthetic process	0.240058	0.0792888	1.46339
GO:0006229-dUTP biosynthetic process-dUTP biosynthetic process	0.0537183	0.09303	1.64201
GO:0006230-TMP biosynthetic process-TMP biosynthetic process	0.00162877	0.000884896	0.0541153
GO:0006231-dTMP biosynthetic process-dTMP biosynthetic process	0.42821	0.14821	2.86432
GO:0006233-dTDP biosynthetic process-dTDP biosynthetic process	0.221532	0.108011	2.08934
GO:0006235-dTTP biosynthetic process-dTTP biosynthetic process	0.465426	0.207235	3.34583
GO:0006240-dCDP biosynthetic process-dCDP biosynthetic process	0.0181055	0.0100243	0.0528526
GO:0006241-CTP biosynthetic process-CTP biosynthetic process	1.05287	0.483699	5.15555
GO:0006244-pyrimidine nucleotide catabolic process-pyrimidine nucleotide catabolic process	1.79381	1.40088	1.31452
GO:0006253-dCTP catabolic process-dCTP catabolic process	0.00162878	0.000885288	0.102976
GO:0006259-DNA metabolic process-DNA metabolic process	19.5035	5.52421	51.4867
GO:0006260-DNA replication-DNA replication	5.6776	1.47622	21.6404
GO:0006261-DNA-dependent DNA replication-DNA-dependent DNA replication	2.01505	0.703608	9.62321
GO:0006264-mitochondrial DNA replication-mitochondrial DNA replication	0.00162878	0.000885676	0.154025
GO:0006265-DNA topological change-DNA topological change	5.12182	1.03407	9.51324
GO:0006266-DNA ligation-DNA ligation	1.08018	0.420352	5.68458
GO:0006267-pre-replicative complex assembly involved in nuclear cell cycle DNA replication-pre-replicative complex assembly involved in nuclear cell cycle DNA replication	0.00162878	0.00989044	0.00456038
GO:0006268-DNA unwinding involved in DNA replication-DNA unwinding involved in DNA replication	1.08442	0.338822	5.03364
GO:0006269-DNA replication, synthesis of RNA primer-DNA replication, synthesis of RNA primer	1.42335	0.459243	6.42316
GO:0006270-DNA replication initiation-DNA replication initiation	1.06279	0.435483	5.25539
GO:0006271-DNA strand elongation involved in DNA replication-DNA strand elongation involved in DNA replication	0.141915	0.0719848	1.30723
GO:0006272-leading strand elongation-leading strand elongation	0.00162878	0.000885245	0.0541153
GO:0006273-lagging strand elongation-lagging strand elongation	0.00162878	0.000883302	0.211801
GO:0006274-DNA replication termination-DNA replication termination	0.0526012	0.0191551	0.429079
GO:0006275-regulation of DNA replication-regulation of DNA replication	0.693948	0.366485	3.97038
GO:0006276-plasmid maintenance-plasmid maintenance	0.218702	0.167462	2.07177
GO:0006278-RNA-dependent DNA biosynthetic process-RNA-dependent DNA biosynthetic process	3.85236	1.61763	4.21641
GO:0006281-DNA repair-DNA repair	10.0297	2.45211	34.1068
GO:0006282-regulation of DNA repair-regulation of DNA repair	0.189217	0.128274	1.8703
GO:0006283-transcription-coupled nucleotide-excision repair-transcription-coupled nucleotide-excision repair	0.131635	0.0371412	0.724209
GO:0006284-base-excision repair-base-excision repair	1.19386	0.335766	5.31142
GO:0006285-base-excision repair, AP site formation-base-excision repair, AP site formation	0.0501737	0.019328	0.996827
GO:0006287-base-excision repair, gap-filling-base-excision repair, gap-filling	0.00162878	0.000885245	0.0505455
GO:0006288-base-excision repair, DNA ligation-base-excision repair, DNA ligation	0.0181056	0.00989046	0.573943
GO:0006289-nucleotide-excision repair-nucleotide-excision repair	1.66522	0.595173	7.43214
GO:0006290-pyrimidine dimer repair-pyrimidine dimer repair	0.00162878	0.000885234	0.102976
GO:0006294-nucleotide-excision repair, preincision complex assembly-nucleotide-excision repair, preincision complex assembly	0.0349169	0.00989044	0.372059
GO:0006296-nucleotide-excision repair, DNA incision, 5'-to lesion-nucleotide-excision repair, DNA incision, 5'-to lesion	0.0349168	0.0098905	0.43676
GO:0006297-nucleotide-excision repair, DNA gap filling-nucleotide-excision repair, DNA gap filling	0.0349169	0.00989044	0.43676
GO:0006298-mismatch repair-mismatch repair	0.996553	0.415192	5.97361
GO:0006301-postreplication repair-postreplication repair	0.0896434	0.0281012	0.941847
GO:0006302-double-strand break repair-double-strand break repair	1.58242	0.439445	6.54762
GO:0006303-double-strand break repair via nonhomologous end joining-double-strand break repair via nonhomologous end joining	0.14571	0.0882091	1.17669
GO:0006304-DNA modification-DNA modification	5.45702	1.15665	11.7802
GO:0006305-DNA alkylation-DNA alkylation	4.37642	0.865604	9.22439
GO:0006306-DNA methylation-DNA methylation	4.37642	0.865604	9.22439
GO:0006307-DNA dealkylation involved in DNA repair-DNA dealkylation involved in DNA repair	0.171611	0.134878	1.74874
GO:0006308-DNA catabolic process-DNA catabolic process	0.886985	0.332992	4.24441
GO:0006310-DNA recombination-DNA recombination	7.02518	2.50269	21.3178
GO:0006312-mitotic recombination-mitotic recombination	0.367723	0.0637808	0.493213
GO:0006313-transposition, DNA-mediated-transposition, DNA-mediated	2.95013	0.953849	9.92541
GO:0006314-intron homing-intron homing	0.0358118	0.038146	0.316117
GO:0006323-DNA packaging-DNA packaging	1.43128	0.50018	5.60799
GO:0006325-chromatin organization-chromatin organization	1.21969	0.332177	3.42232
GO:0006333-chromatin assembly or disassembly-chromatin assembly or disassembly	0.0699427	0.0468077	0.493265
GO:0006334-nucleosome assembly-nucleosome assembly	0.305093	0.084466	2.00174
GO:0006336-DNA replication-independent nucleosome assembly-DNA replication-independent nucleosome assembly	0.00162878	0.000885288	0.0964381
GO:0006337-nucleosome disassembly-nucleosome disassembly	0.0526017	0.000881499	0.00454898
GO:0006338-chromatin remodeling-chromatin remodeling	0.535741	0.154975	1.03603
GO:0006342-chromatin silencing-chromatin silencing	0.184061	0.102935	0.351206
GO:0006346-DNA methylation-dependent heterochromatin assembly-DNA methylation-dependent heterochromatin assembly	0.00162879	0.00989026	0.118511
GO:0006348-chromatin silencing at telomere-chromatin silencing at telomere	0.00162878	0.000884684	0.0964381
GO:0006349-regulation of gene expression by genetic imprinting-regulation of gene expression by genetic imprinting	0.00162878	0.000884758	0.0505457
GO:0006351-transcription, DNA-templated-transcription, DNA-templated	8.41066	8.97732	30.4829
GO:0006352-DNA-templated transcription, initiation-DNA-templated transcription, initiation	2.44396	0.688441	9.69385
GO:0006353-DNA-templated transcription, termination-DNA-templated transcription, termination	1.59541	0.436494	5.8441
GO:0006354-DNA-templated transcription, elongation-DNA-templated transcription, elongation	0.5874	0.201203	2.74039
GO:0006355-regulation of transcription, DNA-templated-regulation of transcription, DNA-templated	10.3821	2.20486	36.3414
GO:0006356-regulation of transcription by RNA polymerase I-regulation of transcription by RNA polymerase I	0.0353881	0.00989026	0.0505456
GO:0006357-regulation of transcription by RNA polymerase II-regulation of transcription by RNA polymerase II	1.70445	0.350351	2.30359
GO:0006359-regulation of transcription by RNA polymerase III-regulation of transcription by RNA polymerase III	0.00162877	0.000884896	0.0505455
GO:0006360-transcription by RNA polymerase I-transcription by RNA polymerase I	0.00162878	0.0193277	0.100639
GO:0006364-rRNA processing-rRNA processing	13.8649	1.66533	17.523
GO:0006366-transcription by RNA polymerase II-transcription by RNA polymerase II	0.0844687	0.0468077	0.611514
GO:0006367-transcription initiation from RNA polymerase II promoter-transcription initiation from RNA polymerase II promoter	0.231902	0.0396966	0.330776
GO:0006368-transcription elongation from RNA polymerase II promoter-transcription elongation from RNA polymerase II promoter	0.121899	0.0297739	0.303978
GO:0006369-termination of RNA polymerase II transcription-termination of RNA polymerase II transcription	0.150512	0.0296518	0.200301
GO:0006370-7-methylguanosine mRNA capping-7-methylguanosine mRNA capping	0.52572	0.162218	1.83093
GO:0006376-mRNA splice site selection-mRNA splice site selection	0.00162878	0.00088308	0.195849
GO:0006378-mRNA polyadenylation-mRNA polyadenylation	0.33737	0.0583549	1.47435
GO:0006379-mRNA cleavage-mRNA cleavage	0.115788	0.0613915	0.406677
GO:0006382-adenosine to inosine editing-adenosine to inosine editing	0.453083	0.206865	2.51137
GO:0006383-transcription by RNA polymerase III-transcription by RNA polymerase III	0.188246	0.0547796	0.944953
GO:0006384-transcription initiation from RNA polymerase III promoter-transcription initiation from RNA polymerase III promoter	0.135031	0.0494678	0.00455961
GO:0006388-tRNA splicing, via endonucleolytic cleavage and ligation-tRNA splicing, via endonucleolytic cleavage and ligation	0.0724008	0.0493827	1.03268
GO:0006390-mitochondrial transcription-mitochondrial transcription	0.00162878	0.000885245	0.0528525
GO:0006396-RNA processing-RNA processing	16.826	2.40142	28.6698
GO:0006397-mRNA processing-mRNA processing	1.77852	0.517959	5.09632
GO:0006398-mRNA 3'-end processing by stem-loop binding and cleavage-mRNA 3'-end processing by stem-loop binding and cleavage	0.00162877	0.000884896	0.0505455
GO:0006399-tRNA metabolic process-tRNA metabolic process	14.0682	2.11115	30.2187
GO:0006400-tRNA modification-tRNA modification	3.22198	0.834152	13.5932
GO:0006401-RNA catabolic process-RNA catabolic process	2.11066	0.569219	8.76848
GO:0006402-mRNA catabolic process-mRNA catabolic process	1.60398	0.479332	6.07459
GO:0006403-RNA localization-RNA localization	0.204715	0.0278299	0.173659
GO:0006404-RNA import into nucleus-RNA import into nucleus	0.0183553	0.000882611	0.217425
GO:0006405-RNA export from nucleus-RNA export from nucleus	1.35475	0.240841	1.22543
GO:0006406-mRNA export from nucleus-mRNA export from nucleus	0.111649	0.0282008	0.442741
GO:0006408-snRNA export from nucleus-snRNA export from nucleus	0.0679451	0.00983651	0.00454998
GO:0006409-tRNA export from nucleus-tRNA export from nucleus	0.0177806	0.000883425	0.109319
GO:0006412-translation-translation	12.7965	2.50287	28.0532
GO:0006413-translational initiation-translational initiation	1.71676	0.689626	8.3172
GO:0006414-translational elongation-translational elongation	2.67282	0.875758	12.1448
GO:0006415-translational termination-translational termination	0.901017	0.467701	5.67399
GO:0006417-regulation of translation-regulation of translation	1.86469	0.631782	8.50371
GO:0006418-tRNA aminoacylation for protein translation-tRNA aminoacylation for protein translation	10.7954	1.67477	20.8147
GO:0006419-alanyl-tRNA aminoacylation-alanyl-tRNA aminoacylation	0.813679	0.311713	4.30649
GO:0006420-arginyl-tRNA aminoacylation-arginyl-tRNA aminoacylation	0.598266	0.262674	4.46102
GO:0006421-asparaginyl-tRNA aminoacylation-asparaginyl-tRNA aminoacylation	0.159229	0.126784	1.86044
GO:0006422-aspartyl-tRNA aminoacylation-aspartyl-tRNA aminoacylation	0.698497	0.153277	3.56603
GO:0006423-cysteinyl-tRNA aminoacylation-cysteinyl-tRNA aminoacylation	0.453874	0.200487	2.75161
GO:0006424-glutamyl-tRNA aminoacylation-glutamyl-tRNA aminoacylation	0.588873	0.283492	4.06466
GO:0006425-glutaminyl-tRNA aminoacylation-glutaminyl-tRNA aminoacylation	0.278583	0.111552	2.87811
GO:0006426-glycyl-tRNA aminoacylation-glycyl-tRNA aminoacylation	0.533123	0.246035	4.05947
GO:0006427-histidyl-tRNA aminoacylation-histidyl-tRNA aminoacylation	0.425571	0.250036	2.9901
GO:0006428-isoleucyl-tRNA aminoacylation-isoleucyl-tRNA aminoacylation	5.77505	0.707486	4.92261
GO:0006429-leucyl-tRNA aminoacylation-leucyl-tRNA aminoacylation	3.59784	0.6296	4.5482
GO:0006430-lysyl-tRNA aminoacylation-lysyl-tRNA aminoacylation	0.527421	0.337343	3.80508
GO:0006431-methionyl-tRNA aminoacylation-methionyl-tRNA aminoacylation	0.535647	0.226323	3.63847
GO:0006432-phenylalanyl-tRNA aminoacylation-phenylalanyl-tRNA aminoacylation	0.939988	0.349196	4.28575
GO:0006433-prolyl-tRNA aminoacylation-prolyl-tRNA aminoacylation	0.399623	0.211767	3.234
GO:0006434-seryl-tRNA aminoacylation-seryl-tRNA aminoacylation	0.31983	0.151376	2.86872
GO:0006435-threonyl-tRNA aminoacylation-threonyl-tRNA aminoacylation	0.50074	0.221351	3.51174
GO:0006436-tryptophanyl-tRNA aminoacylation-tryptophanyl-tRNA aminoacylation	0.234066	0.172434	2.70108
GO:0006437-tyrosyl-tRNA aminoacylation-tyrosyl-tRNA aminoacylation	0.330818	0.149362	3.08685
GO:0006438-valyl-tRNA aminoacylation-valyl-tRNA aminoacylation	1.05062	0.466697	5.22763
GO:0006446-regulation of translational initiation-regulation of translational initiation	0.126017	0.109257	1.33673
GO:0006448-regulation of translational elongation-regulation of translational elongation	0.368216	0.145967	2.59113
GO:0006449-regulation of translational termination-regulation of translational termination	0.235653	0.185573	2.99969
GO:0006450-regulation of translational fidelity-regulation of translational fidelity	6.42284	0.973492	8.67643
GO:0006451-translational readthrough-translational readthrough	0.351894	0.127461	1.89076
GO:0006452-translational frameshifting-translational frameshifting	0.0349168	0.0188443	0.525814
GO:0006457-protein folding-protein folding	3.83843	0.956315	16.5071
GO:0006458-'de novo' protein folding-'de novo' protein folding	0.659134	0.212459	3.15374
GO:0006464-cellular protein modification process-cellular protein modification process	12.811	2.14775	33.2221
GO:0006465-signal peptide processing-signal peptide processing	0.245378	0.140829	2.44213
GO:0006468-protein phosphorylation-protein phosphorylation	10.2441	1.52684	26.2021
GO:0006469-negative regulation of protein kinase activity-negative regulation of protein kinase activity	0.0953734	0.0384774	0.369946
GO:0006470-protein dephosphorylation-protein dephosphorylation	1.73505	0.563345	5.92693
GO:0006471-protein ADP-ribosylation-protein ADP-ribosylation	0.0521939	0.0565176	1.13822
GO:0006473-protein acetylation-protein acetylation	0.24066	0.106641	2.44164
GO:0006474-N-terminal protein amino acid acetylation-N-terminal protein amino acid acetylation	0.0868877	0.077966	1.89944
GO:0006475-internal protein amino acid acetylation-internal protein amino acid acetylation	0.147764	0.0614013	0.905618
GO:0006476-protein deacetylation-protein deacetylation	0.54824	0.187304	2.23766
GO:0006477-protein sulfation-protein sulfation	0.0696467	0.0192528	0.836547
GO:0006478-peptidyl-tyrosine sulfation-peptidyl-tyrosine sulfation	0.0696467	0.0192528	0.836547
GO:0006479-protein methylation-protein methylation	1.3004	0.512159	6.37339
GO:0006480-N-terminal protein amino acid methylation-N-terminal protein amino acid methylation	0.00162879	0.00989026	0.182053
GO:0006481-C-terminal protein methylation-C-terminal protein methylation	0.196797	0.0966254	0.77867
GO:0006482-protein demethylation-protein demethylation	0.0339789	0.0191822	0.562748
GO:0006486-protein glycosylation-protein glycosylation	1.04677	0.339666	4.02915
GO:0006487-protein N-linked glycosylation-protein N-linked glycosylation	0.241681	0.13172	2.16438
GO:0006488-dolichol-linked oligosaccharide biosynthetic process-dolichol-linked oligosaccharide biosynthetic process	0.0182544	0.00997916	0.410387
GO:0006490-oligosaccharide-lipid intermediate biosynthetic process-oligosaccharide-lipid intermediate biosynthetic process	0.0348215	0.00997922	0.410387
GO:0006493-protein O-linked glycosylation-protein O-linked glycosylation	0.683824	0.206885	2.46181
GO:0006497-protein lipidation-protein lipidation	0.516209	0.131209	1.35588
GO:0006501-C-terminal protein lipidation-C-terminal protein lipidation	0.0187759	0.00997908	0.0045611
GO:0006505-GPI anchor metabolic process-GPI anchor metabolic process	0.44152	0.129909	1.31252
GO:0006506-GPI anchor biosynthetic process-GPI anchor biosynthetic process	0.44152	0.129909	1.31252
GO:0006508-proteolysis-proteolysis	13.2914	9.13233	39.1007
GO:0006509-membrane protein ectodomain proteolysis-membrane protein ectodomain proteolysis	0.00162878	0.000885245	0.0505455
GO:0006511-ubiquitin-dependent protein catabolic process-ubiquitin-dependent protein catabolic process	0.744215	0.239007	2.56942
GO:0006513-protein monoubiquitination-protein monoubiquitination	0.0352552	0.00997932	0.380372
GO:0006515-protein quality control for misfolded or incompletely synthesized proteins-protein quality control for misfolded or incompletely synthesized proteins	0.947681	0.372197	4.26411
GO:0006516-glycoprotein catabolic process-glycoprotein catabolic process	0.0178174	0.00088014	0.476261
GO:0006517-protein deglycosylation-protein deglycosylation	0.0345401	0.00989044	0.498052
GO:0006518-peptide metabolic process-peptide metabolic process	12.974	2.5403	29.8294
GO:0006520-cellular amino acid metabolic process-cellular amino acid metabolic process	16.4222	3.01807	50.9162
GO:0006521-regulation of cellular amino acid metabolic process-regulation of cellular amino acid metabolic process	0.314646	0.109484	2.55421
GO:0006522-alanine metabolic process-alanine metabolic process	0.987673	0.462055	5.14839
GO:0006523-alanine biosynthetic process-alanine biosynthetic process	0.464575	0.321614	3.67113
GO:0006524-alanine catabolic process-alanine catabolic process	0.316325	0.200052	2.23888
GO:0006525-arginine metabolic process-arginine metabolic process	2.33855	0.765508	10.6993
GO:0006526-arginine biosynthetic process-arginine biosynthetic process	1.87187	0.658365	7.96448
GO:0006527-arginine catabolic process-arginine catabolic process	0.700691	0.257868	4.81411
GO:0006528-asparagine metabolic process-asparagine metabolic process	1.22436	0.362592	4.34133
[truncated: 11,535 more rows]
