# Supplementary material for: Analysis of bronchoalveolar lavage fluid metatranscriptomes among patients with COVID-19 disease
Source: Sci Rep. 2022 Dec 7;12:21125. doi: 10.1038/s41598-022-25463-0 (PMC9729217; doi:10.1038/s41598-022-25463-0)
Supplement: Supplementary file 5 — Supplementary Table 6. [file 41598_2022_25463_MOESM5_ESM.xlsx]

## Sheet: case_cohort_comparisons
Depleted Taxa as compared to COVID-19										Enriched Taxa as compared to COVID-19
treatment_1	treatment_2	taxon name	log2_median_ratio	median_diff	mean_diff	wilcox_p_value	bh_q_value			treatment_1	treatment_2	taxon name	log2_median_ratio	median_diff	mean_diff	wilcox_p_value	bh_q_value
COVID_19	Uninfected	Acetobacter persici	-1.2141	-0.00918111	-0.0323404	0.000246373	0.000134444		1	COVID_19	Uninfected	Actinomyces naeslundii	5.18377	0.00254808	0.012675	2.03746e-05	7.82e-06
COVID_19	Uninfected	Azospirillum lipoferum	-1.2141	-0.00918111	-0.0323404	0.000246373	0.000134444		2	COVID_19	Uninfected	Actinomyces pacaensis	5.18377	0.00254808	0.012675	2.03746e-05	7.82e-06
COVID_19	Uninfected	Azospirillum thiophilum	-1.2141	-0.00918111	-0.0323404	0.000246373	0.000134444		3	COVID_19	Uninfected	Actinomyces slackii	5.18377	0.00254808	0.012675	2.03746e-05	7.82e-06
COVID_19	Uninfected	Blastomonas fulva	-1.2141	-0.00918111	-0.0323404	0.000246373	0.000134444		4	COVID_19	Uninfected	Actinomyces sp. oral taxon 171	5.18377	0.00254808	0.012675	2.03746e-05	7.82e-06
COVID_19	Uninfected	Bombella sp. KACC 21507	-1.2141	-0.00918111	-0.0323404	0.000246373	0.000134444		5	COVID_19	Uninfected	Actinomyces sp. oral taxon 414	5.18377	0.00254808	0.012675	2.03746e-05	7.82e-06
COVID_19	Uninfected	Brevundimonas diminuta	-1.2141	-0.00918111	-0.0323404	0.000246373	0.000134444		6	COVID_19	Uninfected	Actinomyces sp. oral taxon 848	5.18377	0.00254808	0.012675	2.03746e-05	7.82e-06
COVID_19	Uninfected	Candidatus Pelagibacter sp. FZCC0015	-1.2141	-0.00918111	-0.0323404	0.000246373	0.000134444		7	COVID_19	Uninfected	Actinomyces sp. oral taxon 897	5.18377	0.00254808	0.012675	2.03746e-05	7.82e-06
COVID_19	Uninfected	Caulobacter sp. FWC26	-1.2141	-0.00918111	-0.0323404	0.000246373	0.000134444		8	COVID_19	Uninfected	Actinomyces viscosus	5.18377	0.00254808	0.012675	2.03746e-05	7.82e-06
COVID_19	Uninfected	Caulobacter vibrioides	-1.2141	-0.00918111	-0.0323404	0.000246373	0.000134444		9	COVID_19	Uninfected	Schaalia meyeri	5.18377	0.00254808	0.012675	2.03746e-05	7.82e-06
COVID_19	Uninfected	Celeribacter manganoxidans	-1.2141	-0.00918111	-0.0323404	0.000246373	0.000134444		10	COVID_19	Uninfected	Schaalia odontolytica	5.18377	0.00254808	0.012675	2.03746e-05	7.82e-06
COVID_19	Uninfected	Erythrobacter flavus	-1.2141	-0.00918111	-0.0323404	0.000246373	0.000134444		11	COVID_19	Uninfected	Lancefieldella parvula	4.62188	3.4e-05	0.000593639	0.00770574	0.00725987
COVID_19	Uninfected	Hypericibacter terrae	-1.2141	-0.00918111	-0.0323404	0.000246373	0.000134444		12	COVID_19	Uninfected	Chroococcidiopsis thermalis	4.1708	7.18e-06	6.34e-06	0.0342265	0.0337797
COVID_19	Uninfected	Komagataeibacter xylinus	-1.2141	-0.00918111	-0.0323404	0.000246373	0.000134444		13	COVID_19	Uninfected	Dialister pneumosintes	3.63937	0.00326716	0.0406311	0.00503804	0.00299915
COVID_19	Uninfected	Labrenzia sp. VG12	-1.2141	-0.00918111	-0.0323404	0.000246373	0.000134444		14	COVID_19	Uninfected	Megasphaera elsdenii	3.63937	0.00326716	0.0406311	0.00503804	0.00299915
COVID_19	Uninfected	Leisingera aquaemixtae	-1.2141	-0.00918111	-0.0323404	0.000246373	0.000134444		15	COVID_19	Uninfected	Megasphaera stantonii	3.63937	0.00326716	0.0406311	0.00503804	0.00299915
COVID_19	Uninfected	Niveispirillum cyanobacteriorum	-1.2141	-0.00918111	-0.0323404	0.000246373	0.000134444		16	COVID_19	Uninfected	Veillonella atypica	3.63937	0.00326716	0.0406311	0.00503804	0.00299915
COVID_19	Uninfected	Novosphingobium pentaromativorans	-1.2141	-0.00918111	-0.0323404	0.000246373	0.000134444		17	COVID_19	Uninfected	Veillonella dispar	3.63937	0.00326716	0.0406311	0.00503804	0.00299915
COVID_19	Uninfected	Novosphingobium resinovorum	-1.2141	-0.00918111	-0.0323404	0.000246373	0.000134444		18	COVID_19	Uninfected	Veillonella parvula	3.63937	0.00326716	0.0406311	0.00503804	0.00299915
COVID_19	Uninfected	Novosphingobium sp. PP1Y	-1.2141	-0.00918111	-0.0323404	0.000246373	0.000134444		19	COVID_19	Uninfected	Veillonella rodentium	3.63937	0.00326716	0.0406311	0.00503804	0.00299915
COVID_19	Uninfected	Oceanicola sp. D3	-1.2141	-0.00918111	-0.0323404	0.000246373	0.000134444		20	COVID_19	Uninfected	Aromatoleum aromaticum	3.50766	0.000130325	0.000348821	0.00164168	0.000930141
COVID_19	Uninfected	Orientia tsutsugamushi	-1.2141	-0.00918111	-0.0323404	0.000246373	0.000134444		21	COVID_19	Uninfected	Azoarcus communis	3.50766	0.000130325	0.000348821	0.00164168	0.000930141
COVID_19	Uninfected	Paracoccus aminovorans	-1.2141	-0.00918111	-0.0323404	0.000246373	0.000134444		22	COVID_19	Uninfected	Azoarcus sp. KH32C	3.50766	0.000130325	0.000348821	0.00164168	0.000930141
COVID_19	Uninfected	Paracoccus kondratievae	-1.2141	-0.00918111	-0.0323404	0.000246373	0.000134444		23	COVID_19	Uninfected	Azoarcus sp. SY39	3.50766	0.000130325	0.000348821	0.00164168	0.000930141
COVID_19	Uninfected	Paracoccus liaowanqingii	-1.2141	-0.00918111	-0.0323404	0.000246373	0.000134444		24	COVID_19	Uninfected	Dechloromonas aromatica	3.50766	0.000130325	0.000348821	0.00164168	0.000930141
COVID_19	Uninfected	Paracoccus sp. Arc7-R13	-1.2141	-0.00918111	-0.0323404	0.000246373	0.000134444		25	COVID_19	Uninfected	Dechloromonas sp. HYN0024	3.50766	0.000130325	0.000348821	0.00164168	0.000930141
COVID_19	Uninfected	Phaeobacter gallaeciensis	-1.2141	-0.00918111	-0.0323404	0.000246373	0.000134444		26	COVID_19	Uninfected	Thauera sp. K11	3.50766	0.000130325	0.000348821	0.00164168	0.000930141
COVID_19	Uninfected	Phaeobacter inhibens	-1.2141	-0.00918111	-0.0323404	0.000246373	0.000134444		27	COVID_19	Uninfected	Adlercreutzia equolifaciens	3.05493	3.38e-05	0.000589545	0.0197992	0.0193339
COVID_19	Uninfected	Porphyrobacter sp. YT40	-1.2141	-0.00918111	-0.0323404	0.000246373	0.000134444		28	COVID_19	Uninfected	Aeromonas hydrophila	2.79544	0.000136481	0.000181253	0.00471724	0.00270964
COVID_19	Uninfected	Pseudorhodobacter sp. S12M18	-1.2141	-0.00918111	-0.0323404	0.000246373	0.000134444		29	COVID_19	Uninfected	Aeromonas veronii	2.79544	0.000136481	0.000181253	0.00471724	0.00270964
COVID_19	Uninfected	Rhodobacter sphaeroides	-1.2141	-0.00918111	-0.0323404	0.000246373	0.000134444		30	COVID_19	Uninfected	Tolumonas auensis	2.79544	0.000136481	0.000181253	0.00471724	0.00270964
COVID_19	Uninfected	Rhodospirillum rubrum	-1.2141	-0.00918111	-0.0323404	0.000246373	0.000134444		31	COVID_19	Uninfected	Bifidobacterium adolescentis	2.19012	4.04e-05	0.000106882	0.00770574	0.00536163
COVID_19	Uninfected	Rickettsia amblyommatis	-1.2141	-0.00918111	-0.0323404	0.000246373	0.000134444		32	COVID_19	Uninfected	Bifidobacterium scardovii	2.19012	4.04e-05	0.000106882	0.00770574	0.00536163
COVID_19	Uninfected	Ruegeria pomeroyi	-1.2141	-0.00918111	-0.0323404	0.000246373	0.000134444		33	COVID_19	Uninfected	Gardnerella vaginalis	2.19012	4.04e-05	0.000106882	0.00770574	0.00536163
COVID_19	Uninfected	Sphingobium baderi	-1.2141	-0.00918111	-0.0323404	0.000246373	0.000134444		34	COVID_19	Uninfected	Actinomadura sp. WMMA1423	1.76494	1.06e-05	3.86e-05	0.0247358	0.0243483
COVID_19	Uninfected	Sphingobium cloacae	-1.2141	-0.00918111	-0.0323404	0.000246373	0.000134444		35	COVID_19	Uninfected	Actinomadura sp. WMMB 499	1.76494	1.06e-05	3.86e-05	0.0247358	0.0243483
COVID_19	Uninfected	Sphingobium sp. EP60837	-1.2141	-0.00918111	-0.0323404	0.000246373	0.000134444		36	COVID_19	Uninfected	Thermobifida fusca	1.76494	1.06e-05	3.86e-05	0.0247358	0.0243483
COVID_19	Uninfected	Sphingobium sp. PAMC28499	-1.2141	-0.00918111	-0.0323404	0.000246373	0.000134444		37
COVID_19	Uninfected	Sphingobium sp. YG1	-1.2141	-0.00918111	-0.0323404	0.000246373	0.000134444		38
COVID_19	Uninfected	Sphingomonas ginsengisoli An et al. 2013	-1.2141	-0.00918111	-0.0323404	0.000246373	0.000134444		39
COVID_19	Uninfected	Sphingomonas hengshuiensis	-1.2141	-0.00918111	-0.0323404	0.000246373	0.000134444		40
COVID_19	Uninfected	Sphingomonas insulae	-1.2141	-0.00918111	-0.0323404	0.000246373	0.000134444		41
COVID_19	Uninfected	Sphingomonas sp. AAP5	-1.2141	-0.00918111	-0.0323404	0.000246373	0.000134444		42
COVID_19	Uninfected	Sphingomonas sp. C33	-1.2141	-0.00918111	-0.0323404	0.000246373	0.000134444		43
COVID_19	Uninfected	Sphingomonas sp. C8-2	-1.2141	-0.00918111	-0.0323404	0.000246373	0.000134444		44
COVID_19	Uninfected	Sphingomonas sp. Cra20	-1.2141	-0.00918111	-0.0323404	0.000246373	0.000134444		45
COVID_19	Uninfected	Sphingomonas sp. FARSPH	-1.2141	-0.00918111	-0.0323404	0.000246373	0.000134444		46
COVID_19	Uninfected	Sphingomonas sp. HKS19	-1.2141	-0.00918111	-0.0323404	0.000246373	0.000134444		47
COVID_19	Uninfected	Sphingomonas sp. LK11	-1.2141	-0.00918111	-0.0323404	0.000246373	0.000134444		48
COVID_19	Uninfected	Sphingomonas sp. LM7	-1.2141	-0.00918111	-0.0323404	0.000246373	0.000134444		49
COVID_19	Uninfected	Sphingomonas sp. LMO-1	-1.2141	-0.00918111	-0.0323404	0.000246373	0.000134444		50
COVID_19	Uninfected	Sphingomonas sp. MM-1	-1.2141	-0.00918111	-0.0323404	0.000246373	0.000134444		51
COVID_19	Uninfected	Sphingomonas sp. PAMC26645	-1.2141	-0.00918111	-0.0323404	0.000246373	0.000134444		52
COVID_19	Uninfected	Sphingomonas sp. YZ-8	-1.2141	-0.00918111	-0.0323404	0.000246373	0.000134444		53
COVID_19	Uninfected	Sphingopyxis sp. 113P3	-1.2141	-0.00918111	-0.0323404	0.000246373	0.000134444		54
COVID_19	Uninfected	Sphingopyxis sp. EG6	-1.2141	-0.00918111	-0.0323404	0.000246373	0.000134444		55
COVID_19	Uninfected	Sphingopyxis sp. FD7	-1.2141	-0.00918111	-0.0323404	0.000246373	0.000134444		56
COVID_19	Uninfected	Sphingosinicella sp. BN140058	-1.2141	-0.00918111	-0.0323404	0.000246373	0.000134444		57
COVID_19	Uninfected	Sphingosinithalassobacter sp. zrk23	-1.2141	-0.00918111	-0.0323404	0.000246373	0.000134444		58
COVID_19	Uninfected	Tardibacter chloracetimidivorans	-1.2141	-0.00918111	-0.0323404	0.000246373	0.000134444		59
COVID_19	Uninfected	Thalassospira marina	-1.2141	-0.00918111	-0.0323404	0.000246373	0.000134444		60
COVID_19	Uninfected	Yangia sp. CCB-MM3	-1.2141	-0.00918111	-0.0323404	0.000246373	0.000134444		61
COVID_19	Community acquired pneumonia	Acetobacter persici	-2.05388	-0.0727945	-0.133228	0.00770574	0.00672364		62	1
COVID_19	Community acquired pneumonia	Azospirillum lipoferum	-2.05388	-0.0727945	-0.133228	0.00770574	0.00672364		63	2
COVID_19	Community acquired pneumonia	Azospirillum thiophilum	-2.05388	-0.0727945	-0.133228	0.00770574	0.00672364		64	3
COVID_19	Community acquired pneumonia	Blastomonas fulva	-2.05388	-0.0727945	-0.133228	0.00770574	0.00672364		65	4
COVID_19	Community acquired pneumonia	Bombella sp. KACC 21507	-2.05388	-0.0727945	-0.133228	0.00770574	0.00672364		66	5
COVID_19	Community acquired pneumonia	Brevundimonas diminuta	-2.05388	-0.0727945	-0.133228	0.00770574	0.00672364		67	6
COVID_19	Community acquired pneumonia	Candidatus Pelagibacter sp. FZCC0015	-2.05388	-0.0727945	-0.133228	0.00770574	0.00672364		68	7
COVID_19	Community acquired pneumonia	Caulobacter sp. FWC26	-2.05388	-0.0727945	-0.133228	0.00770574	0.00672364		69	8
COVID_19	Community acquired pneumonia	Caulobacter vibrioides	-2.05388	-0.0727945	-0.133228	0.00770574	0.00672364		70	9
COVID_19	Community acquired pneumonia	Celeribacter manganoxidans	-2.05388	-0.0727945	-0.133228	0.00770574	0.00672364		71	10
COVID_19	Community acquired pneumonia	Erythrobacter flavus	-2.05388	-0.0727945	-0.133228	0.00770574	0.00672364		72	11
COVID_19	Community acquired pneumonia	Hypericibacter terrae	-2.05388	-0.0727945	-0.133228	0.00770574	0.00672364		73	12
COVID_19	Community acquired pneumonia	Komagataeibacter xylinus	-2.05388	-0.0727945	-0.133228	0.00770574	0.00672364		74	13
COVID_19	Community acquired pneumonia	Labrenzia sp. VG12	-2.05388	-0.0727945	-0.133228	0.00770574	0.00672364		75	14
COVID_19	Community acquired pneumonia	Leisingera aquaemixtae	-2.05388	-0.0727945	-0.133228	0.00770574	0.00672364		76	15
COVID_19	Community acquired pneumonia	Niveispirillum cyanobacteriorum	-2.05388	-0.0727945	-0.133228	0.00770574	0.00672364		77	16
COVID_19	Community acquired pneumonia	Novosphingobium pentaromativorans	-2.05388	-0.0727945	-0.133228	0.00770574	0.00672364		78	17
COVID_19	Community acquired pneumonia	Novosphingobium resinovorum	-2.05388	-0.0727945	-0.133228	0.00770574	0.00672364		79	18
COVID_19	Community acquired pneumonia	Novosphingobium sp. PP1Y	-2.05388	-0.0727945	-0.133228	0.00770574	0.00672364		80	19
COVID_19	Community acquired pneumonia	Oceanicola sp. D3	-2.05388	-0.0727945	-0.133228	0.00770574	0.00672364		81	20
COVID_19	Community acquired pneumonia	Orientia tsutsugamushi	-2.05388	-0.0727945	-0.133228	0.00770574	0.00672364		82	21
COVID_19	Community acquired pneumonia	Paracoccus aminovorans	-2.05388	-0.0727945	-0.133228	0.00770574	0.00672364		83	22
COVID_19	Community acquired pneumonia	Paracoccus kondratievae	-2.05388	-0.0727945	-0.133228	0.00770574	0.00672364		84	23
COVID_19	Community acquired pneumonia	Paracoccus liaowanqingii	-2.05388	-0.0727945	-0.133228	0.00770574	0.00672364		85	24
COVID_19	Community acquired pneumonia	Paracoccus sp. Arc7-R13	-2.05388	-0.0727945	-0.133228	0.00770574	0.00672364		86	25
COVID_19	Community acquired pneumonia	Phaeobacter gallaeciensis	-2.05388	-0.0727945	-0.133228	0.00770574	0.00672364		87	26
COVID_19	Community acquired pneumonia	Phaeobacter inhibens	-2.05388	-0.0727945	-0.133228	0.00770574	0.00672364		88	27
COVID_19	Community acquired pneumonia	Porphyrobacter sp. YT40	-2.05388	-0.0727945	-0.133228	0.00770574	0.00672364		89	28
COVID_19	Community acquired pneumonia	Pseudorhodobacter sp. S12M18	-2.05388	-0.0727945	-0.133228	0.00770574	0.00672364		90	29
COVID_19	Community acquired pneumonia	Rhodobacter sphaeroides	-2.05388	-0.0727945	-0.133228	0.00770574	0.00672364		91	30
COVID_19	Community acquired pneumonia	Rhodospirillum rubrum	-2.05388	-0.0727945	-0.133228	0.00770574	0.00672364		92	31
COVID_19	Community acquired pneumonia	Rickettsia amblyommatis	-2.05388	-0.0727945	-0.133228	0.00770574	0.00672364		93	32
COVID_19	Community acquired pneumonia	Ruegeria pomeroyi	-2.05388	-0.0727945	-0.133228	0.00770574	0.00672364		94	33
COVID_19	Community acquired pneumonia	Sphingobium baderi	-2.05388	-0.0727945	-0.133228	0.00770574	0.00672364		95	34
COVID_19	Community acquired pneumonia	Sphingobium cloacae	-2.05388	-0.0727945	-0.133228	0.00770574	0.00672364		96	35
COVID_19	Community acquired pneumonia	Sphingobium sp. EP60837	-2.05388	-0.0727945	-0.133228	0.00770574	0.00672364		97	36
COVID_19	Community acquired pneumonia	Sphingobium sp. PAMC28499	-2.05388	-0.0727945	-0.133228	0.00770574	0.00672364		98	37
COVID_19	Community acquired pneumonia	Sphingobium sp. YG1	-2.05388	-0.0727945	-0.133228	0.00770574	0.00672364		99	38
COVID_19	Community acquired pneumonia	Sphingomonas ginsengisoli An et al. 2013	-2.05388	-0.0727945	-0.133228	0.00770574	0.00672364		100	39
COVID_19	Community acquired pneumonia	Sphingomonas hengshuiensis	-2.05388	-0.0727945	-0.133228	0.00770574	0.00672364		101	40
COVID_19	Community acquired pneumonia	Sphingomonas insulae	-2.05388	-0.0727945	-0.133228	0.00770574	0.00672364		102	41
COVID_19	Community acquired pneumonia	Sphingomonas sp. AAP5	-2.05388	-0.0727945	-0.133228	0.00770574	0.00672364		103	42
COVID_19	Community acquired pneumonia	Sphingomonas sp. C33	-2.05388	-0.0727945	-0.133228	0.00770574	0.00672364		104	43
COVID_19	Community acquired pneumonia	Sphingomonas sp. C8-2	-2.05388	-0.0727945	-0.133228	0.00770574	0.00672364		105	44
COVID_19	Community acquired pneumonia	Sphingomonas sp. Cra20	-2.05388	-0.0727945	-0.133228	0.00770574	0.00672364		106	45
COVID_19	Community acquired pneumonia	Sphingomonas sp. FARSPH	-2.05388	-0.0727945	-0.133228	0.00770574	0.00672364		107	46
COVID_19	Community acquired pneumonia	Sphingomonas sp. HKS19	-2.05388	-0.0727945	-0.133228	0.00770574	0.00672364		108	47
COVID_19	Community acquired pneumonia	Sphingomonas sp. LK11	-2.05388	-0.0727945	-0.133228	0.00770574	0.00672364		109	48
COVID_19	Community acquired pneumonia	Sphingomonas sp. LM7	-2.05388	-0.0727945	-0.133228	0.00770574	0.00672364		110	49
COVID_19	Community acquired pneumonia	Sphingomonas sp. LMO-1	-2.05388	-0.0727945	-0.133228	0.00770574	0.00672364		111	50
COVID_19	Community acquired pneumonia	Sphingomonas sp. MM-1	-2.05388	-0.0727945	-0.133228	0.00770574	0.00672364		112	51
COVID_19	Community acquired pneumonia	Sphingomonas sp. PAMC26645	-2.05388	-0.0727945	-0.133228	0.00770574	0.00672364		113	52
COVID_19	Community acquired pneumonia	Sphingomonas sp. YZ-8	-2.05388	-0.0727945	-0.133228	0.00770574	0.00672364		114	53
COVID_19	Community acquired pneumonia	Sphingopyxis sp. 113P3	-2.05388	-0.0727945	-0.133228	0.00770574	0.00672364		115	54
COVID_19	Community acquired pneumonia	Sphingopyxis sp. EG6	-2.05388	-0.0727945	-0.133228	0.00770574	0.00672364		116	55
COVID_19	Community acquired pneumonia	Sphingopyxis sp. FD7	-2.05388	-0.0727945	-0.133228	0.00770574	0.00672364		117	56
COVID_19	Community acquired pneumonia	Sphingosinicella sp. BN140058	-2.05388	-0.0727945	-0.133228	0.00770574	0.00672364		118	57
COVID_19	Community acquired pneumonia	Sphingosinithalassobacter sp. zrk23	-2.05388	-0.0727945	-0.133228	0.00770574	0.00672364		119	58
COVID_19	Community acquired pneumonia	Tardibacter chloracetimidivorans	-2.05388	-0.0727945	-0.133228	0.00770574	0.00672364		120	59
COVID_19	Community acquired pneumonia	Thalassospira marina	-2.05388	-0.0727945	-0.133228	0.00770574	0.00672364		121	60
COVID_19	Community acquired pneumonia	Yangia sp. CCB-MM3	-2.05388	-0.0727945	-0.133228	0.00770574	0.00672364		122	61
COVID_19	Uninfected	Desulfurella acetivorans	-2.94704	-4.66e-06	-2.61e-05	0.00867752	0.00840564		123
COVID_19	Uninfected	Brachyspira hampsonii	-3.18545	-2.1e-05	-0.000122991	0.0440153	0.0439003		124
COVID_19	Uninfected	Brachyspira intermedia	-3.18545	-2.1e-05	-0.000122991	0.0440153	0.0439003		125
COVID_19	Uninfected	Brachyspira pilosicoli	-3.18545	-2.1e-05	-0.000122991	0.0440153	0.0439003		126
COVID_19	Uninfected	Acetobacter persici	-4.38288	-0.458702	-0.376651	4.7246e-08	1.69e-08		127
COVID_19	Uninfected	Azospirillum lipoferum	-4.38288	-0.458702	-0.376651	4.7246e-08	1.69e-08		128
COVID_19	Uninfected	Azospirillum thiophilum	-4.38288	-0.458702	-0.376651	4.7246e-08	1.69e-08		129
COVID_19	Uninfected	Blastomonas fulva	-4.38288	-0.458702	-0.376651	4.7246e-08	1.69e-08		130
COVID_19	Uninfected	Bombella sp. KACC 21507	-4.38288	-0.458702	-0.376651	4.7246e-08	1.69e-08		131
COVID_19	Uninfected	Brevundimonas diminuta	-4.38288	-0.458702	-0.376651	4.7246e-08	1.69e-08		132
COVID_19	Uninfected	Candidatus Pelagibacter sp. FZCC0015	-4.38288	-0.458702	-0.376651	4.7246e-08	1.69e-08		133
COVID_19	Uninfected	Caulobacter sp. FWC26	-4.38288	-0.458702	-0.376651	4.7246e-08	1.69e-08		134
COVID_19	Uninfected	Caulobacter vibrioides	-4.38288	-0.458702	-0.376651	4.7246e-08	1.69e-08		135
COVID_19	Uninfected	Celeribacter manganoxidans	-4.38288	-0.458702	-0.376651	4.7246e-08	1.69e-08		136
COVID_19	Uninfected	Erythrobacter flavus	-4.38288	-0.458702	-0.376651	4.7246e-08	1.69e-08		137
COVID_19	Uninfected	Hypericibacter terrae	-4.38288	-0.458702	-0.376651	4.7246e-08	1.69e-08		138
COVID_19	Uninfected	Komagataeibacter xylinus	-4.38288	-0.458702	-0.376651	4.7246e-08	1.69e-08		139
COVID_19	Uninfected	Labrenzia sp. VG12	-4.38288	-0.458702	-0.376651	4.7246e-08	1.69e-08		140
COVID_19	Uninfected	Leisingera aquaemixtae	-4.38288	-0.458702	-0.376651	4.7246e-08	1.69e-08		141
COVID_19	Uninfected	Niveispirillum cyanobacteriorum	-4.38288	-0.458702	-0.376651	4.7246e-08	1.69e-08		142
COVID_19	Uninfected	Novosphingobium pentaromativorans	-4.38288	-0.458702	-0.376651	4.7246e-08	1.69e-08		143
COVID_19	Uninfected	Novosphingobium resinovorum	-4.38288	-0.458702	-0.376651	4.7246e-08	1.69e-08		144
COVID_19	Uninfected	Novosphingobium sp. PP1Y	-4.38288	-0.458702	-0.376651	4.7246e-08	1.69e-08		145
COVID_19	Uninfected	Oceanicola sp. D3	-4.38288	-0.458702	-0.376651	4.7246e-08	1.69e-08		146
COVID_19	Uninfected	Orientia tsutsugamushi	-4.38288	-0.458702	-0.376651	4.7246e-08	1.69e-08		147
COVID_19	Uninfected	Paracoccus aminovorans	-4.38288	-0.458702	-0.376651	4.7246e-08	1.69e-08		148
COVID_19	Uninfected	Paracoccus kondratievae	-4.38288	-0.458702	-0.376651	4.7246e-08	1.69e-08		149
COVID_19	Uninfected	Paracoccus liaowanqingii	-4.38288	-0.458702	-0.376651	4.7246e-08	1.69e-08		150
COVID_19	Uninfected	Paracoccus sp. Arc7-R13	-4.38288	-0.458702	-0.376651	4.7246e-08	1.69e-08		151
COVID_19	Uninfected	Phaeobacter gallaeciensis	-4.38288	-0.458702	-0.376651	4.7246e-08	1.69e-08		152
COVID_19	Uninfected	Phaeobacter inhibens	-4.38288	-0.458702	-0.376651	4.7246e-08	1.69e-08		153
COVID_19	Uninfected	Porphyrobacter sp. YT40	-4.38288	-0.458702	-0.376651	4.7246e-08	1.69e-08		154
COVID_19	Uninfected	Pseudorhodobacter sp. S12M18	-4.38288	-0.458702	-0.376651	4.7246e-08	1.69e-08		155
COVID_19	Uninfected	Rhodobacter sphaeroides	-4.38288	-0.458702	-0.376651	4.7246e-08	1.69e-08		156
COVID_19	Uninfected	Rhodospirillum rubrum	-4.38288	-0.458702	-0.376651	4.7246e-08	1.69e-08		157
COVID_19	Uninfected	Rickettsia amblyommatis	-4.38288	-0.458702	-0.376651	4.7246e-08	1.69e-08		158
COVID_19	Uninfected	Ruegeria pomeroyi	-4.38288	-0.458702	-0.376651	4.7246e-08	1.69e-08		159
COVID_19	Uninfected	Sphingobium baderi	-4.38288	-0.458702	-0.376651	4.7246e-08	1.69e-08		160
COVID_19	Uninfected	Sphingobium cloacae	-4.38288	-0.458702	-0.376651	4.7246e-08	1.69e-08		161
COVID_19	Uninfected	Sphingobium sp. EP60837	-4.38288	-0.458702	-0.376651	4.7246e-08	1.69e-08		162
COVID_19	Uninfected	Sphingobium sp. PAMC28499	-4.38288	-0.458702	-0.376651	4.7246e-08	1.69e-08		163
COVID_19	Uninfected	Sphingobium sp. YG1	-4.38288	-0.458702	-0.376651	4.7246e-08	1.69e-08		164
COVID_19	Uninfected	Sphingomonas ginsengisoli An et al. 2013	-4.38288	-0.458702	-0.376651	4.7246e-08	1.69e-08		165
COVID_19	Uninfected	Sphingomonas hengshuiensis	-4.38288	-0.458702	-0.376651	4.7246e-08	1.69e-08		166
COVID_19	Uninfected	Sphingomonas insulae	-4.38288	-0.458702	-0.376651	4.7246e-08	1.69e-08		167
COVID_19	Uninfected	Sphingomonas sp. AAP5	-4.38288	-0.458702	-0.376651	4.7246e-08	1.69e-08		168
COVID_19	Uninfected	Sphingomonas sp. C33	-4.38288	-0.458702	-0.376651	4.7246e-08	1.69e-08		169
COVID_19	Uninfected	Sphingomonas sp. C8-2	-4.38288	-0.458702	-0.376651	4.7246e-08	1.69e-08		170
COVID_19	Uninfected	Sphingomonas sp. Cra20	-4.38288	-0.458702	-0.376651	4.7246e-08	1.69e-08		171
COVID_19	Uninfected	Sphingomonas sp. FARSPH	-4.38288	-0.458702	-0.376651	4.7246e-08	1.69e-08		172
COVID_19	Uninfected	Sphingomonas sp. HKS19	-4.38288	-0.458702	-0.376651	4.7246e-08	1.69e-08		173
COVID_19	Uninfected	Sphingomonas sp. LK11	-4.38288	-0.458702	-0.376651	4.7246e-08	1.69e-08		174
COVID_19	Uninfected	Sphingomonas sp. LM7	-4.38288	-0.458702	-0.376651	4.7246e-08	1.69e-08		175
COVID_19	Uninfected	Sphingomonas sp. LMO-1	-4.38288	-0.458702	-0.376651	4.7246e-08	1.69e-08		176
COVID_19	Uninfected	Sphingomonas sp. MM-1	-4.38288	-0.458702	-0.376651	4.7246e-08	1.69e-08		177
COVID_19	Uninfected	Sphingomonas sp. PAMC26645	-4.38288	-0.458702	-0.376651	4.7246e-08	1.69e-08		178
COVID_19	Uninfected	Sphingomonas sp. YZ-8	-4.38288	-0.458702	-0.376651	4.7246e-08	1.69e-08		179
COVID_19	Uninfected	Sphingopyxis sp. 113P3	-4.38288	-0.458702	-0.376651	4.7246e-08	1.69e-08		180
COVID_19	Uninfected	Sphingopyxis sp. EG6	-4.38288	-0.458702	-0.376651	4.7246e-08	1.69e-08		181
COVID_19	Uninfected	Sphingopyxis sp. FD7	-4.38288	-0.458702	-0.376651	4.7246e-08	1.69e-08		182
COVID_19	Uninfected	Sphingosinicella sp. BN140058	-4.38288	-0.458702	-0.376651	4.7246e-08	1.69e-08		183
COVID_19	Uninfected	Sphingosinithalassobacter sp. zrk23	-4.38288	-0.458702	-0.376651	4.7246e-08	1.69e-08		184
COVID_19	Uninfected	Tardibacter chloracetimidivorans	-4.38288	-0.458702	-0.376651	4.7246e-08	1.69e-08		185
COVID_19	Uninfected	Thalassospira marina	-4.38288	-0.458702	-0.376651	4.7246e-08	1.69e-08		186
COVID_19	Uninfected	Yangia sp. CCB-MM3	-4.38288	-0.458702	-0.376651	4.7246e-08	1.69e-08		187
COVID_19	Uninfected	Agrobacterium tumefaciens	-5.12941	-0.416377	-0.335589	4.7246e-08	1.07e-08		188
COVID_19	Uninfected	Ancylobacter sp. TS-1	-5.12941	-0.416377	-0.335589	4.7246e-08	1.07e-08		189
COVID_19	Uninfected	Bartonella australis	-5.12941	-0.416377	-0.335589	4.7246e-08	1.07e-08		190
COVID_19	Uninfected	Blastochloris viridis	-5.12941	-0.416377	-0.335589	4.7246e-08	1.07e-08		191
COVID_19	Uninfected	Bradyrhizobium amphicarpaeae	-5.12941	-0.416377	-0.335589	4.7246e-08	1.07e-08		192
COVID_19	Uninfected	Bradyrhizobium betae	-5.12941	-0.416377	-0.335589	4.7246e-08	1.07e-08		193
COVID_19	Uninfected	Bradyrhizobium canariense	-5.12941	-0.416377	-0.335589	4.7246e-08	1.07e-08		194
COVID_19	Uninfected	Bradyrhizobium cosmicum	-5.12941	-0.416377	-0.335589	4.7246e-08	1.07e-08		195
COVID_19	Uninfected	Bradyrhizobium erythrophlei	-5.12941	-0.416377	-0.335589	4.7246e-08	1.07e-08		196
COVID_19	Uninfected	Bradyrhizobium guangxiense	-5.12941	-0.416377	-0.335589	4.7246e-08	1.07e-08		197
COVID_19	Uninfected	Bradyrhizobium guangzhouense	-5.12941	-0.416377	-0.335589	4.7246e-08	1.07e-08		198
COVID_19	Uninfected	Bradyrhizobium icense	-5.12941	-0.416377	-0.335589	4.7246e-08	1.07e-08		199
COVID_19	Uninfected	Bradyrhizobium japonicum	-5.12941	-0.416377	-0.335589	4.7246e-08	1.07e-08		200
COVID_19	Uninfected	Bradyrhizobium lablabi	-5.12941	-0.416377	-0.335589	4.7246e-08	1.07e-08		201
COVID_19	Uninfected	Bradyrhizobium oligotrophicum	-5.12941	-0.416377	-0.335589	4.7246e-08	1.07e-08		202
COVID_19	Uninfected	Bradyrhizobium paxllaeri	-5.12941	-0.416377	-0.335589	4.7246e-08	1.07e-08		203
COVID_19	Uninfected	Bradyrhizobium sp. 6(2017)	-5.12941	-0.416377	-0.335589	4.7246e-08	1.07e-08		204
COVID_19	Uninfected	Bradyrhizobium sp. BTAi1	-5.12941	-0.416377	-0.335589	4.7246e-08	1.07e-08		205
COVID_19	Uninfected	Bradyrhizobium sp. CCBAU 051011	-5.12941	-0.416377	-0.335589	4.7246e-08	1.07e-08		206
COVID_19	Uninfected	Bradyrhizobium sp. LCT2	-5.12941	-0.416377	-0.335589	4.7246e-08	1.07e-08		207
COVID_19	Uninfected	Bradyrhizobium sp. ORS 278	-5.12941	-0.416377	-0.335589	4.7246e-08	1.07e-08		208
COVID_19	Uninfected	Bradyrhizobium sp. ORS 285	-5.12941	-0.416377	-0.335589	4.7246e-08	1.07e-08		209
COVID_19	Uninfected	Bradyrhizobium sp. ORS 3257	-5.12941	-0.416377	-0.335589	4.7246e-08	1.07e-08		210
COVID_19	Uninfected	Bradyrhizobium sp. SK17	-5.12941	-0.416377	-0.335589	4.7246e-08	1.07e-08		211
COVID_19	Uninfected	Bradyrhizobium sp. WSM471	-5.12941	-0.416377	-0.335589	4.7246e-08	1.07e-08		212
COVID_19	Uninfected	Bradyrhizobium zhanjiangense	-5.12941	-0.416377	-0.335589	4.7246e-08	1.07e-08		213
COVID_19	Uninfected	Brucella melitensis	-5.12941	-0.416377	-0.335589	4.7246e-08	1.07e-08		214
COVID_19	Uninfected	Candidatus Hodgkinia cicadicola	-5.12941	-0.416377	-0.335589	4.7246e-08	1.07e-08		215
COVID_19	Uninfected	Candidatus Liberibacter africanus	-5.12941	-0.416377	-0.335589	4.7246e-08	1.07e-08		216
COVID_19	Uninfected	Candidatus Liberibacter solanacearum	-5.12941	-0.416377	-0.335589	4.7246e-08	1.07e-08		217
COVID_19	Uninfected	Hyphomicrobium nitrativorans	-5.12941	-0.416377	-0.335589	4.7246e-08	1.07e-08		218
COVID_19	Uninfected	Labrys neptuniae	-5.12941	-0.416377	-0.335589	4.7246e-08	1.07e-08		219
COVID_19	Uninfected	Lentilitoribacter sp. Alg239-R112	-5.12941	-0.416377	-0.335589	4.7246e-08	1.07e-08		220
COVID_19	Uninfected	Lichenihabitans psoromatis	-5.12941	-0.416377	-0.335589	4.7246e-08	1.07e-08		221
COVID_19	Uninfected	Martelella sp. AD-3	-5.12941	-0.416377	-0.335589	4.7246e-08	1.07e-08		222
COVID_19	Uninfected	Mesorhizobium amorphae	-5.12941	-0.416377	-0.335589	4.7246e-08	1.07e-08		223
COVID_19	Uninfected	Mesorhizobium loti	-5.12941	-0.416377	-0.335589	4.7246e-08	1.07e-08		224
COVID_19	Uninfected	Mesorhizobium soli	-5.12941	-0.416377	-0.335589	4.7246e-08	1.07e-08		225
COVID_19	Uninfected	Mesorhizobium sp. M1B.F.Ca.ET.045.04.1.1	-5.12941	-0.416377	-0.335589	4.7246e-08	1.07e-08		226
COVID_19	Uninfected	Mesorhizobium sp. M4B.F.Ca.ET.058.02.1.1	-5.12941	-0.416377	-0.335589	4.7246e-08	1.07e-08		227
COVID_19	Uninfected	Mesorhizobium sp. M7D.F.Ca.US.005.01.1.1	-5.12941	-0.416377	-0.335589	4.7246e-08	1.07e-08		228
COVID_19	Uninfected	Mesorhizobium sp. M9A.F.Ca.ET.002.03.1.2	-5.12941	-0.416377	-0.335589	4.7246e-08	1.07e-08		229
COVID_19	Uninfected	Methylobacterium brachiatum	-5.12941	-0.416377	-0.335589	4.7246e-08	1.07e-08		230
COVID_19	Uninfected	Methylobacterium currus	-5.12941	-0.416377	-0.335589	4.7246e-08	1.07e-08		231
COVID_19	Uninfected	Methylobacterium durans	-5.12941	-0.416377	-0.335589	4.7246e-08	1.07e-08		232
COVID_19	Uninfected	Methylobacterium nodulans	-5.12941	-0.416377	-0.335589	4.7246e-08	1.07e-08		233
COVID_19	Uninfected	Methylobacterium phyllosphaerae	-5.12941	-0.416377	-0.335589	4.7246e-08	1.07e-08		234
COVID_19	Uninfected	Methylobacterium sp. 17Sr1-1	-5.12941	-0.416377	-0.335589	4.7246e-08	1.07e-08		235
COVID_19	Uninfected	Methylobacterium sp. 17Sr1-43	-5.12941	-0.416377	-0.335589	4.7246e-08	1.07e-08		236
COVID_19	Uninfected	Methylobacterium sp. 4-46	-5.12941	-0.416377	-0.335589	4.7246e-08	1.07e-08		237
COVID_19	Uninfected	Methylobacterium sp. AMS5	-5.12941	-0.416377	-0.335589	4.7246e-08	1.07e-08		238
COVID_19	Uninfected	Methylobacterium sp. DM1	-5.12941	-0.416377	-0.335589	4.7246e-08	1.07e-08		239
COVID_19	Uninfected	Methylobacterium sp. WL1	-5.12941	-0.416377	-0.335589	4.7246e-08	1.07e-08		240
COVID_19	Uninfected	Methylorubrum extorquens	-5.12941	-0.416377	-0.335589	4.7246e-08	1.07e-08		241
COVID_19	Uninfected	Methylorubrum populi	-5.12941	-0.416377	-0.335589	4.7246e-08	1.07e-08		242
COVID_19	Uninfected	Microvirga sp. HR1	-5.12941	-0.416377	-0.335589	4.7246e-08	1.07e-08		243
COVID_19	Uninfected	Neorhizobium galegae	-5.12941	-0.416377	-0.335589	4.7246e-08	1.07e-08		244
COVID_19	Uninfected	Nitrobacter hamburgensis	-5.12941	-0.416377	-0.335589	4.7246e-08	1.07e-08		245
COVID_19	Uninfected	Nordella sp. HKS 07	-5.12941	-0.416377	-0.335589	4.7246e-08	1.07e-08		246
COVID_19	Uninfected	Ochrobactrum anthropi	-5.12941	-0.416377	-0.335589	4.7246e-08	1.07e-08		247
COVID_19	Uninfected	Oligotropha carboxidovorans	-5.12941	-0.416377	-0.335589	4.7246e-08	1.07e-08		248
COVID_19	Uninfected	Phyllobacterium zundukense	-5.12941	-0.416377	-0.335589	4.7246e-08	1.07e-08		249
COVID_19	Uninfected	Pseudolabrys taiwanensis	-5.12941	-0.416377	-0.335589	4.7246e-08	1.07e-08		250
COVID_19	Uninfected	Rhizobium sp. NXC24	-5.12941	-0.416377	-0.335589	4.7246e-08	1.07e-08		251
COVID_19	Uninfected	Rhizobium tropici	-5.12941	-0.416377	-0.335589	4.7246e-08	1.07e-08		252
COVID_19	Uninfected	Rhodomicrobium vannielii	-5.12941	-0.416377	-0.335589	4.7246e-08	1.07e-08		253
COVID_19	Uninfected	Rhodoplanes sp. Z2-YC6860	-5.12941	-0.416377	-0.335589	4.7246e-08	1.07e-08		254
COVID_19	Uninfected	Rhodopseudomonas palustris	-5.12941	-0.416377	-0.335589	4.7246e-08	1.07e-08		255
COVID_19	Uninfected	Sinorhizobium medicae	-5.12941	-0.416377	-0.335589	4.7246e-08	1.07e-08		256
COVID_19	Uninfected	Sinorhizobium sp. RAC02	-5.12941	-0.416377	-0.335589	4.7246e-08	1.07e-08		257
COVID_19	Uninfected	Starkeya novella	-5.12941	-0.416377	-0.335589	4.7246e-08	1.07e-08		258
