# Supplementary material for: Analysis of bronchoalveolar lavage fluid metatranscriptomes among patients with COVID-19 disease
Source: Sci Rep. 2022 Dec 7;12:21125. doi: 10.1038/s41598-022-25463-0 (PMC9729217; doi:10.1038/s41598-022-25463-0)
Supplement: Supplementary file 6 — Supplementary Table 7. [file 41598_2022_25463_MOESM6_ESM.xlsx]

## Sheet: diversity
id	observed	chao1	diversity_inverse_simpson	diversity_gini_simpson	diversity_shannon	diversity_fisher	diversity_coverage	evenness_camargo	evenness_pielou	evenness_simpson	evenness_evar	evenness_bulla	dominance_dbp	dominance_dmn	dominance_absolute	dominance_relative	dominance_simpson	dominance_core_abundance	rarity_log_modulo_skewness	rarity_low_abundance	rarity_rare_abundance
CRR125941	545	574	9.90739	0.899065	3.16138	63.0858	4	0.0700181	0.501743	0.0181787	0.162552	0.178814	0.205931	0.351994	73360	0.205931	0.100935	0.935308	2.06142	0.121984	0.728582
CRR125949	544	559.812	8.57522	0.883385	3.04012	64.1269	3	0.0674076	0.48264	0.0157633	0.18729	0.168785	0.233463	0.418092	72338	0.233463	0.116615	0.937181	2.06142	0.109786	0.74045
SRR11092059	565	565	9.55471	0.89534	3.1124	55.8211	4	0.0592584	0.491161	0.016911	0.18289	0.164863	0.198487	0.368595	275599	0.198487	0.10466	0.940816	2.06138	0.0976199	0.957032
SRR11092060	554	563.091	11.5245	0.913229	3.30916	73.5365	4	0.0829926	0.523836	0.0208024	0.19868	0.171037	0.199706	0.321485	27447	0.199706	0.0867715	0.934956	2.06142	0.0967207	0.869926
SRR11092061	554	561.5	13.237	0.924454	3.45997	72.4509	5	0.0932012	0.547709	0.0238934	0.195876	0.192132	0.17958	0.287557	27224	0.17958	0.0755461	0.924958	2.06142	0.11262	0.886852
SRR11092062	554	561.778	11.7606	0.91497	3.38713	74.2834	4	0.0808831	0.536178	0.0212285	0.213494	0.181639	0.180497	0.353256	23230	0.180497	0.0850296	0.92686	2.06142	0.113023	0.614087
SRR5677655	320	397.019	8.47556	0.882014	3.20299	56.0536	5	0.318296	0.555272	0.0264861	0.220436	0.198475	0.309647	0.395429	5216	0.309647	0.117986	0.947848	2.06142	0.0881567	0.385278
SRR11092063	532	571.482	7.81057	0.871968	3.2042	80.649	3	0.0828402	0.510496	0.0146815	0.224325	0.179507	0.315971	0.424808	18641	0.315971	0.128032	0.930497	2.06142	0.115262	0.72054
CRR125947	558	567.429	14.5515	0.931278	3.80444	55.6645	6	0.107805	0.601553	0.0260779	0.122249	0.240454	0.20487	0.297386	257366	0.20487	0.0687216	0.899881	2.06135	0.149269	0.436841
CRR125943	563	569.667	7.53242	0.867241	2.83709	46.0535	3	0.0306913	0.447965	0.0133791	0.0736763	0.112185	0.30595	0.437598	2871607	0.30595	0.132759	0.969752	2.06112	0.0519077	0.19108
SRR10971381	547	548	6.83177	0.853625	2.39951	61.075	3	0.0388656	0.380605	0.0124895	0.279064	0.0714065	0.199578	0.390854	94525	0.199578	0.146375	0.968886	2.06135	0.047582	0.0963781
CRR119894	144	205.107	12.9939	0.923041	3.35159	35.9368	5	0.375766	0.67439	0.0902353	0.304433	0.303093	0.190722	0.341753	370	0.190722	0.0769593	0.951831	2.06142	0.0783505	0.290206
CRR119895	94	141.143	12.7355	0.921479	3.27702	28.8225	5	0.533519	0.721288	0.135484	0.372577	0.374321	0.192254	0.341632	139	0.192254	0.0785206	0.957301	2.06142	0.0622407	0.254495
CRR119896	120	258.188	7.30668	0.863139	3.02389	39.3313	3	0.571096	0.631624	0.060889	0.467129	0.348103	0.306818	0.47601	243	0.306818	0.136861	0.951391	2.06142	0.084596	0.281566
CRR119897	47	113.429	5.42245	0.815582	2.38777	16.5402	2	0.986294	0.620175	0.115371	0.443599	0.316561	0.344569	0.550562	92	0.344569	0.184418	0.979229	2.06142	0	0.131086
CRR125934	221	286.1	1.79134	0.441757	1.15759	24.5497	1	0.952157	0.214442	0.00810559	0.139768	0.0652913	0.737503	0.841512	147005	0.737503	0.558243	0.993457	2.06139	0.0179252	0.96861
CRR125935	393	470.341	5.50414	0.818318	2.66001	43.7087	3	0.198494	0.445278	0.0140054	0.101752	0.130526	0.397389	0.469512	139514	0.397389	0.181682	0.972502	2.06141	0.0490263	0.192539
CRR125936	300	427.571	9.15092	0.890721	3.20585	52.6289	3	0.548561	0.562057	0.0305031	0.208306	0.229763	0.237166	0.430521	3719	0.237166	0.109279	0.947087	2.06142	0.0916396	0.230151
CRR125937	140	233.882	8.16869	0.877581	2.77389	26.3673	3	0.864657	0.56133	0.0583478	0.213534	0.22879	0.230073	0.430187	1221	0.230073	0.122419	0.972513	2.06142	0.0525721	0.198606
CRR125938	357	458.61	10.9531	0.908702	3.82818	88.2869	5	0.381461	0.651303	0.0306809	0.367089	0.343681	0.263796	0.366687	1305	0.263796	0.0912984	0.878272	2.06142	0.159895	0.342632
CRR125939	558	561.273	13.1772	0.924112	3.70626	54.223	5	0.103726	0.58603	0.0236151	0.11415	0.23807	0.199609	0.337473	318864	0.199609	0.0758885	0.905524	2.06139	0.146355	0.410436
CRR125940	564	569.625	14.2467	0.929808	3.61543	54.842	5	0.0878684	0.570702	0.0252601	0.127647	0.222058	0.159413	0.272643	255825	0.159413	0.0701918	0.91248	2.06137	0.146339	0.36292
CRR125942	449	510.923	2.13359	0.531307	1.41658	39.3384	1	0.859547	0.231959	0.00475187	0.0928489	0.0543192	0.669255	0.796939	2384217	0.669255	0.468693	0.991078	2.0613	0.0231405	0.959734
CRR125944	529	552.917	7.93997	0.874055	3.22348	61.3879	3	0.0745966	0.514031	0.0150094	0.128239	0.189701	0.297843	0.45978	101030	0.297843	0.125945	0.9387	2.06142	0.098763	0.22512
CRR125945	431	538.312	9.04512	0.889443	2.89272	56.943	3	0.285751	0.476866	0.0209863	0.151553	0.137316	0.191708	0.365747	21136	0.191708	0.110557	0.964489	2.06142	0.0651241	0.203454
CRR125946	252	406.341	8.17781	0.877718	3.53841	76.4436	4	0.538509	0.639923	0.0324516	0.463862	0.363992	0.31825	0.42182	633	0.31825	0.122282	0.900555	2.06142	0.133233	0.319256
CRR125948	556	558.143	13.1496	0.923952	3.64218	56.4728	5	0.194558	0.576224	0.0236503	0.151498	0.232992	0.173646	0.327818	185056	0.173646	0.0760481	0.903511	2.06138	0.154286	0.357829
SRR10903401	47	113.429	5.42245	0.815582	2.38777	16.5402	2	0.986294	0.620175	0.115371	0.443599	0.316561	0.344569	0.550562	92	0.344569	0.184418	0.979229	2.06142	0	0.131086
SRR10903402	93	138.048	12.7006	0.921264	3.27106	28.4053	5	0.533762	0.721674	0.136566	0.371209	0.375196	0.192521	0.342105	139	0.192521	0.0787364	0.9577	2.06142	0.0609418	0.253463
SRR11092056	202	303.528	39.2217	0.974504	4.41034	74.3422	16	0.829469	0.830844	0.194167	0.479089	0.499254	0.0903901	0.147479	95	0.0903901	0.0254961	0.871986	2.06142	0.14843	0.780209
SRR11092057	141	218.037	2.27264	0.559984	1.75409	30.5223	1	0.287519	0.35445	0.016118	0.373464	0.169164	0.65199	0.75636	1999	0.65199	0.440016	0.978194	2.06142	0.0792564	0.20972
SRR11092058	108	171.84	46.7908	0.978628	4.26973	66.7166	18	0.753738	0.911921	0.433248	0.685724	0.635514	0.062963	0.118519	17	0.062963	0.0213717	0.89593	2.06142	0	0.655556
SRR11092064	433	500.263	37.7243	0.973492	4.46928	75.6469	14	0.314448	0.7362	0.087123	0.210187	0.33714	0.0841385	0.138556	1942	0.0841385	0.0265081	0.857147	2.06142	0.156666	0.789827
SRR5677652	312	459.15	8.18848	0.877877	3.01321	53.9036	3	0.499086	0.524675	0.0262451	0.213424	0.190893	0.276511	0.436431	4850	0.276511	0.122123	0.955951	2.06142	0.0806157	0.565906
SRR5677654	243	355.579	8.94287	0.888179	3.07226	48.1799	3	0.339666	0.559299	0.0368019	0.25494	0.228311	0.227463	0.4304	1688	0.227463	0.111821	0.953982	2.06142	0.0803126	0.328123
SRR5677656	229	393.022	12.4655	0.919779	3.5972	71.0621	4	0.424734	0.662014	0.0544346	0.436782	0.327584	0.209112	0.331192	358	0.209112	0.0802213	0.914885	2.06142	0.148949	0.410047
SRR5677657	103	239.154	2.58062	0.612497	1.99885	25.9554	1	0.272083	0.431276	0.0250546	0.379205	0.237419	0.613957	0.68003	827	0.613957	0.387503	0.97662	2.06142	0.0623608	0.774313
SRR5677658	180	334.286	13.5058	0.925958	3.44837	41.3894	6	0.620265	0.664048	0.0750325	0.266	0.296312	0.208729	0.322581	660	0.208729	0.074042	0.946789	2.06142	0.073055	0.733713
SRR5677659	143	267.25	5.09017	0.803543	2.81688	38.5637	2	0.724328	0.567595	0.0355956	0.385483	0.302578	0.41395	0.545632	635	0.41395	0.196457	0.955952	2.06142	0.0906128	0.717731
SRR5677660	121	205	7.02501	0.857651	3.12681	39.6051	3	0.560281	0.65199	0.0580579	0.450694	0.372035	0.348315	0.438202	279	0.348315	0.142349	0.948428	2.06142	0.0799001	0.789014
SRR5677661	238	361.243	9.49132	0.894641	3.24653	49.6818	4	0.452487	0.593269	0.0398795	0.259265	0.255666	0.269309	0.392411	1597	0.269309	0.105359	0.947158	2.06142	0.0846543	0.293592
CRR125979	489	521.667	9.9161	0.899154	3.28201	65.8588	4	0.410092	0.530009	0.0202783	0.17831	0.192442	0.234124	0.379763	25848	0.234124	0.100846	0.934808	2.06142	0.108204	0.331594
CRR125993	412	539	21.98	0.954504	4.05538	85.2716	9	0.269141	0.673536	0.0533494	0.257405	0.279333	0.11839	0.228202	1256	0.11839	0.045496	0.892408	2.06142	0.133943	0.575455
CRR125952	281	389.023	16.981	0.941111	3.40927	43.9296	6	0.461223	0.604657	0.0604307	0.151959	0.20005	0.127732	0.243794	3360	0.127732	0.0588893	0.954797	2.06142	0.0596465	0.664208
CRR125963	288	463.016	65.9409	0.984835	4.9944	152.133	34	0.657561	0.881941	0.228961	0.637138	0.584099	0.0699301	0.115385	60	0.0699301	0.0151651	0.761908	2.06142	0.17366	0.958042
CRR125950	158	340.286	25.2203	0.960349	3.88922	54.196	8	0.618681	0.768227	0.159622	0.416661	0.39644	0.0877378	0.168076	83	0.0877378	0.0396506	0.921231	2.06142	0.0930233	0.684989
CRR125951	137	344.562	16.1225	0.937975	3.68288	53.4099	6	0.896398	0.748555	0.117682	0.496497	0.422077	0.152886	0.297972	98	0.152886	0.0620253	0.925825	2.06142	0.127925	0.814353
CRR125953	140	266.136	18.3965	0.945642	3.56634	42.7424	6	0.752495	0.721691	0.131404	0.372569	0.343843	0.111213	0.213235	121	0.111213	0.054358	0.941612	2.06142	0.107537	0.485294
CRR125954	207	367.2	23.6405	0.9577	3.73609	45.8117	9	0.640575	0.700598	0.114205	0.24227	0.287627	0.112154	0.191095	466	0.112154	0.0423003	0.937459	2.06142	0.0811071	0.552347
CRR125955	270	385.176	37.2016	0.973119	4.01978	46.7315	14	0.482277	0.71802	0.137784	0.16028	0.270522	0.0629984	0.118022	948	0.0629984	0.0268806	0.924628	2.06142	0.0665205	0.623139
CRR125956	264	393.254	18.3722	0.94557	3.58887	65.1527	7	0.422033	0.643635	0.0695918	0.327924	0.231914	0.120858	0.224878	445	0.120858	0.05443	0.931087	2.06142	0.12792	0.634438
CRR125957	211	312.108	9.72861	0.89721	3.06794	43.7191	4	0.559995	0.573248	0.0461072	0.263509	0.222748	0.236969	0.37024	1282	0.236969	0.10279	0.958125	2.06142	0.0772643	0.820148
CRR125958	135	302.44	58.9655	0.983041	4.57236	126.72	29	0.76911	0.932132	0.436781	0.79598	0.698024	0.0788382	0.116183	19	0.0788382	0.0169591	0.848254	2.06142	0	0.846473
CRR125959	75	152.214	7.82729	0.872242	2.97429	28.9144	3	0.927449	0.688894	0.104364	0.488941	0.378605	0.307263	0.435754	110	0.307263	0.127758	0.961782	2.06142	0	0.994413
CRR125960	98	177.565	8.1506	0.87731	3.2314	45.5564	3	0.910405	0.704782	0.0831694	0.620589	0.44318	0.294798	0.459538	102	0.294798	0.12269	0.939746	2.06142	0	0.979769
CRR125961	412	480.25	23.5036	0.957453	4.29206	96.1892	9	0.403306	0.712846	0.0570475	0.352635	0.382824	0.119127	0.228073	819	0.119127	0.0425468	0.840346	2.06142	0.208291	0.963345
CRR125962	303	456	28.9851	0.9655	4.38982	99.3521	13	0.526312	0.768292	0.0956604	0.435472	0.408403	0.127127	0.198699	254	0.127127	0.0345005	0.852467	2.06142	0.164665	0.8003
CRR125964	329	491.147	14.8767	0.932781	3.67128	81.3224	6	0.366624	0.63341	0.0452179	0.341159	0.246529	0.199737	0.289969	912	0.199737	0.0672193	0.914863	2.06142	0.1417	0.573149
CRR125965	275	398.175	19.8436	0.949606	4.07409	88.7404	7	0.671562	0.725344	0.0721587	0.458953	0.38893	0.133582	0.250133	251	0.133582	0.050394	0.875282	2.06142	0.174029	0.931879
CRR125966	355	509.015	7.75723	0.871088	3.12433	79.7757	3	0.365611	0.532062	0.0218514	0.356121	0.213667	0.285587	0.448526	1928	0.285587	0.128912	0.929811	2.06142	0.133017	0.669234
CRR125967	345	506.803	30.0907	0.966767	4.40219	108.932	11	0.414114	0.753343	0.0872195	0.444213	0.393108	0.106581	0.195398	264	0.106581	0.0332328	0.840699	2.06142	0.203068	0.783609
CRR125968	292	354.562	3.5897	0.721425	2.23985	38.289	1	0.164474	0.394565	0.0122935	0.142705	0.13651	0.507038	0.593302	39804	0.507038	0.278575	0.978427	2.06142	0.0513229	0.858171
CRR125969	191	330.125	70.2748	0.98577	4.82142	127.747	34	0.706925	0.917969	0.367931	0.719014	0.655323	0.0656109	0.108597	29	0.0656109	0.0142298	0.810762	2.06142	0	0.972851
CRR125970	411	476.143	8.66327	0.88457	3.09957	72.1308	4	0.467364	0.514999	0.0210785	0.262346	0.175696	0.251376	0.440071	5390	0.251376	0.11543	0.942935	2.06142	0.100131	0.388956
CRR125971	379	471.727	15.5463	0.935676	3.45447	67.7175	6	0.407931	0.581802	0.0410191	0.224499	0.18356	0.156329	0.277466	2843	0.156329	0.0643242	0.942133	2.06142	0.0809414	0.266359
CRR125972	425	501.514	17.9209	0.944199	3.73913	75.6055	7	0.333023	0.617824	0.0421668	0.221842	0.217355	0.135464	0.270591	2819	0.135464	0.0558007	0.921605	2.06142	0.104998	0.73532
CRR125973	538	542.636	6.0419	0.834489	2.49599	50.1073	2	0.336662	0.396953	0.0112303	0.10747	0.0930568	0.278602	0.537917	642501	0.278602	0.165511	0.975235	2.06138	0.0521958	0.434156
CRR125974	555	566.7	6.59307	0.848326	2.7083	58.4611	3	0.0471855	0.428599	0.0118794	0.133615	0.113846	0.306772	0.483771	238026	0.306772	0.151674	0.966158	2.06141	0.059671	0.193718
CRR125975	326	419.194	6.12852	0.836829	3.00596	61.5759	3	0.356184	0.519443	0.0187991	0.253032	0.201659	0.37414	0.480252	4566	0.37414	0.163171	0.947678	2.06142	0.0834153	0.24746
CRR125976	269	392.118	17.7255	0.943584	3.71166	55.6515	6	0.397674	0.663423	0.0658939	0.248001	0.282038	0.144999	0.25209	1006	0.144999	0.056416	0.928246	2.06142	0.102479	0.414817
CRR125977	426	471.182	4.75285	0.7896	2.32668	49.7224	2	0.483443	0.384294	0.0111569	0.140347	0.0979875	0.412057	0.550067	107715	0.412057	0.2104	0.978989	2.06142	0.0437668	0.12715
CRR125978	487	509.575	15.6541	0.936119	3.61455	65.7366	6	0.37829	0.584098	0.0321439	0.166106	0.204202	0.154501	0.290743	16745	0.154501	0.0638812	0.927857	2.06142	0.109327	0.349148
CRR125980	511	529.097	15.8203	0.93679	3.36738	54.5087	5	0.20506	0.539959	0.0309595	0.119209	0.147921	0.118459	0.227756	76095	0.118459	0.0632099	0.947685	2.06134	0.0850095	0.424023
CRR125981	510	537.625	14.5066	0.931066	3.80315	72.533	6	0.126203	0.610026	0.0284443	0.171245	0.244162	0.201081	0.30917	16488	0.201081	0.0689343	0.904373	2.06142	0.126041	0.661244
CRR125982	457	503.49	9.71921	0.897111	3.85055	82.702	7	0.231719	0.628693	0.0212674	0.252262	0.292911	0.304293	0.352736	6294	0.304293	0.102889	0.88101	2.06142	0.155192	0.866177
CRR125983	427	514	16.5292	0.939501	3.79146	65.2977	7	0.361165	0.625985	0.0387101	0.164604	0.237523	0.198262	0.264571	8943	0.198262	0.0604989	0.919898	2.06142	0.11138	0.392223
CRR125984	395	510.098	23.4315	0.957322	3.89889	76.1583	8	0.371198	0.652109	0.0593204	0.237854	0.243654	0.0990033	0.183758	1341	0.0990033	0.0426775	0.9122	2.06142	0.128461	0.3433
CRR125985	205	328.283	40.0997	0.975062	4.57345	104.712	21	0.714577	0.859185	0.195608	0.626079	0.563649	0.102041	0.174254	65	0.102041	0.0249378	0.837902	2.06142	0.167975	0.624804
CRR125986	220	322.098	7.66343	0.86951	2.68714	40.2461	3	0.83696	0.498207	0.0348338	0.238817	0.170952	0.251002	0.397174	2380	0.251002	0.13049	0.969948	2.06142	0.0604303	0.238135
CRR125987	121	230.773	6.81798	0.853329	2.8719	37.9932	3	0.517036	0.598839	0.056347	0.453219	0.290104	0.326136	0.45	287	0.326136	0.146671	0.957099	2.06142	0.0795455	0.604545
CRR125988	212	307.758	21.3671	0.953199	3.7177	45.7487	7	0.428513	0.694043	0.100788	0.241999	0.293867	0.104439	0.197298	487	0.104439	0.046801	0.936373	2.06142	0.0885696	0.515333
CRR125989	225	375.194	17.0058	0.941197	3.91593	67.7987	8	0.417509	0.723017	0.0755814	0.41131	0.389914	0.167867	0.298061	303	0.167867	0.0588034	0.901036	2.06142	0.12687	0.736288
CRR125990	425	483.016	1.21833	0.179203	0.691665	49.6277	1	0.0392644	0.114285	0.00286666	0.185727	0.0658493	0.905782	0.914311	235429	0.905782	0.820797	0.988997	2.06142	0.0445179	0.982587
CRR125991	246	329.025	42.5092	0.976476	4.37386	65.3048	16	0.459631	0.794477	0.172802	0.327555	0.402266	0.0753896	0.12867	208	0.0753896	0.0235243	0.884104	2.06142	0.116347	0.925698
CRR125992	505	571.733	12.3879	0.919276	3.74697	74.1512	6	0.135991	0.601966	0.0245305	0.166806	0.252889	0.233069	0.36008	15662	0.233069	0.0807239	0.905481	2.06142	0.12963	0.516049
CRR125994	222	318.486	3.0189	0.668753	2.07347	40.8453	1	0.212965	0.383786	0.0135986	0.277402	0.169337	0.541068	0.729252	5046	0.541068	0.331247	0.972605	2.06142	0.0735578	0.930839
