# Supplementary material for: Analysis of bronchoalveolar lavage fluid metatranscriptomes among patients with COVID-19 disease
Source: Sci Rep. 2022 Dec 7;12:21125. doi: 10.1038/s41598-022-25463-0 (PMC9729217; doi:10.1038/s41598-022-25463-0)
Supplement: Supplementary file 7 — Supplementary Table 8. [file 41598_2022_25463_MOESM7_ESM.xlsx]

## Sheet: Survived_Deceased
treatment_1	treatment_2	taxon name	log2_median_ratio	median_diff	mean_diff	wilcox_p_value	p.adjust	domain	phylum	class	order	family	genus	species
Survived	Deceased	Comamonadaceae	-2.25003	-0.361498	-0.370837	0.000164588	0.00691271	Bacteria	Proteobacteria	Betaproteobacteria	Burkholderiales	Comamonadaceae	Candidatus Symbiobacter	Candidatus Symbiobacter mobilis
Survived	Deceased	Comamonadaceae	-2.25003	-0.361498	-0.370837	0.000164588	0.00691271	Bacteria	Proteobacteria	Betaproteobacteria	Burkholderiales	Comamonadaceae	Curvibacter	Curvibacter sp. AEP1-3
Survived	Deceased	Comamonadaceae	-2.25003	-0.361498	-0.370837	0.000164588	0.00691271	Bacteria	Proteobacteria	Betaproteobacteria	Burkholderiales	Comamonadaceae	Delftia	Delftia sp. Cs1-4
Survived	Deceased	Comamonadaceae	-2.25003	-0.361498	-0.370837	0.000164588	0.00691271	Bacteria	Proteobacteria	Betaproteobacteria	Burkholderiales	Comamonadaceae	Delftia	Delftia sp. HK171
Survived	Deceased	Comamonadaceae	-2.25003	-0.361498	-0.370837	0.000164588	0.00691271	Bacteria	Proteobacteria	Betaproteobacteria	Burkholderiales	Comamonadaceae	Hydrogenophaga	Hydrogenophaga pseudoflava
Survived	Deceased	Comamonadaceae	-2.25003	-0.361498	-0.370837	0.000164588	0.00691271	Bacteria	Proteobacteria	Betaproteobacteria	Burkholderiales	Comamonadaceae	Hydrogenophaga	Hydrogenophaga sp. PBL-H3
Survived	Deceased	Comamonadaceae	-2.25003	-0.361498	-0.370837	0.000164588	0.00691271	Bacteria	Proteobacteria	Betaproteobacteria	Burkholderiales	Comamonadaceae	Hydrogenophaga	Hydrogenophaga sp. PBC
Survived	Deceased	Comamonadaceae	-2.25003	-0.361498	-0.370837	0.000164588	0.00691271	Bacteria	Proteobacteria	Betaproteobacteria	Burkholderiales	Comamonadaceae	Hydrogenophaga	Hydrogenophaga sp. BPS33
Survived	Deceased	Comamonadaceae	-2.25003	-0.361498	-0.370837	0.000164588	0.00691271	Bacteria	Proteobacteria	Betaproteobacteria	Burkholderiales	Comamonadaceae	Limnohabitans	Limnohabitans sp. 63ED37-2
Survived	Deceased	Comamonadaceae	-2.25003	-0.361498	-0.370837	0.000164588	0.00691271	Bacteria	Proteobacteria	Betaproteobacteria	Burkholderiales	Comamonadaceae	Limnohabitans	Limnohabitans sp. 103DPR2
Survived	Deceased	Comamonadaceae	-2.25003	-0.361498	-0.370837	0.000164588	0.00691271	Bacteria	Proteobacteria	Betaproteobacteria	Burkholderiales	Comamonadaceae	Melaminivora	Melaminivora sp. SC2-9
Survived	Deceased	Comamonadaceae	-2.25003	-0.361498	-0.370837	0.000164588	0.00691271	Bacteria	Proteobacteria	Betaproteobacteria	Burkholderiales	Comamonadaceae	Ottowia	Ottowia oryzae
Survived	Deceased	Comamonadaceae	-2.25003	-0.361498	-0.370837	0.000164588	0.00691271	Bacteria	Proteobacteria	Betaproteobacteria	Burkholderiales	Comamonadaceae	Polaromonas	Polaromonas sp. JS666
Survived	Deceased	Comamonadaceae	-2.25003	-0.361498	-0.370837	0.000164588	0.00691271	Bacteria	Proteobacteria	Betaproteobacteria	Burkholderiales	Comamonadaceae	Polaromonas	Polaromonas naphthalenivorans
Survived	Deceased	Comamonadaceae	-2.25003	-0.361498	-0.370837	0.000164588	0.00691271	Bacteria	Proteobacteria	Betaproteobacteria	Burkholderiales	Comamonadaceae	Polaromonas	NA
Survived	Deceased	Comamonadaceae	-2.25003	-0.361498	-0.370837	0.000164588	0.00691271	Bacteria	Proteobacteria	Betaproteobacteria	Burkholderiales	Comamonadaceae	Pulveribacter	Pulveribacter suum
Survived	Deceased	Comamonadaceae	-2.25003	-0.361498	-0.370837	0.000164588	0.00691271	Bacteria	Proteobacteria	Betaproteobacteria	Burkholderiales	Comamonadaceae	Rhodoferax	Rhodoferax ferrireducens
Survived	Deceased	Comamonadaceae	-2.25003	-0.361498	-0.370837	0.000164588	0.00691271	Bacteria	Proteobacteria	Betaproteobacteria	Burkholderiales	Comamonadaceae	Rhodoferax	Rhodoferax sediminis
Survived	Deceased	Variovorax	-5.20725	-0.405436	-0.376922	0.000164588	0.00691271	Bacteria	Proteobacteria	Betaproteobacteria	Burkholderiales	Comamonadaceae	Variovorax	NA
Survived	Deceased	Variovorax	-5.20725	-0.405436	-0.376922	0.000164588	0.00691271	Bacteria	Proteobacteria	Betaproteobacteria	Burkholderiales	Comamonadaceae	Variovorax	Variovorax sp. SRS16
Survived	Deceased	Variovorax	-5.20725	-0.405436	-0.376922	0.000164588	0.00691271	Bacteria	Proteobacteria	Betaproteobacteria	Burkholderiales	Comamonadaceae	Variovorax	Variovorax boronicumulans
Survived	Deceased	Variovorax	-5.20725	-0.405436	-0.376922	0.000164588	0.00691271	Bacteria	Proteobacteria	Betaproteobacteria	Burkholderiales	Comamonadaceae	Variovorax	NA
Survived	Deceased	Variovorax	-5.20725	-0.405436	-0.376922	0.000164588	0.00691271	Bacteria	Proteobacteria	Betaproteobacteria	Burkholderiales	Comamonadaceae	Variovorax	Variovorax sp. HW608
Survived	Deceased	Variovorax	-5.20725	-0.405436	-0.376922	0.000164588	0.00691271	Bacteria	Proteobacteria	Betaproteobacteria	Burkholderiales	Comamonadaceae	Variovorax	Variovorax paradoxus
Survived	Deceased	Variovorax	-5.20725	-0.405436	-0.376922	0.000164588	0.00691271	Bacteria	Proteobacteria	Betaproteobacteria	Burkholderiales	Comamonadaceae	Variovorax	Variovorax sp. PMC12
Survived	Deceased	Comamonadaceae	-2.25003	-0.361498	-0.370837	0.000164588	0.00691271	Bacteria	Proteobacteria	Betaproteobacteria	Burkholderiales	Comamonadaceae	Verminephrobacter	Verminephrobacter eiseniae
Survived	Deceased	Vibrionaceae	-2.96791	-0.00241801	-0.00209967	0.00352519	0.0740289	Bacteria	Proteobacteria	Gammaproteobacteria	Vibrionales	Vibrionaceae	Photobacterium	Photobacterium damselae
Survived	Deceased	Vibrionales	-2.96791	-0.00241801	-0.00209967	0.00352519	0.0740289	NA	NA	NA	NA	NA	NA	NA
Survived	Deceased	Vibrio	-3.80408	-0.00168557	-0.0018055	0.00492234	0.0826953	Bacteria	Proteobacteria	Gammaproteobacteria	Vibrionales	Vibrionaceae	Vibrio	Vibrio vulnificus
Survived	Deceased	Vibrio	-3.80408	-0.00168557	-0.0018055	0.00492234	0.0826953	Bacteria	Proteobacteria	Gammaproteobacteria	Vibrionales	Vibrionaceae	Vibrio	Vibrio campbellii
Survived	Deceased	Vibrio	-3.80408	-0.00168557	-0.0018055	0.00492234	0.0826953	Bacteria	Proteobacteria	Gammaproteobacteria	Vibrionales	Vibrionaceae	Vibrio	Vibrio natriegens
Survived	Deceased	Vibrio	-3.80408	-0.00168557	-0.0018055	0.00492234	0.0826953	Bacteria	Proteobacteria	Gammaproteobacteria	Vibrionales	Vibrionaceae	Vibrio	Vibrio furnissii
Survived	Deceased	Vibrio	-3.80408	-0.00168557	-0.0018055	0.00492234	0.0826953	Bacteria	Proteobacteria	Gammaproteobacteria	Vibrionales	Vibrionaceae	Vibrio	Vibrio campbellii
Survived	Deceased	Vibrio	-3.80408	-0.00168557	-0.0018055	0.00492234	0.0826953	Bacteria	Proteobacteria	Gammaproteobacteria	Vibrionales	Vibrionaceae	Vibrio	Vibrio owensii
Survived	Deceased	Vibrio	-3.80408	-0.00168557	-0.0018055	0.00492234	0.0826953	Bacteria	Proteobacteria	Gammaproteobacteria	Vibrionales	Vibrionaceae	Vibrio	Vibrio alfacsensis
Survived	Deceased	Vibrio	-3.80408	-0.00168557	-0.0018055	0.00492234	0.0826953	Bacteria	Proteobacteria	Gammaproteobacteria	Vibrionales	Vibrionaceae	Vibrio	Vibrio tapetis
Survived	Deceased	Vibrio	-3.80408	-0.00168557	-0.0018055	0.00492234	0.0826953	Bacteria	Proteobacteria	Gammaproteobacteria	Vibrionales	Vibrionaceae	Vibrio	Vibrio taketomensis
Survived	Deceased	Bacteroidales	5.17558	0.0997963	0.101559	0.00961649	0.124289	Bacteria	Bacteroidetes	Bacteroidia	Bacteroidales	Rikenellaceae	Alistipes	NA
Survived	Deceased	Burkholderiales	-2.24478	-0.403176	-0.296802	0.0162759	0.124289	Bacteria	Proteobacteria	Betaproteobacteria	Burkholderiales	NA	Aquabacterium	Aquabacterium olei
Survived	Deceased	Bacteroidales	5.17558	0.0997963	0.101559	0.00961649	0.124289	Bacteria	Bacteroidetes	Bacteroidia	Bacteroidales	Bacteroidaceae	Bacteroides	Bacteroides uniformis
Survived	Deceased	Bacteroidales	5.17558	0.0997963	0.101559	0.00961649	0.124289	Bacteria	Bacteroidetes	Bacteroidia	Bacteroidales	Bacteroidaceae	Bacteroides	Bacteroides intestinalis
Survived	Deceased	Bacteroidales	5.17558	0.0997963	0.101559	0.00961649	0.124289	Bacteria	Bacteroidetes	Bacteroidia	Bacteroidales	Odoribacteraceae	Butyricimonas	Butyricimonas faecalis
Survived	Deceased	Burkholderiales	-2.24478	-0.403176	-0.296802	0.0162759	0.124289	Bacteria	Proteobacteria	Betaproteobacteria	Burkholderiales	NA	Inhella	Inhella inkyongensis
Survived	Deceased	Burkholderiales	-2.24478	-0.403176	-0.296802	0.0162759	0.124289	Bacteria	Proteobacteria	Betaproteobacteria	Burkholderiales	NA	Leptothrix	Leptothrix cholodnii
Survived	Deceased	Alteromonadales	-3.16085	-0.00183396	-0.00170666	0.0157437	0.124289	Bacteria	Proteobacteria	Gammaproteobacteria	Alteromonadales	Moritellaceae	Moritella	Moritella yayanosii
Survived	Deceased	Alteromonadales	-3.16085	-0.00183396	-0.00170666	0.0157437	0.124289	Bacteria	Proteobacteria	Gammaproteobacteria	Alteromonadales	Moritellaceae	Moritella	Moritella viscosa
Survived	Deceased	Alteromonadales	-3.16085	-0.00183396	-0.00170666	0.0157437	0.124289	Bacteria	Proteobacteria	Gammaproteobacteria	Alteromonadales	Moritellaceae	Moritella	Moritella marina
Survived	Deceased	Bacteroidales	5.17558	0.0997963	0.101559	0.00961649	0.124289	Bacteria	Bacteroidetes	Bacteroidia	Bacteroidales	Muribaculaceae	Muribaculum	Muribaculum intestinale
Survived	Deceased	Bacteroidales	5.17558	0.0997963	0.101559	0.00961649	0.124289	Bacteria	Bacteroidetes	Bacteroidia	Bacteroidales	Muribaculaceae	Muribaculum	Muribaculum sp. TLL-A4
Survived	Deceased	Bacteroidales	5.17558	0.0997963	0.101559	0.00961649	0.124289	Bacteria	Bacteroidetes	Bacteroidia	Bacteroidales	Odoribacteraceae	Odoribacter	Odoribacter splanchnicus
Survived	Deceased	Burkholderiales	-2.24478	-0.403176	-0.296802	0.0162759	0.124289	Bacteria	Proteobacteria	Betaproteobacteria	Burkholderiales	NA	Paucibacter	Paucibacter sp. KCTC 42545
Survived	Deceased	Bacteroidales	5.17558	0.0997963	0.101559	0.00961649	0.124289	Bacteria	Bacteroidetes	Bacteroidia	Bacteroidales	Dysgonomonadaceae	Petrimonas	Petrimonas mucosa
Survived	Deceased	Bacteroidales	5.17558	0.0997963	0.101559	0.00961649	0.124289	Bacteria	Bacteroidetes	Bacteroidia	Bacteroidales	Prevotellaceae	Prevotella	Prevotella denticola
Survived	Deceased	Bacteroidales	5.17558	0.0997963	0.101559	0.00961649	0.124289	Bacteria	Bacteroidetes	Bacteroidia	Bacteroidales	Prevotellaceae	Prevotella	Prevotella ruminicola
Survived	Deceased	Bacteroidales	5.17558	0.0997963	0.101559	0.00961649	0.124289	Bacteria	Bacteroidetes	Bacteroidia	Bacteroidales	Prevotellaceae	Prevotella	Prevotella dentalis
Survived	Deceased	Bacteroidales	5.17558	0.0997963	0.101559	0.00961649	0.124289	Bacteria	Bacteroidetes	Bacteroidia	Bacteroidales	Prevotellaceae	Prevotella	Prevotella fusca
Survived	Deceased	Alteromonadales	-3.16085	-0.00183396	-0.00170666	0.0157437	0.124289	Bacteria	Proteobacteria	Gammaproteobacteria	Alteromonadales	Pseudoalteromonadaceae	Pseudoalteromonas	Pseudoalteromonas piscicida
Survived	Deceased	Yersiniaceae	-3.60946	-0.0036088	-0.00386633	0.0156233	0.124289	Bacteria	Proteobacteria	Gammaproteobacteria	Enterobacterales	Yersiniaceae	Rahnella	Rahnella aquatilis
Survived	Deceased	Burkholderiales	-2.24478	-0.403176	-0.296802	0.0162759	0.124289	Bacteria	Proteobacteria	Betaproteobacteria	Burkholderiales	NA	Rhizobacter	Rhizobacter gummiphilus
Survived	Deceased	Burkholderiales	-2.24478	-0.403176	-0.296802	0.0162759	0.124289	Bacteria	Proteobacteria	Betaproteobacteria	Burkholderiales	NA	Roseateles	Roseateles depolymerans
Survived	Deceased	Burkholderiales	-2.24478	-0.403176	-0.296802	0.0162759	0.124289	Bacteria	Proteobacteria	Betaproteobacteria	Burkholderiales	NA	Rubrivivax	Rubrivivax gelatinosus
Survived	Deceased	Salmonella	-2.10065	-0.00470436	-0.00435098	0.0156233	0.124289	Bacteria	Proteobacteria	Gammaproteobacteria	Enterobacterales	Enterobacteriaceae	Salmonella	NA
Survived	Deceased	Salmonella	-2.10065	-0.00470436	-0.00435098	0.0156233	0.124289	Bacteria	Proteobacteria	Gammaproteobacteria	Enterobacterales	Enterobacteriaceae	Salmonella	Salmonella bongori
Survived	Deceased	Salmonella	-2.10065	-0.00470436	-0.00435098	0.0156233	0.124289	Bacteria	Proteobacteria	Gammaproteobacteria	Enterobacterales	Enterobacteriaceae	Salmonella	Salmonella enterica
Survived	Deceased	Salmonella	-2.10065	-0.00470436	-0.00435098	0.0156233	0.124289	Bacteria	Proteobacteria	Gammaproteobacteria	Enterobacterales	Enterobacteriaceae	Salmonella	Salmonella enterica
Survived	Deceased	Salmonella	-2.10065	-0.00470436	-0.00435098	0.0156233	0.124289	Bacteria	Proteobacteria	Gammaproteobacteria	Enterobacterales	Enterobacteriaceae	Salmonella	Salmonella enterica
Survived	Deceased	Salmonella	-2.10065	-0.00470436	-0.00435098	0.0156233	0.124289	Bacteria	Proteobacteria	Gammaproteobacteria	Enterobacterales	Enterobacteriaceae	Salmonella	Salmonella enterica
Survived	Deceased	Salmonella	-2.10065	-0.00470436	-0.00435098	0.0156233	0.124289	Bacteria	Proteobacteria	Gammaproteobacteria	Enterobacterales	Enterobacteriaceae	Salmonella	Salmonella enterica
Survived	Deceased	Salmonella	-2.10065	-0.00470436	-0.00435098	0.0156233	0.124289	Bacteria	Proteobacteria	Gammaproteobacteria	Enterobacterales	Enterobacteriaceae	Salmonella	Salmonella sp. HNK130
Survived	Deceased	Yersiniaceae	-3.60946	-0.0036088	-0.00386633	0.0156233	0.124289	Bacteria	Proteobacteria	Gammaproteobacteria	Enterobacterales	Yersiniaceae	Serratia	Serratia plymuthica
Survived	Deceased	Yersiniaceae	-3.60946	-0.0036088	-0.00386633	0.0156233	0.124289	Bacteria	Proteobacteria	Gammaproteobacteria	Enterobacterales	Yersiniaceae	Serratia	Serratia symbiotica
Survived	Deceased	Yersiniaceae	-3.60946	-0.0036088	-0.00386633	0.0156233	0.124289	Bacteria	Proteobacteria	Gammaproteobacteria	Enterobacterales	Yersiniaceae	Serratia	Serratia plymuthica
Survived	Deceased	Alteromonadales	-3.16085	-0.00183396	-0.00170666	0.0157437	0.124289	Bacteria	Proteobacteria	Gammaproteobacteria	Alteromonadales	Shewanellaceae	Shewanella	Shewanella baltica
Survived	Deceased	Alteromonadales	-3.16085	-0.00183396	-0.00170666	0.0157437	0.124289	Bacteria	Proteobacteria	Gammaproteobacteria	Alteromonadales	Shewanellaceae	Shewanella	Shewanella japonica
Survived	Deceased	Burkholderiales	-2.24478	-0.403176	-0.296802	0.0162759	0.124289	Bacteria	Proteobacteria	Betaproteobacteria	Burkholderiales	Sutterellaceae	Sutterella	Sutterella faecalis
Survived	Deceased	Burkholderiales	-2.24478	-0.403176	-0.296802	0.0162759	0.124289	Bacteria	Proteobacteria	Betaproteobacteria	Burkholderiales	NA	Thiomonas	NA
Survived	Deceased	Burkholderiales	-2.24478	-0.403176	-0.296802	0.0162759	0.124289	Bacteria	Proteobacteria	Betaproteobacteria	Burkholderiales	NA	Thiomonas	Thiomonas sp. X19
Survived	Deceased	Burkholderiales	-2.24478	-0.403176	-0.296802	0.0162759	0.124289	Bacteria	Proteobacteria	Betaproteobacteria	Burkholderiales	NA	Xylophilus	Xylophilus sp. KACC 21265
Survived	Deceased	Yersiniaceae	-3.60946	-0.0036088	-0.00386633	0.0156233	0.124289	Bacteria	Proteobacteria	Gammaproteobacteria	Enterobacterales	Yersiniaceae	Yersinia	Yersinia pestis
Survived	Deceased	Yersiniaceae	-3.60946	-0.0036088	-0.00386633	0.0156233	0.124289	Bacteria	Proteobacteria	Gammaproteobacteria	Enterobacterales	Yersiniaceae	Yersinia	Yersinia pestis
Survived	Deceased	Yersiniaceae	-3.60946	-0.0036088	-0.00386633	0.0156233	0.124289	Bacteria	Proteobacteria	Gammaproteobacteria	Enterobacterales	Yersiniaceae	Yersinia	Yersinia entomophaga
Survived	Deceased	Yersiniaceae	-3.60946	-0.0036088	-0.00386633	0.0156233	0.124289	Bacteria	Proteobacteria	Gammaproteobacteria	Enterobacterales	Yersiniaceae	Yersinia	Yersinia pestis
Survived	Deceased	Bacilli	-1.84462	-0.05491	-0.129865	0.0137226	0.124289	NA	NA	NA	NA	NA	NA	NA
Survived	Deceased	Burkholderiales	-2.24478	-0.403176	-0.296802	0.0162759	0.124289	Bacteria	Proteobacteria	Betaproteobacteria	Burkholderiales	NA	NA	NA
Survived	Deceased	Burkholderiales	-2.24478	-0.403176	-0.296802	0.0162759	0.124289	Bacteria	Proteobacteria	Betaproteobacteria	Burkholderiales	NA	NA	[Polyangium] brachysporum
Survived	Deceased	Burkholderiales	-2.24478	-0.403176	-0.296802	0.0162759	0.124289	Bacteria	Proteobacteria	Betaproteobacteria	Burkholderiales	NA	NA	Burkholderiales bacterium JOSHI_001
Survived	Deceased	Burkholderiales	-2.24478	-0.403176	-0.296802	0.0162759	0.124289	Bacteria	Proteobacteria	Betaproteobacteria	Burkholderiales	NA	NA	Burkholderiales bacterium YL45
Survived	Deceased	Bacteroidales	5.17558	0.0997963	0.101559	0.00961649	0.124289	Bacteria	Bacteroidetes	Bacteroidia	Bacteroidales	Prevotellaceae	NA	NA
Survived	Deceased	Bacteroidales	5.17558	0.0997963	0.101559	0.00961649	0.124289	Bacteria	Bacteroidetes	Bacteroidia	Bacteroidales	Muribaculaceae	NA	NA
Survived	Deceased	Bacteroidales	5.17558	0.0997963	0.101559	0.00961649	0.124289	Bacteria	Bacteroidetes	Bacteroidia	Bacteroidales	Muribaculaceae	NA	Muribaculaceae bacterium DSM 108610
Survived	Deceased	Alteromonadales	-3.16085	-0.00183396	-0.00170666	0.0157437	0.124289	Bacteria	Proteobacteria	Gammaproteobacteria	Alteromonadales	NA	NA	NA
Survived	Deceased	Betaproteobacteria	-2.28842	-0.42451	-0.296464	0.0264161	0.184913	Bacteria	Proteobacteria	Betaproteobacteria	NA	NA	Candidatus Accumulibacter	Candidatus Accumulibacter phosphatis
Survived	Deceased	Betaproteobacteria	-2.28842	-0.42451	-0.296464	0.0264161	0.184913	Bacteria	Proteobacteria	Betaproteobacteria	NA	NA	Candidatus Kinetoplastibacterium	Candidatus Kinetoplastibacterium sorsogonicusi
Survived	Deceased	Betaproteobacteria	-2.28842	-0.42451	-0.296464	0.0264161	0.184913	Bacteria	Proteobacteria	Betaproteobacteria	NA	NA	Candidatus Profftella	Candidatus Profftella armatura
Survived	Deceased	Betaproteobacteria	-2.28842	-0.42451	-0.296464	0.0264161	0.184913	Bacteria	Proteobacteria	Betaproteobacteria	Rhodocyclales	Azonexaceae	Dechloromonas	Dechloromonas aromatica
Survived	Deceased	Betaproteobacteria	-2.28842	-0.42451	-0.296464	0.0264161	0.184913	Bacteria	Proteobacteria	Betaproteobacteria	Nitrosomonadales	Nitrosomonadaceae	Nitrosomonas	NA
Survived	Deceased	Betaproteobacteria	-2.28842	-0.42451	-0.296464	0.0264161	0.184913	Bacteria	Proteobacteria	Betaproteobacteria	Nitrosomonadales	NA	NA	NA
Survived	Deceased	Betaproteobacteria	-2.28842	-0.42451	-0.296464	0.0264161	0.184913	Bacteria	Proteobacteria	Betaproteobacteria	Nitrosomonadales	Methylophilaceae	NA	NA
Survived	Deceased	Betaproteobacteria	-2.28842	-0.42451	-0.296464	0.0264161	0.184913	Bacteria	Proteobacteria	Betaproteobacteria	Rhodocyclales	NA	NA	NA
Survived	Deceased	Betaproteobacteria	-2.28842	-0.42451	-0.296464	0.0264161	0.184913	Bacteria	Proteobacteria	Betaproteobacteria	Nitrosomonadales	NA	NA	NA
Survived	Deceased	Betaproteobacteria	-2.28842	-0.42451	-0.296464	0.0264161	0.184913	Bacteria	Proteobacteria	Betaproteobacteria	NA	NA	NA	Betaproteobacteria bacterium GR16-43
Survived	Deceased	Bacteroidia	5.12688	0.103424	0.103552	0.0307823	0.198901	Bacteria	Bacteroidetes	Bacteroidia	Marinilabiliales	Marinifilaceae	Labilibaculum	Labilibaculum antarcticum
Survived	Deceased	Bacteroidia	5.12688	0.103424	0.103552	0.0307823	0.198901	Bacteria	Bacteroidetes	Bacteroidia	NA	NA	NA	NA
Survived	Deceased	Streptococcaceae	-1.77172	-0.0110891	-0.0644896	0.0475244	0.274079	Bacteria	Firmicutes	Bacilli	Lactobacillales	Streptococcaceae	Lactococcus	NA
Survived	Deceased	Streptococcaceae	-1.77172	-0.0110891	-0.0644896	0.0475244	0.274079	Bacteria	Firmicutes	Bacilli	Lactobacillales	Streptococcaceae	Lactococcus	Lactococcus lactis
Survived	Deceased	Streptococcaceae	-1.77172	-0.0110891	-0.0644896	0.0475244	0.274079	Bacteria	Firmicutes	Bacilli	Lactobacillales	Streptococcaceae	Lactococcus	Lactococcus lactis
