# Supplementary material for: Analysis of bronchoalveolar lavage fluid metatranscriptomes among patients with COVID-19 disease
Source: Sci Rep. 2022 Dec 7;12:21125. doi: 10.1038/s41598-022-25463-0 (PMC9729217; doi:10.1038/s41598-022-25463-0)
Supplement: Supplementary file 8 — Supplementary Table 9. [file 41598_2022_25463_MOESM8_ESM.xlsx]

## Sheet: GO.0000287
UniProt	Entry	Protein names	Organism	Keywords	Gene ontology (biological process)	Gene ontology (cellular component)	Gene ontology (molecular function)	Metal binding	Nucleotide binding	Pathway	Catalytic activity	DNA binding	Function [CC]	Active site	Activity regulation	Binding site	Calcium binding	Cofactor	Redox potential	Involvement in disease	Taxonomic lineage (KINGDOM)	deceased_nCov1_shen_CRR125941	deceased_nCov1_shen_CRR125949	deceased_nCov2_shen_CRR125940	deceased_nCov2_shen_CRR125948	deceased_nCov3_shen_CRR125939	deceased_nCov3_shen_CRR125947	deceased_nCov5_shen_CRR125937	deceased_nCov5_shen_CRR125945	deceased_nCov6_shen_CRR125936	deceased_nCov6_shen_CRR125944	recovered_nCov4_shen_CRR125938	recovered_nCov4_shen_CRR125946	recovered_nCov7_shen_CRR125935	recovered_nCov7_shen_CRR125943	recovered_P01_chen_SRR10903402	recovered_P02_chen_SRR10903401	recovered_WIV05_zhou_SRR11092061	stabilized_WIV02_zhou_SRR11092058	stabilized_WIV02_zhou_SRR11092063	stabilized_WIV04_zhou_SRR11092057	stabilized_WIV04_zhou_SRR11092062	stabilized_WIV06_zhou_SRR11092056	stabilized_WIV06_zhou_SRR11092060	stabilized_WIV07_zhou_SRR11092059	stabilized_WIV07_zhou_SRR11092064	unknown_nCov8_shen_CRR125934	unknown_nCov8_shen_CRR125942	unknown_patient_1_wu_SRR10971381
P11204	P11204	Pol polyprotein [Cleaved into: Protease (Retropepsin) (EC 3.4.23.-); Reverse transcriptase/ribonuclease H (RT) (EC 2.7.7.49) (EC 3.1.26.13) (Exoribonuclease H) (EC 3.1.13.2); Integrase (IN) (EC 2.7.7.-) (EC 3.1.-.-)]	Equine infectious anemia virus (isolate 1369) (EIAV)	3D-structure;Aspartyl protease;Cleavage on pair of basic residues;DNA integration;DNA recombination;DNA-binding;Endonuclease;Hydrolase;Metal-binding;Multifunctional enzyme;Nuclease;Nucleotidyltransferase;Protease;RNA-directed DNA polymerase;Transferase;Viral genome integration;Virus entry into host cell;Zinc;Zinc-finger	DNA integration [GO:0015074]; DNA recombination [GO:0006310]; dUMP biosynthetic process [GO:0006226]; dUTP catabolic process [GO:0046081]; establishment of integrated proviral latency [GO:0075713]; viral entry into host cell [GO:0046718]; viral genome integration into host DNA [GO:0044826]		aspartic-type endopeptidase activity [GO:0004190]; DNA binding [GO:0003677]; dUTP diphosphatase activity [GO:0004170]; exoribonuclease H activity [GO:0004533]; magnesium ion binding [GO:0000287]; RNA-directed DNA polymerase activity [GO:0003964]; RNA-DNA hybrid ribonuclease activity [GO:0004523]; UTP binding [GO:0002134]; zinc ion binding [GO:0008270]				CATALYTIC ACTIVITY: Reaction=Endohydrolysis of RNA in RNA/DNA hybrids. Three different cleavage modes: 1. sequence-specific internal cleavage of RNA. Human immunodeficiency virus type 1 and Moloney murine leukemia virus enzymes prefer to cleave the RNA strand one nucleotide away from the RNA-DNA junction. 2. RNA 5'-end directed cleavage 13-19 nucleotides from the RNA end. 3. DNA 3'-end directed c…	DNA_BIND 1096..1144; /note="Integrase-type"; /evidence="ECO:0000255|PROSITE-ProRule:PRU00506"	FUNCTION: During replicative cycle of retroviruses, the reverse-transcribed viral DNA is integrated into the host chromosome by the viral integrase enzyme. RNase H activity is associated with the reverse transcriptase.	ACT_SITE 105; /evidence="ECO:0000255|PROSITE-ProRule:PRU10094"							Pararnavirae	74423	71111	979824	776507	1438105	1370364	3460	91275	9669	248985	4279	1378	27	388	42	22	0	0	0	0	0	0	0	0	0	32	837	0
P32542	P32542	Pol polyprotein [Cleaved into: Protease (Retropepsin) (EC 3.4.23.-); Reverse transcriptase/ribonuclease H (RT) (EC 2.7.7.49) (EC 3.1.26.13) (Exoribonuclease H) (EC 3.1.13.2); Integrase (IN) (EC 2.7.7.-) (EC 3.1.-.-)]	Equine infectious anemia virus (isolate CL22) (EIAV)	3D-structure;Aspartyl protease;Cleavage on pair of basic residues;DNA integration;DNA recombination;DNA-binding;Endonuclease;Hydrolase;Metal-binding;Multifunctional enzyme;Nuclease;Nucleotidyltransferase;Protease;RNA-directed DNA polymerase;Transferase;Viral genome integration;Virus entry into host cell;Zinc;Zinc-finger	DNA integration [GO:0015074]; DNA recombination [GO:0006310]; establishment of integrated proviral latency [GO:0075713]; viral entry into host cell [GO:0046718]; viral genome integration into host DNA [GO:0044826]		aspartic-type endopeptidase activity [GO:0004190]; DNA binding [GO:0003677]; exoribonuclease H activity [GO:0004533]; RNA-directed DNA polymerase activity [GO:0003964]; RNA-DNA hybrid ribonuclease activity [GO:0004523]; zinc ion binding [GO:0008270]				CATALYTIC ACTIVITY: Reaction=Endohydrolysis of RNA in RNA/DNA hybrids. Three different cleavage modes: 1. sequence-specific internal cleavage of RNA. Human immunodeficiency virus type 1 and Moloney murine leukemia virus enzymes prefer to cleave the RNA strand one nucleotide away from the RNA-DNA junction. 2. RNA 5'-end directed cleavage 13-19 nucleotides from the RNA end. 3. DNA 3'-end directed c…	DNA_BIND 1096..1144; /note="Integrase-type"; /evidence="ECO:0000255|PROSITE-ProRule:PRU00506"	FUNCTION: During replicative cycle of retroviruses, the reverse-transcribed viral DNA is integrated into the host chromosome by the viral integrase enzyme. RNase H activity is associated with the reverse transcriptase.	ACT_SITE 105; /evidence="ECO:0000255|PROSITE-ProRule:PRU10094"							Pararnavirae	4075	2100	43133	20137	69330	40466	332	6264	826	18977	250	42	1	19	13	8	0	0	0	0	0	0	0	0	0	4	48	0
K4P9I3	K4P9I3	Exoribonuclease H (EC 2.7.7.49) (EC 3.1.13.2) (EC 3.1.26.13) (Integrase) (Pol polyprotein) (Protease) (Retropepsin) (Reverse transcriptase/ribonuclease H)	Equine infectious anemia virus	Aspartyl protease;Coiled coil;DNA integration;DNA recombination;DNA-binding;Endonuclease;Hydrolase;Metal-binding;Multifunctional enzyme;Nuclease;Nucleotidyltransferase;Protease;RNA-directed DNA polymerase;Transferase;Viral genome integration;Virus entry into host cell;Zinc;Zinc-finger	DNA integration [GO:0015074]; DNA recombination [GO:0006310]; establishment of integrated proviral latency [GO:0075713]; viral entry into host cell [GO:0046718]; viral genome integration into host DNA [GO:0044826]		aspartic-type endopeptidase activity [GO:0004190]; DNA binding [GO:0003677]; exoribonuclease H activity [GO:0004533]; RNA-directed DNA polymerase activity [GO:0003964]; RNA-DNA hybrid ribonuclease activity [GO:0004523]; zinc ion binding [GO:0008270]				CATALYTIC ACTIVITY: Reaction=3'-end directed exonucleolytic cleavage of viral RNA-DNA hybrid.; EC=3.1.13.2; Evidence={ECO:0000256|ARBA:ARBA00000379}; CATALYTIC ACTIVITY: Reaction=Endohydrolysis of RNA in RNA/DNA hybrids. Three different cleavage modes: 1. sequence-specific internal cleavage of RNA. Human immunodeficiency virus type 1 and Moloney murine leukemia virus enzymes prefer to cleave the …	DNA_BIND 1085..1133; /note="Integrase-type"; /evidence="ECO:0000256|PROSITE-ProRule:PRU00506"	FUNCTION: During replicative cycle of retroviruses, the reverse-transcribed viral DNA is integrated into the host chromosome by the viral integrase enzyme. RNase H activity is associated with the reverse transcriptase. {ECO:0000256|ARBA:ARBA00023429}.								Pararnavirae	67	338	1292	7329	1118	7342	3	592	4	177	4	1	0	0	0	0	0	0	0	0	0	0	0	0	0	0	2	0
G7JRM2	G7JRM2	Uncharacterized protein ycf72	Medicago truncatula (Barrel medic) (Medicago tribuloides)	Reference proteome		chloroplast [GO:0009507]	magnesium ion binding [GO:0000287]														Viridiplantae	1032	905	2930	2510	4882	4775	0	64	43	1016	22	6	93	5181	2	0	30	0	42	0	48	1	26	42	1	6	424	1322
P03371	P03371	Pol polyprotein [Cleaved into: Protease (Retropepsin) (EC 3.4.23.-); Reverse transcriptase/ribonuclease H (RT) (EC 2.7.7.49) (EC 3.1.26.13) (Exoribonuclease H) (EC 3.1.13.2); Integrase (IN) (EC 2.7.7.-) (EC 3.1.-.-)]	Equine infectious anemia virus (strain Wyoming) (EIAV)	Aspartyl protease;Cleavage on pair of basic residues;DNA integration;DNA recombination;DNA-binding;Endonuclease;Hydrolase;Metal-binding;Multifunctional enzyme;Nuclease;Nucleotidyltransferase;Protease;RNA-directed DNA polymerase;Transferase;Viral genome integration;Virus entry into host cell;Zinc;Zinc-finger	DNA integration [GO:0015074]; DNA recombination [GO:0006310]; establishment of integrated proviral latency [GO:0075713]; viral entry into host cell [GO:0046718]; viral genome integration into host DNA [GO:0044826]		aspartic-type endopeptidase activity [GO:0004190]; DNA binding [GO:0003677]; exoribonuclease H activity [GO:0004533]; RNA-directed DNA polymerase activity [GO:0003964]; RNA-DNA hybrid ribonuclease activity [GO:0004523]; zinc ion binding [GO:0008270]				CATALYTIC ACTIVITY: Reaction=Endohydrolysis of RNA in RNA/DNA hybrids. Three different cleavage modes: 1. sequence-specific internal cleavage of RNA. Human immunodeficiency virus type 1 and Moloney murine leukemia virus enzymes prefer to cleave the RNA strand one nucleotide away from the RNA-DNA junction. 2. RNA 5'-end directed cleavage 13-19 nucleotides from the RNA end. 3. DNA 3'-end directed c…	DNA_BIND 1095..1143; /note="Integrase-type"; /evidence="ECO:0000255|PROSITE-ProRule:PRU00506"	FUNCTION: During replicative cycle of retroviruses, the reverse-transcribed viral DNA is integrated into the host chromosome by the viral integrase enzyme. RNase H activity is associated with the reverse transcriptase.	ACT_SITE 105; /evidence="ECO:0000255|PROSITE-ProRule:PRU10094"							Pararnavirae	95	90	1990	2807	2618	4292	3	36	7	191	6	1	0	0	0	0	0	0	0	0	0	0	0	0	0	0	1	0
P38036	P38036	CRISPR-associated endonuclease/helicase Cas3 (EC 3.1.-.-) (EC 3.6.4.-)	Escherichia coli (strain K12)	ATP-binding;Antiviral defense;DNA-binding;Endonuclease;Exonuclease;Helicase;Hydrolase;Magnesium;Metal-binding;Nuclease;Nucleotide-binding;Reference proteome	defense response to virus [GO:0051607]; DNA catabolic process, endonucleolytic [GO:0000737]; DNA catabolic process, exonucleolytic [GO:0000738]; ribosomal large subunit assembly [GO:0000027]	cytosol [GO:0005829]	3'-5'-exodeoxyribonuclease activity [GO:0008296]; ATP binding [GO:0005524]; DNA/RNA helicase activity [GO:0033677]; DNA/RNA hybrid annealing activity [GO:0097098]; double-stranded DNA binding [GO:0003690]; magnesium ion binding [GO:0000287]; RNA binding [GO:0003723]; RNA helicase activity [GO:0003724]; RNA strand annealing activity [GO:0033592]; single-stranded DNA endodeoxyribonuclease activity …	METAL 75; /note="Magnesium"; /evidence="ECO:0000255"; METAL 160; /note="Magnesium"; /evidence="ECO:0000255"	NP_BIND 314..321; /note="ATP"; /evidence="ECO:0000255|PROSITE-ProRule:PRU00541"				FUNCTION: CRISPR (clustered regularly interspaced short palindromic repeat), is an adaptive immune system that provides protection against mobile genetic elements (viruses, transposable elements and conjugative plasmids). CRISPR clusters contain sequences complementary to antecedent mobile elements and target invading nucleic acids. CRISPR clusters are transcribed and processed into CRISPR RNA (c…					COFACTOR: Name=Mg(2+); Xref=ChEBI:CHEBI:18420; Evidence={ECO:0000269|PubMed:21699496, ECO:0000269|PubMed:22521689};				1	0	1	2	5667	6407	0	0	0	0	5	0	0	0	0	2	0	0	0	0	0	0	0	0	0	0	0	0
E9KUA3	E9KUA3	Exoribonuclease H (EC 2.7.7.49) (EC 3.1.13.2) (EC 3.1.26.13) (Integrase) (Pol polyprotein) (Protease) (Retropepsin) (Reverse transcriptase/ribonuclease H) (Fragment)	Equine infectious anemia virus	Aspartyl protease;Coiled coil;DNA integration;DNA recombination;DNA-binding;Endonuclease;Hydrolase;Metal-binding;Multifunctional enzyme;Nuclease;Nucleotidyltransferase;Protease;RNA-directed DNA polymerase;Transferase;Viral genome integration;Virus entry into host cell;Zinc;Zinc-finger	DNA integration [GO:0015074]; DNA recombination [GO:0006310]; establishment of integrated proviral latency [GO:0075713]; viral entry into host cell [GO:0046718]; viral genome integration into host DNA [GO:0044826]		aspartic-type endopeptidase activity [GO:0004190]; DNA binding [GO:0003677]; exoribonuclease H activity [GO:0004533]; RNA-directed DNA polymerase activity [GO:0003964]; RNA-DNA hybrid ribonuclease activity [GO:0004523]; zinc ion binding [GO:0008270]				CATALYTIC ACTIVITY: Reaction=3'-end directed exonucleolytic cleavage of viral RNA-DNA hybrid.; EC=3.1.13.2; Evidence={ECO:0000256|ARBA:ARBA00000379}; CATALYTIC ACTIVITY: Reaction=Endohydrolysis of RNA in RNA/DNA hybrids. Three different cleavage modes: 1. sequence-specific internal cleavage of RNA. Human immunodeficiency virus type 1 and Moloney murine leukemia virus enzymes prefer to cleave the …	DNA_BIND 1084..1132; /note="Integrase-type"; /evidence="ECO:0000256|PROSITE-ProRule:PRU00506"	FUNCTION: During replicative cycle of retroviruses, the reverse-transcribed viral DNA is integrated into the host chromosome by the viral integrase enzyme. RNase H activity is associated with the reverse transcriptase. {ECO:0000256|ARBA:ARBA00023429}.								Pararnavirae	87	128	818	911	2381	4545	2	334	11	269	8	2	0	1	0	0	0	0	0	0	0	0	0	0	0	0	2	0
Q9W7U6	Q9W7U6	Exoribonuclease H (EC 2.7.7.49) (EC 3.1.13.2) (EC 3.1.26.13) (Integrase) (Pol polyprotein) (Protease) (Retropepsin) (Reverse transcriptase/ribonuclease H)	Equine infectious anemia virus	Aspartyl protease;Coiled coil;DNA integration;DNA recombination;DNA-binding;Endonuclease;Hydrolase;Metal-binding;Multifunctional enzyme;Nuclease;Nucleotidyltransferase;Protease;RNA-directed DNA polymerase;Transferase;Viral genome integration;Virus entry into host cell;Zinc;Zinc-finger	DNA integration [GO:0015074]; DNA recombination [GO:0006310]; establishment of integrated proviral latency [GO:0075713]; viral entry into host cell [GO:0046718]; viral genome integration into host DNA [GO:0044826]		aspartic-type endopeptidase activity [GO:0004190]; DNA binding [GO:0003677]; exoribonuclease H activity [GO:0004533]; RNA-directed DNA polymerase activity [GO:0003964]; RNA-DNA hybrid ribonuclease activity [GO:0004523]; zinc ion binding [GO:0008270]				CATALYTIC ACTIVITY: Reaction=3'-end directed exonucleolytic cleavage of viral RNA-DNA hybrid.; EC=3.1.13.2; Evidence={ECO:0000256|ARBA:ARBA00000379}; CATALYTIC ACTIVITY: Reaction=Endohydrolysis of RNA in RNA/DNA hybrids. Three different cleavage modes: 1. sequence-specific internal cleavage of RNA. Human immunodeficiency virus type 1 and Moloney murine leukemia virus enzymes prefer to cleave the …	DNA_BIND 1088..1136; /note="Integrase-type"; /evidence="ECO:0000256|PROSITE-ProRule:PRU00506"	FUNCTION: During replicative cycle of retroviruses, the reverse-transcribed viral DNA is integrated into the host chromosome by the viral integrase enzyme. RNase H activity is associated with the reverse transcriptase. {ECO:0000256|ARBA:ARBA00023429}.								Pararnavirae	77	39	1663	615	3201	1742	15	336	2	129	7	1	0	1	0	0	0	0	0	0	0	0	0	0	0	0	3	0
H6SIE1	H6SIE1	Putative glycosyl transferase (Glycosyl transferase family 2)	Pararhodospirillum photometricum DSM 122	Reference proteome;Transferase			transferase activity [GO:0016740]															126	465	1465	2001	1526	3405	0	17	1	76	4	8	77	2717	1	0	9	0	6	0	12	0	6	48	4	2	53	2138
E6UZ63	E6UZ63	Phosphoribosyl-AMP cyclohydrolase (PRA-CH) (EC 3.5.4.19)	Variovorax paradoxus (strain EPS)	Amino-acid biosynthesis;Cytoplasm;Histidine biosynthesis;Hydrolase;Magnesium;Metal-binding;Zinc	histidine biosynthetic process [GO:0000105]	cytoplasm [GO:0005737]	magnesium ion binding [GO:0000287]; phosphoribosyl-AMP cyclohydrolase activity [GO:0004635]; zinc ion binding [GO:0008270]	METAL 76; /note="Magnesium"; /evidence="ECO:0000256|HAMAP-Rule:MF_01021"; METAL 77; /note="Zinc; shared with dimeric partner"; /evidence="ECO:0000256|HAMAP-Rule:MF_01021"; METAL 78; /note="Magnesium"; /evidence="ECO:0000256|HAMAP-Rule:MF_01021"; METAL 80; /note="Magnesium"; /evidence="ECO:0000256|HAMAP-Rule:MF_01021"; METAL 97; /note="Zinc; shared with dimeric partner"; /evidence="ECO:0000256|HAM…		PATHWAY: Amino-acid biosynthesis; L-histidine biosynthesis; L-histidine from 5-phospho-alpha-D-ribose 1-diphosphate: step 3/9. {ECO:0000256|ARBA:ARBA00005169, ECO:0000256|HAMAP-Rule:MF_01021}.	CATALYTIC ACTIVITY: Reaction=1-(5-phospho-beta-D-ribosyl)-5'-AMP + H2O = 1-(5-phospho-beta-D-ribosyl)-5-[(5-phospho-beta-D-ribosylamino)methylideneamino]imidazole-4-carboxamide; Xref=Rhea:RHEA:20049, ChEBI:CHEBI:15377, ChEBI:CHEBI:58435, ChEBI:CHEBI:59457; EC=3.5.4.19; Evidence={ECO:0000256|ARBA:ARBA00000024, ECO:0000256|HAMAP-Rule:MF_01021};		FUNCTION: Catalyzes the hydrolysis of the adenine ring of phosphoribosyl-AMP. {ECO:0000256|HAMAP-Rule:MF_01021}.					COFACTOR: Name=Mg(2+); Xref=ChEBI:CHEBI:18420; Evidence={ECO:0000256|HAMAP-Rule:MF_01021}; Note=Binds 1 Mg(2+) ion per subunit. {ECO:0000256|HAMAP-Rule:MF_01021}; COFACTOR: Name=Zn(2+); Xref=ChEBI:CHEBI:29105; Evidence={ECO:0000256|HAMAP-Rule:MF_01021}; Note=Binds 1 zinc ion per subunit. {ECO:0000256|HAMAP-Rule:MF_01021};				2	0	3	0	3200	2872	0	0	0	0	0	0	0	0	0	0	0	0	0	0	0	0	1	1	0	0	0	0
Q9E6G1	Q9E6G1	Exoribonuclease H (EC 2.7.7.49) (EC 3.1.13.2) (EC 3.1.26.13) (Integrase) (Pol polyprotein) (Protease) (Retropepsin) (Reverse transcriptase/ribonuclease H) (Fragment)	Equine infectious anemia virus	Aspartyl protease;Coiled coil;DNA integration;DNA recombination;DNA-binding;Endonuclease;Hydrolase;Metal-binding;Multifunctional enzyme;Nuclease;Nucleotidyltransferase;Protease;RNA-directed DNA polymerase;Transferase;Viral genome integration;Virus entry into host cell;Zinc;Zinc-finger	DNA integration [GO:0015074]; DNA recombination [GO:0006310]; establishment of integrated proviral latency [GO:0075713]; viral entry into host cell [GO:0046718]; viral genome integration into host DNA [GO:0044826]		aspartic-type endopeptidase activity [GO:0004190]; DNA binding [GO:0003677]; exoribonuclease H activity [GO:0004533]; RNA-directed DNA polymerase activity [GO:0003964]; RNA-DNA hybrid ribonuclease activity [GO:0004523]; zinc ion binding [GO:0008270]				CATALYTIC ACTIVITY: Reaction=3'-end directed exonucleolytic cleavage of viral RNA-DNA hybrid.; EC=3.1.13.2; Evidence={ECO:0000256|ARBA:ARBA00000379}; CATALYTIC ACTIVITY: Reaction=Endohydrolysis of RNA in RNA/DNA hybrids. Three different cleavage modes: 1. sequence-specific internal cleavage of RNA. Human immunodeficiency virus type 1 and Moloney murine leukemia virus enzymes prefer to cleave the …	DNA_BIND 1096..1144; /note="Integrase-type"; /evidence="ECO:0000256|PROSITE-ProRule:PRU00506"	FUNCTION: During replicative cycle of retroviruses, the reverse-transcribed viral DNA is integrated into the host chromosome by the viral integrase enzyme. RNase H activity is associated with the reverse transcriptase. {ECO:0000256|ARBA:ARBA00023429}.								Pararnavirae	71	25	1703	279	2457	1055	11	115	13	285	4	0	0	0	0	0	0	0	0	0	0	0	0	0	0	0	2	0
B7LKE4	B7LKE4	Uracil phosphoribosyltransferase (EC 2.4.2.9) (UMP pyrophosphorylase) (UPRTase)	Escherichia fergusonii (strain ATCC 35469 / DSM 13698 / CCUG 18766 / IAM 14443 / JCM 21226 / LMG 7866 / NBRC 102419 / NCTC 12128 / CDC 0568-73)	Allosteric enzyme;GTP-binding;Glycosyltransferase;Magnesium;Nucleotide-binding;Transferase	nucleoside metabolic process [GO:0009116]; UMP salvage [GO:0044206]; uracil salvage [GO:0006223]		GTP binding [GO:0005525]; magnesium ion binding [GO:0000287]; uracil phosphoribosyltransferase activity [GO:0004845]			PATHWAY: Pyrimidine metabolism; UMP biosynthesis via salvage pathway; UMP from uracil: step 1/1. {ECO:0000255|HAMAP-Rule:MF_01218}.	CATALYTIC ACTIVITY: Reaction=diphosphate + UMP = 5-phospho-alpha-D-ribose 1-diphosphate + uracil; Xref=Rhea:RHEA:13017, ChEBI:CHEBI:17568, ChEBI:CHEBI:33019, ChEBI:CHEBI:57865, ChEBI:CHEBI:58017; EC=2.4.2.9; Evidence={ECO:0000255|HAMAP-Rule:MF_01218};		FUNCTION: Catalyzes the conversion of uracil and 5-phospho-alpha-D-ribose 1-diphosphate (PRPP) to UMP and diphosphate. {ECO:0000255|HAMAP-Rule:MF_01218}.		ACTIVITY REGULATION: Allosterically activated by GTP. {ECO:0000255|HAMAP-Rule:MF_01218}.	BINDING 78; /note="5-phospho-alpha-D-ribose 1-diphosphate"; /evidence="ECO:0000255|HAMAP-Rule:MF_01218"; BINDING 103; /note="5-phospho-alpha-D-ribose 1-diphosphate"; /evidence="ECO:0000255|HAMAP-Rule:MF_01218"; BINDING 193; /note="Uracil; via amide nitrogen"; /evidence="ECO:0000255|HAMAP-Rule:MF_01218"; BINDING 199; /note="5-phospho-alpha-D-ribose 1-diphosphate"; /evidence="ECO:0000255|HAMAP-Rule…		COFACTOR: Name=Mg(2+); Xref=ChEBI:CHEBI:18420; Evidence={ECO:0000255|HAMAP-Rule:MF_01218}; Note=Binds 1 Mg(2+) ion per subunit. The magnesium is bound as Mg-PRPP. {ECO:0000255|HAMAP-Rule:MF_01218};				1	0	1239	716	2426	1472	0	0	0	0	0	0	0	0	0	0	1	0	0	0	0	0	1	7	0	0	0	0
T2DPD7	T2DPD7	Cell wall-associated hydrolase	Phaseolus vulgaris (Kidney bean) (French bean)	Hydrolase			hydrolase activity [GO:0016787]														Viridiplantae	451	155	1423	328	3935	704	0	8	0	70	5	0	73	1738	1	0	2	0	4	0	2	0	2	14	21	5	240	123
O85343	O85343	Phosphomannomutase (PMM) (EC 5.4.2.8)	Escherichia coli O157:H7	Isomerase;Lipopolysaccharide biosynthesis;Magnesium;Metal-binding;Phosphoprotein;Reference proteome	GDP-mannose biosynthetic process [GO:0009298]; O antigen biosynthetic process [GO:0009243]		magnesium ion binding [GO:0000287]; phosphomannomutase activity [GO:0004615]	METAL 98; /note="Magnesium; via phosphate group"; /evidence="ECO:0000250"; METAL 245; /note="Magnesium"; /evidence="ECO:0000250"; METAL 247; /note="Magnesium"; /evidence="ECO:0000250"; METAL 249; /note="Magnesium"; /evidence="ECO:0000250"		PATHWAY: Nucleotide-sugar biosynthesis; GDP-alpha-D-mannose biosynthesis; alpha-D-mannose 1-phosphate from D-fructose 6-phosphate: step 2/2.; PATHWAY: Bacterial outer membrane biogenesis; LPS O-antigen biosynthesis.	CATALYTIC ACTIVITY: Reaction=alpha-D-mannose 1-phosphate = D-mannose 6-phosphate; Xref=Rhea:RHEA:11140, ChEBI:CHEBI:58409, ChEBI:CHEBI:58735; EC=5.4.2.8;		FUNCTION: Involved in GDP-mannose biosynthesis which serves as the activated sugar nucleotide precursor for mannose residues in cell surface polysaccharides. This enzyme participates in synthesis of the LPS O antigen.	ACT_SITE 98; /note="Phosphoserine intermediate"; /evidence="ECO:0000250"				COFACTOR: Name=Mg(2+); Xref=ChEBI:CHEBI:18420; Evidence={ECO:0000250}; Note=Binds 1 Mg(2+) ion per subunit. {ECO:0000250};				0	0	2946	2497	0	0	0	0	0	0	0	0	0	0	0	0	3	0	0	0	0	0	1	21	0	0	0	0
E2E2I1	E2E2I1	Exoribonuclease H (EC 2.7.7.49) (EC 3.1.13.2) (EC 3.1.26.13) (Integrase) (Pol polyprotein) (Protease) (Retropepsin) (Reverse transcriptase/ribonuclease H) (Fragment)	Equine infectious anemia virus	Aspartyl protease;Coiled coil;DNA integration;DNA recombination;DNA-binding;Endonuclease;Hydrolase;Metal-binding;Multifunctional enzyme;Nuclease;Nucleotidyltransferase;Protease;RNA-directed DNA polymerase;Transferase;Viral genome integration;Virus entry into host cell;Zinc;Zinc-finger	DNA integration [GO:0015074]; DNA recombination [GO:0006310]; establishment of integrated proviral latency [GO:0075713]; viral entry into host cell [GO:0046718]; viral genome integration into host DNA [GO:0044826]		aspartic-type endopeptidase activity [GO:0004190]; DNA binding [GO:0003677]; exoribonuclease H activity [GO:0004533]; RNA-directed DNA polymerase activity [GO:0003964]; RNA-DNA hybrid ribonuclease activity [GO:0004523]; zinc ion binding [GO:0008270]				CATALYTIC ACTIVITY: Reaction=3'-end directed exonucleolytic cleavage of viral RNA-DNA hybrid.; EC=3.1.13.2; Evidence={ECO:0000256|ARBA:ARBA00000379}; CATALYTIC ACTIVITY: Reaction=Endohydrolysis of RNA in RNA/DNA hybrids. Three different cleavage modes: 1. sequence-specific internal cleavage of RNA. Human immunodeficiency virus type 1 and Moloney murine leukemia virus enzymes prefer to cleave the …	DNA_BIND 1084..1132; /note="Integrase-type"; /evidence="ECO:0000256|PROSITE-ProRule:PRU00506"	FUNCTION: During replicative cycle of retroviruses, the reverse-transcribed viral DNA is integrated into the host chromosome by the viral integrase enzyme. RNase H activity is associated with the reverse transcriptase. {ECO:0000256|ARBA:ARBA00023429}.								Pararnavirae	38	51	533	1172	866	2205	0	83	2	462	3	1	0	0	0	0	0	0	0	0	0	0	0	0	0	0	1	0
Q9EP41	Q9EP41	Exoribonuclease H (EC 2.7.7.49) (EC 3.1.13.2) (EC 3.1.26.13) (Integrase) (Pol polyprotein) (Protease) (Retropepsin) (Reverse transcriptase/ribonuclease H) (Fragment)	Equine infectious anemia virus	Aspartyl protease;Coiled coil;DNA integration;DNA recombination;DNA-binding;Endonuclease;Hydrolase;Metal-binding;Multifunctional enzyme;Nuclease;Nucleotidyltransferase;Protease;RNA-directed DNA polymerase;Transferase;Viral genome integration;Virus entry into host cell;Zinc;Zinc-finger	DNA integration [GO:0015074]; DNA recombination [GO:0006310]; establishment of integrated proviral latency [GO:0075713]; viral entry into host cell [GO:0046718]; viral genome integration into host DNA [GO:0044826]		aspartic-type endopeptidase activity [GO:0004190]; DNA binding [GO:0003677]; exoribonuclease H activity [GO:0004533]; RNA-directed DNA polymerase activity [GO:0003964]; RNA-DNA hybrid ribonuclease activity [GO:0004523]; zinc ion binding [GO:0008270]				CATALYTIC ACTIVITY: Reaction=3'-end directed exonucleolytic cleavage of viral RNA-DNA hybrid.; EC=3.1.13.2; Evidence={ECO:0000256|ARBA:ARBA00000379}; CATALYTIC ACTIVITY: Reaction=Endohydrolysis of RNA in RNA/DNA hybrids. Three different cleavage modes: 1. sequence-specific internal cleavage of RNA. Human immunodeficiency virus type 1 and Moloney murine leukemia virus enzymes prefer to cleave the …	DNA_BIND 1098..1146; /note="Integrase-type"; /evidence="ECO:0000256|PROSITE-ProRule:PRU00506"	FUNCTION: During replicative cycle of retroviruses, the reverse-transcribed viral DNA is integrated into the host chromosome by the viral integrase enzyme. RNase H activity is associated with the reverse transcriptase. {ECO:0000256|ARBA:ARBA00023429}.								Pararnavirae	87	49	212	133	2319	1582	18	362	1	15	0	0	0	1	0	0	0	0	0	0	0	0	0	0	0	0	0	0
Q9EP46	Q9EP46	Exoribonuclease H (EC 2.7.7.49) (EC 3.1.13.2) (EC 3.1.26.13) (Integrase) (Pol polyprotein) (Protease) (Retropepsin) (Reverse transcriptase/ribonuclease H) (Fragment)	Equine infectious anemia virus	Aspartyl protease;Coiled coil;DNA integration;DNA recombination;DNA-binding;Endonuclease;Hydrolase;Metal-binding;Multifunctional enzyme;Nuclease;Nucleotidyltransferase;Protease;RNA-directed DNA polymerase;Transferase;Viral genome integration;Virus entry into host cell;Zinc;Zinc-finger	DNA integration [GO:0015074]; DNA recombination [GO:0006310]; establishment of integrated proviral latency [GO:0075713]; viral entry into host cell [GO:0046718]; viral genome integration into host DNA [GO:0044826]		aspartic-type endopeptidase activity [GO:0004190]; DNA binding [GO:0003677]; exoribonuclease H activity [GO:0004533]; RNA-directed DNA polymerase activity [GO:0003964]; RNA-DNA hybrid ribonuclease activity [GO:0004523]; zinc ion binding [GO:0008270]				CATALYTIC ACTIVITY: Reaction=3'-end directed exonucleolytic cleavage of viral RNA-DNA hybrid.; EC=3.1.13.2; Evidence={ECO:0000256|ARBA:ARBA00000379}; CATALYTIC ACTIVITY: Reaction=Endohydrolysis of RNA in RNA/DNA hybrids. Three different cleavage modes: 1. sequence-specific internal cleavage of RNA. Human immunodeficiency virus type 1 and Moloney murine leukemia virus enzymes prefer to cleave the …	DNA_BIND 1098..1146; /note="Integrase-type"; /evidence="ECO:0000256|PROSITE-ProRule:PRU00506"	FUNCTION: During replicative cycle of retroviruses, the reverse-transcribed viral DNA is integrated into the host chromosome by the viral integrase enzyme. RNase H activity is associated with the reverse transcriptase. {ECO:0000256|ARBA:ARBA00023429}.								Pararnavirae	94	36	1190	594	1450	880	21	300	7	158	1	0	0	4	0	0	0	0	0	0	0	0	0	0	0	0	0	0
E2E2F8	E2E2F8	Exoribonuclease H (EC 2.7.7.49) (EC 3.1.13.2) (EC 3.1.26.13) (Integrase) (Pol polyprotein) (Protease) (Retropepsin) (Reverse transcriptase/ribonuclease H) (Fragment)	Equine infectious anemia virus	Aspartyl protease;Coiled coil;DNA integration;DNA recombination;DNA-binding;Endonuclease;Hydrolase;Metal-binding;Multifunctional enzyme;Nuclease;Nucleotidyltransferase;Protease;RNA-directed DNA polymerase;Transferase;Viral genome integration;Virus entry into host cell;Zinc;Zinc-finger	DNA integration [GO:0015074]; DNA recombination [GO:0006310]; establishment of integrated proviral latency [GO:0075713]; viral entry into host cell [GO:0046718]; viral genome integration into host DNA [GO:0044826]		aspartic-type endopeptidase activity [GO:0004190]; DNA binding [GO:0003677]; exoribonuclease H activity [GO:0004533]; RNA-directed DNA polymerase activity [GO:0003964]; RNA-DNA hybrid ribonuclease activity [GO:0004523]; zinc ion binding [GO:0008270]				CATALYTIC ACTIVITY: Reaction=3'-end directed exonucleolytic cleavage of viral RNA-DNA hybrid.; EC=3.1.13.2; Evidence={ECO:0000256|ARBA:ARBA00000379}; CATALYTIC ACTIVITY: Reaction=Endohydrolysis of RNA in RNA/DNA hybrids. Three different cleavage modes: 1. sequence-specific internal cleavage of RNA. Human immunodeficiency virus type 1 and Moloney murine leukemia virus enzymes prefer to cleave the …	DNA_BIND 1084..1132; /note="Integrase-type"; /evidence="ECO:0000256|PROSITE-ProRule:PRU00506"	FUNCTION: During replicative cycle of retroviruses, the reverse-transcribed viral DNA is integrated into the host chromosome by the viral integrase enzyme. RNase H activity is associated with the reverse transcriptase. {ECO:0000256|ARBA:ARBA00023429}.								Pararnavirae	115	60	1010	894	768	913	0	1	0	58	33	0	0	1	0	0	0	0	0	0	0	0	0	0	0	0	0	0
Q66729	Q66729	Protease (Retropepsin) (Fragment)	Equine infectious anemia virus	3D-structure;Aspartyl protease;Hydrolase;Metal-binding;Nucleotidyltransferase;Protease;RNA-directed DNA polymerase;Transferase			aspartic-type endopeptidase activity [GO:0004190]; metal ion binding [GO:0046872]; RNA-directed DNA polymerase activity [GO:0003964]														Pararnavirae	7	11	544	613	1054	1249	0	17	2	92	1	0	0	0	0	0	0	0	0	0	0	0	0	0	0	0	0	0
D8TR47	D8TR47	Uncharacterized protein (Fragment)	Volvox carteri f. nagariensis	Reference proteome	regulation of transcription, DNA-templated [GO:0006355]																Viridiplantae	665	1	1955	0	1794	2	6	45	11	15	11	0	1050	395	6	0	21	2	5	1	9	2	11	144	3	6	10	130
P0AF25	P0AF25	Ribonucleotide monophosphatase NagD (EC 3.1.3.5)	Escherichia coli O157:H7	Carbohydrate metabolism;Hydrolase;Magnesium;Metal-binding;Reference proteome	carbohydrate metabolic process [GO:0005975]		5'-nucleotidase activity [GO:0008253]; magnesium ion binding [GO:0000287]	METAL 9; /note="Magnesium"; /evidence="ECO:0000250"; METAL 11; /note="Magnesium; via carbonyl oxygen"; /evidence="ECO:0000250"; METAL 201; /note="Magnesium"; /evidence="ECO:0000250"			CATALYTIC ACTIVITY: Reaction=a ribonucleoside 5'-phosphate + H2O = a ribonucleoside + phosphate; Xref=Rhea:RHEA:12484, ChEBI:CHEBI:15377, ChEBI:CHEBI:18254, ChEBI:CHEBI:43474, ChEBI:CHEBI:58043; EC=3.1.3.5;		FUNCTION: Catalyzes the dephosphorylation of an unusually broad range of substrate including deoxyribo- and ribonucleoside tri-, di-, and monophosphates, as well as polyphosphate and glucose-1-P (Glu1P). {ECO:0000250}.	ACT_SITE 11; /evidence="ECO:0000250"		BINDING 11; /note="Substrate"; /evidence="ECO:0000250"; BINDING 176; /note="Substrate"; /evidence="ECO:0000250"		COFACTOR: Name=Mg(2+); Xref=ChEBI:CHEBI:18420; Evidence={ECO:0000250}; Name=Mn(2+); Xref=ChEBI:CHEBI:29035; Evidence={ECO:0000250}; Name=Co(2+); Xref=ChEBI:CHEBI:48828; Evidence={ECO:0000250}; Name=Zn(2+); Xref=ChEBI:CHEBI:29105; Evidence={ECO:0000250}; Note=Magnesium. Can also use other divalent metal cations as manganese, cobalt or zinc. {ECO:0000250};				0	0	0	0	1416	1561	0	0	0	0	0	0	0	0	0	0	5	0	1	0	3	0	5	52	0	0	0	0
P0A8N6	P0A8N6	Lysine--tRNA ligase, heat inducible (EC 6.1.1.6) (Lysyl-tRNA synthetase) (LysRS)	Escherichia coli O157:H7	ATP-binding;Acetylation;Aminoacyl-tRNA synthetase;Cytoplasm;Ligase;Magnesium;Metal-binding;Nucleotide-binding;Protein biosynthesis;Reference proteome	lysyl-tRNA aminoacylation [GO:0006430]	cytoplasm [GO:0005737]	ATP binding [GO:0005524]; lysine-tRNA ligase activity [GO:0004824]; magnesium ion binding [GO:0000287]; nucleic acid binding [GO:0003676]	METAL 415; /note="Magnesium 1"; /evidence="ECO:0000250"; METAL 422; /note="Magnesium 1"; /evidence="ECO:0000250"; METAL 422; /note="Magnesium 2"; /evidence="ECO:0000250"			CATALYTIC ACTIVITY: Reaction=ATP + L-lysine + tRNA(Lys) = AMP + diphosphate + L-lysyl-tRNA(Lys); Xref=Rhea:RHEA:20792, Rhea:RHEA-COMP:9696, Rhea:RHEA-COMP:9697, ChEBI:CHEBI:30616, ChEBI:CHEBI:32551, ChEBI:CHEBI:33019, ChEBI:CHEBI:78442, ChEBI:CHEBI:78529, ChEBI:CHEBI:456215; EC=6.1.1.6;							COFACTOR: Name=Mg(2+); Xref=ChEBI:CHEBI:18420; Evidence={ECO:0000250}; Note=Binds 3 Mg(2+) ions per subunit. {ECO:0000250};				5	0	1516	1311	0	0	0	0	0	0	0	0	0	0	0	1	0	0	0	0	0	0	0	1	0	0	0	0
J3CI67	J3CI67	Phosphopantetheinyl transferase	Variovorax sp. CF313	Transferase			holo-[acyl-carrier-protein] synthase activity [GO:0008897]; magnesium ion binding [GO:0000287]															0	0	926	374	1	0	0	0	75	1383	0	0	0	0	0	0	0	0	0	0	0	0	0	0	0	0	1	0
E6VA17	E6VA17	Phosphoglucomutase, alpha-D-glucose phosphate-specific	Variovorax paradoxus (strain EPS)	Isomerase;Magnesium;Metal-binding;Phosphoprotein	carbohydrate metabolic process [GO:0005975]		magnesium ion binding [GO:0000287]; phosphoglucomutase activity [GO:0004614]											COFACTOR: Name=Mg(2+); Xref=ChEBI:CHEBI:18420; Evidence={ECO:0000256|ARBA:ARBA00001946};				5	7	18	12	909	918	1	0	29	692	0	0	0	0	0	0	0	0	0	0	0	0	0	3	1	0	0	0
A9WUP4	A9WUP4	Lysine--tRNA ligase (EC 6.1.1.6) (Lysyl-tRNA synthetase) (LysRS)	Renibacterium salmoninarum (strain ATCC 33209 / DSM 20767 / JCM 11484 / NBRC 15589 / NCIMB 2235)	ATP-binding;Aminoacyl-tRNA synthetase;Cytoplasm;Ligase;Magnesium;Metal-binding;Nucleotide-binding;Protein biosynthesis;Reference proteome	lysyl-tRNA aminoacylation [GO:0006430]	cytoplasm [GO:0005737]	ATP binding [GO:0005524]; lysine-tRNA ligase activity [GO:0004824]; magnesium ion binding [GO:0000287]; nucleic acid binding [GO:0003676]	METAL 409; /note="Magnesium 1"; /evidence="ECO:0000256|HAMAP-Rule:MF_00252"; METAL 416; /note="Magnesium 1"; /evidence="ECO:0000256|HAMAP-Rule:MF_00252"; METAL 416; /note="Magnesium 2"; /evidence="ECO:0000256|HAMAP-Rule:MF_00252"			CATALYTIC ACTIVITY: Reaction=ATP + L-lysine + tRNA(Lys) = AMP + diphosphate + L-lysyl-tRNA(Lys); Xref=Rhea:RHEA:20792, Rhea:RHEA-COMP:9696, Rhea:RHEA-COMP:9697, ChEBI:CHEBI:30616, ChEBI:CHEBI:32551, ChEBI:CHEBI:33019, ChEBI:CHEBI:78442, ChEBI:CHEBI:78529, ChEBI:CHEBI:456215; EC=6.1.1.6; Evidence={ECO:0000256|ARBA:ARBA00000204, ECO:0000256|HAMAP-Rule:MF_00252, ECO:0000256|RuleBase:RU000336};							COFACTOR: Name=Mg(2+); Xref=ChEBI:CHEBI:18420; Evidence={ECO:0000256|ARBA:ARBA00001946}; ; COFACTOR: Name=Mg(2+); Xref=ChEBI:CHEBI:18420; Evidence={ECO:0000256|HAMAP-Rule:MF_00252, ECO:0000256|RuleBase:RU000336}; Note=Binds 3 Mg(2+) ions per subunit. {ECO:0000256|HAMAP-Rule:MF_00252, ECO:0000256|RuleBase:RU000336};				0	0	0	0	0	0	0	0	114	2455	0	0	0	0	0	0	0	0	0	0	0	0	0	0	0	0	1	0
X8KG23	X8KG23	Phosphoenolpyruvate carboxylase (PEPC) (PEPCase) (EC 4.1.1.31)	Streptococcus sp. CM6	Carbon dioxide fixation;Lyase;Magnesium;Pyruvate	carbon fixation [GO:0015977]; oxaloacetate metabolic process [GO:0006107]; tricarboxylic acid cycle [GO:0006099]		magnesium ion binding [GO:0000287]; phosphoenolpyruvate carboxylase activity [GO:0008964]				CATALYTIC ACTIVITY: Reaction=oxaloacetate + phosphate = hydrogencarbonate + phosphoenolpyruvate; Xref=Rhea:RHEA:28370, ChEBI:CHEBI:16452, ChEBI:CHEBI:17544, ChEBI:CHEBI:43474, ChEBI:CHEBI:58702; EC=4.1.1.31; Evidence={ECO:0000256|ARBA:ARBA00001071, ECO:0000256|HAMAP-Rule:MF_00595};		FUNCTION: Forms oxaloacetate, a four-carbon dicarboxylic acid source for the tricarboxylic acid cycle. {ECO:0000256|ARBA:ARBA00003670, ECO:0000256|HAMAP-Rule:MF_00595}.	ACT_SITE 138; /evidence="ECO:0000256|HAMAP-Rule:MF_00595, ECO:0000256|PROSITE-ProRule:PRU10111"; ACT_SITE 561; /evidence="ECO:0000256|HAMAP-Rule:MF_00595, ECO:0000256|PROSITE-ProRule:PRU10112"				COFACTOR: Name=Mg(2+); Xref=ChEBI:CHEBI:18420; Evidence={ECO:0000256|ARBA:ARBA00001946, ECO:0000256|HAMAP-Rule:MF_00595};				0	0	0	0	0	0	0	0	94	2378	0	0	5	166	0	0	0	0	0	0	0	0	0	0	0	0	1	0
J3CJM1	J3CJM1	Phosphoribosyl-AMP cyclohydrolase (PRA-CH) (EC 3.5.4.19)	Variovorax sp. CF313	Amino-acid biosynthesis;Cytoplasm;Histidine biosynthesis;Hydrolase;Magnesium;Metal-binding;Zinc	histidine biosynthetic process [GO:0000105]	cytoplasm [GO:0005737]	magnesium ion binding [GO:0000287]; phosphoribosyl-AMP cyclohydrolase activity [GO:0004635]; zinc ion binding [GO:0008270]	METAL 76; /note="Magnesium"; /evidence="ECO:0000256|HAMAP-Rule:MF_01021"; METAL 77; /note="Zinc; shared with dimeric partner"; /evidence="ECO:0000256|HAMAP-Rule:MF_01021"; METAL 78; /note="Magnesium"; /evidence="ECO:0000256|HAMAP-Rule:MF_01021"; METAL 80; /note="Magnesium"; /evidence="ECO:0000256|HAMAP-Rule:MF_01021"; METAL 97; /note="Zinc; shared with dimeric partner"; /evidence="ECO:0000256|HAM…		PATHWAY: Amino-acid biosynthesis; L-histidine biosynthesis; L-histidine from 5-phospho-alpha-D-ribose 1-diphosphate: step 3/9. {ECO:0000256|ARBA:ARBA00005169, ECO:0000256|HAMAP-Rule:MF_01021}.	CATALYTIC ACTIVITY: Reaction=1-(5-phospho-beta-D-ribosyl)-5'-AMP + H2O = 1-(5-phospho-beta-D-ribosyl)-5-[(5-phospho-beta-D-ribosylamino)methylideneamino]imidazole-4-carboxamide; Xref=Rhea:RHEA:20049, ChEBI:CHEBI:15377, ChEBI:CHEBI:58435, ChEBI:CHEBI:59457; EC=3.5.4.19; Evidence={ECO:0000256|ARBA:ARBA00000024, ECO:0000256|HAMAP-Rule:MF_01021};		FUNCTION: Catalyzes the hydrolysis of the adenine ring of phosphoribosyl-AMP. {ECO:0000256|HAMAP-Rule:MF_01021}.					COFACTOR: Name=Mg(2+); Xref=ChEBI:CHEBI:18420; Evidence={ECO:0000256|HAMAP-Rule:MF_01021}; Note=Binds 1 Mg(2+) ion per subunit. {ECO:0000256|HAMAP-Rule:MF_01021}; COFACTOR: Name=Zn(2+); Xref=ChEBI:CHEBI:29105; Evidence={ECO:0000256|HAMAP-Rule:MF_01021}; Note=Binds 1 zinc ion per subunit. {ECO:0000256|HAMAP-Rule:MF_01021};				0	0	0	0	953	999	0	0	0	0	0	0	0	0	0	0	0	0	0	0	0	0	0	0	0	0	0	0
E6VA98	E6VA98	Acetate kinase (EC 2.7.2.1) (Acetokinase)	Variovorax paradoxus (strain EPS)	ATP-binding;Cytoplasm;Kinase;Magnesium;Metal-binding;Nucleotide-binding;Transferase	acetyl-CoA biosynthetic process [GO:0006085]; organic acid metabolic process [GO:0006082]	cytoplasm [GO:0005737]	acetate kinase activity [GO:0008776]; ATP binding [GO:0005524]; magnesium ion binding [GO:0000287]	METAL 9; /note="Magnesium"; /evidence="ECO:0000256|HAMAP-Rule:MF_00020"; METAL 383; /note="Magnesium"; /evidence="ECO:0000256|HAMAP-Rule:MF_00020"	NP_BIND 212..216; /note="ATP"; /evidence="ECO:0000256|HAMAP-Rule:MF_00020"; NP_BIND 287..289; /note="ATP"; /evidence="ECO:0000256|HAMAP-Rule:MF_00020"; NP_BIND 332..336; /note="ATP"; /evidence="ECO:0000256|HAMAP-Rule:MF_00020"	PATHWAY: Metabolic intermediate biosynthesis; acetyl-CoA biosynthesis; acetyl-CoA from acetate: step 1/2. {ECO:0000256|HAMAP-Rule:MF_00020}.	CATALYTIC ACTIVITY: Reaction=acetate + ATP = acetyl phosphate + ADP; Xref=Rhea:RHEA:11352, ChEBI:CHEBI:22191, ChEBI:CHEBI:30089, ChEBI:CHEBI:30616, ChEBI:CHEBI:456216; EC=2.7.2.1; Evidence={ECO:0000256|HAMAP-Rule:MF_00020};		FUNCTION: Catalyzes the formation of acetyl phosphate from acetate and ATP. Can also catalyze the reverse reaction. {ECO:0000256|HAMAP-Rule:MF_00020}.	ACT_SITE 154; /note="Proton donor/acceptor"; /evidence="ECO:0000256|HAMAP-Rule:MF_00020"		BINDING 16; /note="ATP"; /evidence="ECO:0000256|HAMAP-Rule:MF_00020"; BINDING 97; /note="Substrate"; /evidence="ECO:0000256|HAMAP-Rule:MF_00020"		COFACTOR: Name=Mg(2+); Xref=ChEBI:CHEBI:18420; Evidence={ECO:0000256|HAMAP-Rule:MF_00020}; Name=Mn(2+); Xref=ChEBI:CHEBI:29035; Evidence={ECO:0000256|HAMAP-Rule:MF_00020}; Note=Mg(2+). Can also accept Mn(2+). {ECO:0000256|HAMAP-Rule:MF_00020};				39	84	0	0	1	0	0	0	80	1551	0	0	0	0	0	0	0	0	0	0	0	0	0	0	0	0	0	0
E4SIG2	E4SIG2	Pyruvate kinase (EC 2.7.1.40)	Lactobacillus amylovorus (strain GRL 1112)	ATP-binding;Glycolysis;Kinase;Magnesium;Metal-binding;Nucleotide-binding;Potassium;Pyruvate;Transferase			ATP binding [GO:0005524]; kinase activity [GO:0016301]; magnesium ion binding [GO:0000287]; potassium ion binding [GO:0030955]; pyruvate kinase activity [GO:0004743]			PATHWAY: Carbohydrate degradation. {ECO:0000256|ARBA:ARBA00004921}.; PATHWAY: Carbohydrate degradation; glycolysis; pyruvate from D-glyceraldehyde 3-phosphate: step 5/5. {ECO:0000256|ARBA:ARBA00004997, ECO:0000256|RuleBase:RU000504}.	CATALYTIC ACTIVITY: Reaction=ATP + pyruvate = ADP + H(+) + phosphoenolpyruvate; Xref=Rhea:RHEA:18157, ChEBI:CHEBI:15361, ChEBI:CHEBI:15378, ChEBI:CHEBI:30616, ChEBI:CHEBI:58702, ChEBI:CHEBI:456216; EC=2.7.1.40; Evidence={ECO:0000256|RuleBase:RU000504};							COFACTOR: Name=K(+); Xref=ChEBI:CHEBI:29103; Evidence={ECO:0000256|ARBA:ARBA00001958}; ; COFACTOR: Name=Mg(2+); Xref=ChEBI:CHEBI:18420; Evidence={ECO:0000256|ARBA:ARBA00001946};				0	0	1	0	814	857	0	0	0	0	1	0	0	0	0	0	0	0	0	0	0	0	0	0	0	0	0	0
Q66739	Q66739	Reverse transcriptase (Fragment)	Equine infectious anemia virus	Coiled coil;Endonuclease;Hydrolase;Nuclease;Nucleotidyltransferase;RNA-directed DNA polymerase;Transferase			endonuclease activity [GO:0004519]; RNA-directed DNA polymerase activity [GO:0003964]														Pararnavirae	21	8	188	98	711	524	0	1	0	12	1	0	0	0	0	0	0	0	0	0	0	0	0	0	0	0	0	0
K7WE30	K7WE30	Exoribonuclease H (EC 2.7.7.49) (EC 3.1.13.2) (EC 3.1.26.13) (Integrase) (Pol polyprotein) (Protease) (Retropepsin) (Reverse transcriptase/ribonuclease H) (Fragment)	Equine infectious anemia virus	Aspartyl protease;Coiled coil;DNA integration;DNA recombination;DNA-binding;Endonuclease;Hydrolase;Metal-binding;Multifunctional enzyme;Nuclease;Nucleotidyltransferase;Protease;RNA-directed DNA polymerase;Transferase;Viral genome integration;Virus entry into host cell;Zinc;Zinc-finger	DNA integration [GO:0015074]; DNA recombination [GO:0006310]; establishment of integrated proviral latency [GO:0075713]; viral entry into host cell [GO:0046718]; viral genome integration into host DNA [GO:0044826]		aspartic-type endopeptidase activity [GO:0004190]; DNA binding [GO:0003677]; exoribonuclease H activity [GO:0004533]; RNA-directed DNA polymerase activity [GO:0003964]; RNA-DNA hybrid ribonuclease activity [GO:0004523]; zinc ion binding [GO:0008270]				CATALYTIC ACTIVITY: Reaction=3'-end directed exonucleolytic cleavage of viral RNA-DNA hybrid.; EC=3.1.13.2; Evidence={ECO:0000256|ARBA:ARBA00000379}; CATALYTIC ACTIVITY: Reaction=Endohydrolysis of RNA in RNA/DNA hybrids. Three different cleavage modes: 1. sequence-specific internal cleavage of RNA. Human immunodeficiency virus type 1 and Moloney murine leukemia virus enzymes prefer to cleave the …	DNA_BIND 1097..1145; /note="Integrase-type"; /evidence="ECO:0000256|PROSITE-ProRule:PRU00506"	FUNCTION: During replicative cycle of retroviruses, the reverse-transcribed viral DNA is integrated into the host chromosome by the viral integrase enzyme. RNase H activity is associated with the reverse transcriptase. {ECO:0000256|ARBA:ARBA00023429}.								Pararnavirae	9	36	107	588	135	442	0	26	0	72	3	1	0	0	0	0	0	0	0	0	0	0	0	0	0	0	1	0
Q8XD57	Q8XD57	Lysine--tRNA ligase (EC 6.1.1.6) (Lysyl-tRNA synthetase) (LysRS)	Escherichia coli O157:H7	ATP-binding;Aminoacyl-tRNA synthetase;Cytoplasm;Ligase;Magnesium;Metal-binding;Nucleotide-binding;Protein biosynthesis;Reference proteome	lysyl-tRNA aminoacylation [GO:0006430]	cytoplasm [GO:0005737]	ATP binding [GO:0005524]; lysine-tRNA ligase activity [GO:0004824]; magnesium ion binding [GO:0000287]; nucleic acid binding [GO:0003676]	METAL 415; /note="Magnesium 1"; /evidence="ECO:0000255|HAMAP-Rule:MF_00252"; METAL 422; /note="Magnesium 1"; /evidence="ECO:0000255|HAMAP-Rule:MF_00252"; METAL 422; /note="Magnesium 2"; /evidence="ECO:0000255|HAMAP-Rule:MF_00252"			CATALYTIC ACTIVITY: Reaction=ATP + L-lysine + tRNA(Lys) = AMP + diphosphate + L-lysyl-tRNA(Lys); Xref=Rhea:RHEA:20792, Rhea:RHEA-COMP:9696, Rhea:RHEA-COMP:9697, ChEBI:CHEBI:30616, ChEBI:CHEBI:32551, ChEBI:CHEBI:33019, ChEBI:CHEBI:78442, ChEBI:CHEBI:78529, ChEBI:CHEBI:456215; EC=6.1.1.6; Evidence={ECO:0000255|HAMAP-Rule:MF_00252};							COFACTOR: Name=Mg(2+); Xref=ChEBI:CHEBI:18420; Evidence={ECO:0000255|HAMAP-Rule:MF_00252}; Note=Binds 3 Mg(2+) ions per subunit. {ECO:0000255|HAMAP-Rule:MF_00252};				1	1	382	484	137	139	0	0	0	0	0	0	0	0	0	0	5	0	2	0	1	0	3	46	0	0	0	0
K0HV17	K0HV17	Phosphoribosyl-AMP cyclohydrolase (PRA-CH) (EC 3.5.4.19)	Acidovorax sp. KKS102	Amino-acid biosynthesis;Cytoplasm;Histidine biosynthesis;Hydrolase;Magnesium;Metal-binding;Zinc	histidine biosynthetic process [GO:0000105]	cytoplasm [GO:0005737]	magnesium ion binding [GO:0000287]; phosphoribosyl-AMP cyclohydrolase activity [GO:0004635]; zinc ion binding [GO:0008270]	METAL 94; /note="Magnesium"; /evidence="ECO:0000256|HAMAP-Rule:MF_01021"; METAL 95; /note="Zinc; shared with dimeric partner"; /evidence="ECO:0000256|HAMAP-Rule:MF_01021"; METAL 96; /note="Magnesium"; /evidence="ECO:0000256|HAMAP-Rule:MF_01021"; METAL 98; /note="Magnesium"; /evidence="ECO:0000256|HAMAP-Rule:MF_01021"; METAL 115; /note="Zinc; shared with dimeric partner"; /evidence="ECO:0000256|HA…		PATHWAY: Amino-acid biosynthesis; L-histidine biosynthesis; L-histidine from 5-phospho-alpha-D-ribose 1-diphosphate: step 3/9. {ECO:0000256|ARBA:ARBA00005169, ECO:0000256|HAMAP-Rule:MF_01021}.	CATALYTIC ACTIVITY: Reaction=1-(5-phospho-beta-D-ribosyl)-5'-AMP + H2O = 1-(5-phospho-beta-D-ribosyl)-5-[(5-phospho-beta-D-ribosylamino)methylideneamino]imidazole-4-carboxamide; Xref=Rhea:RHEA:20049, ChEBI:CHEBI:15377, ChEBI:CHEBI:58435, ChEBI:CHEBI:59457; EC=3.5.4.19; Evidence={ECO:0000256|ARBA:ARBA00000024, ECO:0000256|HAMAP-Rule:MF_01021};		FUNCTION: Catalyzes the hydrolysis of the adenine ring of phosphoribosyl-AMP. {ECO:0000256|HAMAP-Rule:MF_01021}.					COFACTOR: Name=Mg(2+); Xref=ChEBI:CHEBI:18420; Evidence={ECO:0000256|HAMAP-Rule:MF_01021}; Note=Binds 1 Mg(2+) ion per subunit. {ECO:0000256|HAMAP-Rule:MF_01021}; COFACTOR: Name=Zn(2+); Xref=ChEBI:CHEBI:29105; Evidence={ECO:0000256|HAMAP-Rule:MF_01021}; Note=Binds 1 zinc ion per subunit. {ECO:0000256|HAMAP-Rule:MF_01021};				0	1	0	0	538	500	0	0	0	0	0	0	0	0	0	0	0	0	0	0	0	0	0	1	2	0	0	0
A1TL07	A1TL07	Phosphoribosyl-AMP cyclohydrolase (PRA-CH) (EC 3.5.4.19)	Acidovorax citrulli (strain AAC00-1) (Acidovorax avenae subsp. citrulli)	Amino-acid biosynthesis;Cytoplasm;Histidine biosynthesis;Hydrolase;Magnesium;Metal-binding;Reference proteome;Zinc	histidine biosynthetic process [GO:0000105]	cytoplasm [GO:0005737]	magnesium ion binding [GO:0000287]; phosphoribosyl-AMP cyclohydrolase activity [GO:0004635]; zinc ion binding [GO:0008270]	METAL 88; /note="Magnesium"; /evidence="ECO:0000255|HAMAP-Rule:MF_01021"; METAL 89; /note="Zinc; shared with dimeric partner"; /evidence="ECO:0000255|HAMAP-Rule:MF_01021"; METAL 90; /note="Magnesium"; /evidence="ECO:0000255|HAMAP-Rule:MF_01021"; METAL 92; /note="Magnesium"; /evidence="ECO:0000255|HAMAP-Rule:MF_01021"; METAL 109; /note="Zinc; shared with dimeric partner"; /evidence="ECO:0000255|HA…		PATHWAY: Amino-acid biosynthesis; L-histidine biosynthesis; L-histidine from 5-phospho-alpha-D-ribose 1-diphosphate: step 3/9. {ECO:0000255|HAMAP-Rule:MF_01021}.	CATALYTIC ACTIVITY: Reaction=1-(5-phospho-beta-D-ribosyl)-5'-AMP + H2O = 1-(5-phospho-beta-D-ribosyl)-5-[(5-phospho-beta-D-ribosylamino)methylideneamino]imidazole-4-carboxamide; Xref=Rhea:RHEA:20049, ChEBI:CHEBI:15377, ChEBI:CHEBI:58435, ChEBI:CHEBI:59457; EC=3.5.4.19; Evidence={ECO:0000255|HAMAP-Rule:MF_01021};		FUNCTION: Catalyzes the hydrolysis of the adenine ring of phosphoribosyl-AMP. {ECO:0000255|HAMAP-Rule:MF_01021}.					COFACTOR: Name=Mg(2+); Xref=ChEBI:CHEBI:18420; Evidence={ECO:0000255|HAMAP-Rule:MF_01021}; Note=Binds 1 Mg(2+) ion per subunit. {ECO:0000255|HAMAP-Rule:MF_01021}; COFACTOR: Name=Zn(2+); Xref=ChEBI:CHEBI:29105; Evidence={ECO:0000255|HAMAP-Rule:MF_01021}; Note=Binds 1 zinc ion per subunit. {ECO:0000255|HAMAP-Rule:MF_01021};				0	0	0	0	354	685	0	0	0	0	0	0	0	0	0	0	0	0	0	0	0	0	0	4	0	0	0	0
E3SA71	E3SA71	UBA_e1_C domain-containing protein	Pyrenophora teres f. teres (strain 0-1) (Barley net blotch fungus) (Drechslera teres f. teres)	ATP-binding;Ligase;Membrane;Nucleotide-binding;Reference proteome;Signal;Transmembrane;Transmembrane helix;Ubl conjugation pathway		cytoplasm [GO:0005737]; integral component of membrane [GO:0016021]; nucleus [GO:0005634]	ATP binding [GO:0005524]; magnesium ion binding [GO:0000287]; ubiquitin activating enzyme activity [GO:0004839]			PATHWAY: Protein modification; protein ubiquitination. {ECO:0000256|ARBA:ARBA00004906}.				ACT_SITE 985; /note="Glycyl thioester intermediate"; /evidence="ECO:0000256|PROSITE-ProRule:PRU10132"							Fungi	0	0	786	193	0	0	0	0	0	0	0	0	0	0	0	0	0	0	0	0	0	0	0	0	0	0	0	0
S3B6V3	S3B6V3	Uncharacterized protein	Microbacterium sp. oral taxon 186 str. F0373		DNA recombination [GO:0006310]; DNA repair [GO:0006281]		magnesium ion binding [GO:0000287]															50	0	295	0	617	0	0	0	0	0	0	0	0	0	0	0	0	0	0	0	0	0	1	8	0	0	0	0
J3CJ19	J3CJ19	Adenylosuccinate synthetase (AMPSase) (AdSS) (EC 6.3.4.4) (IMP--aspartate ligase)	Variovorax sp. CF313	Cytoplasm;GTP-binding;Ligase;Magnesium;Metal-binding;Nucleotide-binding;Purine biosynthesis	'de novo' AMP biosynthetic process [GO:0044208]	cytoplasm [GO:0005737]	adenylosuccinate synthase activity [GO:0004019]; GTP binding [GO:0005525]; magnesium ion binding [GO:0000287]	METAL 22; /note="Magnesium"; /evidence="ECO:0000256|HAMAP-Rule:MF_00011"; METAL 51; /note="Magnesium; via carbonyl oxygen"; /evidence="ECO:0000256|HAMAP-Rule:MF_00011"	NP_BIND 51..53; /note="GTP"; /evidence="ECO:0000256|HAMAP-Rule:MF_00011"; NP_BIND 355..357; /note="GTP"; /evidence="ECO:0000256|HAMAP-Rule:MF_00011"; NP_BIND 433..435; /note="GTP"; /evidence="ECO:0000256|HAMAP-Rule:MF_00011"	PATHWAY: Purine metabolism; AMP biosynthesis via de novo pathway; AMP from IMP: step 1/2. {ECO:0000256|HAMAP-Rule:MF_00011}.	CATALYTIC ACTIVITY: Reaction=GTP + IMP + L-aspartate = GDP + 2 H(+) + N(6)-(1,2-dicarboxyethyl)-AMP + phosphate; Xref=Rhea:RHEA:15753, ChEBI:CHEBI:15378, ChEBI:CHEBI:29991, ChEBI:CHEBI:37565, ChEBI:CHEBI:43474, ChEBI:CHEBI:57567, ChEBI:CHEBI:58053, ChEBI:CHEBI:58189; EC=6.3.4.4; Evidence={ECO:0000256|HAMAP-Rule:MF_00011};		FUNCTION: Plays an important role in the de novo pathway of purine nucleotide biosynthesis. Catalyzes the first committed step in the biosynthesis of AMP from IMP. {ECO:0000256|HAMAP-Rule:MF_00011}.	ACT_SITE 22; /note="Proton acceptor"; /evidence="ECO:0000256|HAMAP-Rule:MF_00011"; ACT_SITE 52; /note="Proton donor"; /evidence="ECO:0000256|HAMAP-Rule:MF_00011"		BINDING 248; /note="IMP"; /evidence="ECO:0000256|HAMAP-Rule:MF_00011"; BINDING 263; /note="IMP"; /evidence="ECO:0000256|HAMAP-Rule:MF_00011"; BINDING 329; /note="GTP"; /evidence="ECO:0000256|HAMAP-Rule:MF_00011"		COFACTOR: Name=Mg(2+); Xref=ChEBI:CHEBI:18420; Evidence={ECO:0000256|HAMAP-Rule:MF_00011}; Note=Binds 1 Mg(2+) ion per subunit. {ECO:0000256|HAMAP-Rule:MF_00011};				59	30	0	0	577	196	0	0	0	0	0	0	0	0	0	0	0	0	0	0	0	0	1	7	1	0	0	0
J2K8W4	J2K8W4	Phosphoglucomutase, alpha-D-glucose phosphate-specific	Variovorax sp. CF313	Isomerase;Magnesium;Metal-binding;Phosphoprotein	carbohydrate metabolic process [GO:0005975]		magnesium ion binding [GO:0000287]; phosphoglucomutase activity [GO:0004614]											COFACTOR: Name=Mg(2+); Xref=ChEBI:CHEBI:18420; Evidence={ECO:0000256|ARBA:ARBA00001946};				3	9	0	3	306	319	0	0	11	180	0	0	0	0	0	0	0	0	0	0	0	0	0	3	0	0	0	0
Q66738	Q66738	Polymerase (Fragment)	Equine infectious anemia virus	DNA integration;DNA recombination;Nucleotidyltransferase;Transferase	DNA integration [GO:0015074]; DNA recombination [GO:0006310]		nucleic acid binding [GO:0003676]; nucleotidyltransferase activity [GO:0016779]; RNA-DNA hybrid ribonuclease activity [GO:0004523]														Pararnavirae	18	4	219	42	287	103	0	28	6	61	1	0	0	0	0	0	0	0	0	0	0	0	0	0	0	0	0	0
E2E2H0	E2E2H0	Exoribonuclease H (EC 2.7.7.49) (EC 3.1.13.2) (EC 3.1.26.13) (Integrase) (Pol polyprotein) (Protease) (Retropepsin) (Reverse transcriptase/ribonuclease H) (Fragment)	Equine infectious anemia virus	Aspartyl protease;Coiled coil;DNA integration;DNA recombination;DNA-binding;Endonuclease;Hydrolase;Metal-binding;Multifunctional enzyme;Nuclease;Nucleotidyltransferase;Protease;RNA-directed DNA polymerase;Transferase;Viral genome integration;Virus entry into host cell;Zinc;Zinc-finger	DNA integration [GO:0015074]; DNA recombination [GO:0006310]; establishment of integrated proviral latency [GO:0075713]; viral entry into host cell [GO:0046718]; viral genome integration into host DNA [GO:0044826]		aspartic-type endopeptidase activity [GO:0004190]; DNA binding [GO:0003677]; exoribonuclease H activity [GO:0004533]; RNA-directed DNA polymerase activity [GO:0003964]; RNA-DNA hybrid ribonuclease activity [GO:0004523]; zinc ion binding [GO:0008270]				CATALYTIC ACTIVITY: Reaction=3'-end directed exonucleolytic cleavage of viral RNA-DNA hybrid.; EC=3.1.13.2; Evidence={ECO:0000256|ARBA:ARBA00000379}; CATALYTIC ACTIVITY: Reaction=Endohydrolysis of RNA in RNA/DNA hybrids. Three different cleavage modes: 1. sequence-specific internal cleavage of RNA. Human immunodeficiency virus type 1 and Moloney murine leukemia virus enzymes prefer to cleave the …	DNA_BIND 1085..1133; /note="Integrase-type"; /evidence="ECO:0000256|PROSITE-ProRule:PRU00506"	FUNCTION: During replicative cycle of retroviruses, the reverse-transcribed viral DNA is integrated into the host chromosome by the viral integrase enzyme. RNase H activity is associated with the reverse transcriptase. {ECO:0000256|ARBA:ARBA00023429}.								Pararnavirae	18	12	118	74	174	362	0	2	0	2	1	1	0	0	0	0	0	0	0	0	0	0	0	0	0	0	1	0
Q66724	Q66724	Protease (Retropepsin) (Fragment)	Equine infectious anemia virus	Aspartyl protease;Hydrolase;Nucleotidyltransferase;Protease;RNA-directed DNA polymerase;Transferase			aspartic-type endopeptidase activity [GO:0004190]; RNA-directed DNA polymerase activity [GO:0003964]														Pararnavirae	77	50	116	46	272	129	0	6	1	36	0	1	0	0	0	0	0	0	0	0	0	0	0	0	0	0	0	0
E6V0Q0	E6V0Q0	Acetolactate synthase (EC 2.2.1.6)	Variovorax paradoxus (strain EPS)	Amino-acid biosynthesis;Branched-chain amino acid biosynthesis;Magnesium;Metal-binding;Thiamine pyrophosphate;Transferase	isoleucine biosynthetic process [GO:0009097]; valine biosynthetic process [GO:0009099]		acetolactate synthase activity [GO:0003984]; flavin adenine dinucleotide binding [GO:0050660]; magnesium ion binding [GO:0000287]; thiamine pyrophosphate binding [GO:0030976]			PATHWAY: Amino-acid biosynthesis; L-isoleucine biosynthesis; L-isoleucine from 2-oxobutanoate: step 1/4. {ECO:0000256|ARBA:ARBA00004974, ECO:0000256|RuleBase:RU003591}.; PATHWAY: Amino-acid biosynthesis; L-valine biosynthesis; L-valine from pyruvate: step 1/4. {ECO:0000256|ARBA:ARBA00005025, ECO:0000256|RuleBase:RU003591}.	CATALYTIC ACTIVITY: Reaction=H(+) + 2 pyruvate = (2S)-2-acetolactate + CO2; Xref=Rhea:RHEA:25249, ChEBI:CHEBI:15361, ChEBI:CHEBI:15378, ChEBI:CHEBI:16526, ChEBI:CHEBI:58476; EC=2.2.1.6; Evidence={ECO:0000256|ARBA:ARBA00000673, ECO:0000256|RuleBase:RU003591};							COFACTOR: Name=Mg(2+); Xref=ChEBI:CHEBI:18420; Evidence={ECO:0000256|ARBA:ARBA00001946}; ; COFACTOR: Name=Mg(2+); Xref=ChEBI:CHEBI:18420; Evidence={ECO:0000256|RuleBase:RU003591}; Note=Binds 1 Mg(2+) ion per subunit. {ECO:0000256|RuleBase:RU003591}; COFACTOR: Name=thiamine diphosphate; Xref=ChEBI:CHEBI:58937; Evidence={ECO:0000256|ARBA:ARBA00001964}; ; COFACTOR: Name=thiamine diphosphate; Xref=Ch…				1	0	295	414	0	0	0	0	0	0	1	1	0	0	0	0	0	0	0	0	1	0	0	5	0	0	0	1
E6VA99	E6VA99	Sulfoacetaldehyde acetyltransferase (EC 2.3.3.15)	Variovorax paradoxus (strain EPS)	Acyltransferase;Coiled coil;Thiamine pyrophosphate;Transferase	taurine catabolic process [GO:0019529]	cytoplasm [GO:0005737]	magnesium ion binding [GO:0000287]; sulfoacetaldehyde acetyltransferase activity [GO:0050487]; thiamine pyrophosphate binding [GO:0030976]											COFACTOR: Name=Mg(2+); Xref=ChEBI:CHEBI:18420; Evidence={ECO:0000256|ARBA:ARBA00001946}; ; COFACTOR: Name=thiamine diphosphate; Xref=ChEBI:CHEBI:58937; Evidence={ECO:0000256|ARBA:ARBA00001964};				1	0	397	302	0	0	0	0	0	2	3	3	0	0	0	0	0	0	0	0	1	0	1	7	0	0	0	1
V5M2Y8	V5M2Y8	Calcium-dependent protein kinase	Arachis hypogaea (Peanut)	ATP-binding;Calcium;Kinase;Metal-binding;Nucleotide-binding;Phosphoprotein;Transferase;cGMP;cGMP-binding			ATP binding [GO:0005524]; calcium ion binding [GO:0005509]; cGMP binding [GO:0030553]; protein kinase activity [GO:0004672]									BINDING 93; /note="ATP"; /evidence="ECO:0000256|PROSITE-ProRule:PRU10141"	CA_BIND 378..389; /evidence="ECO:0000256|PROSITE-ProRule:PRU00448"; CA_BIND 450..461; /evidence="ECO:0000256|PROSITE-ProRule:PRU00448"; CA_BIND 486..497; /evidence="ECO:0000256|PROSITE-ProRule:PRU00448"				Viridiplantae	37	22	268	140	209	158	0	0	42	2	0	0	57	225	0	0	2	0	0	0	2	0	5	79	0	3	109	24
Q8XE32	Q8XE32	Phenylalanine--tRNA ligase beta subunit (EC 6.1.1.20) (Phenylalanyl-tRNA synthetase beta subunit) (PheRS)	Escherichia coli O157:H7	ATP-binding;Aminoacyl-tRNA synthetase;Cytoplasm;Ligase;Magnesium;Metal-binding;Nucleotide-binding;Protein biosynthesis;RNA-binding;Reference proteome;tRNA-binding	phenylalanyl-tRNA aminoacylation [GO:0006432]	cytoplasm [GO:0005737]	ATP binding [GO:0005524]; magnesium ion binding [GO:0000287]; phenylalanine-tRNA ligase activity [GO:0004826]; tRNA binding [GO:0000049]	METAL 454; /note="Magnesium"; /evidence="ECO:0000255|HAMAP-Rule:MF_00283"; METAL 460; /note="Magnesium; via carbonyl oxygen"; /evidence="ECO:0000255|HAMAP-Rule:MF_00283"; METAL 463; /note="Magnesium"; /evidence="ECO:0000255|HAMAP-Rule:MF_00283"; METAL 464; /note="Magnesium"; /evidence="ECO:0000255|HAMAP-Rule:MF_00283"			CATALYTIC ACTIVITY: Reaction=ATP + L-phenylalanine + tRNA(Phe) = AMP + diphosphate + H(+) + L-phenylalanyl-tRNA(Phe); Xref=Rhea:RHEA:19413, Rhea:RHEA-COMP:9668, Rhea:RHEA-COMP:9699, ChEBI:CHEBI:15378, ChEBI:CHEBI:30616, ChEBI:CHEBI:33019, ChEBI:CHEBI:58095, ChEBI:CHEBI:78442, ChEBI:CHEBI:78531, ChEBI:CHEBI:456215; EC=6.1.1.20; Evidence={ECO:0000255|HAMAP-Rule:MF_00283};							COFACTOR: Name=Mg(2+); Xref=ChEBI:CHEBI:18420; Evidence={ECO:0000255|HAMAP-Rule:MF_00283}; Note=Binds 2 magnesium ions per tetramer. {ECO:0000255|HAMAP-Rule:MF_00283};				4	1	5	0	348	271	0	0	0	0	1	0	0	1	0	0	5	0	0	0	0	0	4	54	0	0	0	0
E6VBA1	E6VBA1	Adenylosuccinate synthetase (AMPSase) (AdSS) (EC 6.3.4.4) (IMP--aspartate ligase)	Variovorax paradoxus (strain EPS)	Cytoplasm;GTP-binding;Ligase;Magnesium;Metal-binding;Nucleotide-binding;Purine biosynthesis	'de novo' AMP biosynthetic process [GO:0044208]	cytoplasm [GO:0005737]	adenylosuccinate synthase activity [GO:0004019]; GTP binding [GO:0005525]; magnesium ion binding [GO:0000287]	METAL 20; /note="Magnesium"; /evidence="ECO:0000256|HAMAP-Rule:MF_00011"; METAL 49; /note="Magnesium; via carbonyl oxygen"; /evidence="ECO:0000256|HAMAP-Rule:MF_00011"	NP_BIND 49..51; /note="GTP"; /evidence="ECO:0000256|HAMAP-Rule:MF_00011"; NP_BIND 353..355; /note="GTP"; /evidence="ECO:0000256|HAMAP-Rule:MF_00011"; NP_BIND 431..433; /note="GTP"; /evidence="ECO:0000256|HAMAP-Rule:MF_00011"	PATHWAY: Purine metabolism; AMP biosynthesis via de novo pathway; AMP from IMP: step 1/2. {ECO:0000256|HAMAP-Rule:MF_00011}.	CATALYTIC ACTIVITY: Reaction=GTP + IMP + L-aspartate = GDP + 2 H(+) + N(6)-(1,2-dicarboxyethyl)-AMP + phosphate; Xref=Rhea:RHEA:15753, ChEBI:CHEBI:15378, ChEBI:CHEBI:29991, ChEBI:CHEBI:37565, ChEBI:CHEBI:43474, ChEBI:CHEBI:57567, ChEBI:CHEBI:58053, ChEBI:CHEBI:58189; EC=6.3.4.4; Evidence={ECO:0000256|HAMAP-Rule:MF_00011};		FUNCTION: Plays an important role in the de novo pathway of purine nucleotide biosynthesis. Catalyzes the first committed step in the biosynthesis of AMP from IMP. {ECO:0000256|HAMAP-Rule:MF_00011}.	ACT_SITE 20; /note="Proton acceptor"; /evidence="ECO:0000256|HAMAP-Rule:MF_00011"; ACT_SITE 50; /note="Proton donor"; /evidence="ECO:0000256|HAMAP-Rule:MF_00011"		BINDING 246; /note="IMP"; /evidence="ECO:0000256|HAMAP-Rule:MF_00011"; BINDING 261; /note="IMP"; /evidence="ECO:0000256|HAMAP-Rule:MF_00011"		COFACTOR: Name=Mg(2+); Xref=ChEBI:CHEBI:18420; Evidence={ECO:0000256|HAMAP-Rule:MF_00011}; Note=Binds 1 Mg(2+) ion per subunit. {ECO:0000256|HAMAP-Rule:MF_00011};				0	0	0	0	174	400	0	0	0	0	0	0	0	0	0	0	0	0	0	0	0	0	0	1	0	0	0	0
Q8KFR2	Q8KFR2	Phosphoglucomutase/phosphomannomutase family protein	Chlorobaculum tepidum (strain ATCC 49652 / DSM 12025 / NBRC 103806 / TLS) (Chlorobium tepidum)	Isomerase;Magnesium;Metal-binding;Reference proteome	carbohydrate metabolic process [GO:0005975]		magnesium ion binding [GO:0000287]; phosphoglucosamine mutase activity [GO:0008966]											COFACTOR: Name=Mg(2+); Xref=ChEBI:CHEBI:18420; Evidence={ECO:0000256|ARBA:ARBA00001946};				4	0	529	0	14	0	0	0	0	0	0	0	0	0	0	0	0	0	1	0	0	0	0	2	0	0	0	0
A9BXA2	A9BXA2	Phosphoribosyl-AMP cyclohydrolase (PRA-CH) (EC 3.5.4.19)	Delftia acidovorans (strain DSM 14801 / SPH-1)	Amino-acid biosynthesis;Cytoplasm;Histidine biosynthesis;Hydrolase;Magnesium;Metal-binding;Reference proteome;Zinc	histidine biosynthetic process [GO:0000105]	cytoplasm [GO:0005737]	magnesium ion binding [GO:0000287]; phosphoribosyl-AMP cyclohydrolase activity [GO:0004635]; zinc ion binding [GO:0008270]	METAL 79; /note="Magnesium"; /evidence="ECO:0000255|HAMAP-Rule:MF_01021"; METAL 80; /note="Zinc; shared with dimeric partner"; /evidence="ECO:0000255|HAMAP-Rule:MF_01021"; METAL 81; /note="Magnesium"; /evidence="ECO:0000255|HAMAP-Rule:MF_01021"; METAL 83; /note="Magnesium"; /evidence="ECO:0000255|HAMAP-Rule:MF_01021"; METAL 100; /note="Zinc; shared with dimeric partner"; /evidence="ECO:0000255|HA…		PATHWAY: Amino-acid biosynthesis; L-histidine biosynthesis; L-histidine from 5-phospho-alpha-D-ribose 1-diphosphate: step 3/9. {ECO:0000255|HAMAP-Rule:MF_01021}.	CATALYTIC ACTIVITY: Reaction=1-(5-phospho-beta-D-ribosyl)-5'-AMP + H2O = 1-(5-phospho-beta-D-ribosyl)-5-[(5-phospho-beta-D-ribosylamino)methylideneamino]imidazole-4-carboxamide; Xref=Rhea:RHEA:20049, ChEBI:CHEBI:15377, ChEBI:CHEBI:58435, ChEBI:CHEBI:59457; EC=3.5.4.19; Evidence={ECO:0000255|HAMAP-Rule:MF_01021};		FUNCTION: Catalyzes the hydrolysis of the adenine ring of phosphoribosyl-AMP. {ECO:0000255|HAMAP-Rule:MF_01021}.					COFACTOR: Name=Mg(2+); Xref=ChEBI:CHEBI:18420; Evidence={ECO:0000255|HAMAP-Rule:MF_01021}; Note=Binds 1 Mg(2+) ion per subunit. {ECO:0000255|HAMAP-Rule:MF_01021}; COFACTOR: Name=Zn(2+); Xref=ChEBI:CHEBI:29105; Evidence={ECO:0000255|HAMAP-Rule:MF_01021}; Note=Binds 1 zinc ion per subunit. {ECO:0000255|HAMAP-Rule:MF_01021};				0	0	0	0	43	475	0	0	0	0	0	0	0	0	0	0	1	0	0	0	0	0	2	9	0	0	0	0
B7L683	B7L683	HMP-PP phosphatase (EC 3.6.1.-)	Escherichia coli (strain 55989 / EAEC)	Hydrolase;Magnesium;Metal-binding			4-amino-5-hydroxymethyl-2-methylpyrimidine diphosphatase activity [GO:0002145]; magnesium ion binding [GO:0000287]; phosphatase activity [GO:0016791]	METAL 8; /note="Magnesium"; /evidence="ECO:0000255|HAMAP-Rule:MF_01847"; METAL 10; /note="Magnesium; via carbonyl oxygen"; /evidence="ECO:0000255|HAMAP-Rule:MF_01847"; METAL 212; /note="Magnesium"; /evidence="ECO:0000255|HAMAP-Rule:MF_01847"			CATALYTIC ACTIVITY: Reaction=4-amino-2-methyl-5-(diphosphooxymethyl)pyrimidine + H2O = 4-amino-2-methyl-5-(phosphooxymethyl)pyrimidine + H(+) + phosphate; Xref=Rhea:RHEA:27914, ChEBI:CHEBI:15377, ChEBI:CHEBI:15378, ChEBI:CHEBI:43474, ChEBI:CHEBI:57841, ChEBI:CHEBI:58354; Evidence={ECO:0000255|HAMAP-Rule:MF_01847};		FUNCTION: Catalyzes the hydrolysis of 4-amino-2-methyl-5-hydroxymethylpyrimidine pyrophosphate (HMP-PP) to 4-amino-2-methyl-5-hydroxymethylpyrimidine phosphate (HMP-P). {ECO:0000255|HAMAP-Rule:MF_01847}.	ACT_SITE 8; /note="Nucleophile"; /evidence="ECO:0000255|HAMAP-Rule:MF_01847"				COFACTOR: Name=Mg(2+); Xref=ChEBI:CHEBI:18420; Evidence={ECO:0000255|HAMAP-Rule:MF_01847};				0	0	256	251	0	0	0	0	0	0	0	0	0	0	0	0	0	0	0	0	0	0	0	0	0	0	0	0
C5CYN9	C5CYN9	Ketol-acid reductoisomerase (NADP(+)) (KARI) (EC 1.1.1.86) (Acetohydroxy-acid isomeroreductase) (AHIR) (Alpha-keto-beta-hydroxylacyl reductoisomerase) (Ketol-acid reductoisomerase type 1) (Ketol-acid reductoisomerase type I)	Variovorax paradoxus (strain S110)	Amino-acid biosynthesis;Branched-chain amino acid biosynthesis;Magnesium;Metal-binding;NADP;Oxidoreductase	isoleucine biosynthetic process [GO:0009097]; valine biosynthetic process [GO:0009099]		ketol-acid reductoisomerase activity [GO:0004455]; magnesium ion binding [GO:0000287]; NADP binding [GO:0050661]	METAL 190; /note="Magnesium 1"; /evidence="ECO:0000255|HAMAP-Rule:MF_00435"; METAL 190; /note="Magnesium 2"; /evidence="ECO:0000255|HAMAP-Rule:MF_00435"; METAL 194; /note="Magnesium 1"; /evidence="ECO:0000255|HAMAP-Rule:MF_00435"; METAL 226; /note="Magnesium 2"; /evidence="ECO:0000255|HAMAP-Rule:MF_00435"; METAL 230; /note="Magnesium 2"; /evidence="ECO:0000255|HAMAP-Rule:MF_00435"	NP_BIND 24..27; /note="NADP"; /evidence="ECO:0000255|HAMAP-Rule:MF_00435"	PATHWAY: Amino-acid biosynthesis; L-isoleucine biosynthesis; L-isoleucine from 2-oxobutanoate: step 2/4. {ECO:0000255|HAMAP-Rule:MF_00435}.; PATHWAY: Amino-acid biosynthesis; L-valine biosynthesis; L-valine from pyruvate: step 2/4. {ECO:0000255|HAMAP-Rule:MF_00435}.	CATALYTIC ACTIVITY: Reaction=(2R)-2,3-dihydroxy-3-methylbutanoate + NADP(+) = (2S)-2-acetolactate + H(+) + NADPH; Xref=Rhea:RHEA:22068, ChEBI:CHEBI:15378, ChEBI:CHEBI:49072, ChEBI:CHEBI:57783, ChEBI:CHEBI:58349, ChEBI:CHEBI:58476; EC=1.1.1.86; Evidence={ECO:0000255|HAMAP-Rule:MF_00435}; CATALYTIC ACTIVITY: Reaction=(2R,3R)-2,3-dihydroxy-3-methylpentanoate + NADP(+) = (S)-2-ethyl-2-hydroxy-3-oxobu…		FUNCTION: Involved in the biosynthesis of branched-chain amino acids (BCAA). Catalyzes an alkyl-migration followed by a ketol-acid reduction of (S)-2-acetolactate (S2AL) to yield (R)-2,3-dihydroxy-isovalerate. In the isomerase reaction, S2AL is rearranged via a Mg-dependent methyl migration to produce 3-hydroxy-3-methyl-2-ketobutyrate (HMKB). In the reductase reaction, this 2-ketoacid undergoes a…	ACT_SITE 107; /evidence="ECO:0000255|HAMAP-Rule:MF_00435"		BINDING 47; /note="NADP"; /evidence="ECO:0000255|HAMAP-Rule:MF_00435"; BINDING 52; /note="NADP"; /evidence="ECO:0000255|HAMAP-Rule:MF_00435"; BINDING 133; /note="NADP; via amide nitrogen"; /evidence="ECO:0000255|HAMAP-Rule:MF_00435"; BINDING 251; /note="Substrate"; /evidence="ECO:0000255|HAMAP-Rule:MF_00435"		COFACTOR: Name=Mg(2+); Xref=ChEBI:CHEBI:18420; Evidence={ECO:0000255|HAMAP-Rule:MF_00435}; Note=Binds 2 magnesium ions per subunit. {ECO:0000255|HAMAP-Rule:MF_00435};				0	0	0	0	0	0	0	0	13	486	0	0	0	0	0	0	1	0	0	0	0	0	0	1	0	0	0	0
C5CSG3	C5CSG3	Lysine--tRNA ligase (EC 6.1.1.6) (Lysyl-tRNA synthetase) (LysRS)	Variovorax paradoxus (strain S110)	ATP-binding;Aminoacyl-tRNA synthetase;Cytoplasm;Ligase;Magnesium;Metal-binding;Nucleotide-binding;Protein biosynthesis	lysyl-tRNA aminoacylation [GO:0006430]	cytoplasm [GO:0005737]	ATP binding [GO:0005524]; lysine-tRNA ligase activity [GO:0004824]; magnesium ion binding [GO:0000287]; nucleic acid binding [GO:0003676]	METAL 430; /note="Magnesium 1"; /evidence="ECO:0000255|HAMAP-Rule:MF_00252"; METAL 437; /note="Magnesium 1"; /evidence="ECO:0000255|HAMAP-Rule:MF_00252"; METAL 437; /note="Magnesium 2"; /evidence="ECO:0000255|HAMAP-Rule:MF_00252"			CATALYTIC ACTIVITY: Reaction=ATP + L-lysine + tRNA(Lys) = AMP + diphosphate + L-lysyl-tRNA(Lys); Xref=Rhea:RHEA:20792, Rhea:RHEA-COMP:9696, Rhea:RHEA-COMP:9697, ChEBI:CHEBI:30616, ChEBI:CHEBI:32551, ChEBI:CHEBI:33019, ChEBI:CHEBI:78442, ChEBI:CHEBI:78529, ChEBI:CHEBI:456215; EC=6.1.1.6; Evidence={ECO:0000255|HAMAP-Rule:MF_00252};							COFACTOR: Name=Mg(2+); Xref=ChEBI:CHEBI:18420; Evidence={ECO:0000255|HAMAP-Rule:MF_00252}; Note=Binds 3 Mg(2+) ions per subunit. {ECO:0000255|HAMAP-Rule:MF_00252};				254	206	6	20	1	0	0	0	0	0	0	1	0	0	0	0	1	0	0	0	0	0	0	2	0	0	0	1
I0Q2S7	I0Q2S7	Phosphoenolpyruvate carboxylase (PEPC) (PEPCase) (EC 4.1.1.31)	Streptococcus oralis SK610	Carbon dioxide fixation;Lyase;Magnesium;Pyruvate	carbon fixation [GO:0015977]; oxaloacetate metabolic process [GO:0006107]; tricarboxylic acid cycle [GO:0006099]		magnesium ion binding [GO:0000287]; phosphoenolpyruvate carboxylase activity [GO:0008964]				CATALYTIC ACTIVITY: Reaction=oxaloacetate + phosphate = hydrogencarbonate + phosphoenolpyruvate; Xref=Rhea:RHEA:28370, ChEBI:CHEBI:16452, ChEBI:CHEBI:17544, ChEBI:CHEBI:43474, ChEBI:CHEBI:58702; EC=4.1.1.31; Evidence={ECO:0000256|ARBA:ARBA00001071, ECO:0000256|HAMAP-Rule:MF_00595};		FUNCTION: Forms oxaloacetate, a four-carbon dicarboxylic acid source for the tricarboxylic acid cycle. {ECO:0000256|ARBA:ARBA00003670, ECO:0000256|HAMAP-Rule:MF_00595}.	ACT_SITE 138; /evidence="ECO:0000256|HAMAP-Rule:MF_00595, ECO:0000256|PROSITE-ProRule:PRU10111"; ACT_SITE 561; /evidence="ECO:0000256|HAMAP-Rule:MF_00595, ECO:0000256|PROSITE-ProRule:PRU10112"				COFACTOR: Name=Mg(2+); Xref=ChEBI:CHEBI:18420; Evidence={ECO:0000256|ARBA:ARBA00001946, ECO:0000256|HAMAP-Rule:MF_00595};				0	0	0	0	0	0	0	0	20	483	0	0	0	28	0	0	0	0	0	0	0	0	0	0	0	0	0	0
C4ZVU9	C4ZVU9	Pyridoxine/pyridoxal/pyridoxamine kinase (PN/PL/PM kinase) (EC 2.7.1.35) (B6-vitamer kinase)	Escherichia coli (strain K12 / MC4100 / BW2952)	ATP-binding;Kinase;Magnesium;Metal-binding;Nucleotide-binding;Transferase;Zinc	pyridoxal 5'-phosphate salvage [GO:0009443]		ATP binding [GO:0005524]; magnesium ion binding [GO:0000287]; pyridoxal kinase activity [GO:0008478]; zinc ion binding [GO:0008270]	METAL 136; /note="Magnesium"; /evidence="ECO:0000255|HAMAP-Rule:MF_01638"; METAL 162; /note="Magnesium"; /evidence="ECO:0000255|HAMAP-Rule:MF_01638"	NP_BIND 221..224; /note="ATP"; /evidence="ECO:0000255|HAMAP-Rule:MF_01638"	PATHWAY: Cofactor metabolism; pyridoxal 5'-phosphate salvage; pyridoxal 5'-phosphate from pyridoxal: step 1/1. {ECO:0000255|HAMAP-Rule:MF_01638}.; PATHWAY: Cofactor metabolism; pyridoxal 5'-phosphate salvage; pyridoxine 5'-phosphate from pyridoxine: step 1/1. {ECO:0000255|HAMAP-Rule:MF_01638}.; PATHWAY: Cofactor metabolism; pyridoxal 5'-phosphate salvage; pyridoxamine 5'-phosphate from pyridoxami…	CATALYTIC ACTIVITY: Reaction=ATP + pyridoxal = ADP + H(+) + pyridoxal 5'-phosphate; Xref=Rhea:RHEA:10224, ChEBI:CHEBI:15378, ChEBI:CHEBI:17310, ChEBI:CHEBI:30616, ChEBI:CHEBI:456216, ChEBI:CHEBI:597326; EC=2.7.1.35; Evidence={ECO:0000255|HAMAP-Rule:MF_01638}; CATALYTIC ACTIVITY: Reaction=ATP + pyridoxine = ADP + H(+) + pyridoxine 5'-phosphate; Xref=Rhea:RHEA:25108, ChEBI:CHEBI:15378, ChEBI:CHEBI:…		FUNCTION: B6-vitamer kinase involved in the salvage pathway of pyridoxal 5'-phosphate (PLP). Catalyzes the phosphorylation of pyridoxine (PN), pyridoxal (PL), and pyridoxamine (PM), forming their respective 5'-phosphorylated esters, i.e. PNP, PLP and PMP. {ECO:0000255|HAMAP-Rule:MF_01638}.			BINDING 23; /note="Substrate"; /evidence="ECO:0000255|HAMAP-Rule:MF_01638"; BINDING 59; /note="Substrate"; /evidence="ECO:0000255|HAMAP-Rule:MF_01638"; BINDING 125; /note="ATP"; /evidence="ECO:0000255|HAMAP-Rule:MF_01638"; BINDING 157; /note="ATP; via carbonyl oxygen"; /evidence="ECO:0000255|HAMAP-Rule:MF_01638"; BINDING 162; /note="ATP"; /evidence="ECO:0000255|HAMAP-Rule:MF_01638"; BINDING 195; …		COFACTOR: Name=Mg(2+); Xref=ChEBI:CHEBI:18420; Evidence={ECO:0000255|HAMAP-Rule:MF_01638};				0	0	307	173	1	1	0	0	0	0	0	0	0	0	0	0	0	0	0	0	0	0	0	0	0	0	0	0
E6V5N9	E6V5N9	1-deoxy-D-xylulose-5-phosphate synthase (EC 2.2.1.7) (1-deoxyxylulose-5-phosphate synthase) (DXP synthase) (DXPS)	Variovorax paradoxus (strain EPS)	Isoprene biosynthesis;Magnesium;Metal-binding;Thiamine biosynthesis;Thiamine pyrophosphate;Transferase	1-deoxy-D-xylulose 5-phosphate biosynthetic process [GO:0052865]; terpenoid biosynthetic process [GO:0016114]; thiamine biosynthetic process [GO:0009228]		1-deoxy-D-xylulose-5-phosphate synthase activity [GO:0008661]; magnesium ion binding [GO:0000287]; thiamine pyrophosphate binding [GO:0030976]	METAL 146; /note="Magnesium"; /evidence="ECO:0000256|HAMAP-Rule:MF_00315"; METAL 175; /note="Magnesium"; /evidence="ECO:0000256|HAMAP-Rule:MF_00315"		PATHWAY: Metabolic intermediate biosynthesis; 1-deoxy-D-xylulose 5-phosphate biosynthesis; 1-deoxy-D-xylulose 5-phosphate from D-glyceraldehyde 3-phosphate and pyruvate: step 1/1. {ECO:0000256|ARBA:ARBA00004980, ECO:0000256|HAMAP-Rule:MF_00315}.	CATALYTIC ACTIVITY: Reaction=D-glyceraldehyde 3-phosphate + H(+) + pyruvate = 1-deoxy-D-xylulose 5-phosphate + CO2; Xref=Rhea:RHEA:12605, ChEBI:CHEBI:15361, ChEBI:CHEBI:15378, ChEBI:CHEBI:16526, ChEBI:CHEBI:57792, ChEBI:CHEBI:59776; EC=2.2.1.7; Evidence={ECO:0000256|ARBA:ARBA00000647, ECO:0000256|HAMAP-Rule:MF_00315};		FUNCTION: Catalyzes the acyloin condensation reaction between C atoms 2 and 3 of pyruvate and glyceraldehyde 3-phosphate to yield 1-deoxy-D-xylulose-5-phosphate (DXP). {ECO:0000256|HAMAP-Rule:MF_00315}.			BINDING 74; /note="Thiamine pyrophosphate"; /evidence="ECO:0000256|HAMAP-Rule:MF_00315"; BINDING 175; /note="Thiamine pyrophosphate"; /evidence="ECO:0000256|HAMAP-Rule:MF_00315"; BINDING 282; /note="Thiamine pyrophosphate"; /evidence="ECO:0000256|HAMAP-Rule:MF_00315"; BINDING 364; /note="Thiamine pyrophosphate"; /evidence="ECO:0000256|HAMAP-Rule:MF_00315"		COFACTOR: Name=Mg(2+); Xref=ChEBI:CHEBI:18420; Evidence={ECO:0000256|ARBA:ARBA00001946}; ; COFACTOR: Name=Mg(2+); Xref=ChEBI:CHEBI:18420; Evidence={ECO:0000256|HAMAP-Rule:MF_00315}; Note=Binds 1 Mg(2+) ion per subunit. {ECO:0000256|HAMAP-Rule:MF_00315}; COFACTOR: Name=thiamine diphosphate; Xref=ChEBI:CHEBI:58937; Evidence={ECO:0000256|ARBA:ARBA00001964}; ; COFACTOR: Name=thiamine diphosphate; Xre…				0	0	1	0	89	121	0	13	5	249	0	0	0	0	0	0	1	0	0	0	0	0	0	1	1	0	0	0
E6UZ73	E6UZ73	4-hydroxythreonine-4-phosphate dehydrogenase (EC 1.1.1.262)	Variovorax paradoxus (strain EPS)	Metal-binding;Oxidoreductase			4-hydroxythreonine-4-phosphate dehydrogenase activity [GO:0050570]; metal ion binding [GO:0046872]; NAD binding [GO:0051287]															0	0	0	0	0	0	0	0	3	459	0	0	0	0	0	0	0	0	0	0	0	0	0	0	0	0	0	0
J3CAM7	J3CAM7	Acetolactate synthase (EC 2.2.1.6)	Variovorax sp. CF313	Amino-acid biosynthesis;Branched-chain amino acid biosynthesis;Magnesium;Metal-binding;Thiamine pyrophosphate;Transferase	isoleucine biosynthetic process [GO:0009097]; valine biosynthetic process [GO:0009099]		acetolactate synthase activity [GO:0003984]; flavin adenine dinucleotide binding [GO:0050660]; magnesium ion binding [GO:0000287]; thiamine pyrophosphate binding [GO:0030976]			PATHWAY: Amino-acid biosynthesis; L-isoleucine biosynthesis; L-isoleucine from 2-oxobutanoate: step 1/4. {ECO:0000256|ARBA:ARBA00004974, ECO:0000256|RuleBase:RU003591}.; PATHWAY: Amino-acid biosynthesis; L-valine biosynthesis; L-valine from pyruvate: step 1/4. {ECO:0000256|ARBA:ARBA00005025, ECO:0000256|RuleBase:RU003591}.	CATALYTIC ACTIVITY: Reaction=H(+) + 2 pyruvate = (2S)-2-acetolactate + CO2; Xref=Rhea:RHEA:25249, ChEBI:CHEBI:15361, ChEBI:CHEBI:15378, ChEBI:CHEBI:16526, ChEBI:CHEBI:58476; EC=2.2.1.6; Evidence={ECO:0000256|ARBA:ARBA00000673, ECO:0000256|RuleBase:RU003591};							COFACTOR: Name=Mg(2+); Xref=ChEBI:CHEBI:18420; Evidence={ECO:0000256|ARBA:ARBA00001946}; ; COFACTOR: Name=Mg(2+); Xref=ChEBI:CHEBI:18420; Evidence={ECO:0000256|RuleBase:RU003591}; Note=Binds 1 Mg(2+) ion per subunit. {ECO:0000256|RuleBase:RU003591}; COFACTOR: Name=thiamine diphosphate; Xref=ChEBI:CHEBI:58937; Evidence={ECO:0000256|ARBA:ARBA00001964}; ; COFACTOR: Name=thiamine diphosphate; Xref=Ch…				0	0	298	148	0	0	0	0	0	3	0	0	0	0	0	0	1	0	0	0	0	0	0	1	0	0	0	0
A7ZPL9	A7ZPL9	Pyridoxine/pyridoxal/pyridoxamine kinase (PN/PL/PM kinase) (EC 2.7.1.35) (B6-vitamer kinase)	Escherichia coli O139:H28 (strain E24377A / ETEC)	ATP-binding;Kinase;Magnesium;Metal-binding;Nucleotide-binding;Transferase;Zinc	pyridoxal 5'-phosphate salvage [GO:0009443]		ATP binding [GO:0005524]; magnesium ion binding [GO:0000287]; pyridoxal kinase activity [GO:0008478]; zinc ion binding [GO:0008270]	METAL 136; /note="Magnesium"; /evidence="ECO:0000255|HAMAP-Rule:MF_01638"; METAL 162; /note="Magnesium"; /evidence="ECO:0000255|HAMAP-Rule:MF_01638"	NP_BIND 221..224; /note="ATP"; /evidence="ECO:0000255|HAMAP-Rule:MF_01638"	PATHWAY: Cofactor metabolism; pyridoxal 5'-phosphate salvage; pyridoxal 5'-phosphate from pyridoxal: step 1/1. {ECO:0000255|HAMAP-Rule:MF_01638}.; PATHWAY: Cofactor metabolism; pyridoxal 5'-phosphate salvage; pyridoxine 5'-phosphate from pyridoxine: step 1/1. {ECO:0000255|HAMAP-Rule:MF_01638}.; PATHWAY: Cofactor metabolism; pyridoxal 5'-phosphate salvage; pyridoxamine 5'-phosphate from pyridoxami…	CATALYTIC ACTIVITY: Reaction=ATP + pyridoxal = ADP + H(+) + pyridoxal 5'-phosphate; Xref=Rhea:RHEA:10224, ChEBI:CHEBI:15378, ChEBI:CHEBI:17310, ChEBI:CHEBI:30616, ChEBI:CHEBI:456216, ChEBI:CHEBI:597326; EC=2.7.1.35; Evidence={ECO:0000255|HAMAP-Rule:MF_01638}; CATALYTIC ACTIVITY: Reaction=ATP + pyridoxine = ADP + H(+) + pyridoxine 5'-phosphate; Xref=Rhea:RHEA:25108, ChEBI:CHEBI:15378, ChEBI:CHEBI:…		FUNCTION: B6-vitamer kinase involved in the salvage pathway of pyridoxal 5'-phosphate (PLP). Catalyzes the phosphorylation of pyridoxine (PN), pyridoxal (PL), and pyridoxamine (PM), forming their respective 5'-phosphorylated esters, i.e. PNP, PLP and PMP. {ECO:0000255|HAMAP-Rule:MF_01638}.			BINDING 23; /note="Substrate"; /evidence="ECO:0000255|HAMAP-Rule:MF_01638"; BINDING 59; /note="Substrate"; /evidence="ECO:0000255|HAMAP-Rule:MF_01638"; BINDING 125; /note="ATP"; /evidence="ECO:0000255|HAMAP-Rule:MF_01638"; BINDING 157; /note="ATP; via carbonyl oxygen"; /evidence="ECO:0000255|HAMAP-Rule:MF_01638"; BINDING 162; /note="ATP"; /evidence="ECO:0000255|HAMAP-Rule:MF_01638"; BINDING 195; …		COFACTOR: Name=Mg(2+); Xref=ChEBI:CHEBI:18420; Evidence={ECO:0000255|HAMAP-Rule:MF_01638};				0	0	167	275	0	1	0	0	0	0	0	0	0	0	0	0	1	0	0	0	0	0	0	2	0	0	0	0
Q12B52	Q12B52	Acetolactate synthase (EC 2.2.1.6)	Polaromonas sp. (strain JS666 / ATCC BAA-500)	Amino-acid biosynthesis;Branched-chain amino acid biosynthesis;Magnesium;Metal-binding;Reference proteome;Thiamine pyrophosphate;Transferase	isoleucine biosynthetic process [GO:0009097]; valine biosynthetic process [GO:0009099]		acetolactate synthase activity [GO:0003984]; flavin adenine dinucleotide binding [GO:0050660]; magnesium ion binding [GO:0000287]; thiamine pyrophosphate binding [GO:0030976]			PATHWAY: Amino-acid biosynthesis; L-isoleucine biosynthesis; L-isoleucine from 2-oxobutanoate: step 1/4. {ECO:0000256|ARBA:ARBA00004974, ECO:0000256|RuleBase:RU003591}.; PATHWAY: Amino-acid biosynthesis; L-valine biosynthesis; L-valine from pyruvate: step 1/4. {ECO:0000256|ARBA:ARBA00005025, ECO:0000256|RuleBase:RU003591}.	CATALYTIC ACTIVITY: Reaction=H(+) + 2 pyruvate = (2S)-2-acetolactate + CO2; Xref=Rhea:RHEA:25249, ChEBI:CHEBI:15361, ChEBI:CHEBI:15378, ChEBI:CHEBI:16526, ChEBI:CHEBI:58476; EC=2.2.1.6; Evidence={ECO:0000256|ARBA:ARBA00000673, ECO:0000256|RuleBase:RU003591};							COFACTOR: Name=Mg(2+); Xref=ChEBI:CHEBI:18420; Evidence={ECO:0000256|ARBA:ARBA00001946}; ; COFACTOR: Name=Mg(2+); Xref=ChEBI:CHEBI:18420; Evidence={ECO:0000256|RuleBase:RU003591}; Note=Binds 1 Mg(2+) ion per subunit. {ECO:0000256|RuleBase:RU003591}; COFACTOR: Name=thiamine diphosphate; Xref=ChEBI:CHEBI:58937; Evidence={ECO:0000256|ARBA:ARBA00001964}; ; COFACTOR: Name=thiamine diphosphate; Xref=Ch…				0	1	378	58	0	0	0	0	0	0	0	0	0	0	0	0	0	0	0	0	0	0	0	0	0	0	0	0
E2E2I7	E2E2I7	Exoribonuclease H (EC 2.7.7.49) (EC 3.1.13.2) (EC 3.1.26.13) (Integrase) (Pol polyprotein) (Protease) (Retropepsin) (Reverse transcriptase/ribonuclease H) (Fragment)	Equine infectious anemia virus	Aspartyl protease;Coiled coil;DNA integration;DNA recombination;DNA-binding;Endonuclease;Hydrolase;Metal-binding;Multifunctional enzyme;Nuclease;Nucleotidyltransferase;Protease;RNA-directed DNA polymerase;Transferase;Viral genome integration;Virus entry into host cell;Zinc;Zinc-finger	DNA integration [GO:0015074]; DNA recombination [GO:0006310]; establishment of integrated proviral latency [GO:0075713]; viral entry into host cell [GO:0046718]; viral genome integration into host DNA [GO:0044826]		aspartic-type endopeptidase activity [GO:0004190]; DNA binding [GO:0003677]; exoribonuclease H activity [GO:0004533]; RNA-directed DNA polymerase activity [GO:0003964]; RNA-DNA hybrid ribonuclease activity [GO:0004523]; zinc ion binding [GO:0008270]				CATALYTIC ACTIVITY: Reaction=3'-end directed exonucleolytic cleavage of viral RNA-DNA hybrid.; EC=3.1.13.2; Evidence={ECO:0000256|ARBA:ARBA00000379}; CATALYTIC ACTIVITY: Reaction=Endohydrolysis of RNA in RNA/DNA hybrids. Three different cleavage modes: 1. sequence-specific internal cleavage of RNA. Human immunodeficiency virus type 1 and Moloney murine leukemia virus enzymes prefer to cleave the …	DNA_BIND 1084..1132; /note="Integrase-type"; /evidence="ECO:0000256|PROSITE-ProRule:PRU00506"	FUNCTION: During replicative cycle of retroviruses, the reverse-transcribed viral DNA is integrated into the host chromosome by the viral integrase enzyme. RNase H activity is associated with the reverse transcriptase. {ECO:0000256|ARBA:ARBA00023429}.								Pararnavirae	0	13	9	165	33	204	0	3	0	7	0	1	0	0	0	0	0	0	0	0	0	0	0	0	0	0	0	0
B9MDW4	B9MDW4	Phosphoribosyl-AMP cyclohydrolase (PRA-CH) (EC 3.5.4.19)	Acidovorax ebreus (strain TPSY) (Diaphorobacter sp. (strain TPSY))	Amino-acid biosynthesis;Cytoplasm;Histidine biosynthesis;Hydrolase;Magnesium;Metal-binding;Zinc	histidine biosynthetic process [GO:0000105]	cytoplasm [GO:0005737]	magnesium ion binding [GO:0000287]; phosphoribosyl-AMP cyclohydrolase activity [GO:0004635]; zinc ion binding [GO:0008270]	METAL 79; /note="Magnesium"; /evidence="ECO:0000255|HAMAP-Rule:MF_01021"; METAL 80; /note="Zinc; shared with dimeric partner"; /evidence="ECO:0000255|HAMAP-Rule:MF_01021"; METAL 81; /note="Magnesium"; /evidence="ECO:0000255|HAMAP-Rule:MF_01021"; METAL 83; /note="Magnesium"; /evidence="ECO:0000255|HAMAP-Rule:MF_01021"; METAL 100; /note="Zinc; shared with dimeric partner"; /evidence="ECO:0000255|HA…		PATHWAY: Amino-acid biosynthesis; L-histidine biosynthesis; L-histidine from 5-phospho-alpha-D-ribose 1-diphosphate: step 3/9. {ECO:0000255|HAMAP-Rule:MF_01021}.	CATALYTIC ACTIVITY: Reaction=1-(5-phospho-beta-D-ribosyl)-5'-AMP + H2O = 1-(5-phospho-beta-D-ribosyl)-5-[(5-phospho-beta-D-ribosylamino)methylideneamino]imidazole-4-carboxamide; Xref=Rhea:RHEA:20049, ChEBI:CHEBI:15377, ChEBI:CHEBI:58435, ChEBI:CHEBI:59457; EC=3.5.4.19; Evidence={ECO:0000255|HAMAP-Rule:MF_01021};		FUNCTION: Catalyzes the hydrolysis of the adenine ring of phosphoribosyl-AMP. {ECO:0000255|HAMAP-Rule:MF_01021}.					COFACTOR: Name=Mg(2+); Xref=ChEBI:CHEBI:18420; Evidence={ECO:0000255|HAMAP-Rule:MF_01021}; Note=Binds 1 Mg(2+) ion per subunit. {ECO:0000255|HAMAP-Rule:MF_01021}; COFACTOR: Name=Zn(2+); Xref=ChEBI:CHEBI:29105; Evidence={ECO:0000255|HAMAP-Rule:MF_01021}; Note=Binds 1 zinc ion per subunit. {ECO:0000255|HAMAP-Rule:MF_01021};				0	0	0	0	112	280	0	0	0	0	0	0	0	0	0	0	0	0	0	0	0	0	0	0	0	0	0	0
E9KU85	E9KU85	Exoribonuclease H (EC 2.7.7.49) (EC 3.1.13.2) (EC 3.1.26.13) (Integrase) (Pol polyprotein) (Protease) (Retropepsin) (Reverse transcriptase/ribonuclease H) (Fragment)	Equine infectious anemia virus	Aspartyl protease;Coiled coil;DNA integration;DNA recombination;DNA-binding;Endonuclease;Hydrolase;Metal-binding;Multifunctional enzyme;Nuclease;Nucleotidyltransferase;Protease;RNA-directed DNA polymerase;Transferase;Viral genome integration;Virus entry into host cell;Zinc;Zinc-finger	DNA integration [GO:0015074]; DNA recombination [GO:0006310]; establishment of integrated proviral latency [GO:0075713]; viral entry into host cell [GO:0046718]; viral genome integration into host DNA [GO:0044826]		aspartic-type endopeptidase activity [GO:0004190]; DNA binding [GO:0003677]; exoribonuclease H activity [GO:0004533]; RNA-directed DNA polymerase activity [GO:0003964]; RNA-DNA hybrid ribonuclease activity [GO:0004523]; zinc ion binding [GO:0008270]				CATALYTIC ACTIVITY: Reaction=3'-end directed exonucleolytic cleavage of viral RNA-DNA hybrid.; EC=3.1.13.2; Evidence={ECO:0000256|ARBA:ARBA00000379}; CATALYTIC ACTIVITY: Reaction=Endohydrolysis of RNA in RNA/DNA hybrids. Three different cleavage modes: 1. sequence-specific internal cleavage of RNA. Human immunodeficiency virus type 1 and Moloney murine leukemia virus enzymes prefer to cleave the …	DNA_BIND 1084..1132; /note="Integrase-type"; /evidence="ECO:0000256|PROSITE-ProRule:PRU00506"	FUNCTION: During replicative cycle of retroviruses, the reverse-transcribed viral DNA is integrated into the host chromosome by the viral integrase enzyme. RNase H activity is associated with the reverse transcriptase. {ECO:0000256|ARBA:ARBA00023429}.								Pararnavirae	5	4	47	81	62	132	0	19	0	35	0	0	0	0	0	0	0	0	0	0	0	0	0	0	0	0	0	0
E9KUD3	E9KUD3	Exoribonuclease H (EC 2.7.7.49) (EC 3.1.13.2) (EC 3.1.26.13) (Integrase) (Pol polyprotein) (Protease) (Retropepsin) (Reverse transcriptase/ribonuclease H) (Fragment)	Equine infectious anemia virus	Aspartyl protease;Coiled coil;DNA integration;DNA recombination;DNA-binding;Endonuclease;Hydrolase;Metal-binding;Multifunctional enzyme;Nuclease;Nucleotidyltransferase;Protease;RNA-directed DNA polymerase;Transferase;Viral genome integration;Virus entry into host cell;Zinc;Zinc-finger	DNA integration [GO:0015074]; DNA recombination [GO:0006310]; establishment of integrated proviral latency [GO:0075713]; viral entry into host cell [GO:0046718]; viral genome integration into host DNA [GO:0044826]		aspartic-type endopeptidase activity [GO:0004190]; DNA binding [GO:0003677]; exoribonuclease H activity [GO:0004533]; RNA-directed DNA polymerase activity [GO:0003964]; RNA-DNA hybrid ribonuclease activity [GO:0004523]; zinc ion binding [GO:0008270]				CATALYTIC ACTIVITY: Reaction=3'-end directed exonucleolytic cleavage of viral RNA-DNA hybrid.; EC=3.1.13.2; Evidence={ECO:0000256|ARBA:ARBA00000379}; CATALYTIC ACTIVITY: Reaction=Endohydrolysis of RNA in RNA/DNA hybrids. Three different cleavage modes: 1. sequence-specific internal cleavage of RNA. Human immunodeficiency virus type 1 and Moloney murine leukemia virus enzymes prefer to cleave the …	DNA_BIND 1084..1132; /note="Integrase-type"; /evidence="ECO:0000256|PROSITE-ProRule:PRU00506"	FUNCTION: During replicative cycle of retroviruses, the reverse-transcribed viral DNA is integrated into the host chromosome by the viral integrase enzyme. RNase H activity is associated with the reverse transcriptase. {ECO:0000256|ARBA:ARBA00023429}.								Pararnavirae	1	17	20	106	24	187	0	9	1	15	0	0	0	0	0	0	0	0	0	0	0	0	0	0	0	0	0	0
Q5FKM6	Q5FKM6	Enolase (EC 4.2.1.11) (2-phospho-D-glycerate hydro-lyase) (2-phosphoglycerate dehydratase)	Lactobacillus acidophilus (strain ATCC 700396 / NCK56 / N2 / NCFM)	Cytoplasm;Glycolysis;Lyase;Magnesium;Metal-binding;Reference proteome;Secreted	glycolytic process [GO:0006096]	cell surface [GO:0009986]; extracellular region [GO:0005576]; phosphopyruvate hydratase complex [GO:0000015]	magnesium ion binding [GO:0000287]; phosphopyruvate hydratase activity [GO:0004634]	METAL 242; /note="Magnesium"; /evidence="ECO:0000255|HAMAP-Rule:MF_00318"; METAL 286; /note="Magnesium"; /evidence="ECO:0000255|HAMAP-Rule:MF_00318"; METAL 313; /note="Magnesium"; /evidence="ECO:0000255|HAMAP-Rule:MF_00318"		PATHWAY: Carbohydrate degradation; glycolysis; pyruvate from D-glyceraldehyde 3-phosphate: step 4/5. {ECO:0000255|HAMAP-Rule:MF_00318}.	CATALYTIC ACTIVITY: Reaction=(2R)-2-phosphoglycerate = H2O + phosphoenolpyruvate; Xref=Rhea:RHEA:10164, ChEBI:CHEBI:15377, ChEBI:CHEBI:58289, ChEBI:CHEBI:58702; EC=4.2.1.11; Evidence={ECO:0000255|HAMAP-Rule:MF_00318};		FUNCTION: Catalyzes the reversible conversion of 2-phosphoglycerate into phosphoenolpyruvate. It is essential for the degradation of carbohydrates via glycolysis. {ECO:0000255|HAMAP-Rule:MF_00318}.	ACT_SITE 205; /note="Proton donor"; /evidence="ECO:0000255|HAMAP-Rule:MF_00318"; ACT_SITE 338; /note="Proton acceptor"; /evidence="ECO:0000255|HAMAP-Rule:MF_00318"	ACTIVITY REGULATION: The covalent binding to the substrate causes inactivation of the enzyme, and possibly serves as a signal for the export of the protein. {ECO:0000255|HAMAP-Rule:MF_00318}.	BINDING 155; /note="Substrate"; /evidence="ECO:0000255|HAMAP-Rule:MF_00318"; BINDING 164; /note="Substrate"; /evidence="ECO:0000255|HAMAP-Rule:MF_00318"; BINDING 286; /note="Substrate"; /evidence="ECO:0000255|HAMAP-Rule:MF_00318"; BINDING 313; /note="Substrate"; /evidence="ECO:0000255|HAMAP-Rule:MF_00318"; BINDING 338; /note="Substrate; covalent; in inhibited form"; /evidence="ECO:0000255|HAMAP-R…		COFACTOR: Name=Mg(2+); Xref=ChEBI:CHEBI:18420; Evidence={ECO:0000255|HAMAP-Rule:MF_00318};				0	0	0	0	190	187	0	0	0	0	0	0	0	0	0	0	0	0	0	0	0	0	0	0	0	0	0	0
W0F5I4	W0F5I4	Riboflavin biosynthesis protein RibBA [Includes: 3,4-dihydroxy-2-butanone 4-phosphate synthase (DHBP synthase) (EC 4.1.99.12); GTP cyclohydrolase-2 (EC 3.5.4.25) (GTP cyclohydrolase II)]	Niabella soli DSM 19437	GTP-binding;Hydrolase;Lyase;Magnesium;Manganese;Metal-binding;Multifunctional enzyme;Nucleotide-binding;Reference proteome;Riboflavin biosynthesis;Zinc	riboflavin biosynthetic process [GO:0009231]		3,4-dihydroxy-2-butanone-4-phosphate synthase activity [GO:0008686]; GTP binding [GO:0005525]; GTP cyclohydrolase II activity [GO:0003935]; magnesium ion binding [GO:0000287]; manganese ion binding [GO:0030145]; zinc ion binding [GO:0008270]	METAL 27; /note="Magnesium or manganese 1"; /evidence="ECO:0000256|HAMAP-Rule:MF_01283"; METAL 27; /note="Magnesium or manganese 2"; /evidence="ECO:0000256|HAMAP-Rule:MF_01283"; METAL 143; /note="Magnesium or manganese 2"; /evidence="ECO:0000256|HAMAP-Rule:MF_01283"; METAL 259; /note="Zinc; catalytic"; /evidence="ECO:0000256|HAMAP-Rule:MF_01283"; METAL 270; /note="Zinc; catalytic"; /evidence="ECO…	NP_BIND 254..258; /note="GTP"; /evidence="ECO:0000256|HAMAP-Rule:MF_01283"; NP_BIND 297..299; /note="GTP"; /evidence="ECO:0000256|HAMAP-Rule:MF_01283"	PATHWAY: Cofactor biosynthesis; riboflavin biosynthesis. {ECO:0000256|ARBA:ARBA00005104}.; PATHWAY: Cofactor biosynthesis; riboflavin biosynthesis; 2-hydroxy-3-oxobutyl phosphate from D-ribulose 5-phosphate: step 1/1. {ECO:0000256|ARBA:ARBA00004904, ECO:0000256|HAMAP-Rule:MF_01283}.; PATHWAY: Cofactor biosynthesis; riboflavin biosynthesis; 5-amino-6-(D-ribitylamino)uracil from GTP: step 1/4. {ECO…	CATALYTIC ACTIVITY: Reaction=D-ribulose 5-phosphate = (2S)-2-hydroxy-3-oxobutyl phosphate + formate + H(+); Xref=Rhea:RHEA:18457, ChEBI:CHEBI:15378, ChEBI:CHEBI:15740, ChEBI:CHEBI:58121, ChEBI:CHEBI:58830; EC=4.1.99.12; Evidence={ECO:0000256|ARBA:ARBA00000141, ECO:0000256|HAMAP-Rule:MF_01283}; CATALYTIC ACTIVITY: Reaction=GTP + 3 H2O = 2,5-diamino-6-hydroxy-4-(5-phosphoribosylamino)-pyrimidine + …		FUNCTION: Catalyzes the conversion of D-ribulose 5-phosphate to formate and 3,4-dihydroxy-2-butanone 4-phosphate. {ECO:0000256|ARBA:ARBA00002284, ECO:0000256|HAMAP-Rule:MF_01283}.; FUNCTION: Catalyzes the conversion of GTP to 2,5-diamino-6-ribosylamino-4(3H)-pyrimidinone 5'-phosphate (DARP), formate and pyrophosphate. {ECO:0000256|HAMAP-Rule:MF_01283}.	ACT_SITE 331; /note="Proton acceptor; for GTP cyclohydrolase activity"; /evidence="ECO:0000256|HAMAP-Rule:MF_01283"; ACT_SITE 333; /note="Nucleophile; for GTP cyclohydrolase activity"; /evidence="ECO:0000256|HAMAP-Rule:MF_01283"		BINDING 31; /note="D-ribulose 5-phosphate"; /evidence="ECO:0000256|HAMAP-Rule:MF_01283"; BINDING 166; /note="D-ribulose 5-phosphate"; /evidence="ECO:0000256|HAMAP-Rule:MF_01283"; BINDING 275; /note="GTP"; /evidence="ECO:0000256|HAMAP-Rule:MF_01283"; BINDING 319; /note="GTP"; /evidence="ECO:0000256|HAMAP-Rule:MF_01283"; BINDING 354; /note="GTP"; /evidence="ECO:0000256|HAMAP-Rule:MF_01283"; BINDING…		COFACTOR: Name=Mg(2+); Xref=ChEBI:CHEBI:18420; Evidence={ECO:0000256|HAMAP-Rule:MF_01283}; Name=Mn(2+); Xref=ChEBI:CHEBI:29035; Evidence={ECO:0000256|HAMAP-Rule:MF_01283}; Note=Binds 2 divalent metal cations per subunit. Magnesium or manganese. {ECO:0000256|HAMAP-Rule:MF_01283}; COFACTOR: Name=Zn(2+); Xref=ChEBI:CHEBI:29105; Evidence={ECO:0000256|ARBA:ARBA00001947}; ; COFACTOR: Name=Zn(2+); Xref=…				0	0	0	0	0	0	0	0	15	360	0	0	0	0	0	0	0	0	0	0	0	0	0	0	0	0	0	0
T1KNL9	T1KNL9	Inorganic diphosphatase (EC 3.6.1.1)	Tetranychus urticae (Two-spotted spider mite)	Hydrolase;Magnesium;Metal-binding;Reference proteome	phosphate-containing compound metabolic process [GO:0006796]	cytoplasm [GO:0005737]	inorganic diphosphatase activity [GO:0004427]; magnesium ion binding [GO:0000287]				CATALYTIC ACTIVITY: Reaction=diphosphate + H2O = H(+) + 2 phosphate; Xref=Rhea:RHEA:24576, ChEBI:CHEBI:15377, ChEBI:CHEBI:15378, ChEBI:CHEBI:33019, ChEBI:CHEBI:43474; EC=3.6.1.1; Evidence={ECO:0000256|ARBA:ARBA00000926};							COFACTOR: Name=Mg(2+); Xref=ChEBI:CHEBI:18420; Evidence={ECO:0000256|ARBA:ARBA00001946};			Metazoa	0	0	178	193	0	0	0	0	0	0	0	0	0	0	0	0	0	0	0	0	0	0	0	0	0	0	0	0
A8AD93	A8AD93	Uracil phosphoribosyltransferase (EC 2.4.2.9) (UMP pyrophosphorylase) (UPRTase)	Citrobacter koseri (strain ATCC BAA-895 / CDC 4225-83 / SGSC4696)	Allosteric enzyme;GTP-binding;Glycosyltransferase;Magnesium;Nucleotide-binding;Reference proteome;Transferase	nucleoside metabolic process [GO:0009116]; UMP salvage [GO:0044206]; uracil salvage [GO:0006223]		GTP binding [GO:0005525]; magnesium ion binding [GO:0000287]; uracil phosphoribosyltransferase activity [GO:0004845]			PATHWAY: Pyrimidine metabolism; UMP biosynthesis via salvage pathway; UMP from uracil: step 1/1. {ECO:0000255|HAMAP-Rule:MF_01218}.	CATALYTIC ACTIVITY: Reaction=diphosphate + UMP = 5-phospho-alpha-D-ribose 1-diphosphate + uracil; Xref=Rhea:RHEA:13017, ChEBI:CHEBI:17568, ChEBI:CHEBI:33019, ChEBI:CHEBI:57865, ChEBI:CHEBI:58017; EC=2.4.2.9; Evidence={ECO:0000255|HAMAP-Rule:MF_01218};		FUNCTION: Catalyzes the conversion of uracil and 5-phospho-alpha-D-ribose 1-diphosphate (PRPP) to UMP and diphosphate. {ECO:0000255|HAMAP-Rule:MF_01218}.		ACTIVITY REGULATION: Allosterically activated by GTP. {ECO:0000255|HAMAP-Rule:MF_01218}.	BINDING 78; /note="5-phospho-alpha-D-ribose 1-diphosphate"; /evidence="ECO:0000255|HAMAP-Rule:MF_01218"; BINDING 103; /note="5-phospho-alpha-D-ribose 1-diphosphate"; /evidence="ECO:0000255|HAMAP-Rule:MF_01218"; BINDING 193; /note="Uracil; via amide nitrogen"; /evidence="ECO:0000255|HAMAP-Rule:MF_01218"; BINDING 199; /note="5-phospho-alpha-D-ribose 1-diphosphate"; /evidence="ECO:0000255|HAMAP-Rule…		COFACTOR: Name=Mg(2+); Xref=ChEBI:CHEBI:18420; Evidence={ECO:0000255|HAMAP-Rule:MF_01218}; Note=Binds 1 Mg(2+) ion per subunit. The magnesium is bound as Mg-PRPP. {ECO:0000255|HAMAP-Rule:MF_01218};				0	0	51	156	54	118	0	0	0	0	0	0	0	0	0	0	2	0	0	0	1	0	5	22	0	0	0	0
Q5K117	Q5K117	Enolase (EC 4.2.1.11) (2-phospho-D-glycerate hydro-lyase) (2-phosphoglycerate dehydratase)	Lactobacillus crispatus	Cytoplasm;Glycolysis;Lyase;Magnesium;Metal-binding;Secreted	glycolytic process [GO:0006096]	cell surface [GO:0009986]; extracellular region [GO:0005576]; phosphopyruvate hydratase complex [GO:0000015]	magnesium ion binding [GO:0000287]; phosphopyruvate hydratase activity [GO:0004634]	METAL 242; /note="Magnesium"; /evidence="ECO:0000256|HAMAP-Rule:MF_00318"; METAL 286; /note="Magnesium"; /evidence="ECO:0000256|HAMAP-Rule:MF_00318"; METAL 313; /note="Magnesium"; /evidence="ECO:0000256|HAMAP-Rule:MF_00318"		PATHWAY: Carbohydrate degradation. {ECO:0000256|ARBA:ARBA00004921}.; PATHWAY: Carbohydrate degradation; glycolysis; pyruvate from D-glyceraldehyde 3-phosphate: step 4/5. {ECO:0000256|ARBA:ARBA00005031, ECO:0000256|HAMAP-Rule:MF_00318}.	CATALYTIC ACTIVITY: Reaction=(2R)-2-phosphoglycerate = H2O + phosphoenolpyruvate; Xref=Rhea:RHEA:10164, ChEBI:CHEBI:15377, ChEBI:CHEBI:58289, ChEBI:CHEBI:58702; EC=4.2.1.11; Evidence={ECO:0000256|ARBA:ARBA00000767, ECO:0000256|HAMAP-Rule:MF_00318};		FUNCTION: Catalyzes the reversible conversion of 2-phosphoglycerate into phosphoenolpyruvate. It is essential for the degradation of carbohydrates via glycolysis. {ECO:0000256|HAMAP-Rule:MF_00318}.	ACT_SITE 205; /note="Proton donor"; /evidence="ECO:0000256|HAMAP-Rule:MF_00318, ECO:0000256|PIRSR:PIRSR001400-1"; ACT_SITE 338; /note="Proton acceptor"; /evidence="ECO:0000256|HAMAP-Rule:MF_00318, ECO:0000256|PIRSR:PIRSR001400-1"	ACTIVITY REGULATION: The covalent binding to the substrate causes inactivation of the enzyme, and possibly serves as a signal for the export of the protein. {ECO:0000256|HAMAP-Rule:MF_00318}.	BINDING 155; /note="Substrate"; /evidence="ECO:0000256|HAMAP-Rule:MF_00318, ECO:0000256|PIRSR:PIRSR001400-2"; BINDING 164; /note="Substrate"; /evidence="ECO:0000256|HAMAP-Rule:MF_00318, ECO:0000256|PIRSR:PIRSR001400-2"; BINDING 286; /note="Substrate"; /evidence="ECO:0000256|HAMAP-Rule:MF_00318, ECO:0000256|PIRSR:PIRSR001400-2"; BINDING 313; /note="Substrate"; /evidence="ECO:0000256|HAMAP-Rule:MF_…		COFACTOR: Name=Mg(2+); Xref=ChEBI:CHEBI:18420; Evidence={ECO:0000256|ARBA:ARBA00001946, ECO:0000256|HAMAP-Rule:MF_00318};				0	0	1	0	165	187	0	0	0	0	0	0	0	0	0	0	0	0	0	0	0	0	0	0	0	0	0	0
Q8Z6F5	Q8Z6F5	DNA topoisomerase 3 (EC 5.6.2.1) (DNA topoisomerase III)	Salmonella typhi	DNA-binding;Isomerase;Magnesium;Metal-binding;Topoisomerase	DNA topological change [GO:0006265]		DNA binding [GO:0003677]; DNA topoisomerase type I (single strand cut, ATP-independent) activity [GO:0003917]; magnesium ion binding [GO:0000287]	METAL 7; /note="Magnesium 1; catalytic"; /evidence="ECO:0000255|HAMAP-Rule:MF_00953"; METAL 103; /note="Magnesium 1; catalytic"; /evidence="ECO:0000255|HAMAP-Rule:MF_00953"; METAL 103; /note="Magnesium 2"; /evidence="ECO:0000255|HAMAP-Rule:MF_00953"; METAL 105; /note="Magnesium 2"; /evidence="ECO:0000255|HAMAP-Rule:MF_00953"			CATALYTIC ACTIVITY: Reaction=ATP-independent breakage of single-stranded DNA, followed by passage and rejoining.; EC=5.6.2.1; Evidence={ECO:0000255|HAMAP-Rule:MF_00953};		FUNCTION: Releases the supercoiling and torsional tension of DNA, which is introduced during the DNA replication and transcription, by transiently cleaving and rejoining one strand of the DNA duplex. Introduces a single-strand break via transesterification at a target site in duplex DNA. The scissile phosphodiester is attacked by the catalytic tyrosine of the enzyme, resulting in the formation of…	ACT_SITE 328; /note="O-(5'-phospho-DNA)-tyrosine intermediate"; /evidence="ECO:0000255|HAMAP-Rule:MF_00953"				COFACTOR: Name=Mg(2+); Xref=ChEBI:CHEBI:18420; Evidence={ECO:0000255|HAMAP-Rule:MF_00953}; Note=Binds two Mg(2+) per subunit. {ECO:0000255|HAMAP-Rule:MF_00953};				147	229	1	0	0	0	0	0	0	0	0	0	0	0	0	0	3	0	0	0	1	0	7	40	0	0	0	0
B7X2M8	B7X2M8	Phenylalanine--tRNA ligase beta subunit (EC 6.1.1.20) (Phenylalanyl-tRNA synthetase beta subunit) (PheRS)	Comamonas testosteroni (strain DSM 14576 / KF-1)	ATP-binding;Aminoacyl-tRNA synthetase;Cytoplasm;Ligase;Magnesium;Metal-binding;Nucleotide-binding;Protein biosynthesis;RNA-binding;tRNA-binding	phenylalanyl-tRNA aminoacylation [GO:0006432]	cytoplasm [GO:0005737]	ATP binding [GO:0005524]; magnesium ion binding [GO:0000287]; phenylalanine-tRNA ligase activity [GO:0004826]; tRNA binding [GO:0000049]	METAL 463; /note="Magnesium"; /evidence="ECO:0000256|HAMAP-Rule:MF_00283"; METAL 469; /note="Magnesium; via carbonyl oxygen"; /evidence="ECO:0000256|HAMAP-Rule:MF_00283"; METAL 472; /note="Magnesium"; /evidence="ECO:0000256|HAMAP-Rule:MF_00283"; METAL 473; /note="Magnesium"; /evidence="ECO:0000256|HAMAP-Rule:MF_00283"			CATALYTIC ACTIVITY: Reaction=ATP + L-phenylalanine + tRNA(Phe) = AMP + diphosphate + H(+) + L-phenylalanyl-tRNA(Phe); Xref=Rhea:RHEA:19413, Rhea:RHEA-COMP:9668, Rhea:RHEA-COMP:9699, ChEBI:CHEBI:15378, ChEBI:CHEBI:30616, ChEBI:CHEBI:33019, ChEBI:CHEBI:58095, ChEBI:CHEBI:78442, ChEBI:CHEBI:78531, ChEBI:CHEBI:456215; EC=6.1.1.20; Evidence={ECO:0000256|ARBA:ARBA00000395, ECO:0000256|HAMAP-Rule:MF_002…							COFACTOR: Name=Mg(2+); Xref=ChEBI:CHEBI:18420; Evidence={ECO:0000256|ARBA:ARBA00001946}; ; COFACTOR: Name=Mg(2+); Xref=ChEBI:CHEBI:18420; Evidence={ECO:0000256|HAMAP-Rule:MF_00283}; Note=Binds 2 magnesium ions per tetramer. {ECO:0000256|HAMAP-Rule:MF_00283};				0	0	176	193	0	0	0	0	0	0	0	0	0	0	0	0	3	0	0	0	2	0	1	35	0	0	0	0
E6V6J1	E6V6J1	Anthranilate phosphoribosyltransferase (EC 2.4.2.18)	Variovorax paradoxus (strain EPS)	Amino-acid biosynthesis;Aromatic amino acid biosynthesis;Glycosyltransferase;Magnesium;Metal-binding;Transferase;Tryptophan biosynthesis	tryptophan biosynthetic process [GO:0000162]		anthranilate phosphoribosyltransferase activity [GO:0004048]; magnesium ion binding [GO:0000287]	METAL 95; /note="Magnesium 1"; /evidence="ECO:0000256|HAMAP-Rule:MF_00211"; METAL 228; /note="Magnesium 2"; /evidence="ECO:0000256|HAMAP-Rule:MF_00211"; METAL 229; /note="Magnesium 1"; /evidence="ECO:0000256|HAMAP-Rule:MF_00211"; METAL 229; /note="Magnesium 2"; /evidence="ECO:0000256|HAMAP-Rule:MF_00211"		PATHWAY: Amino-acid biosynthesis; L-tryptophan biosynthesis; L-tryptophan from chorismate: step 2/5. {ECO:0000256|HAMAP-Rule:MF_00211}.	CATALYTIC ACTIVITY: Reaction=diphosphate + N-(5-phospho-beta-D-ribosyl)anthranilate = 5-phospho-alpha-D-ribose 1-diphosphate + anthranilate; Xref=Rhea:RHEA:11768, ChEBI:CHEBI:16567, ChEBI:CHEBI:18277, ChEBI:CHEBI:33019, ChEBI:CHEBI:58017; EC=2.4.2.18; Evidence={ECO:0000256|HAMAP-Rule:MF_00211};		FUNCTION: Catalyzes the transfer of the phosphoribosyl group of 5-phosphorylribose-1-pyrophosphate (PRPP) to anthranilate to yield N-(5'-phosphoribosyl)-anthranilate (PRA). {ECO:0000256|HAMAP-Rule:MF_00211}.			BINDING 83; /note="Anthranilate 1; via carbonyl oxygen"; /evidence="ECO:0000256|HAMAP-Rule:MF_00211"; BINDING 83; /note="Phosphoribosylpyrophosphate; via amide nitrogen"; /evidence="ECO:0000256|HAMAP-Rule:MF_00211"; BINDING 91; /note="Phosphoribosylpyrophosphate"; /evidence="ECO:0000256|HAMAP-Rule:MF_00211"; BINDING 123; /note="Phosphoribosylpyrophosphate; via amide nitrogen"; /evidence="ECO:0000…		COFACTOR: Name=Mg(2+); Xref=ChEBI:CHEBI:18420; Evidence={ECO:0000256|HAMAP-Rule:MF_00211}; Note=Binds 2 magnesium ions per monomer. {ECO:0000256|HAMAP-Rule:MF_00211};				0	0	245	93	0	1	0	0	0	0	0	0	0	0	0	0	0	0	0	0	0	0	0	0	0	0	0	0
A4VZZ0	A4VZZ0	Phosphoenolpyruvate carboxylase (PEPC) (PEPCase) (EC 4.1.1.31)	Streptococcus suis (strain 98HAH33)	Carbon dioxide fixation;Lyase;Magnesium	carbon fixation [GO:0015977]; oxaloacetate metabolic process [GO:0006107]; tricarboxylic acid cycle [GO:0006099]		magnesium ion binding [GO:0000287]; phosphoenolpyruvate carboxylase activity [GO:0008964]				CATALYTIC ACTIVITY: Reaction=oxaloacetate + phosphate = hydrogencarbonate + phosphoenolpyruvate; Xref=Rhea:RHEA:28370, ChEBI:CHEBI:16452, ChEBI:CHEBI:17544, ChEBI:CHEBI:43474, ChEBI:CHEBI:58702; EC=4.1.1.31; Evidence={ECO:0000255|HAMAP-Rule:MF_00595};		FUNCTION: Forms oxaloacetate, a four-carbon dicarboxylic acid source for the tricarboxylic acid cycle. {ECO:0000255|HAMAP-Rule:MF_00595}.	ACT_SITE 138; /evidence="ECO:0000255|HAMAP-Rule:MF_00595"; ACT_SITE 561; /evidence="ECO:0000255|HAMAP-Rule:MF_00595"				COFACTOR: Name=Mg(2+); Xref=ChEBI:CHEBI:18420; Evidence={ECO:0000255|HAMAP-Rule:MF_00595};				0	0	0	0	0	0	0	0	5	338	0	0	0	7	0	0	0	0	0	0	0	0	0	0	0	0	0	0
E6V1V7	E6V1V7	Acetolactate synthase (EC 2.2.1.6)	Variovorax paradoxus (strain EPS)	Amino-acid biosynthesis;Branched-chain amino acid biosynthesis;Magnesium;Metal-binding;Thiamine pyrophosphate;Transferase	isoleucine biosynthetic process [GO:0009097]; valine biosynthetic process [GO:0009099]		acetolactate synthase activity [GO:0003984]; flavin adenine dinucleotide binding [GO:0050660]; magnesium ion binding [GO:0000287]; thiamine pyrophosphate binding [GO:0030976]			PATHWAY: Amino-acid biosynthesis; L-isoleucine biosynthesis; L-isoleucine from 2-oxobutanoate: step 1/4. {ECO:0000256|ARBA:ARBA00004974, ECO:0000256|RuleBase:RU003591}.; PATHWAY: Amino-acid biosynthesis; L-valine biosynthesis; L-valine from pyruvate: step 1/4. {ECO:0000256|ARBA:ARBA00005025, ECO:0000256|RuleBase:RU003591}.	CATALYTIC ACTIVITY: Reaction=H(+) + 2 pyruvate = (2S)-2-acetolactate + CO2; Xref=Rhea:RHEA:25249, ChEBI:CHEBI:15361, ChEBI:CHEBI:15378, ChEBI:CHEBI:16526, ChEBI:CHEBI:58476; EC=2.2.1.6; Evidence={ECO:0000256|ARBA:ARBA00000673, ECO:0000256|RuleBase:RU003591};							COFACTOR: Name=Mg(2+); Xref=ChEBI:CHEBI:18420; Evidence={ECO:0000256|ARBA:ARBA00001946}; ; COFACTOR: Name=Mg(2+); Xref=ChEBI:CHEBI:18420; Evidence={ECO:0000256|RuleBase:RU003591}; Note=Binds 1 Mg(2+) ion per subunit. {ECO:0000256|RuleBase:RU003591}; COFACTOR: Name=thiamine diphosphate; Xref=ChEBI:CHEBI:58937; Evidence={ECO:0000256|ARBA:ARBA00001964}; ; COFACTOR: Name=thiamine diphosphate; Xref=Ch…				0	0	173	152	2	5	0	0	0	0	0	0	0	0	0	0	0	0	0	0	0	0	0	4	0	0	0	0
S2X7T9	A0A7U9HSS6	4-hydroxythreonine-4-phosphate dehydrogenase	Delftia acidovorans CCUG 15835																			0	0	0	0	0	0	0	0	1	320	0	0	0	0	0	0	0	0	0	0	0	0	0	1	0	0	0	0
C7XID2	C7XID2	Pyruvate kinase (EC 2.7.1.40)	Lactobacillus crispatus 125-2-CHN	ATP-binding;Glycolysis;Kinase;Magnesium;Metal-binding;Nucleotide-binding;Potassium;Pyruvate;Transferase			ATP binding [GO:0005524]; kinase activity [GO:0016301]; magnesium ion binding [GO:0000287]; potassium ion binding [GO:0030955]; pyruvate kinase activity [GO:0004743]			PATHWAY: Carbohydrate degradation. {ECO:0000256|ARBA:ARBA00004921}.; PATHWAY: Carbohydrate degradation; glycolysis; pyruvate from D-glyceraldehyde 3-phosphate: step 5/5. {ECO:0000256|ARBA:ARBA00004997, ECO:0000256|RuleBase:RU000504}.	CATALYTIC ACTIVITY: Reaction=ATP + pyruvate = ADP + H(+) + phosphoenolpyruvate; Xref=Rhea:RHEA:18157, ChEBI:CHEBI:15361, ChEBI:CHEBI:15378, ChEBI:CHEBI:30616, ChEBI:CHEBI:58702, ChEBI:CHEBI:456216; EC=2.7.1.40; Evidence={ECO:0000256|RuleBase:RU000504};							COFACTOR: Name=K(+); Xref=ChEBI:CHEBI:29103; Evidence={ECO:0000256|ARBA:ARBA00001958}; ; COFACTOR: Name=Mg(2+); Xref=ChEBI:CHEBI:18420; Evidence={ECO:0000256|ARBA:ARBA00001946};				0	0	0	0	195	115	0	0	0	0	0	0	0	0	0	0	0	0	0	0	0	0	0	0	0	0	0	0
E6UVE0	E6UVE0	Stress response kinase A (EC 2.7.11.1) (Serine/threonine-protein kinase SrkA)	Variovorax paradoxus (strain EPS)	ATP-binding;Cytoplasm;Kinase;Magnesium;Metal-binding;Nucleotide-binding;Phosphoprotein;Serine/threonine-protein kinase;Stress response;Transferase		cytoplasm [GO:0005737]	ATP binding [GO:0005524]; magnesium ion binding [GO:0000287]; protein serine kinase activity [GO:0106310]; protein threonine kinase activity [GO:0106311]	METAL 220; /note="Magnesium"; /evidence="ECO:0000256|HAMAP-Rule:MF_01497"; METAL 237; /note="Magnesium"; /evidence="ECO:0000256|HAMAP-Rule:MF_01497"			CATALYTIC ACTIVITY: Reaction=ATP + L-seryl-[protein] = ADP + H(+) + O-phospho-L-seryl-[protein]; Xref=Rhea:RHEA:17989, Rhea:RHEA-COMP:9863, Rhea:RHEA-COMP:11604, ChEBI:CHEBI:15378, ChEBI:CHEBI:29999, ChEBI:CHEBI:30616, ChEBI:CHEBI:83421, ChEBI:CHEBI:456216; EC=2.7.11.1; Evidence={ECO:0000256|HAMAP-Rule:MF_01497}; CATALYTIC ACTIVITY: Reaction=ATP + L-threonyl-[protein] = ADP + H(+) + O-phospho-L-t…		FUNCTION: A protein kinase that phosphorylates Ser and Thr residues. Probably acts to suppress the effects of stress linked to accumulation of reactive oxygen species. Probably involved in the extracytoplasmic stress response. {ECO:0000256|HAMAP-Rule:MF_01497}.	ACT_SITE 215; /note="Proton acceptor"; /evidence="ECO:0000256|HAMAP-Rule:MF_01497"; ACT_SITE 237; /evidence="ECO:0000256|HAMAP-Rule:MF_01497"				COFACTOR: Name=Mg(2+); Xref=ChEBI:CHEBI:18420; Evidence={ECO:0000256|HAMAP-Rule:MF_01497};				0	0	0	0	0	0	0	0	13	296	0	0	0	1	0	0	0	0	0	0	0	0	0	2	0	0	0	1
B7MGB3	B7MGB3	D-galactonate dehydratase (GalD) (EC 4.2.1.6)	Escherichia coli O45:K1 (strain S88 / ExPEC)	Lyase;Magnesium;Metal-binding	cellular amino acid catabolic process [GO:0009063]; D-galactonate catabolic process [GO:0034194]		galactonate dehydratase activity [GO:0008869]; magnesium ion binding [GO:0000287]	METAL 183; /note="Magnesium"; /evidence="ECO:0000255|HAMAP-Rule:MF_01289"; METAL 209; /note="Magnesium"; /evidence="ECO:0000255|HAMAP-Rule:MF_01289"; METAL 235; /note="Magnesium"; /evidence="ECO:0000255|HAMAP-Rule:MF_01289"		PATHWAY: Carbohydrate acid metabolism; D-galactonate degradation; D-glyceraldehyde 3-phosphate and pyruvate from D-galactonate: step 1/3. {ECO:0000255|HAMAP-Rule:MF_01289}.	CATALYTIC ACTIVITY: Reaction=D-galactonate = 2-dehydro-3-deoxy-D-galactonate + H2O; Xref=Rhea:RHEA:18649, ChEBI:CHEBI:12931, ChEBI:CHEBI:15377, ChEBI:CHEBI:57989; EC=4.2.1.6; Evidence={ECO:0000255|HAMAP-Rule:MF_01289};		FUNCTION: Catalyzes the dehydration of D-galactonate to 2-keto-3-deoxy-D-galactonate. {ECO:0000255|HAMAP-Rule:MF_01289}.	ACT_SITE 185; /note="Proton donor"; /evidence="ECO:0000250"; ACT_SITE 285; /note="Proton acceptor"; /evidence="ECO:0000250"				COFACTOR: Name=Mg(2+); Xref=ChEBI:CHEBI:18420; Evidence={ECO:0000255|HAMAP-Rule:MF_01289}; Note=Binds 1 Mg(2+) ion per subunit. {ECO:0000255|HAMAP-Rule:MF_01289};				0	0	211	122	0	0	0	0	0	0	0	0	0	0	0	0	5	0	1	0	1	0	2	44	0	0	0	0
M5BLJ1	M5BLJ1	S-adenosylmethionine synthase (EC 2.5.1.6)	Thanatephorus cucumeris (strain AG1-IB / isolate 7/3/14) (Lettuce bottom rot fungus) (Rhizoctonia solani)	ATP-binding;Magnesium;Metal-binding;Nucleotide-binding;One-carbon metabolism;Potassium;Transferase	one-carbon metabolic process [GO:0006730]; S-adenosylmethionine biosynthetic process [GO:0006556]		ATP binding [GO:0005524]; metal ion binding [GO:0046872]; methionine adenosyltransferase activity [GO:0004478]			PATHWAY: Amino-acid biosynthesis; S-adenosyl-L-methionine biosynthesis; S-adenosyl-L-methionine from L-methionine: step 1/1. {ECO:0000256|ARBA:ARBA00005224, ECO:0000256|RuleBase:RU000541}.	CATALYTIC ACTIVITY: Reaction=ATP + H2O + L-methionine = diphosphate + phosphate + S-adenosyl-L-methionine; Xref=Rhea:RHEA:21080, ChEBI:CHEBI:15377, ChEBI:CHEBI:30616, ChEBI:CHEBI:33019, ChEBI:CHEBI:43474, ChEBI:CHEBI:57844, ChEBI:CHEBI:59789; EC=2.5.1.6; Evidence={ECO:0000256|ARBA:ARBA00001513, ECO:0000256|RuleBase:RU000541};		FUNCTION: Catalyzes the formation of S-adenosylmethionine from methionine and ATP. {ECO:0000256|RuleBase:RU000541}.					COFACTOR: Name=K(+); Xref=ChEBI:CHEBI:29103; Evidence={ECO:0000256|ARBA:ARBA00001958}; ; COFACTOR: Name=K(+); Xref=ChEBI:CHEBI:29103; Evidence={ECO:0000256|RuleBase:RU000541}; Note=Binds 1 potassium ion per subunit. The potassium ion interacts primarily with the substrate. {ECO:0000256|RuleBase:RU000541}; COFACTOR: Name=Mg(2+); Xref=ChEBI:CHEBI:18420; Evidence={ECO:0000256|ARBA:ARBA00001946}; ; C…			Fungi	0	0	0	0	9	279	0	0	0	0	0	0	0	0	0	0	0	0	0	0	0	0	0	0	0	0	0	0
A1VK43	A1VK43	Phosphoribosyl-AMP cyclohydrolase (PRA-CH) (EC 3.5.4.19)	Polaromonas naphthalenivorans (strain CJ2)	Amino-acid biosynthesis;Cytoplasm;Histidine biosynthesis;Hydrolase;Magnesium;Metal-binding;Reference proteome;Zinc	histidine biosynthetic process [GO:0000105]	cytoplasm [GO:0005737]	magnesium ion binding [GO:0000287]; phosphoribosyl-AMP cyclohydrolase activity [GO:0004635]; zinc ion binding [GO:0008270]	METAL 76; /note="Magnesium"; /evidence="ECO:0000255|HAMAP-Rule:MF_01021"; METAL 77; /note="Zinc; shared with dimeric partner"; /evidence="ECO:0000255|HAMAP-Rule:MF_01021"; METAL 78; /note="Magnesium"; /evidence="ECO:0000255|HAMAP-Rule:MF_01021"; METAL 80; /note="Magnesium"; /evidence="ECO:0000255|HAMAP-Rule:MF_01021"; METAL 97; /note="Zinc; shared with dimeric partner"; /evidence="ECO:0000255|HAM…		PATHWAY: Amino-acid biosynthesis; L-histidine biosynthesis; L-histidine from 5-phospho-alpha-D-ribose 1-diphosphate: step 3/9. {ECO:0000255|HAMAP-Rule:MF_01021}.	CATALYTIC ACTIVITY: Reaction=1-(5-phospho-beta-D-ribosyl)-5'-AMP + H2O = 1-(5-phospho-beta-D-ribosyl)-5-[(5-phospho-beta-D-ribosylamino)methylideneamino]imidazole-4-carboxamide; Xref=Rhea:RHEA:20049, ChEBI:CHEBI:15377, ChEBI:CHEBI:58435, ChEBI:CHEBI:59457; EC=3.5.4.19; Evidence={ECO:0000255|HAMAP-Rule:MF_01021};		FUNCTION: Catalyzes the hydrolysis of the adenine ring of phosphoribosyl-AMP. {ECO:0000255|HAMAP-Rule:MF_01021}.					COFACTOR: Name=Mg(2+); Xref=ChEBI:CHEBI:18420; Evidence={ECO:0000255|HAMAP-Rule:MF_01021}; Note=Binds 1 Mg(2+) ion per subunit. {ECO:0000255|HAMAP-Rule:MF_01021}; COFACTOR: Name=Zn(2+); Xref=ChEBI:CHEBI:29105; Evidence={ECO:0000255|HAMAP-Rule:MF_01021}; Note=Binds 1 zinc ion per subunit. {ECO:0000255|HAMAP-Rule:MF_01021};				0	0	0	0	108	177	0	0	0	0	0	0	0	0	0	0	1	0	0	0	1	0	1	2	0	0	0	0
Q7WK46	Q7WK46	Lysine--tRNA ligase (EC 6.1.1.6) (Lysyl-tRNA synthetase) (LysRS)	Bordetella bronchiseptica (strain ATCC BAA-588 / NCTC 13252 / RB50) (Alcaligenes bronchisepticus)	ATP-binding;Aminoacyl-tRNA synthetase;Cytoplasm;Ligase;Magnesium;Metal-binding;Nucleotide-binding;Protein biosynthesis	lysyl-tRNA aminoacylation [GO:0006430]	cytoplasm [GO:0005737]	ATP binding [GO:0005524]; lysine-tRNA ligase activity [GO:0004824]; magnesium ion binding [GO:0000287]; nucleic acid binding [GO:0003676]	METAL 416; /note="Magnesium 1"; /evidence="ECO:0000255|HAMAP-Rule:MF_00252"; METAL 423; /note="Magnesium 1"; /evidence="ECO:0000255|HAMAP-Rule:MF_00252"; METAL 423; /note="Magnesium 2"; /evidence="ECO:0000255|HAMAP-Rule:MF_00252"			CATALYTIC ACTIVITY: Reaction=ATP + L-lysine + tRNA(Lys) = AMP + diphosphate + L-lysyl-tRNA(Lys); Xref=Rhea:RHEA:20792, Rhea:RHEA-COMP:9696, Rhea:RHEA-COMP:9697, ChEBI:CHEBI:30616, ChEBI:CHEBI:32551, ChEBI:CHEBI:33019, ChEBI:CHEBI:78442, ChEBI:CHEBI:78529, ChEBI:CHEBI:456215; EC=6.1.1.6; Evidence={ECO:0000255|HAMAP-Rule:MF_00252};							COFACTOR: Name=Mg(2+); Xref=ChEBI:CHEBI:18420; Evidence={ECO:0000255|HAMAP-Rule:MF_00252}; Note=Binds 3 Mg(2+) ions per subunit. {ECO:0000255|HAMAP-Rule:MF_00252};				1	21	162	97	0	0	0	0	0	0	0	0	0	0	0	0	0	0	0	0	0	0	0	1	0	0	0	0
C7XGI6	C7XGI6	Enolase (EC 4.2.1.11) (2-phospho-D-glycerate hydro-lyase) (2-phosphoglycerate dehydratase)	Lactobacillus crispatus 125-2-CHN	Cytoplasm;Glycolysis;Lyase;Magnesium;Metal-binding;Pyruvate;Secreted	glycolytic process [GO:0006096]	cell surface [GO:0009986]; extracellular region [GO:0005576]; phosphopyruvate hydratase complex [GO:0000015]	magnesium ion binding [GO:0000287]; phosphopyruvate hydratase activity [GO:0004634]	METAL 242; /note="Magnesium"; /evidence="ECO:0000256|HAMAP-Rule:MF_00318"; METAL 286; /note="Magnesium"; /evidence="ECO:0000256|HAMAP-Rule:MF_00318"; METAL 313; /note="Magnesium"; /evidence="ECO:0000256|HAMAP-Rule:MF_00318"		PATHWAY: Carbohydrate degradation. {ECO:0000256|ARBA:ARBA00004921}.; PATHWAY: Carbohydrate degradation; glycolysis; pyruvate from D-glyceraldehyde 3-phosphate: step 4/5. {ECO:0000256|ARBA:ARBA00005031, ECO:0000256|HAMAP-Rule:MF_00318}.	CATALYTIC ACTIVITY: Reaction=(2R)-2-phosphoglycerate = H2O + phosphoenolpyruvate; Xref=Rhea:RHEA:10164, ChEBI:CHEBI:15377, ChEBI:CHEBI:58289, ChEBI:CHEBI:58702; EC=4.2.1.11; Evidence={ECO:0000256|ARBA:ARBA00000767, ECO:0000256|HAMAP-Rule:MF_00318};		FUNCTION: Catalyzes the reversible conversion of 2-phosphoglycerate into phosphoenolpyruvate. It is essential for the degradation of carbohydrates via glycolysis. {ECO:0000256|HAMAP-Rule:MF_00318}.	ACT_SITE 205; /note="Proton donor"; /evidence="ECO:0000256|HAMAP-Rule:MF_00318, ECO:0000256|PIRSR:PIRSR001400-1"; ACT_SITE 338; /note="Proton acceptor"; /evidence="ECO:0000256|HAMAP-Rule:MF_00318, ECO:0000256|PIRSR:PIRSR001400-1"	ACTIVITY REGULATION: The covalent binding to the substrate causes inactivation of the enzyme, and possibly serves as a signal for the export of the protein. {ECO:0000256|HAMAP-Rule:MF_00318}.	BINDING 155; /note="Substrate"; /evidence="ECO:0000256|HAMAP-Rule:MF_00318, ECO:0000256|PIRSR:PIRSR001400-2"; BINDING 164; /note="Substrate"; /evidence="ECO:0000256|HAMAP-Rule:MF_00318, ECO:0000256|PIRSR:PIRSR001400-2"; BINDING 286; /note="Substrate"; /evidence="ECO:0000256|HAMAP-Rule:MF_00318, ECO:0000256|PIRSR:PIRSR001400-2"; BINDING 313; /note="Substrate"; /evidence="ECO:0000256|HAMAP-Rule:MF_…		COFACTOR: Name=Mg(2+); Xref=ChEBI:CHEBI:18420; Evidence={ECO:0000256|ARBA:ARBA00001946, ECO:0000256|HAMAP-Rule:MF_00318};				0	0	0	0	158	121	0	0	0	0	0	0	0	0	0	0	0	0	0	0	0	0	0	0	0	0	0	0
A7MQX5	A7MQX5	Succinate--CoA ligase [ADP-forming] subunit beta (EC 6.2.1.5) (Succinyl-CoA synthetase subunit beta) (SCS-beta)	Cronobacter sakazakii (strain ATCC BAA-894) (Enterobacter sakazakii)	ATP-binding;Ligase;Magnesium;Metal-binding;Nucleotide-binding;Tricarboxylic acid cycle	tricarboxylic acid cycle [GO:0006099]		ATP binding [GO:0005524]; magnesium ion binding [GO:0000287]; succinate-CoA ligase (ADP-forming) activity [GO:0004775]	METAL 199; /note="Magnesium"; /evidence="ECO:0000255|HAMAP-Rule:MF_00558"; METAL 213; /note="Magnesium"; /evidence="ECO:0000255|HAMAP-Rule:MF_00558"	NP_BIND 53..55; /note="ATP"; /evidence="ECO:0000255|HAMAP-Rule:MF_00558"	PATHWAY: Carbohydrate metabolism; tricarboxylic acid cycle; succinate from succinyl-CoA (ligase route): step 1/1. {ECO:0000255|HAMAP-Rule:MF_00558}.	CATALYTIC ACTIVITY: Reaction=ATP + CoA + succinate = ADP + phosphate + succinyl-CoA; Xref=Rhea:RHEA:17661, ChEBI:CHEBI:30031, ChEBI:CHEBI:30616, ChEBI:CHEBI:43474, ChEBI:CHEBI:57287, ChEBI:CHEBI:57292, ChEBI:CHEBI:456216; EC=6.2.1.5; Evidence={ECO:0000255|HAMAP-Rule:MF_00558};		FUNCTION: Succinyl-CoA synthetase functions in the citric acid cycle (TCA), coupling the hydrolysis of succinyl-CoA to the synthesis of either ATP or GTP and thus represents the only step of substrate-level phosphorylation in the TCA. The beta subunit provides nucleotide specificity of the enzyme and binds the substrate succinate, while the binding sites for coenzyme A and phosphate are found in …			BINDING 46; /note="ATP"; /evidence="ECO:0000255|HAMAP-Rule:MF_00558"; BINDING 99; /note="ATP"; /evidence="ECO:0000255|HAMAP-Rule:MF_00558"; BINDING 102; /note="ATP; via amide nitrogen"; /evidence="ECO:0000255|HAMAP-Rule:MF_00558"; BINDING 107; /note="ATP"; /evidence="ECO:0000255|HAMAP-Rule:MF_00558"; BINDING 264; /note="Substrate; shared with subunit alpha"; /evidence="ECO:0000255|HAMAP-Rule:MF_0…		COFACTOR: Name=Mg(2+); Xref=ChEBI:CHEBI:18420; Evidence={ECO:0000255|HAMAP-Rule:MF_00558}; Note=Binds 1 Mg(2+) ion per subunit. {ECO:0000255|HAMAP-Rule:MF_00558};				150	160	1	0	0	0	0	0	0	0	0	0	0	0	0	0	9	0	1	0	1	0	9	46	0	0	0	0
A7ZJA8	A7ZJA8	Succinate--CoA ligase [ADP-forming] subunit beta (EC 6.2.1.5) (Succinyl-CoA synthetase subunit beta) (SCS-beta)	Escherichia coli O139:H28 (strain E24377A / ETEC)	ATP-binding;Ligase;Magnesium;Metal-binding;Nucleotide-binding;Tricarboxylic acid cycle	tricarboxylic acid cycle [GO:0006099]		ATP binding [GO:0005524]; magnesium ion binding [GO:0000287]; succinate-CoA ligase (ADP-forming) activity [GO:0004775]	METAL 199; /note="Magnesium"; /evidence="ECO:0000255|HAMAP-Rule:MF_00558"; METAL 213; /note="Magnesium"; /evidence="ECO:0000255|HAMAP-Rule:MF_00558"	NP_BIND 53..55; /note="ATP"; /evidence="ECO:0000255|HAMAP-Rule:MF_00558"	PATHWAY: Carbohydrate metabolism; tricarboxylic acid cycle; succinate from succinyl-CoA (ligase route): step 1/1. {ECO:0000255|HAMAP-Rule:MF_00558}.	CATALYTIC ACTIVITY: Reaction=ATP + CoA + succinate = ADP + phosphate + succinyl-CoA; Xref=Rhea:RHEA:17661, ChEBI:CHEBI:30031, ChEBI:CHEBI:30616, ChEBI:CHEBI:43474, ChEBI:CHEBI:57287, ChEBI:CHEBI:57292, ChEBI:CHEBI:456216; EC=6.2.1.5; Evidence={ECO:0000255|HAMAP-Rule:MF_00558};		FUNCTION: Succinyl-CoA synthetase functions in the citric acid cycle (TCA), coupling the hydrolysis of succinyl-CoA to the synthesis of either ATP or GTP and thus represents the only step of substrate-level phosphorylation in the TCA. The beta subunit provides nucleotide specificity of the enzyme and binds the substrate succinate, while the binding sites for coenzyme A and phosphate are found in …			BINDING 46; /note="ATP"; /evidence="ECO:0000255|HAMAP-Rule:MF_00558"; BINDING 99; /note="ATP"; /evidence="ECO:0000255|HAMAP-Rule:MF_00558"; BINDING 102; /note="ATP; via amide nitrogen"; /evidence="ECO:0000255|HAMAP-Rule:MF_00558"; BINDING 107; /note="ATP"; /evidence="ECO:0000255|HAMAP-Rule:MF_00558"; BINDING 264; /note="Substrate; shared with subunit alpha"; /evidence="ECO:0000255|HAMAP-Rule:MF_0…		COFACTOR: Name=Mg(2+); Xref=ChEBI:CHEBI:18420; Evidence={ECO:0000255|HAMAP-Rule:MF_00558}; Note=Binds 1 Mg(2+) ion per subunit. {ECO:0000255|HAMAP-Rule:MF_00558};				143	135	0	0	0	0	0	0	0	0	0	0	0	0	0	0	3	0	0	0	0	0	3	25	0	0	0	0
A6G3V7	A6G3V7	Probable 3-isopropylmalate dehydrogenase	Plesiocystis pacifica SIR-1	Reference proteome			magnesium ion binding [GO:0000287]; NAD binding [GO:0051287]; oxidoreductase activity, acting on the CH-OH group of donors, NAD or NADP as acceptor [GO:0016616]															0	0	250	0	0	0	0	0	0	0	0	0	0	0	0	0	0	0	0	0	0	0	0	0	0	0	0	0
G8TLL0	G8TLL0	Phosphoribosyl pyrophosphate synthase (EC 2.7.6.1)	Niastella koreensis (strain DSM 17620 / KACC 11465 / NBRC 106392 / GR20-10)	ATP-binding;Kinase;Metal-binding;Nucleotide biosynthesis;Nucleotide-binding;Reference proteome;Transferase	nucleoside metabolic process [GO:0009116]; nucleotide biosynthetic process [GO:0009165]; ribonucleoside monophosphate biosynthetic process [GO:0009156]		ATP binding [GO:0005524]; kinase activity [GO:0016301]; magnesium ion binding [GO:0000287]; ribose phosphate diphosphokinase activity [GO:0004749]				CATALYTIC ACTIVITY: Reaction=ATP + D-ribose 5-phosphate = 5-phospho-alpha-D-ribose 1-diphosphate + AMP + H(+); Xref=Rhea:RHEA:15609, ChEBI:CHEBI:15378, ChEBI:CHEBI:30616, ChEBI:CHEBI:58017, ChEBI:CHEBI:78346, ChEBI:CHEBI:456215; EC=2.7.6.1; Evidence={ECO:0000256|ARBA:ARBA00000179};											0	0	0	0	156	91	0	0	0	0	0	0	0	0	0	0	0	0	0	0	0	0	0	0	0	0	0	0
E6V0Q3	E6V0Q3	Ketol-acid reductoisomerase (NADP(+)) (KARI) (EC 1.1.1.86) (Acetohydroxy-acid isomeroreductase) (AHIR) (Alpha-keto-beta-hydroxylacyl reductoisomerase)	Variovorax paradoxus (strain EPS)	Amino-acid biosynthesis;Branched-chain amino acid biosynthesis;Isomerase;Magnesium;Metal-binding;NADP;Oxidoreductase	isoleucine biosynthetic process [GO:0009097]; valine biosynthetic process [GO:0009099]		isomerase activity [GO:0016853]; ketol-acid reductoisomerase activity [GO:0004455]; magnesium ion binding [GO:0000287]; NADP binding [GO:0050661]	METAL 190; /note="Magnesium 1"; /evidence="ECO:0000256|HAMAP-Rule:MF_00435, ECO:0000256|PROSITE-ProRule:PRU01198"; METAL 190; /note="Magnesium 2"; /evidence="ECO:0000256|HAMAP-Rule:MF_00435, ECO:0000256|PROSITE-ProRule:PRU01198"; METAL 194; /note="Magnesium 1"; /evidence="ECO:0000256|HAMAP-Rule:MF_00435, ECO:0000256|PROSITE-ProRule:PRU01198"; METAL 226; /note="Magnesium 2"; /evidence="ECO:0000256…	NP_BIND 24..27; /note="NADP"; /evidence="ECO:0000256|HAMAP-Rule:MF_00435"	PATHWAY: Amino-acid biosynthesis; L-isoleucine biosynthesis; L-isoleucine from 2-oxobutanoate: step 2/4. {ECO:0000256|ARBA:ARBA00004885, ECO:0000256|HAMAP-Rule:MF_00435}.; PATHWAY: Amino-acid biosynthesis; L-valine biosynthesis; L-valine from pyruvate: step 2/4. {ECO:0000256|ARBA:ARBA00004864, ECO:0000256|HAMAP-Rule:MF_00435}.	CATALYTIC ACTIVITY: Reaction=(2R)-2,3-dihydroxy-3-methylbutanoate + NADP(+) = (2S)-2-acetolactate + H(+) + NADPH; Xref=Rhea:RHEA:22068, ChEBI:CHEBI:15378, ChEBI:CHEBI:49072, ChEBI:CHEBI:57783, ChEBI:CHEBI:58349, ChEBI:CHEBI:58476; EC=1.1.1.86; Evidence={ECO:0000256|HAMAP-Rule:MF_00435}; CATALYTIC ACTIVITY: Reaction=(2R,3R)-2,3-dihydroxy-3-methylpentanoate + NADP(+) = (S)-2-ethyl-2-hydroxy-3-oxobu…		FUNCTION: Involved in the biosynthesis of branched-chain amino acids (BCAA). Catalyzes an alkyl-migration followed by a ketol-acid reduction of (S)-2-acetolactate (S2AL) to yield (R)-2,3-dihydroxy-isovalerate. In the isomerase reaction, S2AL is rearranged via a Mg-dependent methyl migration to produce 3-hydroxy-3-methyl-2-ketobutyrate (HMKB). In the reductase reaction, this 2-ketoacid undergoes a…	ACT_SITE 107; /evidence="ECO:0000256|HAMAP-Rule:MF_00435"		BINDING 47; /note="NADP"; /evidence="ECO:0000256|HAMAP-Rule:MF_00435"; BINDING 52; /note="NADP"; /evidence="ECO:0000256|HAMAP-Rule:MF_00435"; BINDING 133; /note="NADP; via amide nitrogen"; /evidence="ECO:0000256|HAMAP-Rule:MF_00435"; BINDING 251; /note="Substrate"; /evidence="ECO:0000256|HAMAP-Rule:MF_00435, ECO:0000256|PROSITE-ProRule:PRU01198"		COFACTOR: Name=Mg(2+); Xref=ChEBI:CHEBI:18420; Evidence={ECO:0000256|ARBA:ARBA00001946}; ; COFACTOR: Name=Mg(2+); Xref=ChEBI:CHEBI:18420; Evidence={ECO:0000256|HAMAP-Rule:MF_00435}; Note=Binds 2 magnesium ions per subunit. {ECO:0000256|HAMAP-Rule:MF_00435};				0	0	0	0	0	0	0	0	18	221	0	0	0	0	0	0	0	0	0	0	0	0	0	0	0	0	0	0
Q043Z5	Q043Z5	Enolase 1 (EC 4.2.1.11) (2-phospho-D-glycerate hydro-lyase 1) (2-phosphoglycerate dehydratase 1)	Lactobacillus gasseri (strain ATCC 33323 / DSM 20243 / BCRC 14619 / CIP 102991 / JCM 1131 / KCTC 3163 / NCIMB 11718 / NCTC 13722 / AM63)	Cytoplasm;Glycolysis;Lyase;Magnesium;Metal-binding;Secreted	glycolytic process [GO:0006096]	cell surface [GO:0009986]; extracellular region [GO:0005576]; phosphopyruvate hydratase complex [GO:0000015]	magnesium ion binding [GO:0000287]; phosphopyruvate hydratase activity [GO:0004634]	METAL 242; /note="Magnesium"; /evidence="ECO:0000255|HAMAP-Rule:MF_00318"; METAL 286; /note="Magnesium"; /evidence="ECO:0000255|HAMAP-Rule:MF_00318"; METAL 313; /note="Magnesium"; /evidence="ECO:0000255|HAMAP-Rule:MF_00318"		PATHWAY: Carbohydrate degradation; glycolysis; pyruvate from D-glyceraldehyde 3-phosphate: step 4/5. {ECO:0000255|HAMAP-Rule:MF_00318}.	CATALYTIC ACTIVITY: Reaction=(2R)-2-phosphoglycerate = H2O + phosphoenolpyruvate; Xref=Rhea:RHEA:10164, ChEBI:CHEBI:15377, ChEBI:CHEBI:58289, ChEBI:CHEBI:58702; EC=4.2.1.11; Evidence={ECO:0000255|HAMAP-Rule:MF_00318};		FUNCTION: Catalyzes the reversible conversion of 2-phosphoglycerate into phosphoenolpyruvate. It is essential for the degradation of carbohydrates via glycolysis. {ECO:0000255|HAMAP-Rule:MF_00318}.	ACT_SITE 205; /note="Proton donor"; /evidence="ECO:0000255|HAMAP-Rule:MF_00318"; ACT_SITE 338; /note="Proton acceptor"; /evidence="ECO:0000255|HAMAP-Rule:MF_00318"	ACTIVITY REGULATION: The covalent binding to the substrate causes inactivation of the enzyme, and possibly serves as a signal for the export of the protein. {ECO:0000255|HAMAP-Rule:MF_00318}.	BINDING 155; /note="Substrate"; /evidence="ECO:0000255|HAMAP-Rule:MF_00318"; BINDING 164; /note="Substrate"; /evidence="ECO:0000255|HAMAP-Rule:MF_00318"; BINDING 286; /note="Substrate"; /evidence="ECO:0000255|HAMAP-Rule:MF_00318"; BINDING 313; /note="Substrate"; /evidence="ECO:0000255|HAMAP-Rule:MF_00318"; BINDING 338; /note="Substrate; covalent; in inhibited form"; /evidence="ECO:0000255|HAMAP-R…		COFACTOR: Name=Mg(2+); Xref=ChEBI:CHEBI:18420; Evidence={ECO:0000255|HAMAP-Rule:MF_00318};				0	0	0	0	48	184	0	0	0	0	0	0	0	0	0	0	0	0	0	0	0	0	0	0	0	0	0	0
K7W7H5	K7W7H5	Polymerase protein (Fragment)	Equine infectious anemia virus	Coiled coil;Endonuclease;Hydrolase;Nuclease;Nucleotidyltransferase;RNA-directed DNA polymerase;Transferase			endonuclease activity [GO:0004519]; RNA-directed DNA polymerase activity [GO:0003964]														Pararnavirae	2	1	13	29	57	119	0	0	0	5	0	0	0	0	0	0	0	0	0	0	0	0	0	0	0	0	0	0
E2E2M9	E2E2M9	Exoribonuclease H (EC 2.7.7.49) (EC 3.1.13.2) (EC 3.1.26.13) (Integrase) (Pol polyprotein) (Protease) (Retropepsin) (Reverse transcriptase/ribonuclease H) (Fragment)	Equine infectious anemia virus	Aspartyl protease;Coiled coil;DNA integration;DNA recombination;DNA-binding;Endonuclease;Hydrolase;Metal-binding;Multifunctional enzyme;Nuclease;Nucleotidyltransferase;Protease;RNA-directed DNA polymerase;Transferase;Viral genome integration;Virus entry into host cell;Zinc;Zinc-finger	DNA integration [GO:0015074]; DNA recombination [GO:0006310]; establishment of integrated proviral latency [GO:0075713]; viral entry into host cell [GO:0046718]; viral genome integration into host DNA [GO:0044826]		aspartic-type endopeptidase activity [GO:0004190]; DNA binding [GO:0003677]; exoribonuclease H activity [GO:0004533]; RNA-directed DNA polymerase activity [GO:0003964]; RNA-DNA hybrid ribonuclease activity [GO:0004523]; zinc ion binding [GO:0008270]				CATALYTIC ACTIVITY: Reaction=3'-end directed exonucleolytic cleavage of viral RNA-DNA hybrid.; EC=3.1.13.2; Evidence={ECO:0000256|ARBA:ARBA00000379}; CATALYTIC ACTIVITY: Reaction=Endohydrolysis of RNA in RNA/DNA hybrids. Three different cleavage modes: 1. sequence-specific internal cleavage of RNA. Human immunodeficiency virus type 1 and Moloney murine leukemia virus enzymes prefer to cleave the …	DNA_BIND 1084..1132; /note="Integrase-type"; /evidence="ECO:0000256|PROSITE-ProRule:PRU00506"	FUNCTION: During replicative cycle of retroviruses, the reverse-transcribed viral DNA is integrated into the host chromosome by the viral integrase enzyme. RNase H activity is associated with the reverse transcriptase. {ECO:0000256|ARBA:ARBA00023429}.								Pararnavirae	1	2	32	10	41	21	0	100	0	9	2	0	0	0	0	0	0	0	0	0	0	0	0	0	0	0	0	0
A7MN07	A7MN07	D-galactonate dehydratase (GalD) (EC 4.2.1.6)	Cronobacter sakazakii (strain ATCC BAA-894) (Enterobacter sakazakii)	Lyase;Magnesium;Metal-binding	cellular amino acid catabolic process [GO:0009063]; D-galactonate catabolic process [GO:0034194]		galactonate dehydratase activity [GO:0008869]; magnesium ion binding [GO:0000287]	METAL 183; /note="Magnesium"; /evidence="ECO:0000255|HAMAP-Rule:MF_01289"; METAL 209; /note="Magnesium"; /evidence="ECO:0000255|HAMAP-Rule:MF_01289"; METAL 235; /note="Magnesium"; /evidence="ECO:0000255|HAMAP-Rule:MF_01289"		PATHWAY: Carbohydrate acid metabolism; D-galactonate degradation; D-glyceraldehyde 3-phosphate and pyruvate from D-galactonate: step 1/3. {ECO:0000255|HAMAP-Rule:MF_01289}.	CATALYTIC ACTIVITY: Reaction=D-galactonate = 2-dehydro-3-deoxy-D-galactonate + H2O; Xref=Rhea:RHEA:18649, ChEBI:CHEBI:12931, ChEBI:CHEBI:15377, ChEBI:CHEBI:57989; EC=4.2.1.6; Evidence={ECO:0000255|HAMAP-Rule:MF_01289};		FUNCTION: Catalyzes the dehydration of D-galactonate to 2-keto-3-deoxy-D-galactonate. {ECO:0000255|HAMAP-Rule:MF_01289}.	ACT_SITE 185; /note="Proton donor"; /evidence="ECO:0000250"; ACT_SITE 285; /note="Proton acceptor"; /evidence="ECO:0000250"				COFACTOR: Name=Mg(2+); Xref=ChEBI:CHEBI:18420; Evidence={ECO:0000255|HAMAP-Rule:MF_01289}; Note=Binds 1 Mg(2+) ion per subunit. {ECO:0000255|HAMAP-Rule:MF_01289};				0	0	107	129	0	0	0	0	0	0	0	0	0	0	0	0	3	0	1	0	0	0	3	25	1	0	0	0
T1X7A7	T1X7A7	4-hydroxythreonine-4-phosphate dehydrogenase PdxA (EC 1.1.1.262)	Variovorax paradoxus B4	Metal-binding;Oxidoreductase			4-hydroxythreonine-4-phosphate dehydrogenase activity [GO:0050570]; metal ion binding [GO:0046872]; NAD binding [GO:0051287]															0	0	0	0	0	0	0	0	8	203	0	0	0	0	0	0	0	0	0	0	0	0	1	0	0	0	0	0
H2AMG5	H2AMG5	Pyrophosphate phospho-hydrolase (EC 3.6.1.1)	Kazachstania africana (strain ATCC 22294 / BCRC 22015 / CBS 2517 / CECT 1963 / NBRC 1671 / NRRL Y-8276) (Yeast) (Kluyveromyces africanus)	Hydrolase;Magnesium;Metal-binding;Reference proteome	phosphate-containing compound metabolic process [GO:0006796]	cytoplasm [GO:0005737]	inorganic diphosphatase activity [GO:0004427]; magnesium ion binding [GO:0000287]				CATALYTIC ACTIVITY: Reaction=diphosphate + H2O = H(+) + 2 phosphate; Xref=Rhea:RHEA:24576, ChEBI:CHEBI:15377, ChEBI:CHEBI:15378, ChEBI:CHEBI:33019, ChEBI:CHEBI:43474; EC=3.6.1.1; Evidence={ECO:0000256|ARBA:ARBA00000926};							COFACTOR: Name=Mg(2+); Xref=ChEBI:CHEBI:18420; Evidence={ECO:0000256|ARBA:ARBA00001946};			Fungi	0	0	130	80	0	0	0	0	0	0	0	0	0	0	0	0	0	0	0	0	0	0	0	0	0	0	0	0
A7ZRS4	A7ZRS4	3,4-dihydroxy-2-butanone 4-phosphate synthase (DHBP synthase) (EC 4.1.99.12)	Escherichia coli O139:H28 (strain E24377A / ETEC)	Lyase;Magnesium;Manganese;Metal-binding;Riboflavin biosynthesis	riboflavin biosynthetic process [GO:0009231]		3,4-dihydroxy-2-butanone-4-phosphate synthase activity [GO:0008686]; magnesium ion binding [GO:0000287]; manganese ion binding [GO:0030145]	METAL 38; /note="Magnesium or manganese 1"; /evidence="ECO:0000255|HAMAP-Rule:MF_00180"; METAL 38; /note="Magnesium or manganese 2"; /evidence="ECO:0000255|HAMAP-Rule:MF_00180"; METAL 153; /note="Magnesium or manganese 2"; /evidence="ECO:0000255|HAMAP-Rule:MF_00180"		PATHWAY: Cofactor biosynthesis; riboflavin biosynthesis; 2-hydroxy-3-oxobutyl phosphate from D-ribulose 5-phosphate: step 1/1. {ECO:0000255|HAMAP-Rule:MF_00180}.	CATALYTIC ACTIVITY: Reaction=D-ribulose 5-phosphate = (2S)-2-hydroxy-3-oxobutyl phosphate + formate + H(+); Xref=Rhea:RHEA:18457, ChEBI:CHEBI:15378, ChEBI:CHEBI:15740, ChEBI:CHEBI:58121, ChEBI:CHEBI:58830; EC=4.1.99.12; Evidence={ECO:0000255|HAMAP-Rule:MF_00180};		FUNCTION: Catalyzes the conversion of D-ribulose 5-phosphate to formate and 3,4-dihydroxy-2-butanone 4-phosphate. {ECO:0000255|HAMAP-Rule:MF_00180}.			BINDING 42; /note="Substrate"; /evidence="ECO:0000255|HAMAP-Rule:MF_00180"; BINDING 174; /note="Substrate"; /evidence="ECO:0000255|HAMAP-Rule:MF_00180"		COFACTOR: Name=Mg(2+); Xref=ChEBI:CHEBI:18420; Evidence={ECO:0000255|HAMAP-Rule:MF_00180}; Name=Mn(2+); Xref=ChEBI:CHEBI:29035; Evidence={ECO:0000255|HAMAP-Rule:MF_00180}; Note=Binds 2 divalent metal cations per subunit. Magnesium or manganese. {ECO:0000255|HAMAP-Rule:MF_00180};				0	0	111	99	0	0	0	0	0	0	0	0	0	0	0	0	0	0	0	0	0	0	0	1	0	0	0	0
E9KUF1	E9KUF1	Exoribonuclease H (EC 2.7.7.49) (EC 3.1.13.2) (EC 3.1.26.13) (Integrase) (Pol polyprotein) (Protease) (Retropepsin) (Reverse transcriptase/ribonuclease H) (Fragment)	Equine infectious anemia virus	Aspartyl protease;Coiled coil;DNA integration;DNA recombination;DNA-binding;Endonuclease;Hydrolase;Metal-binding;Multifunctional enzyme;Nuclease;Nucleotidyltransferase;Protease;RNA-directed DNA polymerase;Transferase;Viral genome integration;Virus entry into host cell;Zinc;Zinc-finger	DNA integration [GO:0015074]; DNA recombination [GO:0006310]; establishment of integrated proviral latency [GO:0075713]; viral entry into host cell [GO:0046718]; viral genome integration into host DNA [GO:0044826]		aspartic-type endopeptidase activity [GO:0004190]; DNA binding [GO:0003677]; exoribonuclease H activity [GO:0004533]; RNA-directed DNA polymerase activity [GO:0003964]; RNA-DNA hybrid ribonuclease activity [GO:0004523]; zinc ion binding [GO:0008270]				CATALYTIC ACTIVITY: Reaction=3'-end directed exonucleolytic cleavage of viral RNA-DNA hybrid.; EC=3.1.13.2; Evidence={ECO:0000256|ARBA:ARBA00000379}; CATALYTIC ACTIVITY: Reaction=Endohydrolysis of RNA in RNA/DNA hybrids. Three different cleavage modes: 1. sequence-specific internal cleavage of RNA. Human immunodeficiency virus type 1 and Moloney murine leukemia virus enzymes prefer to cleave the …	DNA_BIND 1084..1132; /note="Integrase-type"; /evidence="ECO:0000256|PROSITE-ProRule:PRU00506"	FUNCTION: During replicative cycle of retroviruses, the reverse-transcribed viral DNA is integrated into the host chromosome by the viral integrase enzyme. RNase H activity is associated with the reverse transcriptase. {ECO:0000256|ARBA:ARBA00023429}.								Pararnavirae	0	1	14	137	18	27	1	5	0	4	0	0	0	0	0	0	0	0	0	0	0	0	0	0	0	0	0	0
M0U6I7	M0U6I7	Pyruvate kinase (EC 2.7.1.40)	Musa acuminata subsp. malaccensis (Wild banana) (Musa malaccensis)	ATP-binding;Glycolysis;Kinase;Magnesium;Metal-binding;Nucleotide-binding;Pyruvate;Reference proteome;Transferase	glycolytic process [GO:0006096]	cytoplasm [GO:0005737]	ATP binding [GO:0005524]; kinase activity [GO:0016301]; magnesium ion binding [GO:0000287]; potassium ion binding [GO:0030955]; pyruvate kinase activity [GO:0004743]			PATHWAY: Carbohydrate degradation. {ECO:0000256|ARBA:ARBA00004921}.; PATHWAY: Carbohydrate degradation; glycolysis; pyruvate from D-glyceraldehyde 3-phosphate: step 5/5. {ECO:0000256|ARBA:ARBA00004997, ECO:0000256|RuleBase:RU000504}.	CATALYTIC ACTIVITY: Reaction=ATP + pyruvate = ADP + H(+) + phosphoenolpyruvate; Xref=Rhea:RHEA:18157, ChEBI:CHEBI:15361, ChEBI:CHEBI:15378, ChEBI:CHEBI:30616, ChEBI:CHEBI:58702, ChEBI:CHEBI:456216; EC=2.7.1.40; Evidence={ECO:0000256|ARBA:ARBA00001174, ECO:0000256|RuleBase:RU000504};							COFACTOR: Name=K(+); Xref=ChEBI:CHEBI:29103; Evidence={ECO:0000256|ARBA:ARBA00001958}; ; COFACTOR: Name=Mg(2+); Xref=ChEBI:CHEBI:18420; Evidence={ECO:0000256|ARBA:ARBA00001946};			Viridiplantae	0	0	141	65	0	0	0	0	0	0	0	0	0	0	0	0	0	0	0	0	0	0	0	0	0	0	0	0
C3TLN7	C3TLN7	HMP-PP phosphatase (EC 3.6.1.-)	Escherichia coli	Hydrolase;Magnesium;Metal-binding			4-amino-5-hydroxymethyl-2-methylpyrimidine diphosphatase activity [GO:0002145]; magnesium ion binding [GO:0000287]; phosphatase activity [GO:0016791]	METAL 12; /note="Magnesium"; /evidence="ECO:0000256|HAMAP-Rule:MF_01847"; METAL 14; /note="Magnesium; via carbonyl oxygen"; /evidence="ECO:0000256|HAMAP-Rule:MF_01847"; METAL 216; /note="Magnesium"; /evidence="ECO:0000256|HAMAP-Rule:MF_01847"			CATALYTIC ACTIVITY: Reaction=4-amino-2-methyl-5-(diphosphooxymethyl)pyrimidine + H2O = 4-amino-2-methyl-5-(phosphooxymethyl)pyrimidine + H(+) + phosphate; Xref=Rhea:RHEA:27914, ChEBI:CHEBI:15377, ChEBI:CHEBI:15378, ChEBI:CHEBI:43474, ChEBI:CHEBI:57841, ChEBI:CHEBI:58354; Evidence={ECO:0000256|HAMAP-Rule:MF_01847};		FUNCTION: Catalyzes the hydrolysis of 4-amino-2-methyl-5-hydroxymethylpyrimidine pyrophosphate (HMP-PP) to 4-amino-2-methyl-5-hydroxymethylpyrimidine phosphate (HMP-P). {ECO:0000256|HAMAP-Rule:MF_01847}.	ACT_SITE 12; /note="Nucleophile"; /evidence="ECO:0000256|HAMAP-Rule:MF_01847"				COFACTOR: Name=Mg(2+); Xref=ChEBI:CHEBI:18420; Evidence={ECO:0000256|HAMAP-Rule:MF_01847};				0	0	135	64	0	0	0	0	0	0	0	0	0	0	0	0	0	0	0	0	0	0	0	1	0	0	0	0
C5CSF9	C5CSF9	Holo-[acyl-carrier-protein] synthase (Holo-ACP synthase) (EC 2.7.8.7) (4'-phosphopantetheinyl transferase AcpS)	Variovorax paradoxus (strain S110)	Cytoplasm;Fatty acid biosynthesis;Fatty acid metabolism;Lipid biosynthesis;Lipid metabolism;Magnesium;Metal-binding;Transferase	fatty acid biosynthetic process [GO:0006633]	cytoplasm [GO:0005737]	holo-[acyl-carrier-protein] synthase activity [GO:0008897]; magnesium ion binding [GO:0000287]	METAL 8; /note="Magnesium"; /evidence="ECO:0000255|HAMAP-Rule:MF_00101"; METAL 62; /note="Magnesium"; /evidence="ECO:0000255|HAMAP-Rule:MF_00101"			CATALYTIC ACTIVITY: Reaction=apo-[ACP] + CoA = adenosine 3',5'-bisphosphate + H(+) + holo-[ACP]; Xref=Rhea:RHEA:12068, Rhea:RHEA-COMP:9685, Rhea:RHEA-COMP:9690, ChEBI:CHEBI:15378, ChEBI:CHEBI:29999, ChEBI:CHEBI:57287, ChEBI:CHEBI:58343, ChEBI:CHEBI:64479; EC=2.7.8.7; Evidence={ECO:0000255|HAMAP-Rule:MF_00101};		FUNCTION: Transfers the 4'-phosphopantetheine moiety from coenzyme A to a Ser of acyl-carrier-protein. {ECO:0000255|HAMAP-Rule:MF_00101}.					COFACTOR: Name=Mg(2+); Xref=ChEBI:CHEBI:18420; Evidence={ECO:0000255|HAMAP-Rule:MF_00101};				0	0	0	0	124	71	0	0	0	0	0	0	0	0	0	0	0	0	0	0	0	0	0	0	0	0	0	1
F0NTC5	F0NTC5	Pyruvate kinase (EC 2.7.1.40)	Lactobacillus helveticus (strain H10)	ATP-binding;Glycolysis;Kinase;Magnesium;Metal-binding;Nucleotide-binding;Potassium;Pyruvate;Transferase			ATP binding [GO:0005524]; kinase activity [GO:0016301]; magnesium ion binding [GO:0000287]; potassium ion binding [GO:0030955]; pyruvate kinase activity [GO:0004743]			PATHWAY: Carbohydrate degradation. {ECO:0000256|ARBA:ARBA00004921}.; PATHWAY: Carbohydrate degradation; glycolysis; pyruvate from D-glyceraldehyde 3-phosphate: step 5/5. {ECO:0000256|ARBA:ARBA00004997, ECO:0000256|RuleBase:RU000504}.	CATALYTIC ACTIVITY: Reaction=ATP + pyruvate = ADP + H(+) + phosphoenolpyruvate; Xref=Rhea:RHEA:18157, ChEBI:CHEBI:15361, ChEBI:CHEBI:15378, ChEBI:CHEBI:30616, ChEBI:CHEBI:58702, ChEBI:CHEBI:456216; EC=2.7.1.40; Evidence={ECO:0000256|RuleBase:RU000504};							COFACTOR: Name=K(+); Xref=ChEBI:CHEBI:29103; Evidence={ECO:0000256|ARBA:ARBA00001958}; ; COFACTOR: Name=Mg(2+); Xref=ChEBI:CHEBI:18420; Evidence={ECO:0000256|ARBA:ARBA00001946};				0	0	0	0	114	78	0	0	0	0	0	0	0	0	0	0	0	0	0	0	0	0	0	0	0	0	0	0
M0RSG5	M0RSG5	Uncharacterized protein	Musa acuminata subsp. malaccensis (Wild banana) (Musa malaccensis)	Metal-binding;Reference proteome	cellular carbohydrate metabolic process [GO:0044262]; pentose catabolic process [GO:0019323]; pentose-phosphate shunt, non-oxidative branch [GO:0009052]	cytosol [GO:0005829]	metal ion binding [GO:0046872]; ribulose-phosphate 3-epimerase activity [GO:0004750]														Viridiplantae	4	0	101	0	102	0	0	0	1	0	1	0	0	0	0	0	0	0	0	0	0	0	0	25	0	0	0	0
J2JY20	J2JY20	Shikimate kinase (SK) (EC 2.7.1.71)	Variovorax sp. CF313	ATP-binding;Amino-acid biosynthesis;Aromatic amino acid biosynthesis;Cytoplasm;Kinase;Magnesium;Metal-binding;Nucleotide-binding;Transferase	aromatic amino acid family biosynthetic process [GO:0009073]; cellular amino acid biosynthetic process [GO:0008652]; chorismate biosynthetic process [GO:0009423]	cytoplasm [GO:0005737]	ATP binding [GO:0005524]; magnesium ion binding [GO:0000287]; shikimate kinase activity [GO:0004765]			PATHWAY: Metabolic intermediate biosynthesis; chorismate biosynthesis; chorismate from D-erythrose 4-phosphate and phosphoenolpyruvate: step 5/7. {ECO:0000256|ARBA:ARBA00004842, ECO:0000256|HAMAP-Rule:MF_00109}.	CATALYTIC ACTIVITY: Reaction=ATP + shikimate = 3-phosphoshikimate + ADP + H(+); Xref=Rhea:RHEA:13121, ChEBI:CHEBI:15378, ChEBI:CHEBI:30616, ChEBI:CHEBI:36208, ChEBI:CHEBI:145989, ChEBI:CHEBI:456216; EC=2.7.1.71; Evidence={ECO:0000256|ARBA:ARBA00000172, ECO:0000256|HAMAP-Rule:MF_00109};		FUNCTION: Catalyzes the specific phosphorylation of the 3-hydroxyl group of shikimic acid using ATP as a cosubstrate. {ECO:0000256|HAMAP-Rule:MF_00109}.			BINDING 17; /note="Substrate"; /evidence="ECO:0000256|HAMAP-Rule:MF_00109"; BINDING 41; /note="Substrate"; /evidence="ECO:0000256|HAMAP-Rule:MF_00109"; BINDING 63; /note="Substrate; via amide nitrogen"; /evidence="ECO:0000256|HAMAP-Rule:MF_00109"; BINDING 101; /note="ATP"; /evidence="ECO:0000256|HAMAP-Rule:MF_00109"; BINDING 120; /note="Substrate"; /evidence="ECO:0000256|HAMAP-Rule:MF_00109"		COFACTOR: Name=Mg(2+); Xref=ChEBI:CHEBI:18420; Evidence={ECO:0000256|HAMAP-Rule:MF_00109}; Note=Binds 1 Mg(2+) ion per subunit. {ECO:0000256|HAMAP-Rule:MF_00109};				0	0	0	0	18	23	5	142	0	0	0	0	1	1	0	0	0	0	0	0	0	0	0	1	0	0	3	1
T1XBT9	T1XBT9	Ketol-acid reductoisomerase (NADP(+)) (KARI) (EC 1.1.1.86) (Acetohydroxy-acid isomeroreductase) (AHIR) (Alpha-keto-beta-hydroxylacyl reductoisomerase)	Variovorax paradoxus B4	Amino-acid biosynthesis;Branched-chain amino acid biosynthesis;Isomerase;Magnesium;Metal-binding;NADP;Oxidoreductase	isoleucine biosynthetic process [GO:0009097]; valine biosynthetic process [GO:0009099]		isomerase activity [GO:0016853]; ketol-acid reductoisomerase activity [GO:0004455]; magnesium ion binding [GO:0000287]; NADP binding [GO:0050661]	METAL 190; /note="Magnesium 1"; /evidence="ECO:0000256|HAMAP-Rule:MF_00435, ECO:0000256|PROSITE-ProRule:PRU01198"; METAL 190; /note="Magnesium 2"; /evidence="ECO:0000256|HAMAP-Rule:MF_00435, ECO:0000256|PROSITE-ProRule:PRU01198"; METAL 194; /note="Magnesium 1"; /evidence="ECO:0000256|HAMAP-Rule:MF_00435, ECO:0000256|PROSITE-ProRule:PRU01198"; METAL 226; /note="Magnesium 2"; /evidence="ECO:0000256…	NP_BIND 24..27; /note="NADP"; /evidence="ECO:0000256|HAMAP-Rule:MF_00435"	PATHWAY: Amino-acid biosynthesis; L-isoleucine biosynthesis; L-isoleucine from 2-oxobutanoate: step 2/4. {ECO:0000256|ARBA:ARBA00004885, ECO:0000256|HAMAP-Rule:MF_00435}.; PATHWAY: Amino-acid biosynthesis; L-valine biosynthesis; L-valine from pyruvate: step 2/4. {ECO:0000256|ARBA:ARBA00004864, ECO:0000256|HAMAP-Rule:MF_00435}.	CATALYTIC ACTIVITY: Reaction=(2R)-2,3-dihydroxy-3-methylbutanoate + NADP(+) = (2S)-2-acetolactate + H(+) + NADPH; Xref=Rhea:RHEA:22068, ChEBI:CHEBI:15378, ChEBI:CHEBI:49072, ChEBI:CHEBI:57783, ChEBI:CHEBI:58349, ChEBI:CHEBI:58476; EC=1.1.1.86; Evidence={ECO:0000256|HAMAP-Rule:MF_00435}; CATALYTIC ACTIVITY: Reaction=(2R,3R)-2,3-dihydroxy-3-methylpentanoate + NADP(+) = (S)-2-ethyl-2-hydroxy-3-oxobu…		FUNCTION: Involved in the biosynthesis of branched-chain amino acids (BCAA). Catalyzes an alkyl-migration followed by a ketol-acid reduction of (S)-2-acetolactate (S2AL) to yield (R)-2,3-dihydroxy-isovalerate. In the isomerase reaction, S2AL is rearranged via a Mg-dependent methyl migration to produce 3-hydroxy-3-methyl-2-ketobutyrate (HMKB). In the reductase reaction, this 2-ketoacid undergoes a…	ACT_SITE 107; /evidence="ECO:0000256|HAMAP-Rule:MF_00435"		BINDING 47; /note="NADP"; /evidence="ECO:0000256|HAMAP-Rule:MF_00435"; BINDING 52; /note="NADP"; /evidence="ECO:0000256|HAMAP-Rule:MF_00435"; BINDING 133; /note="NADP; via amide nitrogen"; /evidence="ECO:0000256|HAMAP-Rule:MF_00435"; BINDING 251; /note="Substrate"; /evidence="ECO:0000256|HAMAP-Rule:MF_00435, ECO:0000256|PROSITE-ProRule:PRU01198"		COFACTOR: Name=Mg(2+); Xref=ChEBI:CHEBI:18420; Evidence={ECO:0000256|ARBA:ARBA00001946}; ; COFACTOR: Name=Mg(2+); Xref=ChEBI:CHEBI:18420; Evidence={ECO:0000256|HAMAP-Rule:MF_00435}; Note=Binds 2 magnesium ions per subunit. {ECO:0000256|HAMAP-Rule:MF_00435};				0	0	0	0	0	0	0	0	23	163	0	0	0	0	0	0	0	0	0	0	0	0	0	1	0	0	0	0
A0T1C9	A0T1C9	Acetohydroxy acid synthase (Fragment)	uncultured soil bacterium				magnesium ion binding [GO:0000287]; thiamine pyrophosphate binding [GO:0030976]															0	0	76	105	0	0	0	0	0	0	0	0	0	0	0	0	0	0	0	0	0	0	0	0	0	0	0	0
A9V7J6	A9V7J6	Non-reducing end alpha-L-arabinofuranosidase (EC 3.2.1.55)	Monosiga brevicollis (Choanoflagellate)	Hydrolase;Membrane;Reference proteome;Transmembrane;Transmembrane helix	L-arabinose metabolic process [GO:0046373]	integral component of membrane [GO:0016021]	alpha-L-arabinofuranosidase activity [GO:0046556]				CATALYTIC ACTIVITY: Reaction=Hydrolysis of terminal non-reducing alpha-L-arabinofuranoside residues in alpha-L-arabinosides.; EC=3.2.1.55; Evidence={ECO:0000256|ARBA:ARBA00001462};											2	0	4	0	0	0	0	183	0	0	12	0	0	0	0	0	0	0	1	0	0	0	0	0	0	0	0	0
Q992K2	Q992K2	Exoribonuclease H (EC 2.7.7.49) (EC 3.1.13.2) (EC 3.1.26.13) (Integrase) (Pol polyprotein) (Protease) (Retropepsin) (Reverse transcriptase/ribonuclease H) (Fragment)	Equine infectious anemia virus	Aspartyl protease;Coiled coil;DNA integration;DNA recombination;DNA-binding;Endonuclease;Hydrolase;Metal-binding;Multifunctional enzyme;Nuclease;Nucleotidyltransferase;Protease;RNA-directed DNA polymerase;Transferase;Viral genome integration;Virus entry into host cell;Zinc;Zinc-finger	DNA integration [GO:0015074]; DNA recombination [GO:0006310]; establishment of integrated proviral latency [GO:0075713]; viral entry into host cell [GO:0046718]; viral genome integration into host DNA [GO:0044826]		aspartic-type endopeptidase activity [GO:0004190]; DNA binding [GO:0003677]; exoribonuclease H activity [GO:0004533]; RNA-directed DNA polymerase activity [GO:0003964]; RNA-DNA hybrid ribonuclease activity [GO:0004523]; zinc ion binding [GO:0008270]				CATALYTIC ACTIVITY: Reaction=3'-end directed exonucleolytic cleavage of viral RNA-DNA hybrid.; EC=3.1.13.2; Evidence={ECO:0000256|ARBA:ARBA00000379}; CATALYTIC ACTIVITY: Reaction=Endohydrolysis of RNA in RNA/DNA hybrids. Three different cleavage modes: 1. sequence-specific internal cleavage of RNA. Human immunodeficiency virus type 1 and Moloney murine leukemia virus enzymes prefer to cleave the …	DNA_BIND 1084..1132; /note="Integrase-type"; /evidence="ECO:0000256|PROSITE-ProRule:PRU00506"	FUNCTION: During replicative cycle of retroviruses, the reverse-transcribed viral DNA is integrated into the host chromosome by the viral integrase enzyme. RNase H activity is associated with the reverse transcriptase. {ECO:0000256|ARBA:ARBA00023429}.								Pararnavirae	1	1	19	95	28	22	0	0	0	12	0	0	0	0	0	0	0	0	0	0	0	0	0	0	0	0	0	0
E6UY14	E6UY14	Shikimate kinase (SK) (EC 2.7.1.71)	Variovorax paradoxus (strain EPS)	ATP-binding;Amino-acid biosynthesis;Aromatic amino acid biosynthesis;Cytoplasm;Kinase;Magnesium;Metal-binding;Nucleotide-binding;Transferase	aromatic amino acid family biosynthetic process [GO:0009073]; cellular amino acid biosynthetic process [GO:0008652]; chorismate biosynthetic process [GO:0009423]	cytoplasm [GO:0005737]	ATP binding [GO:0005524]; magnesium ion binding [GO:0000287]; shikimate kinase activity [GO:0004765]	METAL 14; /note="Magnesium"; /evidence="ECO:0000256|HAMAP-Rule:MF_00109"	NP_BIND 10..15; /note="ATP"; /evidence="ECO:0000256|HAMAP-Rule:MF_00109"	PATHWAY: Metabolic intermediate biosynthesis; chorismate biosynthesis; chorismate from D-erythrose 4-phosphate and phosphoenolpyruvate: step 5/7. {ECO:0000256|ARBA:ARBA00004842, ECO:0000256|HAMAP-Rule:MF_00109}.	CATALYTIC ACTIVITY: Reaction=ATP + shikimate = 3-phosphoshikimate + ADP + H(+); Xref=Rhea:RHEA:13121, ChEBI:CHEBI:15378, ChEBI:CHEBI:30616, ChEBI:CHEBI:36208, ChEBI:CHEBI:145989, ChEBI:CHEBI:456216; EC=2.7.1.71; Evidence={ECO:0000256|ARBA:ARBA00000172, ECO:0000256|HAMAP-Rule:MF_00109};		FUNCTION: Catalyzes the specific phosphorylation of the 3-hydroxyl group of shikimic acid using ATP as a cosubstrate. {ECO:0000256|HAMAP-Rule:MF_00109}.			BINDING 32; /note="Substrate"; /evidence="ECO:0000256|HAMAP-Rule:MF_00109"; BINDING 56; /note="Substrate"; /evidence="ECO:0000256|HAMAP-Rule:MF_00109"; BINDING 78; /note="Substrate; via amide nitrogen"; /evidence="ECO:0000256|HAMAP-Rule:MF_00109"; BINDING 116; /note="ATP"; /evidence="ECO:0000256|HAMAP-Rule:MF_00109"; BINDING 135; /note="Substrate"; /evidence="ECO:0000256|HAMAP-Rule:MF_00109"		COFACTOR: Name=Mg(2+); Xref=ChEBI:CHEBI:18420; Evidence={ECO:0000256|HAMAP-Rule:MF_00109}; Note=Binds 1 Mg(2+) ion per subunit. {ECO:0000256|HAMAP-Rule:MF_00109};				0	0	0	0	1	0	5	171	0	0	0	0	0	0	0	0	0	0	0	0	0	0	0	0	0	0	0	0
B1YTS0	B1YTS0	Ketol-acid reductoisomerase (NADP(+)) (KARI) (EC 1.1.1.86) (Acetohydroxy-acid isomeroreductase) (AHIR) (Alpha-keto-beta-hydroxylacyl reductoisomerase) (Ketol-acid reductoisomerase type 1) (Ketol-acid reductoisomerase type I)	Burkholderia ambifaria (strain MC40-6)	Amino-acid biosynthesis;Branched-chain amino acid biosynthesis;Magnesium;Metal-binding;NADP;Oxidoreductase	isoleucine biosynthetic process [GO:0009097]; valine biosynthetic process [GO:0009099]		ketol-acid reductoisomerase activity [GO:0004455]; magnesium ion binding [GO:0000287]; NADP binding [GO:0050661]	METAL 190; /note="Magnesium 1"; /evidence="ECO:0000255|HAMAP-Rule:MF_00435"; METAL 190; /note="Magnesium 2"; /evidence="ECO:0000255|HAMAP-Rule:MF_00435"; METAL 194; /note="Magnesium 1"; /evidence="ECO:0000255|HAMAP-Rule:MF_00435"; METAL 226; /note="Magnesium 2"; /evidence="ECO:0000255|HAMAP-Rule:MF_00435"; METAL 230; /note="Magnesium 2"; /evidence="ECO:0000255|HAMAP-Rule:MF_00435"	NP_BIND 24..27; /note="NADP"; /evidence="ECO:0000255|HAMAP-Rule:MF_00435"	PATHWAY: Amino-acid biosynthesis; L-isoleucine biosynthesis; L-isoleucine from 2-oxobutanoate: step 2/4. {ECO:0000255|HAMAP-Rule:MF_00435}.; PATHWAY: Amino-acid biosynthesis; L-valine biosynthesis; L-valine from pyruvate: step 2/4. {ECO:0000255|HAMAP-Rule:MF_00435}.	CATALYTIC ACTIVITY: Reaction=(2R)-2,3-dihydroxy-3-methylbutanoate + NADP(+) = (2S)-2-acetolactate + H(+) + NADPH; Xref=Rhea:RHEA:22068, ChEBI:CHEBI:15378, ChEBI:CHEBI:49072, ChEBI:CHEBI:57783, ChEBI:CHEBI:58349, ChEBI:CHEBI:58476; EC=1.1.1.86; Evidence={ECO:0000255|HAMAP-Rule:MF_00435}; CATALYTIC ACTIVITY: Reaction=(2R,3R)-2,3-dihydroxy-3-methylpentanoate + NADP(+) = (S)-2-ethyl-2-hydroxy-3-oxobu…		FUNCTION: Involved in the biosynthesis of branched-chain amino acids (BCAA). Catalyzes an alkyl-migration followed by a ketol-acid reduction of (S)-2-acetolactate (S2AL) to yield (R)-2,3-dihydroxy-isovalerate. In the isomerase reaction, S2AL is rearranged via a Mg-dependent methyl migration to produce 3-hydroxy-3-methyl-2-ketobutyrate (HMKB). In the reductase reaction, this 2-ketoacid undergoes a…	ACT_SITE 107; /evidence="ECO:0000255|HAMAP-Rule:MF_00435"		BINDING 47; /note="NADP"; /evidence="ECO:0000255|HAMAP-Rule:MF_00435"; BINDING 52; /note="NADP"; /evidence="ECO:0000255|HAMAP-Rule:MF_00435"; BINDING 133; /note="NADP; via amide nitrogen"; /evidence="ECO:0000255|HAMAP-Rule:MF_00435"; BINDING 251; /note="Substrate"; /evidence="ECO:0000255|HAMAP-Rule:MF_00435"		COFACTOR: Name=Mg(2+); Xref=ChEBI:CHEBI:18420; Evidence={ECO:0000255|HAMAP-Rule:MF_00435}; Note=Binds 2 magnesium ions per subunit. {ECO:0000255|HAMAP-Rule:MF_00435};				0	0	0	0	0	0	0	0	2	175	0	0	0	0	0	0	0	0	0	0	0	0	0	0	0	0	0	0
C5CT24	C5CT24	Polyribonucleotide nucleotidyltransferase (EC 2.7.7.8) (Polynucleotide phosphorylase) (PNPase)	Variovorax paradoxus (strain S110)	Cytoplasm;Magnesium;Metal-binding;Nucleotidyltransferase;RNA-binding;Transferase	mRNA catabolic process [GO:0006402]; RNA processing [GO:0006396]	cytoplasm [GO:0005737]	magnesium ion binding [GO:0000287]; polyribonucleotide nucleotidyltransferase activity [GO:0004654]; RNA binding [GO:0003723]	METAL 488; /note="Magnesium"; /evidence="ECO:0000255|HAMAP-Rule:MF_01595"; METAL 494; /note="Magnesium"; /evidence="ECO:0000255|HAMAP-Rule:MF_01595"			CATALYTIC ACTIVITY: Reaction=phosphate + RNA(n+1) = a ribonucleoside 5'-diphosphate + RNA(n); Xref=Rhea:RHEA:22096, Rhea:RHEA-COMP:11128, Rhea:RHEA-COMP:11129, ChEBI:CHEBI:43474, ChEBI:CHEBI:57930, ChEBI:CHEBI:83400; EC=2.7.7.8; Evidence={ECO:0000255|HAMAP-Rule:MF_01595};		FUNCTION: Involved in mRNA degradation. Catalyzes the phosphorolysis of single-stranded polyribonucleotides processively in the 3'- to 5'-direction. {ECO:0000255|HAMAP-Rule:MF_01595}.					COFACTOR: Name=Mg(2+); Xref=ChEBI:CHEBI:18420; Evidence={ECO:0000255|HAMAP-Rule:MF_01595};				63	53	19	11	5	1	1	27	0	0	0	0	0	0	0	0	0	0	0	0	0	0	0	7	0	0	0	0
H1RNI4	H1RNI4	Deleted.																				0	0	141	48	0	0	0	0	0	0	0	0	0	0	0	0	2	0	0	0	0	0	1	19	0	0	0	0
A8APS7	A8APS7	3,4-dihydroxy-2-butanone 4-phosphate synthase (DHBP synthase) (EC 4.1.99.12)	Citrobacter koseri (strain ATCC BAA-895 / CDC 4225-83 / SGSC4696)	Lyase;Magnesium;Manganese;Metal-binding;Reference proteome;Riboflavin biosynthesis	riboflavin biosynthetic process [GO:0009231]		3,4-dihydroxy-2-butanone-4-phosphate synthase activity [GO:0008686]; magnesium ion binding [GO:0000287]; manganese ion binding [GO:0030145]	METAL 38; /note="Magnesium or manganese 1"; /evidence="ECO:0000255|HAMAP-Rule:MF_00180"; METAL 38; /note="Magnesium or manganese 2"; /evidence="ECO:0000255|HAMAP-Rule:MF_00180"; METAL 153; /note="Magnesium or manganese 2"; /evidence="ECO:0000255|HAMAP-Rule:MF_00180"		PATHWAY: Cofactor biosynthesis; riboflavin biosynthesis; 2-hydroxy-3-oxobutyl phosphate from D-ribulose 5-phosphate: step 1/1. {ECO:0000255|HAMAP-Rule:MF_00180}.	CATALYTIC ACTIVITY: Reaction=D-ribulose 5-phosphate = (2S)-2-hydroxy-3-oxobutyl phosphate + formate + H(+); Xref=Rhea:RHEA:18457, ChEBI:CHEBI:15378, ChEBI:CHEBI:15740, ChEBI:CHEBI:58121, ChEBI:CHEBI:58830; EC=4.1.99.12; Evidence={ECO:0000255|HAMAP-Rule:MF_00180};		FUNCTION: Catalyzes the conversion of D-ribulose 5-phosphate to formate and 3,4-dihydroxy-2-butanone 4-phosphate. {ECO:0000255|HAMAP-Rule:MF_00180}.			BINDING 42; /note="Substrate"; /evidence="ECO:0000255|HAMAP-Rule:MF_00180"; BINDING 174; /note="Substrate"; /evidence="ECO:0000255|HAMAP-Rule:MF_00180"		COFACTOR: Name=Mg(2+); Xref=ChEBI:CHEBI:18420; Evidence={ECO:0000255|HAMAP-Rule:MF_00180}; Name=Mn(2+); Xref=ChEBI:CHEBI:29035; Evidence={ECO:0000255|HAMAP-Rule:MF_00180}; Note=Binds 2 divalent metal cations per subunit. Magnesium or manganese. {ECO:0000255|HAMAP-Rule:MF_00180};				0	0	77	102	0	1	0	0	0	0	0	0	0	0	0	0	1	0	0	0	0	0	0	10	0	0	0	0
E2E2H6	E2E2H6	Exoribonuclease H (EC 2.7.7.49) (EC 3.1.13.2) (EC 3.1.26.13) (Integrase) (Pol polyprotein) (Protease) (Retropepsin) (Reverse transcriptase/ribonuclease H) (Fragment)	Equine infectious anemia virus	Aspartyl protease;Coiled coil;DNA integration;DNA recombination;DNA-binding;Endonuclease;Hydrolase;Metal-binding;Multifunctional enzyme;Nuclease;Nucleotidyltransferase;Protease;RNA-directed DNA polymerase;Transferase;Viral genome integration;Virus entry into host cell;Zinc;Zinc-finger	DNA integration [GO:0015074]; DNA recombination [GO:0006310]; establishment of integrated proviral latency [GO:0075713]; viral entry into host cell [GO:0046718]; viral genome integration into host DNA [GO:0044826]		aspartic-type endopeptidase activity [GO:0004190]; DNA binding [GO:0003677]; exoribonuclease H activity [GO:0004533]; RNA-directed DNA polymerase activity [GO:0003964]; RNA-DNA hybrid ribonuclease activity [GO:0004523]; zinc ion binding [GO:0008270]				CATALYTIC ACTIVITY: Reaction=3'-end directed exonucleolytic cleavage of viral RNA-DNA hybrid.; EC=3.1.13.2; Evidence={ECO:0000256|ARBA:ARBA00000379}; CATALYTIC ACTIVITY: Reaction=Endohydrolysis of RNA in RNA/DNA hybrids. Three different cleavage modes: 1. sequence-specific internal cleavage of RNA. Human immunodeficiency virus type 1 and Moloney murine leukemia virus enzymes prefer to cleave the …	DNA_BIND 1084..1132; /note="Integrase-type"; /evidence="ECO:0000256|PROSITE-ProRule:PRU00506"	FUNCTION: During replicative cycle of retroviruses, the reverse-transcribed viral DNA is integrated into the host chromosome by the viral integrase enzyme. RNase H activity is associated with the reverse transcriptase. {ECO:0000256|ARBA:ARBA00023429}.								Pararnavirae	1	1	20	42	27	61	0	11	0	6	3	0	0	0	0	0	0	0	0	0	0	0	0	0	0	0	0	0
D3K2Z8	D3K2Z8	Isochorismatase (EC 3.3.2.1)	Escherichia coli	Hydrolase;Ligase;Phosphopantetheine;Phosphoprotein			isochorismatase activity [GO:0008908]; ligase activity [GO:0016874]			PATHWAY: Siderophore biosynthesis. {ECO:0000256|ARBA:ARBA00004924}.	CATALYTIC ACTIVITY: Reaction=H2O + isochorismate = (2S,3S)-2,3-dihydroxy-2,3-dihydrobenzoate + pyruvate; Xref=Rhea:RHEA:11112, ChEBI:CHEBI:15361, ChEBI:CHEBI:15377, ChEBI:CHEBI:29780, ChEBI:CHEBI:58764; EC=3.3.2.1; Evidence={ECO:0000256|ARBA:ARBA00000128};							COFACTOR: Name=pantetheine 4'-phosphate; Xref=ChEBI:CHEBI:47942; Evidence={ECO:0000256|PIRSR:PIRSR001111-50}; Note=Binds 1 phosphopantetheine covalently. {ECO:0000256|PIRSR:PIRSR001111-50};				79	91	0	0	0	0	0	0	0	0	0	0	0	0	0	0	2	0	0	0	0	0	2	2	0	0	0	0
E2E2M3	E2E2M3	Exoribonuclease H (EC 2.7.7.49) (EC 3.1.13.2) (EC 3.1.26.13) (Integrase) (Pol polyprotein) (Protease) (Retropepsin) (Reverse transcriptase/ribonuclease H) (Fragment)	Equine infectious anemia virus	Aspartyl protease;Coiled coil;DNA integration;DNA recombination;DNA-binding;Endonuclease;Hydrolase;Metal-binding;Multifunctional enzyme;Nuclease;Nucleotidyltransferase;Protease;RNA-directed DNA polymerase;Transferase;Viral genome integration;Virus entry into host cell;Zinc;Zinc-finger	DNA integration [GO:0015074]; DNA recombination [GO:0006310]; establishment of integrated proviral latency [GO:0075713]; viral entry into host cell [GO:0046718]; viral genome integration into host DNA [GO:0044826]		aspartic-type endopeptidase activity [GO:0004190]; DNA binding [GO:0003677]; exoribonuclease H activity [GO:0004533]; RNA-directed DNA polymerase activity [GO:0003964]; RNA-DNA hybrid ribonuclease activity [GO:0004523]; zinc ion binding [GO:0008270]				CATALYTIC ACTIVITY: Reaction=3'-end directed exonucleolytic cleavage of viral RNA-DNA hybrid.; EC=3.1.13.2; Evidence={ECO:0000256|ARBA:ARBA00000379}; CATALYTIC ACTIVITY: Reaction=Endohydrolysis of RNA in RNA/DNA hybrids. Three different cleavage modes: 1. sequence-specific internal cleavage of RNA. Human immunodeficiency virus type 1 and Moloney murine leukemia virus enzymes prefer to cleave the …	DNA_BIND 1084..1132; /note="Integrase-type"; /evidence="ECO:0000256|PROSITE-ProRule:PRU00506"	FUNCTION: During replicative cycle of retroviruses, the reverse-transcribed viral DNA is integrated into the host chromosome by the viral integrase enzyme. RNase H activity is associated with the reverse transcriptase. {ECO:0000256|ARBA:ARBA00023429}.								Pararnavirae	0	5	7	69	9	70	0	1	0	1	0	0	0	0	0	0	0	0	0	0	0	0	0	0	0	0	0	0
L0J864	L0J864	Ribonuclease VapC (RNase VapC) (EC 3.1.-.-) (Toxin VapC)	Mycobacterium sp. JS623	Hydrolase;Magnesium;Metal-binding;Nuclease;Plasmid;Toxin;Toxin-antitoxin system			magnesium ion binding [GO:0000287]; ribonuclease activity [GO:0004540]; toxin activity [GO:0090729]	METAL 5; /note="Magnesium"; /evidence="ECO:0000256|HAMAP-Rule:MF_00265"; METAL 108; /note="Magnesium"; /evidence="ECO:0000256|HAMAP-Rule:MF_00265"					FUNCTION: Toxic component of a toxin-antitoxin (TA) system. An RNase. {ECO:0000256|HAMAP-Rule:MF_00265}.					COFACTOR: Name=Mg(2+); Xref=ChEBI:CHEBI:18420; Evidence={ECO:0000256|HAMAP-Rule:MF_00265};				0	0	51	0	109	0	0	0	0	0	0	0	0	0	0	0	0	0	0	0	0	0	0	0	0	0	0	0
E6UYU2	E6UYU2	Succinate--CoA ligase [ADP-forming] subunit beta (EC 6.2.1.5) (Succinyl-CoA synthetase subunit beta) (SCS-beta)	Variovorax paradoxus (strain EPS)	ATP-binding;Ligase;Magnesium;Metal-binding;Nucleotide-binding;Tricarboxylic acid cycle	tricarboxylic acid cycle [GO:0006099]		ATP binding [GO:0005524]; magnesium ion binding [GO:0000287]; succinate-CoA ligase (ADP-forming) activity [GO:0004775]	METAL 199; /note="Magnesium"; /evidence="ECO:0000256|HAMAP-Rule:MF_00558"; METAL 213; /note="Magnesium"; /evidence="ECO:0000256|HAMAP-Rule:MF_00558"	NP_BIND 53..55; /note="ATP"; /evidence="ECO:0000256|HAMAP-Rule:MF_00558"	PATHWAY: Carbohydrate metabolism; tricarboxylic acid cycle; succinate from succinyl-CoA (ligase route): step 1/1. {ECO:0000256|HAMAP-Rule:MF_00558}.	CATALYTIC ACTIVITY: Reaction=ATP + CoA + succinate = ADP + phosphate + succinyl-CoA; Xref=Rhea:RHEA:17661, ChEBI:CHEBI:30031, ChEBI:CHEBI:30616, ChEBI:CHEBI:43474, ChEBI:CHEBI:57287, ChEBI:CHEBI:57292, ChEBI:CHEBI:456216; EC=6.2.1.5; Evidence={ECO:0000256|HAMAP-Rule:MF_00558};		FUNCTION: Succinyl-CoA synthetase functions in the citric acid cycle (TCA), coupling the hydrolysis of succinyl-CoA to the synthesis of either ATP or GTP and thus represents the only step of substrate-level phosphorylation in the TCA. The beta subunit provides nucleotide specificity of the enzyme and binds the substrate succinate, while the binding sites for coenzyme A and phosphate are found in …			BINDING 46; /note="ATP"; /evidence="ECO:0000256|HAMAP-Rule:MF_00558"; BINDING 99; /note="ATP"; /evidence="ECO:0000256|HAMAP-Rule:MF_00558"; BINDING 102; /note="ATP; via amide nitrogen"; /evidence="ECO:0000256|HAMAP-Rule:MF_00558"; BINDING 107; /note="ATP"; /evidence="ECO:0000256|HAMAP-Rule:MF_00558"; BINDING 264; /note="Substrate; shared with subunit alpha"; /evidence="ECO:0000256|HAMAP-Rule:MF_0…		COFACTOR: Name=Mg(2+); Xref=ChEBI:CHEBI:18420; Evidence={ECO:0000256|HAMAP-Rule:MF_00558}; Note=Binds 1 Mg(2+) ion per subunit. {ECO:0000256|HAMAP-Rule:MF_00558};				0	0	0	0	0	0	0	0	11	152	0	0	0	0	0	0	0	0	0	0	0	0	1	4	0	1	1	0
U2XIL5	U2XIL5	ATP phosphoribosyltransferase (ATP-PRT) (ATP-PRTase) (EC 2.4.2.17)	Microbacterium sp. TS-1	ATP-binding;Amino-acid biosynthesis;Cytoplasm;Glycosyltransferase;Histidine biosynthesis;Magnesium;Metal-binding;Nucleotide-binding;Reference proteome;Transferase	histidine biosynthetic process [GO:0000105]	cytoplasm [GO:0005737]	ATP binding [GO:0005524]; ATP phosphoribosyltransferase activity [GO:0003879]; magnesium ion binding [GO:0000287]			PATHWAY: Amino-acid biosynthesis; L-histidine biosynthesis; L-histidine from 5-phospho-alpha-D-ribose 1-diphosphate: step 1/9. {ECO:0000256|ARBA:ARBA00004667, ECO:0000256|HAMAP-Rule:MF_00079}.	CATALYTIC ACTIVITY: Reaction=1-(5-phospho-beta-D-ribosyl)-ATP + diphosphate = 5-phospho-alpha-D-ribose 1-diphosphate + ATP; Xref=Rhea:RHEA:18473, ChEBI:CHEBI:30616, ChEBI:CHEBI:33019, ChEBI:CHEBI:58017, ChEBI:CHEBI:73183; EC=2.4.2.17; Evidence={ECO:0000256|ARBA:ARBA00000915, ECO:0000256|HAMAP-Rule:MF_00079};		FUNCTION: Catalyzes the condensation of ATP and 5-phosphoribose 1-diphosphate to form N'-(5'-phosphoribosyl)-ATP (PR-ATP). Has a crucial role in the pathway because the rate of histidine biosynthesis seems to be controlled primarily by regulation of HisG enzymatic activity. {ECO:0000256|ARBA:ARBA00003858, ECO:0000256|HAMAP-Rule:MF_00079}.		ACTIVITY REGULATION: Feedback inhibited by histidine. {ECO:0000256|HAMAP-Rule:MF_00079}.			COFACTOR: Name=Mg(2+); Xref=ChEBI:CHEBI:18420; Evidence={ECO:0000256|HAMAP-Rule:MF_00079};				0	0	89	70	0	0	0	0	0	0	0	0	0	0	0	0	0	0	0	0	0	0	0	0	0	0	0	0
P89904	P89904	Exoribonuclease H (EC 2.7.7.49) (EC 3.1.13.2) (EC 3.1.26.13) (Integrase) (Protease) (Retropepsin) (Reverse transcriptase/ribonuclease H) (Fragment)	Simian immunodeficiency virus - agm.tan-1	Aspartyl protease;Coiled coil;DNA integration;DNA recombination;DNA-binding;Endonuclease;Hydrolase;Metal-binding;Multifunctional enzyme;Nuclease;Nucleotidyltransferase;Protease;RNA-directed DNA polymerase;Reference proteome;Transferase;Viral genome integration;Virus entry into host cell;Zinc;Zinc-finger	DNA integration [GO:0015074]; DNA recombination [GO:0006310]; establishment of integrated proviral latency [GO:0075713]; viral entry into host cell [GO:0046718]; viral genome integration into host DNA [GO:0044826]		aspartic-type endopeptidase activity [GO:0004190]; DNA binding [GO:0003677]; exoribonuclease H activity [GO:0004533]; RNA-directed DNA polymerase activity [GO:0003964]; RNA-DNA hybrid ribonuclease activity [GO:0004523]; zinc ion binding [GO:0008270]				CATALYTIC ACTIVITY: Reaction=3'-end directed exonucleolytic cleavage of viral RNA-DNA hybrid.; EC=3.1.13.2; Evidence={ECO:0000256|ARBA:ARBA00000379};	DNA_BIND 1005..1052; /note="Integrase-type"; /evidence="ECO:0000256|PROSITE-ProRule:PRU00506"									Pararnavirae	0	3	1	14	5	135	0	0	0	0	0	0	0	0	0	0	0	0	0	0	0	0	0	0	0	0	0	0
Q8TGM6	Q8TGM6	Protein TAR1 (Transcript antisense to ribosomal RNA protein 1)	Saccharomyces cerevisiae (strain ATCC 204508 / S288c) (Baker's yeast)	Mitochondrion;Reference proteome	regulation of cellular respiration [GO:0043457]	mitochondrion [GO:0005739]							FUNCTION: May be involved in mtDNA stability or mitochondrial gene expression regulation at the post-transcriptional level. {ECO:0000269|PubMed:12414727}.								Fungi	11	0	214	0	43	0	0	0	2	2	0	0	124	2	0	0	2	0	0	0	1	0	0	46	7	7	1	2
T1XFA0	T1XFA0	Acetate kinase (EC 2.7.2.1) (Acetokinase)	Variovorax paradoxus B4	ATP-binding;Cytoplasm;Kinase;Magnesium;Metal-binding;Nucleotide-binding;Transferase	acetyl-CoA biosynthetic process [GO:0006085]; organic acid metabolic process [GO:0006082]	cytoplasm [GO:0005737]	acetate kinase activity [GO:0008776]; ATP binding [GO:0005524]; magnesium ion binding [GO:0000287]	METAL 362; /note="Magnesium"; /evidence="ECO:0000256|HAMAP-Rule:MF_00020"	NP_BIND 191..195; /note="ATP"; /evidence="ECO:0000256|HAMAP-Rule:MF_00020"; NP_BIND 266..268; /note="ATP"; /evidence="ECO:0000256|HAMAP-Rule:MF_00020"; NP_BIND 311..315; /note="ATP"; /evidence="ECO:0000256|HAMAP-Rule:MF_00020"	PATHWAY: Metabolic intermediate biosynthesis; acetyl-CoA biosynthesis; acetyl-CoA from acetate: step 1/2. {ECO:0000256|HAMAP-Rule:MF_00020}.	CATALYTIC ACTIVITY: Reaction=acetate + ATP = acetyl phosphate + ADP; Xref=Rhea:RHEA:11352, ChEBI:CHEBI:22191, ChEBI:CHEBI:30089, ChEBI:CHEBI:30616, ChEBI:CHEBI:456216; EC=2.7.2.1; Evidence={ECO:0000256|HAMAP-Rule:MF_00020};		FUNCTION: Catalyzes the formation of acetyl phosphate from acetate and ATP. Can also catalyze the reverse reaction. {ECO:0000256|HAMAP-Rule:MF_00020}.	ACT_SITE 133; /note="Proton donor/acceptor"; /evidence="ECO:0000256|HAMAP-Rule:MF_00020"		BINDING 76; /note="Substrate"; /evidence="ECO:0000256|HAMAP-Rule:MF_00020"		COFACTOR: Name=Mg(2+); Xref=ChEBI:CHEBI:18420; Evidence={ECO:0000256|HAMAP-Rule:MF_00020}; Name=Mn(2+); Xref=ChEBI:CHEBI:29035; Evidence={ECO:0000256|HAMAP-Rule:MF_00020}; Note=Mg(2+). Can also accept Mn(2+). {ECO:0000256|HAMAP-Rule:MF_00020};				94	46	0	0	1	0	0	0	0	10	0	0	0	0	0	0	0	0	0	0	0	0	0	1	0	0	0	0
T1G7R4	T1G7R4	Uncharacterized protein	Helobdella robusta (Californian leech)	Membrane;Reference proteome;Transmembrane;Transmembrane helix	phospholipid transport [GO:0015914]	integral component of membrane [GO:0016021]	ATPase-coupled intramembrane lipid transporter activity [GO:0140326]; ATP binding [GO:0005524]; magnesium ion binding [GO:0000287]														Metazoa	43	27	12	2	11	1	0	54	0	4	10	5	0	0	0	0	0	0	0	0	0	0	0	0	0	0	5	0
E2E2G4	E2E2G4	Exoribonuclease H (EC 2.7.7.49) (EC 3.1.13.2) (EC 3.1.26.13) (Integrase) (Pol polyprotein) (Protease) (Retropepsin) (Reverse transcriptase/ribonuclease H) (Fragment)	Equine infectious anemia virus	Aspartyl protease;Coiled coil;DNA integration;DNA recombination;DNA-binding;Endonuclease;Hydrolase;Metal-binding;Multifunctional enzyme;Nuclease;Nucleotidyltransferase;Protease;RNA-directed DNA polymerase;Transferase;Viral genome integration;Virus entry into host cell;Zinc;Zinc-finger	DNA integration [GO:0015074]; DNA recombination [GO:0006310]; establishment of integrated proviral latency [GO:0075713]; viral entry into host cell [GO:0046718]; viral genome integration into host DNA [GO:0044826]		aspartic-type endopeptidase activity [GO:0004190]; DNA binding [GO:0003677]; exoribonuclease H activity [GO:0004533]; RNA-directed DNA polymerase activity [GO:0003964]; RNA-DNA hybrid ribonuclease activity [GO:0004523]; zinc ion binding [GO:0008270]				CATALYTIC ACTIVITY: Reaction=3'-end directed exonucleolytic cleavage of viral RNA-DNA hybrid.; EC=3.1.13.2; Evidence={ECO:0000256|ARBA:ARBA00000379}; CATALYTIC ACTIVITY: Reaction=Endohydrolysis of RNA in RNA/DNA hybrids. Three different cleavage modes: 1. sequence-specific internal cleavage of RNA. Human immunodeficiency virus type 1 and Moloney murine leukemia virus enzymes prefer to cleave the …	DNA_BIND 1084..1132; /note="Integrase-type"; /evidence="ECO:0000256|PROSITE-ProRule:PRU00506"	FUNCTION: During replicative cycle of retroviruses, the reverse-transcribed viral DNA is integrated into the host chromosome by the viral integrase enzyme. RNase H activity is associated with the reverse transcriptase. {ECO:0000256|ARBA:ARBA00023429}.								Pararnavirae	1	3	12	32	14	65	0	3	0	10	0	0	0	0	0	0	0	0	0	0	0	0	0	0	0	0	0	0
C7RUZ0	C7RUZ0	Adenylosuccinate synthetase (AMPSase) (AdSS) (EC 6.3.4.4) (IMP--aspartate ligase)	Accumulibacter phosphatis (strain UW-1)	Cytoplasm;GTP-binding;Ligase;Magnesium;Metal-binding;Nucleotide-binding;Purine biosynthesis;Reference proteome	'de novo' AMP biosynthetic process [GO:0044208]	cytoplasm [GO:0005737]	adenylosuccinate synthase activity [GO:0004019]; GTP binding [GO:0005525]; magnesium ion binding [GO:0000287]	METAL 8; /note="Magnesium"; /evidence="ECO:0000256|HAMAP-Rule:MF_00011"; METAL 37; /note="Magnesium; via carbonyl oxygen"; /evidence="ECO:0000256|HAMAP-Rule:MF_00011"	NP_BIND 37..39; /note="GTP"; /evidence="ECO:0000256|HAMAP-Rule:MF_00011"; NP_BIND 343..345; /note="GTP"; /evidence="ECO:0000256|HAMAP-Rule:MF_00011"; NP_BIND 436..438; /note="GTP"; /evidence="ECO:0000256|HAMAP-Rule:MF_00011"	PATHWAY: Purine metabolism; AMP biosynthesis via de novo pathway; AMP from IMP: step 1/2. {ECO:0000256|HAMAP-Rule:MF_00011}.	CATALYTIC ACTIVITY: Reaction=GTP + IMP + L-aspartate = GDP + 2 H(+) + N(6)-(1,2-dicarboxyethyl)-AMP + phosphate; Xref=Rhea:RHEA:15753, ChEBI:CHEBI:15378, ChEBI:CHEBI:29991, ChEBI:CHEBI:37565, ChEBI:CHEBI:43474, ChEBI:CHEBI:57567, ChEBI:CHEBI:58053, ChEBI:CHEBI:58189; EC=6.3.4.4; Evidence={ECO:0000256|HAMAP-Rule:MF_00011};		FUNCTION: Plays an important role in the de novo pathway of purine nucleotide biosynthesis. Catalyzes the first committed step in the biosynthesis of AMP from IMP. {ECO:0000256|HAMAP-Rule:MF_00011}.	ACT_SITE 8; /note="Proton acceptor"; /evidence="ECO:0000256|HAMAP-Rule:MF_00011"; ACT_SITE 38; /note="Proton donor"; /evidence="ECO:0000256|HAMAP-Rule:MF_00011"		BINDING 148; /note="IMP; shared with dimeric partner"; /evidence="ECO:0000256|HAMAP-Rule:MF_00011"; BINDING 237; /note="IMP"; /evidence="ECO:0000256|HAMAP-Rule:MF_00011"; BINDING 252; /note="IMP"; /evidence="ECO:0000256|HAMAP-Rule:MF_00011"		COFACTOR: Name=Mg(2+); Xref=ChEBI:CHEBI:18420; Evidence={ECO:0000256|HAMAP-Rule:MF_00011}; Note=Binds 1 Mg(2+) ion per subunit. {ECO:0000256|HAMAP-Rule:MF_00011};				0	0	0	0	56	84	0	0	0	0	0	0	0	0	0	0	0	0	0	0	0	0	0	0	0	0	0	0
J2T7B1	J2T7B1	Vacuolar-type H(+)-translocating pyrophosphatase (Fragment)	Variovorax sp. CF313	Ion transport;Magnesium;Membrane;Translocase;Transmembrane;Transmembrane helix;Transport		integral component of membrane [GO:0016021]	inorganic diphosphatase activity [GO:0004427]; pyrophosphate hydrolysis-driven proton transmembrane transporter activity [GO:0009678]															2	0	0	0	0	0	7	131	0	0	1	0	0	0	0	0	0	0	0	0	0	0	0	2	0	0	0	1
J2L1S0	J2L1S0	Phosphomannomutase	Variovorax sp. CF313	Isomerase;Magnesium;Metal-binding;Phosphoprotein	carbohydrate metabolic process [GO:0005975]		intramolecular transferase activity, phosphotransferases [GO:0016868]; magnesium ion binding [GO:0000287]											COFACTOR: Name=Mg(2+); Xref=ChEBI:CHEBI:18420; Evidence={ECO:0000256|ARBA:ARBA00001946};				11	6	83	38	0	0	0	0	0	0	0	0	0	0	0	0	0	0	0	0	0	0	0	6	0	0	0	0
P0A6A5	P0A6A5	Acetate kinase (EC 2.7.2.1) (Acetokinase)	Escherichia coli O157:H7	3D-structure;ATP-binding;Cytoplasm;Kinase;Magnesium;Metal-binding;Nucleotide-binding;Reference proteome;Transferase	acetyl-CoA biosynthetic process [GO:0006085]; organic acid metabolic process [GO:0006082]	cytoplasm [GO:0005737]	acetate kinase activity [GO:0008776]; ATP binding [GO:0005524]; magnesium ion binding [GO:0000287]	METAL 10; /note="Magnesium"; /evidence="ECO:0000255|HAMAP-Rule:MF_00020"; METAL 387; /note="Magnesium"; /evidence="ECO:0000255|HAMAP-Rule:MF_00020"	NP_BIND 210..214; /note="ATP"; /evidence="ECO:0000255|HAMAP-Rule:MF_00020"; NP_BIND 285..287; /note="ATP"; /evidence="ECO:0000255|HAMAP-Rule:MF_00020"; NP_BIND 333..337; /note="ATP"; /evidence="ECO:0000255|HAMAP-Rule:MF_00020"	PATHWAY: Metabolic intermediate biosynthesis; acetyl-CoA biosynthesis; acetyl-CoA from acetate: step 1/2. {ECO:0000255|HAMAP-Rule:MF_00020}.	CATALYTIC ACTIVITY: Reaction=acetate + ATP = acetyl phosphate + ADP; Xref=Rhea:RHEA:11352, ChEBI:CHEBI:22191, ChEBI:CHEBI:30089, ChEBI:CHEBI:30616, ChEBI:CHEBI:456216; EC=2.7.2.1; Evidence={ECO:0000255|HAMAP-Rule:MF_00020};		FUNCTION: Catalyzes the formation of acetyl phosphate from acetate and ATP. Can also catalyze the reverse reaction. {ECO:0000255|HAMAP-Rule:MF_00020}.	ACT_SITE 150; /note="Proton donor/acceptor"; /evidence="ECO:0000255|HAMAP-Rule:MF_00020"		BINDING 17; /note="ATP"; /evidence="ECO:0000255|HAMAP-Rule:MF_00020"; BINDING 91; /note="Substrate"; /evidence="ECO:0000255|HAMAP-Rule:MF_00020"		COFACTOR: Name=Mg(2+); Xref=ChEBI:CHEBI:18420; Evidence={ECO:0000255|HAMAP-Rule:MF_00020}; Name=Mn(2+); Xref=ChEBI:CHEBI:29035; Evidence={ECO:0000255|HAMAP-Rule:MF_00020}; Note=Mg(2+). Can also accept Mn(2+). {ECO:0000255|HAMAP-Rule:MF_00020};				0	0	0	0	116	28	0	0	0	0	0	0	0	3	0	0	2	0	0	0	0	0	0	13	0	0	0	0
W0ZC06	W0ZC06	ATP phosphoribosyltransferase (ATP-PRT) (ATP-PRTase) (EC 2.4.2.17)	Microbacterium sp. C448	ATP-binding;Amino-acid biosynthesis;Cytoplasm;Glycosyltransferase;Histidine biosynthesis;Magnesium;Metal-binding;Nucleotide-binding;Reference proteome;Transferase	histidine biosynthetic process [GO:0000105]	cytoplasm [GO:0005737]	ATP binding [GO:0005524]; ATP phosphoribosyltransferase activity [GO:0003879]; magnesium ion binding [GO:0000287]			PATHWAY: Amino-acid biosynthesis; L-histidine biosynthesis; L-histidine from 5-phospho-alpha-D-ribose 1-diphosphate: step 1/9. {ECO:0000256|ARBA:ARBA00004667, ECO:0000256|HAMAP-Rule:MF_00079}.	CATALYTIC ACTIVITY: Reaction=1-(5-phospho-beta-D-ribosyl)-ATP + diphosphate = 5-phospho-alpha-D-ribose 1-diphosphate + ATP; Xref=Rhea:RHEA:18473, ChEBI:CHEBI:30616, ChEBI:CHEBI:33019, ChEBI:CHEBI:58017, ChEBI:CHEBI:73183; EC=2.4.2.17; Evidence={ECO:0000256|ARBA:ARBA00000915, ECO:0000256|HAMAP-Rule:MF_00079};		FUNCTION: Catalyzes the condensation of ATP and 5-phosphoribose 1-diphosphate to form N'-(5'-phosphoribosyl)-ATP (PR-ATP). Has a crucial role in the pathway because the rate of histidine biosynthesis seems to be controlled primarily by regulation of HisG enzymatic activity. {ECO:0000256|ARBA:ARBA00003858, ECO:0000256|HAMAP-Rule:MF_00079}.		ACTIVITY REGULATION: Feedback inhibited by histidine. {ECO:0000256|HAMAP-Rule:MF_00079}.			COFACTOR: Name=Mg(2+); Xref=ChEBI:CHEBI:18420; Evidence={ECO:0000256|HAMAP-Rule:MF_00079};				0	0	77	56	0	0	0	0	0	0	0	0	0	0	0	0	0	0	0	0	0	0	0	1	2	0	0	5
I2WHV5	I2WHV5	Putative uracil phosphoribosyltransferase	Escherichia coli 9.0111	Glycosyltransferase;Transferase	nucleoside metabolic process [GO:0009116]		transferase activity, transferring glycosyl groups [GO:0016757]															0	0	14	30	22	65	0	0	0	0	0	0	0	0	0	0	0	0	0	0	0	0	0	0	0	0	0	0
J3CVK1	J3CVK1	1-deoxy-D-xylulose-5-phosphate synthase (EC 2.2.1.7) (1-deoxyxylulose-5-phosphate synthase) (DXP synthase) (DXPS)	Variovorax sp. CF313	Isoprene biosynthesis;Magnesium;Metal-binding;Thiamine biosynthesis;Thiamine pyrophosphate;Transferase	1-deoxy-D-xylulose 5-phosphate biosynthetic process [GO:0052865]; terpenoid biosynthetic process [GO:0016114]; thiamine biosynthetic process [GO:0009228]		1-deoxy-D-xylulose-5-phosphate synthase activity [GO:0008661]; magnesium ion binding [GO:0000287]; thiamine pyrophosphate binding [GO:0030976]	METAL 146; /note="Magnesium"; /evidence="ECO:0000256|HAMAP-Rule:MF_00315"; METAL 175; /note="Magnesium"; /evidence="ECO:0000256|HAMAP-Rule:MF_00315"		PATHWAY: Metabolic intermediate biosynthesis; 1-deoxy-D-xylulose 5-phosphate biosynthesis; 1-deoxy-D-xylulose 5-phosphate from D-glyceraldehyde 3-phosphate and pyruvate: step 1/1. {ECO:0000256|ARBA:ARBA00004980, ECO:0000256|HAMAP-Rule:MF_00315}.	CATALYTIC ACTIVITY: Reaction=D-glyceraldehyde 3-phosphate + H(+) + pyruvate = 1-deoxy-D-xylulose 5-phosphate + CO2; Xref=Rhea:RHEA:12605, ChEBI:CHEBI:15361, ChEBI:CHEBI:15378, ChEBI:CHEBI:16526, ChEBI:CHEBI:57792, ChEBI:CHEBI:59776; EC=2.2.1.7; Evidence={ECO:0000256|ARBA:ARBA00000647, ECO:0000256|HAMAP-Rule:MF_00315};		FUNCTION: Catalyzes the acyloin condensation reaction between C atoms 2 and 3 of pyruvate and glyceraldehyde 3-phosphate to yield 1-deoxy-D-xylulose-5-phosphate (DXP). {ECO:0000256|HAMAP-Rule:MF_00315}.			BINDING 74; /note="Thiamine pyrophosphate"; /evidence="ECO:0000256|HAMAP-Rule:MF_00315"; BINDING 175; /note="Thiamine pyrophosphate"; /evidence="ECO:0000256|HAMAP-Rule:MF_00315"; BINDING 282; /note="Thiamine pyrophosphate"; /evidence="ECO:0000256|HAMAP-Rule:MF_00315"; BINDING 364; /note="Thiamine pyrophosphate"; /evidence="ECO:0000256|HAMAP-Rule:MF_00315"		COFACTOR: Name=Mg(2+); Xref=ChEBI:CHEBI:18420; Evidence={ECO:0000256|ARBA:ARBA00001946}; ; COFACTOR: Name=Mg(2+); Xref=ChEBI:CHEBI:18420; Evidence={ECO:0000256|HAMAP-Rule:MF_00315}; Note=Binds 1 Mg(2+) ion per subunit. {ECO:0000256|HAMAP-Rule:MF_00315}; COFACTOR: Name=thiamine diphosphate; Xref=ChEBI:CHEBI:58937; Evidence={ECO:0000256|ARBA:ARBA00001964}; ; COFACTOR: Name=thiamine diphosphate; Xre…				0	0	3	1	57	43	0	28	0	0	0	0	0	0	0	0	0	0	0	0	0	0	0	2	0	0	1	0
Q47N76	Q47N76	Phenylalanine--tRNA ligase beta subunit (EC 6.1.1.20) (Phenylalanyl-tRNA synthetase beta subunit) (PheRS)	Thermobifida fusca (strain YX)	ATP-binding;Aminoacyl-tRNA synthetase;Cytoplasm;Ligase;Magnesium;Metal-binding;Nucleotide-binding;Protein biosynthesis;RNA-binding;Reference proteome;tRNA-binding	phenylalanyl-tRNA aminoacylation [GO:0006432]	cytoplasm [GO:0005737]	ATP binding [GO:0005524]; magnesium ion binding [GO:0000287]; phenylalanine-tRNA ligase activity [GO:0004826]; tRNA binding [GO:0000049]	METAL 461; /note="Magnesium"; /evidence="ECO:0000255|HAMAP-Rule:MF_00283"; METAL 467; /note="Magnesium; via carbonyl oxygen"; /evidence="ECO:0000255|HAMAP-Rule:MF_00283"; METAL 470; /note="Magnesium"; /evidence="ECO:0000255|HAMAP-Rule:MF_00283"; METAL 471; /note="Magnesium"; /evidence="ECO:0000255|HAMAP-Rule:MF_00283"			CATALYTIC ACTIVITY: Reaction=ATP + L-phenylalanine + tRNA(Phe) = AMP + diphosphate + H(+) + L-phenylalanyl-tRNA(Phe); Xref=Rhea:RHEA:19413, Rhea:RHEA-COMP:9668, Rhea:RHEA-COMP:9699, ChEBI:CHEBI:15378, ChEBI:CHEBI:30616, ChEBI:CHEBI:33019, ChEBI:CHEBI:58095, ChEBI:CHEBI:78442, ChEBI:CHEBI:78531, ChEBI:CHEBI:456215; EC=6.1.1.20; Evidence={ECO:0000255|HAMAP-Rule:MF_00283};							COFACTOR: Name=Mg(2+); Xref=ChEBI:CHEBI:18420; Evidence={ECO:0000255|HAMAP-Rule:MF_00283}; Note=Binds 2 magnesium ions per tetramer. {ECO:0000255|HAMAP-Rule:MF_00283};				0	0	113	17	0	0	0	0	0	0	0	0	0	0	0	0	0	0	0	0	0	0	0	0	0	0	0	0
C5CLM9	C5CLM9	Uracil phosphoribosyltransferase (EC 2.4.2.9) (UMP pyrophosphorylase) (UPRTase)	Variovorax paradoxus (strain S110)	Allosteric enzyme;GTP-binding;Glycosyltransferase;Magnesium;Nucleotide-binding;Transferase	nucleoside metabolic process [GO:0009116]; UMP salvage [GO:0044206]; uracil salvage [GO:0006223]		GTP binding [GO:0005525]; magnesium ion binding [GO:0000287]; uracil phosphoribosyltransferase activity [GO:0004845]			PATHWAY: Pyrimidine metabolism; UMP biosynthesis via salvage pathway; UMP from uracil: step 1/1. {ECO:0000255|HAMAP-Rule:MF_01218}.	CATALYTIC ACTIVITY: Reaction=diphosphate + UMP = 5-phospho-alpha-D-ribose 1-diphosphate + uracil; Xref=Rhea:RHEA:13017, ChEBI:CHEBI:17568, ChEBI:CHEBI:33019, ChEBI:CHEBI:57865, ChEBI:CHEBI:58017; EC=2.4.2.9; Evidence={ECO:0000255|HAMAP-Rule:MF_01218};		FUNCTION: Catalyzes the conversion of uracil and 5-phospho-alpha-D-ribose 1-diphosphate (PRPP) to UMP and diphosphate. {ECO:0000255|HAMAP-Rule:MF_01218}.		ACTIVITY REGULATION: Allosterically activated by GTP. {ECO:0000255|HAMAP-Rule:MF_01218}.	BINDING 79; /note="5-phospho-alpha-D-ribose 1-diphosphate"; /evidence="ECO:0000255|HAMAP-Rule:MF_01218"; BINDING 104; /note="5-phospho-alpha-D-ribose 1-diphosphate"; /evidence="ECO:0000255|HAMAP-Rule:MF_01218"; BINDING 194; /note="Uracil; via amide nitrogen"; /evidence="ECO:0000255|HAMAP-Rule:MF_01218"; BINDING 200; /note="5-phospho-alpha-D-ribose 1-diphosphate"; /evidence="ECO:0000255|HAMAP-Rule…		COFACTOR: Name=Mg(2+); Xref=ChEBI:CHEBI:18420; Evidence={ECO:0000255|HAMAP-Rule:MF_01218}; Note=Binds 1 Mg(2+) ion per subunit. The magnesium is bound as Mg-PRPP. {ECO:0000255|HAMAP-Rule:MF_01218};				24	44	39	20	0	1	0	0	0	0	0	0	0	0	0	0	0	0	0	0	0	0	0	0	0	0	0	0
Q8FAG0	Q8FAG0	Inorganic pyrophosphatase (EC 3.6.1.1) (Pyrophosphate phospho-hydrolase) (PPase)	Escherichia coli O6:H1 (strain CFT073 / ATCC 700928 / UPEC)	Cytoplasm;Hydrolase;Magnesium;Metal-binding	phosphate-containing compound metabolic process [GO:0006796]	cytoplasm [GO:0005737]	inorganic diphosphatase activity [GO:0004427]; magnesium ion binding [GO:0000287]	METAL 66; /note="Magnesium 1"; /evidence="ECO:0000255|HAMAP-Rule:MF_00209"; METAL 71; /note="Magnesium 1"; /evidence="ECO:0000255|HAMAP-Rule:MF_00209"; METAL 71; /note="Magnesium 2"; /evidence="ECO:0000255|HAMAP-Rule:MF_00209"; METAL 103; /note="Magnesium 1"; /evidence="ECO:0000255|HAMAP-Rule:MF_00209"			CATALYTIC ACTIVITY: Reaction=diphosphate + H2O = H(+) + 2 phosphate; Xref=Rhea:RHEA:24576, ChEBI:CHEBI:15377, ChEBI:CHEBI:15378, ChEBI:CHEBI:33019, ChEBI:CHEBI:43474; EC=3.6.1.1; Evidence={ECO:0000255|HAMAP-Rule:MF_00209};		FUNCTION: Catalyzes the hydrolysis of inorganic pyrophosphate (PPi) forming two phosphate ions. {ECO:0000255|HAMAP-Rule:MF_00209}.			BINDING 30; /note="Substrate"; /evidence="ECO:0000255|HAMAP-Rule:MF_00209"; BINDING 44; /note="Substrate"; /evidence="ECO:0000255|HAMAP-Rule:MF_00209"; BINDING 56; /note="Substrate"; /evidence="ECO:0000255|HAMAP-Rule:MF_00209"; BINDING 142; /note="Substrate"; /evidence="ECO:0000255|HAMAP-Rule:MF_00209"		COFACTOR: Name=Mg(2+); Xref=ChEBI:CHEBI:18420; Evidence={ECO:0000255|HAMAP-Rule:MF_00209};				0	0	71	61	0	0	0	0	0	0	0	0	0	0	0	0	0	0	0	0	0	0	0	6	0	0	0	0
C2E5Q0	C2E5Q0	Pyruvate kinase (EC 2.7.1.40)	Lactobacillus johnsonii ATCC 33200	ATP-binding;Glycolysis;Kinase;Magnesium;Metal-binding;Nucleotide-binding;Potassium;Pyruvate;Transferase			ATP binding [GO:0005524]; kinase activity [GO:0016301]; magnesium ion binding [GO:0000287]; potassium ion binding [GO:0030955]; pyruvate kinase activity [GO:0004743]			PATHWAY: Carbohydrate degradation. {ECO:0000256|ARBA:ARBA00004921}.; PATHWAY: Carbohydrate degradation; glycolysis; pyruvate from D-glyceraldehyde 3-phosphate: step 5/5. {ECO:0000256|ARBA:ARBA00004997, ECO:0000256|RuleBase:RU000504}.	CATALYTIC ACTIVITY: Reaction=ATP + pyruvate = ADP + H(+) + phosphoenolpyruvate; Xref=Rhea:RHEA:18157, ChEBI:CHEBI:15361, ChEBI:CHEBI:15378, ChEBI:CHEBI:30616, ChEBI:CHEBI:58702, ChEBI:CHEBI:456216; EC=2.7.1.40; Evidence={ECO:0000256|RuleBase:RU000504};							COFACTOR: Name=K(+); Xref=ChEBI:CHEBI:29103; Evidence={ECO:0000256|ARBA:ARBA00001958}; ; COFACTOR: Name=Mg(2+); Xref=ChEBI:CHEBI:18420; Evidence={ECO:0000256|ARBA:ARBA00001946};				0	0	0	0	37	90	0	0	0	0	0	0	0	0	0	0	0	0	0	0	0	0	0	0	0	0	0	0
E6UX72	E6UX72	3,4-dihydroxy-2-butanone 4-phosphate synthase (DHBP synthase) (EC 4.1.99.12)	Variovorax paradoxus (strain EPS)	Lyase;Magnesium;Manganese;Metal-binding;Riboflavin biosynthesis	riboflavin biosynthetic process [GO:0009231]		3,4-dihydroxy-2-butanone-4-phosphate synthase activity [GO:0008686]; magnesium ion binding [GO:0000287]; manganese ion binding [GO:0030145]	METAL 46; /note="Magnesium or manganese 1"; /evidence="ECO:0000256|HAMAP-Rule:MF_00180"; METAL 46; /note="Magnesium or manganese 2"; /evidence="ECO:0000256|HAMAP-Rule:MF_00180"; METAL 161; /note="Magnesium or manganese 2"; /evidence="ECO:0000256|HAMAP-Rule:MF_00180"		PATHWAY: Cofactor biosynthesis; riboflavin biosynthesis. {ECO:0000256|ARBA:ARBA00005104}.; PATHWAY: Cofactor biosynthesis; riboflavin biosynthesis; 2-hydroxy-3-oxobutyl phosphate from D-ribulose 5-phosphate: step 1/1. {ECO:0000256|ARBA:ARBA00004904, ECO:0000256|HAMAP-Rule:MF_00180}.	CATALYTIC ACTIVITY: Reaction=D-ribulose 5-phosphate = (2S)-2-hydroxy-3-oxobutyl phosphate + formate + H(+); Xref=Rhea:RHEA:18457, ChEBI:CHEBI:15378, ChEBI:CHEBI:15740, ChEBI:CHEBI:58121, ChEBI:CHEBI:58830; EC=4.1.99.12; Evidence={ECO:0000256|ARBA:ARBA00000141, ECO:0000256|HAMAP-Rule:MF_00180};		FUNCTION: Catalyzes the conversion of D-ribulose 5-phosphate to formate and 3,4-dihydroxy-2-butanone 4-phosphate. {ECO:0000256|ARBA:ARBA00002284, ECO:0000256|HAMAP-Rule:MF_00180}.			BINDING 50; /note="Substrate"; /evidence="ECO:0000256|HAMAP-Rule:MF_00180"; BINDING 182; /note="Substrate"; /evidence="ECO:0000256|HAMAP-Rule:MF_00180"		COFACTOR: Name=Mg(2+); Xref=ChEBI:CHEBI:18420; Evidence={ECO:0000256|HAMAP-Rule:MF_00180}; Name=Mn(2+); Xref=ChEBI:CHEBI:29035; Evidence={ECO:0000256|HAMAP-Rule:MF_00180}; Note=Binds 2 divalent metal cations per subunit. Magnesium or manganese. {ECO:0000256|HAMAP-Rule:MF_00180};				0	0	0	0	0	1	0	0	10	116	0	0	0	0	0	0	0	0	0	0	0	0	0	1	0	0	0	0
P34038	P34038	Pyruvate kinase (PK) (EC 2.7.1.40)	Lactobacillus delbrueckii subsp. bulgaricus	ATP-binding;Allosteric enzyme;Direct protein sequencing;Glycolysis;Kinase;Magnesium;Metal-binding;Nucleotide-binding;Potassium;Pyruvate;Transferase			ATP binding [GO:0005524]; kinase activity [GO:0016301]; magnesium ion binding [GO:0000287]; potassium ion binding [GO:0030955]; pyruvate kinase activity [GO:0004743]	METAL 34; /note="Potassium"; /evidence="ECO:0000250"; METAL 36; /note="Potassium"; /evidence="ECO:0000250"; METAL 66; /note="Potassium"; /evidence="ECO:0000250"; METAL 67; /note="Potassium; via carbonyl oxygen"; /evidence="ECO:0000250"; METAL 223; /note="Magnesium"; /evidence="ECO:0000250"; METAL 247; /note="Magnesium"; /evidence="ECO:0000250"	NP_BIND 34..37; /note="ATP"; /evidence="ECO:0000250|UniProtKB:P14618"	PATHWAY: Carbohydrate degradation; glycolysis; pyruvate from D-glyceraldehyde 3-phosphate: step 5/5.	CATALYTIC ACTIVITY: Reaction=ATP + pyruvate = ADP + H(+) + phosphoenolpyruvate; Xref=Rhea:RHEA:18157, ChEBI:CHEBI:15361, ChEBI:CHEBI:15378, ChEBI:CHEBI:30616, ChEBI:CHEBI:58702, ChEBI:CHEBI:456216; EC=2.7.1.40;				ACTIVITY REGULATION: Strongly activated by glucose-6-phosphate, ribose-5-phosphate and fructose-6-phosphate. Weak activator AMP and weak inhibitor fructose-1,6-bisphosphate can act as strong inhibitors in the presence of strong activators.	BINDING 32; /note="Substrate"; /evidence="ECO:0000250"; BINDING 73; /note="ATP"; /evidence="ECO:0000250|UniProtKB:P14618"; BINDING 157; /note="ATP"; /evidence="ECO:0000250|UniProtKB:P14618"; BINDING 246; /note="Substrate; via amide nitrogen"; /evidence="ECO:0000250"; BINDING 247; /note="Substrate; via amide nitrogen"; /evidence="ECO:0000250"; BINDING 279; /note="Substrate"; /evidence="ECO:0000250"		COFACTOR: Name=Mg(2+); Xref=ChEBI:CHEBI:18420; ; COFACTOR: Name=K(+); Xref=ChEBI:CHEBI:29103;				0	0	0	0	21	105	0	0	0	0	0	0	0	0	0	0	0	0	0	0	0	0	0	1	0	0	0	0
A1TW81	A1TW81	Succinate--CoA ligase [ADP-forming] subunit beta (EC 6.2.1.5) (Succinyl-CoA synthetase subunit beta) (SCS-beta)	Acidovorax citrulli (strain AAC00-1) (Acidovorax avenae subsp. citrulli)	ATP-binding;Ligase;Magnesium;Metal-binding;Nucleotide-binding;Reference proteome;Tricarboxylic acid cycle	tricarboxylic acid cycle [GO:0006099]		ATP binding [GO:0005524]; magnesium ion binding [GO:0000287]; succinate-CoA ligase (ADP-forming) activity [GO:0004775]	METAL 199; /note="Magnesium"; /evidence="ECO:0000255|HAMAP-Rule:MF_00558"; METAL 213; /note="Magnesium"; /evidence="ECO:0000255|HAMAP-Rule:MF_00558"	NP_BIND 53..55; /note="ATP"; /evidence="ECO:0000255|HAMAP-Rule:MF_00558"	PATHWAY: Carbohydrate metabolism; tricarboxylic acid cycle; succinate from succinyl-CoA (ligase route): step 1/1. {ECO:0000255|HAMAP-Rule:MF_00558}.	CATALYTIC ACTIVITY: Reaction=ATP + CoA + succinate = ADP + phosphate + succinyl-CoA; Xref=Rhea:RHEA:17661, ChEBI:CHEBI:30031, ChEBI:CHEBI:30616, ChEBI:CHEBI:43474, ChEBI:CHEBI:57287, ChEBI:CHEBI:57292, ChEBI:CHEBI:456216; EC=6.2.1.5; Evidence={ECO:0000255|HAMAP-Rule:MF_00558};		FUNCTION: Succinyl-CoA synthetase functions in the citric acid cycle (TCA), coupling the hydrolysis of succinyl-CoA to the synthesis of either ATP or GTP and thus represents the only step of substrate-level phosphorylation in the TCA. The beta subunit provides nucleotide specificity of the enzyme and binds the substrate succinate, while the binding sites for coenzyme A and phosphate are found in …			BINDING 46; /note="ATP"; /evidence="ECO:0000255|HAMAP-Rule:MF_00558"; BINDING 99; /note="ATP"; /evidence="ECO:0000255|HAMAP-Rule:MF_00558"; BINDING 102; /note="ATP; via amide nitrogen"; /evidence="ECO:0000255|HAMAP-Rule:MF_00558"; BINDING 107; /note="ATP"; /evidence="ECO:0000255|HAMAP-Rule:MF_00558"; BINDING 264; /note="Substrate; shared with subunit alpha"; /evidence="ECO:0000255|HAMAP-Rule:MF_0…		COFACTOR: Name=Mg(2+); Xref=ChEBI:CHEBI:18420; Evidence={ECO:0000255|HAMAP-Rule:MF_00558}; Note=Binds 1 Mg(2+) ion per subunit. {ECO:0000255|HAMAP-Rule:MF_00558};				0	0	0	0	0	0	0	0	0	136	0	0	0	0	0	0	1	0	0	0	1	0	1	14	2	0	1	3
H2RX66	H2RX66	Protein-serine/threonine phosphatase (EC 3.1.3.16)	Takifugu rubripes (Japanese pufferfish) (Fugu rubripes)	Cytoplasm;Hydrolase;Lipoprotein;Magnesium;Membrane;Metal-binding;Myristate;Phosphoprotein;Protein phosphatase;Reference proteome		cytosol [GO:0005829]; membrane [GO:0016020]	magnesium ion binding [GO:0000287]; manganese ion binding [GO:0030145]; protein serine phosphatase activity [GO:0106306]; protein threonine phosphatase activity [GO:0106307]				CATALYTIC ACTIVITY: Reaction=H2O + O-phospho-L-threonyl-[protein] = L-threonyl-[protein] + phosphate; Xref=Rhea:RHEA:47004, Rhea:RHEA-COMP:11060, Rhea:RHEA-COMP:11605, ChEBI:CHEBI:15377, ChEBI:CHEBI:30013, ChEBI:CHEBI:43474, ChEBI:CHEBI:61977; EC=3.1.3.16; Evidence={ECO:0000256|ARBA:ARBA00001482};							COFACTOR: Name=Mg(2+); Xref=ChEBI:CHEBI:18420; Evidence={ECO:0000256|ARBA:ARBA00001946}; ; COFACTOR: Name=Mn(2+); Xref=ChEBI:CHEBI:29035; Evidence={ECO:0000256|ARBA:ARBA00001936};			Metazoa	20	1	29	0	1	0	4	117	0	6	50	4	0	1	0	0	2	7	11	1	3	0	4	0	0	0	0	1
A7ZNS3	A7ZNS3	Hydroxyethylthiazole kinase (EC 2.7.1.50) (4-methyl-5-beta-hydroxyethylthiazole kinase) (TH kinase) (Thz kinase)	Escherichia coli O139:H28 (strain E24377A / ETEC)	ATP-binding;Kinase;Magnesium;Metal-binding;Nucleotide-binding;Thiamine biosynthesis;Transferase	thiamine biosynthetic process [GO:0009228]; thiamine diphosphate biosynthetic process [GO:0009229]		ATP binding [GO:0005524]; hydroxyethylthiazole kinase activity [GO:0004417]; magnesium ion binding [GO:0000287]			PATHWAY: Cofactor biosynthesis; thiamine diphosphate biosynthesis; 4-methyl-5-(2-phosphoethyl)-thiazole from 5-(2-hydroxyethyl)-4-methylthiazole: step 1/1. {ECO:0000255|HAMAP-Rule:MF_00228}.	CATALYTIC ACTIVITY: Reaction=5-(2-hydroxyethyl)-4-methylthiazole + ATP = 4-methyl-5-(2-phosphooxyethyl)-thiazole + ADP + H(+); Xref=Rhea:RHEA:24212, ChEBI:CHEBI:15378, ChEBI:CHEBI:17957, ChEBI:CHEBI:30616, ChEBI:CHEBI:58296, ChEBI:CHEBI:456216; EC=2.7.1.50; Evidence={ECO:0000255|HAMAP-Rule:MF_00228};		FUNCTION: Catalyzes the phosphorylation of the hydroxyl group of 4-methyl-5-beta-hydroxyethylthiazole (THZ). {ECO:0000255|HAMAP-Rule:MF_00228}.			BINDING 50; /note="Substrate; via amide nitrogen"; /evidence="ECO:0000255|HAMAP-Rule:MF_00228"; BINDING 125; /note="ATP"; /evidence="ECO:0000255|HAMAP-Rule:MF_00228"; BINDING 171; /note="ATP"; /evidence="ECO:0000255|HAMAP-Rule:MF_00228"; BINDING 198; /note="Substrate; via amide nitrogen"; /evidence="ECO:0000255|HAMAP-Rule:MF_00228"		COFACTOR: Name=Mg(2+); Xref=ChEBI:CHEBI:18420; Evidence={ECO:0000255|HAMAP-Rule:MF_00228};				0	0	0	0	54	69	0	0	0	0	0	0	0	0	0	0	0	0	0	0	0	0	0	1	0	0	0	0
E9KU97	E9KU97	Exoribonuclease H (EC 2.7.7.49) (EC 3.1.13.2) (EC 3.1.26.13) (Integrase) (Pol polyprotein) (Protease) (Retropepsin) (Reverse transcriptase/ribonuclease H) (Fragment)	Equine infectious anemia virus	Aspartyl protease;Coiled coil;DNA integration;DNA recombination;DNA-binding;Endonuclease;Hydrolase;Metal-binding;Multifunctional enzyme;Nuclease;Nucleotidyltransferase;Protease;RNA-directed DNA polymerase;Transferase;Viral genome integration;Virus entry into host cell;Zinc;Zinc-finger	DNA integration [GO:0015074]; DNA recombination [GO:0006310]; establishment of integrated proviral latency [GO:0075713]; viral entry into host cell [GO:0046718]; viral genome integration into host DNA [GO:0044826]		aspartic-type endopeptidase activity [GO:0004190]; DNA binding [GO:0003677]; exoribonuclease H activity [GO:0004533]; RNA-directed DNA polymerase activity [GO:0003964]; RNA-DNA hybrid ribonuclease activity [GO:0004523]; zinc ion binding [GO:0008270]				CATALYTIC ACTIVITY: Reaction=3'-end directed exonucleolytic cleavage of viral RNA-DNA hybrid.; EC=3.1.13.2; Evidence={ECO:0000256|ARBA:ARBA00000379}; CATALYTIC ACTIVITY: Reaction=Endohydrolysis of RNA in RNA/DNA hybrids. Three different cleavage modes: 1. sequence-specific internal cleavage of RNA. Human immunodeficiency virus type 1 and Moloney murine leukemia virus enzymes prefer to cleave the …	DNA_BIND 1084..1132; /note="Integrase-type"; /evidence="ECO:0000256|PROSITE-ProRule:PRU00506"	FUNCTION: During replicative cycle of retroviruses, the reverse-transcribed viral DNA is integrated into the host chromosome by the viral integrase enzyme. RNase H activity is associated with the reverse transcriptase. {ECO:0000256|ARBA:ARBA00023429}.								Pararnavirae	0	0	15	74	17	5	0	0	0	5	0	0	0	0	0	0	0	0	0	0	0	0	0	0	0	0	0	0
Q93BU0	Q93BU0	Phosphomannomutase (Fragment)	Salmonella enterica (Salmonella choleraesuis)	Isomerase;Phosphoprotein	carbohydrate metabolic process [GO:0005975]		intramolecular transferase activity, phosphotransferases [GO:0016868]															0	0	116	0	0	0	0	0	0	0	0	0	0	0	0	0	0	0	0	0	0	0	0	0	0	0	0	0
I2GTE1	I2GTE1	Riboflavin biosynthesis protein RibBA [Includes: 3,4-dihydroxy-2-butanone 4-phosphate synthase (DHBP synthase) (EC 4.1.99.12); GTP cyclohydrolase-2 (EC 3.5.4.25) (GTP cyclohydrolase II)]	Fibrisoma limi BUZ 3	GTP-binding;Hydrolase;Lyase;Magnesium;Manganese;Metal-binding;Multifunctional enzyme;Nucleotide-binding;Reference proteome;Riboflavin biosynthesis;Zinc	riboflavin biosynthetic process [GO:0009231]		3,4-dihydroxy-2-butanone-4-phosphate synthase activity [GO:0008686]; GTP binding [GO:0005525]; GTP cyclohydrolase II activity [GO:0003935]; magnesium ion binding [GO:0000287]; manganese ion binding [GO:0030145]; zinc ion binding [GO:0008270]	METAL 41; /note="Magnesium or manganese 1"; /evidence="ECO:0000256|HAMAP-Rule:MF_01283"; METAL 41; /note="Magnesium or manganese 2"; /evidence="ECO:0000256|HAMAP-Rule:MF_01283"; METAL 157; /note="Magnesium or manganese 2"; /evidence="ECO:0000256|HAMAP-Rule:MF_01283"; METAL 271; /note="Zinc; catalytic"; /evidence="ECO:0000256|HAMAP-Rule:MF_01283"; METAL 282; /note="Zinc; catalytic"; /evidence="ECO…	NP_BIND 266..270; /note="GTP"; /evidence="ECO:0000256|HAMAP-Rule:MF_01283"; NP_BIND 309..311; /note="GTP"; /evidence="ECO:0000256|HAMAP-Rule:MF_01283"	PATHWAY: Cofactor biosynthesis; riboflavin biosynthesis. {ECO:0000256|ARBA:ARBA00005104}.; PATHWAY: Cofactor biosynthesis; riboflavin biosynthesis; 2-hydroxy-3-oxobutyl phosphate from D-ribulose 5-phosphate: step 1/1. {ECO:0000256|ARBA:ARBA00004904, ECO:0000256|HAMAP-Rule:MF_01283}.; PATHWAY: Cofactor biosynthesis; riboflavin biosynthesis; 5-amino-6-(D-ribitylamino)uracil from GTP: step 1/4. {ECO…	CATALYTIC ACTIVITY: Reaction=D-ribulose 5-phosphate = (2S)-2-hydroxy-3-oxobutyl phosphate + formate + H(+); Xref=Rhea:RHEA:18457, ChEBI:CHEBI:15378, ChEBI:CHEBI:15740, ChEBI:CHEBI:58121, ChEBI:CHEBI:58830; EC=4.1.99.12; Evidence={ECO:0000256|ARBA:ARBA00000141, ECO:0000256|HAMAP-Rule:MF_01283}; CATALYTIC ACTIVITY: Reaction=GTP + 3 H2O = 2,5-diamino-6-hydroxy-4-(5-phosphoribosylamino)-pyrimidine + …		FUNCTION: Catalyzes the conversion of D-ribulose 5-phosphate to formate and 3,4-dihydroxy-2-butanone 4-phosphate. {ECO:0000256|ARBA:ARBA00002284, ECO:0000256|HAMAP-Rule:MF_01283}.; FUNCTION: Catalyzes the conversion of GTP to 2,5-diamino-6-ribosylamino-4(3H)-pyrimidinone 5'-phosphate (DARP), formate and pyrophosphate. {ECO:0000256|HAMAP-Rule:MF_01283}.	ACT_SITE 343; /note="Proton acceptor; for GTP cyclohydrolase activity"; /evidence="ECO:0000256|HAMAP-Rule:MF_01283"; ACT_SITE 345; /note="Nucleophile; for GTP cyclohydrolase activity"; /evidence="ECO:0000256|HAMAP-Rule:MF_01283"		BINDING 45; /note="D-ribulose 5-phosphate"; /evidence="ECO:0000256|HAMAP-Rule:MF_01283"; BINDING 178; /note="D-ribulose 5-phosphate"; /evidence="ECO:0000256|HAMAP-Rule:MF_01283"; BINDING 287; /note="GTP"; /evidence="ECO:0000256|HAMAP-Rule:MF_01283"; BINDING 331; /note="GTP"; /evidence="ECO:0000256|HAMAP-Rule:MF_01283"; BINDING 366; /note="GTP"; /evidence="ECO:0000256|HAMAP-Rule:MF_01283"; BINDING…		COFACTOR: Name=Mg(2+); Xref=ChEBI:CHEBI:18420; Evidence={ECO:0000256|HAMAP-Rule:MF_01283}; Name=Mn(2+); Xref=ChEBI:CHEBI:29035; Evidence={ECO:0000256|HAMAP-Rule:MF_01283}; Note=Binds 2 divalent metal cations per subunit. Magnesium or manganese. {ECO:0000256|HAMAP-Rule:MF_01283}; COFACTOR: Name=Zn(2+); Xref=ChEBI:CHEBI:29105; Evidence={ECO:0000256|ARBA:ARBA00001947}; ; COFACTOR: Name=Zn(2+); Xref=…				0	0	0	0	0	0	0	0	3	113	0	0	0	0	0	0	0	0	0	0	0	0	0	0	0	0	0	0
P75809	P75809	5-amino-6-(5-phospho-D-ribitylamino)uracil phosphatase YbjI (EC 3.1.3.104)	Escherichia coli (strain K12)	Hydrolase;Magnesium;Metal-binding;Reference proteome	riboflavin biosynthetic process [GO:0009231]	cytosol [GO:0005829]	5-amino-6-(5-phosphoribitylamino)uracil phosphatase activity [GO:0043726]; magnesium ion binding [GO:0000287]; phosphatase activity [GO:0016791]	METAL 9; /note="Magnesium"; /evidence="ECO:0000250"; METAL 11; /note="Magnesium; via carbonyl oxygen"; /evidence="ECO:0000250"; METAL 215; /note="Magnesium"; /evidence="ECO:0000250"		PATHWAY: Cofactor biosynthesis; riboflavin biosynthesis; 5-amino-6-(D-ribitylamino)uracil from GTP: step 4/4. {ECO:0000305|PubMed:24123841}.	CATALYTIC ACTIVITY: Reaction=5-amino-6-(5-phospho-D-ribitylamino)uracil + H2O = 5-amino-6-(D-ribitylamino)uracil + phosphate; Xref=Rhea:RHEA:25197, ChEBI:CHEBI:15377, ChEBI:CHEBI:15934, ChEBI:CHEBI:43474, ChEBI:CHEBI:58421; EC=3.1.3.104; Evidence={ECO:0000269|PubMed:24123841};		FUNCTION: Catalyzes the dephosphorylation of 5-amino-6-(5-phospho-D-ribitylamino)uracil, and thus could be involved in the riboflavin biosynthesis pathway (PubMed:24123841). Is also able to dephosphorylate flavin mononucleotide (FMN), erythrose 4-phosphate and other phosphoric acid esters (PubMed:15808744, PubMed:16990279, PubMed:24123841). {ECO:0000269|PubMed:15808744, ECO:0000269|PubMed:1699027…	ACT_SITE 9; /note="Nucleophile"; /evidence="ECO:0000250"		BINDING 10; /note="Phosphate; via amide nitrogen"; /evidence="ECO:0000250"; BINDING 192; /note="Phosphate"; /evidence="ECO:0000250"; BINDING 218; /note="Phosphate"; /evidence="ECO:0000250"		COFACTOR: Name=Mg(2+); Xref=ChEBI:CHEBI:18420; Evidence={ECO:0000269|PubMed:16990279}; Name=Mn(2+); Xref=ChEBI:CHEBI:29035; Evidence={ECO:0000269|PubMed:16990279}; Name=Co(2+); Xref=ChEBI:CHEBI:48828; Evidence={ECO:0000269|PubMed:16990279}; Name=Zn(2+); Xref=ChEBI:CHEBI:29105; Evidence={ECO:0000269|PubMed:16990279}; Note=Magnesium. Can also use other divalent metal cations as manganese, cobalt or…				0	0	73	42	0	0	0	0	0	0	0	0	0	0	0	0	0	0	0	0	0	0	0	0	0	0	0	0
E6V520	E6V520	Polyribonucleotide nucleotidyltransferase (EC 2.7.7.8) (Polynucleotide phosphorylase) (PNPase)	Variovorax paradoxus (strain EPS)	Cytoplasm;Magnesium;Metal-binding;Nucleotidyltransferase;RNA-binding;Transferase	mRNA catabolic process [GO:0006402]; RNA processing [GO:0006396]	cytoplasm [GO:0005737]	magnesium ion binding [GO:0000287]; polyribonucleotide nucleotidyltransferase activity [GO:0004654]; RNA binding [GO:0003723]	METAL 488; /note="Magnesium"; /evidence="ECO:0000256|HAMAP-Rule:MF_01595"; METAL 494; /note="Magnesium"; /evidence="ECO:0000256|HAMAP-Rule:MF_01595"			CATALYTIC ACTIVITY: Reaction=phosphate + RNA(n+1) = a ribonucleoside 5'-diphosphate + RNA(n); Xref=Rhea:RHEA:22096, Rhea:RHEA-COMP:11128, Rhea:RHEA-COMP:11129, ChEBI:CHEBI:43474, ChEBI:CHEBI:57930, ChEBI:CHEBI:83400; EC=2.7.7.8; Evidence={ECO:0000256|ARBA:ARBA00001732, ECO:0000256|HAMAP-Rule:MF_01595};		FUNCTION: Involved in mRNA degradation. Catalyzes the phosphorolysis of single-stranded polyribonucleotides processively in the 3'- to 5'-direction. {ECO:0000256|HAMAP-Rule:MF_01595}.					COFACTOR: Name=Mg(2+); Xref=ChEBI:CHEBI:18420; Evidence={ECO:0000256|HAMAP-Rule:MF_01595};				37	47	6	0	1	0	0	25	0	0	0	0	0	0	0	0	1	0	0	0	0	0	0	3	1	0	0	1
E6UVQ1	E6UVQ1	Bifunctional protein GlmU [Includes: UDP-N-acetylglucosamine pyrophosphorylase (EC 2.7.7.23) (N-acetylglucosamine-1-phosphate uridyltransferase); Glucosamine-1-phosphate N-acetyltransferase (EC 2.3.1.157)]	Variovorax paradoxus (strain EPS)	Acyltransferase;Cell shape;Cell wall biogenesis/degradation;Cytoplasm;Magnesium;Metal-binding;Multifunctional enzyme;Nucleotidyltransferase;Peptidoglycan synthesis;Repeat;Transferase	cell morphogenesis [GO:0000902]; cell wall organization [GO:0071555]; lipid A biosynthetic process [GO:0009245]; peptidoglycan biosynthetic process [GO:0009252]; regulation of cell shape [GO:0008360]; UDP-N-acetylglucosamine biosynthetic process [GO:0006048]	cytoplasm [GO:0005737]	glucosamine-1-phosphate N-acetyltransferase activity [GO:0019134]; magnesium ion binding [GO:0000287]; UDP-N-acetylglucosamine diphosphorylase activity [GO:0003977]	METAL 119; /note="Magnesium"; /evidence="ECO:0000256|HAMAP-Rule:MF_01631"; METAL 243; /note="Magnesium"; /evidence="ECO:0000256|HAMAP-Rule:MF_01631"		PATHWAY: Bacterial outer membrane biogenesis; LPS lipid A biosynthesis. {ECO:0000256|HAMAP-Rule:MF_01631}.; PATHWAY: Nucleotide-sugar biosynthesis; UDP-N-acetyl-alpha-D-glucosamine biosynthesis; N-acetyl-alpha-D-glucosamine 1-phosphate from alpha-D-glucosamine 6-phosphate (route II): step 2/2. {ECO:0000256|HAMAP-Rule:MF_01631}.; PATHWAY: Nucleotide-sugar biosynthesis; UDP-N-acetyl-alpha-D-glucosa…	CATALYTIC ACTIVITY: Reaction=H(+) + N-acetyl-alpha-D-glucosamine 1-phosphate + UTP = diphosphate + UDP-N-acetyl-alpha-D-glucosamine; Xref=Rhea:RHEA:13509, ChEBI:CHEBI:15378, ChEBI:CHEBI:33019, ChEBI:CHEBI:46398, ChEBI:CHEBI:57705, ChEBI:CHEBI:57776; EC=2.7.7.23; Evidence={ECO:0000256|HAMAP-Rule:MF_01631}; CATALYTIC ACTIVITY: Reaction=acetyl-CoA + alpha-D-glucosamine 1-phosphate = CoA + H(+) + N-a…		FUNCTION: Catalyzes the last two sequential reactions in the de novo biosynthetic pathway for UDP-N-acetylglucosamine (UDP-GlcNAc). The C-terminal domain catalyzes the transfer of acetyl group from acetyl coenzyme A to glucosamine-1-phosphate (GlcN-1-P) to produce N-acetylglucosamine-1-phosphate (GlcNAc-1-P), which is converted into UDP-GlcNAc by the transfer of uridine 5-monophosphate (from urid…	ACT_SITE 383; /note="Proton acceptor"; /evidence="ECO:0000256|HAMAP-Rule:MF_01631"		BINDING 35; /note="UDP-GlcNAc"; /evidence="ECO:0000256|HAMAP-Rule:MF_01631"; BINDING 90; /note="UDP-GlcNAc"; /evidence="ECO:0000256|HAMAP-Rule:MF_01631"; BINDING 154; /note="UDP-GlcNAc; via amide nitrogen"; /evidence="ECO:0000256|HAMAP-Rule:MF_01631"; BINDING 170; /note="UDP-GlcNAc"; /evidence="ECO:0000256|HAMAP-Rule:MF_01631"; BINDING 243; /note="UDP-GlcNAc"; /evidence="ECO:0000256|HAMAP-Rule:MF…		COFACTOR: Name=Mg(2+); Xref=ChEBI:CHEBI:18420; Evidence={ECO:0000256|ARBA:ARBA00001946}; ; COFACTOR: Name=Mg(2+); Xref=ChEBI:CHEBI:18420; Evidence={ECO:0000256|HAMAP-Rule:MF_01631}; Note=Binds 1 Mg(2+) ion per subunit. {ECO:0000256|HAMAP-Rule:MF_01631};				0	0	1	0	0	0	0	0	2	112	0	0	0	1	0	0	0	0	0	0	0	0	0	3	0	0	0	0
R4UX77	R4UX77	Thiamine-monophosphate kinase (TMP kinase) (Thiamine-phosphate kinase) (EC 2.7.4.16)	Mycobacteroides abscessus subsp. bolletii 50594	ATP-binding;Kinase;Magnesium;Metal-binding;Nucleotide-binding;Thiamine biosynthesis;Transferase	thiamine biosynthetic process [GO:0009228]; thiamine diphosphate biosynthetic process [GO:0009229]		ATP binding [GO:0005524]; magnesium ion binding [GO:0000287]; thiamine-phosphate kinase activity [GO:0009030]	METAL 33; /note="Magnesium 3"; /evidence="ECO:0000256|HAMAP-Rule:MF_02128"; METAL 33; /note="Magnesium 4; via carbonyl oxygen"; /evidence="ECO:0000256|HAMAP-Rule:MF_02128"; METAL 47; /note="Magnesium 4"; /evidence="ECO:0000256|HAMAP-Rule:MF_02128"; METAL 48; /note="Magnesium 1; via carbonyl oxygen"; /evidence="ECO:0000256|HAMAP-Rule:MF_02128"; METAL 49; /note="Magnesium 1"; /evidence="ECO:0000256…	NP_BIND 125..126; /note="ATP"; /evidence="ECO:0000256|HAMAP-Rule:MF_02128"	PATHWAY: Cofactor biosynthesis; thiamine diphosphate biosynthesis; thiamine diphosphate from thiamine phosphate: step 1/1. {ECO:0000256|HAMAP-Rule:MF_02128}.	CATALYTIC ACTIVITY: Reaction=ATP + thiamine phosphate = ADP + thiamine diphosphate; Xref=Rhea:RHEA:15913, ChEBI:CHEBI:30616, ChEBI:CHEBI:37575, ChEBI:CHEBI:58937, ChEBI:CHEBI:456216; EC=2.7.4.16; Evidence={ECO:0000256|HAMAP-Rule:MF_02128};		FUNCTION: Catalyzes the ATP-dependent phosphorylation of thiamine-monophosphate (TMP) to form thiamine-pyrophosphate (TPP), the active form of vitamin B1. {ECO:0000256|HAMAP-Rule:MF_02128}.			BINDING 56; /note="Substrate"; /evidence="ECO:0000256|HAMAP-Rule:MF_02128"; BINDING 151; /note="ATP"; /evidence="ECO:0000256|HAMAP-Rule:MF_02128"; BINDING 215; /note="ATP"; /evidence="ECO:0000256|HAMAP-Rule:MF_02128"; BINDING 267; /note="Substrate"; /evidence="ECO:0000256|HAMAP-Rule:MF_02128"; BINDING 309; /note="Substrate"; /evidence="ECO:0000256|HAMAP-Rule:MF_02128"						0	0	110	0	0	0	0	0	0	0	1	0	0	0	0	0	0	0	0	0	0	0	0	0	0	0	0	0
A9V9C6	A9V9C6	Predicted protein	Monosiga brevicollis (Choanoflagellate)	ATP-binding;Coiled coil;Cytoplasm;Membrane;Motor protein;Nucleotide-binding;Reference proteome;Transmembrane;Transmembrane helix	cytoskeleton-dependent intracellular transport [GO:0030705]; microtubule-based movement [GO:0007018]; plus-end-directed vesicle transport along microtubule [GO:0072383]; response to metal ion [GO:0010038]	cytoplasm [GO:0005737]; integral component of membrane [GO:0016021]; kinesin complex [GO:0005871]; microtubule [GO:0005874]	actin binding [GO:0003779]; ATPase activity [GO:0016887]; ATP binding [GO:0005524]; ATP-dependent microtubule motor activity [GO:1990939]; microtubule binding [GO:0008017]; microtubule motor activity [GO:0003777]		NP_BIND 430..437; /note="ATP"; /evidence="ECO:0000256|PROSITE-ProRule:PRU00283"													0	0	0	0	0	0	0	108	0	0	1	0	0	0	0	0	0	0	0	0	0	0	0	0	0	0	0	0
E9KUC7	E9KUC7	Exoribonuclease H (EC 2.7.7.49) (EC 3.1.13.2) (EC 3.1.26.13) (Integrase) (Pol polyprotein) (Protease) (Retropepsin) (Reverse transcriptase/ribonuclease H) (Fragment)	Equine infectious anemia virus	Aspartyl protease;Coiled coil;DNA integration;DNA recombination;DNA-binding;Endonuclease;Hydrolase;Metal-binding;Multifunctional enzyme;Nuclease;Nucleotidyltransferase;Protease;RNA-directed DNA polymerase;Transferase;Viral genome integration;Virus entry into host cell;Zinc;Zinc-finger	DNA integration [GO:0015074]; DNA recombination [GO:0006310]; establishment of integrated proviral latency [GO:0075713]; viral entry into host cell [GO:0046718]; viral genome integration into host DNA [GO:0044826]		aspartic-type endopeptidase activity [GO:0004190]; DNA binding [GO:0003677]; exoribonuclease H activity [GO:0004533]; RNA-directed DNA polymerase activity [GO:0003964]; RNA-DNA hybrid ribonuclease activity [GO:0004523]; zinc ion binding [GO:0008270]				CATALYTIC ACTIVITY: Reaction=3'-end directed exonucleolytic cleavage of viral RNA-DNA hybrid.; EC=3.1.13.2; Evidence={ECO:0000256|ARBA:ARBA00000379}; CATALYTIC ACTIVITY: Reaction=Endohydrolysis of RNA in RNA/DNA hybrids. Three different cleavage modes: 1. sequence-specific internal cleavage of RNA. Human immunodeficiency virus type 1 and Moloney murine leukemia virus enzymes prefer to cleave the …	DNA_BIND 1083..1131; /note="Integrase-type"; /evidence="ECO:0000256|PROSITE-ProRule:PRU00506"	FUNCTION: During replicative cycle of retroviruses, the reverse-transcribed viral DNA is integrated into the host chromosome by the viral integrase enzyme. RNase H activity is associated with the reverse transcriptase. {ECO:0000256|ARBA:ARBA00023429}.								Pararnavirae	65	3	31	1	6	2	0	0	0	0	2	0	0	0	0	0	0	0	0	0	0	0	0	0	0	0	0	0
G8LEV0	G8LEV0	Acetolactate synthase (EC 2.2.1.6)	Enterobacter ludwigii	Amino-acid biosynthesis;Branched-chain amino acid biosynthesis;Magnesium;Metal-binding;Thiamine pyrophosphate;Transferase	isoleucine biosynthetic process [GO:0009097]; valine biosynthetic process [GO:0009099]		acetolactate synthase activity [GO:0003984]; flavin adenine dinucleotide binding [GO:0050660]; magnesium ion binding [GO:0000287]; thiamine pyrophosphate binding [GO:0030976]			PATHWAY: Amino-acid biosynthesis; L-isoleucine biosynthesis; L-isoleucine from 2-oxobutanoate: step 1/4. {ECO:0000256|ARBA:ARBA00004974, ECO:0000256|RuleBase:RU003591}.; PATHWAY: Amino-acid biosynthesis; L-valine biosynthesis; L-valine from pyruvate: step 1/4. {ECO:0000256|ARBA:ARBA00005025, ECO:0000256|RuleBase:RU003591}.	CATALYTIC ACTIVITY: Reaction=H(+) + 2 pyruvate = (2S)-2-acetolactate + CO2; Xref=Rhea:RHEA:25249, ChEBI:CHEBI:15361, ChEBI:CHEBI:15378, ChEBI:CHEBI:16526, ChEBI:CHEBI:58476; EC=2.2.1.6; Evidence={ECO:0000256|ARBA:ARBA00000673, ECO:0000256|RuleBase:RU003591};							COFACTOR: Name=Mg(2+); Xref=ChEBI:CHEBI:18420; Evidence={ECO:0000256|ARBA:ARBA00001946}; ; COFACTOR: Name=Mg(2+); Xref=ChEBI:CHEBI:18420; Evidence={ECO:0000256|RuleBase:RU003591}; Note=Binds 1 Mg(2+) ion per subunit. {ECO:0000256|RuleBase:RU003591}; COFACTOR: Name=thiamine diphosphate; Xref=ChEBI:CHEBI:58937; Evidence={ECO:0000256|ARBA:ARBA00001964}; ; COFACTOR: Name=thiamine diphosphate; Xref=Ch…				0	0	0	0	128	65	0	0	0	0	0	0	0	0	0	0	10	0	0	0	3	0	11	107	0	0	0	0
E2E2J3	E2E2J3	Exoribonuclease H (EC 2.7.7.49) (EC 3.1.13.2) (EC 3.1.26.13) (Integrase) (Pol polyprotein) (Protease) (Retropepsin) (Reverse transcriptase/ribonuclease H) (Fragment)	Equine infectious anemia virus	Aspartyl protease;Coiled coil;DNA integration;DNA recombination;DNA-binding;Endonuclease;Hydrolase;Metal-binding;Multifunctional enzyme;Nuclease;Nucleotidyltransferase;Protease;RNA-directed DNA polymerase;Transferase;Viral genome integration;Virus entry into host cell;Zinc;Zinc-finger	DNA integration [GO:0015074]; DNA recombination [GO:0006310]; establishment of integrated proviral latency [GO:0075713]; viral entry into host cell [GO:0046718]; viral genome integration into host DNA [GO:0044826]		aspartic-type endopeptidase activity [GO:0004190]; DNA binding [GO:0003677]; exoribonuclease H activity [GO:0004533]; RNA-directed DNA polymerase activity [GO:0003964]; RNA-DNA hybrid ribonuclease activity [GO:0004523]; zinc ion binding [GO:0008270]				CATALYTIC ACTIVITY: Reaction=3'-end directed exonucleolytic cleavage of viral RNA-DNA hybrid.; EC=3.1.13.2; Evidence={ECO:0000256|ARBA:ARBA00000379}; CATALYTIC ACTIVITY: Reaction=Endohydrolysis of RNA in RNA/DNA hybrids. Three different cleavage modes: 1. sequence-specific internal cleavage of RNA. Human immunodeficiency virus type 1 and Moloney murine leukemia virus enzymes prefer to cleave the …	DNA_BIND 1084..1132; /note="Integrase-type"; /evidence="ECO:0000256|PROSITE-ProRule:PRU00506"	FUNCTION: During replicative cycle of retroviruses, the reverse-transcribed viral DNA is integrated into the host chromosome by the viral integrase enzyme. RNase H activity is associated with the reverse transcriptase. {ECO:0000256|ARBA:ARBA00023429}.								Pararnavirae	0	1	18	18	23	39	0	3	0	3	0	0	0	0	0	0	0	0	0	0	0	0	0	0	0	0	0	0
A5VL29	A5VL29	S-adenosylmethionine synthase (AdoMet synthase) (EC 2.5.1.6) (MAT) (Methionine adenosyltransferase)	Lactobacillus reuteri (strain DSM 20016)	ATP-binding;Cytoplasm;Magnesium;Metal-binding;Nucleotide-binding;One-carbon metabolism;Potassium;Reference proteome;Transferase	one-carbon metabolic process [GO:0006730]; S-adenosylmethionine biosynthetic process [GO:0006556]	cytoplasm [GO:0005737]	ATP binding [GO:0005524]; magnesium ion binding [GO:0000287]; methionine adenosyltransferase activity [GO:0004478]	METAL 18; /note="Magnesium"; /evidence="ECO:0000255|HAMAP-Rule:MF_00086"; METAL 44; /note="Potassium"; /evidence="ECO:0000255|HAMAP-Rule:MF_00086"	NP_BIND 174..176; /note="ATP"; /evidence="ECO:0000255|HAMAP-Rule:MF_00086"; NP_BIND 241..242; /note="ATP"; /evidence="ECO:0000255|HAMAP-Rule:MF_00086"; NP_BIND 256..257; /note="ATP"; /evidence="ECO:0000255|HAMAP-Rule:MF_00086"	PATHWAY: Amino-acid biosynthesis; S-adenosyl-L-methionine biosynthesis; S-adenosyl-L-methionine from L-methionine: step 1/1. {ECO:0000255|HAMAP-Rule:MF_00086}.	CATALYTIC ACTIVITY: Reaction=ATP + H2O + L-methionine = diphosphate + phosphate + S-adenosyl-L-methionine; Xref=Rhea:RHEA:21080, ChEBI:CHEBI:15377, ChEBI:CHEBI:30616, ChEBI:CHEBI:33019, ChEBI:CHEBI:43474, ChEBI:CHEBI:57844, ChEBI:CHEBI:59789; EC=2.5.1.6; Evidence={ECO:0000255|HAMAP-Rule:MF_00086};		FUNCTION: Catalyzes the formation of S-adenosylmethionine (AdoMet) from methionine and ATP. The overall synthetic reaction is composed of two sequential steps, AdoMet formation and the subsequent tripolyphosphate hydrolysis which occurs prior to release of AdoMet from the enzyme. {ECO:0000255|HAMAP-Rule:MF_00086}.			BINDING 16; /note="ATP"; /evidence="ECO:0000255|HAMAP-Rule:MF_00086"; BINDING 57; /note="Methionine"; /evidence="ECO:0000255|HAMAP-Rule:MF_00086"; BINDING 100; /note="Methionine"; /evidence="ECO:0000255|HAMAP-Rule:MF_00086"; BINDING 250; /note="ATP; shared with neighboring subunit"; /evidence="ECO:0000255|HAMAP-Rule:MF_00086"; BINDING 250; /note="Methionine; shared with neighboring subunit"; /evi…		COFACTOR: Name=Mg(2+); Xref=ChEBI:CHEBI:18420; Evidence={ECO:0000255|HAMAP-Rule:MF_00086}; Note=Binds 2 divalent ions per subunit. {ECO:0000255|HAMAP-Rule:MF_00086}; COFACTOR: Name=K(+); Xref=ChEBI:CHEBI:29103; Evidence={ECO:0000255|HAMAP-Rule:MF_00086}; Note=Binds 1 potassium ion per subunit. {ECO:0000255|HAMAP-Rule:MF_00086};				0	0	0	0	9	96	0	0	0	0	0	0	0	0	0	0	0	0	0	0	0	0	0	0	0	0	0	0
C6WZW0	C6WZW0	S-adenosylmethionine synthase (AdoMet synthase) (EC 2.5.1.6) (MAT) (Methionine adenosyltransferase)	Flavobacteriaceae bacterium (strain 3519-10)	ATP-binding;Cytoplasm;Magnesium;Metal-binding;Nucleotide-binding;One-carbon metabolism;Potassium;Reference proteome;Transferase	one-carbon metabolic process [GO:0006730]; S-adenosylmethionine biosynthetic process [GO:0006556]	cytoplasm [GO:0005737]	ATP binding [GO:0005524]; magnesium ion binding [GO:0000287]; methionine adenosyltransferase activity [GO:0004478]	METAL 16; /note="Magnesium"; /evidence="ECO:0000256|HAMAP-Rule:MF_00086"; METAL 42; /note="Potassium"; /evidence="ECO:0000256|HAMAP-Rule:MF_00086"	NP_BIND 172..174; /note="ATP"; /evidence="ECO:0000256|HAMAP-Rule:MF_00086"; NP_BIND 249..250; /note="ATP"; /evidence="ECO:0000256|HAMAP-Rule:MF_00086"; NP_BIND 264..265; /note="ATP"; /evidence="ECO:0000256|HAMAP-Rule:MF_00086"	PATHWAY: Amino-acid biosynthesis; S-adenosyl-L-methionine biosynthesis; S-adenosyl-L-methionine from L-methionine: step 1/1. {ECO:0000256|ARBA:ARBA00005224, ECO:0000256|HAMAP-Rule:MF_00086}.	CATALYTIC ACTIVITY: Reaction=ATP + H2O + L-methionine = diphosphate + phosphate + S-adenosyl-L-methionine; Xref=Rhea:RHEA:21080, ChEBI:CHEBI:15377, ChEBI:CHEBI:30616, ChEBI:CHEBI:33019, ChEBI:CHEBI:43474, ChEBI:CHEBI:57844, ChEBI:CHEBI:59789; EC=2.5.1.6; Evidence={ECO:0000256|ARBA:ARBA00001513, ECO:0000256|HAMAP-Rule:MF_00086};		FUNCTION: Catalyzes the formation of S-adenosylmethionine (AdoMet) from methionine and ATP. The overall synthetic reaction is composed of two sequential steps, AdoMet formation and the subsequent tripolyphosphate hydrolysis which occurs prior to release of AdoMet from the enzyme. {ECO:0000256|HAMAP-Rule:MF_00086}.			BINDING 14; /note="ATP"; /evidence="ECO:0000256|HAMAP-Rule:MF_00086"; BINDING 55; /note="Methionine"; /evidence="ECO:0000256|HAMAP-Rule:MF_00086"; BINDING 98; /note="Methionine"; /evidence="ECO:0000256|HAMAP-Rule:MF_00086"; BINDING 258; /note="ATP; shared with neighboring subunit"; /evidence="ECO:0000256|HAMAP-Rule:MF_00086"; BINDING 258; /note="Methionine; shared with neighboring subunit"; /evid…		COFACTOR: Name=K(+); Xref=ChEBI:CHEBI:29103; Evidence={ECO:0000256|ARBA:ARBA00001958}; ; COFACTOR: Name=K(+); Xref=ChEBI:CHEBI:29103; Evidence={ECO:0000256|HAMAP-Rule:MF_00086}; Note=Binds 1 potassium ion per subunit. {ECO:0000256|HAMAP-Rule:MF_00086}; COFACTOR: Name=Mg(2+); Xref=ChEBI:CHEBI:18420; Evidence={ECO:0000256|ARBA:ARBA00001946}; ; COFACTOR: Name=Mg(2+); Xref=ChEBI:CHEBI:18420; Evidence…				74	32	0	0	0	0	0	0	0	0	1	0	0	0	0	0	0	0	0	0	1	0	0	0	0	0	0	0
J2JM58	J2JM58	D-malate dehydrogenase [decarboxylating] (EC 1.1.1.83)	Variovorax sp. CF313				D-malate dehydrogenase (decarboxylating) activity [GO:0046553]; magnesium ion binding [GO:0000287]; NAD binding [GO:0051287]				CATALYTIC ACTIVITY: Reaction=(R)-malate + NAD(+) = CO2 + NADH + pyruvate; Xref=Rhea:RHEA:18365, ChEBI:CHEBI:15361, ChEBI:CHEBI:15588, ChEBI:CHEBI:16526, ChEBI:CHEBI:57540, ChEBI:CHEBI:57945; EC=1.1.1.83; Evidence={ECO:0000256|ARBA:ARBA00001361};											46	46	7	3	1	3	0	0	0	1	0	0	0	0	0	0	0	0	0	0	0	0	1	3	0	0	0	1
C8T4W7	C8T4W7	HMP-PP phosphatase (EC 3.6.1.-)	Klebsiella pneumoniae subsp. rhinoscleromatis ATCC 13884	Hydrolase;Magnesium;Metal-binding			4-amino-5-hydroxymethyl-2-methylpyrimidine diphosphatase activity [GO:0002145]; magnesium ion binding [GO:0000287]; phosphatase activity [GO:0016791]	METAL 51; /note="Magnesium"; /evidence="ECO:0000256|HAMAP-Rule:MF_01847"; METAL 53; /note="Magnesium; via carbonyl oxygen"; /evidence="ECO:0000256|HAMAP-Rule:MF_01847"; METAL 255; /note="Magnesium"; /evidence="ECO:0000256|HAMAP-Rule:MF_01847"			CATALYTIC ACTIVITY: Reaction=4-amino-2-methyl-5-(diphosphooxymethyl)pyrimidine + H2O = 4-amino-2-methyl-5-(phosphooxymethyl)pyrimidine + H(+) + phosphate; Xref=Rhea:RHEA:27914, ChEBI:CHEBI:15377, ChEBI:CHEBI:15378, ChEBI:CHEBI:43474, ChEBI:CHEBI:57841, ChEBI:CHEBI:58354; Evidence={ECO:0000256|HAMAP-Rule:MF_01847};		FUNCTION: Catalyzes the hydrolysis of 4-amino-2-methyl-5-hydroxymethylpyrimidine pyrophosphate (HMP-PP) to 4-amino-2-methyl-5-hydroxymethylpyrimidine phosphate (HMP-P). {ECO:0000256|HAMAP-Rule:MF_01847}.	ACT_SITE 51; /note="Nucleophile"; /evidence="ECO:0000256|HAMAP-Rule:MF_01847"				COFACTOR: Name=Mg(2+); Xref=ChEBI:CHEBI:18420; Evidence={ECO:0000256|HAMAP-Rule:MF_01847};				0	0	116	0	0	0	0	0	0	0	0	0	0	0	0	0	0	0	1	0	0	0	3	14	0	0	0	0
L0A9U6	L0A9U6	CCA-adding enzyme (EC 2.7.7.72) (CCA tRNA nucleotidyltransferase) (tRNA CCA-pyrophosphorylase) (tRNA adenylyl-/cytidylyl- transferase) (tRNA nucleotidyltransferase) (tRNA-NT)	Caldisphaera lagunensis (strain DSM 15908 / JCM 11604 / ANMR 0165 / IC-154)	ATP-binding;Magnesium;Metal-binding;Nucleotide-binding;Nucleotidyltransferase;RNA repair;RNA-binding;Reference proteome;Transferase;tRNA processing	RNA repair [GO:0042245]; tRNA 3'-terminal CCA addition [GO:0001680]		ATP:3'-cytidine-cytidine-tRNA adenylyltransferase activity [GO:0052929]; ATP binding [GO:0005524]; CTP:3'-cytidine-tRNA cytidylyltransferase activity [GO:0052928]; CTP:tRNA cytidylyltransferase activity [GO:0052927]; magnesium ion binding [GO:0000287]; tRNA binding [GO:0000049]; tRNA cytidylyltransferase activity [GO:0016437]	METAL 67; /note="Magnesium"; /evidence="ECO:0000256|HAMAP-Rule:MF_01264"; METAL 69; /note="Magnesium"; /evidence="ECO:0000256|HAMAP-Rule:MF_01264"; METAL 119; /note="Magnesium"; /evidence="ECO:0000256|HAMAP-Rule:MF_01264"			CATALYTIC ACTIVITY: Reaction=a tRNA precursor + ATP + 2 CTP = a tRNA with a 3' CCA end + 3 diphosphate; Xref=Rhea:RHEA:14433, Rhea:RHEA-COMP:10465, Rhea:RHEA-COMP:10468, ChEBI:CHEBI:30616, ChEBI:CHEBI:33019, ChEBI:CHEBI:37563, ChEBI:CHEBI:74896, ChEBI:CHEBI:83071; EC=2.7.7.72; Evidence={ECO:0000256|HAMAP-Rule:MF_01264};		FUNCTION: Catalyzes the addition and repair of the essential 3'-terminal CCA sequence in tRNAs without using a nucleic acid template. Adds these three nucleotides in the order of C, C, and A to the tRNA nucleotide-73, using CTP and ATP as substrates and producing inorganic pyrophosphate. {ECO:0000256|HAMAP-Rule:MF_01264}.			BINDING 55; /note="ATP or CTP"; /evidence="ECO:0000256|HAMAP-Rule:MF_01264"; BINDING 58; /note="ATP or CTP"; /evidence="ECO:0000256|HAMAP-Rule:MF_01264"; BINDING 142; /note="ATP or CTP"; /evidence="ECO:0000256|HAMAP-Rule:MF_01264"; BINDING 162; /note="ATP or CTP"; /evidence="ECO:0000256|HAMAP-Rule:MF_01264"; BINDING 171; /note="ATP or CTP"; /evidence="ECO:0000256|HAMAP-Rule:MF_01264"		COFACTOR: Name=Mg(2+); Xref=ChEBI:CHEBI:18420; Evidence={ECO:0000256|ARBA:ARBA00001946, ECO:0000256|HAMAP-Rule:MF_01264};				0	0	116	0	2	0	0	0	0	0	0	0	0	0	0	0	0	0	0	0	0	0	0	20	1	1	0	0
Q2UU59	Q2UU59	Uncharacterized protein	Aspergillus oryzae (strain ATCC 42149 / RIB 40) (Yellow koji mold)	Membrane;Reference proteome;Signal;Transmembrane;Transmembrane helix		integral component of membrane [GO:0016021]															Fungi	0	0	43	60	0	0	0	0	0	0	0	0	0	0	0	0	0	0	0	0	0	0	0	0	0	0	0	0
Q12B50	Q12B50	Ketol-acid reductoisomerase (NADP(+)) (KARI) (EC 1.1.1.86) (Acetohydroxy-acid isomeroreductase) (AHIR) (Alpha-keto-beta-hydroxylacyl reductoisomerase) (Ketol-acid reductoisomerase type 1) (Ketol-acid reductoisomerase type I)	Polaromonas sp. (strain JS666 / ATCC BAA-500)	Amino-acid biosynthesis;Branched-chain amino acid biosynthesis;Magnesium;Metal-binding;NADP;Oxidoreductase;Reference proteome	isoleucine biosynthetic process [GO:0009097]; valine biosynthetic process [GO:0009099]		ketol-acid reductoisomerase activity [GO:0004455]; magnesium ion binding [GO:0000287]; NADP binding [GO:0050661]	METAL 190; /note="Magnesium 1"; /evidence="ECO:0000255|HAMAP-Rule:MF_00435"; METAL 190; /note="Magnesium 2"; /evidence="ECO:0000255|HAMAP-Rule:MF_00435"; METAL 194; /note="Magnesium 1"; /evidence="ECO:0000255|HAMAP-Rule:MF_00435"; METAL 226; /note="Magnesium 2"; /evidence="ECO:0000255|HAMAP-Rule:MF_00435"; METAL 230; /note="Magnesium 2"; /evidence="ECO:0000255|HAMAP-Rule:MF_00435"	NP_BIND 24..27; /note="NADP"; /evidence="ECO:0000255|HAMAP-Rule:MF_00435"	PATHWAY: Amino-acid biosynthesis; L-isoleucine biosynthesis; L-isoleucine from 2-oxobutanoate: step 2/4. {ECO:0000255|HAMAP-Rule:MF_00435}.; PATHWAY: Amino-acid biosynthesis; L-valine biosynthesis; L-valine from pyruvate: step 2/4. {ECO:0000255|HAMAP-Rule:MF_00435}.	CATALYTIC ACTIVITY: Reaction=(2R)-2,3-dihydroxy-3-methylbutanoate + NADP(+) = (2S)-2-acetolactate + H(+) + NADPH; Xref=Rhea:RHEA:22068, ChEBI:CHEBI:15378, ChEBI:CHEBI:49072, ChEBI:CHEBI:57783, ChEBI:CHEBI:58349, ChEBI:CHEBI:58476; EC=1.1.1.86; Evidence={ECO:0000255|HAMAP-Rule:MF_00435}; CATALYTIC ACTIVITY: Reaction=(2R,3R)-2,3-dihydroxy-3-methylpentanoate + NADP(+) = (S)-2-ethyl-2-hydroxy-3-oxobu…		FUNCTION: Involved in the biosynthesis of branched-chain amino acids (BCAA). Catalyzes an alkyl-migration followed by a ketol-acid reduction of (S)-2-acetolactate (S2AL) to yield (R)-2,3-dihydroxy-isovalerate. In the isomerase reaction, S2AL is rearranged via a Mg-dependent methyl migration to produce 3-hydroxy-3-methyl-2-ketobutyrate (HMKB). In the reductase reaction, this 2-ketoacid undergoes a…	ACT_SITE 107; /evidence="ECO:0000255|HAMAP-Rule:MF_00435"		BINDING 47; /note="NADP"; /evidence="ECO:0000255|HAMAP-Rule:MF_00435"; BINDING 52; /note="NADP"; /evidence="ECO:0000255|HAMAP-Rule:MF_00435"; BINDING 133; /note="NADP; via amide nitrogen"; /evidence="ECO:0000255|HAMAP-Rule:MF_00435"; BINDING 251; /note="Substrate"; /evidence="ECO:0000255|HAMAP-Rule:MF_00435"		COFACTOR: Name=Mg(2+); Xref=ChEBI:CHEBI:18420; Evidence={ECO:0000255|HAMAP-Rule:MF_00435}; Note=Binds 2 magnesium ions per subunit. {ECO:0000255|HAMAP-Rule:MF_00435};				0	0	0	0	0	0	0	0	0	102	0	0	0	0	0	0	0	0	0	0	0	0	0	0	0	0	0	0
I4Z671	I4Z671	Phosphoenolpyruvate carboxylase	Leptothrix ochracea L12	Magnesium;Reference proteome	carbon fixation [GO:0015977]; tricarboxylic acid cycle [GO:0006099]		phosphoenolpyruvate carboxylase activity [GO:0008964]						FUNCTION: Forms oxaloacetate, a four-carbon dicarboxylic acid source for the tricarboxylic acid cycle. {ECO:0000256|ARBA:ARBA00003670}.	ACT_SITE 166; /evidence="ECO:0000256|PROSITE-ProRule:PRU10111"								5	0	24	0	71	0	0	0	0	0	0	0	0	0	0	0	0	0	0	0	0	0	0	0	1	0	0	0
B2JKG0	B2JKG0	Fused isobutyryl-CoA mutase [Includes: Isobutyryl-CoA mutase (ICM) (EC 5.4.99.13); P-loop GTPase (EC 3.6.5.-) (G-protein chaperone)]	Paraburkholderia phymatum (strain DSM 17167 / CIP 108236 / LMG 21445 / STM815) (Burkholderia phymatum)	Chaperone;Cobalamin;Cobalt;GTP-binding;Hydrolase;Isomerase;Magnesium;Metal-binding;Multifunctional enzyme;Nucleotide-binding;Reference proteome	acyl-CoA metabolic process [GO:0006637]		cobalamin binding [GO:0031419]; GTPase activity [GO:0003924]; GTP binding [GO:0005525]; isobutyryl-CoA mutase activity [GO:0047727]; magnesium ion binding [GO:0000287]; methylmalonyl-CoA mutase activity [GO:0004494]; pivalyl-CoA mutase activity [GO:0034784]	METAL 45; /note="Cobalt (adenosylcobalamin axial ligand)"; /evidence="ECO:0000256|HAMAP-Rule:MF_02050"; METAL 246; /note="Magnesium 1; catalytic"; /evidence="ECO:0000256|HAMAP-Rule:MF_02050"; METAL 271; /note="Magnesium 2; via carbonyl oxygen"; /evidence="ECO:0000256|HAMAP-Rule:MF_02050"; METAL 272; /note="Magnesium 2"; /evidence="ECO:0000256|HAMAP-Rule:MF_02050"; METAL 285; /note="Magnesium 1; c…	NP_BIND 242..247; /note="GTP"; /evidence="ECO:0000256|HAMAP-Rule:MF_02050"; NP_BIND 384..387; /note="GTP"; /evidence="ECO:0000256|HAMAP-Rule:MF_02050"		CATALYTIC ACTIVITY: Reaction=2-methylpropanoyl-CoA = butanoyl-CoA; Xref=Rhea:RHEA:13141, ChEBI:CHEBI:57338, ChEBI:CHEBI:57371; EC=5.4.99.13; Evidence={ECO:0000256|HAMAP-Rule:MF_02050}; CATALYTIC ACTIVITY: Reaction=GTP + H2O = GDP + H(+) + phosphate; Xref=Rhea:RHEA:19669, ChEBI:CHEBI:15377, ChEBI:CHEBI:15378, ChEBI:CHEBI:37565, ChEBI:CHEBI:43474, ChEBI:CHEBI:58189; Evidence={ECO:0000256|HAMAP-Rule…		FUNCTION: Catalyzes the reversible interconversion of isobutyryl-CoA and n-butyryl-CoA, using radical chemistry. Also exhibits GTPase activity, associated with its G-protein domain (MeaI) that functions as a chaperone that assists cofactor delivery and proper holo-enzyme assembly. {ECO:0000256|HAMAP-Rule:MF_02050}.			BINDING 288; /note="GTP"; /evidence="ECO:0000256|HAMAP-Rule:MF_02050"; BINDING 618; /note="Substrate; via carbonyl oxygen"; /evidence="ECO:0000256|HAMAP-Rule:MF_02050"; BINDING 653; /note="Substrate"; /evidence="ECO:0000256|HAMAP-Rule:MF_02050"; BINDING 762; /note="Substrate"; /evidence="ECO:0000256|HAMAP-Rule:MF_02050"; BINDING 806; /note="Substrate"; /evidence="ECO:0000256|HAMAP-Rule:MF_02050";…		COFACTOR: Name=Mg(2+); Xref=ChEBI:CHEBI:18420; Evidence={ECO:0000256|HAMAP-Rule:MF_02050}; ; COFACTOR: Name=adenosylcob(III)alamin; Xref=ChEBI:CHEBI:18408; Evidence={ECO:0000256|ARBA:ARBA00001922, ECO:0000256|HAMAP-Rule:MF_02050};				0	0	26	0	74	0	0	0	0	0	0	0	0	0	0	0	0	0	0	0	0	0	0	1	0	0	0	0
P77625	P77625	Hexitol phosphatase A (Mannitol-1-phosphatase) (EC 3.1.3.22) (Sorbitol-6-phosphatase) (EC 3.1.3.50) (Sugar-phosphatase) (EC 3.1.3.23)	Escherichia coli (strain K12)	Carbohydrate metabolism;Cobalt;Hydrolase;Magnesium;Manganese;Metal-binding;Reference proteome	carbohydrate metabolic process [GO:0005975]		beta-phosphoglucomutase activity [GO:0008801]; cobalt ion binding [GO:0050897]; glycerol-3-phosphatase activity [GO:0043136]; magnesium ion binding [GO:0000287]; manganese ion binding [GO:0030145]; mannitol-1-phosphatase activity [GO:0050084]; sorbitol-6-phosphatase activity [GO:0050286]; sugar-phosphatase activity [GO:0050308]	METAL 9; /note="Divalent metal cation"; /evidence="ECO:0000250|UniProtKB:P77247"; METAL 11; /note="Divalent metal cation; via carbonyl oxygen"; /evidence="ECO:0000250|UniProtKB:P77247"; METAL 163; /note="Divalent metal cation"; /evidence="ECO:0000250|UniProtKB:P77247"			CATALYTIC ACTIVITY: Reaction=Sugar phosphate + H(2)O = sugar + phosphate.; EC=3.1.3.23; Evidence={ECO:0000269|PubMed:16990279}; CATALYTIC ACTIVITY: Reaction=D-mannitol 1-phosphate + H2O = D-mannitol + phosphate; Xref=Rhea:RHEA:19537, ChEBI:CHEBI:15377, ChEBI:CHEBI:16899, ChEBI:CHEBI:43474, ChEBI:CHEBI:61381; EC=3.1.3.22; Evidence={ECO:0000269|PubMed:27941785}; CATALYTIC ACTIVITY: Reaction=D-sorbi…		FUNCTION: Sugar-phosphate phosphohydrolase that appears to contribute to butanol tolerance (PubMed:27941785). Catalyzes the dephosphorylation of D-mannitol 1-phosphate and D-sorbitol 6-phosphate (PubMed:27941785). Is also able to dephosphorylate other sugar phosphates in vitro including ribose-5-phosphate (Rib5P), 2-deoxyribose-5-phosphate, fructose-1-phosphate (Fru1P), fructose-6-phosphate (Fru6…	ACT_SITE 9; /note="Nucleophile"; /evidence="ECO:0000250|UniProtKB:Q8CHP8"; ACT_SITE 11; /note="Proton donor"; /evidence="ECO:0000250|UniProtKB:Q8CHP8"		BINDING 138; /note="Substrate"; /evidence="ECO:0000250|UniProtKB:P77247"		COFACTOR: Name=Mg(2+); Xref=ChEBI:CHEBI:18420; Evidence={ECO:0000269|PubMed:16990279}; Name=Mn(2+); Xref=ChEBI:CHEBI:29035; Evidence={ECO:0000269|PubMed:16990279}; Name=Co(2+); Xref=ChEBI:CHEBI:48828; Evidence={ECO:0000269|PubMed:16990279}; Note=Requires the presence of a divalent metal cation for activity. Can use magnesium, manganese or cobalt. {ECO:0000269|PubMed:16990279};				39	59	0	0	0	0	0	0	0	0	0	0	0	0	0	0	0	0	0	0	0	0	0	0	0	0	0	0
E6V0N8	E6V0N8	K(+)-insensitive pyrophosphate-energized proton pump (EC 7.1.3.1) (Membrane-bound proton-translocating pyrophosphatase) (Pyrophosphate-energized inorganic pyrophosphatase) (H(+)-PPase)	Variovorax paradoxus (strain EPS)	Cell membrane;Hydrogen ion transport;Hydrolase;Ion transport;Magnesium;Membrane;Translocase;Transmembrane;Transmembrane helix;Transport		integral component of plasma membrane [GO:0005887]	inorganic diphosphatase activity [GO:0004427]; magnesium ion binding [GO:0000287]; pyrophosphate hydrolysis-driven proton transmembrane transporter activity [GO:0009678]				CATALYTIC ACTIVITY: Reaction=diphosphate + H(+)(in) + H2O = 2 H(+)(out) + 2 phosphate; Xref=Rhea:RHEA:13973, ChEBI:CHEBI:15377, ChEBI:CHEBI:15378, ChEBI:CHEBI:33019, ChEBI:CHEBI:43474; EC=7.1.3.1; Evidence={ECO:0000256|HAMAP-Rule:MF_01129};		FUNCTION: Proton pump that utilizes the energy of pyrophosphate hydrolysis as the driving force for proton movement across the membrane. Generates a proton motive force. {ECO:0000256|HAMAP-Rule:MF_01129}.					COFACTOR: Name=Mg(2+); Xref=ChEBI:CHEBI:18420; Evidence={ECO:0000256|HAMAP-Rule:MF_01129};				0	0	0	0	0	0	2	101	0	0	0	0	0	0	0	0	0	0	0	0	0	0	0	11	0	0	0	0
J2JQ34	J2JQ34	Isocitrate/isopropylmalate dehydrogenase	Variovorax sp. CF313				magnesium ion binding [GO:0000287]; NAD binding [GO:0051287]; oxidoreductase activity, acting on the CH-OH group of donors, NAD or NADP as acceptor [GO:0016616]															0	0	61	23	9	4	0	0	0	0	0	0	0	0	0	0	0	0	0	0	0	0	0	2	0	0	0	0
I5BVR3	I5BVR3	Phosphomannomutase	Nitratireductor aquibiodomus RA22	Isomerase;Magnesium;Metal-binding;Phosphoprotein	carbohydrate metabolic process [GO:0005975]		intramolecular transferase activity, phosphotransferases [GO:0016868]; magnesium ion binding [GO:0000287]											COFACTOR: Name=Mg(2+); Xref=ChEBI:CHEBI:18420; Evidence={ECO:0000256|ARBA:ARBA00001946};				0	0	10	85	0	0	0	0	0	0	0	0	0	0	0	0	0	0	0	0	0	0	0	0	0	0	0	0
E1ZA80	E1ZA80	Pyruvate kinase (EC 2.7.1.40)	Chlorella variabilis (Green alga)	ATP-binding;Glycolysis;Kinase;Magnesium;Metal-binding;Nucleotide-binding;Pyruvate;Reference proteome;Transferase			ATP binding [GO:0005524]; kinase activity [GO:0016301]; magnesium ion binding [GO:0000287]; potassium ion binding [GO:0030955]; pyruvate kinase activity [GO:0004743]			PATHWAY: Carbohydrate degradation. {ECO:0000256|ARBA:ARBA00004921}.; PATHWAY: Carbohydrate degradation; glycolysis; pyruvate from D-glyceraldehyde 3-phosphate: step 5/5. {ECO:0000256|ARBA:ARBA00004997}.	CATALYTIC ACTIVITY: Reaction=ATP + pyruvate = ADP + H(+) + phosphoenolpyruvate; Xref=Rhea:RHEA:18157, ChEBI:CHEBI:15361, ChEBI:CHEBI:15378, ChEBI:CHEBI:30616, ChEBI:CHEBI:58702, ChEBI:CHEBI:456216; EC=2.7.1.40; Evidence={ECO:0000256|ARBA:ARBA00001174};							COFACTOR: Name=K(+); Xref=ChEBI:CHEBI:29103; Evidence={ECO:0000256|ARBA:ARBA00001958}; ; COFACTOR: Name=Mg(2+); Xref=ChEBI:CHEBI:18420; Evidence={ECO:0000256|ARBA:ARBA00001946};			Viridiplantae	0	0	1	0	93	0	0	0	0	0	0	0	0	0	0	0	0	0	0	0	0	0	0	0	0	0	0	0
P76129	P76129	Oxygen sensor protein DosP (EC 3.1.4.52) (Direct oxygen-sensing phosphodiesterase) (Direct oxygen sensor protein) (Ec DOS) (Heme-regulated cyclic di-GMP phosphodiesterase)	Escherichia coli (strain K12)	3D-structure;Heme;Hydrolase;Iron;Magnesium;Metal-binding;Reference proteome;Repeat;Sensory transduction;Transcription;Transcription regulation;c-di-GMP	response to oxygen levels [GO:0070482]		cyclic-guanylate-specific phosphodiesterase activity [GO:0071111]; heme binding [GO:0020037]; magnesium ion binding [GO:0000287]; oxygen sensor activity [GO:0019826]	METAL 69; /note="Iron (heme proximal ligand)"; METAL 87; /note="Iron (heme distal ligand)"			CATALYTIC ACTIVITY: Reaction=cyclic di-3',5'-guanylate + H2O = 5'-phosphoguanylyl(3'->5')guanosine + H(+); Xref=Rhea:RHEA:24902, ChEBI:CHEBI:15377, ChEBI:CHEBI:15378, ChEBI:CHEBI:58754, ChEBI:CHEBI:58805; EC=3.1.4.52; Evidence={ECO:0000269|PubMed:19764732};		FUNCTION: Heme-based oxygen sensor protein displaying phosphodiesterase (PDE) activity toward c-di-GMP in response to oxygen availability. Involved in the modulation of intracellular c-di-GMP levels, in association with DosC which catalyzes the biosynthesis of c-di-GMP (diguanylate cyclase activity). Cyclic-di-GMP is a second messenger which controls cell surface-associated traits in bacteria. Ha…		ACTIVITY REGULATION: Has c-di-GMP PDE activity in both Fe(2+) and Fe(3+)-bound forms; this activity is increased 6-7 fold by binding of O(2) and CO (PubMed:15995192) and NO (PubMed:17535805). Has cAMP PDE activity only when the heme is in the Fe(2+) form. cAMP PDE activity is inhibited by oxidation of the heme iron and by binding of external ligands such as CO and NO. Also strongly inhibited by e…			COFACTOR: Name=heme; Xref=ChEBI:CHEBI:30413; ; COFACTOR: Name=Mg(2+); Xref=ChEBI:CHEBI:18420;				55	39	0	0	0	0	0	0	0	0	0	0	0	0	0	0	0	0	0	0	1	0	0	0	0	0	0	0
B7MHS2	B7MHS2	Pyridoxine/pyridoxal/pyridoxamine kinase (PN/PL/PM kinase) (EC 2.7.1.35) (B6-vitamer kinase)	Escherichia coli O45:K1 (strain S88 / ExPEC)	ATP-binding;Kinase;Magnesium;Metal-binding;Nucleotide-binding;Transferase;Zinc	pyridoxal 5'-phosphate salvage [GO:0009443]		ATP binding [GO:0005524]; magnesium ion binding [GO:0000287]; pyridoxal kinase activity [GO:0008478]; zinc ion binding [GO:0008270]	METAL 136; /note="Magnesium"; /evidence="ECO:0000255|HAMAP-Rule:MF_01638"; METAL 162; /note="Magnesium"; /evidence="ECO:0000255|HAMAP-Rule:MF_01638"	NP_BIND 221..224; /note="ATP"; /evidence="ECO:0000255|HAMAP-Rule:MF_01638"	PATHWAY: Cofactor metabolism; pyridoxal 5'-phosphate salvage; pyridoxal 5'-phosphate from pyridoxal: step 1/1. {ECO:0000255|HAMAP-Rule:MF_01638}.; PATHWAY: Cofactor metabolism; pyridoxal 5'-phosphate salvage; pyridoxine 5'-phosphate from pyridoxine: step 1/1. {ECO:0000255|HAMAP-Rule:MF_01638}.; PATHWAY: Cofactor metabolism; pyridoxal 5'-phosphate salvage; pyridoxamine 5'-phosphate from pyridoxami…	CATALYTIC ACTIVITY: Reaction=ATP + pyridoxal = ADP + H(+) + pyridoxal 5'-phosphate; Xref=Rhea:RHEA:10224, ChEBI:CHEBI:15378, ChEBI:CHEBI:17310, ChEBI:CHEBI:30616, ChEBI:CHEBI:456216, ChEBI:CHEBI:597326; EC=2.7.1.35; Evidence={ECO:0000255|HAMAP-Rule:MF_01638}; CATALYTIC ACTIVITY: Reaction=ATP + pyridoxine = ADP + H(+) + pyridoxine 5'-phosphate; Xref=Rhea:RHEA:25108, ChEBI:CHEBI:15378, ChEBI:CHEBI:…		FUNCTION: B6-vitamer kinase involved in the salvage pathway of pyridoxal 5'-phosphate (PLP). Catalyzes the phosphorylation of pyridoxine (PN), pyridoxal (PL), and pyridoxamine (PM), forming their respective 5'-phosphorylated esters, i.e. PNP, PLP and PMP. {ECO:0000255|HAMAP-Rule:MF_01638}.			BINDING 23; /note="Substrate"; /evidence="ECO:0000255|HAMAP-Rule:MF_01638"; BINDING 59; /note="Substrate"; /evidence="ECO:0000255|HAMAP-Rule:MF_01638"; BINDING 125; /note="ATP"; /evidence="ECO:0000255|HAMAP-Rule:MF_01638"; BINDING 157; /note="ATP; via carbonyl oxygen"; /evidence="ECO:0000255|HAMAP-Rule:MF_01638"; BINDING 162; /note="ATP"; /evidence="ECO:0000255|HAMAP-Rule:MF_01638"; BINDING 195; …		COFACTOR: Name=Mg(2+); Xref=ChEBI:CHEBI:18420; Evidence={ECO:0000255|HAMAP-Rule:MF_01638};				1	0	44	43	0	0	0	0	0	0	0	0	0	0	0	0	0	0	0	0	0	0	0	0	0	0	0	0
Q01SP7	Q01SP7	Phenylalanine--tRNA ligase beta subunit (EC 6.1.1.20) (Phenylalanyl-tRNA synthetase beta subunit) (PheRS)	Solibacter usitatus (strain Ellin6076)	ATP-binding;Aminoacyl-tRNA synthetase;Cytoplasm;Ligase;Magnesium;Metal-binding;Nucleotide-binding;Protein biosynthesis;RNA-binding;Reference proteome;tRNA-binding	phenylalanyl-tRNA aminoacylation [GO:0006432]	cytoplasm [GO:0005737]	ATP binding [GO:0005524]; magnesium ion binding [GO:0000287]; phenylalanine-tRNA ligase activity [GO:0004826]; tRNA binding [GO:0000049]	METAL 445; /note="Magnesium"; /evidence="ECO:0000255|HAMAP-Rule:MF_00283"; METAL 451; /note="Magnesium; via carbonyl oxygen"; /evidence="ECO:0000255|HAMAP-Rule:MF_00283"; METAL 454; /note="Magnesium"; /evidence="ECO:0000255|HAMAP-Rule:MF_00283"; METAL 455; /note="Magnesium"; /evidence="ECO:0000255|HAMAP-Rule:MF_00283"			CATALYTIC ACTIVITY: Reaction=ATP + L-phenylalanine + tRNA(Phe) = AMP + diphosphate + H(+) + L-phenylalanyl-tRNA(Phe); Xref=Rhea:RHEA:19413, Rhea:RHEA-COMP:9668, Rhea:RHEA-COMP:9699, ChEBI:CHEBI:15378, ChEBI:CHEBI:30616, ChEBI:CHEBI:33019, ChEBI:CHEBI:58095, ChEBI:CHEBI:78442, ChEBI:CHEBI:78531, ChEBI:CHEBI:456215; EC=6.1.1.20; Evidence={ECO:0000255|HAMAP-Rule:MF_00283};							COFACTOR: Name=Mg(2+); Xref=ChEBI:CHEBI:18420; Evidence={ECO:0000255|HAMAP-Rule:MF_00283}; Note=Binds 2 magnesium ions per tetramer. {ECO:0000255|HAMAP-Rule:MF_00283};				2	0	11	0	74	0	0	0	0	0	0	0	0	0	0	0	0	0	0	0	0	0	0	0	0	0	0	0
A4UZ19	A4UZ19	Pyruvate kinase (EC 2.7.1.40)	Streptococcus equinus (Streptococcus bovis)	ATP-binding;Glycolysis;Kinase;Magnesium;Metal-binding;Nucleotide-binding;Potassium;Pyruvate;Transferase			ATP binding [GO:0005524]; kinase activity [GO:0016301]; magnesium ion binding [GO:0000287]; potassium ion binding [GO:0030955]; pyruvate kinase activity [GO:0004743]			PATHWAY: Carbohydrate degradation. {ECO:0000256|ARBA:ARBA00004921}.; PATHWAY: Carbohydrate degradation; glycolysis; pyruvate from D-glyceraldehyde 3-phosphate: step 5/5. {ECO:0000256|ARBA:ARBA00004997, ECO:0000256|RuleBase:RU000504}.	CATALYTIC ACTIVITY: Reaction=ATP + pyruvate = ADP + H(+) + phosphoenolpyruvate; Xref=Rhea:RHEA:18157, ChEBI:CHEBI:15361, ChEBI:CHEBI:15378, ChEBI:CHEBI:30616, ChEBI:CHEBI:58702, ChEBI:CHEBI:456216; EC=2.7.1.40; Evidence={ECO:0000256|RuleBase:RU000504};							COFACTOR: Name=K(+); Xref=ChEBI:CHEBI:29103; Evidence={ECO:0000256|ARBA:ARBA00001958};				85	37	0	0	0	0	0	0	0	0	0	0	1	54	0	0	0	0	0	0	0	0	0	0	0	0	0	0
T1XAY7	T1XAY7	Phosphoglucomutase (EC 5.4.2.2)	Variovorax paradoxus B4	Isomerase;Magnesium;Metal-binding;Phosphoprotein	carbohydrate metabolic process [GO:0005975]		magnesium ion binding [GO:0000287]; phosphoglucomutase activity [GO:0004614]											COFACTOR: Name=Mg(2+); Xref=ChEBI:CHEBI:18420; Evidence={ECO:0000256|ARBA:ARBA00001946};				0	0	0	0	2	54	0	0	0	29	0	0	0	0	0	0	0	0	0	0	0	0	0	0	0	0	0	0
C3T2K2	C3T2K2	Isochorismate synthase (EC 5.4.4.2)	Escherichia coli	Isomerase	biosynthetic process [GO:0009058]		isochorismate synthase activity [GO:0008909]				CATALYTIC ACTIVITY: Reaction=chorismate = isochorismate; Xref=Rhea:RHEA:18985, ChEBI:CHEBI:29748, ChEBI:CHEBI:29780; EC=5.4.4.2; Evidence={ECO:0000256|ARBA:ARBA00000799};											0	0	33	53	0	0	0	0	0	0	0	0	0	0	0	0	0	0	0	0	0	0	1	2	0	0	0	0
Q12D17	Q12D17	Phosphomannomutase (EC 5.4.2.8)	Polaromonas sp. (strain JS666 / ATCC BAA-500)	Isomerase;Magnesium;Metal-binding;Phosphoprotein;Reference proteome	carbohydrate metabolic process [GO:0005975]		magnesium ion binding [GO:0000287]; phosphomannomutase activity [GO:0004615]											COFACTOR: Name=Mg(2+); Xref=ChEBI:CHEBI:18420; Evidence={ECO:0000256|ARBA:ARBA00001946};				0	0	39	47	0	0	0	0	0	0	0	0	0	0	0	0	0	0	0	0	0	1	1	0	2	0	0	0
A7SNY2	A7SNY2	Inorganic diphosphatase (EC 3.6.1.1)	Nematostella vectensis (Starlet sea anemone)	Hydrolase;Magnesium;Metal-binding;Reference proteome	phosphate-containing compound metabolic process [GO:0006796]	cytosol [GO:0005829]	inorganic diphosphatase activity [GO:0004427]; magnesium ion binding [GO:0000287]				CATALYTIC ACTIVITY: Reaction=diphosphate + H2O = H(+) + 2 phosphate; Xref=Rhea:RHEA:24576, ChEBI:CHEBI:15377, ChEBI:CHEBI:15378, ChEBI:CHEBI:33019, ChEBI:CHEBI:43474; EC=3.6.1.1; Evidence={ECO:0000256|ARBA:ARBA00000926};							COFACTOR: Name=Mg(2+); Xref=ChEBI:CHEBI:18420; Evidence={ECO:0000256|ARBA:ARBA00001946};			Metazoa	0	0	62	21	0	0	0	0	0	0	0	0	0	0	0	0	0	0	0	0	0	0	0	0	0	0	0	0
C9YD12	C9YD12	Succinate--CoA ligase [ADP-forming] subunit beta (EC 6.2.1.5) (Succinyl-CoA synthetase subunit beta) (SCS-beta)	Curvibacter putative symbiont of Hydra magnipapillata	ATP-binding;Ligase;Magnesium;Metal-binding;Nucleotide-binding;Tricarboxylic acid cycle	tricarboxylic acid cycle [GO:0006099]		ATP binding [GO:0005524]; magnesium ion binding [GO:0000287]; succinate-CoA ligase (ADP-forming) activity [GO:0004775]	METAL 199; /note="Magnesium"; /evidence="ECO:0000256|HAMAP-Rule:MF_00558"; METAL 213; /note="Magnesium"; /evidence="ECO:0000256|HAMAP-Rule:MF_00558"	NP_BIND 53..55; /note="ATP"; /evidence="ECO:0000256|HAMAP-Rule:MF_00558"	PATHWAY: Carbohydrate metabolism; tricarboxylic acid cycle; succinate from succinyl-CoA (ligase route): step 1/1. {ECO:0000256|HAMAP-Rule:MF_00558}.	CATALYTIC ACTIVITY: Reaction=ATP + CoA + succinate = ADP + phosphate + succinyl-CoA; Xref=Rhea:RHEA:17661, ChEBI:CHEBI:30031, ChEBI:CHEBI:30616, ChEBI:CHEBI:43474, ChEBI:CHEBI:57287, ChEBI:CHEBI:57292, ChEBI:CHEBI:456216; EC=6.2.1.5; Evidence={ECO:0000256|HAMAP-Rule:MF_00558};		FUNCTION: Succinyl-CoA synthetase functions in the citric acid cycle (TCA), coupling the hydrolysis of succinyl-CoA to the synthesis of either ATP or GTP and thus represents the only step of substrate-level phosphorylation in the TCA. The beta subunit provides nucleotide specificity of the enzyme and binds the substrate succinate, while the binding sites for coenzyme A and phosphate are found in …			BINDING 46; /note="ATP"; /evidence="ECO:0000256|HAMAP-Rule:MF_00558"; BINDING 99; /note="ATP"; /evidence="ECO:0000256|HAMAP-Rule:MF_00558"; BINDING 102; /note="ATP; via amide nitrogen"; /evidence="ECO:0000256|HAMAP-Rule:MF_00558"; BINDING 107; /note="ATP"; /evidence="ECO:0000256|HAMAP-Rule:MF_00558"; BINDING 264; /note="Substrate; shared with subunit alpha"; /evidence="ECO:0000256|HAMAP-Rule:MF_0…		COFACTOR: Name=Mg(2+); Xref=ChEBI:CHEBI:18420; Evidence={ECO:0000256|HAMAP-Rule:MF_00558}; Note=Binds 1 Mg(2+) ion per subunit. {ECO:0000256|HAMAP-Rule:MF_00558};				0	0	0	0	0	0	0	0	2	86	0	0	0	0	0	0	0	0	0	0	1	0	0	5	4	0	0	0
T1FY35	T1FY35	Uncharacterized protein	Helobdella robusta (Californian leech)	Reference proteome	protein de-ADP-ribosylation [GO:0051725]		ADP-ribosylarginine hydrolase activity [GO:0003875]; magnesium ion binding [GO:0000287]														Metazoa	13	3	4	1	1	0	7	85	2	11	34	2	0	0	0	0	3	1	16	2	5	3	3	1	0	0	0	0
J2K9S7	J2K9S7	Bifunctional protein GlmU [Includes: UDP-N-acetylglucosamine pyrophosphorylase (EC 2.7.7.23) (N-acetylglucosamine-1-phosphate uridyltransferase); Glucosamine-1-phosphate N-acetyltransferase (EC 2.3.1.157)]	Variovorax sp. CF313	Acyltransferase;Cell shape;Cell wall biogenesis/degradation;Cytoplasm;Magnesium;Metal-binding;Multifunctional enzyme;Nucleotidyltransferase;Peptidoglycan synthesis;Repeat;Transferase	cell morphogenesis [GO:0000902]; cell wall organization [GO:0071555]; lipid A biosynthetic process [GO:0009245]; peptidoglycan biosynthetic process [GO:0009252]; regulation of cell shape [GO:0008360]; UDP-N-acetylglucosamine biosynthetic process [GO:0006048]	cytoplasm [GO:0005737]	glucosamine-1-phosphate N-acetyltransferase activity [GO:0019134]; magnesium ion binding [GO:0000287]; UDP-N-acetylglucosamine diphosphorylase activity [GO:0003977]	METAL 116; /note="Magnesium"; /evidence="ECO:0000256|HAMAP-Rule:MF_01631"; METAL 240; /note="Magnesium"; /evidence="ECO:0000256|HAMAP-Rule:MF_01631"		PATHWAY: Bacterial outer membrane biogenesis; LPS lipid A biosynthesis. {ECO:0000256|HAMAP-Rule:MF_01631}.; PATHWAY: Nucleotide-sugar biosynthesis; UDP-N-acetyl-alpha-D-glucosamine biosynthesis; N-acetyl-alpha-D-glucosamine 1-phosphate from alpha-D-glucosamine 6-phosphate (route II): step 2/2. {ECO:0000256|HAMAP-Rule:MF_01631}.; PATHWAY: Nucleotide-sugar biosynthesis; UDP-N-acetyl-alpha-D-glucosa…	CATALYTIC ACTIVITY: Reaction=H(+) + N-acetyl-alpha-D-glucosamine 1-phosphate + UTP = diphosphate + UDP-N-acetyl-alpha-D-glucosamine; Xref=Rhea:RHEA:13509, ChEBI:CHEBI:15378, ChEBI:CHEBI:33019, ChEBI:CHEBI:46398, ChEBI:CHEBI:57705, ChEBI:CHEBI:57776; EC=2.7.7.23; Evidence={ECO:0000256|HAMAP-Rule:MF_01631}; CATALYTIC ACTIVITY: Reaction=acetyl-CoA + alpha-D-glucosamine 1-phosphate = CoA + H(+) + N-a…		FUNCTION: Catalyzes the last two sequential reactions in the de novo biosynthetic pathway for UDP-N-acetylglucosamine (UDP-GlcNAc). The C-terminal domain catalyzes the transfer of acetyl group from acetyl coenzyme A to glucosamine-1-phosphate (GlcN-1-P) to produce N-acetylglucosamine-1-phosphate (GlcNAc-1-P), which is converted into UDP-GlcNAc by the transfer of uridine 5-monophosphate (from urid…	ACT_SITE 380; /note="Proton acceptor"; /evidence="ECO:0000256|HAMAP-Rule:MF_01631"		BINDING 32; /note="UDP-GlcNAc"; /evidence="ECO:0000256|HAMAP-Rule:MF_01631"; BINDING 87; /note="UDP-GlcNAc"; /evidence="ECO:0000256|HAMAP-Rule:MF_01631"; BINDING 151; /note="UDP-GlcNAc; via amide nitrogen"; /evidence="ECO:0000256|HAMAP-Rule:MF_01631"; BINDING 167; /note="UDP-GlcNAc"; /evidence="ECO:0000256|HAMAP-Rule:MF_01631"; BINDING 240; /note="UDP-GlcNAc"; /evidence="ECO:0000256|HAMAP-Rule:MF…		COFACTOR: Name=Mg(2+); Xref=ChEBI:CHEBI:18420; Evidence={ECO:0000256|ARBA:ARBA00001946}; ; COFACTOR: Name=Mg(2+); Xref=ChEBI:CHEBI:18420; Evidence={ECO:0000256|HAMAP-Rule:MF_01631}; Note=Binds 1 Mg(2+) ion per subunit. {ECO:0000256|HAMAP-Rule:MF_01631};				0	0	0	0	0	0	0	0	6	79	0	0	0	0	0	0	0	0	0	0	0	0	1	9	0	0	0	0
M8C7S9	M8C7S9	GUB_WAK_bind domain-containing protein	Aegilops tauschii (Tausch's goatgrass) (Aegilops squarrosa)				polysaccharide binding [GO:0030247]														Viridiplantae	0	1	0	75	1	1	0	0	0	0	0	0	0	0	0	0	0	0	0	0	0	0	0	0	0	0	0	0
C3SDK6	C3SDK6	Heme-regulated cyclic AMP phosphodiesterase (Heme-regulated cyclic AMP phosphodiesterase (Direct oxygen sensor protein)) (EC 3.1.4.-) (EC 3.1.4.52) (Oxygen sensing protein)	Escherichia coli	Hydrolase			cyclic-guanylate-specific phosphodiesterase activity [GO:0071111]															30	47	0	1	0	0	0	0	0	0	0	0	0	0	0	0	0	0	0	0	0	0	1	0	0	0	0	0
A1TRT6	A1TRT6	Ketol-acid reductoisomerase (NADP(+)) (KARI) (EC 1.1.1.86) (Acetohydroxy-acid isomeroreductase) (AHIR) (Alpha-keto-beta-hydroxylacyl reductoisomerase) (Ketol-acid reductoisomerase type 1) (Ketol-acid reductoisomerase type I)	Acidovorax citrulli (strain AAC00-1) (Acidovorax avenae subsp. citrulli)	Amino-acid biosynthesis;Branched-chain amino acid biosynthesis;Magnesium;Metal-binding;NADP;Oxidoreductase;Reference proteome	isoleucine biosynthetic process [GO:0009097]; valine biosynthetic process [GO:0009099]		ketol-acid reductoisomerase activity [GO:0004455]; magnesium ion binding [GO:0000287]; NADP binding [GO:0050661]	METAL 190; /note="Magnesium 1"; /evidence="ECO:0000255|HAMAP-Rule:MF_00435"; METAL 190; /note="Magnesium 2"; /evidence="ECO:0000255|HAMAP-Rule:MF_00435"; METAL 194; /note="Magnesium 1"; /evidence="ECO:0000255|HAMAP-Rule:MF_00435"; METAL 226; /note="Magnesium 2"; /evidence="ECO:0000255|HAMAP-Rule:MF_00435"; METAL 230; /note="Magnesium 2"; /evidence="ECO:0000255|HAMAP-Rule:MF_00435"	NP_BIND 24..27; /note="NADP"; /evidence="ECO:0000255|HAMAP-Rule:MF_00435"	PATHWAY: Amino-acid biosynthesis; L-isoleucine biosynthesis; L-isoleucine from 2-oxobutanoate: step 2/4. {ECO:0000255|HAMAP-Rule:MF_00435}.; PATHWAY: Amino-acid biosynthesis; L-valine biosynthesis; L-valine from pyruvate: step 2/4. {ECO:0000255|HAMAP-Rule:MF_00435}.	CATALYTIC ACTIVITY: Reaction=(2R)-2,3-dihydroxy-3-methylbutanoate + NADP(+) = (2S)-2-acetolactate + H(+) + NADPH; Xref=Rhea:RHEA:22068, ChEBI:CHEBI:15378, ChEBI:CHEBI:49072, ChEBI:CHEBI:57783, ChEBI:CHEBI:58349, ChEBI:CHEBI:58476; EC=1.1.1.86; Evidence={ECO:0000255|HAMAP-Rule:MF_00435}; CATALYTIC ACTIVITY: Reaction=(2R,3R)-2,3-dihydroxy-3-methylpentanoate + NADP(+) = (S)-2-ethyl-2-hydroxy-3-oxobu…		FUNCTION: Involved in the biosynthesis of branched-chain amino acids (BCAA). Catalyzes an alkyl-migration followed by a ketol-acid reduction of (S)-2-acetolactate (S2AL) to yield (R)-2,3-dihydroxy-isovalerate. In the isomerase reaction, S2AL is rearranged via a Mg-dependent methyl migration to produce 3-hydroxy-3-methyl-2-ketobutyrate (HMKB). In the reductase reaction, this 2-ketoacid undergoes a…	ACT_SITE 107; /evidence="ECO:0000255|HAMAP-Rule:MF_00435"		BINDING 47; /note="NADP"; /evidence="ECO:0000255|HAMAP-Rule:MF_00435"; BINDING 52; /note="NADP"; /evidence="ECO:0000255|HAMAP-Rule:MF_00435"; BINDING 133; /note="NADP; via amide nitrogen"; /evidence="ECO:0000255|HAMAP-Rule:MF_00435"; BINDING 251; /note="Substrate"; /evidence="ECO:0000255|HAMAP-Rule:MF_00435"		COFACTOR: Name=Mg(2+); Xref=ChEBI:CHEBI:18420; Evidence={ECO:0000255|HAMAP-Rule:MF_00435}; Note=Binds 2 magnesium ions per subunit. {ECO:0000255|HAMAP-Rule:MF_00435};				0	0	0	0	0	0	0	0	0	79	0	0	0	0	0	0	0	0	0	0	0	0	0	3	1	0	0	0
Q6A6C0	Q6A6C0	Phosphoribosylformylglycinamidine synthase subunit PurL (FGAM synthase) (EC 6.3.5.3) (Formylglycinamide ribonucleotide amidotransferase subunit II) (FGAR amidotransferase II) (FGAR-AT II) (Glutamine amidotransferase PurL) (Phosphoribosylformylglycinamidine synthase subunit II)	Cutibacterium acnes (strain DSM 16379 / KPA171202) (Propionibacterium acnes)	ATP-binding;Cytoplasm;Ligase;Magnesium;Metal-binding;Nucleotide-binding;Purine biosynthesis;Reference proteome	'de novo' IMP biosynthetic process [GO:0006189]	cytoplasm [GO:0005737]	ATP binding [GO:0005524]; magnesium ion binding [GO:0000287]; phosphoribosylformylglycinamidine synthase activity [GO:0004642]	METAL 103; /note="Magnesium 1"; /evidence="ECO:0000255|HAMAP-Rule:MF_00420"; METAL 127; /note="Magnesium 2"; /evidence="ECO:0000255|HAMAP-Rule:MF_00420"; METAL 279; /note="Magnesium 2"; /evidence="ECO:0000255|HAMAP-Rule:MF_00420"; METAL 547; /note="Magnesium 1"; /evidence="ECO:0000255|HAMAP-Rule:MF_00420"		PATHWAY: Purine metabolism; IMP biosynthesis via de novo pathway; 5-amino-1-(5-phospho-D-ribosyl)imidazole from N(2)-formyl-N(1)-(5-phospho-D-ribosyl)glycinamide: step 1/2. {ECO:0000255|HAMAP-Rule:MF_00420}.	CATALYTIC ACTIVITY: Reaction=ATP + H2O + L-glutamine + N(2)-formyl-N(1)-(5-phospho-beta-D-ribosyl)glycinamide = 2-formamido-N(1)-(5-O-phospho-beta-D-ribosyl)acetamidine + ADP + H(+) + L-glutamate + phosphate; Xref=Rhea:RHEA:17129, ChEBI:CHEBI:15377, ChEBI:CHEBI:15378, ChEBI:CHEBI:29985, ChEBI:CHEBI:30616, ChEBI:CHEBI:43474, ChEBI:CHEBI:58359, ChEBI:CHEBI:147286, ChEBI:CHEBI:147287, ChEBI:CHEBI:45…		FUNCTION: Part of the phosphoribosylformylglycinamidine synthase complex involved in the purines biosynthetic pathway. Catalyzes the ATP-dependent conversion of formylglycinamide ribonucleotide (FGAR) and glutamine to yield formylglycinamidine ribonucleotide (FGAM) and glutamate. The FGAM synthase complex is composed of three subunits. PurQ produces an ammonia molecule by converting glutamine to …	ACT_SITE 54; /evidence="ECO:0000255|HAMAP-Rule:MF_00420"; ACT_SITE 105; /note="Proton acceptor"; /evidence="ECO:0000255|HAMAP-Rule:MF_00420"		BINDING 57; /note="ATP"; /evidence="ECO:0000255|HAMAP-Rule:MF_00420"; BINDING 101; /note="ATP"; /evidence="ECO:0000255|HAMAP-Rule:MF_00420"; BINDING 126; /note="Substrate"; /evidence="ECO:0000255|HAMAP-Rule:MF_00420"; BINDING 251; /note="Substrate"; /evidence="ECO:0000255|HAMAP-Rule:MF_00420"; BINDING 509; /note="ATP"; /evidence="ECO:0000255|HAMAP-Rule:MF_00420"; BINDING 546; /note="ATP; via amid…						0	0	41	40	0	0	0	0	0	0	0	0	0	0	0	0	0	0	0	0	0	0	1	1	5	0	0	0
J2TGC9	J2TGC9	Oxalyl-CoA decarboxylase	Variovorax sp. CF313	Thiamine pyrophosphate	oxalate catabolic process [GO:0033611]		magnesium ion binding [GO:0000287]; oxalyl-CoA decarboxylase activity [GO:0008949]; thiamine pyrophosphate binding [GO:0030976]															4	2	1	1	36	32	0	0	0	0	0	0	0	0	0	0	0	0	0	0	0	0	0	0	0	0	0	0
K7WEF8	K7WEF8	Polymerase protein (Fragment)	Equine infectious anemia virus	Coiled coil;Endonuclease;Hydrolase;Nuclease;Nucleotidyltransferase;RNA-directed DNA polymerase;Transferase			endonuclease activity [GO:0004519]; RNA-directed DNA polymerase activity [GO:0003964]														Pararnavirae	0	1	6	20	16	29	0	2	0	2	1	0	0	0	0	0	0	0	0	0	0	0	0	0	0	0	0	0
Q3Z2B0	Q3Z2B0	Selenide, water dikinase (EC 2.7.9.3) (Selenium donor protein) (Selenophosphate synthase)	Shigella sonnei (strain Ss046)	ATP-binding;Kinase;Magnesium;Metal-binding;Nucleotide-binding;Selenium;Transferase	selenocysteine biosynthetic process [GO:0016260]		ATP binding [GO:0005524]; magnesium ion binding [GO:0000287]; selenide, water dikinase activity [GO:0004756]	METAL 51; /note="Magnesium"; /evidence="ECO:0000255|HAMAP-Rule:MF_00625"; METAL 91; /note="Magnesium"; /evidence="ECO:0000255|HAMAP-Rule:MF_00625"; METAL 227; /note="Magnesium"; /evidence="ECO:0000255|HAMAP-Rule:MF_00625"	NP_BIND 48..50; /note="ATP"; /evidence="ECO:0000255|HAMAP-Rule:MF_00625"; NP_BIND 139..141; /note="ATP; shared with dimeric partner"; /evidence="ECO:0000255|HAMAP-Rule:MF_00625"		CATALYTIC ACTIVITY: Reaction=ATP + H2O + hydrogenselenide = AMP + 2 H(+) + phosphate + selenophosphate; Xref=Rhea:RHEA:18737, ChEBI:CHEBI:15377, ChEBI:CHEBI:15378, ChEBI:CHEBI:16144, ChEBI:CHEBI:29317, ChEBI:CHEBI:30616, ChEBI:CHEBI:43474, ChEBI:CHEBI:456215; EC=2.7.9.3; Evidence={ECO:0000255|HAMAP-Rule:MF_00625};		FUNCTION: Synthesizes selenophosphate from selenide and ATP. {ECO:0000255|HAMAP-Rule:MF_00625}.	ACT_SITE 17; /evidence="ECO:0000255|HAMAP-Rule:MF_00625"		BINDING 20; /note="ATP"; /evidence="ECO:0000255|HAMAP-Rule:MF_00625"; BINDING 68; /note="ATP"; /evidence="ECO:0000255|HAMAP-Rule:MF_00625"; BINDING 91; /note="ATP"; /evidence="ECO:0000255|HAMAP-Rule:MF_00625"		COFACTOR: Name=Mg(2+); Xref=ChEBI:CHEBI:18420; Evidence={ECO:0000255|HAMAP-Rule:MF_00625}; Note=Binds 1 Mg(2+) ion per monomer. {ECO:0000255|HAMAP-Rule:MF_00625};				0	0	0	0	38	37	0	0	0	0	0	0	0	0	0	0	0	0	0	0	0	0	0	1	0	0	0	0
E6V2K2	E6V2K2	Phosphoenolpyruvate carboxylase (PEPC) (PEPCase) (EC 4.1.1.31)	Variovorax paradoxus (strain EPS)	Carbon dioxide fixation;Lyase;Magnesium;Pyruvate	carbon fixation [GO:0015977]; oxaloacetate metabolic process [GO:0006107]; tricarboxylic acid cycle [GO:0006099]		magnesium ion binding [GO:0000287]; phosphoenolpyruvate carboxylase activity [GO:0008964]				CATALYTIC ACTIVITY: Reaction=oxaloacetate + phosphate = hydrogencarbonate + phosphoenolpyruvate; Xref=Rhea:RHEA:28370, ChEBI:CHEBI:16452, ChEBI:CHEBI:17544, ChEBI:CHEBI:43474, ChEBI:CHEBI:58702; EC=4.1.1.31; Evidence={ECO:0000256|ARBA:ARBA00001071, ECO:0000256|HAMAP-Rule:MF_00595};		FUNCTION: Forms oxaloacetate, a four-carbon dicarboxylic acid source for the tricarboxylic acid cycle. {ECO:0000256|ARBA:ARBA00003670, ECO:0000256|HAMAP-Rule:MF_00595}.	ACT_SITE 154; /evidence="ECO:0000256|HAMAP-Rule:MF_00595, ECO:0000256|PROSITE-ProRule:PRU10111"; ACT_SITE 599; /evidence="ECO:0000256|HAMAP-Rule:MF_00595, ECO:0000256|PROSITE-ProRule:PRU10112"				COFACTOR: Name=Mg(2+); Xref=ChEBI:CHEBI:18420; Evidence={ECO:0000256|ARBA:ARBA00001946, ECO:0000256|HAMAP-Rule:MF_00595};				0	0	0	0	3	1	0	69	0	1	0	0	0	0	0	0	0	0	0	0	0	0	0	1	0	0	0	0
C2EKS5	C2EKS5	Phenylalanine--tRNA ligase beta subunit (EC 6.1.1.20) (Phenylalanyl-tRNA synthetase beta subunit) (PheRS)	Lactobacillus ultunensis DSM 16047	ATP-binding;Aminoacyl-tRNA synthetase;Cytoplasm;Ligase;Magnesium;Metal-binding;Nucleotide-binding;Protein biosynthesis;RNA-binding;tRNA-binding	phenylalanyl-tRNA aminoacylation [GO:0006432]	cytoplasm [GO:0005737]	ATP binding [GO:0005524]; magnesium ion binding [GO:0000287]; phenylalanine-tRNA ligase activity [GO:0004826]; tRNA binding [GO:0000049]	METAL 461; /note="Magnesium"; /evidence="ECO:0000256|HAMAP-Rule:MF_00283"; METAL 467; /note="Magnesium; via carbonyl oxygen"; /evidence="ECO:0000256|HAMAP-Rule:MF_00283"; METAL 470; /note="Magnesium"; /evidence="ECO:0000256|HAMAP-Rule:MF_00283"; METAL 471; /note="Magnesium"; /evidence="ECO:0000256|HAMAP-Rule:MF_00283"			CATALYTIC ACTIVITY: Reaction=ATP + L-phenylalanine + tRNA(Phe) = AMP + diphosphate + H(+) + L-phenylalanyl-tRNA(Phe); Xref=Rhea:RHEA:19413, Rhea:RHEA-COMP:9668, Rhea:RHEA-COMP:9699, ChEBI:CHEBI:15378, ChEBI:CHEBI:30616, ChEBI:CHEBI:33019, ChEBI:CHEBI:58095, ChEBI:CHEBI:78442, ChEBI:CHEBI:78531, ChEBI:CHEBI:456215; EC=6.1.1.20; Evidence={ECO:0000256|ARBA:ARBA00000395, ECO:0000256|HAMAP-Rule:MF_002…							COFACTOR: Name=Mg(2+); Xref=ChEBI:CHEBI:18420; Evidence={ECO:0000256|ARBA:ARBA00001946}; ; COFACTOR: Name=Mg(2+); Xref=ChEBI:CHEBI:18420; Evidence={ECO:0000256|HAMAP-Rule:MF_00283}; Note=Binds 2 magnesium ions per tetramer. {ECO:0000256|HAMAP-Rule:MF_00283};				73	0	0	0	0	0	0	0	0	0	0	0	0	0	0	0	0	0	0	0	0	0	0	0	0	0	0	0
T1X9D4	T1X9D4	1-deoxy-D-xylulose-5-phosphate synthase (EC 2.2.1.7) (1-deoxyxylulose-5-phosphate synthase) (DXP synthase) (DXPS)	Variovorax paradoxus B4	Isoprene biosynthesis;Magnesium;Metal-binding;Thiamine biosynthesis;Thiamine pyrophosphate;Transferase	1-deoxy-D-xylulose 5-phosphate biosynthetic process [GO:0052865]; terpenoid biosynthetic process [GO:0016114]; thiamine biosynthetic process [GO:0009228]		1-deoxy-D-xylulose-5-phosphate synthase activity [GO:0008661]; magnesium ion binding [GO:0000287]; thiamine pyrophosphate binding [GO:0030976]	METAL 146; /note="Magnesium"; /evidence="ECO:0000256|HAMAP-Rule:MF_00315"; METAL 175; /note="Magnesium"; /evidence="ECO:0000256|HAMAP-Rule:MF_00315"		PATHWAY: Metabolic intermediate biosynthesis; 1-deoxy-D-xylulose 5-phosphate biosynthesis; 1-deoxy-D-xylulose 5-phosphate from D-glyceraldehyde 3-phosphate and pyruvate: step 1/1. {ECO:0000256|ARBA:ARBA00004980, ECO:0000256|HAMAP-Rule:MF_00315}.	CATALYTIC ACTIVITY: Reaction=D-glyceraldehyde 3-phosphate + H(+) + pyruvate = 1-deoxy-D-xylulose 5-phosphate + CO2; Xref=Rhea:RHEA:12605, ChEBI:CHEBI:15361, ChEBI:CHEBI:15378, ChEBI:CHEBI:16526, ChEBI:CHEBI:57792, ChEBI:CHEBI:59776; EC=2.2.1.7; Evidence={ECO:0000256|ARBA:ARBA00000647, ECO:0000256|HAMAP-Rule:MF_00315};		FUNCTION: Catalyzes the acyloin condensation reaction between C atoms 2 and 3 of pyruvate and glyceraldehyde 3-phosphate to yield 1-deoxy-D-xylulose-5-phosphate (DXP). {ECO:0000256|HAMAP-Rule:MF_00315}.			BINDING 74; /note="Thiamine pyrophosphate"; /evidence="ECO:0000256|HAMAP-Rule:MF_00315"; BINDING 175; /note="Thiamine pyrophosphate"; /evidence="ECO:0000256|HAMAP-Rule:MF_00315"; BINDING 282; /note="Thiamine pyrophosphate"; /evidence="ECO:0000256|HAMAP-Rule:MF_00315"; BINDING 364; /note="Thiamine pyrophosphate"; /evidence="ECO:0000256|HAMAP-Rule:MF_00315"		COFACTOR: Name=Mg(2+); Xref=ChEBI:CHEBI:18420; Evidence={ECO:0000256|ARBA:ARBA00001946}; ; COFACTOR: Name=Mg(2+); Xref=ChEBI:CHEBI:18420; Evidence={ECO:0000256|HAMAP-Rule:MF_00315}; Note=Binds 1 Mg(2+) ion per subunit. {ECO:0000256|HAMAP-Rule:MF_00315}; COFACTOR: Name=thiamine diphosphate; Xref=ChEBI:CHEBI:58937; Evidence={ECO:0000256|ARBA:ARBA00001964}; ; COFACTOR: Name=thiamine diphosphate; Xre…				0	0	0	0	32	27	0	16	0	0	0	0	0	1	0	0	0	0	0	0	0	0	0	0	2	0	0	0
W4KBC6	W4KBC6	Isocitrate dehydrogenase (NADP(+)) (EC 1.1.1.42)	Heterobasidion irregulare (strain TC 32-1)	Magnesium;Manganese;Metal-binding;NADP;Oxidoreductase;Reference proteome	isocitrate metabolic process [GO:0006102]		isocitrate dehydrogenase (NADP+) activity [GO:0004450]; magnesium ion binding [GO:0000287]; NAD binding [GO:0051287]				CATALYTIC ACTIVITY: Reaction=D-threo-isocitrate + NADP(+) = 2-oxoglutarate + CO2 + NADPH; Xref=Rhea:RHEA:19629, ChEBI:CHEBI:15562, ChEBI:CHEBI:16526, ChEBI:CHEBI:16810, ChEBI:CHEBI:57783, ChEBI:CHEBI:58349; EC=1.1.1.42; Evidence={ECO:0000256|ARBA:ARBA00023554};							COFACTOR: Name=Mg(2+); Xref=ChEBI:CHEBI:18420; Evidence={ECO:0000256|ARBA:ARBA00001946}; ; COFACTOR: Name=Mn(2+); Xref=ChEBI:CHEBI:29035; Evidence={ECO:0000256|ARBA:ARBA00001936};			Fungi	8	0	51	0	13	0	0	0	0	0	0	0	0	0	0	0	0	0	0	0	0	0	0	0	0	0	0	0
P31678	P31678	Trehalose-6-phosphate phosphatase (TPP) (EC 3.1.3.12) (Osmoregulatory trehalose synthesis protein B) (Trehalose 6-phosphate phosphatase) (Trehalose-phosphatase)	Escherichia coli (strain K12)	Direct protein sequencing;Hydrolase;Magnesium;Metal-binding;Reference proteome	response to osmotic stress [GO:0006970]; trehalose biosynthetic process [GO:0005992]; trehalose metabolism in response to cold stress [GO:0070415]		magnesium ion binding [GO:0000287]; trehalose-phosphatase activity [GO:0004805]	METAL 20; /note="Magnesium"; /evidence="ECO:0000250"; METAL 22; /note="Magnesium; via carbonyl oxygen"; /evidence="ECO:0000250"; METAL 198; /note="Magnesium"; /evidence="ECO:0000250"		PATHWAY: Glycan biosynthesis; trehalose biosynthesis.	CATALYTIC ACTIVITY: Reaction=alpha,alpha-trehalose 6-phosphate + H2O = alpha,alpha-trehalose + phosphate; Xref=Rhea:RHEA:23420, ChEBI:CHEBI:15377, ChEBI:CHEBI:16551, ChEBI:CHEBI:43474, ChEBI:CHEBI:58429; EC=3.1.3.12;		FUNCTION: Removes the phosphate from trehalose 6-phosphate (Tre6P) to produce free trehalose. Also catalyzes the dephosphorylation of glucose-6-phosphate (Glu6P) and 2-deoxyglucose-6-phosphate (2dGlu6P). {ECO:0000269|PubMed:1310094, ECO:0000269|PubMed:16990279}.	ACT_SITE 20; /note="Nucleophile"; /evidence="ECO:0000250"				COFACTOR: Name=Mg(2+); Xref=ChEBI:CHEBI:18420; Evidence={ECO:0000269|PubMed:16990279}; Name=Mn(2+); Xref=ChEBI:CHEBI:29035; Evidence={ECO:0000269|PubMed:16990279}; Name=Co(2+); Xref=ChEBI:CHEBI:48828; Evidence={ECO:0000269|PubMed:16990279}; Name=Zn(2+); Xref=ChEBI:CHEBI:29105; Evidence={ECO:0000269|PubMed:16990279}; Note=Magnesium. Can also use other divalent metal cations as manganese, cobalt or…				33	37	1	1	1	0	0	0	0	0	0	0	0	0	0	0	0	0	0	0	1	0	0	1	0	0	0	0
T1X795	T1X795	Phosphoribosyl-AMP cyclohydrolase (PRA-CH) (EC 3.5.4.19)	Variovorax paradoxus B4	Amino-acid biosynthesis;Cytoplasm;Histidine biosynthesis;Hydrolase;Magnesium;Metal-binding;Zinc	histidine biosynthetic process [GO:0000105]	cytoplasm [GO:0005737]	magnesium ion binding [GO:0000287]; phosphoribosyl-AMP cyclohydrolase activity [GO:0004635]; zinc ion binding [GO:0008270]	METAL 76; /note="Magnesium"; /evidence="ECO:0000256|HAMAP-Rule:MF_01021"; METAL 77; /note="Zinc; shared with dimeric partner"; /evidence="ECO:0000256|HAMAP-Rule:MF_01021"; METAL 78; /note="Magnesium"; /evidence="ECO:0000256|HAMAP-Rule:MF_01021"; METAL 80; /note="Magnesium"; /evidence="ECO:0000256|HAMAP-Rule:MF_01021"; METAL 97; /note="Zinc; shared with dimeric partner"; /evidence="ECO:0000256|HAM…		PATHWAY: Amino-acid biosynthesis; L-histidine biosynthesis; L-histidine from 5-phospho-alpha-D-ribose 1-diphosphate: step 3/9. {ECO:0000256|ARBA:ARBA00005169, ECO:0000256|HAMAP-Rule:MF_01021}.	CATALYTIC ACTIVITY: Reaction=1-(5-phospho-beta-D-ribosyl)-5'-AMP + H2O = 1-(5-phospho-beta-D-ribosyl)-5-[(5-phospho-beta-D-ribosylamino)methylideneamino]imidazole-4-carboxamide; Xref=Rhea:RHEA:20049, ChEBI:CHEBI:15377, ChEBI:CHEBI:58435, ChEBI:CHEBI:59457; EC=3.5.4.19; Evidence={ECO:0000256|ARBA:ARBA00000024, ECO:0000256|HAMAP-Rule:MF_01021};		FUNCTION: Catalyzes the hydrolysis of the adenine ring of phosphoribosyl-AMP. {ECO:0000256|HAMAP-Rule:MF_01021}.					COFACTOR: Name=Mg(2+); Xref=ChEBI:CHEBI:18420; Evidence={ECO:0000256|HAMAP-Rule:MF_01021}; Note=Binds 1 Mg(2+) ion per subunit. {ECO:0000256|HAMAP-Rule:MF_01021}; COFACTOR: Name=Zn(2+); Xref=ChEBI:CHEBI:29105; Evidence={ECO:0000256|HAMAP-Rule:MF_01021}; Note=Binds 1 zinc ion per subunit. {ECO:0000256|HAMAP-Rule:MF_01021};				0	0	0	0	41	31	0	0	0	0	0	0	0	0	0	0	0	0	0	0	0	0	0	1	0	0	0	0
E4RZI7	E4RZI7	Riboflavin biosynthesis protein RibBA [Includes: 3,4-dihydroxy-2-butanone 4-phosphate synthase (DHBP synthase) (EC 4.1.99.12); GTP cyclohydrolase-2 (EC 3.5.4.25) (GTP cyclohydrolase II)]	Leadbetterella byssophila (strain DSM 17132 / JCM 16389 / KACC 11308 / NBRC 106382 / 4M15)	GTP-binding;Hydrolase;Lyase;Magnesium;Manganese;Metal-binding;Multifunctional enzyme;Nucleotide-binding;Reference proteome;Riboflavin biosynthesis;Zinc	riboflavin biosynthetic process [GO:0009231]		3,4-dihydroxy-2-butanone-4-phosphate synthase activity [GO:0008686]; GTP binding [GO:0005525]; GTP cyclohydrolase II activity [GO:0003935]; magnesium ion binding [GO:0000287]; manganese ion binding [GO:0030145]; zinc ion binding [GO:0008270]	METAL 28; /note="Magnesium or manganese 1"; /evidence="ECO:0000256|HAMAP-Rule:MF_01283"; METAL 28; /note="Magnesium or manganese 2"; /evidence="ECO:0000256|HAMAP-Rule:MF_01283"; METAL 144; /note="Magnesium or manganese 2"; /evidence="ECO:0000256|HAMAP-Rule:MF_01283"; METAL 258; /note="Zinc; catalytic"; /evidence="ECO:0000256|HAMAP-Rule:MF_01283"; METAL 269; /note="Zinc; catalytic"; /evidence="ECO…	NP_BIND 253..257; /note="GTP"; /evidence="ECO:0000256|HAMAP-Rule:MF_01283"; NP_BIND 296..298; /note="GTP"; /evidence="ECO:0000256|HAMAP-Rule:MF_01283"	PATHWAY: Cofactor biosynthesis; riboflavin biosynthesis. {ECO:0000256|ARBA:ARBA00005104}.; PATHWAY: Cofactor biosynthesis; riboflavin biosynthesis; 2-hydroxy-3-oxobutyl phosphate from D-ribulose 5-phosphate: step 1/1. {ECO:0000256|ARBA:ARBA00004904, ECO:0000256|HAMAP-Rule:MF_01283}.; PATHWAY: Cofactor biosynthesis; riboflavin biosynthesis; 5-amino-6-(D-ribitylamino)uracil from GTP: step 1/4. {ECO…	CATALYTIC ACTIVITY: Reaction=D-ribulose 5-phosphate = (2S)-2-hydroxy-3-oxobutyl phosphate + formate + H(+); Xref=Rhea:RHEA:18457, ChEBI:CHEBI:15378, ChEBI:CHEBI:15740, ChEBI:CHEBI:58121, ChEBI:CHEBI:58830; EC=4.1.99.12; Evidence={ECO:0000256|ARBA:ARBA00000141, ECO:0000256|HAMAP-Rule:MF_01283}; CATALYTIC ACTIVITY: Reaction=GTP + 3 H2O = 2,5-diamino-6-hydroxy-4-(5-phosphoribosylamino)-pyrimidine + …		FUNCTION: Catalyzes the conversion of D-ribulose 5-phosphate to formate and 3,4-dihydroxy-2-butanone 4-phosphate. {ECO:0000256|ARBA:ARBA00002284, ECO:0000256|HAMAP-Rule:MF_01283}.; FUNCTION: Catalyzes the conversion of GTP to 2,5-diamino-6-ribosylamino-4(3H)-pyrimidinone 5'-phosphate (DARP), formate and pyrophosphate. {ECO:0000256|HAMAP-Rule:MF_01283}.	ACT_SITE 330; /note="Proton acceptor; for GTP cyclohydrolase activity"; /evidence="ECO:0000256|HAMAP-Rule:MF_01283"; ACT_SITE 332; /note="Nucleophile; for GTP cyclohydrolase activity"; /evidence="ECO:0000256|HAMAP-Rule:MF_01283"		BINDING 32; /note="D-ribulose 5-phosphate"; /evidence="ECO:0000256|HAMAP-Rule:MF_01283"; BINDING 165; /note="D-ribulose 5-phosphate"; /evidence="ECO:0000256|HAMAP-Rule:MF_01283"; BINDING 274; /note="GTP"; /evidence="ECO:0000256|HAMAP-Rule:MF_01283"; BINDING 318; /note="GTP"; /evidence="ECO:0000256|HAMAP-Rule:MF_01283"; BINDING 353; /note="GTP"; /evidence="ECO:0000256|HAMAP-Rule:MF_01283"; BINDING…		COFACTOR: Name=Mg(2+); Xref=ChEBI:CHEBI:18420; Evidence={ECO:0000256|HAMAP-Rule:MF_01283}; Name=Mn(2+); Xref=ChEBI:CHEBI:29035; Evidence={ECO:0000256|HAMAP-Rule:MF_01283}; Note=Binds 2 divalent metal cations per subunit. Magnesium or manganese. {ECO:0000256|HAMAP-Rule:MF_01283}; COFACTOR: Name=Zn(2+); Xref=ChEBI:CHEBI:29105; Evidence={ECO:0000256|ARBA:ARBA00001947}; ; COFACTOR: Name=Zn(2+); Xref=…				0	0	0	0	0	0	0	0	1	70	0	0	0	0	0	0	0	0	0	0	0	0	0	0	0	0	0	0
C5CV02	C5CV02	Acetate kinase (EC 2.7.2.1) (Acetokinase)	Variovorax paradoxus (strain S110)	ATP-binding;Cytoplasm;Kinase;Magnesium;Metal-binding;Nucleotide-binding;Transferase	acetyl-CoA biosynthetic process [GO:0006085]; organic acid metabolic process [GO:0006082]	cytoplasm [GO:0005737]	acetate kinase activity [GO:0008776]; ATP binding [GO:0005524]; magnesium ion binding [GO:0000287]	METAL 367; /note="Magnesium"; /evidence="ECO:0000256|HAMAP-Rule:MF_00020"	NP_BIND 196..200; /note="ATP"; /evidence="ECO:0000256|HAMAP-Rule:MF_00020"; NP_BIND 271..273; /note="ATP"; /evidence="ECO:0000256|HAMAP-Rule:MF_00020"; NP_BIND 316..320; /note="ATP"; /evidence="ECO:0000256|HAMAP-Rule:MF_00020"	PATHWAY: Metabolic intermediate biosynthesis; acetyl-CoA biosynthesis; acetyl-CoA from acetate: step 1/2. {ECO:0000256|HAMAP-Rule:MF_00020}.	CATALYTIC ACTIVITY: Reaction=acetate + ATP = acetyl phosphate + ADP; Xref=Rhea:RHEA:11352, ChEBI:CHEBI:22191, ChEBI:CHEBI:30089, ChEBI:CHEBI:30616, ChEBI:CHEBI:456216; EC=2.7.2.1; Evidence={ECO:0000256|HAMAP-Rule:MF_00020};		FUNCTION: Catalyzes the formation of acetyl phosphate from acetate and ATP. Can also catalyze the reverse reaction. {ECO:0000256|HAMAP-Rule:MF_00020}.	ACT_SITE 138; /note="Proton donor/acceptor"; /evidence="ECO:0000256|HAMAP-Rule:MF_00020"		BINDING 81; /note="Substrate"; /evidence="ECO:0000256|HAMAP-Rule:MF_00020"		COFACTOR: Name=Mg(2+); Xref=ChEBI:CHEBI:18420; Evidence={ECO:0000256|HAMAP-Rule:MF_00020}; Name=Mn(2+); Xref=ChEBI:CHEBI:29035; Evidence={ECO:0000256|HAMAP-Rule:MF_00020}; Note=Mg(2+). Can also accept Mn(2+). {ECO:0000256|HAMAP-Rule:MF_00020};				35	36	0	0	0	0	0	0	0	0	0	0	0	0	0	0	0	0	0	0	0	0	0	3	0	0	0	0
T1X826	T1X826	Shikimate kinase (SK) (EC 2.7.1.71)	Variovorax paradoxus B4	ATP-binding;Amino-acid biosynthesis;Aromatic amino acid biosynthesis;Cytoplasm;Kinase;Magnesium;Metal-binding;Nucleotide-binding;Transferase	aromatic amino acid family biosynthetic process [GO:0009073]; cellular amino acid biosynthetic process [GO:0008652]; chorismate biosynthetic process [GO:0009423]	cytoplasm [GO:0005737]	ATP binding [GO:0005524]; magnesium ion binding [GO:0000287]; shikimate kinase activity [GO:0004765]	METAL 14; /note="Magnesium"; /evidence="ECO:0000256|HAMAP-Rule:MF_00109"	NP_BIND 10..15; /note="ATP"; /evidence="ECO:0000256|HAMAP-Rule:MF_00109"	PATHWAY: Metabolic intermediate biosynthesis; chorismate biosynthesis; chorismate from D-erythrose 4-phosphate and phosphoenolpyruvate: step 5/7. {ECO:0000256|ARBA:ARBA00004842, ECO:0000256|HAMAP-Rule:MF_00109}.	CATALYTIC ACTIVITY: Reaction=ATP + shikimate = 3-phosphoshikimate + ADP + H(+); Xref=Rhea:RHEA:13121, ChEBI:CHEBI:15378, ChEBI:CHEBI:30616, ChEBI:CHEBI:36208, ChEBI:CHEBI:145989, ChEBI:CHEBI:456216; EC=2.7.1.71; Evidence={ECO:0000256|ARBA:ARBA00000172, ECO:0000256|HAMAP-Rule:MF_00109};		FUNCTION: Catalyzes the specific phosphorylation of the 3-hydroxyl group of shikimic acid using ATP as a cosubstrate. {ECO:0000256|HAMAP-Rule:MF_00109}.			BINDING 32; /note="Substrate"; /evidence="ECO:0000256|HAMAP-Rule:MF_00109"; BINDING 56; /note="Substrate"; /evidence="ECO:0000256|HAMAP-Rule:MF_00109"; BINDING 78; /note="Substrate; via amide nitrogen"; /evidence="ECO:0000256|HAMAP-Rule:MF_00109"; BINDING 116; /note="ATP"; /evidence="ECO:0000256|HAMAP-Rule:MF_00109"; BINDING 135; /note="Substrate"; /evidence="ECO:0000256|HAMAP-Rule:MF_00109"		COFACTOR: Name=Mg(2+); Xref=ChEBI:CHEBI:18420; Evidence={ECO:0000256|HAMAP-Rule:MF_00109}; Note=Binds 1 Mg(2+) ion per subunit. {ECO:0000256|HAMAP-Rule:MF_00109};				0	0	0	0	0	0	14	56	0	0	0	0	0	1	0	0	0	0	0	0	0	0	0	1	0	0	0	0
W1AY89	W1AY89	Deleted.																				35	37	0	0	0	0	0	0	0	1	0	0	0	0	0	0	2	0	0	0	0	0	1	7	0	0	0	0
P08200	P08200	Isocitrate dehydrogenase [NADP] (IDH) (EC 1.1.1.42) (IDP) (NADP(+)-specific ICDH) (Oxalosuccinate decarboxylase)	Escherichia coli (strain K12)	3D-structure;Acetylation;Direct protein sequencing;Glyoxylate bypass;Magnesium;Manganese;Metal-binding;NADP;Oxidoreductase;Phosphoprotein;Reference proteome;Tricarboxylic acid cycle	electron transport chain [GO:0022900]; glyoxylate cycle [GO:0006097]; response to oxidative stress [GO:0006979]; tricarboxylic acid cycle [GO:0006099]	cytoplasm [GO:0005737]; cytosol [GO:0005829]	isocitrate dehydrogenase (NADP+) activity [GO:0004450]; magnesium ion binding [GO:0000287]; NAD binding [GO:0051287]	METAL 307; /note="Magnesium or manganese"; /evidence="ECO:0000269|PubMed:11284679, ECO:0000269|PubMed:2204109, ECO:0000269|PubMed:7761851, ECO:0007744|PDB:1AI3, ECO:0007744|PDB:1BL5, ECO:0007744|PDB:1GRP, ECO:0007744|PDB:1HJ6, ECO:0007744|PDB:1IDC, ECO:0007744|PDB:1P8F, ECO:0007744|PDB:4AJB, ECO:0007744|PDB:4AJR, ECO:0007744|PDB:4AJS, ECO:0007744|PDB:4BNP, ECO:0007744|PDB:8ICD"	NP_BIND 339..345; /note="NADP"; /evidence="ECO:0000269|PubMed:11284679, ECO:0000269|PubMed:2682654, ECO:0000269|PubMed:7761851, ECO:0007744|PDB:1AI2, ECO:0007744|PDB:1BL5, ECO:0007744|PDB:1HJ6, ECO:0007744|PDB:1IDE, ECO:0007744|PDB:1ISO, ECO:0007744|PDB:4AJ3, ECO:0007744|PDB:4AJR, ECO:0007744|PDB:9ICD"		CATALYTIC ACTIVITY: Reaction=D-threo-isocitrate + NADP(+) = 2-oxoglutarate + CO2 + NADPH; Xref=Rhea:RHEA:19629, ChEBI:CHEBI:15562, ChEBI:CHEBI:16526, ChEBI:CHEBI:16810, ChEBI:CHEBI:57783, ChEBI:CHEBI:58349; EC=1.1.1.42; Evidence={ECO:0000269|PubMed:21151122, ECO:0000269|PubMed:3112144, ECO:0000269|PubMed:7761851, ECO:0000269|PubMed:7819221};				ACTIVITY REGULATION: Inhibition of this enzyme by phosphorylation regulates the branch point between the Krebs cycle and the glyoxylate bypass, which is an alternate route that accumulates carbon for biosynthesis when acetate is the sole carbon source for growth. {ECO:0000305|PubMed:3112144}.	BINDING 104; /note="NADP"; /evidence="ECO:0000269|PubMed:11284679, ECO:0000269|PubMed:2682654, ECO:0000269|PubMed:7761851, ECO:0007744|PDB:1AI2, ECO:0007744|PDB:1HJ6, ECO:0007744|PDB:1IDE, ECO:0007744|PDB:4AJ3, ECO:0007744|PDB:4AJR"; BINDING 113; /note="Substrate"; /evidence="ECO:0000269|PubMed:10623532, ECO:0000269|PubMed:2204109, ECO:0007744|PDB:1AI3, ECO:0007744|PDB:1CW1, ECO:0007744|PDB:1CW7,…		COFACTOR: Name=Mg(2+); Xref=ChEBI:CHEBI:18420; Evidence={ECO:0000269|PubMed:7761851}; Name=Mn(2+); Xref=ChEBI:CHEBI:29035; Note=Binds 1 Mg(2+) or Mn(2+) ion per subunit. {ECO:0000269|PubMed:11284679, ECO:0000269|PubMed:7761851};				48	51	1	0	0	0	0	0	0	0	0	0	0	0	0	0	9	0	0	0	2	0	1	39	0	0	0	0
B9MEL0	B9MEL0	Polyribonucleotide nucleotidyltransferase (EC 2.7.7.8) (Polynucleotide phosphorylase) (PNPase)	Acidovorax ebreus (strain TPSY) (Diaphorobacter sp. (strain TPSY))	Cytoplasm;Magnesium;Metal-binding;Nucleotidyltransferase;RNA-binding;Transferase	mRNA catabolic process [GO:0006402]; RNA processing [GO:0006396]	cytoplasm [GO:0005737]	magnesium ion binding [GO:0000287]; polyribonucleotide nucleotidyltransferase activity [GO:0004654]; RNA binding [GO:0003723]	METAL 488; /note="Magnesium"; /evidence="ECO:0000255|HAMAP-Rule:MF_01595"; METAL 494; /note="Magnesium"; /evidence="ECO:0000255|HAMAP-Rule:MF_01595"			CATALYTIC ACTIVITY: Reaction=phosphate + RNA(n+1) = a ribonucleoside 5'-diphosphate + RNA(n); Xref=Rhea:RHEA:22096, Rhea:RHEA-COMP:11128, Rhea:RHEA-COMP:11129, ChEBI:CHEBI:43474, ChEBI:CHEBI:57930, ChEBI:CHEBI:83400; EC=2.7.7.8; Evidence={ECO:0000255|HAMAP-Rule:MF_01595};		FUNCTION: Involved in mRNA degradation. Catalyzes the phosphorolysis of single-stranded polyribonucleotides processively in the 3'- to 5'-direction. {ECO:0000255|HAMAP-Rule:MF_01595}.					COFACTOR: Name=Mg(2+); Xref=ChEBI:CHEBI:18420; Evidence={ECO:0000255|HAMAP-Rule:MF_01595};				18	14	1	0	6	8	0	22	0	0	0	0	0	0	0	0	0	0	0	0	0	0	0	5	1	0	0	1
F5XYC8	F5XYC8	Candidate 4-hydroxythreonine-4-phosphate dehydrogenase 2	Ramlibacter tataouinensis (strain ATCC BAA-407 / DSM 14655 / LMG 21543 / TTB310)	Metal-binding;Oxidoreductase;Reference proteome			metal ion binding [GO:0046872]; NAD binding [GO:0051287]; oxidoreductase activity [GO:0016491]															0	0	0	0	0	0	0	0	1	64	0	0	0	0	0	0	0	0	0	0	0	0	0	0	0	0	0	0
F3KQX4	F3KQX4	Phenylalanine--tRNA ligase beta subunit (EC 6.1.1.20) (Phenylalanyl-tRNA synthetase beta subunit) (PheRS)	Hylemonella gracilis ATCC 19624	ATP-binding;Aminoacyl-tRNA synthetase;Cytoplasm;Ligase;Magnesium;Metal-binding;Nucleotide-binding;Protein biosynthesis;RNA-binding;Reference proteome;tRNA-binding	phenylalanyl-tRNA aminoacylation [GO:0006432]	cytoplasm [GO:0005737]	ATP binding [GO:0005524]; magnesium ion binding [GO:0000287]; phenylalanine-tRNA ligase activity [GO:0004826]; tRNA binding [GO:0000049]	METAL 465; /note="Magnesium"; /evidence="ECO:0000256|HAMAP-Rule:MF_00283"; METAL 471; /note="Magnesium; via carbonyl oxygen"; /evidence="ECO:0000256|HAMAP-Rule:MF_00283"; METAL 474; /note="Magnesium"; /evidence="ECO:0000256|HAMAP-Rule:MF_00283"; METAL 475; /note="Magnesium"; /evidence="ECO:0000256|HAMAP-Rule:MF_00283"			CATALYTIC ACTIVITY: Reaction=ATP + L-phenylalanine + tRNA(Phe) = AMP + diphosphate + H(+) + L-phenylalanyl-tRNA(Phe); Xref=Rhea:RHEA:19413, Rhea:RHEA-COMP:9668, Rhea:RHEA-COMP:9699, ChEBI:CHEBI:15378, ChEBI:CHEBI:30616, ChEBI:CHEBI:33019, ChEBI:CHEBI:58095, ChEBI:CHEBI:78442, ChEBI:CHEBI:78531, ChEBI:CHEBI:456215; EC=6.1.1.20; Evidence={ECO:0000256|ARBA:ARBA00000395, ECO:0000256|HAMAP-Rule:MF_002…							COFACTOR: Name=Mg(2+); Xref=ChEBI:CHEBI:18420; Evidence={ECO:0000256|ARBA:ARBA00001946}; ; COFACTOR: Name=Mg(2+); Xref=ChEBI:CHEBI:18420; Evidence={ECO:0000256|HAMAP-Rule:MF_00283}; Note=Binds 2 magnesium ions per tetramer. {ECO:0000256|HAMAP-Rule:MF_00283};				0	0	19	45	0	0	0	0	0	0	0	0	0	0	0	0	0	0	0	0	0	0	0	0	0	0	0	1
T1XDP2	T1XDP2	3,4-dihydroxy-2-butanone 4-phosphate synthase (DHBP synthase) (EC 4.1.99.12)	Variovorax paradoxus B4	Lyase;Magnesium;Manganese;Metal-binding;Riboflavin biosynthesis	riboflavin biosynthetic process [GO:0009231]		3,4-dihydroxy-2-butanone-4-phosphate synthase activity [GO:0008686]; magnesium ion binding [GO:0000287]; manganese ion binding [GO:0030145]	METAL 45; /note="Magnesium or manganese 1"; /evidence="ECO:0000256|HAMAP-Rule:MF_00180"; METAL 45; /note="Magnesium or manganese 2"; /evidence="ECO:0000256|HAMAP-Rule:MF_00180"; METAL 160; /note="Magnesium or manganese 2"; /evidence="ECO:0000256|HAMAP-Rule:MF_00180"		PATHWAY: Cofactor biosynthesis; riboflavin biosynthesis. {ECO:0000256|ARBA:ARBA00005104}.; PATHWAY: Cofactor biosynthesis; riboflavin biosynthesis; 2-hydroxy-3-oxobutyl phosphate from D-ribulose 5-phosphate: step 1/1. {ECO:0000256|ARBA:ARBA00004904, ECO:0000256|HAMAP-Rule:MF_00180}.	CATALYTIC ACTIVITY: Reaction=D-ribulose 5-phosphate = (2S)-2-hydroxy-3-oxobutyl phosphate + formate + H(+); Xref=Rhea:RHEA:18457, ChEBI:CHEBI:15378, ChEBI:CHEBI:15740, ChEBI:CHEBI:58121, ChEBI:CHEBI:58830; EC=4.1.99.12; Evidence={ECO:0000256|ARBA:ARBA00000141, ECO:0000256|HAMAP-Rule:MF_00180};		FUNCTION: Catalyzes the conversion of D-ribulose 5-phosphate to formate and 3,4-dihydroxy-2-butanone 4-phosphate. {ECO:0000256|ARBA:ARBA00002284, ECO:0000256|HAMAP-Rule:MF_00180}.			BINDING 49; /note="Substrate"; /evidence="ECO:0000256|HAMAP-Rule:MF_00180"; BINDING 181; /note="Substrate"; /evidence="ECO:0000256|HAMAP-Rule:MF_00180"		COFACTOR: Name=Mg(2+); Xref=ChEBI:CHEBI:18420; Evidence={ECO:0000256|HAMAP-Rule:MF_00180}; Name=Mn(2+); Xref=ChEBI:CHEBI:29035; Evidence={ECO:0000256|HAMAP-Rule:MF_00180}; Note=Binds 2 divalent metal cations per subunit. Magnesium or manganese. {ECO:0000256|HAMAP-Rule:MF_00180};				0	0	0	0	0	0	0	0	2	62	0	0	0	0	0	0	0	0	0	0	0	0	0	0	0	0	0	0
B7UNT2	B7UNT2	Phosphoenolpyruvate carboxylase (PEPC) (PEPCase) (EC 4.1.1.31)	Escherichia coli O127:H6 (strain E2348/69 / EPEC)	Carbon dioxide fixation;Lyase;Magnesium	carbon fixation [GO:0015977]; oxaloacetate metabolic process [GO:0006107]; tricarboxylic acid cycle [GO:0006099]		magnesium ion binding [GO:0000287]; phosphoenolpyruvate carboxylase activity [GO:0008964]				CATALYTIC ACTIVITY: Reaction=oxaloacetate + phosphate = hydrogencarbonate + phosphoenolpyruvate; Xref=Rhea:RHEA:28370, ChEBI:CHEBI:16452, ChEBI:CHEBI:17544, ChEBI:CHEBI:43474, ChEBI:CHEBI:58702; EC=4.1.1.31; Evidence={ECO:0000255|HAMAP-Rule:MF_00595};		FUNCTION: Forms oxaloacetate, a four-carbon dicarboxylic acid source for the tricarboxylic acid cycle. {ECO:0000255|HAMAP-Rule:MF_00595}.	ACT_SITE 138; /evidence="ECO:0000255|HAMAP-Rule:MF_00595"; ACT_SITE 546; /evidence="ECO:0000255|HAMAP-Rule:MF_00595"				COFACTOR: Name=Mg(2+); Xref=ChEBI:CHEBI:18420; Evidence={ECO:0000255|HAMAP-Rule:MF_00595};				0	0	0	0	37	33	0	0	0	0	0	0	0	0	0	1	2	0	0	0	0	0	1	6	0	0	0	0
Q6KHP8	Q6KHP8	Beta-phosphoglucomutase (EC 5.4.2.6)	Mycoplasma mobile (strain ATCC 43663 / 163K / NCTC 11711)	Isomerase;Reference proteome	carbohydrate metabolic process [GO:0005975]		beta-phosphoglucomutase activity [GO:0008801]; hydrolase activity [GO:0016787]; magnesium ion binding [GO:0000287]															0	0	63	0	0	0	0	0	0	0	0	0	0	0	0	0	0	0	0	0	0	0	0	0	0	0	0	0
F8J3E8	F8J3E8	TmlN protein	Pseudoalteromonas sp. SANK 73390	Plasmid;Transferase	fatty acid biosynthetic process [GO:0006633]		holo-[acyl-carrier-protein] synthase activity [GO:0008897]; magnesium ion binding [GO:0000287]															0	0	0	0	0	0	0	0	0	62	0	0	0	0	0	0	0	0	0	0	0	0	0	0	0	0	0	0
J2KYS8	J2KYS8	Phosphoenolpyruvate carboxylase (PEPC) (PEPCase) (EC 4.1.1.31)	Variovorax sp. CF313	Carbon dioxide fixation;Coiled coil;Lyase;Magnesium;Pyruvate	carbon fixation [GO:0015977]; oxaloacetate metabolic process [GO:0006107]; tricarboxylic acid cycle [GO:0006099]		magnesium ion binding [GO:0000287]; phosphoenolpyruvate carboxylase activity [GO:0008964]				CATALYTIC ACTIVITY: Reaction=oxaloacetate + phosphate = hydrogencarbonate + phosphoenolpyruvate; Xref=Rhea:RHEA:28370, ChEBI:CHEBI:16452, ChEBI:CHEBI:17544, ChEBI:CHEBI:43474, ChEBI:CHEBI:58702; EC=4.1.1.31; Evidence={ECO:0000256|ARBA:ARBA00001071, ECO:0000256|HAMAP-Rule:MF_00595};		FUNCTION: Forms oxaloacetate, a four-carbon dicarboxylic acid source for the tricarboxylic acid cycle. {ECO:0000256|ARBA:ARBA00003670, ECO:0000256|HAMAP-Rule:MF_00595}.	ACT_SITE 154; /evidence="ECO:0000256|HAMAP-Rule:MF_00595, ECO:0000256|PROSITE-ProRule:PRU10111"; ACT_SITE 599; /evidence="ECO:0000256|HAMAP-Rule:MF_00595, ECO:0000256|PROSITE-ProRule:PRU10112"				COFACTOR: Name=Mg(2+); Xref=ChEBI:CHEBI:18420; Evidence={ECO:0000256|ARBA:ARBA00001946, ECO:0000256|HAMAP-Rule:MF_00595};				0	0	1	0	1	0	3	60	0	0	0	0	0	0	0	0	0	0	0	0	1	0	1	3	0	0	0	0
Q8AFL4	Q8AFL4	Pol protein (Fragment)	Simian immunodeficiency virus (SIV)	Aspartyl protease;Coiled coil;DNA integration;DNA recombination;Endonuclease;Hydrolase;Metal-binding;Nuclease;Nucleotidyltransferase;Protease;RNA-directed DNA polymerase;Transferase;Viral genome integration;Virus entry into host cell;Zinc;Zinc-finger	DNA integration [GO:0015074]; DNA recombination [GO:0006310]; establishment of integrated proviral latency [GO:0075713]; viral entry into host cell [GO:0046718]; viral genome integration into host DNA [GO:0044826]		aspartic-type endopeptidase activity [GO:0004190]; nucleic acid binding [GO:0003676]; RNA-directed DNA polymerase activity [GO:0003964]; RNA-DNA hybrid ribonuclease activity [GO:0004523]; zinc ion binding [GO:0008270]														Pararnavirae	0	1	20	38	1	0	0	0	0	0	0	0	0	0	0	0	0	0	0	0	0	0	0	0	0	0	0	0
E3XGG7	E3XGG7	3,4-dihydroxy-2-butanone-4-phosphate synthase (EC 4.1.99.12) (Fragment)	Escherichia coli 2362-75	Lyase;Metal-binding;Riboflavin biosynthesis	riboflavin biosynthetic process [GO:0009231]		3,4-dihydroxy-2-butanone-4-phosphate synthase activity [GO:0008686]; metal ion binding [GO:0046872]			PATHWAY: Cofactor biosynthesis; riboflavin biosynthesis. {ECO:0000256|ARBA:ARBA00005104}.; PATHWAY: Cofactor biosynthesis; riboflavin biosynthesis; 2-hydroxy-3-oxobutyl phosphate from D-ribulose 5-phosphate: step 1/1. {ECO:0000256|ARBA:ARBA00004904}.	CATALYTIC ACTIVITY: Reaction=D-ribulose 5-phosphate = (2S)-2-hydroxy-3-oxobutyl phosphate + formate + H(+); Xref=Rhea:RHEA:18457, ChEBI:CHEBI:15378, ChEBI:CHEBI:15740, ChEBI:CHEBI:58121, ChEBI:CHEBI:58830; EC=4.1.99.12; Evidence={ECO:0000256|ARBA:ARBA00000141};		FUNCTION: Catalyzes the conversion of D-ribulose 5-phosphate to formate and 3,4-dihydroxy-2-butanone 4-phosphate. {ECO:0000256|ARBA:ARBA00002284}.									0	0	48	12	0	0	0	0	0	0	0	0	0	0	0	0	0	0	0	0	0	0	0	0	0	0	0	0
B7LQ29	B7LQ29	DNA topoisomerase 3 (EC 5.6.2.1) (DNA topoisomerase III)	Escherichia fergusonii (strain ATCC 35469 / DSM 13698 / CCUG 18766 / IAM 14443 / JCM 21226 / LMG 7866 / NBRC 102419 / NCTC 12128 / CDC 0568-73)	DNA-binding;Isomerase;Magnesium;Metal-binding;Topoisomerase	DNA topological change [GO:0006265]		DNA binding [GO:0003677]; DNA topoisomerase type I (single strand cut, ATP-independent) activity [GO:0003917]; magnesium ion binding [GO:0000287]	METAL 16; /note="Magnesium 1; catalytic"; /evidence="ECO:0000256|HAMAP-Rule:MF_00953"; METAL 112; /note="Magnesium 1; catalytic"; /evidence="ECO:0000256|HAMAP-Rule:MF_00953"; METAL 112; /note="Magnesium 2"; /evidence="ECO:0000256|HAMAP-Rule:MF_00953"; METAL 114; /note="Magnesium 2"; /evidence="ECO:0000256|HAMAP-Rule:MF_00953"			CATALYTIC ACTIVITY: Reaction=ATP-independent breakage of single-stranded DNA, followed by passage and rejoining.; EC=5.6.2.1; Evidence={ECO:0000256|ARBA:ARBA00000213, ECO:0000256|HAMAP-Rule:MF_00953};		FUNCTION: Releases the supercoiling and torsional tension of DNA, which is introduced during the DNA replication and transcription, by transiently cleaving and rejoining one strand of the DNA duplex. Introduces a single-strand break via transesterification at a target site in duplex DNA. The scissile phosphodiester is attacked by the catalytic tyrosine of the enzyme, resulting in the formation of…	ACT_SITE 337; /note="O-(5'-phospho-DNA)-tyrosine intermediate"; /evidence="ECO:0000256|HAMAP-Rule:MF_00953"				COFACTOR: Name=Mg(2+); Xref=ChEBI:CHEBI:18420; Evidence={ECO:0000256|HAMAP-Rule:MF_00953}; Note=Binds two Mg(2+) per subunit. {ECO:0000256|HAMAP-Rule:MF_00953};				46	13	0	0	0	0	0	0	0	0	0	0	0	0	0	0	0	0	0	0	0	0	0	0	0	0	0	0
M7YJ02	M7YJ02	Dolichol-phosphate mannosyltransferase subunit 3	Triticum urartu (Red wild einkorn) (Crithodium urartu)	Endoplasmic reticulum;Membrane;Reference proteome;Transmembrane;Transmembrane helix	protein glycosylation [GO:0006486]	endoplasmic reticulum membrane [GO:0005789]; integral component of membrane [GO:0016021]				PATHWAY: Protein modification; protein glycosylation. {ECO:0000256|RuleBase:RU365085}.			FUNCTION: Stabilizer subunit of the dolichol-phosphate mannose (DPM) synthase complex; tethers catalytic subunit to the ER. {ECO:0000256|RuleBase:RU365085}.								Viridiplantae	0	0	0	2	37	20	0	0	0	0	0	0	0	0	0	0	0	0	0	0	0	0	0	0	0	0	0	0
W7WXU3	W7WXU3	Acetolactate synthase isozyme 3 large subunit (EC 2.2.1.6)	Hydrogenophaga sp. T4	Reference proteome;Transferase			acetolactate synthase activity [GO:0003984]; magnesium ion binding [GO:0000287]; thiamine pyrophosphate binding [GO:0030976]															0	0	14	44	0	0	0	0	0	0	0	0	0	0	0	0	0	0	0	0	0	0	0	0	0	0	0	0
K4AH86	K4AH86	Uncharacterized protein	Setaria italica (Foxtail millet) (Panicum italicum)	ATP synthesis;CF(0);Hydrogen ion transport;Ion transport;Membrane;Reference proteome;Transmembrane;Transmembrane helix;Transport	ATP synthesis coupled proton transport [GO:0015986]	integral component of membrane [GO:0016021]; proton-transporting ATP synthase complex, coupling factor F(o) [GO:0045263]	proton transmembrane transporter activity [GO:0015078]														Viridiplantae	1	0	2	0	55	0	0	0	0	0	0	0	0	0	0	0	0	0	0	0	0	0	1	0	0	0	0	0
K7W7B7	K7W7B7	Protease (Retropepsin) (Fragment)	Equine infectious anemia virus	Aspartyl protease;Hydrolase;Metal-binding;Nucleotidyltransferase;Protease;Transferase			aspartic-type endopeptidase activity [GO:0004190]; metal ion binding [GO:0046872]; nucleotidyltransferase activity [GO:0016779]														Pararnavirae	0	1	10	11	8	23	0	1	0	3	1	0	0	0	0	0	0	0	0	0	0	0	0	0	0	0	0	0
Q6FRB7	Q6FRB7	Inorganic pyrophosphatase (EC 3.6.1.1) (Pyrophosphate phospho-hydrolase) (PPase)	Candida glabrata (strain ATCC 2001 / CBS 138 / JCM 3761 / NBRC 0622 / NRRL Y-65) (Yeast) (Torulopsis glabrata)	Cytoplasm;Hydrolase;Magnesium;Metal-binding;Reference proteome	phosphate-containing compound metabolic process [GO:0006796]	cell surface [GO:0009986]; cytosol [GO:0005829]	inorganic diphosphatase activity [GO:0004427]; magnesium ion binding [GO:0000287]	METAL 116; /note="Magnesium 1"; /evidence="ECO:0000250"; METAL 121; /note="Magnesium 1"; /evidence="ECO:0000250"; METAL 121; /note="Magnesium 2"; /evidence="ECO:0000250"; METAL 153; /note="Magnesium 1"; /evidence="ECO:0000250"			CATALYTIC ACTIVITY: Reaction=diphosphate + H2O = H(+) + 2 phosphate; Xref=Rhea:RHEA:24576, ChEBI:CHEBI:15377, ChEBI:CHEBI:15378, ChEBI:CHEBI:33019, ChEBI:CHEBI:43474; EC=3.6.1.1;					BINDING 79; /note="Diphosphate"; /evidence="ECO:0000250"		COFACTOR: Name=Mg(2+); Xref=ChEBI:CHEBI:18420; Evidence={ECO:0000250};			Fungi	0	0	35	29	0	0	0	0	0	0	0	0	0	0	0	0	0	0	0	0	0	0	0	12	0	0	0	0
V5GC72	V5GC72	Phenylalanine--tRNA ligase beta subunit (EC 6.1.1.20) (Phenylalanyl-tRNA synthetase beta subunit) (PheRS)	Lactobacillus crispatus EM-LC1	ATP-binding;Aminoacyl-tRNA synthetase;Cytoplasm;Ligase;Magnesium;Metal-binding;Nucleotide-binding;Protein biosynthesis;RNA-binding;tRNA-binding	phenylalanyl-tRNA aminoacylation [GO:0006432]	cytoplasm [GO:0005737]	ATP binding [GO:0005524]; magnesium ion binding [GO:0000287]; phenylalanine-tRNA ligase activity [GO:0004826]; tRNA binding [GO:0000049]	METAL 463; /note="Magnesium"; /evidence="ECO:0000256|HAMAP-Rule:MF_00283"; METAL 469; /note="Magnesium; via carbonyl oxygen"; /evidence="ECO:0000256|HAMAP-Rule:MF_00283"; METAL 472; /note="Magnesium"; /evidence="ECO:0000256|HAMAP-Rule:MF_00283"; METAL 473; /note="Magnesium"; /evidence="ECO:0000256|HAMAP-Rule:MF_00283"			CATALYTIC ACTIVITY: Reaction=ATP + L-phenylalanine + tRNA(Phe) = AMP + diphosphate + H(+) + L-phenylalanyl-tRNA(Phe); Xref=Rhea:RHEA:19413, Rhea:RHEA-COMP:9668, Rhea:RHEA-COMP:9699, ChEBI:CHEBI:15378, ChEBI:CHEBI:30616, ChEBI:CHEBI:33019, ChEBI:CHEBI:58095, ChEBI:CHEBI:78442, ChEBI:CHEBI:78531, ChEBI:CHEBI:456215; EC=6.1.1.20; Evidence={ECO:0000256|ARBA:ARBA00000395, ECO:0000256|HAMAP-Rule:MF_002…							COFACTOR: Name=Mg(2+); Xref=ChEBI:CHEBI:18420; Evidence={ECO:0000256|ARBA:ARBA00001946}; ; COFACTOR: Name=Mg(2+); Xref=ChEBI:CHEBI:18420; Evidence={ECO:0000256|HAMAP-Rule:MF_00283}; Note=Binds 2 magnesium ions per tetramer. {ECO:0000256|HAMAP-Rule:MF_00283};				55	0	0	0	0	0	0	0	0	0	0	0	0	0	0	0	0	0	0	0	0	0	0	0	0	0	0	0
G4RB02	G4RB02	Isoleucine--tRNA ligase (EC 6.1.1.5) (Isoleucyl-tRNA synthetase) (IleRS)	Pelagibacterium halotolerans (strain DSM 22347 / JCM 15775 / CGMCC 1.7692 / B2)	ATP-binding;Aminoacyl-tRNA synthetase;Cytoplasm;Ligase;Nucleotide-binding;Protein biosynthesis;Reference proteome	isoleucyl-tRNA aminoacylation [GO:0006428]	cytoplasm [GO:0005737]	aminoacyl-tRNA editing activity [GO:0002161]; ATP binding [GO:0005524]; isoleucine-tRNA ligase activity [GO:0004822]; tRNA binding [GO:0000049]				CATALYTIC ACTIVITY: Reaction=ATP + L-isoleucine + tRNA(Ile) = AMP + diphosphate + L-isoleucyl-tRNA(Ile); Xref=Rhea:RHEA:11060, Rhea:RHEA-COMP:9666, Rhea:RHEA-COMP:9695, ChEBI:CHEBI:30616, ChEBI:CHEBI:33019, ChEBI:CHEBI:58045, ChEBI:CHEBI:78442, ChEBI:CHEBI:78528, ChEBI:CHEBI:456215; EC=6.1.1.5; Evidence={ECO:0000256|ARBA:ARBA00000114, ECO:0000256|HAMAP-Rule:MF_02002};		FUNCTION: Catalyzes the attachment of isoleucine to tRNA(Ile). As IleRS can inadvertently accommodate and process structurally similar amino acids such as valine, to avoid such errors it has two additional distinct tRNA(Ile)-dependent editing activities. One activity is designated as 'pretransfer' editing and involves the hydrolysis of activated Val-AMP. The other activity is designated 'posttran…			BINDING 647; /note="Aminoacyl-adenylate"; /evidence="ECO:0000256|HAMAP-Rule:MF_02002"; BINDING 691; /note="ATP"; /evidence="ECO:0000256|HAMAP-Rule:MF_02002"						0	0	55	0	0	0	0	0	0	0	0	0	0	0	0	0	0	0	0	0	0	0	0	0	0	0	0	0
B1M3G3	B1M3G3	Phosphoglucosamine mutase (EC 5.4.2.10)	Methylobacterium radiotolerans (strain ATCC 27329 / DSM 1819 / JCM 2831 / NBRC 15690 / NCIMB 10815 / 0-1)	Isomerase;Magnesium;Metal-binding;Phosphoprotein;Reference proteome	carbohydrate metabolic process [GO:0005975]		magnesium ion binding [GO:0000287]; phosphoglucosamine mutase activity [GO:0008966]	METAL 101; /note="Magnesium; via phosphate group"; /evidence="ECO:0000255|HAMAP-Rule:MF_01554"; METAL 242; /note="Magnesium"; /evidence="ECO:0000255|HAMAP-Rule:MF_01554"; METAL 244; /note="Magnesium"; /evidence="ECO:0000255|HAMAP-Rule:MF_01554"; METAL 246; /note="Magnesium"; /evidence="ECO:0000255|HAMAP-Rule:MF_01554"			CATALYTIC ACTIVITY: Reaction=alpha-D-glucosamine 1-phosphate = D-glucosamine 6-phosphate; Xref=Rhea:RHEA:23424, ChEBI:CHEBI:58516, ChEBI:CHEBI:58725; EC=5.4.2.10; Evidence={ECO:0000255|HAMAP-Rule:MF_01554};		FUNCTION: Catalyzes the conversion of glucosamine-6-phosphate to glucosamine-1-phosphate. {ECO:0000255|HAMAP-Rule:MF_01554}.	ACT_SITE 101; /note="Phosphoserine intermediate"; /evidence="ECO:0000255|HAMAP-Rule:MF_01554"				COFACTOR: Name=Mg(2+); Xref=ChEBI:CHEBI:18420; Evidence={ECO:0000255|HAMAP-Rule:MF_01554}; Note=Binds 1 Mg(2+) ion per subunit. {ECO:0000255|HAMAP-Rule:MF_01554};				0	0	0	0	0	0	0	0	4	52	0	0	0	0	0	0	0	0	0	0	0	0	0	2	0	0	0	0
W1NM54	W1NM54	Phosphoglucomutase (alpha-D-glucose-1,6-bisphosphate-dependent) (EC 5.4.2.2)	Amborella trichopoda	Carbohydrate metabolism;Glucose metabolism;Isomerase;Magnesium;Metal-binding;Reference proteome	carbohydrate metabolic process [GO:0005975]; detection of gravity [GO:0009590]; glucose metabolic process [GO:0006006]; response to cold [GO:0009409]; starch biosynthetic process [GO:0019252]	apoplast [GO:0048046]; chloroplast envelope [GO:0009941]; chloroplast stroma [GO:0009570]; cytosol [GO:0005829]; stromule [GO:0010319]	magnesium ion binding [GO:0000287]; phosphoglucomutase activity [GO:0004614]				CATALYTIC ACTIVITY: Reaction=alpha-D-glucose 1-phosphate = alpha-D-glucose 6-phosphate; Xref=Rhea:RHEA:23536, ChEBI:CHEBI:58225, ChEBI:CHEBI:58601; EC=5.4.2.2; Evidence={ECO:0000256|ARBA:ARBA00000443};		FUNCTION: This enzyme participates in both the breakdown and synthesis of glucose. {ECO:0000256|ARBA:ARBA00003488}.					COFACTOR: Name=Mg(2+); Xref=ChEBI:CHEBI:18420; Evidence={ECO:0000256|ARBA:ARBA00001946};			Viridiplantae	6	0	26	0	19	0	0	0	2	1	0	0	0	0	0	0	0	0	0	0	0	0	0	0	0	0	0	0
J3CSV9	J3CSV9	Anthranilate phosphoribosyltransferase (EC 2.4.2.18)	Variovorax sp. CF313	Amino-acid biosynthesis;Aromatic amino acid biosynthesis;Glycosyltransferase;Magnesium;Metal-binding;Transferase;Tryptophan biosynthesis	tryptophan biosynthetic process [GO:0000162]		anthranilate phosphoribosyltransferase activity [GO:0004048]; magnesium ion binding [GO:0000287]	METAL 95; /note="Magnesium 1"; /evidence="ECO:0000256|HAMAP-Rule:MF_00211"; METAL 228; /note="Magnesium 2"; /evidence="ECO:0000256|HAMAP-Rule:MF_00211"; METAL 229; /note="Magnesium 1"; /evidence="ECO:0000256|HAMAP-Rule:MF_00211"; METAL 229; /note="Magnesium 2"; /evidence="ECO:0000256|HAMAP-Rule:MF_00211"		PATHWAY: Amino-acid biosynthesis; L-tryptophan biosynthesis; L-tryptophan from chorismate: step 2/5. {ECO:0000256|HAMAP-Rule:MF_00211}.	CATALYTIC ACTIVITY: Reaction=diphosphate + N-(5-phospho-beta-D-ribosyl)anthranilate = 5-phospho-alpha-D-ribose 1-diphosphate + anthranilate; Xref=Rhea:RHEA:11768, ChEBI:CHEBI:16567, ChEBI:CHEBI:18277, ChEBI:CHEBI:33019, ChEBI:CHEBI:58017; EC=2.4.2.18; Evidence={ECO:0000256|HAMAP-Rule:MF_00211};		FUNCTION: Catalyzes the transfer of the phosphoribosyl group of 5-phosphorylribose-1-pyrophosphate (PRPP) to anthranilate to yield N-(5'-phosphoribosyl)-anthranilate (PRA). {ECO:0000256|HAMAP-Rule:MF_00211}.			BINDING 83; /note="Anthranilate 1; via carbonyl oxygen"; /evidence="ECO:0000256|HAMAP-Rule:MF_00211"; BINDING 83; /note="Phosphoribosylpyrophosphate; via amide nitrogen"; /evidence="ECO:0000256|HAMAP-Rule:MF_00211"; BINDING 91; /note="Phosphoribosylpyrophosphate"; /evidence="ECO:0000256|HAMAP-Rule:MF_00211"; BINDING 123; /note="Phosphoribosylpyrophosphate; via amide nitrogen"; /evidence="ECO:0000…		COFACTOR: Name=Mg(2+); Xref=ChEBI:CHEBI:18420; Evidence={ECO:0000256|HAMAP-Rule:MF_00211}; Note=Binds 2 magnesium ions per monomer. {ECO:0000256|HAMAP-Rule:MF_00211};				0	0	7	46	0	0	0	0	0	0	0	0	0	0	0	0	0	0	0	0	0	0	0	0	0	0	0	0
C9DE28	C9DE28	S-adenosylmethionine synthase (EC 2.5.1.6) (Fragment)	Haliclona (Haliclona) sp. KJP-2009	ATP-binding;Magnesium;Metal-binding;Nucleotide-binding;One-carbon metabolism;Potassium;Transferase	one-carbon metabolic process [GO:0006730]; S-adenosylmethionine biosynthetic process [GO:0006556]		ATP binding [GO:0005524]; metal ion binding [GO:0046872]; methionine adenosyltransferase activity [GO:0004478]			PATHWAY: Amino-acid biosynthesis; S-adenosyl-L-methionine biosynthesis; S-adenosyl-L-methionine from L-methionine: step 1/1. {ECO:0000256|ARBA:ARBA00005224, ECO:0000256|RuleBase:RU000541}.	CATALYTIC ACTIVITY: Reaction=ATP + H2O + L-methionine = diphosphate + phosphate + S-adenosyl-L-methionine; Xref=Rhea:RHEA:21080, ChEBI:CHEBI:15377, ChEBI:CHEBI:30616, ChEBI:CHEBI:33019, ChEBI:CHEBI:43474, ChEBI:CHEBI:57844, ChEBI:CHEBI:59789; EC=2.5.1.6; Evidence={ECO:0000256|ARBA:ARBA00001513, ECO:0000256|RuleBase:RU000541};		FUNCTION: Catalyzes the formation of S-adenosylmethionine from methionine and ATP. {ECO:0000256|RuleBase:RU000541}.; FUNCTION: Catalyzes the formation of S-adenosylmethionine from methionine and ATP. The reaction comprises two steps that are both catalyzed by the same enzyme: formation of S-adenosylmethionine (AdoMet) and triphosphate, and subsequent hydrolysis of the triphosphate. {ECO:0000256|A…					COFACTOR: Name=K(+); Xref=ChEBI:CHEBI:29103; Evidence={ECO:0000256|ARBA:ARBA00001958}; ; COFACTOR: Name=K(+); Xref=ChEBI:CHEBI:29103; Evidence={ECO:0000256|RuleBase:RU000541}; Note=Binds 1 potassium ion per subunit. The potassium ion interacts primarily with the substrate. {ECO:0000256|RuleBase:RU000541}; COFACTOR: Name=Mg(2+); Xref=ChEBI:CHEBI:18420; Evidence={ECO:0000256|ARBA:ARBA00001946}; ; C…			Metazoa	0	0	0	0	3	50	0	0	0	0	0	0	0	0	0	0	0	0	0	0	0	0	0	0	0	0	0	0
A8AQ74	A8AQ74	GTPase Obg (EC 3.6.5.-) (GTP-binding protein Obg)	Citrobacter koseri (strain ATCC BAA-895 / CDC 4225-83 / SGSC4696)	Cytoplasm;GTP-binding;Hydrolase;Magnesium;Metal-binding;Nucleotide-binding;Reference proteome	ribosome biogenesis [GO:0042254]	cytoplasm [GO:0005737]	GTPase activity [GO:0003924]; GTP binding [GO:0005525]; magnesium ion binding [GO:0000287]	METAL 173; /note="Magnesium"; /evidence="ECO:0000255|HAMAP-Rule:MF_01454"; METAL 193; /note="Magnesium"; /evidence="ECO:0000255|HAMAP-Rule:MF_01454"	NP_BIND 166..173; /note="GTP"; /evidence="ECO:0000255|HAMAP-Rule:MF_01454"; NP_BIND 191..195; /note="GTP"; /evidence="ECO:0000255|HAMAP-Rule:MF_01454"; NP_BIND 213..216; /note="GTP"; /evidence="ECO:0000255|HAMAP-Rule:MF_01454"; NP_BIND 283..286; /note="GTP"; /evidence="ECO:0000255|HAMAP-Rule:MF_01454"; NP_BIND 314..316; /note="GTP"; /evidence="ECO:0000255|HAMAP-Rule:MF_01454"				FUNCTION: An essential GTPase which binds GTP, GDP and possibly (p)ppGpp with moderate affinity, with high nucleotide exchange rates and a fairly low GTP hydrolysis rate. Plays a role in control of the cell cycle, stress response, ribosome biogenesis and in those bacteria that undergo differentiation, in morphogenesis control. {ECO:0000255|HAMAP-Rule:MF_01454}.					COFACTOR: Name=Mg(2+); Xref=ChEBI:CHEBI:18420; Evidence={ECO:0000255|HAMAP-Rule:MF_01454};				0	0	45	51	0	0	0	0	0	1	0	0	0	0	0	0	7	0	0	0	3	0	3	53	0	0	0	0
F5Y2N4	F5Y2N4	1-deoxy-D-xylulose-5-phosphate synthase (EC 2.2.1.7) (1-deoxyxylulose-5-phosphate synthase) (DXP synthase) (DXPS)	Ramlibacter tataouinensis (strain ATCC BAA-407 / DSM 14655 / LMG 21543 / TTB310)	Isoprene biosynthesis;Lyase;Magnesium;Metal-binding;Pyruvate;Reference proteome;Thiamine biosynthesis;Thiamine pyrophosphate;Transferase	1-deoxy-D-xylulose 5-phosphate biosynthetic process [GO:0052865]; terpenoid biosynthetic process [GO:0016114]; thiamine biosynthetic process [GO:0009228]		1-deoxy-D-xylulose-5-phosphate synthase activity [GO:0008661]; lyase activity [GO:0016829]; magnesium ion binding [GO:0000287]; thiamine pyrophosphate binding [GO:0030976]	METAL 146; /note="Magnesium"; /evidence="ECO:0000256|HAMAP-Rule:MF_00315"; METAL 175; /note="Magnesium"; /evidence="ECO:0000256|HAMAP-Rule:MF_00315"		PATHWAY: Metabolic intermediate biosynthesis; 1-deoxy-D-xylulose 5-phosphate biosynthesis; 1-deoxy-D-xylulose 5-phosphate from D-glyceraldehyde 3-phosphate and pyruvate: step 1/1. {ECO:0000256|ARBA:ARBA00004980, ECO:0000256|HAMAP-Rule:MF_00315}.	CATALYTIC ACTIVITY: Reaction=D-glyceraldehyde 3-phosphate + H(+) + pyruvate = 1-deoxy-D-xylulose 5-phosphate + CO2; Xref=Rhea:RHEA:12605, ChEBI:CHEBI:15361, ChEBI:CHEBI:15378, ChEBI:CHEBI:16526, ChEBI:CHEBI:57792, ChEBI:CHEBI:59776; EC=2.2.1.7; Evidence={ECO:0000256|ARBA:ARBA00000647, ECO:0000256|HAMAP-Rule:MF_00315};		FUNCTION: Catalyzes the acyloin condensation reaction between C atoms 2 and 3 of pyruvate and glyceraldehyde 3-phosphate to yield 1-deoxy-D-xylulose-5-phosphate (DXP). {ECO:0000256|HAMAP-Rule:MF_00315}.			BINDING 74; /note="Thiamine pyrophosphate"; /evidence="ECO:0000256|HAMAP-Rule:MF_00315"; BINDING 175; /note="Thiamine pyrophosphate"; /evidence="ECO:0000256|HAMAP-Rule:MF_00315"; BINDING 282; /note="Thiamine pyrophosphate"; /evidence="ECO:0000256|HAMAP-Rule:MF_00315"; BINDING 364; /note="Thiamine pyrophosphate"; /evidence="ECO:0000256|HAMAP-Rule:MF_00315"		COFACTOR: Name=Mg(2+); Xref=ChEBI:CHEBI:18420; Evidence={ECO:0000256|ARBA:ARBA00001946}; ; COFACTOR: Name=Mg(2+); Xref=ChEBI:CHEBI:18420; Evidence={ECO:0000256|HAMAP-Rule:MF_00315}; Note=Binds 1 Mg(2+) ion per subunit. {ECO:0000256|HAMAP-Rule:MF_00315}; COFACTOR: Name=thiamine diphosphate; Xref=ChEBI:CHEBI:58937; Evidence={ECO:0000256|ARBA:ARBA00001964}; ; COFACTOR: Name=thiamine diphosphate; Xre…				0	0	0	0	4	1	0	0	1	46	0	0	0	0	0	0	0	0	0	0	0	0	0	0	0	0	0	0
T1XF19	T1XF19	Polyribonucleotide nucleotidyltransferase (EC 2.7.7.8) (Polynucleotide phosphorylase) (PNPase)	Variovorax paradoxus B4	Cytoplasm;Magnesium;Metal-binding;Nucleotidyltransferase;RNA-binding;Transferase	mRNA catabolic process [GO:0006402]; RNA processing [GO:0006396]	cytoplasm [GO:0005737]	magnesium ion binding [GO:0000287]; polyribonucleotide nucleotidyltransferase activity [GO:0004654]; RNA binding [GO:0003723]	METAL 488; /note="Magnesium"; /evidence="ECO:0000256|HAMAP-Rule:MF_01595"; METAL 494; /note="Magnesium"; /evidence="ECO:0000256|HAMAP-Rule:MF_01595"			CATALYTIC ACTIVITY: Reaction=phosphate + RNA(n+1) = a ribonucleoside 5'-diphosphate + RNA(n); Xref=Rhea:RHEA:22096, Rhea:RHEA-COMP:11128, Rhea:RHEA-COMP:11129, ChEBI:CHEBI:43474, ChEBI:CHEBI:57930, ChEBI:CHEBI:83400; EC=2.7.7.8; Evidence={ECO:0000256|ARBA:ARBA00001732, ECO:0000256|HAMAP-Rule:MF_01595};		FUNCTION: Involved in mRNA degradation. Catalyzes the phosphorolysis of single-stranded polyribonucleotides processively in the 3'- to 5'-direction. {ECO:0000256|HAMAP-Rule:MF_01595}.					COFACTOR: Name=Mg(2+); Xref=ChEBI:CHEBI:18420; Evidence={ECO:0000256|HAMAP-Rule:MF_01595};				31	18	0	1	0	0	1	0	0	0	0	0	0	0	0	0	0	0	0	0	0	0	0	0	0	0	0	0
E6UYI5	E6UYI5	Selenide, water dikinase (EC 2.7.9.3) (Selenium donor protein) (Selenophosphate synthase)	Variovorax paradoxus (strain EPS)	ATP-binding;Kinase;Magnesium;Metal-binding;Nucleotide-binding;Selenium;Transferase	selenocysteine biosynthetic process [GO:0016260]		ATP binding [GO:0005524]; magnesium ion binding [GO:0000287]; selenide, water dikinase activity [GO:0004756]	METAL 61; /note="Magnesium"; /evidence="ECO:0000256|HAMAP-Rule:MF_00625"; METAL 101; /note="Magnesium"; /evidence="ECO:0000256|HAMAP-Rule:MF_00625"; METAL 237; /note="Magnesium"; /evidence="ECO:0000256|HAMAP-Rule:MF_00625"	NP_BIND 58..60; /note="ATP"; /evidence="ECO:0000256|HAMAP-Rule:MF_00625"; NP_BIND 149..151; /note="ATP; shared with dimeric partner"; /evidence="ECO:0000256|HAMAP-Rule:MF_00625"		CATALYTIC ACTIVITY: Reaction=ATP + H2O + hydrogenselenide = AMP + 2 H(+) + phosphate + selenophosphate; Xref=Rhea:RHEA:18737, ChEBI:CHEBI:15377, ChEBI:CHEBI:15378, ChEBI:CHEBI:16144, ChEBI:CHEBI:29317, ChEBI:CHEBI:30616, ChEBI:CHEBI:43474, ChEBI:CHEBI:456215; EC=2.7.9.3; Evidence={ECO:0000256|HAMAP-Rule:MF_00625};		FUNCTION: Synthesizes selenophosphate from selenide and ATP. {ECO:0000256|HAMAP-Rule:MF_00625}.	ACT_SITE 27; /evidence="ECO:0000256|HAMAP-Rule:MF_00625"		BINDING 30; /note="ATP"; /evidence="ECO:0000256|HAMAP-Rule:MF_00625"; BINDING 78; /note="ATP"; /evidence="ECO:0000256|HAMAP-Rule:MF_00625"; BINDING 101; /note="ATP"; /evidence="ECO:0000256|HAMAP-Rule:MF_00625"		COFACTOR: Name=Mg(2+); Xref=ChEBI:CHEBI:18420; Evidence={ECO:0000256|HAMAP-Rule:MF_00625}; Note=Binds 1 Mg(2+) ion per monomer. {ECO:0000256|HAMAP-Rule:MF_00625};				0	0	1	0	26	25	0	0	0	0	0	0	0	0	0	0	1	0	0	0	0	0	1	2	0	0	0	1
E2E2L7	E2E2L7	Exoribonuclease H (EC 2.7.7.49) (EC 3.1.13.2) (EC 3.1.26.13) (Integrase) (Pol polyprotein) (Protease) (Retropepsin) (Reverse transcriptase/ribonuclease H) (Fragment)	Equine infectious anemia virus	Aspartyl protease;Coiled coil;DNA integration;DNA recombination;DNA-binding;Endonuclease;Hydrolase;Metal-binding;Multifunctional enzyme;Nuclease;Nucleotidyltransferase;Protease;RNA-directed DNA polymerase;Transferase;Viral genome integration;Virus entry into host cell;Zinc;Zinc-finger	DNA integration [GO:0015074]; DNA recombination [GO:0006310]; establishment of integrated proviral latency [GO:0075713]; viral entry into host cell [GO:0046718]; viral genome integration into host DNA [GO:0044826]		aspartic-type endopeptidase activity [GO:0004190]; DNA binding [GO:0003677]; exoribonuclease H activity [GO:0004533]; RNA-directed DNA polymerase activity [GO:0003964]; RNA-DNA hybrid ribonuclease activity [GO:0004523]; zinc ion binding [GO:0008270]				CATALYTIC ACTIVITY: Reaction=3'-end directed exonucleolytic cleavage of viral RNA-DNA hybrid.; EC=3.1.13.2; Evidence={ECO:0000256|ARBA:ARBA00000379}; CATALYTIC ACTIVITY: Reaction=Endohydrolysis of RNA in RNA/DNA hybrids. Three different cleavage modes: 1. sequence-specific internal cleavage of RNA. Human immunodeficiency virus type 1 and Moloney murine leukemia virus enzymes prefer to cleave the …	DNA_BIND 1084..1132; /note="Integrase-type"; /evidence="ECO:0000256|PROSITE-ProRule:PRU00506"	FUNCTION: During replicative cycle of retroviruses, the reverse-transcribed viral DNA is integrated into the host chromosome by the viral integrase enzyme. RNase H activity is associated with the reverse transcriptase. {ECO:0000256|ARBA:ARBA00023429}.								Pararnavirae	2	0	7	6	10	16	0	1	0	7	0	0	0	0	0	0	0	0	0	0	0	0	0	0	0	0	0	0
F6VVZ3	F6VVZ3	Thioredoxin related transmembrane protein 4	Ornithorhynchus anatinus (Duckbill platypus)	Membrane;Reference proteome;Transmembrane;Transmembrane helix		integral component of membrane [GO:0016021]															Metazoa	0	0	2	16	4	27	0	0	0	0	0	0	0	0	0	0	0	0	0	0	0	0	0	0	0	0	0	0
G7YX75	G7YX75	Inorganic diphosphatase (EC 3.6.1.1) (Fragment)	Clonorchis sinensis (Chinese liver fluke)	Hydrolase;Magnesium;Metal-binding	phosphate-containing compound metabolic process [GO:0006796]	cytoplasm [GO:0005737]	inorganic diphosphatase activity [GO:0004427]; magnesium ion binding [GO:0000287]				CATALYTIC ACTIVITY: Reaction=diphosphate + H2O = H(+) + 2 phosphate; Xref=Rhea:RHEA:24576, ChEBI:CHEBI:15377, ChEBI:CHEBI:15378, ChEBI:CHEBI:33019, ChEBI:CHEBI:43474; EC=3.6.1.1; Evidence={ECO:0000256|ARBA:ARBA00000926};							COFACTOR: Name=Mg(2+); Xref=ChEBI:CHEBI:18420; Evidence={ECO:0000256|ARBA:ARBA00001946};			Metazoa	0	0	3	46	0	0	0	0	0	0	0	0	0	0	0	0	0	0	0	0	0	0	0	0	0	0	0	0
N9ADN0	N9ADN0	Adenylosuccinate synthetase (AMPSase) (AdSS) (EC 6.3.4.4) (IMP--aspartate ligase)	Acinetobacter soli NIPH 2899	Cytoplasm;GTP-binding;Ligase;Magnesium;Metal-binding;Nucleotide-binding;Purine biosynthesis	'de novo' AMP biosynthetic process [GO:0044208]	cytoplasm [GO:0005737]	adenylosuccinate synthase activity [GO:0004019]; GTP binding [GO:0005525]; magnesium ion binding [GO:0000287]	METAL 14; /note="Magnesium"; /evidence="ECO:0000256|HAMAP-Rule:MF_00011"; METAL 41; /note="Magnesium; via carbonyl oxygen"; /evidence="ECO:0000256|HAMAP-Rule:MF_00011"	NP_BIND 13..19; /note="GTP"; /evidence="ECO:0000256|HAMAP-Rule:MF_00011"; NP_BIND 41..43; /note="GTP"; /evidence="ECO:0000256|HAMAP-Rule:MF_00011"; NP_BIND 341..343; /note="GTP"; /evidence="ECO:0000256|HAMAP-Rule:MF_00011"; NP_BIND 422..424; /note="GTP"; /evidence="ECO:0000256|HAMAP-Rule:MF_00011"	PATHWAY: Purine metabolism; AMP biosynthesis via de novo pathway; AMP from IMP: step 1/2. {ECO:0000256|HAMAP-Rule:MF_00011, ECO:0000256|RuleBase:RU000520}.	CATALYTIC ACTIVITY: Reaction=GTP + IMP + L-aspartate = GDP + 2 H(+) + N(6)-(1,2-dicarboxyethyl)-AMP + phosphate; Xref=Rhea:RHEA:15753, ChEBI:CHEBI:15378, ChEBI:CHEBI:29991, ChEBI:CHEBI:37565, ChEBI:CHEBI:43474, ChEBI:CHEBI:57567, ChEBI:CHEBI:58053, ChEBI:CHEBI:58189; EC=6.3.4.4; Evidence={ECO:0000256|HAMAP-Rule:MF_00011, ECO:0000256|RuleBase:RU000520};		FUNCTION: Plays an important role in the de novo pathway of purine nucleotide biosynthesis. {ECO:0000256|RuleBase:RU000520}.; FUNCTION: Plays an important role in the de novo pathway of purine nucleotide biosynthesis. Catalyzes the first committed step in the biosynthesis of AMP from IMP. {ECO:0000256|HAMAP-Rule:MF_00011}.	ACT_SITE 14; /note="Proton acceptor"; /evidence="ECO:0000256|HAMAP-Rule:MF_00011"; ACT_SITE 42; /note="Proton donor"; /evidence="ECO:0000256|HAMAP-Rule:MF_00011"; ACT_SITE 141; /evidence="ECO:0000256|PROSITE-ProRule:PRU10134"		BINDING 130; /note="IMP"; /evidence="ECO:0000256|HAMAP-Rule:MF_00011"; BINDING 144; /note="IMP; shared with dimeric partner"; /evidence="ECO:0000256|HAMAP-Rule:MF_00011"; BINDING 226; /note="IMP"; /evidence="ECO:0000256|HAMAP-Rule:MF_00011"; BINDING 241; /note="IMP"; /evidence="ECO:0000256|HAMAP-Rule:MF_00011"; BINDING 313; /note="IMP"; /evidence="ECO:0000256|HAMAP-Rule:MF_00011"; BINDING 315; /n…		COFACTOR: Name=Mg(2+); Xref=ChEBI:CHEBI:18420; Evidence={ECO:0000256|HAMAP-Rule:MF_00011}; Note=Binds 1 Mg(2+) ion per subunit. {ECO:0000256|HAMAP-Rule:MF_00011};				0	0	49	0	0	0	0	0	0	0	0	0	0	0	0	0	0	0	0	0	0	0	0	0	0	0	0	0
A9UTG7	A9UTG7	Predicted protein	Monosiga brevicollis (Choanoflagellate)	Membrane;Reference proteome;Transmembrane;Transmembrane helix		integral component of membrane [GO:0016021]	hydrolase activity [GO:0016787]															2	0	0	0	0	0	1	45	0	1	1	0	0	0	0	0	0	0	0	0	0	0	0	0	0	0	0	0
A7ZQM2	A7ZQM2	Enolase (EC 4.2.1.11) (2-phospho-D-glycerate hydro-lyase) (2-phosphoglycerate dehydratase)	Escherichia coli O139:H28 (strain E24377A / ETEC)	Cytoplasm;Glycolysis;Lyase;Magnesium;Metal-binding;Secreted	glycolytic process [GO:0006096]	cell surface [GO:0009986]; extracellular region [GO:0005576]; phosphopyruvate hydratase complex [GO:0000015]	magnesium ion binding [GO:0000287]; phosphopyruvate hydratase activity [GO:0004634]	METAL 246; /note="Magnesium"; /evidence="ECO:0000255|HAMAP-Rule:MF_00318"; METAL 290; /note="Magnesium"; /evidence="ECO:0000255|HAMAP-Rule:MF_00318"; METAL 317; /note="Magnesium"; /evidence="ECO:0000255|HAMAP-Rule:MF_00318"		PATHWAY: Carbohydrate degradation; glycolysis; pyruvate from D-glyceraldehyde 3-phosphate: step 4/5. {ECO:0000255|HAMAP-Rule:MF_00318}.	CATALYTIC ACTIVITY: Reaction=(2R)-2-phosphoglycerate = H2O + phosphoenolpyruvate; Xref=Rhea:RHEA:10164, ChEBI:CHEBI:15377, ChEBI:CHEBI:58289, ChEBI:CHEBI:58702; EC=4.2.1.11; Evidence={ECO:0000255|HAMAP-Rule:MF_00318};		FUNCTION: Catalyzes the reversible conversion of 2-phosphoglycerate into phosphoenolpyruvate. It is essential for the degradation of carbohydrates via glycolysis. {ECO:0000255|HAMAP-Rule:MF_00318}.	ACT_SITE 209; /note="Proton donor"; /evidence="ECO:0000255|HAMAP-Rule:MF_00318"; ACT_SITE 342; /note="Proton acceptor"; /evidence="ECO:0000255|HAMAP-Rule:MF_00318"	ACTIVITY REGULATION: The covalent binding to the substrate causes inactivation of the enzyme, and possibly serves as a signal for the export of the protein. {ECO:0000255|HAMAP-Rule:MF_00318}.	BINDING 159; /note="Substrate"; /evidence="ECO:0000255|HAMAP-Rule:MF_00318"; BINDING 168; /note="Substrate"; /evidence="ECO:0000255|HAMAP-Rule:MF_00318"; BINDING 290; /note="Substrate"; /evidence="ECO:0000255|HAMAP-Rule:MF_00318"; BINDING 317; /note="Substrate"; /evidence="ECO:0000255|HAMAP-Rule:MF_00318"; BINDING 342; /note="Substrate; covalent; in inhibited form"; /evidence="ECO:0000255|HAMAP-R…		COFACTOR: Name=Mg(2+); Xref=ChEBI:CHEBI:18420; Evidence={ECO:0000255|HAMAP-Rule:MF_00318};				45	20	0	0	1	0	0	0	0	0	0	0	0	0	0	0	1	0	0	0	1	0	1	23	1	0	0	0
D8PEE9	D8PEE9	Ribulose bisphosphate carboxylase-like protein (RuBisCO type IV-like protein)	Nitrospira defluvii	Reference proteome	carbon fixation [GO:0015977]		magnesium ion binding [GO:0000287]; ribulose-bisphosphate carboxylase activity [GO:0016984]															0	0	27	0	21	0	0	0	0	0	0	0	0	0	0	0	0	0	0	0	0	0	0	0	0	0	0	0
J3CU03	J3CU03	Holo-[acyl-carrier-protein] synthase (Holo-ACP synthase) (EC 2.7.8.7) (4'-phosphopantetheinyl transferase AcpS)	Variovorax sp. CF313	Cytoplasm;Fatty acid biosynthesis;Fatty acid metabolism;Lipid biosynthesis;Lipid metabolism;Magnesium;Metal-binding;Transferase	fatty acid biosynthetic process [GO:0006633]	cytoplasm [GO:0005737]	holo-[acyl-carrier-protein] synthase activity [GO:0008897]; magnesium ion binding [GO:0000287]	METAL 8; /note="Magnesium"; /evidence="ECO:0000256|HAMAP-Rule:MF_00101"; METAL 62; /note="Magnesium"; /evidence="ECO:0000256|HAMAP-Rule:MF_00101"			CATALYTIC ACTIVITY: Reaction=apo-[ACP] + CoA = adenosine 3',5'-bisphosphate + H(+) + holo-[ACP]; Xref=Rhea:RHEA:12068, Rhea:RHEA-COMP:9685, Rhea:RHEA-COMP:9690, ChEBI:CHEBI:15378, ChEBI:CHEBI:29999, ChEBI:CHEBI:57287, ChEBI:CHEBI:58343, ChEBI:CHEBI:64479; EC=2.7.8.7; Evidence={ECO:0000256|HAMAP-Rule:MF_00101};		FUNCTION: Transfers the 4'-phosphopantetheine moiety from coenzyme A to a Ser of acyl-carrier-protein. {ECO:0000256|HAMAP-Rule:MF_00101}.					COFACTOR: Name=Mg(2+); Xref=ChEBI:CHEBI:18420; Evidence={ECO:0000256|HAMAP-Rule:MF_00101};				0	0	0	0	30	17	0	0	0	0	0	0	0	0	0	0	0	0	0	0	0	0	0	0	0	0	0	0
E6V955	E6V955	Phosphoglucomutase/phosphomannomutase alpha/beta/alpha domain II	Variovorax paradoxus (strain EPS)	Isomerase;Magnesium;Metal-binding;Phosphoprotein	carbohydrate metabolic process [GO:0005975]		intramolecular transferase activity, phosphotransferases [GO:0016868]; magnesium ion binding [GO:0000287]											COFACTOR: Name=Mg(2+); Xref=ChEBI:CHEBI:18420; Evidence={ECO:0000256|ARBA:ARBA00001946};				1	2	16	29	0	0	0	0	0	1	0	0	0	0	0	0	0	0	0	0	0	0	0	4	0	0	0	0
U4E6G8	U4E6G8	Acetate kinase (EC 2.7.2.1) (Acetokinase)	Vibrio nigripulchritudo FTn2	ATP-binding;Cytoplasm;Kinase;Magnesium;Metal-binding;Nucleotide-binding;Transferase	acetyl-CoA biosynthetic process [GO:0006085]; organic acid metabolic process [GO:0006082]	cytoplasm [GO:0005737]	acetate kinase activity [GO:0008776]; ATP binding [GO:0005524]; magnesium ion binding [GO:0000287]	METAL 9; /note="Magnesium"; /evidence="ECO:0000256|HAMAP-Rule:MF_00020"; METAL 384; /note="Magnesium"; /evidence="ECO:0000256|HAMAP-Rule:MF_00020"	NP_BIND 206..210; /note="ATP"; /evidence="ECO:0000256|HAMAP-Rule:MF_00020"; NP_BIND 281..283; /note="ATP"; /evidence="ECO:0000256|HAMAP-Rule:MF_00020"; NP_BIND 329..333; /note="ATP"; /evidence="ECO:0000256|HAMAP-Rule:MF_00020"	PATHWAY: Metabolic intermediate biosynthesis; acetyl-CoA biosynthesis; acetyl-CoA from acetate: step 1/2. {ECO:0000256|HAMAP-Rule:MF_00020}.	CATALYTIC ACTIVITY: Reaction=acetate + ATP = acetyl phosphate + ADP; Xref=Rhea:RHEA:11352, ChEBI:CHEBI:22191, ChEBI:CHEBI:30089, ChEBI:CHEBI:30616, ChEBI:CHEBI:456216; EC=2.7.2.1; Evidence={ECO:0000256|HAMAP-Rule:MF_00020};		FUNCTION: Catalyzes the formation of acetyl phosphate from acetate and ATP. Can also catalyze the reverse reaction. {ECO:0000256|HAMAP-Rule:MF_00020}.	ACT_SITE 146; /note="Proton donor/acceptor"; /evidence="ECO:0000256|HAMAP-Rule:MF_00020"		BINDING 16; /note="ATP"; /evidence="ECO:0000256|HAMAP-Rule:MF_00020"; BINDING 89; /note="Substrate"; /evidence="ECO:0000256|HAMAP-Rule:MF_00020"		COFACTOR: Name=Mg(2+); Xref=ChEBI:CHEBI:18420; Evidence={ECO:0000256|HAMAP-Rule:MF_00020}; Name=Mn(2+); Xref=ChEBI:CHEBI:29035; Evidence={ECO:0000256|HAMAP-Rule:MF_00020}; Note=Mg(2+). Can also accept Mn(2+). {ECO:0000256|HAMAP-Rule:MF_00020};				0	0	0	0	21	25	0	0	0	0	0	0	0	0	0	0	0	0	0	0	0	0	0	0	0	0	0	0
R8WZ86	R8WZ86	Isochorismatase (EC 3.3.2.1)	Citrobacter sp. KTE151	Phosphopantetheine;Phosphoprotein			isochorismatase activity [GO:0008908]			PATHWAY: Siderophore biosynthesis. {ECO:0000256|ARBA:ARBA00004924}.	CATALYTIC ACTIVITY: Reaction=H2O + isochorismate = (2S,3S)-2,3-dihydroxy-2,3-dihydrobenzoate + pyruvate; Xref=Rhea:RHEA:11112, ChEBI:CHEBI:15361, ChEBI:CHEBI:15377, ChEBI:CHEBI:29780, ChEBI:CHEBI:58764; EC=3.3.2.1; Evidence={ECO:0000256|ARBA:ARBA00000128};							COFACTOR: Name=pantetheine 4'-phosphate; Xref=ChEBI:CHEBI:47942; Evidence={ECO:0000256|PIRSR:PIRSR001111-50}; Note=Binds 1 phosphopantetheine covalently. {ECO:0000256|PIRSR:PIRSR001111-50};				31	15	0	0	0	0	0	0	0	0	0	0	0	0	0	0	0	0	0	0	0	0	0	2	0	0	0	0
W7J4V7	W7J4V7	Uncharacterized protein	Plasmodium falciparum UGT5.1	Coiled coil;Membrane;Reference proteome;Transmembrane;Transmembrane helix	phospholipid transport [GO:0015914]	integral component of membrane [GO:0016021]	ATPase-coupled intramembrane lipid transporter activity [GO:0140326]; ATP binding [GO:0005524]; magnesium ion binding [GO:0000287]															1	0	0	0	0	0	1	41	0	2	1	0	0	0	0	0	0	0	0	0	0	0	0	0	0	0	0	0
P0A6F0	P0A6F0	ATP-dependent dethiobiotin synthetase BioD 2 (EC 6.3.3.3) (DTB synthetase 2) (DTBS 2) (Dethiobiotin synthase 2)	Escherichia coli O157:H7	ATP-binding;Biotin biosynthesis;Cytoplasm;Ligase;Magnesium;Metal-binding;Nucleotide-binding;Reference proteome	biotin biosynthetic process [GO:0009102]	cytoplasm [GO:0005737]	ATP binding [GO:0005524]; dethiobiotin synthase activity [GO:0004141]; magnesium ion binding [GO:0000287]	METAL 17; /note="Magnesium"; /evidence="ECO:0000255|HAMAP-Rule:MF_00336"; METAL 55; /note="Magnesium"; /evidence="ECO:0000255|HAMAP-Rule:MF_00336"; METAL 112; /note="Magnesium"; /evidence="ECO:0000255|HAMAP-Rule:MF_00336"	NP_BIND 13..18; /note="ATP"; /evidence="ECO:0000255|HAMAP-Rule:MF_00336"; NP_BIND 112..115; /note="ATP"; /evidence="ECO:0000255|HAMAP-Rule:MF_00336"; NP_BIND 172..173; /note="ATP"; /evidence="ECO:0000255|HAMAP-Rule:MF_00336"; NP_BIND 201..203; /note="ATP"; /evidence="ECO:0000255|HAMAP-Rule:MF_00336"	PATHWAY: Cofactor biosynthesis; biotin biosynthesis; biotin from 7,8-diaminononanoate: step 1/2. {ECO:0000255|HAMAP-Rule:MF_00336}.	CATALYTIC ACTIVITY: Reaction=(7R,8S)-7,8-diammoniononanoate + ATP + CO2 = (4R,5S)-dethiobiotin + ADP + 3 H(+) + phosphate; Xref=Rhea:RHEA:15805, ChEBI:CHEBI:15378, ChEBI:CHEBI:16526, ChEBI:CHEBI:30616, ChEBI:CHEBI:43474, ChEBI:CHEBI:149469, ChEBI:CHEBI:149473, ChEBI:CHEBI:456216; EC=6.3.3.3; Evidence={ECO:0000255|HAMAP-Rule:MF_00336};		FUNCTION: Catalyzes a mechanistically unusual reaction, the ATP-dependent insertion of CO2 between the N7 and N8 nitrogen atoms of 7,8-diaminopelargonic acid (DAPA, also called 7,8-diammoniononanoate) to form a ureido ring. {ECO:0000255|HAMAP-Rule:MF_00336}.	ACT_SITE 38; /evidence="ECO:0000255|HAMAP-Rule:MF_00336"		BINDING 55; /note="ATP"; /evidence="ECO:0000255|HAMAP-Rule:MF_00336"; BINDING 208; /note="ATP"; /evidence="ECO:0000255|HAMAP-Rule:MF_00336"		COFACTOR: Name=Mg(2+); Xref=ChEBI:CHEBI:18420; Evidence={ECO:0000255|HAMAP-Rule:MF_00336};				0	0	0	0	0	0	2	45	0	0	0	0	0	0	0	0	0	0	0	0	0	0	0	4	0	0	0	0
T1X9L6	T1X9L6	Acetolactate synthase (EC 2.2.1.6)	Variovorax paradoxus B4	Amino-acid biosynthesis;Branched-chain amino acid biosynthesis;Magnesium;Metal-binding;Thiamine pyrophosphate;Transferase	isoleucine biosynthetic process [GO:0009097]; valine biosynthetic process [GO:0009099]		acetolactate synthase activity [GO:0003984]; flavin adenine dinucleotide binding [GO:0050660]; magnesium ion binding [GO:0000287]; thiamine pyrophosphate binding [GO:0030976]			PATHWAY: Amino-acid biosynthesis; L-isoleucine biosynthesis; L-isoleucine from 2-oxobutanoate: step 1/4. {ECO:0000256|ARBA:ARBA00004974, ECO:0000256|RuleBase:RU003591}.; PATHWAY: Amino-acid biosynthesis; L-valine biosynthesis; L-valine from pyruvate: step 1/4. {ECO:0000256|ARBA:ARBA00005025, ECO:0000256|RuleBase:RU003591}.	CATALYTIC ACTIVITY: Reaction=H(+) + 2 pyruvate = (2S)-2-acetolactate + CO2; Xref=Rhea:RHEA:25249, ChEBI:CHEBI:15361, ChEBI:CHEBI:15378, ChEBI:CHEBI:16526, ChEBI:CHEBI:58476; EC=2.2.1.6; Evidence={ECO:0000256|ARBA:ARBA00000673, ECO:0000256|RuleBase:RU003591};							COFACTOR: Name=Mg(2+); Xref=ChEBI:CHEBI:18420; Evidence={ECO:0000256|ARBA:ARBA00001946}; ; COFACTOR: Name=Mg(2+); Xref=ChEBI:CHEBI:18420; Evidence={ECO:0000256|RuleBase:RU003591}; Note=Binds 1 Mg(2+) ion per subunit. {ECO:0000256|RuleBase:RU003591}; COFACTOR: Name=thiamine diphosphate; Xref=ChEBI:CHEBI:58937; Evidence={ECO:0000256|ARBA:ARBA00001964}; ; COFACTOR: Name=thiamine diphosphate; Xref=Ch…				0	0	44	0	0	0	0	0	0	0	0	0	0	0	0	0	0	0	0	0	0	0	0	1	0	0	0	0
A0KHA9	A0KHA9	Rhs element Vgr protein	Aeromonas hydrophila subsp. hydrophila (strain ATCC 7966 / DSM 30187 / BCRC 13018 / CCUG 14551 / JCM 1027 / KCTC 2358 / NCIMB 9240 / NCTC 8049)	Reference proteome;Toxin	pathogenesis [GO:0009405]	extracellular region [GO:0005576]	toxin activity [GO:0090729]															28	28	0	0	0	0	0	0	0	0	0	0	0	0	0	0	3	0	0	0	0	0	2	14	0	0	0	0
Q02817	Q02817	Mucin-2 (MUC-2) (Intestinal mucin-2)	Homo sapiens (Human)	3D-structure;Autocatalytic cleavage;Disulfide bond;Glycoprotein;Phosphoprotein;Reference proteome;Repeat;Secreted;Signal	maintenance of gastrointestinal epithelium [GO:0030277]; O-glycan processing [GO:0016266]; stimulatory C-type lectin receptor signaling pathway [GO:0002223]	collagen-containing extracellular matrix [GO:0062023]; extracellular matrix [GO:0031012]; extracellular space [GO:0005615]; Golgi lumen [GO:0005796]; inner mucus layer [GO:0070702]; outer mucus layer [GO:0070703]; plasma membrane [GO:0005886]							FUNCTION: Coats the epithelia of the intestines, airways, and other mucus membrane-containing organs. Thought to provide a protective, lubricating barrier against particles and infectious agents at mucosal surfaces. Major constituent of both the inner and outer mucus layers of the colon and may play a role in excluding bacteria from the inner mucus layer. {ECO:0000269|PubMed:19432394}.								Metazoa	0	0	10	0	0	0	0	0	6	61	4	0	0	0	0	0	1	22	0	15	2	6	1	0	2	0	0	0
A7MH28	A7MH28	Acetate kinase (EC 2.7.2.1) (Acetokinase)	Cronobacter sakazakii (strain ATCC BAA-894) (Enterobacter sakazakii)	ATP-binding;Cytoplasm;Kinase;Magnesium;Metal-binding;Nucleotide-binding;Transferase	acetyl-CoA biosynthetic process [GO:0006085]; organic acid metabolic process [GO:0006082]	cytoplasm [GO:0005737]	acetate kinase activity [GO:0008776]; ATP binding [GO:0005524]; magnesium ion binding [GO:0000287]	METAL 10; /note="Magnesium"; /evidence="ECO:0000255|HAMAP-Rule:MF_00020"; METAL 387; /note="Magnesium"; /evidence="ECO:0000255|HAMAP-Rule:MF_00020"	NP_BIND 210..214; /note="ATP"; /evidence="ECO:0000255|HAMAP-Rule:MF_00020"; NP_BIND 285..287; /note="ATP"; /evidence="ECO:0000255|HAMAP-Rule:MF_00020"; NP_BIND 333..337; /note="ATP"; /evidence="ECO:0000255|HAMAP-Rule:MF_00020"	PATHWAY: Metabolic intermediate biosynthesis; acetyl-CoA biosynthesis; acetyl-CoA from acetate: step 1/2. {ECO:0000255|HAMAP-Rule:MF_00020}.	CATALYTIC ACTIVITY: Reaction=acetate + ATP = acetyl phosphate + ADP; Xref=Rhea:RHEA:11352, ChEBI:CHEBI:22191, ChEBI:CHEBI:30089, ChEBI:CHEBI:30616, ChEBI:CHEBI:456216; EC=2.7.2.1; Evidence={ECO:0000255|HAMAP-Rule:MF_00020};		FUNCTION: Catalyzes the formation of acetyl phosphate from acetate and ATP. Can also catalyze the reverse reaction. {ECO:0000255|HAMAP-Rule:MF_00020}.	ACT_SITE 150; /note="Proton donor/acceptor"; /evidence="ECO:0000255|HAMAP-Rule:MF_00020"		BINDING 17; /note="ATP"; /evidence="ECO:0000255|HAMAP-Rule:MF_00020"; BINDING 91; /note="Substrate"; /evidence="ECO:0000255|HAMAP-Rule:MF_00020"		COFACTOR: Name=Mg(2+); Xref=ChEBI:CHEBI:18420; Evidence={ECO:0000255|HAMAP-Rule:MF_00020}; Name=Mn(2+); Xref=ChEBI:CHEBI:29035; Evidence={ECO:0000255|HAMAP-Rule:MF_00020}; Note=Mg(2+). Can also accept Mn(2+). {ECO:0000255|HAMAP-Rule:MF_00020};				0	0	0	0	7	45	0	0	0	0	0	0	0	0	0	0	2	0	0	0	0	0	1	13	0	0	0	0
A5EY50	A5EY50	Lysine--tRNA ligase (EC 6.1.1.6) (Lysyl-tRNA synthetase) (LysRS)	Dichelobacter nodosus (strain VCS1703A)	ATP-binding;Aminoacyl-tRNA synthetase;Cytoplasm;Ligase;Magnesium;Metal-binding;Nucleotide-binding;Protein biosynthesis;Reference proteome	lysyl-tRNA aminoacylation [GO:0006430]	cytoplasm [GO:0005737]	ATP binding [GO:0005524]; lysine-tRNA ligase activity [GO:0004824]; magnesium ion binding [GO:0000287]; nucleic acid binding [GO:0003676]	METAL 409; /note="Magnesium 1"; /evidence="ECO:0000255|HAMAP-Rule:MF_00252"; METAL 416; /note="Magnesium 1"; /evidence="ECO:0000255|HAMAP-Rule:MF_00252"; METAL 416; /note="Magnesium 2"; /evidence="ECO:0000255|HAMAP-Rule:MF_00252"			CATALYTIC ACTIVITY: Reaction=ATP + L-lysine + tRNA(Lys) = AMP + diphosphate + L-lysyl-tRNA(Lys); Xref=Rhea:RHEA:20792, Rhea:RHEA-COMP:9696, Rhea:RHEA-COMP:9697, ChEBI:CHEBI:30616, ChEBI:CHEBI:32551, ChEBI:CHEBI:33019, ChEBI:CHEBI:78442, ChEBI:CHEBI:78529, ChEBI:CHEBI:456215; EC=6.1.1.6; Evidence={ECO:0000255|HAMAP-Rule:MF_00252};							COFACTOR: Name=Mg(2+); Xref=ChEBI:CHEBI:18420; Evidence={ECO:0000255|HAMAP-Rule:MF_00252}; Note=Binds 3 Mg(2+) ions per subunit. {ECO:0000255|HAMAP-Rule:MF_00252};				9	32	0	0	0	0	0	0	0	0	0	0	0	0	0	0	0	0	0	0	0	0	0	0	0	0	0	0
X4Y8F7	X4Y8F7	Reverse transcriptase (Fragment)	Human immunodeficiency virus 2	Endonuclease;Hydrolase;Nuclease;Nucleotidyltransferase;RNA-directed DNA polymerase;Transferase			endonuclease activity [GO:0004519]; RNA-directed DNA polymerase activity [GO:0003964]														Pararnavirae	0	0	0	4	3	34	0	0	0	0	0	0	0	0	0	0	0	0	0	0	0	0	0	0	0	0	0	0
E9KU91	E9KU91	Exoribonuclease H (EC 2.7.7.49) (EC 3.1.13.2) (EC 3.1.26.13) (Integrase) (Pol polyprotein) (Protease) (Retropepsin) (Reverse transcriptase/ribonuclease H) (Fragment)	Equine infectious anemia virus	Aspartyl protease;Coiled coil;DNA integration;DNA recombination;DNA-binding;Endonuclease;Hydrolase;Metal-binding;Multifunctional enzyme;Nuclease;Nucleotidyltransferase;Protease;RNA-directed DNA polymerase;Transferase;Viral genome integration;Virus entry into host cell;Zinc;Zinc-finger	DNA integration [GO:0015074]; DNA recombination [GO:0006310]; establishment of integrated proviral latency [GO:0075713]; viral entry into host cell [GO:0046718]; viral genome integration into host DNA [GO:0044826]		aspartic-type endopeptidase activity [GO:0004190]; DNA binding [GO:0003677]; exoribonuclease H activity [GO:0004533]; RNA-directed DNA polymerase activity [GO:0003964]; RNA-DNA hybrid ribonuclease activity [GO:0004523]; zinc ion binding [GO:0008270]				CATALYTIC ACTIVITY: Reaction=3'-end directed exonucleolytic cleavage of viral RNA-DNA hybrid.; EC=3.1.13.2; Evidence={ECO:0000256|ARBA:ARBA00000379}; CATALYTIC ACTIVITY: Reaction=Endohydrolysis of RNA in RNA/DNA hybrids. Three different cleavage modes: 1. sequence-specific internal cleavage of RNA. Human immunodeficiency virus type 1 and Moloney murine leukemia virus enzymes prefer to cleave the …	DNA_BIND 1084..1132; /note="Integrase-type"; /evidence="ECO:0000256|PROSITE-ProRule:PRU00506"	FUNCTION: During replicative cycle of retroviruses, the reverse-transcribed viral DNA is integrated into the host chromosome by the viral integrase enzyme. RNase H activity is associated with the reverse transcriptase. {ECO:0000256|ARBA:ARBA00023429}.								Pararnavirae	0	1	6	19	5	6	0	1	0	2	0	0	0	0	0	0	0	0	0	0	0	0	0	0	0	0	0	0
I4E5B2	I4E5B2	Transcription-repair-coupling factor (TRCF) (EC 3.6.4.-)	Neisseria meningitidis alpha522	ATP-binding;Coiled coil;Cytoplasm;DNA damage;DNA repair;DNA-binding;Helicase;Hydrolase;Nucleotide-binding	regulation of transcription, DNA-templated [GO:0006355]; transcription-coupled nucleotide-excision repair, DNA damage recognition [GO:0000716]	cytoplasm [GO:0005737]; excinuclease repair complex [GO:0009380]	ATP binding [GO:0005524]; damaged DNA binding [GO:0003684]; helicase activity [GO:0004386]; hydrolase activity [GO:0016787]						FUNCTION: Couples transcription and DNA repair by recognizing RNA polymerase (RNAP) stalled at DNA lesions. Mediates ATP-dependent release of RNAP and its truncated transcript from the DNA, and recruitment of nucleotide excision repair machinery to the damaged site. {ECO:0000256|HAMAP-Rule:MF_00969}.									0	0	40	0	0	0	0	0	0	0	0	0	0	0	0	0	0	0	0	0	0	0	0	0	0	0	0	0
Q5E6L4	Q5E6L4	Acetate kinase 1 (EC 2.7.2.1) (Acetokinase 1)	Aliivibrio fischeri (strain ATCC 700601 / ES114) (Vibrio fischeri)	ATP-binding;Cytoplasm;Kinase;Magnesium;Metal-binding;Nucleotide-binding;Reference proteome;Transferase	acetyl-CoA biosynthetic process [GO:0006085]; organic acid metabolic process [GO:0006082]	cytoplasm [GO:0005737]	acetate kinase activity [GO:0008776]; ATP binding [GO:0005524]; magnesium ion binding [GO:0000287]	METAL 9; /note="Magnesium"; /evidence="ECO:0000255|HAMAP-Rule:MF_00020"; METAL 384; /note="Magnesium"; /evidence="ECO:0000255|HAMAP-Rule:MF_00020"	NP_BIND 206..210; /note="ATP"; /evidence="ECO:0000255|HAMAP-Rule:MF_00020"; NP_BIND 281..283; /note="ATP"; /evidence="ECO:0000255|HAMAP-Rule:MF_00020"; NP_BIND 329..333; /note="ATP"; /evidence="ECO:0000255|HAMAP-Rule:MF_00020"	PATHWAY: Metabolic intermediate biosynthesis; acetyl-CoA biosynthesis; acetyl-CoA from acetate: step 1/2. {ECO:0000255|HAMAP-Rule:MF_00020}.	CATALYTIC ACTIVITY: Reaction=acetate + ATP = acetyl phosphate + ADP; Xref=Rhea:RHEA:11352, ChEBI:CHEBI:22191, ChEBI:CHEBI:30089, ChEBI:CHEBI:30616, ChEBI:CHEBI:456216; EC=2.7.2.1; Evidence={ECO:0000255|HAMAP-Rule:MF_00020};		FUNCTION: Catalyzes the formation of acetyl phosphate from acetate and ATP. Can also catalyze the reverse reaction. {ECO:0000255|HAMAP-Rule:MF_00020}.	ACT_SITE 146; /note="Proton donor/acceptor"; /evidence="ECO:0000255|HAMAP-Rule:MF_00020"		BINDING 16; /note="ATP"; /evidence="ECO:0000255|HAMAP-Rule:MF_00020"; BINDING 89; /note="Substrate"; /evidence="ECO:0000255|HAMAP-Rule:MF_00020"		COFACTOR: Name=Mg(2+); Xref=ChEBI:CHEBI:18420; Evidence={ECO:0000255|HAMAP-Rule:MF_00020}; Name=Mn(2+); Xref=ChEBI:CHEBI:29035; Evidence={ECO:0000255|HAMAP-Rule:MF_00020}; Note=Mg(2+). Can also accept Mn(2+). {ECO:0000255|HAMAP-Rule:MF_00020};				0	0	0	0	3	37	0	0	0	0	0	0	0	0	0	0	0	0	0	0	0	0	0	0	0	0	0	0
Q6PTR0	Q6PTR0	S-adenosylmethionine synthase (EC 2.5.1.6) (Fragment)	Chaetopterus sp. KJP-2000	ATP-binding;Magnesium;Metal-binding;Nucleotide-binding;One-carbon metabolism;Potassium;Transferase	one-carbon metabolic process [GO:0006730]; S-adenosylmethionine biosynthetic process [GO:0006556]		ATP binding [GO:0005524]; metal ion binding [GO:0046872]; methionine adenosyltransferase activity [GO:0004478]			PATHWAY: Amino-acid biosynthesis; S-adenosyl-L-methionine biosynthesis; S-adenosyl-L-methionine from L-methionine: step 1/1. {ECO:0000256|ARBA:ARBA00005224, ECO:0000256|RuleBase:RU000541}.	CATALYTIC ACTIVITY: Reaction=ATP + H2O + L-methionine = diphosphate + phosphate + S-adenosyl-L-methionine; Xref=Rhea:RHEA:21080, ChEBI:CHEBI:15377, ChEBI:CHEBI:30616, ChEBI:CHEBI:33019, ChEBI:CHEBI:43474, ChEBI:CHEBI:57844, ChEBI:CHEBI:59789; EC=2.5.1.6; Evidence={ECO:0000256|ARBA:ARBA00001513, ECO:0000256|RuleBase:RU000541};		FUNCTION: Catalyzes the formation of S-adenosylmethionine from methionine and ATP. {ECO:0000256|RuleBase:RU000541}.; FUNCTION: Catalyzes the formation of S-adenosylmethionine from methionine and ATP. The reaction comprises two steps that are both catalyzed by the same enzyme: formation of S-adenosylmethionine (AdoMet) and triphosphate, and subsequent hydrolysis of the triphosphate. {ECO:0000256|A…					COFACTOR: Name=K(+); Xref=ChEBI:CHEBI:29103; Evidence={ECO:0000256|ARBA:ARBA00001958}; ; COFACTOR: Name=K(+); Xref=ChEBI:CHEBI:29103; Evidence={ECO:0000256|RuleBase:RU000541}; Note=Binds 1 potassium ion per subunit. The potassium ion interacts primarily with the substrate. {ECO:0000256|RuleBase:RU000541}; COFACTOR: Name=Mg(2+); Xref=ChEBI:CHEBI:18420; Evidence={ECO:0000256|ARBA:ARBA00001946}; ; C…			Metazoa	0	0	0	0	40	0	0	0	0	0	0	0	0	0	0	0	0	0	1	0	0	0	0	0	0	0	0	0
W4I762	W4I762	Uncharacterized protein	Plasmodium falciparum NF135/5.C10	Coiled coil;Membrane;Transmembrane;Transmembrane helix	phospholipid transport [GO:0015914]	integral component of membrane [GO:0016021]	ATPase-coupled intramembrane lipid transporter activity [GO:0140326]; ATP binding [GO:0005524]; magnesium ion binding [GO:0000287]															0	0	0	0	0	0	0	40	0	0	1	0	0	0	0	0	0	0	0	0	0	0	0	0	0	0	0	0
H1PVV8	H1PVV8	Potassium-transporting ATPase ATP-binding subunit (EC 7.2.2.6) (ATP phosphohydrolase [potassium-transporting] B chain) (Potassium-binding and translocating subunit B) (Potassium-translocating ATPase B chain)	Fusobacterium ulcerans 12-1B	ATP-binding;Cell membrane;Ion transport;Magnesium;Membrane;Metal-binding;Nucleotide-binding;Phosphoprotein;Potassium;Potassium transport;Translocase;Transmembrane;Transmembrane helix;Transport		integral component of plasma membrane [GO:0005887]	ATP binding [GO:0005524]; magnesium ion binding [GO:0000287]; P-type potassium transmembrane transporter activity [GO:0008556]	METAL 517; /note="Magnesium"; /evidence="ECO:0000256|HAMAP-Rule:MF_00285"; METAL 521; /note="Magnesium"; /evidence="ECO:0000256|HAMAP-Rule:MF_00285"	NP_BIND 375..382; /note="ATP"; /evidence="ECO:0000256|HAMAP-Rule:MF_00285"		CATALYTIC ACTIVITY: Reaction=ATP + H2O + K(+)(out) = ADP + H(+) + K(+)(in) + phosphate; Xref=Rhea:RHEA:16777, ChEBI:CHEBI:15377, ChEBI:CHEBI:15378, ChEBI:CHEBI:29103, ChEBI:CHEBI:30616, ChEBI:CHEBI:43474, ChEBI:CHEBI:456216; EC=7.2.2.6; Evidence={ECO:0000256|HAMAP-Rule:MF_00285};		FUNCTION: Part of the high-affinity ATP-driven potassium transport (or Kdp) system, which catalyzes the hydrolysis of ATP coupled with the electrogenic transport of potassium into the cytoplasm. This subunit is responsible for energy coupling to the transport system. {ECO:0000256|HAMAP-Rule:MF_00285}.	ACT_SITE 306; /note="4-aspartylphosphate intermediate"; /evidence="ECO:0000256|HAMAP-Rule:MF_00285"		BINDING 343; /note="ATP"; /evidence="ECO:0000256|HAMAP-Rule:MF_00285"; BINDING 347; /note="ATP"; /evidence="ECO:0000256|HAMAP-Rule:MF_00285"; BINDING 394; /note="ATP"; /evidence="ECO:0000256|HAMAP-Rule:MF_00285"						0	0	39	0	0	0	0	0	0	0	0	0	0	0	0	0	0	0	0	0	0	0	0	0	0	0	0	0
D3RNB2	D3RNB2	1-deoxy-D-xylulose-5-phosphate synthase (EC 2.2.1.7) (1-deoxyxylulose-5-phosphate synthase) (DXP synthase) (DXPS)	Allochromatium vinosum (strain ATCC 17899 / DSM 180 / NBRC 103801 / NCIMB 10441 / D) (Chromatium vinosum)	Isoprene biosynthesis;Magnesium;Metal-binding;Reference proteome;Thiamine biosynthesis;Thiamine pyrophosphate;Transferase	1-deoxy-D-xylulose 5-phosphate biosynthetic process [GO:0052865]; terpenoid biosynthetic process [GO:0016114]; thiamine biosynthetic process [GO:0009228]		1-deoxy-D-xylulose-5-phosphate synthase activity [GO:0008661]; magnesium ion binding [GO:0000287]; thiamine pyrophosphate binding [GO:0030976]	METAL 160; /note="Magnesium"; /evidence="ECO:0000256|HAMAP-Rule:MF_00315"; METAL 189; /note="Magnesium"; /evidence="ECO:0000256|HAMAP-Rule:MF_00315"		PATHWAY: Metabolic intermediate biosynthesis; 1-deoxy-D-xylulose 5-phosphate biosynthesis; 1-deoxy-D-xylulose 5-phosphate from D-glyceraldehyde 3-phosphate and pyruvate: step 1/1. {ECO:0000256|ARBA:ARBA00004980, ECO:0000256|HAMAP-Rule:MF_00315}.	CATALYTIC ACTIVITY: Reaction=D-glyceraldehyde 3-phosphate + H(+) + pyruvate = 1-deoxy-D-xylulose 5-phosphate + CO2; Xref=Rhea:RHEA:12605, ChEBI:CHEBI:15361, ChEBI:CHEBI:15378, ChEBI:CHEBI:16526, ChEBI:CHEBI:57792, ChEBI:CHEBI:59776; EC=2.2.1.7; Evidence={ECO:0000256|ARBA:ARBA00000647, ECO:0000256|HAMAP-Rule:MF_00315};		FUNCTION: Catalyzes the acyloin condensation reaction between C atoms 2 and 3 of pyruvate and glyceraldehyde 3-phosphate to yield 1-deoxy-D-xylulose-5-phosphate (DXP). {ECO:0000256|HAMAP-Rule:MF_00315}.			BINDING 88; /note="Thiamine pyrophosphate"; /evidence="ECO:0000256|HAMAP-Rule:MF_00315"; BINDING 189; /note="Thiamine pyrophosphate"; /evidence="ECO:0000256|HAMAP-Rule:MF_00315"; BINDING 296; /note="Thiamine pyrophosphate"; /evidence="ECO:0000256|HAMAP-Rule:MF_00315"; BINDING 378; /note="Thiamine pyrophosphate"; /evidence="ECO:0000256|HAMAP-Rule:MF_00315"		COFACTOR: Name=Mg(2+); Xref=ChEBI:CHEBI:18420; Evidence={ECO:0000256|ARBA:ARBA00001946}; ; COFACTOR: Name=Mg(2+); Xref=ChEBI:CHEBI:18420; Evidence={ECO:0000256|HAMAP-Rule:MF_00315}; Note=Binds 1 Mg(2+) ion per subunit. {ECO:0000256|HAMAP-Rule:MF_00315}; COFACTOR: Name=thiamine diphosphate; Xref=ChEBI:CHEBI:58937; Evidence={ECO:0000256|ARBA:ARBA00001964}; ; COFACTOR: Name=thiamine diphosphate; Xre…				0	0	0	0	0	0	0	0	0	39	0	0	0	0	0	0	0	0	0	0	0	0	0	0	0	0	0	0
H5WSL4	H5WSL4	Lysine--tRNA ligase (EC 6.1.1.6) (Lysyl-tRNA synthetase) (LysRS)	Burkholderiales bacterium JOSHI_001	ATP-binding;Aminoacyl-tRNA synthetase;Coiled coil;Cytoplasm;Ligase;Magnesium;Metal-binding;Nucleotide-binding;Protein biosynthesis;Reference proteome	lysyl-tRNA aminoacylation [GO:0006430]	cytoplasm [GO:0005737]	ATP binding [GO:0005524]; lysine-tRNA ligase activity [GO:0004824]; magnesium ion binding [GO:0000287]; nucleic acid binding [GO:0003676]	METAL 415; /note="Magnesium 1"; /evidence="ECO:0000256|HAMAP-Rule:MF_00252"; METAL 422; /note="Magnesium 1"; /evidence="ECO:0000256|HAMAP-Rule:MF_00252"; METAL 422; /note="Magnesium 2"; /evidence="ECO:0000256|HAMAP-Rule:MF_00252"			CATALYTIC ACTIVITY: Reaction=ATP + L-lysine + tRNA(Lys) = AMP + diphosphate + L-lysyl-tRNA(Lys); Xref=Rhea:RHEA:20792, Rhea:RHEA-COMP:9696, Rhea:RHEA-COMP:9697, ChEBI:CHEBI:30616, ChEBI:CHEBI:32551, ChEBI:CHEBI:33019, ChEBI:CHEBI:78442, ChEBI:CHEBI:78529, ChEBI:CHEBI:456215; EC=6.1.1.6; Evidence={ECO:0000256|ARBA:ARBA00000204, ECO:0000256|HAMAP-Rule:MF_00252, ECO:0000256|RuleBase:RU000336};							COFACTOR: Name=Mg(2+); Xref=ChEBI:CHEBI:18420; Evidence={ECO:0000256|HAMAP-Rule:MF_00252, ECO:0000256|RuleBase:RU000336}; Note=Binds 3 Mg(2+) ions per subunit. {ECO:0000256|HAMAP-Rule:MF_00252, ECO:0000256|RuleBase:RU000336};				0	0	36	3	0	0	0	0	0	0	0	0	0	0	0	0	0	0	0	0	0	1	0	0	0	0	0	0
A9V122	A9V122	Inorganic diphosphatase (EC 3.6.1.1)	Monosiga brevicollis (Choanoflagellate)	Hydrolase;Magnesium;Metal-binding;Reference proteome	phosphate-containing compound metabolic process [GO:0006796]	cytosol [GO:0005829]	inorganic diphosphatase activity [GO:0004427]; magnesium ion binding [GO:0000287]				CATALYTIC ACTIVITY: Reaction=diphosphate + H2O = H(+) + 2 phosphate; Xref=Rhea:RHEA:24576, ChEBI:CHEBI:15377, ChEBI:CHEBI:15378, ChEBI:CHEBI:33019, ChEBI:CHEBI:43474; EC=3.6.1.1; Evidence={ECO:0000256|ARBA:ARBA00000926};							COFACTOR: Name=Mg(2+); Xref=ChEBI:CHEBI:18420; Evidence={ECO:0000256|ARBA:ARBA00001946};				0	0	3	35	0	0	0	0	0	0	0	0	0	0	0	0	0	0	0	0	0	0	0	0	0	0	0	0
E6UYL0	E6UYL0	Isocitrate dehydrogenase (NAD(+)) (EC 1.1.1.41)	Variovorax paradoxus (strain EPS)	Oxidoreductase			isocitrate dehydrogenase (NAD+) activity [GO:0004449]; magnesium ion binding [GO:0000287]; NAD binding [GO:0051287]															0	0	16	22	0	0	0	0	0	0	0	0	0	0	0	0	0	0	0	0	0	0	0	0	0	0	0	0
E8NFN2	E8NFN2	ATP phosphoribosyltransferase (ATP-PRT) (ATP-PRTase) (EC 2.4.2.17)	Microbacterium testaceum (strain StLB037)	ATP-binding;Amino-acid biosynthesis;Cytoplasm;Glycosyltransferase;Histidine biosynthesis;Magnesium;Metal-binding;Nucleotide-binding;Reference proteome;Transferase	histidine biosynthetic process [GO:0000105]	cytoplasm [GO:0005737]	ATP binding [GO:0005524]; ATP phosphoribosyltransferase activity [GO:0003879]; magnesium ion binding [GO:0000287]			PATHWAY: Amino-acid biosynthesis; L-histidine biosynthesis; L-histidine from 5-phospho-alpha-D-ribose 1-diphosphate: step 1/9. {ECO:0000256|ARBA:ARBA00004667, ECO:0000256|HAMAP-Rule:MF_00079}.	CATALYTIC ACTIVITY: Reaction=1-(5-phospho-beta-D-ribosyl)-ATP + diphosphate = 5-phospho-alpha-D-ribose 1-diphosphate + ATP; Xref=Rhea:RHEA:18473, ChEBI:CHEBI:30616, ChEBI:CHEBI:33019, ChEBI:CHEBI:58017, ChEBI:CHEBI:73183; EC=2.4.2.17; Evidence={ECO:0000256|ARBA:ARBA00000915, ECO:0000256|HAMAP-Rule:MF_00079};		FUNCTION: Catalyzes the condensation of ATP and 5-phosphoribose 1-diphosphate to form N'-(5'-phosphoribosyl)-ATP (PR-ATP). Has a crucial role in the pathway because the rate of histidine biosynthesis seems to be controlled primarily by regulation of HisG enzymatic activity. {ECO:0000256|ARBA:ARBA00003858, ECO:0000256|HAMAP-Rule:MF_00079}.		ACTIVITY REGULATION: Feedback inhibited by histidine. {ECO:0000256|HAMAP-Rule:MF_00079}.			COFACTOR: Name=Mg(2+); Xref=ChEBI:CHEBI:18420; Evidence={ECO:0000256|HAMAP-Rule:MF_00079};				0	0	12	27	0	0	0	0	0	0	0	0	0	0	0	0	0	0	0	0	0	0	0	0	2	0	0	0
F0JM60	F0JM60	Isochorismatase (EC 3.3.2.1)	Escherichia fergusonii ECD227	Phosphopantetheine;Phosphoprotein			isochorismatase activity [GO:0008908]			PATHWAY: Siderophore biosynthesis. {ECO:0000256|ARBA:ARBA00004924}.	CATALYTIC ACTIVITY: Reaction=H2O + isochorismate = (2S,3S)-2,3-dihydroxy-2,3-dihydrobenzoate + pyruvate; Xref=Rhea:RHEA:11112, ChEBI:CHEBI:15361, ChEBI:CHEBI:15377, ChEBI:CHEBI:29780, ChEBI:CHEBI:58764; EC=3.3.2.1; Evidence={ECO:0000256|ARBA:ARBA00000128};							COFACTOR: Name=pantetheine 4'-phosphate; Xref=ChEBI:CHEBI:47942; Evidence={ECO:0000256|PIRSR:PIRSR001111-50}; Note=Binds 1 phosphopantetheine covalently. {ECO:0000256|PIRSR:PIRSR001111-50};				24	13	0	0	0	0	0	0	0	0	0	0	0	0	0	0	0	0	0	0	0	0	0	0	0	0	0	0
F5Y289	F5Y289	Succinate--CoA ligase [ADP-forming] subunit beta (EC 6.2.1.5) (Succinyl-CoA synthetase subunit beta) (SCS-beta)	Ramlibacter tataouinensis (strain ATCC BAA-407 / DSM 14655 / LMG 21543 / TTB310)	ATP-binding;Ligase;Magnesium;Metal-binding;Nucleotide-binding;Reference proteome;Tricarboxylic acid cycle	tricarboxylic acid cycle [GO:0006099]		ATP binding [GO:0005524]; magnesium ion binding [GO:0000287]; succinate-CoA ligase (ADP-forming) activity [GO:0004775]	METAL 199; /note="Magnesium"; /evidence="ECO:0000256|HAMAP-Rule:MF_00558"; METAL 213; /note="Magnesium"; /evidence="ECO:0000256|HAMAP-Rule:MF_00558"	NP_BIND 53..55; /note="ATP"; /evidence="ECO:0000256|HAMAP-Rule:MF_00558"	PATHWAY: Carbohydrate metabolism; tricarboxylic acid cycle; succinate from succinyl-CoA (ligase route): step 1/1. {ECO:0000256|HAMAP-Rule:MF_00558}.	CATALYTIC ACTIVITY: Reaction=ATP + CoA + succinate = ADP + phosphate + succinyl-CoA; Xref=Rhea:RHEA:17661, ChEBI:CHEBI:30031, ChEBI:CHEBI:30616, ChEBI:CHEBI:43474, ChEBI:CHEBI:57287, ChEBI:CHEBI:57292, ChEBI:CHEBI:456216; EC=6.2.1.5; Evidence={ECO:0000256|HAMAP-Rule:MF_00558};		FUNCTION: Succinyl-CoA synthetase functions in the citric acid cycle (TCA), coupling the hydrolysis of succinyl-CoA to the synthesis of either ATP or GTP and thus represents the only step of substrate-level phosphorylation in the TCA. The beta subunit provides nucleotide specificity of the enzyme and binds the substrate succinate, while the binding sites for coenzyme A and phosphate are found in …			BINDING 46; /note="ATP"; /evidence="ECO:0000256|HAMAP-Rule:MF_00558"; BINDING 99; /note="ATP"; /evidence="ECO:0000256|HAMAP-Rule:MF_00558"; BINDING 102; /note="ATP; via amide nitrogen"; /evidence="ECO:0000256|HAMAP-Rule:MF_00558"; BINDING 107; /note="ATP"; /evidence="ECO:0000256|HAMAP-Rule:MF_00558"; BINDING 264; /note="Substrate; shared with subunit alpha"; /evidence="ECO:0000256|HAMAP-Rule:MF_0…		COFACTOR: Name=Mg(2+); Xref=ChEBI:CHEBI:18420; Evidence={ECO:0000256|HAMAP-Rule:MF_00558}; Note=Binds 1 Mg(2+) ion per subunit. {ECO:0000256|HAMAP-Rule:MF_00558};				0	0	0	1	0	0	0	0	0	36	0	0	0	0	0	0	0	0	0	0	0	0	0	0	0	0	0	0
W1BFM0	W1BFM0	Deleted.																				0	0	26	12	0	0	0	0	0	0	0	0	0	0	0	0	0	0	2	0	0	0	0	0	0	0	0	0
D7CER7	D7CER7	Anthranilate phosphoribosyltransferase (EC 2.4.2.18)	Streptomyces bingchenggensis (strain BCW-1)	Amino-acid biosynthesis;Aromatic amino acid biosynthesis;Glycosyltransferase;Magnesium;Metal-binding;Reference proteome;Transferase;Tryptophan biosynthesis	tryptophan biosynthetic process [GO:0000162]		anthranilate phosphoribosyltransferase activity [GO:0004048]; magnesium ion binding [GO:0000287]	METAL 107; /note="Magnesium 1"; /evidence="ECO:0000256|HAMAP-Rule:MF_00211"; METAL 239; /note="Magnesium 2"; /evidence="ECO:0000256|HAMAP-Rule:MF_00211"; METAL 240; /note="Magnesium 1"; /evidence="ECO:0000256|HAMAP-Rule:MF_00211"; METAL 240; /note="Magnesium 2"; /evidence="ECO:0000256|HAMAP-Rule:MF_00211"		PATHWAY: Amino-acid biosynthesis; L-tryptophan biosynthesis; L-tryptophan from chorismate: step 2/5. {ECO:0000256|HAMAP-Rule:MF_00211}.	CATALYTIC ACTIVITY: Reaction=diphosphate + N-(5-phospho-beta-D-ribosyl)anthranilate = 5-phospho-alpha-D-ribose 1-diphosphate + anthranilate; Xref=Rhea:RHEA:11768, ChEBI:CHEBI:16567, ChEBI:CHEBI:18277, ChEBI:CHEBI:33019, ChEBI:CHEBI:58017; EC=2.4.2.18; Evidence={ECO:0000256|HAMAP-Rule:MF_00211};		FUNCTION: Catalyzes the transfer of the phosphoribosyl group of 5-phosphorylribose-1-pyrophosphate (PRPP) to anthranilate to yield N-(5'-phosphoribosyl)-anthranilate (PRA). {ECO:0000256|HAMAP-Rule:MF_00211}.			BINDING 95; /note="Anthranilate 1; via carbonyl oxygen"; /evidence="ECO:0000256|HAMAP-Rule:MF_00211"; BINDING 95; /note="Phosphoribosylpyrophosphate; via amide nitrogen"; /evidence="ECO:0000256|HAMAP-Rule:MF_00211"; BINDING 103; /note="Phosphoribosylpyrophosphate"; /evidence="ECO:0000256|HAMAP-Rule:MF_00211"; BINDING 126; /note="Anthranilate 1"; /evidence="ECO:0000256|HAMAP-Rule:MF_00211"; BINDIN…		COFACTOR: Name=Mg(2+); Xref=ChEBI:CHEBI:18420; Evidence={ECO:0000256|HAMAP-Rule:MF_00211}; Note=Binds 2 magnesium ions per monomer. {ECO:0000256|HAMAP-Rule:MF_00211};				0	0	36	0	0	0	0	0	0	0	0	0	0	0	0	0	0	0	0	0	0	0	0	0	0	0	0	0
L7UJW6	L7UJW6	Crossover junction endodeoxyribonuclease RuvC (EC 3.1.22.4) (Holliday junction nuclease RuvC) (Holliday junction resolvase RuvC)	Myxococcus stipitatus (strain DSM 14675 / JCM 12634 / Mx s8)	DNA damage;DNA recombination;DNA repair;Hydrolase;Magnesium;Metal-binding;Nuclease	DNA recombination [GO:0006310]; DNA repair [GO:0006281]		crossover junction endodeoxyribonuclease activity [GO:0008821]; magnesium ion binding [GO:0000287]; nucleic acid binding [GO:0003676]	METAL 7; /note="Magnesium"; /evidence="ECO:0000256|HAMAP-Rule:MF_00034"; METAL 67; /note="Magnesium"; /evidence="ECO:0000256|HAMAP-Rule:MF_00034"; METAL 141; /note="Magnesium"; /evidence="ECO:0000256|HAMAP-Rule:MF_00034"; METAL 144; /note="Magnesium"; /evidence="ECO:0000256|HAMAP-Rule:MF_00034"			CATALYTIC ACTIVITY: Reaction=Endonucleolytic cleavage at a junction such as a reciprocal single-stranded crossover between two homologous DNA duplexes (Holliday junction).; EC=3.1.22.4; Evidence={ECO:0000256|ARBA:ARBA00000362, ECO:0000256|HAMAP-Rule:MF_00034};		FUNCTION: Nuclease that resolves Holliday junction intermediates in genetic recombination. Cleaves the cruciform structure in supercoiled DNA by nicking to strands with the same polarity at sites symmetrically opposed at the junction in the homologous arms and leaves a 5'-terminal phosphate and a 3'-terminal hydroxyl group. {ECO:0000256|HAMAP-Rule:MF_00034}.					COFACTOR: Name=Mg(2+); Xref=ChEBI:CHEBI:18420; Evidence={ECO:0000256|ARBA:ARBA00001946}; ; COFACTOR: Name=Mg(2+); Xref=ChEBI:CHEBI:18420; Evidence={ECO:0000256|HAMAP-Rule:MF_00034}; Note=Binds 1 Mg(2+) ion per subunit. {ECO:0000256|HAMAP-Rule:MF_00034};				0	0	36	0	0	0	0	0	0	0	0	0	0	0	0	0	0	0	0	0	0	0	0	0	0	0	0	0
J0V6M3	J0V6M3	Riboflavin biosynthesis protein RibBA [Includes: 3,4-dihydroxy-2-butanone 4-phosphate synthase (DHBP synthase) (EC 4.1.99.12); GTP cyclohydrolase-2 (EC 3.5.4.25) (GTP cyclohydrolase II)]	Pontibacter sp. BAB1700	GTP-binding;Hydrolase;Lyase;Magnesium;Manganese;Metal-binding;Multifunctional enzyme;Nucleotide-binding;Riboflavin biosynthesis;Zinc	riboflavin biosynthetic process [GO:0009231]		3,4-dihydroxy-2-butanone-4-phosphate synthase activity [GO:0008686]; GTP binding [GO:0005525]; GTP cyclohydrolase II activity [GO:0003935]; magnesium ion binding [GO:0000287]; manganese ion binding [GO:0030145]; zinc ion binding [GO:0008270]	METAL 36; /note="Magnesium or manganese 1"; /evidence="ECO:0000256|HAMAP-Rule:MF_01283"; METAL 36; /note="Magnesium or manganese 2"; /evidence="ECO:0000256|HAMAP-Rule:MF_01283"; METAL 152; /note="Magnesium or manganese 2"; /evidence="ECO:0000256|HAMAP-Rule:MF_01283"; METAL 266; /note="Zinc; catalytic"; /evidence="ECO:0000256|HAMAP-Rule:MF_01283"; METAL 277; /note="Zinc; catalytic"; /evidence="ECO…	NP_BIND 261..265; /note="GTP"; /evidence="ECO:0000256|HAMAP-Rule:MF_01283"; NP_BIND 304..306; /note="GTP"; /evidence="ECO:0000256|HAMAP-Rule:MF_01283"	PATHWAY: Cofactor biosynthesis; riboflavin biosynthesis. {ECO:0000256|ARBA:ARBA00005104}.; PATHWAY: Cofactor biosynthesis; riboflavin biosynthesis; 2-hydroxy-3-oxobutyl phosphate from D-ribulose 5-phosphate: step 1/1. {ECO:0000256|ARBA:ARBA00004904, ECO:0000256|HAMAP-Rule:MF_01283}.; PATHWAY: Cofactor biosynthesis; riboflavin biosynthesis; 5-amino-6-(D-ribitylamino)uracil from GTP: step 1/4. {ECO…	CATALYTIC ACTIVITY: Reaction=D-ribulose 5-phosphate = (2S)-2-hydroxy-3-oxobutyl phosphate + formate + H(+); Xref=Rhea:RHEA:18457, ChEBI:CHEBI:15378, ChEBI:CHEBI:15740, ChEBI:CHEBI:58121, ChEBI:CHEBI:58830; EC=4.1.99.12; Evidence={ECO:0000256|ARBA:ARBA00000141, ECO:0000256|HAMAP-Rule:MF_01283}; CATALYTIC ACTIVITY: Reaction=GTP + 3 H2O = 2,5-diamino-6-hydroxy-4-(5-phosphoribosylamino)-pyrimidine + …		FUNCTION: Catalyzes the conversion of D-ribulose 5-phosphate to formate and 3,4-dihydroxy-2-butanone 4-phosphate. {ECO:0000256|ARBA:ARBA00002284, ECO:0000256|HAMAP-Rule:MF_01283}.; FUNCTION: Catalyzes the conversion of GTP to 2,5-diamino-6-ribosylamino-4(3H)-pyrimidinone 5'-phosphate (DARP), formate and pyrophosphate. {ECO:0000256|HAMAP-Rule:MF_01283}.	ACT_SITE 338; /note="Proton acceptor; for GTP cyclohydrolase activity"; /evidence="ECO:0000256|HAMAP-Rule:MF_01283"; ACT_SITE 340; /note="Nucleophile; for GTP cyclohydrolase activity"; /evidence="ECO:0000256|HAMAP-Rule:MF_01283"		BINDING 40; /note="D-ribulose 5-phosphate"; /evidence="ECO:0000256|HAMAP-Rule:MF_01283"; BINDING 173; /note="D-ribulose 5-phosphate"; /evidence="ECO:0000256|HAMAP-Rule:MF_01283"; BINDING 282; /note="GTP"; /evidence="ECO:0000256|HAMAP-Rule:MF_01283"; BINDING 326; /note="GTP"; /evidence="ECO:0000256|HAMAP-Rule:MF_01283"; BINDING 361; /note="GTP"; /evidence="ECO:0000256|HAMAP-Rule:MF_01283"; BINDING…		COFACTOR: Name=Mg(2+); Xref=ChEBI:CHEBI:18420; Evidence={ECO:0000256|HAMAP-Rule:MF_01283}; Name=Mn(2+); Xref=ChEBI:CHEBI:29035; Evidence={ECO:0000256|HAMAP-Rule:MF_01283}; Note=Binds 2 divalent metal cations per subunit. Magnesium or manganese. {ECO:0000256|HAMAP-Rule:MF_01283}; COFACTOR: Name=Zn(2+); Xref=ChEBI:CHEBI:29105; Evidence={ECO:0000256|ARBA:ARBA00001947}; ; COFACTOR: Name=Zn(2+); Xref=…				0	0	0	0	0	0	0	0	0	36	0	0	0	0	0	0	0	0	0	0	0	0	0	0	0	0	0	0
R5Q476	R5Q476	Anthranilate phosphoribosyltransferase (EC 2.4.2.18)	Coprobacillus sp. CAG:235	Amino-acid biosynthesis;Aromatic amino acid biosynthesis;Glycosyltransferase;Magnesium;Metal-binding;Reference proteome;Transferase;Tryptophan biosynthesis	tryptophan biosynthetic process [GO:0000162]		anthranilate phosphoribosyltransferase activity [GO:0004048]; magnesium ion binding [GO:0000287]	METAL 91; /note="Magnesium 1"; /evidence="ECO:0000256|HAMAP-Rule:MF_00211"; METAL 224; /note="Magnesium 2"; /evidence="ECO:0000256|HAMAP-Rule:MF_00211"; METAL 225; /note="Magnesium 1"; /evidence="ECO:0000256|HAMAP-Rule:MF_00211"; METAL 225; /note="Magnesium 2"; /evidence="ECO:0000256|HAMAP-Rule:MF_00211"		PATHWAY: Amino-acid biosynthesis; L-tryptophan biosynthesis; L-tryptophan from chorismate: step 2/5. {ECO:0000256|HAMAP-Rule:MF_00211}.	CATALYTIC ACTIVITY: Reaction=diphosphate + N-(5-phospho-beta-D-ribosyl)anthranilate = 5-phospho-alpha-D-ribose 1-diphosphate + anthranilate; Xref=Rhea:RHEA:11768, ChEBI:CHEBI:16567, ChEBI:CHEBI:18277, ChEBI:CHEBI:33019, ChEBI:CHEBI:58017; EC=2.4.2.18; Evidence={ECO:0000256|HAMAP-Rule:MF_00211};		FUNCTION: Catalyzes the transfer of the phosphoribosyl group of 5-phosphorylribose-1-pyrophosphate (PRPP) to anthranilate to yield N-(5'-phosphoribosyl)-anthranilate (PRA). {ECO:0000256|HAMAP-Rule:MF_00211}.			BINDING 79; /note="Anthranilate 1; via carbonyl oxygen"; /evidence="ECO:0000256|HAMAP-Rule:MF_00211"; BINDING 79; /note="Phosphoribosylpyrophosphate; via amide nitrogen"; /evidence="ECO:0000256|HAMAP-Rule:MF_00211"; BINDING 87; /note="Phosphoribosylpyrophosphate"; /evidence="ECO:0000256|HAMAP-Rule:MF_00211"; BINDING 110; /note="Anthranilate 1"; /evidence="ECO:0000256|HAMAP-Rule:MF_00211"; BINDING…		COFACTOR: Name=Mg(2+); Xref=ChEBI:CHEBI:18420; Evidence={ECO:0000256|HAMAP-Rule:MF_00211}; Note=Binds 2 magnesium ions per monomer. {ECO:0000256|HAMAP-Rule:MF_00211};				0	0	18	17	0	0	0	0	0	0	0	0	0	0	0	0	0	0	0	0	0	0	0	0	0	0	0	0
A2SD80	A2SD80	Bifunctional protein GlmU [Includes: UDP-N-acetylglucosamine pyrophosphorylase (EC 2.7.7.23) (N-acetylglucosamine-1-phosphate uridyltransferase); Glucosamine-1-phosphate N-acetyltransferase (EC 2.3.1.157)]	Methylibium petroleiphilum (strain ATCC BAA-1232 / LMG 22953 / PM1)	Acyltransferase;Cell shape;Cell wall biogenesis/degradation;Cytoplasm;Magnesium;Metal-binding;Multifunctional enzyme;Nucleotidyltransferase;Peptidoglycan synthesis;Reference proteome;Repeat;Transferase	cell morphogenesis [GO:0000902]; cell wall organization [GO:0071555]; lipid A biosynthetic process [GO:0009245]; peptidoglycan biosynthetic process [GO:0009252]; regulation of cell shape [GO:0008360]; UDP-N-acetylglucosamine biosynthetic process [GO:0006048]	cytoplasm [GO:0005737]	glucosamine-1-phosphate N-acetyltransferase activity [GO:0019134]; magnesium ion binding [GO:0000287]; UDP-N-acetylglucosamine diphosphorylase activity [GO:0003977]	METAL 105; /note="Magnesium"; /evidence="ECO:0000255|HAMAP-Rule:MF_01631"; METAL 231; /note="Magnesium"; /evidence="ECO:0000255|HAMAP-Rule:MF_01631"		PATHWAY: Nucleotide-sugar biosynthesis; UDP-N-acetyl-alpha-D-glucosamine biosynthesis; N-acetyl-alpha-D-glucosamine 1-phosphate from alpha-D-glucosamine 6-phosphate (route II): step 2/2. {ECO:0000255|HAMAP-Rule:MF_01631}.; PATHWAY: Nucleotide-sugar biosynthesis; UDP-N-acetyl-alpha-D-glucosamine biosynthesis; UDP-N-acetyl-alpha-D-glucosamine from N-acetyl-alpha-D-glucosamine 1-phosphate: step 1/1.…	CATALYTIC ACTIVITY: Reaction=acetyl-CoA + alpha-D-glucosamine 1-phosphate = CoA + H(+) + N-acetyl-alpha-D-glucosamine 1-phosphate; Xref=Rhea:RHEA:13725, ChEBI:CHEBI:15378, ChEBI:CHEBI:57287, ChEBI:CHEBI:57288, ChEBI:CHEBI:57776, ChEBI:CHEBI:58516; EC=2.3.1.157; Evidence={ECO:0000255|HAMAP-Rule:MF_01631}; CATALYTIC ACTIVITY: Reaction=H(+) + N-acetyl-alpha-D-glucosamine 1-phosphate + UTP = diphosph…		FUNCTION: Catalyzes the last two sequential reactions in the de novo biosynthetic pathway for UDP-N-acetylglucosamine (UDP-GlcNAc). The C-terminal domain catalyzes the transfer of acetyl group from acetyl coenzyme A to glucosamine-1-phosphate (GlcN-1-P) to produce N-acetylglucosamine-1-phosphate (GlcNAc-1-P), which is converted into UDP-GlcNAc by the transfer of uridine 5-monophosphate (from urid…	ACT_SITE 367; /note="Proton acceptor"; /evidence="ECO:0000255|HAMAP-Rule:MF_01631"		BINDING 21; /note="UDP-GlcNAc"; /evidence="ECO:0000255|HAMAP-Rule:MF_01631"; BINDING 76; /note="UDP-GlcNAc"; /evidence="ECO:0000255|HAMAP-Rule:MF_01631"; BINDING 140; /note="UDP-GlcNAc; via amide nitrogen"; /evidence="ECO:0000255|HAMAP-Rule:MF_01631"; BINDING 158; /note="UDP-GlcNAc"; /evidence="ECO:0000255|HAMAP-Rule:MF_01631"; BINDING 231; /note="UDP-GlcNAc"; /evidence="ECO:0000255|HAMAP-Rule:MF…		COFACTOR: Name=Mg(2+); Xref=ChEBI:CHEBI:18420; Evidence={ECO:0000255|HAMAP-Rule:MF_01631}; Note=Binds 1 Mg(2+) ion per subunit. {ECO:0000255|HAMAP-Rule:MF_01631};				0	0	0	0	0	0	0	0	3	35	0	0	0	0	0	0	0	0	0	0	0	1	0	1	3	0	0	0
R4YA75	R4YA75	tRNA-cytidine(32) 2-sulfurtransferase (EC 2.8.1.-) (Two-thiocytidine biosynthesis protein A) (tRNA 2-thiocytidine biosynthesis protein TtcA)	Klebsiella pneumoniae subsp. rhinoscleromatis SB3432	4Fe-4S;ATP-binding;Cytoplasm;Iron;Iron-sulfur;Magnesium;Metal-binding;Nucleotide-binding;RNA-binding;Transferase;tRNA processing;tRNA-binding	tRNA thio-modification [GO:0034227]	cytoplasm [GO:0005737]	4 iron, 4 sulfur cluster binding [GO:0051539]; ATP binding [GO:0005524]; magnesium ion binding [GO:0000287]; sulfurtransferase activity [GO:0016783]; tRNA binding [GO:0000049]	METAL 208; /note="Iron-sulfur (4Fe-4S)"; /evidence="ECO:0000256|HAMAP-Rule:MF_01850"; METAL 211; /note="Iron-sulfur (4Fe-4S)"; /evidence="ECO:0000256|HAMAP-Rule:MF_01850"; METAL 299; /note="Iron-sulfur (4Fe-4S)"; /evidence="ECO:0000256|HAMAP-Rule:MF_01850"		PATHWAY: tRNA modification. {ECO:0000256|HAMAP-Rule:MF_01850}.			FUNCTION: Catalyzes the ATP-dependent 2-thiolation of cytidine in position 32 of tRNA, to form 2-thiocytidine (s(2)C32). The sulfur atoms are provided by the cysteine/cysteine desulfurase (IscS) system. {ECO:0000256|HAMAP-Rule:MF_01850}.					COFACTOR: Name=Mg(2+); Xref=ChEBI:CHEBI:18420; Evidence={ECO:0000256|HAMAP-Rule:MF_01850}; ; COFACTOR: Name=[4Fe-4S] cluster; Xref=ChEBI:CHEBI:49883; Evidence={ECO:0000256|HAMAP-Rule:MF_01850}; Note=Binds 1 [4Fe-4S] cluster per subunit. The cluster is chelated by three Cys residues, the fourth Fe has a free coordination site that may bind a sulfur atom transferred from the persulfide of IscS. {EC…				0	0	0	0	37	0	0	0	0	0	0	0	0	0	0	0	0	0	0	0	0	0	1	5	0	0	0	0
L1IYM0	L1IYM0	alpha-1,2-Mannosidase (EC 3.2.1.-)	Guillardia theta (strain CCMP2712) (Cryptophyte)	Glycosidase;Hydrolase;Reference proteome;Signal	carbohydrate metabolic process [GO:0005975]	membrane [GO:0016020]	calcium ion binding [GO:0005509]; mannosyl-oligosaccharide 1,2-alpha-mannosidase activity [GO:0004571]															8	0	12	0	24	0	0	0	1	0	0	0	11	1	0	0	1	1	0	0	0	0	0	4	0	0	0	1
D3UYQ1	D3UYQ1	Lysozyme (EC 3.2.1.17)	Xenorhabdus bovienii (strain SS-2004)	Antimicrobial;Bacteriolytic enzyme;Glycosidase;Host cytoplasm;Hydrolase;Reference proteome	cell wall macromolecule catabolic process [GO:0016998]; cytolysis [GO:0019835]; defense response to bacterium [GO:0042742]; peptidoglycan catabolic process [GO:0009253]	host cell cytoplasm [GO:0030430]	lysozyme activity [GO:0003796]				CATALYTIC ACTIVITY: Reaction=Hydrolysis of (1->4)-beta-linkages between N-acetylmuramic acid and N-acetyl-D-glucosamine residues in a peptidoglycan and between N-acetyl-D-glucosamine residues in chitodextrins.; EC=3.2.1.17; Evidence={ECO:0000256|ARBA:ARBA00000632, ECO:0000256|RuleBase:RU003788};											37	0	0	0	0	0	0	0	0	0	0	0	0	0	0	0	1	0	0	0	0	0	0	6	0	0	0	0
K1JJ87	K1JJ87	Beta-galactosidase (Beta-gal) (EC 3.2.1.23) (Lactase)	Aeromonas dhakensis	Glycosidase;Hydrolase;Magnesium;Metal-binding;Sodium	carbohydrate metabolic process [GO:0005975]	beta-galactosidase complex [GO:0009341]	beta-galactosidase activity [GO:0004565]; carbohydrate binding [GO:0030246]; magnesium ion binding [GO:0000287]	METAL 204; /note="Sodium"; /evidence="ECO:0000256|HAMAP-Rule:MF_01687"; METAL 417; /note="Magnesium 1"; /evidence="ECO:0000256|HAMAP-Rule:MF_01687"; METAL 419; /note="Magnesium 1"; /evidence="ECO:0000256|HAMAP-Rule:MF_01687"; METAL 462; /note="Magnesium 1"; /evidence="ECO:0000256|HAMAP-Rule:MF_01687"; METAL 598; /note="Magnesium 2"; /evidence="ECO:0000256|HAMAP-Rule:MF_01687"; METAL 602; /note="S…			CATALYTIC ACTIVITY: Reaction=Hydrolysis of terminal non-reducing beta-D-galactose residues in beta-D-galactosides.; EC=3.2.1.23; Evidence={ECO:0000256|ARBA:ARBA00001412, ECO:0000256|HAMAP-Rule:MF_01687};			ACT_SITE 462; /note="Proton donor"; /evidence="ECO:0000256|HAMAP-Rule:MF_01687"; ACT_SITE 538; /note="Nucleophile"; /evidence="ECO:0000256|HAMAP-Rule:MF_01687"		BINDING 105; /note="Substrate"; /evidence="ECO:0000256|HAMAP-Rule:MF_01687"; BINDING 204; /note="Substrate"; /evidence="ECO:0000256|HAMAP-Rule:MF_01687"; BINDING 462; /note="Substrate"; /evidence="ECO:0000256|HAMAP-Rule:MF_01687"; BINDING 605; /note="Substrate"; /evidence="ECO:0000256|HAMAP-Rule:MF_01687"; BINDING 1003; /note="Substrate"; /evidence="ECO:0000256|HAMAP-Rule:MF_01687"		COFACTOR: Name=Mg(2+); Xref=ChEBI:CHEBI:18420; Evidence={ECO:0000256|HAMAP-Rule:MF_01687}; Note=Binds 2 magnesium ions per monomer. {ECO:0000256|HAMAP-Rule:MF_01687}; COFACTOR: Name=Na(+); Xref=ChEBI:CHEBI:29101; Evidence={ECO:0000256|HAMAP-Rule:MF_01687}; Note=Binds 1 sodium ion per monomer. {ECO:0000256|HAMAP-Rule:MF_01687};				1	0	9	0	23	0	0	0	0	0	0	0	0	0	0	0	0	0	0	0	1	0	0	0	0	0	0	0
V5Z561	V5Z561	RecBCD enzyme subunit RecB (EC 3.1.11.5) (Exonuclease V subunit RecB) (ExoV subunit RecB) (Helicase/nuclease RecBCD subunit RecB)	Erwinia piriflorinigrans CFBP 5888	ATP-binding;DNA damage;DNA repair;DNA-binding;Endonuclease;Exonuclease;Helicase;Hydrolase;Magnesium;Metal-binding;Nuclease;Nucleotide-binding	double-strand break repair via homologous recombination [GO:0000724]		ATP binding [GO:0005524]; DNA binding [GO:0003677]; DNA helicase activity [GO:0003678]; endonuclease activity [GO:0004519]; exodeoxyribonuclease V activity [GO:0008854]; magnesium ion binding [GO:0000287]	METAL 942; /note="Magnesium; via tele nitrogen"; /evidence="ECO:0000256|HAMAP-Rule:MF_01485"; METAL 1052; /note="Magnesium"; /evidence="ECO:0000256|HAMAP-Rule:MF_01485"; METAL 1065; /note="Magnesium"; /evidence="ECO:0000256|HAMAP-Rule:MF_01485"			CATALYTIC ACTIVITY: Reaction=ATP + H2O = ADP + H(+) + phosphate; Xref=Rhea:RHEA:13065, ChEBI:CHEBI:15377, ChEBI:CHEBI:15378, ChEBI:CHEBI:30616, ChEBI:CHEBI:43474, ChEBI:CHEBI:456216; EC=3.6.4.12; Evidence={ECO:0000256|ARBA:ARBA00001665}; CATALYTIC ACTIVITY: Reaction=Exonucleolytic cleavage (in the presence of ATP) in either 5'- to 3'- or 3'- to 5'-direction to yield 5'-phosphooligonucleotides.; E…		FUNCTION: A helicase/nuclease that prepares dsDNA breaks (DSB) for recombinational DNA repair. Binds to DSBs and unwinds DNA via a highly rapid and processive ATP-dependent bidirectional helicase activity. Unwinds dsDNA until it encounters a Chi (crossover hotspot instigator) sequence from the 3' direction. Cuts ssDNA a few nucleotides 3' to the Chi site. The properties and activities of the enzy…	ACT_SITE 1065; /note="For nuclease activity"; /evidence="ECO:0000256|HAMAP-Rule:MF_01485"				COFACTOR: Name=Mg(2+); Xref=ChEBI:CHEBI:18420; Evidence={ECO:0000256|HAMAP-Rule:MF_01485}; Note=Binds 1 Mg(2+) ion per subunit. {ECO:0000256|HAMAP-Rule:MF_01485};				0	0	32	0	0	0	0	0	0	0	0	0	0	0	0	0	0	0	0	0	0	0	0	0	0	0	0	0
H3A389	H3A389	S-adenosylmethionine synthase (EC 2.5.1.6)	Latimeria chalumnae (Coelacanth)	ATP-binding;Magnesium;Metal-binding;Nucleotide-binding;One-carbon metabolism;Potassium;Reference proteome;Transferase	one-carbon metabolic process [GO:0006730]; S-adenosylmethionine biosynthetic process [GO:0006556]		ATP binding [GO:0005524]; metal ion binding [GO:0046872]; methionine adenosyltransferase activity [GO:0004478]			PATHWAY: Amino-acid biosynthesis; S-adenosyl-L-methionine biosynthesis; S-adenosyl-L-methionine from L-methionine: step 1/1. {ECO:0000256|ARBA:ARBA00005224, ECO:0000256|RuleBase:RU000541}.	CATALYTIC ACTIVITY: Reaction=ATP + H2O + L-methionine = diphosphate + phosphate + S-adenosyl-L-methionine; Xref=Rhea:RHEA:21080, ChEBI:CHEBI:15377, ChEBI:CHEBI:30616, ChEBI:CHEBI:33019, ChEBI:CHEBI:43474, ChEBI:CHEBI:57844, ChEBI:CHEBI:59789; EC=2.5.1.6; Evidence={ECO:0000256|ARBA:ARBA00001513, ECO:0000256|RuleBase:RU000541};		FUNCTION: Catalyzes the formation of S-adenosylmethionine from methionine and ATP. {ECO:0000256|RuleBase:RU000541}.; FUNCTION: Catalyzes the formation of S-adenosylmethionine from methionine and ATP. The reaction comprises two steps that are both catalyzed by the same enzyme: formation of S-adenosylmethionine (AdoMet) and triphosphate, and subsequent hydrolysis of the triphosphate. {ECO:0000256|A…					COFACTOR: Name=K(+); Xref=ChEBI:CHEBI:29103; Evidence={ECO:0000256|ARBA:ARBA00001958}; ; COFACTOR: Name=K(+); Xref=ChEBI:CHEBI:29103; Evidence={ECO:0000256|RuleBase:RU000541}; Note=Binds 1 potassium ion per subunit. The potassium ion interacts primarily with the substrate. {ECO:0000256|RuleBase:RU000541}; COFACTOR: Name=Mg(2+); Xref=ChEBI:CHEBI:18420; Evidence={ECO:0000256|ARBA:ARBA00001946}; ; C…			Metazoa	0	0	0	0	31	1	0	0	0	0	0	0	0	0	0	0	0	0	0	0	0	0	0	0	0	0	0	0
C3STD2	C3STD2	Propionate kinase (EC 2.7.2.15)	Escherichia coli	ATP-binding;Kinase;Magnesium;Metal-binding;Nucleotide-binding;Transferase	L-threonine catabolic process to propionate [GO:0070689]		ATP binding [GO:0005524]; metal ion binding [GO:0046872]; propionate kinase activity [GO:0008980]	METAL 15; /note="Magnesium"; /evidence="ECO:0000256|HAMAP-Rule:MF_01881"	NP_BIND 207..211; /note="ATP"; /evidence="ECO:0000256|HAMAP-Rule:MF_01881"; NP_BIND 282..284; /note="ATP"; /evidence="ECO:0000256|HAMAP-Rule:MF_01881"; NP_BIND 330..334; /note="ATP"; /evidence="ECO:0000256|HAMAP-Rule:MF_01881"	PATHWAY: Amino-acid degradation; L-threonine degradation via propanoate pathway; propanoate from L-threonine: step 4/4. {ECO:0000256|HAMAP-Rule:MF_01881}.	CATALYTIC ACTIVITY: Reaction=ATP + propanoate = ADP + propanoyl phosphate; Xref=Rhea:RHEA:23148, ChEBI:CHEBI:17272, ChEBI:CHEBI:30616, ChEBI:CHEBI:58933, ChEBI:CHEBI:456216; EC=2.7.2.15; Evidence={ECO:0000256|HAMAP-Rule:MF_01881};		FUNCTION: Catalyzes the conversion of propionyl phosphate and ADP to propionate and ATP. {ECO:0000256|HAMAP-Rule:MF_01881}.	ACT_SITE 147; /note="Proton donor/acceptor"; /evidence="ECO:0000256|HAMAP-Rule:MF_01881"		BINDING 15; /note="ATP"; /evidence="ECO:0000256|HAMAP-Rule:MF_01881"; BINDING 22; /note="ATP"; /evidence="ECO:0000256|HAMAP-Rule:MF_01881"; BINDING 90; /note="Substrate"; /evidence="ECO:0000256|HAMAP-Rule:MF_01881"; BINDING 179; /note="ATP"; /evidence="ECO:0000256|HAMAP-Rule:MF_01881"; BINDING 330; /note="ATP; via amide nitrogen"; /evidence="ECO:0000256|HAMAP-Rule:MF_01881"		COFACTOR: Name=Mg(2+); Xref=ChEBI:CHEBI:18420; Evidence={ECO:0000256|HAMAP-Rule:MF_01881};				0	0	0	0	0	0	0	0	0	32	0	0	0	0	0	0	0	0	0	0	0	0	0	0	0	0	0	0
A9WUU2	A9WUU2	GTPase Obg (EC 3.6.5.-) (GTP-binding protein Obg)	Renibacterium salmoninarum (strain ATCC 33209 / DSM 20767 / JCM 11484 / NBRC 15589 / NCIMB 2235)	Cytoplasm;GTP-binding;Hydrolase;Magnesium;Metal-binding;Nucleotide-binding;Reference proteome	ribosome biogenesis [GO:0042254]	cytoplasm [GO:0005737]	GTPase activity [GO:0003924]; GTP binding [GO:0005525]; magnesium ion binding [GO:0000287]	METAL 173; /note="Magnesium"; /evidence="ECO:0000255|HAMAP-Rule:MF_01454"; METAL 193; /note="Magnesium"; /evidence="ECO:0000255|HAMAP-Rule:MF_01454"	NP_BIND 166..173; /note="GTP"; /evidence="ECO:0000255|HAMAP-Rule:MF_01454"; NP_BIND 191..195; /note="GTP"; /evidence="ECO:0000255|HAMAP-Rule:MF_01454"; NP_BIND 212..215; /note="GTP"; /evidence="ECO:0000255|HAMAP-Rule:MF_01454"; NP_BIND 295..298; /note="GTP"; /evidence="ECO:0000255|HAMAP-Rule:MF_01454"; NP_BIND 324..326; /note="GTP"; /evidence="ECO:0000255|HAMAP-Rule:MF_01454"				FUNCTION: An essential GTPase which binds GTP, GDP and possibly (p)ppGpp with moderate affinity, with high nucleotide exchange rates and a fairly low GTP hydrolysis rate. Plays a role in control of the cell cycle, stress response, ribosome biogenesis and in those bacteria that undergo differentiation, in morphogenesis control. {ECO:0000255|HAMAP-Rule:MF_01454}.					COFACTOR: Name=Mg(2+); Xref=ChEBI:CHEBI:18420; Evidence={ECO:0000255|HAMAP-Rule:MF_01454};				24	7	0	0	0	0	0	0	0	0	0	0	0	0	0	0	0	0	0	0	0	0	0	0	0	0	0	0
F2U073	F2U073	Adenylosuccinate synthetase (AMPSase) (AdSS) (EC 6.3.4.4) (IMP--aspartate ligase)	Salpingoeca rosetta (strain ATCC 50818 / BSB-021)	Cytoplasm;GTP-binding;Ligase;Magnesium;Metal-binding;Nucleotide-binding;Purine biosynthesis;Reference proteome	'de novo' AMP biosynthetic process [GO:0044208]	cytoplasm [GO:0005737]	adenylosuccinate synthase activity [GO:0004019]; GTP binding [GO:0005525]; magnesium ion binding [GO:0000287]	METAL 17; /note="Magnesium"; /evidence="ECO:0000256|HAMAP-Rule:MF_03125"; METAL 44; /note="Magnesium; via carbonyl oxygen"; /evidence="ECO:0000256|HAMAP-Rule:MF_03125"	NP_BIND 16..22; /note="GTP"; /evidence="ECO:0000256|HAMAP-Rule:MF_03125"; NP_BIND 44..46; /note="GTP"; /evidence="ECO:0000256|HAMAP-Rule:MF_03125"; NP_BIND 321..323; /note="GTP"; /evidence="ECO:0000256|HAMAP-Rule:MF_03125"; NP_BIND 404..406; /note="GTP"; /evidence="ECO:0000256|HAMAP-Rule:MF_03125"	PATHWAY: Purine metabolism; AMP biosynthesis via de novo pathway; AMP from IMP: step 1/2. {ECO:0000256|HAMAP-Rule:MF_03125, ECO:0000256|RuleBase:RU000520}.	CATALYTIC ACTIVITY: Reaction=GTP + IMP + L-aspartate = GDP + 2 H(+) + N(6)-(1,2-dicarboxyethyl)-AMP + phosphate; Xref=Rhea:RHEA:15753, ChEBI:CHEBI:15378, ChEBI:CHEBI:29991, ChEBI:CHEBI:37565, ChEBI:CHEBI:43474, ChEBI:CHEBI:57567, ChEBI:CHEBI:58053, ChEBI:CHEBI:58189; EC=6.3.4.4; Evidence={ECO:0000256|HAMAP-Rule:MF_03125, ECO:0000256|RuleBase:RU000520};		FUNCTION: Plays an important role in the de novo pathway and in the salvage pathway of purine nucleotide biosynthesis. Catalyzes the first commited step in the biosynthesis of AMP from IMP. {ECO:0000256|HAMAP-Rule:MF_03125}.; FUNCTION: Plays an important role in the de novo pathway of purine nucleotide biosynthesis. {ECO:0000256|RuleBase:RU000520}.	ACT_SITE 17; /note="Proton acceptor"; /evidence="ECO:0000256|HAMAP-Rule:MF_03125"; ACT_SITE 45; /note="Proton donor"; /evidence="ECO:0000256|HAMAP-Rule:MF_03125"; ACT_SITE 147; /evidence="ECO:0000256|PROSITE-ProRule:PRU10134"		BINDING 136; /note="IMP"; /evidence="ECO:0000256|HAMAP-Rule:MF_03125"; BINDING 150; /note="IMP; shared with dimeric partner"; /evidence="ECO:0000256|HAMAP-Rule:MF_03125"; BINDING 293; /note="IMP"; /evidence="ECO:0000256|HAMAP-Rule:MF_03125"; BINDING 295; /note="GTP"; /evidence="ECO:0000256|HAMAP-Rule:MF_03125"		COFACTOR: Name=Mg(2+); Xref=ChEBI:CHEBI:18420; Evidence={ECO:0000256|HAMAP-Rule:MF_03125}; Note=Binds 1 Mg(2+) ion per subunit. {ECO:0000256|HAMAP-Rule:MF_03125};				0	1	0	0	0	0	2	32	0	0	2	0	0	0	0	0	0	1	1	0	2	0	0	0	0	0	0	0
L0G455	L0G455	Riboflavin biosynthesis protein RibBA [Includes: 3,4-dihydroxy-2-butanone 4-phosphate synthase (DHBP synthase) (EC 4.1.99.12); GTP cyclohydrolase-2 (EC 3.5.4.25) (GTP cyclohydrolase II)]	Echinicola vietnamensis (strain DSM 17526 / LMG 23754 / KMM 6221)	GTP-binding;Hydrolase;Lyase;Magnesium;Manganese;Metal-binding;Multifunctional enzyme;Nucleotide-binding;Reference proteome;Riboflavin biosynthesis;Zinc	riboflavin biosynthetic process [GO:0009231]		3,4-dihydroxy-2-butanone-4-phosphate synthase activity [GO:0008686]; GTP binding [GO:0005525]; GTP cyclohydrolase II activity [GO:0003935]; magnesium ion binding [GO:0000287]; manganese ion binding [GO:0030145]; zinc ion binding [GO:0008270]	METAL 43; /note="Magnesium or manganese 1"; /evidence="ECO:0000256|HAMAP-Rule:MF_01283"; METAL 43; /note="Magnesium or manganese 2"; /evidence="ECO:0000256|HAMAP-Rule:MF_01283"; METAL 159; /note="Magnesium or manganese 2"; /evidence="ECO:0000256|HAMAP-Rule:MF_01283"; METAL 273; /note="Zinc; catalytic"; /evidence="ECO:0000256|HAMAP-Rule:MF_01283"; METAL 284; /note="Zinc; catalytic"; /evidence="ECO…	NP_BIND 268..272; /note="GTP"; /evidence="ECO:0000256|HAMAP-Rule:MF_01283"; NP_BIND 311..313; /note="GTP"; /evidence="ECO:0000256|HAMAP-Rule:MF_01283"	PATHWAY: Cofactor biosynthesis; riboflavin biosynthesis. {ECO:0000256|ARBA:ARBA00005104}.; PATHWAY: Cofactor biosynthesis; riboflavin biosynthesis; 2-hydroxy-3-oxobutyl phosphate from D-ribulose 5-phosphate: step 1/1. {ECO:0000256|ARBA:ARBA00004904, ECO:0000256|HAMAP-Rule:MF_01283}.; PATHWAY: Cofactor biosynthesis; riboflavin biosynthesis; 5-amino-6-(D-ribitylamino)uracil from GTP: step 1/4. {ECO…	CATALYTIC ACTIVITY: Reaction=D-ribulose 5-phosphate = (2S)-2-hydroxy-3-oxobutyl phosphate + formate + H(+); Xref=Rhea:RHEA:18457, ChEBI:CHEBI:15378, ChEBI:CHEBI:15740, ChEBI:CHEBI:58121, ChEBI:CHEBI:58830; EC=4.1.99.12; Evidence={ECO:0000256|ARBA:ARBA00000141, ECO:0000256|HAMAP-Rule:MF_01283}; CATALYTIC ACTIVITY: Reaction=GTP + 3 H2O = 2,5-diamino-6-hydroxy-4-(5-phosphoribosylamino)-pyrimidine + …		FUNCTION: Catalyzes the conversion of D-ribulose 5-phosphate to formate and 3,4-dihydroxy-2-butanone 4-phosphate. {ECO:0000256|ARBA:ARBA00002284, ECO:0000256|HAMAP-Rule:MF_01283}.; FUNCTION: Catalyzes the conversion of GTP to 2,5-diamino-6-ribosylamino-4(3H)-pyrimidinone 5'-phosphate (DARP), formate and pyrophosphate. {ECO:0000256|HAMAP-Rule:MF_01283}.	ACT_SITE 345; /note="Proton acceptor; for GTP cyclohydrolase activity"; /evidence="ECO:0000256|HAMAP-Rule:MF_01283"; ACT_SITE 347; /note="Nucleophile; for GTP cyclohydrolase activity"; /evidence="ECO:0000256|HAMAP-Rule:MF_01283"		BINDING 47; /note="D-ribulose 5-phosphate"; /evidence="ECO:0000256|HAMAP-Rule:MF_01283"; BINDING 180; /note="D-ribulose 5-phosphate"; /evidence="ECO:0000256|HAMAP-Rule:MF_01283"; BINDING 289; /note="GTP"; /evidence="ECO:0000256|HAMAP-Rule:MF_01283"; BINDING 333; /note="GTP"; /evidence="ECO:0000256|HAMAP-Rule:MF_01283"; BINDING 368; /note="GTP"; /evidence="ECO:0000256|HAMAP-Rule:MF_01283"; BINDING…		COFACTOR: Name=Mg(2+); Xref=ChEBI:CHEBI:18420; Evidence={ECO:0000256|HAMAP-Rule:MF_01283}; Name=Mn(2+); Xref=ChEBI:CHEBI:29035; Evidence={ECO:0000256|HAMAP-Rule:MF_01283}; Note=Binds 2 divalent metal cations per subunit. Magnesium or manganese. {ECO:0000256|HAMAP-Rule:MF_01283}; COFACTOR: Name=Zn(2+); Xref=ChEBI:CHEBI:29105; Evidence={ECO:0000256|ARBA:ARBA00001947}; ; COFACTOR: Name=Zn(2+); Xref=…				0	0	0	0	0	0	0	0	0	31	0	0	0	0	0	0	0	0	0	0	0	0	0	0	0	0	0	0
C5CQH0	C5CQH0	Shikimate kinase (SK) (EC 2.7.1.71)	Variovorax paradoxus (strain S110)	ATP-binding;Amino-acid biosynthesis;Aromatic amino acid biosynthesis;Cytoplasm;Kinase;Magnesium;Metal-binding;Nucleotide-binding;Transferase	aromatic amino acid family biosynthetic process [GO:0009073]; cellular amino acid biosynthetic process [GO:0008652]; chorismate biosynthetic process [GO:0009423]	cytoplasm [GO:0005737]	ATP binding [GO:0005524]; magnesium ion binding [GO:0000287]; shikimate kinase activity [GO:0004765]	METAL 14; /note="Magnesium"; /evidence="ECO:0000256|HAMAP-Rule:MF_00109"	NP_BIND 10..15; /note="ATP"; /evidence="ECO:0000256|HAMAP-Rule:MF_00109"	PATHWAY: Metabolic intermediate biosynthesis; chorismate biosynthesis; chorismate from D-erythrose 4-phosphate and phosphoenolpyruvate: step 5/7. {ECO:0000256|ARBA:ARBA00004842, ECO:0000256|HAMAP-Rule:MF_00109}.	CATALYTIC ACTIVITY: Reaction=ATP + shikimate = 3-phosphoshikimate + ADP + H(+); Xref=Rhea:RHEA:13121, ChEBI:CHEBI:15378, ChEBI:CHEBI:30616, ChEBI:CHEBI:36208, ChEBI:CHEBI:145989, ChEBI:CHEBI:456216; EC=2.7.1.71; Evidence={ECO:0000256|ARBA:ARBA00000172, ECO:0000256|HAMAP-Rule:MF_00109};		FUNCTION: Catalyzes the specific phosphorylation of the 3-hydroxyl group of shikimic acid using ATP as a cosubstrate. {ECO:0000256|HAMAP-Rule:MF_00109}.			BINDING 32; /note="Substrate"; /evidence="ECO:0000256|HAMAP-Rule:MF_00109"; BINDING 56; /note="Substrate"; /evidence="ECO:0000256|HAMAP-Rule:MF_00109"; BINDING 78; /note="Substrate; via amide nitrogen"; /evidence="ECO:0000256|HAMAP-Rule:MF_00109"; BINDING 116; /note="ATP"; /evidence="ECO:0000256|HAMAP-Rule:MF_00109"; BINDING 135; /note="Substrate"; /evidence="ECO:0000256|HAMAP-Rule:MF_00109"		COFACTOR: Name=Mg(2+); Xref=ChEBI:CHEBI:18420; Evidence={ECO:0000256|HAMAP-Rule:MF_00109}; Note=Binds 1 Mg(2+) ion per subunit. {ECO:0000256|HAMAP-Rule:MF_00109};				0	0	0	1	0	0	1	29	0	0	0	0	0	0	0	0	0	0	0	0	0	0	0	1	0	0	0	0
A9WSE6	A9WSE6	Crossover junction endodeoxyribonuclease RuvC (EC 3.1.22.4) (Holliday junction nuclease RuvC) (Holliday junction resolvase RuvC)	Renibacterium salmoninarum (strain ATCC 33209 / DSM 20767 / JCM 11484 / NBRC 15589 / NCIMB 2235)	DNA damage;DNA recombination;DNA repair;Hydrolase;Magnesium;Metal-binding;Nuclease;Reference proteome	DNA recombination [GO:0006310]; DNA repair [GO:0006281]		crossover junction endodeoxyribonuclease activity [GO:0008821]; magnesium ion binding [GO:0000287]; nucleic acid binding [GO:0003676]	METAL 7; /note="Magnesium"; /evidence="ECO:0000255|HAMAP-Rule:MF_00034"; METAL 68; /note="Magnesium"; /evidence="ECO:0000255|HAMAP-Rule:MF_00034"; METAL 141; /note="Magnesium"; /evidence="ECO:0000255|HAMAP-Rule:MF_00034"; METAL 144; /note="Magnesium"; /evidence="ECO:0000255|HAMAP-Rule:MF_00034"			CATALYTIC ACTIVITY: Reaction=Endonucleolytic cleavage at a junction such as a reciprocal single-stranded crossover between two homologous DNA duplexes (Holliday junction).; EC=3.1.22.4; Evidence={ECO:0000255|HAMAP-Rule:MF_00034};		FUNCTION: Nuclease that resolves Holliday junction intermediates in genetic recombination. Cleaves the cruciform structure in supercoiled DNA by nicking to strands with the same polarity at sites symmetrically opposed at the junction in the homologous arms and leaves a 5'-terminal phosphate and a 3'-terminal hydroxyl group. {ECO:0000255|HAMAP-Rule:MF_00034}.					COFACTOR: Name=Mg(2+); Xref=ChEBI:CHEBI:18420; Evidence={ECO:0000255|HAMAP-Rule:MF_00034}; Note=Binds 1 Mg(2+) ion per subunit. {ECO:0000255|HAMAP-Rule:MF_00034};				0	0	0	0	18	13	0	0	0	0	0	0	0	1	0	0	0	0	0	0	0	0	0	0	0	0	0	0
C5CVJ6	C5CVJ6	Thiamine pyrophosphate protein TPP binding domain protein	Variovorax paradoxus (strain S110)	Thiamine pyrophosphate			catalytic activity [GO:0003824]; magnesium ion binding [GO:0000287]; thiamine pyrophosphate binding [GO:0030976]															0	0	17	6	0	0	0	7	0	0	0	0	0	0	0	0	0	0	0	0	0	0	0	0	0	0	0	0
W7WPN1	W7WPN1	Isocitrate dehydrogenase [NADP] (EC 1.1.1.42)	Hydrogenophaga sp. T4	Oxidoreductase;Reference proteome			isocitrate dehydrogenase (NADP+) activity [GO:0004450]; magnesium ion binding [GO:0000287]; NAD binding [GO:0051287]															0	0	11	18	0	1	0	0	0	0	0	0	0	0	0	0	0	0	0	0	0	0	0	0	1	0	0	0
E6V5A3	E6V5A3	Oxalyl-CoA decarboxylase	Variovorax paradoxus (strain EPS)	Thiamine pyrophosphate	oxalate catabolic process [GO:0033611]		magnesium ion binding [GO:0000287]; oxalyl-CoA decarboxylase activity [GO:0008949]; thiamine pyrophosphate binding [GO:0030976]															1	1	0	0	13	14	0	0	0	0	0	0	0	0	0	0	0	0	0	0	0	0	0	0	0	0	0	0
Q08C51	Q08C51	Zgc:153610	Danio rerio (Zebrafish) (Brachydanio rerio)	Coiled coil;Membrane;Transmembrane;Transmembrane helix	exocytosis [GO:0006887]; Golgi to plasma membrane transport [GO:0006893]; vesicle docking involved in exocytosis [GO:0006904]	exocyst [GO:0000145]; integral component of membrane [GO:0016021]; membrane [GO:0016020]															Metazoa	1	0	0	0	0	0	0	29	0	0	2	0	0	0	0	0	0	0	0	0	0	0	0	0	0	0	0	0
W2ER37	W2ER37	Ribonuclease VapC (RNase VapC) (EC 3.1.-.-) (Toxin VapC)	Microbispora sp. ATCC PTA-5024	Hydrolase;Magnesium;Metal-binding;Nuclease;Reference proteome;Toxin;Toxin-antitoxin system			magnesium ion binding [GO:0000287]; ribonuclease activity [GO:0004540]; toxin activity [GO:0090729]	METAL 4; /note="Magnesium"; /evidence="ECO:0000256|HAMAP-Rule:MF_00265"; METAL 101; /note="Magnesium"; /evidence="ECO:0000256|HAMAP-Rule:MF_00265"					FUNCTION: Toxic component of a toxin-antitoxin (TA) system. An RNase. {ECO:0000256|HAMAP-Rule:MF_00265}.					COFACTOR: Name=Mg(2+); Xref=ChEBI:CHEBI:18420; Evidence={ECO:0000256|HAMAP-Rule:MF_00265};				0	0	28	0	0	0	0	0	0	0	0	0	0	0	0	0	0	0	0	0	0	0	0	0	0	0	0	0
A1TUE2	A1TUE2	Bifunctional protein GlmU [Includes: UDP-N-acetylglucosamine pyrophosphorylase (EC 2.7.7.23) (N-acetylglucosamine-1-phosphate uridyltransferase); Glucosamine-1-phosphate N-acetyltransferase (EC 2.3.1.157)]	Acidovorax citrulli (strain AAC00-1) (Acidovorax avenae subsp. citrulli)	Acyltransferase;Cell shape;Cell wall biogenesis/degradation;Cytoplasm;Magnesium;Metal-binding;Multifunctional enzyme;Nucleotidyltransferase;Peptidoglycan synthesis;Reference proteome;Repeat;Transferase	cell morphogenesis [GO:0000902]; cell wall organization [GO:0071555]; lipid A biosynthetic process [GO:0009245]; peptidoglycan biosynthetic process [GO:0009252]; regulation of cell shape [GO:0008360]; UDP-N-acetylglucosamine biosynthetic process [GO:0006048]	cytoplasm [GO:0005737]	glucosamine-1-phosphate N-acetyltransferase activity [GO:0019134]; magnesium ion binding [GO:0000287]; UDP-N-acetylglucosamine diphosphorylase activity [GO:0003977]	METAL 107; /note="Magnesium"; /evidence="ECO:0000255|HAMAP-Rule:MF_01631"; METAL 230; /note="Magnesium"; /evidence="ECO:0000255|HAMAP-Rule:MF_01631"		PATHWAY: Nucleotide-sugar biosynthesis; UDP-N-acetyl-alpha-D-glucosamine biosynthesis; N-acetyl-alpha-D-glucosamine 1-phosphate from alpha-D-glucosamine 6-phosphate (route II): step 2/2. {ECO:0000255|HAMAP-Rule:MF_01631}.; PATHWAY: Nucleotide-sugar biosynthesis; UDP-N-acetyl-alpha-D-glucosamine biosynthesis; UDP-N-acetyl-alpha-D-glucosamine from N-acetyl-alpha-D-glucosamine 1-phosphate: step 1/1.…	CATALYTIC ACTIVITY: Reaction=acetyl-CoA + alpha-D-glucosamine 1-phosphate = CoA + H(+) + N-acetyl-alpha-D-glucosamine 1-phosphate; Xref=Rhea:RHEA:13725, ChEBI:CHEBI:15378, ChEBI:CHEBI:57287, ChEBI:CHEBI:57288, ChEBI:CHEBI:57776, ChEBI:CHEBI:58516; EC=2.3.1.157; Evidence={ECO:0000255|HAMAP-Rule:MF_01631}; CATALYTIC ACTIVITY: Reaction=H(+) + N-acetyl-alpha-D-glucosamine 1-phosphate + UTP = diphosph…		FUNCTION: Catalyzes the last two sequential reactions in the de novo biosynthetic pathway for UDP-N-acetylglucosamine (UDP-GlcNAc). The C-terminal domain catalyzes the transfer of acetyl group from acetyl coenzyme A to glucosamine-1-phosphate (GlcN-1-P) to produce N-acetylglucosamine-1-phosphate (GlcNAc-1-P), which is converted into UDP-GlcNAc by the transfer of uridine 5-monophosphate (from urid…	ACT_SITE 379; /note="Proton acceptor"; /evidence="ECO:0000255|HAMAP-Rule:MF_01631"		BINDING 23; /note="UDP-GlcNAc"; /evidence="ECO:0000255|HAMAP-Rule:MF_01631"; BINDING 78; /note="UDP-GlcNAc"; /evidence="ECO:0000255|HAMAP-Rule:MF_01631"; BINDING 142; /note="UDP-GlcNAc; via amide nitrogen"; /evidence="ECO:0000255|HAMAP-Rule:MF_01631"; BINDING 157; /note="UDP-GlcNAc"; /evidence="ECO:0000255|HAMAP-Rule:MF_01631"; BINDING 230; /note="UDP-GlcNAc"; /evidence="ECO:0000255|HAMAP-Rule:MF…		COFACTOR: Name=Mg(2+); Xref=ChEBI:CHEBI:18420; Evidence={ECO:0000255|HAMAP-Rule:MF_01631}; Note=Binds 1 Mg(2+) ion per subunit. {ECO:0000255|HAMAP-Rule:MF_01631};				0	0	0	0	0	0	0	0	0	28	0	0	0	0	0	0	0	0	0	0	0	0	0	0	0	0	0	0
E6V9A7	E6V9A7	Amidophosphoribosyltransferase (ATase) (EC 2.4.2.14) (Glutamine phosphoribosylpyrophosphate amidotransferase) (GPATase)	Variovorax paradoxus (strain EPS)	Glutamine amidotransferase;Glycosyltransferase;Magnesium;Metal-binding;Purine biosynthesis;Transferase	'de novo' IMP biosynthetic process [GO:0006189]; glutamine metabolic process [GO:0006541]; nucleoside metabolic process [GO:0009116]; purine nucleobase biosynthetic process [GO:0009113]		amidophosphoribosyltransferase activity [GO:0004044]; magnesium ion binding [GO:0000287]	METAL 303; /note="Magnesium"; /evidence="ECO:0000256|HAMAP-Rule:MF_01931, ECO:0000256|PIRSR:PIRSR000485-2"; METAL 365; /note="Magnesium"; /evidence="ECO:0000256|HAMAP-Rule:MF_01931, ECO:0000256|PIRSR:PIRSR000485-2"; METAL 366; /note="Magnesium"; /evidence="ECO:0000256|HAMAP-Rule:MF_01931, ECO:0000256|PIRSR:PIRSR000485-2"		PATHWAY: Purine metabolism; IMP biosynthesis via de novo pathway; N(1)-(5-phospho-D-ribosyl)glycinamide from 5-phospho-alpha-D-ribose 1-diphosphate: step 1/2. {ECO:0000256|ARBA:ARBA00005209, ECO:0000256|HAMAP-Rule:MF_01931, ECO:0000256|PIRNR:PIRNR000485}.	CATALYTIC ACTIVITY: Reaction=5-phospho-beta-D-ribosylamine + diphosphate + L-glutamate = 5-phospho-alpha-D-ribose 1-diphosphate + H2O + L-glutamine; Xref=Rhea:RHEA:14905, ChEBI:CHEBI:15377, ChEBI:CHEBI:29985, ChEBI:CHEBI:33019, ChEBI:CHEBI:58017, ChEBI:CHEBI:58359, ChEBI:CHEBI:58681; EC=2.4.2.14; Evidence={ECO:0000256|ARBA:ARBA00001546, ECO:0000256|HAMAP-Rule:MF_01931, ECO:0000256|PIRNR:PIRNR0004…		FUNCTION: Catalyzes the formation of phosphoribosylamine from phosphoribosylpyrophosphate (PRPP) and glutamine. {ECO:0000256|HAMAP-Rule:MF_01931}.	ACT_SITE 2; /note="Nucleophile"; /evidence="ECO:0000256|HAMAP-Rule:MF_01931, ECO:0000256|PIRSR:PIRSR000485-1"				COFACTOR: Name=Mg(2+); Xref=ChEBI:CHEBI:18420; Evidence={ECO:0000256|HAMAP-Rule:MF_01931, ECO:0000256|PIRSR:PIRSR000485-2}; Note=Binds 1 Mg(2+) ion per subunit. {ECO:0000256|HAMAP-Rule:MF_01931, ECO:0000256|PIRSR:PIRSR000485-2};				14	14	0	1	1	1	0	0	0	0	0	0	0	0	0	0	0	0	0	0	0	0	0	5	0	0	0	0
F3LS60	F3LS60	Polyribonucleotide nucleotidyltransferase (EC 2.7.7.8) (Polynucleotide phosphorylase) (PNPase)	Rubrivivax benzoatilyticus JA2 = ATCC BAA-35	Cytoplasm;Magnesium;Metal-binding;Nucleotidyltransferase;RNA-binding;Transferase	mRNA catabolic process [GO:0006402]; RNA processing [GO:0006396]	cytoplasm [GO:0005737]	magnesium ion binding [GO:0000287]; polyribonucleotide nucleotidyltransferase activity [GO:0004654]; RNA binding [GO:0003723]	METAL 488; /note="Magnesium"; /evidence="ECO:0000256|HAMAP-Rule:MF_01595"; METAL 494; /note="Magnesium"; /evidence="ECO:0000256|HAMAP-Rule:MF_01595"			CATALYTIC ACTIVITY: Reaction=phosphate + RNA(n+1) = a ribonucleoside 5'-diphosphate + RNA(n); Xref=Rhea:RHEA:22096, Rhea:RHEA-COMP:11128, Rhea:RHEA-COMP:11129, ChEBI:CHEBI:43474, ChEBI:CHEBI:57930, ChEBI:CHEBI:83400; EC=2.7.7.8; Evidence={ECO:0000256|ARBA:ARBA00001732, ECO:0000256|HAMAP-Rule:MF_01595};		FUNCTION: Involved in mRNA degradation. Catalyzes the phosphorolysis of single-stranded polyribonucleotides processively in the 3'- to 5'-direction. {ECO:0000256|HAMAP-Rule:MF_01595}.					COFACTOR: Name=Mg(2+); Xref=ChEBI:CHEBI:18420; Evidence={ECO:0000256|HAMAP-Rule:MF_01595};				0	0	10	18	0	0	0	0	0	0	0	0	0	0	0	0	0	0	0	0	0	0	0	0	1	0	0	1
Q2JS26	Q2JS26	Orotate phosphoribosyltransferase (OPRT) (OPRTase) (EC 2.4.2.10)	Synechococcus sp. (strain JA-3-3Ab) (Cyanobacteria bacterium Yellowstone A-Prime)	Glycosyltransferase;Magnesium;Pyrimidine biosynthesis;Transferase	'de novo' UMP biosynthetic process [GO:0044205]; nucleoside metabolic process [GO:0009116]		magnesium ion binding [GO:0000287]; orotate phosphoribosyltransferase activity [GO:0004588]			PATHWAY: Pyrimidine metabolism; UMP biosynthesis via de novo pathway. {ECO:0000256|ARBA:ARBA00004725}.; PATHWAY: Pyrimidine metabolism; UMP biosynthesis via de novo pathway; UMP from orotate: step 1/2. {ECO:0000256|ARBA:ARBA00004889, ECO:0000256|HAMAP-Rule:MF_01208}.	CATALYTIC ACTIVITY: Reaction=diphosphate + orotidine 5'-phosphate = 5-phospho-alpha-D-ribose 1-diphosphate + orotate; Xref=Rhea:RHEA:10380, ChEBI:CHEBI:30839, ChEBI:CHEBI:33019, ChEBI:CHEBI:57538, ChEBI:CHEBI:58017; EC=2.4.2.10; Evidence={ECO:0000256|ARBA:ARBA00001431, ECO:0000256|HAMAP-Rule:MF_01208};		FUNCTION: Catalyzes the transfer of a ribosyl phosphate group from 5-phosphoribose 1-diphosphate to orotate, leading to the formation of orotidine monophosphate (OMP). {ECO:0000256|HAMAP-Rule:MF_01208}.			BINDING 108; /note="5-phosphoribose 1-diphosphate; shared with dimeric partner"; /evidence="ECO:0000256|HAMAP-Rule:MF_01208"; BINDING 109; /note="5-phosphoribose 1-diphosphate"; /evidence="ECO:0000256|HAMAP-Rule:MF_01208"; BINDING 112; /note="5-phosphoribose 1-diphosphate; shared with dimeric partner"; /evidence="ECO:0000256|HAMAP-Rule:MF_01208"; BINDING 114; /note="5-phosphoribose 1-diphosphate;…		COFACTOR: Name=Mg(2+); Xref=ChEBI:CHEBI:18420; Evidence={ECO:0000256|HAMAP-Rule:MF_01208};				27	0	0	0	0	0	0	0	0	0	0	0	0	0	0	0	0	0	0	0	0	0	0	0	0	0	0	0
D4H7Z8	D4H7Z8	DNA polymerase IV (Pol IV) (EC 2.7.7.7)	Denitrovibrio acetiphilus (strain DSM 12809 / NBRC 114555 / N2460)	Cytoplasm;DNA damage;DNA repair;DNA replication;DNA-binding;DNA-directed DNA polymerase;Magnesium;Metal-binding;Mutator protein;Nucleotidyltransferase;Reference proteome;Transferase	DNA-dependent DNA replication [GO:0006261]; DNA repair [GO:0006281]	cytoplasm [GO:0005737]	damaged DNA binding [GO:0003684]; DNA-directed DNA polymerase activity [GO:0003887]; magnesium ion binding [GO:0000287]	METAL 6; /note="Magnesium"; /evidence="ECO:0000256|HAMAP-Rule:MF_01113"; METAL 100; /note="Magnesium"; /evidence="ECO:0000256|HAMAP-Rule:MF_01113"			CATALYTIC ACTIVITY: Reaction=a 2'-deoxyribonucleoside 5'-triphosphate + DNA(n) = diphosphate + DNA(n+1); Xref=Rhea:RHEA:22508, Rhea:RHEA-COMP:11130, Rhea:RHEA-COMP:11131, ChEBI:CHEBI:33019, ChEBI:CHEBI:61560, ChEBI:CHEBI:83828; EC=2.7.7.7; Evidence={ECO:0000256|HAMAP-Rule:MF_01113};		FUNCTION: Poorly processive, error-prone DNA polymerase involved in untargeted mutagenesis. Copies undamaged DNA at stalled replication forks, which arise in vivo from mismatched or misaligned primer ends. These misaligned primers can be extended by PolIV. Exhibits no 3'-5' exonuclease (proofreading) activity. May be involved in translesional synthesis, in conjunction with the beta clamp from Pol…	ACT_SITE 101; /evidence="ECO:0000256|HAMAP-Rule:MF_01113"				COFACTOR: Name=Mg(2+); Xref=ChEBI:CHEBI:18420; Evidence={ECO:0000256|HAMAP-Rule:MF_01113}; Note=Binds 2 magnesium ions per subunit. {ECO:0000256|HAMAP-Rule:MF_01113};				0	0	27	0	0	0	0	0	0	0	0	0	0	0	0	0	0	0	0	0	0	0	0	0	0	0	0	0
J7S9N2	J7S9N2	Pyrophosphate phospho-hydrolase (EC 3.6.1.1)	Kazachstania naganishii (strain ATCC MYA-139 / BCRC 22969 / CBS 8797 / KCTC 17520 / NBRC 10181 / NCYC 3082 / Yp74L-3) (Yeast) (Saccharomyces naganishii)	Hydrolase;Magnesium;Metal-binding;Reference proteome	phosphate-containing compound metabolic process [GO:0006796]	cytoplasm [GO:0005737]	inorganic diphosphatase activity [GO:0004427]; magnesium ion binding [GO:0000287]				CATALYTIC ACTIVITY: Reaction=diphosphate + H2O = H(+) + 2 phosphate; Xref=Rhea:RHEA:24576, ChEBI:CHEBI:15377, ChEBI:CHEBI:15378, ChEBI:CHEBI:33019, ChEBI:CHEBI:43474; EC=3.6.1.1; Evidence={ECO:0000256|ARBA:ARBA00000926};							COFACTOR: Name=Mg(2+); Xref=ChEBI:CHEBI:18420; Evidence={ECO:0000256|ARBA:ARBA00001946};			Fungi	0	0	27	0	0	0	0	0	0	0	0	0	0	0	0	0	0	0	0	0	0	0	0	0	0	0	0	0
Q12B70	Q12B70	K(+)-insensitive pyrophosphate-energized proton pump (EC 7.1.3.1) (Membrane-bound proton-translocating pyrophosphatase) (Pyrophosphate-energized inorganic pyrophosphatase) (H(+)-PPase)	Polaromonas sp. (strain JS666 / ATCC BAA-500)	Cell membrane;Hydrogen ion transport;Hydrolase;Ion transport;Magnesium;Membrane;Reference proteome;Translocase;Transmembrane;Transmembrane helix;Transport		integral component of plasma membrane [GO:0005887]	inorganic diphosphatase activity [GO:0004427]; magnesium ion binding [GO:0000287]; pyrophosphate hydrolysis-driven proton transmembrane transporter activity [GO:0009678]				CATALYTIC ACTIVITY: Reaction=diphosphate + H(+)(in) + H2O = 2 H(+)(out) + 2 phosphate; Xref=Rhea:RHEA:13973, ChEBI:CHEBI:15377, ChEBI:CHEBI:15378, ChEBI:CHEBI:33019, ChEBI:CHEBI:43474; EC=7.1.3.1; Evidence={ECO:0000256|HAMAP-Rule:MF_01129};		FUNCTION: Proton pump that utilizes the energy of pyrophosphate hydrolysis as the driving force for proton movement across the membrane. Generates a proton motive force. {ECO:0000256|HAMAP-Rule:MF_01129}.					COFACTOR: Name=Mg(2+); Xref=ChEBI:CHEBI:18420; Evidence={ECO:0000256|HAMAP-Rule:MF_01129};				0	0	0	0	0	0	0	27	0	0	0	0	0	0	0	0	0	0	0	0	0	0	0	0	0	0	0	0
A9VBB1	A9VBB1	Predicted protein	Monosiga brevicollis (Choanoflagellate)	Membrane;Reference proteome;Transmembrane;Transmembrane helix		integral component of membrane [GO:0016021]; plasma membrane [GO:0005886]																0	0	0	0	0	0	1	28	0	0	3	0	0	0	0	0	0	0	0	0	0	0	0	0	0	0	0	0
C5CUC8	C5CUC8	Phosphomannomutase (EC 5.4.2.8)	Variovorax paradoxus (strain S110)	Isomerase;Magnesium;Metal-binding;Phosphoprotein	carbohydrate metabolic process [GO:0005975]		magnesium ion binding [GO:0000287]; phosphomannomutase activity [GO:0004615]											COFACTOR: Name=Mg(2+); Xref=ChEBI:CHEBI:18420; Evidence={ECO:0000256|ARBA:ARBA00001946};				1	0	17	10	0	0	0	0	0	0	0	0	0	0	0	0	0	0	0	0	0	0	0	2	0	0	0	0
A7ZV47	A7ZV47	Adenylosuccinate synthetase (AMPSase) (AdSS) (EC 6.3.4.4) (IMP--aspartate ligase)	Escherichia coli O139:H28 (strain E24377A / ETEC)	Cytoplasm;GTP-binding;Ligase;Magnesium;Metal-binding;Nucleotide-binding;Purine biosynthesis	'de novo' AMP biosynthetic process [GO:0044208]	cytoplasm [GO:0005737]	adenylosuccinate synthase activity [GO:0004019]; GTP binding [GO:0005525]; magnesium ion binding [GO:0000287]	METAL 14; /note="Magnesium"; /evidence="ECO:0000255|HAMAP-Rule:MF_00011"; METAL 41; /note="Magnesium; via carbonyl oxygen"; /evidence="ECO:0000255|HAMAP-Rule:MF_00011"	NP_BIND 13..19; /note="GTP"; /evidence="ECO:0000255|HAMAP-Rule:MF_00011"; NP_BIND 41..43; /note="GTP"; /evidence="ECO:0000255|HAMAP-Rule:MF_00011"; NP_BIND 332..334; /note="GTP"; /evidence="ECO:0000255|HAMAP-Rule:MF_00011"; NP_BIND 415..417; /note="GTP"; /evidence="ECO:0000255|HAMAP-Rule:MF_00011"	PATHWAY: Purine metabolism; AMP biosynthesis via de novo pathway; AMP from IMP: step 1/2. {ECO:0000255|HAMAP-Rule:MF_00011}.	CATALYTIC ACTIVITY: Reaction=GTP + IMP + L-aspartate = GDP + 2 H(+) + N(6)-(1,2-dicarboxyethyl)-AMP + phosphate; Xref=Rhea:RHEA:15753, ChEBI:CHEBI:15378, ChEBI:CHEBI:29991, ChEBI:CHEBI:37565, ChEBI:CHEBI:43474, ChEBI:CHEBI:57567, ChEBI:CHEBI:58053, ChEBI:CHEBI:58189; EC=6.3.4.4; Evidence={ECO:0000255|HAMAP-Rule:MF_00011};		FUNCTION: Plays an important role in the de novo pathway of purine nucleotide biosynthesis. Catalyzes the first committed step in the biosynthesis of AMP from IMP. {ECO:0000255|HAMAP-Rule:MF_00011}.	ACT_SITE 14; /note="Proton acceptor"; /evidence="ECO:0000255|HAMAP-Rule:MF_00011"; ACT_SITE 42; /note="Proton donor"; /evidence="ECO:0000255|HAMAP-Rule:MF_00011"		BINDING 130; /note="IMP"; /evidence="ECO:0000255|HAMAP-Rule:MF_00011"; BINDING 144; /note="IMP; shared with dimeric partner"; /evidence="ECO:0000255|HAMAP-Rule:MF_00011"; BINDING 225; /note="IMP"; /evidence="ECO:0000255|HAMAP-Rule:MF_00011"; BINDING 240; /note="IMP"; /evidence="ECO:0000255|HAMAP-Rule:MF_00011"; BINDING 304; /note="IMP"; /evidence="ECO:0000255|HAMAP-Rule:MF_00011"; BINDING 306; /n…		COFACTOR: Name=Mg(2+); Xref=ChEBI:CHEBI:18420; Evidence={ECO:0000255|HAMAP-Rule:MF_00011}; Note=Binds 1 Mg(2+) ion per subunit. {ECO:0000255|HAMAP-Rule:MF_00011};				14	15	0	0	0	0	0	0	0	0	0	0	0	0	0	0	0	0	0	0	0	0	0	4	0	0	0	0
[truncated: 33,986 more rows]
[truncated: 11 more columns]
