# Supplementary material for: Analysis of bronchoalveolar lavage fluid metatranscriptomes among patients with COVID-19 disease
Source: Sci Rep. 2022 Dec 7;12:21125. doi: 10.1038/s41598-022-25463-0 (PMC9729217; doi:10.1038/s41598-022-25463-0)
Supplement: Supplementary file 9 — Supplementary Table 10. [file 41598_2022_25463_MOESM9_ESM.xlsx]

## Sheet: GO.0003723
uniprot	Entry	Protein names	Organism	Keywords	Gene ontology (biological process)	Gene ontology (cellular component)	Gene ontology (molecular function)	Metal binding	Nucleotide binding	Pathway	Catalytic activity	DNA binding	Function [CC]	Active site	Activity regulation	Binding site	Calcium binding	Cofactor	Redox potential	Involvement in disease	Taxonomic lineage (KINGDOM)	deceased_nCov1_shen_CRR125941	deceased_nCov1_shen_CRR125949	deceased_nCov2_shen_CRR125940	deceased_nCov2_shen_CRR125948	deceased_nCov3_shen_CRR125939	deceased_nCov3_shen_CRR125947	deceased_nCov5_shen_CRR125937	deceased_nCov5_shen_CRR125945	deceased_nCov6_shen_CRR125936	deceased_nCov6_shen_CRR125944	recovered_nCov4_shen_CRR125938	recovered_nCov4_shen_CRR125946	recovered_nCov7_shen_CRR125935	recovered_nCov7_shen_CRR125943	recovered_P01_chen_SRR10903402	recovered_P02_chen_SRR10903401	recovered_WIV05_zhou_SRR11092061	stabilized_WIV02_zhou_SRR11092058	stabilized_WIV02_zhou_SRR11092063	stabilized_WIV04_zhou_SRR11092057	stabilized_WIV04_zhou_SRR11092062	stabilized_WIV06_zhou_SRR11092056	stabilized_WIV06_zhou_SRR11092060	stabilized_WIV07_zhou_SRR11092059	stabilized_WIV07_zhou_SRR11092064	unknown_nCov8_shen_CRR125934	unknown_nCov8_shen_CRR125942	unknown_patient_1_wu_SRR10971381
P0C6V9	P0C6V9	Replicase polyprotein 1ab (pp1ab) (ORF1ab polyprotein) [Cleaved into: Host translation inhibitor nsp1 (nsp1) (Leader protein); Non-structural protein 2 (nsp2) (p65 homolog); Papain-like proteinase (PL-PRO) (EC 3.4.19.12) (EC 3.4.22.69) (Non-structural protein 3) (nsp3); Non-structural protein 4 (nsp4); 3C-like proteinase (3CL-PRO) (3CLp) (EC 3.4.22.-) (nsp5); Non-structural protein 6 (nsp6); Non-…	Bat coronavirus 279/2005 (BtCoV) (BtCoV/279/2005)	ATP-binding;Activation of host autophagy by virus;Decay of host mRNAs by virus;Endonuclease;Eukaryotic host gene expression shutoff by virus;Eukaryotic host translation shutoff by virus;Exonuclease;Helicase;Host cytoplasm;Host gene expression shutoff by virus;Host mRNA suppression by virus;Host membrane;Host-virus interaction;Hydrolase;Inhibition of host ISG15 by virus;Inhibition of host NF-kappa…	induction by virus of catabolism of host mRNA [GO:0039595]; induction by virus of host autophagy [GO:0039520]; methylation [GO:0032259]; modulation by virus of host protein ubiquitination [GO:0039648]; suppression by virus of host ISG15 activity [GO:0039579]; suppression by virus of host NF-kappaB transcription factor activity [GO:0039644]; suppression by virus of host type I interferon-mediated …	host cell endoplasmic reticulum-Golgi intermediate compartment [GO:0044172]; host cell membrane [GO:0033644]; host cell perinuclear region of cytoplasm [GO:0044220]; integral component of membrane [GO:0016021]	ATP binding [GO:0005524]; cysteine-type endopeptidase activity [GO:0004197]; DNA helicase activity [GO:0003678]; endonuclease activity [GO:0004519]; exoribonuclease activity [GO:0004532]; G-quadruplex RNA binding [GO:0002151]; methyltransferase activity [GO:0008168]; RNA-directed 5'-3' RNA polymerase activity [GO:0003968]; RNA helicase activity [GO:0003724]; single-stranded RNA binding [GO:000372…	METAL 4310; /note="Zinc 1"; /evidence="ECO:0000255|PROSITE-ProRule:PRU01297"; METAL 4313; /note="Zinc 1"; /evidence="ECO:0000255|PROSITE-ProRule:PRU01297"; METAL 4319; /note="Zinc 1"; /evidence="ECO:0000255|PROSITE-ProRule:PRU01297"; METAL 4326; /note="Zinc 1"; /evidence="ECO:0000255|PROSITE-ProRule:PRU01297"; METAL 4353; /note="Zinc 2"; /evidence="ECO:0000255|PROSITE-ProRule:PRU01297"; METAL 435…	NP_BIND 5589..5596; /note="ATP"; /evidence="ECO:0000250"		CATALYTIC ACTIVITY: Reaction=a ribonucleoside 5'-triphosphate + RNA(n) = diphosphate + RNA(n+1); Xref=Rhea:RHEA:21248, Rhea:RHEA-COMP:11128, Rhea:RHEA-COMP:11129, ChEBI:CHEBI:33019, ChEBI:CHEBI:61557, ChEBI:CHEBI:83400; EC=2.7.7.48; Evidence={ECO:0000255|PROSITE-ProRule:PRU00539}; CATALYTIC ACTIVITY: Reaction=ATP + H2O = ADP + H(+) + phosphate; Xref=Rhea:RHEA:13065, ChEBI:CHEBI:15377, ChEBI:CHEBI…		FUNCTION: The replicase polyprotein of coronaviruses is a multifunctional protein: it contains the activities necessary for the transcription of negative stranded RNA, leader RNA, subgenomic mRNAs and progeny virion RNA as well as proteinases responsible for the cleavage of the polyprotein into functional products. {ECO:0000250|UniProtKB:P0C6X7}.; FUNCTION: [Host translation inhibitor nsp1]: Inhi…	ACT_SITE 1657; /note="For PL-PRO activity"; /evidence="ECO:0000255|PROSITE-ProRule:PRU00444"; ACT_SITE 1818; /note="For PL-PRO activity"; /evidence="ECO:0000255|PROSITE-ProRule:PRU00444"; ACT_SITE 3287; /note="For 3CL-PRO activity"; /evidence="ECO:0000255|PROSITE-ProRule:PRU00772"; ACT_SITE 3391; /note="For 3CL-PRO activity"; /evidence="ECO:0000255|PROSITE-ProRule:PRU00772"; ACT_SITE 5134; /evide…							Orthornavirae	8276563	11471599	637505	716590	11987	12364	489	25911	14833	526489	117439	158011	43	1529	13805	3403	128	53	285	414	3857	20	296	575	88	638	20261	12143
E0XIZ2	E0XIZ2	2'-O-methyltransferase (EC 2.7.7.48) (EC 3.4.19.12) (EC 3.4.22.69) (EC 3.6.4.12) (EC 3.6.4.13) (3C-like proteinase) (Growth factor-like peptide) (Guanine-N7 methyltransferase) (Helicase) (Host translation inhibitor nsp1) (Leader protein) (NendoU) (Non-structural protein 10) (Non-structural protein 2) (Non-structural protein 3) (Non-structural protein 4) (Non-structural protein 6) (Non-structural …	Bat coronavirus BM48-31/BGR/2008	ATP-binding;Activation of host autophagy by virus;Decay of host mRNAs by virus;Endonuclease;Eukaryotic host gene expression shutoff by virus;Eukaryotic host translation shutoff by virus;Exonuclease;Helicase;Host cytoplasm;Host gene expression shutoff by virus;Host mRNA suppression by virus;Host membrane;Host-virus interaction;Hydrolase;Inhibition of host ISG15 by virus;Inhibition of host NF-kappa…	induction by virus of catabolism of host mRNA [GO:0039595]; induction by virus of host autophagy [GO:0039520]; methylation [GO:0032259]; modulation by virus of host protein ubiquitination [GO:0039648]; suppression by virus of host ISG15 activity [GO:0039579]; suppression by virus of host NF-kappaB transcription factor activity [GO:0039644]; suppression by virus of host type I interferon-mediated …	endoplasmic reticulum-Golgi intermediate compartment [GO:0005793]; host cell endoplasmic reticulum-Golgi intermediate compartment [GO:0044172]; host cell membrane [GO:0033644]; host cell perinuclear region of cytoplasm [GO:0044220]; integral component of membrane [GO:0016021]	ATP binding [GO:0005524]; cysteine-type endopeptidase activity [GO:0004197]; DNA helicase activity [GO:0003678]; endonuclease activity [GO:0004519]; exoribonuclease activity [GO:0004532]; G-quadruplex RNA binding [GO:0002151]; methyltransferase activity [GO:0008168]; RNA-directed 5'-3' RNA polymerase activity [GO:0003968]; RNA helicase activity [GO:0003724]; single-stranded RNA binding [GO:000372…						FUNCTION: Forms a hexadecamer with nsp7 (8 subunits of each) that may participate in viral replication by acting as a primase. Alternatively, may synthesize substantially longer products than oligonucleotide primers. {ECO:0000256|ARBA:ARBA00002182}.; FUNCTION: Forms a hexadecamer with nsp8 (8 subunits of each) that may participate in viral replication by acting as a primase. Alternatively, may sy…								Orthornavirae	3033952	3614102	243974	234449	3463	2855	2568	55845	11598	326340	43447	51444	20	651	4961	1191	32	11	71	122	944	5	59	181	28	256	7081	3934
P0C6W2	P0C6W2	Replicase polyprotein 1ab (pp1ab) (ORF1ab polyprotein) [Cleaved into: Host translation inhibitor nsp1 (nsp1) (Leader protein); Non-structural protein 2 (nsp2) (p65 homolog); Papain-like proteinase (PL-PRO) (EC 3.4.19.12) (EC 3.4.22.69) (Non-structural protein 3) (nsp3); Non-structural protein 4 (nsp4); 3C-like proteinase (3CL-PRO) (3CLp) (EC 3.4.22.-) (nsp5); Non-structural protein 6 (nsp6); Non-…	Bat coronavirus HKU3 (BtCoV) (SARS-like coronavirus HKU3)	ATP-binding;Activation of host autophagy by virus;Decay of host mRNAs by virus;Endonuclease;Eukaryotic host gene expression shutoff by virus;Eukaryotic host translation shutoff by virus;Exonuclease;Helicase;Host cytoplasm;Host gene expression shutoff by virus;Host mRNA suppression by virus;Host membrane;Host-virus interaction;Hydrolase;Inhibition of host ISG15 by virus;Inhibition of host NF-kappa…	induction by virus of catabolism of host mRNA [GO:0039595]; induction by virus of host autophagy [GO:0039520]; methylation [GO:0032259]; modulation by virus of host protein ubiquitination [GO:0039648]; suppression by virus of host ISG15 activity [GO:0039579]; suppression by virus of host NF-kappaB transcription factor activity [GO:0039644]; suppression by virus of host type I interferon-mediated …	host cell endoplasmic reticulum-Golgi intermediate compartment [GO:0044172]; host cell membrane [GO:0033644]; host cell perinuclear region of cytoplasm [GO:0044220]; integral component of membrane [GO:0016021]	ATP binding [GO:0005524]; cysteine-type endopeptidase activity [GO:0004197]; DNA helicase activity [GO:0003678]; endonuclease activity [GO:0004519]; exoribonuclease activity [GO:0004532]; G-quadruplex RNA binding [GO:0002151]; methyltransferase activity [GO:0008168]; RNA-directed 5'-3' RNA polymerase activity [GO:0003968]; RNA helicase activity [GO:0003724]; single-stranded RNA binding [GO:000372…	METAL 4298; /note="Zinc 1"; /evidence="ECO:0000255|PROSITE-ProRule:PRU01297"; METAL 4301; /note="Zinc 1"; /evidence="ECO:0000255|PROSITE-ProRule:PRU01297"; METAL 4307; /note="Zinc 1"; /evidence="ECO:0000255|PROSITE-ProRule:PRU01297"; METAL 4314; /note="Zinc 1"; /evidence="ECO:0000255|PROSITE-ProRule:PRU01297"; METAL 4341; /note="Zinc 2"; /evidence="ECO:0000255|PROSITE-ProRule:PRU01297"; METAL 434…	NP_BIND 5577..5584; /note="ATP"; /evidence="ECO:0000250"		CATALYTIC ACTIVITY: Reaction=a ribonucleoside 5'-triphosphate + RNA(n) = diphosphate + RNA(n+1); Xref=Rhea:RHEA:21248, Rhea:RHEA-COMP:11128, Rhea:RHEA-COMP:11129, ChEBI:CHEBI:33019, ChEBI:CHEBI:61557, ChEBI:CHEBI:83400; EC=2.7.7.48; Evidence={ECO:0000255|PROSITE-ProRule:PRU00539}; CATALYTIC ACTIVITY: Reaction=ATP + H2O = ADP + H(+) + phosphate; Xref=Rhea:RHEA:13065, ChEBI:CHEBI:15377, ChEBI:CHEBI…		FUNCTION: The replicase polyprotein of coronaviruses is a multifunctional protein: it contains the activities necessary for the transcription of negative stranded RNA, leader RNA, subgenomic mRNAs and progeny virion RNA as well as proteinases responsible for the cleavage of the polyprotein into functional products. {ECO:0000250|UniProtKB:P0C6X7}.; FUNCTION: [Host translation inhibitor nsp1]: Inhi…	ACT_SITE 1645; /note="For PL-PRO activity"; /evidence="ECO:0000255|PROSITE-ProRule:PRU00444"; ACT_SITE 1806; /note="For PL-PRO activity"; /evidence="ECO:0000255|PROSITE-ProRule:PRU00444"; ACT_SITE 3275; /note="For 3CL-PRO activity"; /evidence="ECO:0000255|PROSITE-ProRule:PRU00772"; ACT_SITE 3379; /note="For 3CL-PRO activity"; /evidence="ECO:0000255|PROSITE-ProRule:PRU00772"; ACT_SITE 5122; /evide…							Orthornavirae	2045935	1956000	219117	161567	3629	2785	171	8483	6637	146666	30138	27418	20	383	4676	1244	46	17	63	129	932	3	71	198	38	236	4787	3388
P0C6X7	P0C6X7	Replicase polyprotein 1ab (pp1ab) (ORF1ab polyprotein) [Cleaved into: Host translation inhibitor nsp1 (Leader protein) (Non-structural protein 1) (nsp1); Non-structural protein 2 (nsp2) (p65 homolog); Non-structural protein 3 (nsp3) (EC 3.4.19.12) (EC 3.4.22.69) (PL2-PRO) (Papain-like proteinase) (PL-PRO); Non-structural protein 4 (nsp4); 3C-like proteinase (3CL-PRO) (3CLp) (EC 3.4.22.-) (Main pr…	Severe acute respiratory syndrome coronavirus (SARS-CoV)	3D-structure;ATP-binding;Activation of host autophagy by virus;Decay of host mRNAs by virus;Endonuclease;Eukaryotic host gene expression shutoff by virus;Eukaryotic host translation shutoff by virus;Exonuclease;Helicase;Host cytoplasm;Host gene expression shutoff by virus;Host mRNA suppression by virus;Host membrane;Host-virus interaction;Hydrolase;Inhibition of host ISG15 by virus;Inhibition of …	7-methylguanosine mRNA capping [GO:0006370]; induction by virus of catabolism of host mRNA [GO:0039595]; induction by virus of host autophagy [GO:0039520]; methylation [GO:0032259]; modulation by virus of host protein ubiquitination [GO:0039648]; mRNA methylation [GO:0080009]; positive regulation of ubiquitin-specific protease activity [GO:2000158]; positive stranded viral RNA replication [GO:003…	cytoplasmic viral factory [GO:0039714]; double membrane vesicle viral factory outer membrane [GO:0062243]; host cell cytoplasm [GO:0030430]; host cell endoplasmic reticulum-Golgi intermediate compartment [GO:0044172]; host cell perinuclear region of cytoplasm [GO:0044220]; integral component of membrane [GO:0016021]	3'-5'-exoribonuclease activity [GO:0000175]; ATP binding [GO:0005524]; cysteine-type endopeptidase activity [GO:0004197]; DNA helicase activity [GO:0003678]; double-stranded RNA binding [GO:0003725]; endonuclease activity [GO:0004519]; G-quadruplex RNA binding [GO:0002151]; helicase activity [GO:0004386]; identical protein binding [GO:0042802]; ISG15-specific protease activity [GO:0019785]; Lys48…	METAL 4304; /note="Zinc"; METAL 4304; /note="Zinc 1"; /evidence="ECO:0000255|PROSITE-ProRule:PRU01297"; METAL 4307; /note="Zinc"; METAL 4307; /note="Zinc 1"; /evidence="ECO:0000255|PROSITE-ProRule:PRU01297"; METAL 4313; /note="Zinc"; METAL 4313; /note="Zinc 1"; /evidence="ECO:0000255|PROSITE-ProRule:PRU01297"; METAL 4320; /note="Zinc"; METAL 4320; /note="Zinc 1"; /evidence="ECO:0000255|PROSITE-Pr…	NP_BIND 5583..5590; /note="ATP"; /evidence="ECO:0000250"		CATALYTIC ACTIVITY: [RNA-directed RNA polymerase]: Reaction=a ribonucleoside 5'-triphosphate + RNA(n) = diphosphate + RNA(n+1); Xref=Rhea:RHEA:21248, Rhea:RHEA-COMP:11128, Rhea:RHEA-COMP:11129, ChEBI:CHEBI:33019, ChEBI:CHEBI:61557, ChEBI:CHEBI:83400; EC=2.7.7.48; Evidence={ECO:0000255|PROSITE-ProRule:PRU00539, ECO:0000269|PubMed:14561748}; CATALYTIC ACTIVITY: [Helicase]: Reaction=ATP + H2O = ADP …		FUNCTION: [Isoform Replicase polyprotein 1ab]: Multifunctional protein involved in the transcription and replication of viral RNAs. Contains the proteinases responsible for the cleavages of the polyprotein.; FUNCTION: [Host translation inhibitor nsp1]: Inhibits host translation by interacting with the 40S ribosomal subunit. The nsp1-40S ribosome complex further induces an endonucleolytic cleavage…	ACT_SITE 1651; /note="For PL-PRO activity"; /evidence="ECO:0000255|PROSITE-ProRule:PRU00444"; ACT_SITE 1812; /note="For PL-PRO activity"; /evidence="ECO:0000255|PROSITE-ProRule:PRU00444"; ACT_SITE 3281; /note="For 3CL-PRO activity"; /evidence="ECO:0000255|PROSITE-ProRule:PRU00772"; ACT_SITE 3385; /note="For 3CL-PRO activity"; /evidence="ECO:0000255|PROSITE-ProRule:PRU00772"; ACT_SITE 5128; /evide…	ACTIVITY REGULATION: [Proofreading exoribonuclease]: Inhibited by Remdesivir (GS-5734). {ECO:0000269|PubMed:29511076}.						Orthornavirae	1818363	1284048	138814	84740	3779	2105	445	7588	5251	93771	26199	17075	16	248	3264	868	41	12	67	109	968	5	66	150	15	172	2838	2195
E0XJ00	E0XJ00	Nucleoprotein	Bat coronavirus BM48-31/BGR/2008	ADP-ribosylation;Phosphoprotein;RNA-binding;Ribonucleoprotein;Transcription;Transcription regulation;Viral nucleoprotein;Virion		viral nucleocapsid [GO:0019013]	RNA binding [GO:0003723]						FUNCTION: Packages the positive strand viral genome RNA into a helical ribonucleocapsid (RNP) and plays a fundamental role during virion assembly through its interactions with the viral genome and membrane protein M. Plays an important role in enhancing the efficiency of subgenomic viral RNA transcription as well as viral replication. {ECO:0000256|PIRNR:PIRNR003888}.								Orthornavirae	789263	863715	77420	65970	4044	3755	325	8991	3846	92346	17906	18706	7	222	1228	292	22	5	33	56	479	2	31	55	7	78	1858	2203
P0C6W6	P0C6W6	Replicase polyprotein 1ab (pp1ab) (ORF1ab polyprotein) [Cleaved into: Host translation inhibitor nsp1 (nsp1) (Leader protein); Non-structural protein 2 (nsp2) (p65 homolog); Papain-like proteinase (PL-PRO) (EC 3.4.19.12) (EC 3.4.22.69) (Non-structural protein 3) (nsp3); Non-structural protein 4 (nsp4); 3C-like proteinase (3CL-PRO) (3CLp) (EC 3.4.22.-) (nsp5); Non-structural protein 6 (nsp6); Non-…	Bat coronavirus Rp3/2004 (BtCoV/Rp3/2004) (SARS-like coronavirus Rp3)	ATP-binding;Activation of host autophagy by virus;Decay of host mRNAs by virus;Endonuclease;Eukaryotic host gene expression shutoff by virus;Eukaryotic host translation shutoff by virus;Exonuclease;Helicase;Host cytoplasm;Host gene expression shutoff by virus;Host mRNA suppression by virus;Host membrane;Host-virus interaction;Hydrolase;Inhibition of host ISG15 by virus;Inhibition of host NF-kappa…	induction by virus of catabolism of host mRNA [GO:0039595]; induction by virus of host autophagy [GO:0039520]; methylation [GO:0032259]; modulation by virus of host protein ubiquitination [GO:0039648]; suppression by virus of host ISG15 activity [GO:0039579]; suppression by virus of host NF-kappaB transcription factor activity [GO:0039644]; suppression by virus of host type I interferon-mediated …	host cell endoplasmic reticulum-Golgi intermediate compartment [GO:0044172]; host cell membrane [GO:0033644]; host cell perinuclear region of cytoplasm [GO:0044220]; integral component of membrane [GO:0016021]	ATP binding [GO:0005524]; cysteine-type endopeptidase activity [GO:0004197]; DNA helicase activity [GO:0003678]; endonuclease activity [GO:0004519]; exoribonuclease activity [GO:0004532]; G-quadruplex RNA binding [GO:0002151]; methyltransferase activity [GO:0008168]; RNA-directed 5'-3' RNA polymerase activity [GO:0003968]; RNA helicase activity [GO:0003724]; single-stranded RNA binding [GO:000372…	METAL 4302; /note="Zinc 1"; /evidence="ECO:0000255|PROSITE-ProRule:PRU01297"; METAL 4305; /note="Zinc 1"; /evidence="ECO:0000255|PROSITE-ProRule:PRU01297"; METAL 4311; /note="Zinc 1"; /evidence="ECO:0000255|PROSITE-ProRule:PRU01297"; METAL 4318; /note="Zinc 1"; /evidence="ECO:0000255|PROSITE-ProRule:PRU01297"; METAL 4345; /note="Zinc 2"; /evidence="ECO:0000255|PROSITE-ProRule:PRU01297"; METAL 434…	NP_BIND 5581..5588; /note="ATP"; /evidence="ECO:0000250"		CATALYTIC ACTIVITY: Reaction=a ribonucleoside 5'-triphosphate + RNA(n) = diphosphate + RNA(n+1); Xref=Rhea:RHEA:21248, Rhea:RHEA-COMP:11128, Rhea:RHEA-COMP:11129, ChEBI:CHEBI:33019, ChEBI:CHEBI:61557, ChEBI:CHEBI:83400; EC=2.7.7.48; Evidence={ECO:0000255|PROSITE-ProRule:PRU00539}; CATALYTIC ACTIVITY: Reaction=ATP + H2O = ADP + H(+) + phosphate; Xref=Rhea:RHEA:13065, ChEBI:CHEBI:15377, ChEBI:CHEBI…		FUNCTION: The replicase polyprotein of coronaviruses is a multifunctional protein: it contains the activities necessary for the transcription of negative stranded RNA, leader RNA, subgenomic mRNAs and progeny virion RNA as well as proteinases responsible for the cleavage of the polyprotein into functional products. {ECO:0000250|UniProtKB:P0C6X7}.; FUNCTION: [Host translation inhibitor nsp1]: Inhi…	ACT_SITE 1649; /note="For PL-PRO activity"; /evidence="ECO:0000255|PROSITE-ProRule:PRU00444"; ACT_SITE 1810; /note="For PL-PRO activity"; /evidence="ECO:0000255|PROSITE-ProRule:PRU00444"; ACT_SITE 3279; /note="For 3CL-PRO activity"; /evidence="ECO:0000255|PROSITE-ProRule:PRU00772"; ACT_SITE 3383; /note="For 3CL-PRO activity"; /evidence="ECO:0000255|PROSITE-ProRule:PRU00772"; ACT_SITE 5126; /evide…							Orthornavirae	837989	767797	93748	64301	660	379	300	7043	1711	46705	13688	11529	10	143	1975	559	24	6	35	55	497	3	44	91	21	90	1935	2293
Q0Q485	Q0Q485	2'-O-methyltransferase (EC 2.7.7.48) (EC 3.4.19.12) (EC 3.4.22.69) (EC 3.6.4.12) (EC 3.6.4.13) (3C-like proteinase) (Growth factor-like peptide) (Guanine-N7 methyltransferase) (Helicase) (Host translation inhibitor nsp1) (Leader protein) (NendoU) (Non-structural protein 10) (Non-structural protein 2) (Non-structural protein 3) (Non-structural protein 4) (Non-structural protein 6) (Non-structural …	Bat CoV 273/2005	ATP-binding;Activation of host autophagy by virus;Decay of host mRNAs by virus;Endonuclease;Eukaryotic host gene expression shutoff by virus;Eukaryotic host translation shutoff by virus;Exonuclease;Helicase;Host cytoplasm;Host gene expression shutoff by virus;Host mRNA suppression by virus;Host membrane;Host-virus interaction;Hydrolase;Inhibition of host ISG15 by virus;Inhibition of host NF-kappa…	induction by virus of catabolism of host mRNA [GO:0039595]; induction by virus of host autophagy [GO:0039520]; methylation [GO:0032259]; modulation by virus of host protein ubiquitination [GO:0039648]; suppression by virus of host ISG15 activity [GO:0039579]; suppression by virus of host NF-kappaB transcription factor activity [GO:0039644]; suppression by virus of host type I interferon-mediated …	endoplasmic reticulum-Golgi intermediate compartment [GO:0005793]; host cell endoplasmic reticulum-Golgi intermediate compartment [GO:0044172]; host cell membrane [GO:0033644]; host cell perinuclear region of cytoplasm [GO:0044220]; integral component of membrane [GO:0016021]	ATP binding [GO:0005524]; cysteine-type endopeptidase activity [GO:0004197]; DNA helicase activity [GO:0003678]; endonuclease activity [GO:0004519]; exoribonuclease activity [GO:0004532]; G-quadruplex RNA binding [GO:0002151]; methyltransferase activity [GO:0008168]; RNA-directed 5'-3' RNA polymerase activity [GO:0003968]; RNA helicase activity [GO:0003724]; single-stranded RNA binding [GO:000372…						FUNCTION: Forms a hexadecamer with nsp7 (8 subunits of each) that may participate in viral replication by acting as a primase. Alternatively, may synthesize substantially longer products than oligonucleotide primers. {ECO:0000256|ARBA:ARBA00002182}.; FUNCTION: Forms a hexadecamer with nsp8 (8 subunits of each) that may participate in viral replication by acting as a primase. Alternatively, may sy…								Orthornavirae	824652	624277	70039	41213	809	599	74	305	1814	34727	12605	8687	9	105	1709	434	14	5	33	67	443	5	32	98	14	73	1597	1551
Q0Q468	Q0Q468	Nucleoprotein (Nucleocapsid protein) (NC) (Protein N)	Bat coronavirus 279/2005 (BtCoV) (BtCoV/279/2005)	ADP-ribosylation;Host Golgi apparatus;Phosphoprotein;RNA-binding;Reference proteome;Ribonucleoprotein;Transcription;Transcription regulation;Viral nucleoprotein;Virion		host cell endoplasmic reticulum-Golgi intermediate compartment [GO:0044172]; host cell Golgi apparatus [GO:0044177]; viral nucleocapsid [GO:0019013]	RNA binding [GO:0003723]						FUNCTION: Packages the positive strand viral genome RNA into a helical ribonucleocapsid (RNP) and plays a fundamental role during virion assembly through its interactions with the viral genome and membrane protein M. Plays an important role in enhancing the efficiency of subgenomic viral RNA transcription as well as viral replication. {ECO:0000255|HAMAP-Rule:MF_04096}.								Orthornavirae	613705	753033	50753	47317	577	539	18	845	510	15667	16213	18844	5	260	999	238	15	4	20	41	327	2	19	41	3	57	1951	1239
R9QTH2	R9QTH2	3C-like proteinase (EC 3.4.19.12) (EC 3.4.22.69) (Growth factor-like peptide) (Leader protein) (Non-structural protein 10) (Non-structural protein 2) (Non-structural protein 3) (Non-structural protein 4) (Non-structural protein 6) (Non-structural protein 7) (Non-structural protein 8) (Non-structural protein 9) (Papain-like proteinase) (p65 homolog)	Bat coronavirus Cp/Yunnan2011	Activation of host autophagy by virus;Decay of host mRNAs by virus;Eukaryotic host gene expression shutoff by virus;Eukaryotic host translation shutoff by virus;Host cytoplasm;Host gene expression shutoff by virus;Host mRNA suppression by virus;Host membrane;Host-virus interaction;Hydrolase;Inhibition of host ISG15 by virus;Inhibition of host innate immune response by virus;Inhibition of host int…	induction by virus of catabolism of host mRNA [GO:0039595]; induction by virus of host autophagy [GO:0039520]; modulation by virus of host protein ubiquitination [GO:0039648]; suppression by virus of host gene expression [GO:0039657]; suppression by virus of host ISG15 activity [GO:0039579]; suppression by virus of host type I interferon-mediated signaling pathway [GO:0039502]; viral genome repli…	host cell membrane [GO:0033644]; host cell perinuclear region of cytoplasm [GO:0044220]; integral component of membrane [GO:0016021]	cysteine-type endopeptidase activity [GO:0004197]; G-quadruplex RNA binding [GO:0002151]; single-stranded RNA binding [GO:0003727]; thiol-dependent deubiquitinase [GO:0004843]; transferase activity [GO:0016740]; zinc ion binding [GO:0008270]														Orthornavirae	445241	388197	25013	17706	194	25	21	784	638	17096	6819	5568	3	78	854	211	10	4	51	29	476	0	31	56	9	38	886	733
Q3I5I7	Q3I5I7	Nucleoprotein (Nucleocapsid protein) (NC) (Protein N)	Bat coronavirus Rp3/2004 (BtCoV/Rp3/2004) (SARS-like coronavirus Rp3)	ADP-ribosylation;Host Golgi apparatus;Phosphoprotein;RNA-binding;Ribonucleoprotein;Transcription;Transcription regulation;Viral nucleoprotein;Virion		host cell endoplasmic reticulum-Golgi intermediate compartment [GO:0044172]; host cell Golgi apparatus [GO:0044177]; viral nucleocapsid [GO:0019013]	RNA binding [GO:0003723]						FUNCTION: Packages the positive strand viral genome RNA into a helical ribonucleocapsid (RNP) and plays a fundamental role during virion assembly through its interactions with the viral genome and membrane protein M. Plays an important role in enhancing the efficiency of subgenomic viral RNA transcription as well as viral replication. {ECO:0000255|HAMAP-Rule:MF_04096}.								Orthornavirae	384419	284330	27729	16735	729	406	39	740	451	9301	9691	6606	9	168	900	220	4	1	14	16	137	1	15	12	4	67	1041	318
Q3LZX4	Q3LZX4	Nucleoprotein (Nucleocapsid protein) (NC) (Protein N)	Bat coronavirus HKU3 (BtCoV) (SARS-like coronavirus HKU3)	ADP-ribosylation;Host Golgi apparatus;Phosphoprotein;RNA-binding;Ribonucleoprotein;Transcription;Transcription regulation;Viral nucleoprotein;Virion		host cell endoplasmic reticulum-Golgi intermediate compartment [GO:0044172]; host cell Golgi apparatus [GO:0044177]; viral nucleocapsid [GO:0019013]	RNA binding [GO:0003723]						FUNCTION: Packages the positive strand viral genome RNA into a helical ribonucleocapsid (RNP) and plays a fundamental role during virion assembly through its interactions with the viral genome and membrane protein M. Plays an important role in enhancing the efficiency of subgenomic viral RNA transcription as well as viral replication. {ECO:0000255|HAMAP-Rule:MF_04096}.								Orthornavirae	186457	400420	13377	23755	898	1260	18	1401	106	15803	3766	9530	0	107	68	28	0	0	3	3	5	0	0	1	0	11	662	121
D2DJW2	D2DJW2	2'-O-methyltransferase (EC 2.7.7.48) (EC 3.4.19.12) (EC 3.4.22.69) (EC 3.6.4.12) (EC 3.6.4.13) (3C-like proteinase) (Growth factor-like peptide) (Guanine-N7 methyltransferase) (Helicase) (Host translation inhibitor nsp1) (Leader protein) (NendoU) (Non-structural protein 10) (Non-structural protein 2) (Non-structural protein 3) (Non-structural protein 4) (Non-structural protein 6) (Non-structural …	SARS coronavirus Rs_672/2006	ATP-binding;Activation of host autophagy by virus;Decay of host mRNAs by virus;Endonuclease;Eukaryotic host gene expression shutoff by virus;Eukaryotic host translation shutoff by virus;Exonuclease;Helicase;Host cytoplasm;Host gene expression shutoff by virus;Host mRNA suppression by virus;Host membrane;Host-virus interaction;Hydrolase;Inhibition of host ISG15 by virus;Inhibition of host NF-kappa…	induction by virus of catabolism of host mRNA [GO:0039595]; induction by virus of host autophagy [GO:0039520]; methylation [GO:0032259]; modulation by virus of host protein ubiquitination [GO:0039648]; suppression by virus of host ISG15 activity [GO:0039579]; suppression by virus of host NF-kappaB transcription factor activity [GO:0039644]; suppression by virus of host type I interferon-mediated …	endoplasmic reticulum-Golgi intermediate compartment [GO:0005793]; host cell endoplasmic reticulum-Golgi intermediate compartment [GO:0044172]; host cell membrane [GO:0033644]; host cell perinuclear region of cytoplasm [GO:0044220]; integral component of membrane [GO:0016021]	ATP binding [GO:0005524]; cysteine-type endopeptidase activity [GO:0004197]; DNA helicase activity [GO:0003678]; endonuclease activity [GO:0004519]; exoribonuclease activity [GO:0004532]; G-quadruplex RNA binding [GO:0002151]; methyltransferase activity [GO:0008168]; RNA-directed 5'-3' RNA polymerase activity [GO:0003968]; RNA helicase activity [GO:0003724]; single-stranded RNA binding [GO:000372…						FUNCTION: Forms a hexadecamer with nsp7 (8 subunits of each) that may participate in viral replication by acting as a primase. Alternatively, may synthesize substantially longer products than oligonucleotide primers. {ECO:0000256|ARBA:ARBA00002182}.; FUNCTION: Forms a hexadecamer with nsp8 (8 subunits of each) that may participate in viral replication by acting as a primase. Alternatively, may sy…								Orthornavirae	351336	166182	45119	16717	2261	953	7	110	927	11159	2642	1397	0	23	565	123	8	1	37	9	275	1	17	24	1	19	287	732
R9QTB2	R9QTB2	3C-like proteinase (EC 3.4.19.12) (EC 3.4.22.69) (Growth factor-like peptide) (Leader protein) (Non-structural protein 10) (Non-structural protein 2) (Non-structural protein 3) (Non-structural protein 4) (Non-structural protein 6) (Non-structural protein 7) (Non-structural protein 8) (Non-structural protein 9) (Papain-like proteinase) (p65 homolog)	Bat coronavirus Rp/Shaanxi2011	Activation of host autophagy by virus;Decay of host mRNAs by virus;Eukaryotic host gene expression shutoff by virus;Eukaryotic host translation shutoff by virus;Host cytoplasm;Host gene expression shutoff by virus;Host mRNA suppression by virus;Host membrane;Host-virus interaction;Hydrolase;Inhibition of host ISG15 by virus;Inhibition of host innate immune response by virus;Inhibition of host int…	induction by virus of catabolism of host mRNA [GO:0039595]; induction by virus of host autophagy [GO:0039520]; modulation by virus of host protein ubiquitination [GO:0039648]; suppression by virus of host gene expression [GO:0039657]; suppression by virus of host ISG15 activity [GO:0039579]; suppression by virus of host type I interferon-mediated signaling pathway [GO:0039502]; viral genome repli…	host cell membrane [GO:0033644]; host cell perinuclear region of cytoplasm [GO:0044220]; integral component of membrane [GO:0016021]	cysteine-type endopeptidase activity [GO:0004197]; G-quadruplex RNA binding [GO:0002151]; single-stranded RNA binding [GO:0003727]; thiol-dependent deubiquitinase [GO:0004843]; transferase activity [GO:0016740]; zinc ion binding [GO:0008270]														Orthornavirae	207858	176275	15430	10474	142	280	28	423	752	14911	4230	3072	0	42	533	148	4	1	13	16	135	0	15	28	4	20	483	562
B8Q8S4	B8Q8S4	2'-O-methyltransferase (EC 2.7.7.48) (EC 3.4.19.12) (EC 3.4.22.69) (EC 3.6.4.12) (EC 3.6.4.13) (3C-like proteinase) (Growth factor-like peptide) (Guanine-N7 methyltransferase) (Helicase) (Host translation inhibitor nsp1) (Leader protein) (NendoU) (Non-structural protein 10) (Non-structural protein 2) (Non-structural protein 3) (Non-structural protein 4) (Non-structural protein 6) (Non-structural …	SARS coronavirus BJ182b	ATP-binding;Activation of host autophagy by virus;Decay of host mRNAs by virus;Endonuclease;Eukaryotic host gene expression shutoff by virus;Eukaryotic host translation shutoff by virus;Exonuclease;Helicase;Host cytoplasm;Host gene expression shutoff by virus;Host mRNA suppression by virus;Host membrane;Host-virus interaction;Hydrolase;Inhibition of host ISG15 by virus;Inhibition of host NF-kappa…	induction by virus of catabolism of host mRNA [GO:0039595]; induction by virus of host autophagy [GO:0039520]; methylation [GO:0032259]; modulation by virus of host protein ubiquitination [GO:0039648]; suppression by virus of host ISG15 activity [GO:0039579]; suppression by virus of host NF-kappaB transcription factor activity [GO:0039644]; suppression by virus of host type I interferon-mediated …	endoplasmic reticulum-Golgi intermediate compartment [GO:0005793]; host cell endoplasmic reticulum-Golgi intermediate compartment [GO:0044172]; host cell membrane [GO:0033644]; host cell perinuclear region of cytoplasm [GO:0044220]; integral component of membrane [GO:0016021]	ATP binding [GO:0005524]; cysteine-type endopeptidase activity [GO:0004197]; DNA helicase activity [GO:0003678]; endonuclease activity [GO:0004519]; exoribonuclease activity [GO:0004532]; G-quadruplex RNA binding [GO:0002151]; methyltransferase activity [GO:0008168]; RNA-directed 5'-3' RNA polymerase activity [GO:0003968]; RNA helicase activity [GO:0003724]; single-stranded RNA binding [GO:000372…						FUNCTION: Forms a hexadecamer with nsp7 (8 subunits of each) that may participate in viral replication by acting as a primase. Alternatively, may synthesize substantially longer products than oligonucleotide primers. {ECO:0000256|ARBA:ARBA00002182}.; FUNCTION: Forms a hexadecamer with nsp8 (8 subunits of each) that may participate in viral replication by acting as a primase. Alternatively, may sy…								Orthornavirae	177139	125793	9976	5706	994	525	198	4362	681	11284	2188	1301	2	32	293	84	3	0	10	12	126	1	8	13	6	21	274	373
D5HJT3	D5HJT3	2'-O-methyltransferase (EC 2.7.7.48) (EC 3.4.19.12) (EC 3.4.22.69) (EC 3.6.4.12) (EC 3.6.4.13) (3C-like proteinase) (Growth factor-like peptide) (Guanine-N7 methyltransferase) (Helicase) (Host translation inhibitor nsp1) (Leader protein) (NendoU) (Non-structural protein 10) (Non-structural protein 2) (Non-structural protein 3) (Non-structural protein 4) (Non-structural protein 6) (Non-structural …	Bat SARS coronavirus HKU3-7	ATP-binding;Activation of host autophagy by virus;Decay of host mRNAs by virus;Endonuclease;Eukaryotic host gene expression shutoff by virus;Eukaryotic host translation shutoff by virus;Exonuclease;Helicase;Host cytoplasm;Host gene expression shutoff by virus;Host mRNA suppression by virus;Host membrane;Host-virus interaction;Hydrolase;Inhibition of host ISG15 by virus;Inhibition of host NF-kappa…	induction by virus of catabolism of host mRNA [GO:0039595]; induction by virus of host autophagy [GO:0039520]; methylation [GO:0032259]; modulation by virus of host protein ubiquitination [GO:0039648]; suppression by virus of host ISG15 activity [GO:0039579]; suppression by virus of host NF-kappaB transcription factor activity [GO:0039644]; suppression by virus of host type I interferon-mediated …	endoplasmic reticulum-Golgi intermediate compartment [GO:0005793]; host cell endoplasmic reticulum-Golgi intermediate compartment [GO:0044172]; host cell membrane [GO:0033644]; host cell perinuclear region of cytoplasm [GO:0044220]; integral component of membrane [GO:0016021]	ATP binding [GO:0005524]; cysteine-type endopeptidase activity [GO:0004197]; DNA helicase activity [GO:0003678]; endonuclease activity [GO:0004519]; exoribonuclease activity [GO:0004532]; G-quadruplex RNA binding [GO:0002151]; methyltransferase activity [GO:0008168]; RNA-directed 5'-3' RNA polymerase activity [GO:0003968]; RNA helicase activity [GO:0003724]; single-stranded RNA binding [GO:000372…						FUNCTION: Forms a hexadecamer with nsp7 (8 subunits of each) that may participate in viral replication by acting as a primase. Alternatively, may synthesize substantially longer products than oligonucleotide primers. {ECO:0000256|ARBA:ARBA00002182}.; FUNCTION: Forms a hexadecamer with nsp8 (8 subunits of each) that may participate in viral replication by acting as a primase. Alternatively, may sy…								Orthornavirae	156203	87870	11568	4917	594	411	9	229	418	3887	2610	1466	2	32	642	158	5	3	9	14	168	3	10	22	2	21	361	369
P59595	P59595	Nucleoprotein (Nucleocapsid protein) (NC) (Protein N)	Severe acute respiratory syndrome coronavirus (SARS-CoV)	3D-structure;ADP-ribosylation;Host Golgi apparatus;Host cytoplasm;Host-virus interaction;Phosphoprotein;RNA-binding;Reference proteome;Ribonucleoprotein;Transcription;Transcription regulation;Viral nucleoprotein;Virion	viral protein processing [GO:0019082]; viral translation [GO:0019081]	host cell endoplasmic reticulum-Golgi intermediate compartment [GO:0044172]; host cell Golgi apparatus [GO:0044177]; host cell perinuclear region of cytoplasm [GO:0044220]; viral capsid [GO:0019028]; viral nucleocapsid [GO:0019013]	identical protein binding [GO:0042802]; RNA binding [GO:0003723]						FUNCTION: Packages the positive strand viral genome RNA into a helical ribonucleocapsid (RNP) and plays a fundamental role during virion assembly through its interactions with the viral genome and membrane protein M. Plays an important role in enhancing the efficiency of subgenomic viral RNA transcription as well as viral replication (PubMed:17210170). May modulate transforming growth factor-beta…								Orthornavirae	159694	67973	11245	3858	31	0	38	395	162	3707	5239	2189	3	53	511	110	5	3	9	19	109	4	11	11	3	37	423	453
Q0QDZ2	Q0QDZ2	3C-like proteinase (EC 3.4.19.12) (EC 3.4.22.69) (Growth factor-like peptide) (Leader protein) (Non-structural protein 10) (Non-structural protein 2) (Non-structural protein 3) (Non-structural protein 4) (Non-structural protein 6) (Non-structural protein 7) (Non-structural protein 8) (Non-structural protein 9) (Papain-like proteinase) (p65 homolog)	Bat SARS CoV Rf1/2004	Activation of host autophagy by virus;Decay of host mRNAs by virus;Eukaryotic host gene expression shutoff by virus;Eukaryotic host translation shutoff by virus;Host cytoplasm;Host gene expression shutoff by virus;Host mRNA suppression by virus;Host membrane;Host-virus interaction;Hydrolase;Inhibition of host ISG15 by virus;Inhibition of host innate immune response by virus;Inhibition of host int…	induction by virus of catabolism of host mRNA [GO:0039595]; induction by virus of host autophagy [GO:0039520]; modulation by virus of host protein ubiquitination [GO:0039648]; suppression by virus of host gene expression [GO:0039657]; suppression by virus of host ISG15 activity [GO:0039579]; suppression by virus of host type I interferon-mediated signaling pathway [GO:0039502]; viral genome repli…	host cell membrane [GO:0033644]; host cell perinuclear region of cytoplasm [GO:0044220]; integral component of membrane [GO:0016021]	cysteine-type endopeptidase activity [GO:0004197]; G-quadruplex RNA binding [GO:0002151]; single-stranded RNA binding [GO:0003727]; thiol-dependent deubiquitinase [GO:0004843]; transferase activity [GO:0016740]; zinc ion binding [GO:0008270]														Orthornavirae	86962	103382	3161	3133	26	73	0	5	835	21623	1065	1230	1	29	99	27	0	0	0	2	5	0	1	11	0	14	159	40
V5R152	V5R152	ORF1ab polyprotein (RNA-directed RNA polymerase) (Replicase polyprotein 1ab) (Fragment)	Betacoronavirus Rhinolophus hipposideros/Italy/187632-2/2012	Nucleotidyltransferase;RNA-directed RNA polymerase;Transferase	transcription, DNA-templated [GO:0006351]		RNA binding [GO:0003723]; RNA-directed 5'-3' RNA polymerase activity [GO:0003968]														Orthornavirae	103699	87630	10274	7009	36	0	3	34	234	5034	1853	1548	1	10	296	114	7	1	4	8	90	0	5	26	0	20	299	243
Q0QDY1	Q0QDY1	3C-like proteinase (EC 3.4.19.12) (EC 3.4.22.69) (Growth factor-like peptide) (Leader protein) (Non-structural protein 10) (Non-structural protein 2) (Non-structural protein 3) (Non-structural protein 4) (Non-structural protein 6) (Non-structural protein 7) (Non-structural protein 8) (Non-structural protein 9) (Papain-like proteinase) (p65 homolog)	Bat SARS CoV Rm1/2004	Activation of host autophagy by virus;Decay of host mRNAs by virus;Eukaryotic host gene expression shutoff by virus;Eukaryotic host translation shutoff by virus;Host cytoplasm;Host gene expression shutoff by virus;Host mRNA suppression by virus;Host membrane;Host-virus interaction;Hydrolase;Inhibition of host ISG15 by virus;Inhibition of host innate immune response by virus;Inhibition of host int…	induction by virus of catabolism of host mRNA [GO:0039595]; induction by virus of host autophagy [GO:0039520]; modulation by virus of host protein ubiquitination [GO:0039648]; suppression by virus of host gene expression [GO:0039657]; suppression by virus of host ISG15 activity [GO:0039579]; suppression by virus of host type I interferon-mediated signaling pathway [GO:0039502]; viral genome repli…	host cell membrane [GO:0033644]; host cell perinuclear region of cytoplasm [GO:0044220]; integral component of membrane [GO:0016021]	cysteine-type endopeptidase activity [GO:0004197]; G-quadruplex RNA binding [GO:0002151]; single-stranded RNA binding [GO:0003727]; thiol-dependent deubiquitinase [GO:0004843]; transferase activity [GO:0016740]; zinc ion binding [GO:0008270]														Orthornavirae	93923	81178	8332	5401	44	96	44	388	100	1746	1550	1247	0	21	291	72	2	4	4	16	106	0	13	21	1	16	266	472
Q6S8D8	Q6S8D8	2'-O-methyltransferase (EC 2.7.7.48) (EC 3.4.19.12) (EC 3.4.22.69) (EC 3.6.4.12) (EC 3.6.4.13) (3C-like proteinase) (Growth factor-like peptide) (Guanine-N7 methyltransferase) (Helicase) (Host translation inhibitor nsp1) (Leader protein) (NendoU) (Non-structural protein 10) (Non-structural protein 2) (Non-structural protein 3) (Non-structural protein 4) (Non-structural protein 6) (Non-structural …	SARS coronavirus ShanghaiQXC2	ATP-binding;Activation of host autophagy by virus;Decay of host mRNAs by virus;Endonuclease;Eukaryotic host gene expression shutoff by virus;Eukaryotic host translation shutoff by virus;Exonuclease;Helicase;Host cytoplasm;Host gene expression shutoff by virus;Host mRNA suppression by virus;Host membrane;Host-virus interaction;Hydrolase;Inhibition of host ISG15 by virus;Inhibition of host NF-kappa…	induction by virus of catabolism of host mRNA [GO:0039595]; induction by virus of host autophagy [GO:0039520]; methylation [GO:0032259]; modulation by virus of host protein ubiquitination [GO:0039648]; suppression by virus of host ISG15 activity [GO:0039579]; suppression by virus of host NF-kappaB transcription factor activity [GO:0039644]; suppression by virus of host type I interferon-mediated …	endoplasmic reticulum-Golgi intermediate compartment [GO:0005793]; host cell endoplasmic reticulum-Golgi intermediate compartment [GO:0044172]; host cell membrane [GO:0033644]; host cell perinuclear region of cytoplasm [GO:0044220]; integral component of membrane [GO:0016021]	ATP binding [GO:0005524]; cysteine-type endopeptidase activity [GO:0004197]; DNA helicase activity [GO:0003678]; endonuclease activity [GO:0004519]; exoribonuclease activity [GO:0004532]; G-quadruplex RNA binding [GO:0002151]; methyltransferase activity [GO:0008168]; RNA-directed 5'-3' RNA polymerase activity [GO:0003968]; RNA helicase activity [GO:0003724]; single-stranded RNA binding [GO:000372…						FUNCTION: Forms a hexadecamer with nsp7 (8 subunits of each) that may participate in viral replication by acting as a primase. Alternatively, may synthesize substantially longer products than oligonucleotide primers. {ECO:0000256|ARBA:ARBA00002182}.; FUNCTION: Forms a hexadecamer with nsp8 (8 subunits of each) that may participate in viral replication by acting as a primase. Alternatively, may sy…								Orthornavirae	91027	68966	4884	3053	32	2	0	4	281	4606	1358	873	1	9	247	63	2	3	11	8	95	0	5	6	0	14	161	188
R9QTJ6	R9QTJ6	Growth factor-like peptide (EC 3.6.4.13) (NendoU) (Non-structural protein 2) (Non-structural protein 4) (Non-structural protein 8) (ORF1ab polyprotein) (RNA-directed RNA polymerase) (Replicase polyprotein 1ab) (Uridylate-specific endoribonuclease)	Bat coronavirus Cp/Yunnan2011	ATP-binding;Helicase;Hydrolase;Membrane;Metal-binding;Methyltransferase;Nucleotide-binding;Nucleotidyltransferase;RNA-directed RNA polymerase;Reference proteome;Ribosomal frameshifting;Transferase;Viral RNA replication;Zinc;Zinc-finger	methylation [GO:0032259]; transcription, DNA-templated [GO:0006351]; viral RNA genome replication [GO:0039694]	host cell membrane [GO:0033644]; membrane [GO:0016020]	ATP binding [GO:0005524]; exoribonuclease activity [GO:0004532]; methyltransferase activity [GO:0008168]; RNA binding [GO:0003723]; RNA-directed 5'-3' RNA polymerase activity [GO:0003968]; RNA helicase activity [GO:0003724]; zinc ion binding [GO:0008270]														Orthornavirae	49673	55921	2870	2409	387	357	0	1	12	246	780	834	0	4	57	22	0	0	0	2	1	0	0	0	0	3	115	23
R9QTA1	R9QTA1	Growth factor-like peptide (EC 3.6.4.13) (NendoU) (Non-structural protein 2) (Non-structural protein 4) (Non-structural protein 8) (ORF1ab polyprotein) (RNA-directed RNA polymerase) (Replicase polyprotein 1ab) (Uridylate-specific endoribonuclease)	Bat coronavirus Rp/Shaanxi2011	ATP-binding;Helicase;Hydrolase;Membrane;Metal-binding;Methyltransferase;Nucleotide-binding;Nucleotidyltransferase;RNA-directed RNA polymerase;Reference proteome;Ribosomal frameshifting;Transferase;Viral RNA replication;Zinc;Zinc-finger	methylation [GO:0032259]; transcription, DNA-templated [GO:0006351]; viral RNA genome replication [GO:0039694]	host cell membrane [GO:0033644]; membrane [GO:0016020]	ATP binding [GO:0005524]; exoribonuclease activity [GO:0004532]; methyltransferase activity [GO:0008168]; RNA binding [GO:0003723]; RNA-directed 5'-3' RNA polymerase activity [GO:0003968]; RNA helicase activity [GO:0003724]; zinc ion binding [GO:0008270]														Orthornavirae	67827	24233	6414	2200	24	3	1	22	25	290	971	341	2	12	354	89	7	2	4	20	166	0	12	15	1	27	120	250
D5HJU2	D5HJU2	Nucleoprotein (Nucleocapsid protein) (NC) (Protein N)	Bat SARS coronavirus HKU3-7	ADP-ribosylation;Host Golgi apparatus;Phosphoprotein;RNA-binding;Ribonucleoprotein;Transcription;Transcription regulation;Viral nucleoprotein;Virion		host cell endoplasmic reticulum-Golgi intermediate compartment [GO:0044172]; host cell Golgi apparatus [GO:0044177]; viral nucleocapsid [GO:0019013]	RNA binding [GO:0003723]						FUNCTION: Packages the positive strand viral genome RNA into a helical ribonucleocapsid (RNP) and plays a fundamental role during virion assembly through its interactions with the viral genome and membrane protein M. Plays an important role in enhancing the efficiency of subgenomic viral RNA transcription as well as viral replication. {ECO:0000256|HAMAP-Rule:MF_04096, ECO:0000256|PIRNR:PIRNR00388…								Orthornavirae	36961	37234	4568	4758	17	1	0	60	52	5660	703	676	0	24	103	24	2	1	1	9	43	0	7	3	1	8	133	177
U5WL93	U5WL93	2'-O-methyltransferase (EC 2.7.7.48) (EC 3.4.19.12) (EC 3.4.22.69) (EC 3.6.4.12) (EC 3.6.4.13) (3C-like proteinase) (Growth factor-like peptide) (Guanine-N7 methyltransferase) (Helicase) (Host translation inhibitor nsp1) (Leader protein) (NendoU) (Non-structural protein 10) (Non-structural protein 2) (Non-structural protein 3) (Non-structural protein 4) (Non-structural protein 6) (Non-structural …	Bat SARS-like coronavirus RsSHC014	ATP-binding;Activation of host autophagy by virus;Decay of host mRNAs by virus;Endonuclease;Eukaryotic host gene expression shutoff by virus;Eukaryotic host translation shutoff by virus;Exonuclease;Helicase;Host cytoplasm;Host gene expression shutoff by virus;Host mRNA suppression by virus;Host membrane;Host-virus interaction;Hydrolase;Inhibition of host ISG15 by virus;Inhibition of host NF-kappa…	induction by virus of catabolism of host mRNA [GO:0039595]; induction by virus of host autophagy [GO:0039520]; methylation [GO:0032259]; modulation by virus of host protein ubiquitination [GO:0039648]; suppression by virus of host ISG15 activity [GO:0039579]; suppression by virus of host NF-kappaB transcription factor activity [GO:0039644]; suppression by virus of host type I interferon-mediated …	endoplasmic reticulum-Golgi intermediate compartment [GO:0005793]; host cell endoplasmic reticulum-Golgi intermediate compartment [GO:0044172]; host cell membrane [GO:0033644]; host cell perinuclear region of cytoplasm [GO:0044220]; integral component of membrane [GO:0016021]	ATP binding [GO:0005524]; cysteine-type endopeptidase activity [GO:0004197]; DNA helicase activity [GO:0003678]; endonuclease activity [GO:0004519]; exoribonuclease activity [GO:0004532]; G-quadruplex RNA binding [GO:0002151]; methyltransferase activity [GO:0008168]; RNA-directed 5'-3' RNA polymerase activity [GO:0003968]; RNA helicase activity [GO:0003724]; single-stranded RNA binding [GO:000372…						FUNCTION: Forms a hexadecamer with nsp7 (8 subunits of each) that may participate in viral replication by acting as a primase. Alternatively, may synthesize substantially longer products than oligonucleotide primers. {ECO:0000256|ARBA:ARBA00002182}.; FUNCTION: Forms a hexadecamer with nsp8 (8 subunits of each) that may participate in viral replication by acting as a primase. Alternatively, may sy…								Orthornavirae	53276	25909	2949	601	20	1	0	157	127	3572	661	372	1	15	125	42	1	0	2	5	45	0	4	7	1	4	82	119
A8JGB2	A8JGB2	DEAH-box RNA helicase (Fragment)	Chlamydomonas reinhardtii (Chlamydomonas smithii)	ATP-binding;Helicase;Hydrolase;Membrane;Nucleotide-binding;Transmembrane;Transmembrane helix		integral component of membrane [GO:0016021]	ATP binding [GO:0005524]; hydrolase activity [GO:0016787]; RNA helicase activity [GO:0003724]				CATALYTIC ACTIVITY: Reaction=ATP + H2O = ADP + H(+) + phosphate; Xref=Rhea:RHEA:13065, ChEBI:CHEBI:15377, ChEBI:CHEBI:15378, ChEBI:CHEBI:30616, ChEBI:CHEBI:43474, ChEBI:CHEBI:456216; EC=3.6.4.13; Evidence={ECO:0000256|ARBA:ARBA00001556};										Viridiplantae	23980	228	19058	286	2026	10	3929	25688	637	8439	18423	275	44	561	1	0	32	34	122	16	69	14	38	14	6	54	936	8
U5WLB9	U5WLB9	2'-O-methyltransferase (EC 2.7.7.48) (EC 3.4.19.12) (EC 3.4.22.69) (EC 3.6.4.12) (EC 3.6.4.13) (3C-like proteinase) (Growth factor-like peptide) (Guanine-N7 methyltransferase) (Helicase) (Host translation inhibitor nsp1) (Leader protein) (NendoU) (Non-structural protein 10) (Non-structural protein 2) (Non-structural protein 3) (Non-structural protein 4) (Non-structural protein 6) (Non-structural …	Bat SARS-like coronavirus WIV1	ATP-binding;Activation of host autophagy by virus;Decay of host mRNAs by virus;Endonuclease;Eukaryotic host gene expression shutoff by virus;Eukaryotic host translation shutoff by virus;Exonuclease;Helicase;Host cytoplasm;Host gene expression shutoff by virus;Host mRNA suppression by virus;Host membrane;Host-virus interaction;Hydrolase;Inhibition of host ISG15 by virus;Inhibition of host NF-kappa…	induction by virus of catabolism of host mRNA [GO:0039595]; induction by virus of host autophagy [GO:0039520]; methylation [GO:0032259]; modulation by virus of host protein ubiquitination [GO:0039648]; suppression by virus of host ISG15 activity [GO:0039579]; suppression by virus of host NF-kappaB transcription factor activity [GO:0039644]; suppression by virus of host type I interferon-mediated …	endoplasmic reticulum-Golgi intermediate compartment [GO:0005793]; host cell endoplasmic reticulum-Golgi intermediate compartment [GO:0044172]; host cell membrane [GO:0033644]; host cell perinuclear region of cytoplasm [GO:0044220]; integral component of membrane [GO:0016021]	ATP binding [GO:0005524]; cysteine-type endopeptidase activity [GO:0004197]; DNA helicase activity [GO:0003678]; endonuclease activity [GO:0004519]; exoribonuclease activity [GO:0004532]; G-quadruplex RNA binding [GO:0002151]; methyltransferase activity [GO:0008168]; RNA-directed 5'-3' RNA polymerase activity [GO:0003968]; RNA helicase activity [GO:0003724]; single-stranded RNA binding [GO:000372…						FUNCTION: Forms a hexadecamer with nsp7 (8 subunits of each) that may participate in viral replication by acting as a primase. Alternatively, may synthesize substantially longer products than oligonucleotide primers. {ECO:0000256|ARBA:ARBA00002182}.; FUNCTION: Forms a hexadecamer with nsp8 (8 subunits of each) that may participate in viral replication by acting as a primase. Alternatively, may sy…								Orthornavirae	44481	15035	3278	1275	48	10	5	41	52	924	744	194	0	8	128	46	3	0	4	4	49	0	4	9	0	5	123	156
Q692E6	Q692E6	2'-O-methyltransferase (EC 2.7.7.48) (EC 3.4.19.12) (EC 3.4.22.69) (EC 3.6.4.12) (EC 3.6.4.13) (3C-like proteinase) (Growth factor-like peptide) (Guanine-N7 methyltransferase) (Helicase) (Host translation inhibitor nsp1) (Leader protein) (NendoU) (Non-structural protein 10) (Non-structural protein 2) (Non-structural protein 3) (Non-structural protein 4) (Non-structural protein 6) (Non-structural …	SARS coronavirus TJF	ATP-binding;Activation of host autophagy by virus;Decay of host mRNAs by virus;Endonuclease;Eukaryotic host gene expression shutoff by virus;Eukaryotic host translation shutoff by virus;Exonuclease;Helicase;Host cytoplasm;Host gene expression shutoff by virus;Host mRNA suppression by virus;Host membrane;Host-virus interaction;Hydrolase;Inhibition of host ISG15 by virus;Inhibition of host NF-kappa…	induction by virus of catabolism of host mRNA [GO:0039595]; induction by virus of host autophagy [GO:0039520]; methylation [GO:0032259]; modulation by virus of host protein ubiquitination [GO:0039648]; suppression by virus of host ISG15 activity [GO:0039579]; suppression by virus of host NF-kappaB transcription factor activity [GO:0039644]; suppression by virus of host type I interferon-mediated …	endoplasmic reticulum-Golgi intermediate compartment [GO:0005793]; host cell endoplasmic reticulum-Golgi intermediate compartment [GO:0044172]; host cell membrane [GO:0033644]; host cell perinuclear region of cytoplasm [GO:0044220]; integral component of membrane [GO:0016021]	ATP binding [GO:0005524]; cysteine-type endopeptidase activity [GO:0004197]; DNA helicase activity [GO:0003678]; endonuclease activity [GO:0004519]; exoribonuclease activity [GO:0004532]; G-quadruplex RNA binding [GO:0002151]; methyltransferase activity [GO:0008168]; RNA-directed 5'-3' RNA polymerase activity [GO:0003968]; RNA helicase activity [GO:0003724]; single-stranded RNA binding [GO:000372…						FUNCTION: Forms a hexadecamer with nsp7 (8 subunits of each) that may participate in viral replication by acting as a primase. Alternatively, may synthesize substantially longer products than oligonucleotide primers. {ECO:0000256|ARBA:ARBA00002182}.; FUNCTION: Forms a hexadecamer with nsp8 (8 subunits of each) that may participate in viral replication by acting as a primase. Alternatively, may sy…								Orthornavirae	30307	21277	1903	1182	8	0	0	0	0	0	605	413	1	2	93	19	0	1	0	1	10	1	1	3	0	5	90	48
Q6TPE9	Q6TPE9	2'-O-methyltransferase (EC 2.7.7.48) (EC 3.4.19.12) (EC 3.4.22.69) (EC 3.6.4.12) (EC 3.6.4.13) (3C-like proteinase) (Growth factor-like peptide) (Guanine-N7 methyltransferase) (Helicase) (Host translation inhibitor nsp1) (Leader protein) (NendoU) (Non-structural protein 10) (Non-structural protein 2) (Non-structural protein 3) (Non-structural protein 4) (Non-structural protein 6) (Non-structural …	SARS coronavirus GZ02	ATP-binding;Activation of host autophagy by virus;Decay of host mRNAs by virus;Endonuclease;Eukaryotic host gene expression shutoff by virus;Eukaryotic host translation shutoff by virus;Exonuclease;Helicase;Host cytoplasm;Host gene expression shutoff by virus;Host mRNA suppression by virus;Host membrane;Host-virus interaction;Hydrolase;Inhibition of host ISG15 by virus;Inhibition of host NF-kappa…	induction by virus of catabolism of host mRNA [GO:0039595]; induction by virus of host autophagy [GO:0039520]; methylation [GO:0032259]; modulation by virus of host protein ubiquitination [GO:0039648]; suppression by virus of host ISG15 activity [GO:0039579]; suppression by virus of host NF-kappaB transcription factor activity [GO:0039644]; suppression by virus of host type I interferon-mediated …	endoplasmic reticulum-Golgi intermediate compartment [GO:0005793]; host cell endoplasmic reticulum-Golgi intermediate compartment [GO:0044172]; host cell membrane [GO:0033644]; host cell perinuclear region of cytoplasm [GO:0044220]; integral component of membrane [GO:0016021]	ATP binding [GO:0005524]; cysteine-type endopeptidase activity [GO:0004197]; DNA helicase activity [GO:0003678]; endonuclease activity [GO:0004519]; exoribonuclease activity [GO:0004532]; G-quadruplex RNA binding [GO:0002151]; methyltransferase activity [GO:0008168]; RNA-directed 5'-3' RNA polymerase activity [GO:0003968]; RNA helicase activity [GO:0003724]; single-stranded RNA binding [GO:000372…						FUNCTION: Forms a hexadecamer with nsp7 (8 subunits of each) that may participate in viral replication by acting as a primase. Alternatively, may synthesize substantially longer products than oligonucleotide primers. {ECO:0000256|ARBA:ARBA00002182}.; FUNCTION: Forms a hexadecamer with nsp8 (8 subunits of each) that may participate in viral replication by acting as a primase. Alternatively, may sy…								Orthornavirae	16819	19087	1438	1260	16	0	1	473	32	1339	196	248	1	6	74	29	1	0	3	4	23	0	2	6	0	2	53	95
P0C6F5	P0C6F5	Replicase polyprotein 1a (pp1a) (ORF1a polyprotein) [Cleaved into: Non-structural protein 1 (nsp1) (Leader protein); Non-structural protein 2 (nsp2) (p65 homolog); Non-structural protein 3 (nsp3) (EC 3.4.19.12) (EC 3.4.22.69) (PL2-PRO) (Papain-like proteinase) (PL-PRO); Non-structural protein 4 (nsp4); 3C-like proteinase (3CL-PRO) (3CLp) (EC 3.4.22.-) (nsp5); Non-structural protein 6 (nsp6); Non-…	Bat coronavirus 279/2005 (BtCoV) (BtCoV/279/2005)	Activation of host autophagy by virus;Decay of host mRNAs by virus;Eukaryotic host gene expression shutoff by virus;Eukaryotic host translation shutoff by virus;Host cytoplasm;Host gene expression shutoff by virus;Host mRNA suppression by virus;Host membrane;Host-virus interaction;Hydrolase;Inhibition of host IRF3 by virus;Inhibition of host ISG15 by virus;Inhibition of host RLR pathway by virus;…	induction by virus of catabolism of host mRNA [GO:0039595]; induction by virus of host autophagy [GO:0039520]; modulation by virus of host protein ubiquitination [GO:0039648]; suppression by virus of host IRF3 activity [GO:0039548]; suppression by virus of host ISG15 activity [GO:0039579]; suppression by virus of host type I interferon-mediated signaling pathway [GO:0039502]; viral genome replica…	host cell membrane [GO:0033644]; host cell perinuclear region of cytoplasm [GO:0044220]; integral component of membrane [GO:0016021]	cysteine-type endopeptidase activity [GO:0004197]; G-quadruplex RNA binding [GO:0002151]; single-stranded RNA binding [GO:0003727]; thiol-dependent deubiquitinase [GO:0004843]; transferase activity [GO:0016740]; zinc ion binding [GO:0008270]	METAL 4310; /note="Zinc 1"; /evidence="ECO:0000255|PROSITE-ProRule:PRU01297"; METAL 4313; /note="Zinc 1"; /evidence="ECO:0000255|PROSITE-ProRule:PRU01297"; METAL 4319; /note="Zinc 1"; /evidence="ECO:0000255|PROSITE-ProRule:PRU01297"; METAL 4326; /note="Zinc 1"; /evidence="ECO:0000255|PROSITE-ProRule:PRU01297"; METAL 4353; /note="Zinc 2"; /evidence="ECO:0000255|PROSITE-ProRule:PRU01297"; METAL 435…			CATALYTIC ACTIVITY: Reaction=TSAVLQ-|-SGFRK-NH(2) and SGVTFQ-|-GKFKK the two peptides corresponding to the two self-cleavage sites of the SARS 3C-like proteinase are the two most reactive peptide substrates. The enzyme exhibits a strong preference for substrates containing Gln at P1 position and Leu at P2 position.; EC=3.4.22.69; CATALYTIC ACTIVITY: Reaction=Thiol-dependent hydrolysis of ester, t…		FUNCTION: The papain-like proteinase (PL-PRO) is responsible for the cleavages located at the N-terminus of replicase polyprotein. In addition, PL-PRO possesses a deubiquitinating/deISGylating activity and processes both 'Lys-48'- and 'Lys-63'-linked polyubiquitin chains from cellular substrates. Antagonizes innate immune induction of type I interferon by blocking the phosphorylation, dimerizatio…	ACT_SITE 1657; /note="For PL-PRO activity"; /evidence="ECO:0000255|PROSITE-ProRule:PRU00444"; ACT_SITE 1818; /note="For PL-PRO activity"; /evidence="ECO:0000255|PROSITE-ProRule:PRU00444"; ACT_SITE 3287; /note="For 3CL-PRO activity"; /evidence="ECO:0000255|PROSITE-ProRule:PRU00772"; ACT_SITE 3391; /note="For 3CL-PRO activity"; /evidence="ECO:0000255|PROSITE-ProRule:PRU00772"							Orthornavirae	10802	19448	766	1134	11	0	0	0	0	0	204	324	0	2	7	3	1	0	1	3	14	0	0	3	0	0	59	23
Q2PFW4	Q2PFW4	Uncharacterized protein	Macaca fascicularis (Crab-eating macaque) (Cynomolgus monkey)	Ion channel;Ion transport;Membrane;Sodium;Sodium channel;Sodium transport;Transmembrane;Transmembrane helix;Transport		integral component of membrane [GO:0016021]	sodium channel activity [GO:0005272]														Metazoa	6914	2661	7124	1406	12841	3843	16	38	110	547	29	8	2	60	7	1	299	0	198	0	195	0	184	4747	1	0	3	15
D5HJQ0	D5HJQ0	2'-O-methyltransferase (EC 2.7.7.48) (EC 3.4.19.12) (EC 3.4.22.69) (EC 3.6.4.12) (EC 3.6.4.13) (3C-like proteinase) (Growth factor-like peptide) (Guanine-N7 methyltransferase) (Helicase) (Host translation inhibitor nsp1) (Leader protein) (NendoU) (Non-structural protein 10) (Non-structural protein 2) (Non-structural protein 3) (Non-structural protein 4) (Non-structural protein 6) (Non-structural …	Bat SARS coronavirus HKU3-4	ATP-binding;Activation of host autophagy by virus;Decay of host mRNAs by virus;Endonuclease;Eukaryotic host gene expression shutoff by virus;Eukaryotic host translation shutoff by virus;Exonuclease;Helicase;Host cytoplasm;Host gene expression shutoff by virus;Host mRNA suppression by virus;Host membrane;Host-virus interaction;Hydrolase;Inhibition of host ISG15 by virus;Inhibition of host NF-kappa…	induction by virus of catabolism of host mRNA [GO:0039595]; induction by virus of host autophagy [GO:0039520]; methylation [GO:0032259]; modulation by virus of host protein ubiquitination [GO:0039648]; suppression by virus of host ISG15 activity [GO:0039579]; suppression by virus of host NF-kappaB transcription factor activity [GO:0039644]; suppression by virus of host type I interferon-mediated …	endoplasmic reticulum-Golgi intermediate compartment [GO:0005793]; host cell endoplasmic reticulum-Golgi intermediate compartment [GO:0044172]; host cell membrane [GO:0033644]; host cell perinuclear region of cytoplasm [GO:0044220]; integral component of membrane [GO:0016021]	ATP binding [GO:0005524]; cysteine-type endopeptidase activity [GO:0004197]; DNA helicase activity [GO:0003678]; endonuclease activity [GO:0004519]; exoribonuclease activity [GO:0004532]; G-quadruplex RNA binding [GO:0002151]; methyltransferase activity [GO:0008168]; RNA-directed 5'-3' RNA polymerase activity [GO:0003968]; RNA helicase activity [GO:0003724]; single-stranded RNA binding [GO:000372…						FUNCTION: Forms a hexadecamer with nsp7 (8 subunits of each) that may participate in viral replication by acting as a primase. Alternatively, may synthesize substantially longer products than oligonucleotide primers. {ECO:0000256|ARBA:ARBA00002182}.; FUNCTION: Forms a hexadecamer with nsp8 (8 subunits of each) that may participate in viral replication by acting as a primase. Alternatively, may sy…								Orthornavirae	8369	17854	655	1290	2	0	0	8	0	277	108	296	0	3	2	0	0	0	0	0	1	0	0	0	0	0	27	1
Q3ZTC6	Q3ZTC6	2'-O-methyltransferase (EC 2.7.7.48) (EC 3.4.19.12) (EC 3.4.22.69) (EC 3.6.4.12) (EC 3.6.4.13) (3C-like proteinase) (Growth factor-like peptide) (Guanine-N7 methyltransferase) (Helicase) (Host translation inhibitor nsp1) (Leader protein) (NendoU) (Non-structural protein 10) (Non-structural protein 2) (Non-structural protein 3) (Non-structural protein 4) (Non-structural protein 6) (Non-structural …	SARS coronavirus civet020	ATP-binding;Activation of host autophagy by virus;Decay of host mRNAs by virus;Endonuclease;Eukaryotic host gene expression shutoff by virus;Eukaryotic host translation shutoff by virus;Exonuclease;Helicase;Host cytoplasm;Host gene expression shutoff by virus;Host mRNA suppression by virus;Host membrane;Host-virus interaction;Hydrolase;Inhibition of host ISG15 by virus;Inhibition of host NF-kappa…	induction by virus of catabolism of host mRNA [GO:0039595]; induction by virus of host autophagy [GO:0039520]; methylation [GO:0032259]; modulation by virus of host protein ubiquitination [GO:0039648]; suppression by virus of host ISG15 activity [GO:0039579]; suppression by virus of host NF-kappaB transcription factor activity [GO:0039644]; suppression by virus of host type I interferon-mediated …	endoplasmic reticulum-Golgi intermediate compartment [GO:0005793]; host cell endoplasmic reticulum-Golgi intermediate compartment [GO:0044172]; host cell membrane [GO:0033644]; host cell perinuclear region of cytoplasm [GO:0044220]; integral component of membrane [GO:0016021]	ATP binding [GO:0005524]; cysteine-type endopeptidase activity [GO:0004197]; DNA helicase activity [GO:0003678]; endonuclease activity [GO:0004519]; exoribonuclease activity [GO:0004532]; G-quadruplex RNA binding [GO:0002151]; methyltransferase activity [GO:0008168]; RNA-directed 5'-3' RNA polymerase activity [GO:0003968]; RNA helicase activity [GO:0003724]; single-stranded RNA binding [GO:000372…						FUNCTION: Forms a hexadecamer with nsp7 (8 subunits of each) that may participate in viral replication by acting as a primase. Alternatively, may synthesize substantially longer products than oligonucleotide primers. {ECO:0000256|ARBA:ARBA00002182}.; FUNCTION: Forms a hexadecamer with nsp8 (8 subunits of each) that may participate in viral replication by acting as a primase. Alternatively, may sy…								Orthornavirae	19160	3660	1792	93	4	0	0	0	25	333	353	49	0	5	42	10	0	0	1	1	6	0	0	0	0	1	32	35
Q5DIC7	Q5DIC7	2'-O-methyltransferase (EC 2.7.7.48) (EC 3.4.19.12) (EC 3.4.22.69) (EC 3.6.4.12) (EC 3.6.4.13) (3C-like proteinase) (Growth factor-like peptide) (Guanine-N7 methyltransferase) (Helicase) (Host translation inhibitor nsp1) (Leader protein) (NendoU) (Non-structural protein 10) (Non-structural protein 2) (Non-structural protein 3) (Non-structural protein 4) (Non-structural protein 6) (Non-structural …	SARS coronavirus WH20	ATP-binding;Activation of host autophagy by virus;Decay of host mRNAs by virus;Endonuclease;Eukaryotic host gene expression shutoff by virus;Eukaryotic host translation shutoff by virus;Exonuclease;Helicase;Host cytoplasm;Host gene expression shutoff by virus;Host mRNA suppression by virus;Host membrane;Host-virus interaction;Hydrolase;Inhibition of host ISG15 by virus;Inhibition of host NF-kappa…	induction by virus of catabolism of host mRNA [GO:0039595]; induction by virus of host autophagy [GO:0039520]; methylation [GO:0032259]; modulation by virus of host protein ubiquitination [GO:0039648]; suppression by virus of host ISG15 activity [GO:0039579]; suppression by virus of host NF-kappaB transcription factor activity [GO:0039644]; suppression by virus of host type I interferon-mediated …	endoplasmic reticulum-Golgi intermediate compartment [GO:0005793]; host cell endoplasmic reticulum-Golgi intermediate compartment [GO:0044172]; host cell membrane [GO:0033644]; host cell perinuclear region of cytoplasm [GO:0044220]; integral component of membrane [GO:0016021]	ATP binding [GO:0005524]; cysteine-type endopeptidase activity [GO:0004197]; DNA helicase activity [GO:0003678]; endonuclease activity [GO:0004519]; exoribonuclease activity [GO:0004532]; G-quadruplex RNA binding [GO:0002151]; methyltransferase activity [GO:0008168]; RNA-directed 5'-3' RNA polymerase activity [GO:0003968]; RNA helicase activity [GO:0003724]; single-stranded RNA binding [GO:000372…						FUNCTION: Forms a hexadecamer with nsp7 (8 subunits of each) that may participate in viral replication by acting as a primase. Alternatively, may synthesize substantially longer products than oligonucleotide primers. {ECO:0000256|ARBA:ARBA00002182}.; FUNCTION: Forms a hexadecamer with nsp8 (8 subunits of each) that may participate in viral replication by acting as a primase. Alternatively, may sy…								Orthornavirae	12260	5563	1062	506	13	0	58	616	75	1232	116	47	0	2	11	7	0	0	0	0	0	0	0	0	0	1	10	8
C7RIC4	C7RIC4	RNA-binding S4 domain protein	Accumulibacter phosphatis (strain UW-1)	DNA-binding;RNA-binding;Reference proteome	cellular response to heat [GO:0034605]		DNA binding [GO:0003677]; ribosomal large subunit binding [GO:0043023]; single-stranded RNA binding [GO:0003727]															876	8	7429	42	11288	132	2	148	2	808	42	0	0	6	0	0	0	0	0	0	0	0	2	0	0	0	50	0
F1BYL8	F1BYL8	Growth factor-like peptide (EC 3.6.4.13) (NendoU) (Non-structural protein 2) (Non-structural protein 4) (Non-structural protein 8) (ORF1ab polyprotein) (RNA-directed RNA polymerase) (Replicase polyprotein 1ab) (Uridylate-specific endoribonuclease) (Fragment)	Zaria bat coronavirus	ATP-binding;Helicase;Hydrolase;Membrane;Metal-binding;Methyltransferase;Nucleotide-binding;Nucleotidyltransferase;RNA-directed RNA polymerase;Ribosomal frameshifting;Transferase;Viral RNA replication;Zinc;Zinc-finger	methylation [GO:0032259]; transcription, DNA-templated [GO:0006351]; viral RNA genome replication [GO:0039694]	host cell membrane [GO:0033644]; membrane [GO:0016020]	ATP binding [GO:0005524]; exoribonuclease activity [GO:0004532]; methyltransferase activity [GO:0008168]; RNA binding [GO:0003723]; RNA-directed 5'-3' RNA polymerase activity [GO:0003968]; RNA helicase activity [GO:0003724]; zinc ion binding [GO:0008270]														Orthornavirae	1763	13934	150	787	4	2	0	5	1	82	13	151	0	0	0	1	0	0	0	0	0	0	0	0	0	0	9	6
C3KI40	C3KI40	Hemoglobin subunit alpha-2	Anoplopoma fimbria (Sablefish)	Heme;Iron;Metal-binding;Oxygen transport;Transport		hemoglobin complex [GO:0005833]	heme binding [GO:0020037]; metal ion binding [GO:0046872]; oxygen binding [GO:0019825]; oxygen carrier activity [GO:0005344]	METAL 30; /note="Iron (heme distal ligand)"; /evidence="ECO:0000256|PROSITE-ProRule:PRU00238"; METAL 54; /note="Iron (heme proximal ligand)"; /evidence="ECO:0000256|PROSITE-ProRule:PRU00238"													Metazoa	1467	382	3626	676	6717	1471	6	170	22	926	25	3	0	35	0	0	74	0	70	0	107	0	74	553	0	0	6	5
D2E2M3	D2E2M3	2'-O-methyltransferase (EC 2.7.7.48) (EC 3.4.19.12) (EC 3.4.22.69) (EC 3.6.4.12) (EC 3.6.4.13) (3C-like proteinase) (Growth factor-like peptide) (Guanine-N7 methyltransferase) (Helicase) (Host translation inhibitor nsp1) (Leader protein) (NendoU) (Non-structural protein 10) (Non-structural protein 2) (Non-structural protein 3) (Non-structural protein 4) (Non-structural protein 6) (Non-structural …	SARS coronavirus ExoN1	ATP-binding;Activation of host autophagy by virus;Decay of host mRNAs by virus;Endonuclease;Eukaryotic host gene expression shutoff by virus;Eukaryotic host translation shutoff by virus;Exonuclease;Helicase;Host cytoplasm;Host gene expression shutoff by virus;Host mRNA suppression by virus;Host membrane;Host-virus interaction;Hydrolase;Inhibition of host ISG15 by virus;Inhibition of host NF-kappa…	induction by virus of catabolism of host mRNA [GO:0039595]; induction by virus of host autophagy [GO:0039520]; methylation [GO:0032259]; modulation by virus of host protein ubiquitination [GO:0039648]; suppression by virus of host ISG15 activity [GO:0039579]; suppression by virus of host NF-kappaB transcription factor activity [GO:0039644]; suppression by virus of host type I interferon-mediated …	endoplasmic reticulum-Golgi intermediate compartment [GO:0005793]; host cell endoplasmic reticulum-Golgi intermediate compartment [GO:0044172]; host cell membrane [GO:0033644]; host cell perinuclear region of cytoplasm [GO:0044220]; integral component of membrane [GO:0016021]	ATP binding [GO:0005524]; cysteine-type endopeptidase activity [GO:0004197]; DNA helicase activity [GO:0003678]; endonuclease activity [GO:0004519]; exoribonuclease activity [GO:0004532]; G-quadruplex RNA binding [GO:0002151]; methyltransferase activity [GO:0008168]; RNA-directed 5'-3' RNA polymerase activity [GO:0003968]; RNA helicase activity [GO:0003724]; single-stranded RNA binding [GO:000372…						FUNCTION: Forms a hexadecamer with nsp7 (8 subunits of each) that may participate in viral replication by acting as a primase. Alternatively, may synthesize substantially longer products than oligonucleotide primers. {ECO:0000256|ARBA:ARBA00002182}.; FUNCTION: Forms a hexadecamer with nsp8 (8 subunits of each) that may participate in viral replication by acting as a primase. Alternatively, may sy…								Orthornavirae	12694	772	685	67	5	0	29	101	71	446	235	6	0	1	62	16	1	0	0	3	12	0	1	2	0	3	14	569
D5HJW8	D5HJW8	2'-O-methyltransferase (EC 2.7.7.48) (EC 3.4.19.12) (EC 3.4.22.69) (EC 3.6.4.12) (EC 3.6.4.13) (3C-like proteinase) (Growth factor-like peptide) (Guanine-N7 methyltransferase) (Helicase) (Host translation inhibitor nsp1) (Leader protein) (NendoU) (Non-structural protein 10) (Non-structural protein 2) (Non-structural protein 3) (Non-structural protein 4) (Non-structural protein 6) (Non-structural …	Bat SARS coronavirus HKU3-10	ATP-binding;Activation of host autophagy by virus;Decay of host mRNAs by virus;Endonuclease;Eukaryotic host gene expression shutoff by virus;Eukaryotic host translation shutoff by virus;Exonuclease;Helicase;Host cytoplasm;Host gene expression shutoff by virus;Host mRNA suppression by virus;Host membrane;Host-virus interaction;Hydrolase;Inhibition of host ISG15 by virus;Inhibition of host NF-kappa…	induction by virus of catabolism of host mRNA [GO:0039595]; induction by virus of host autophagy [GO:0039520]; methylation [GO:0032259]; modulation by virus of host protein ubiquitination [GO:0039648]; suppression by virus of host ISG15 activity [GO:0039579]; suppression by virus of host NF-kappaB transcription factor activity [GO:0039644]; suppression by virus of host type I interferon-mediated …	endoplasmic reticulum-Golgi intermediate compartment [GO:0005793]; host cell endoplasmic reticulum-Golgi intermediate compartment [GO:0044172]; host cell membrane [GO:0033644]; host cell perinuclear region of cytoplasm [GO:0044220]; integral component of membrane [GO:0016021]	ATP binding [GO:0005524]; cysteine-type endopeptidase activity [GO:0004197]; DNA helicase activity [GO:0003678]; endonuclease activity [GO:0004519]; exoribonuclease activity [GO:0004532]; G-quadruplex RNA binding [GO:0002151]; methyltransferase activity [GO:0008168]; RNA-directed 5'-3' RNA polymerase activity [GO:0003968]; RNA helicase activity [GO:0003724]; single-stranded RNA binding [GO:000372…						FUNCTION: Forms a hexadecamer with nsp7 (8 subunits of each) that may participate in viral replication by acting as a primase. Alternatively, may synthesize substantially longer products than oligonucleotide primers. {ECO:0000256|ARBA:ARBA00002182}.; FUNCTION: Forms a hexadecamer with nsp8 (8 subunits of each) that may participate in viral replication by acting as a primase. Alternatively, may sy…								Orthornavirae	11432	1599	1162	122	8	3	0	6	185	371	250	8	1	0	94	28	1	0	2	6	25	0	2	8	2	3	7	158
P03583	P03583	Movement protein (30 kDa protein) (Cell-to-cell transport protein) [Cleaved into: 27.9 kDa protein; 25.3 kDa protein; 19.5 kDa protein]	Tobacco mosaic virus (strain vulgare) (TMV) (Tobacco mosaic virus (strain U1))	Cleavage on pair of basic residues;DNA-binding;Host cell junction;Host cytoplasm;Host cytoskeleton;Host-virus interaction;RNA-binding;Reference proteome;Transport;Viral movement protein	transport of virus in host, cell to cell [GO:0046740]	host cell cytoplasm [GO:0030430]; host cell plasma membrane [GO:0020002]; host cell plasmodesma [GO:0044219]; host cytoskeleton [GO:0044163]	double-stranded DNA binding [GO:0003690]; RNA binding [GO:0003723]						FUNCTION: Transports viral genome to neighboring plant cells directly through plasmosdesmata, without any budding. The movement protein allows efficient cell to cell propagation, by bypassing the host cell wall barrier. Forms a ribonucleoprotein complex with viral RNA. Binds microtubules and modulates microtubule stability. Can bind double-stranded DNA (PubMed:17965274). Triggers host hypersensit…								Orthornavirae	120	140	343	752	5952	6886	0	0	0	18	1	0	0	0	0	0	0	0	0	0	0	0	2	0	0	0	7	0
Q0UAT0	Q0UAT0	ATP-dependent RNA helicase FAL1 (EC 3.6.4.13)	Phaeosphaeria nodorum (strain SN15 / ATCC MYA-4574 / FGSC 10173) (Glume blotch fungus) (Parastagonospora nodorum)	ATP-binding;Helicase;Hydrolase;Nucleotide-binding;Nucleus;RNA-binding;Reference proteome;Ribosome biogenesis;rRNA processing	rRNA processing [GO:0006364]	catalytic step 2 spliceosome [GO:0071013]; nucleolus [GO:0005730]	ATP binding [GO:0005524]; mRNA binding [GO:0003729]; RNA binding [GO:0003723]; RNA helicase activity [GO:0003724]		NP_BIND 69..76; /note="ATP"; /evidence="ECO:0000255|PROSITE-ProRule:PRU00541"		CATALYTIC ACTIVITY: Reaction=ATP + H2O = ADP + H(+) + phosphate; Xref=Rhea:RHEA:13065, ChEBI:CHEBI:15377, ChEBI:CHEBI:15378, ChEBI:CHEBI:30616, ChEBI:CHEBI:43474, ChEBI:CHEBI:456216; EC=3.6.4.13;		FUNCTION: ATP-dependent RNA helicase involved in 40S ribosomal subunit biogenesis. Required for the processing and cleavage of 35S pre-rRNA at sites A0, A1, and A2, leading to mature 18S rRNA (By similarity). {ECO:0000250}.								Fungi	0	0	7348	4686	0	0	0	0	0	0	0	0	0	0	0	0	0	0	0	0	0	0	0	0	0	0	0	0
Q0QDY0	Q0QDY0	Growth factor-like peptide (EC 3.6.4.13) (NendoU) (Non-structural protein 2) (Non-structural protein 4) (Non-structural protein 8) (ORF1ab polyprotein) (RNA-directed RNA polymerase) (Replicase polyprotein 1ab) (Uridylate-specific endoribonuclease)	Bat SARS CoV Rm1/2004	ATP-binding;Helicase;Hydrolase;Membrane;Metal-binding;Methyltransferase;Nucleotide-binding;Nucleotidyltransferase;RNA-directed RNA polymerase;Ribosomal frameshifting;Transferase;Viral RNA replication;Zinc;Zinc-finger	methylation [GO:0032259]; transcription, DNA-templated [GO:0006351]; viral RNA genome replication [GO:0039694]	host cell membrane [GO:0033644]; membrane [GO:0016020]	ATP binding [GO:0005524]; exoribonuclease activity [GO:0004532]; methyltransferase activity [GO:0008168]; RNA binding [GO:0003723]; RNA-directed 5'-3' RNA polymerase activity [GO:0003968]; RNA helicase activity [GO:0003724]; zinc ion binding [GO:0008270]														Orthornavirae	6657	3486	610	301	9	5	4	70	41	911	66	35	0	1	11	4	0	0	0	0	1	0	1	0	0	1	6	0
P0C6F8	P0C6F8	Replicase polyprotein 1a (pp1a) (ORF1a polyprotein) [Cleaved into: Non-structural protein 1 (nsp1) (Leader protein); Non-structural protein 2 (nsp2) (p65 homolog); Non-structural protein 3 (nsp3) (EC 3.4.19.12) (EC 3.4.22.69) (PL2-PRO) (Papain-like proteinase) (PL-PRO); Non-structural protein 4 (nsp4); 3C-like proteinase (3CL-PRO) (3CLp) (EC 3.4.22.-) (nsp5); Non-structural protein 6 (nsp6); Non-…	Bat coronavirus HKU3 (BtCoV) (SARS-like coronavirus HKU3)	Activation of host autophagy by virus;Decay of host mRNAs by virus;Eukaryotic host gene expression shutoff by virus;Eukaryotic host translation shutoff by virus;Host cytoplasm;Host gene expression shutoff by virus;Host mRNA suppression by virus;Host membrane;Host-virus interaction;Hydrolase;Inhibition of host IRF3 by virus;Inhibition of host ISG15 by virus;Inhibition of host RLR pathway by virus;…	induction by virus of catabolism of host mRNA [GO:0039595]; induction by virus of host autophagy [GO:0039520]; modulation by virus of host protein ubiquitination [GO:0039648]; suppression by virus of host IRF3 activity [GO:0039548]; suppression by virus of host ISG15 activity [GO:0039579]; suppression by virus of host type I interferon-mediated signaling pathway [GO:0039502]; viral genome replica…	host cell membrane [GO:0033644]; host cell perinuclear region of cytoplasm [GO:0044220]; integral component of membrane [GO:0016021]	cysteine-type endopeptidase activity [GO:0004197]; G-quadruplex RNA binding [GO:0002151]; single-stranded RNA binding [GO:0003727]; thiol-dependent deubiquitinase [GO:0004843]; transferase activity [GO:0016740]; zinc ion binding [GO:0008270]	METAL 4298; /note="Zinc 1"; /evidence="ECO:0000255|PROSITE-ProRule:PRU01297"; METAL 4301; /note="Zinc 1"; /evidence="ECO:0000255|PROSITE-ProRule:PRU01297"; METAL 4307; /note="Zinc 1"; /evidence="ECO:0000255|PROSITE-ProRule:PRU01297"; METAL 4314; /note="Zinc 1"; /evidence="ECO:0000255|PROSITE-ProRule:PRU01297"; METAL 4341; /note="Zinc 2"; /evidence="ECO:0000255|PROSITE-ProRule:PRU01297"; METAL 434…			CATALYTIC ACTIVITY: Reaction=TSAVLQ-|-SGFRK-NH(2) and SGVTFQ-|-GKFKK the two peptides corresponding to the two self-cleavage sites of the SARS 3C-like proteinase are the two most reactive peptide substrates. The enzyme exhibits a strong preference for substrates containing Gln at P1 position and Leu at P2 position.; EC=3.4.22.69; CATALYTIC ACTIVITY: Reaction=Thiol-dependent hydrolysis of ester, t…		FUNCTION: The papain-like proteinase (PL-PRO) is responsible for the cleavages located at the N-terminus of replicase polyprotein. In addition, PL-PRO possesses a deubiquitinating/deISGylating activity and processes both 'Lys-48'- and 'Lys-63'-linked polyubiquitin chains from cellular substrates. Antagonizes innate immune induction of type I interferon by blocking the phosphorylation, dimerizatio…	ACT_SITE 1645; /note="For PL-PRO activity"; /evidence="ECO:0000255|PROSITE-ProRule:PRU00444"; ACT_SITE 1806; /note="For PL-PRO activity"; /evidence="ECO:0000255|PROSITE-ProRule:PRU00444"; ACT_SITE 3275; /note="For 3CL-PRO activity"; /evidence="ECO:0000255|PROSITE-ProRule:PRU00772"; ACT_SITE 3379; /note="For 3CL-PRO activity"; /evidence="ECO:0000255|PROSITE-ProRule:PRU00772"							Orthornavirae	11301	0	835	0	2	0	0	0	0	0	217	0	0	0	45	19	3	1	5	5	85	0	11	17	0	2	24	51
P03586	P03586	Replicase large subunit (EC 2.1.1.-) (EC 2.7.7.-) (EC 2.7.7.48) (EC 3.6.4.13) (183 kDa protein) (RNA-directed RNA polymerase) [Cleaved into: Replicase small subunit (EC 2.1.1.-) (EC 2.7.7.-) (EC 3.6.4.13) (126 kDa protein) (Methyltransferase/RNA helicase) (MT/HEL)]	Tobacco mosaic virus (strain vulgare) (TMV) (Tobacco mosaic virus (strain U1))	ATP-binding;Helicase;Hydrolase;Nucleotide-binding;Nucleotidyltransferase;RNA suppression of termination;RNA-directed RNA polymerase;Reference proteome;Suppressor of RNA silencing;Transferase;Viral RNA replication	RNA processing [GO:0006396]; transcription, DNA-templated [GO:0006351]; viral RNA genome replication [GO:0039694]		ATP binding [GO:0005524]; hydrolase activity [GO:0016787]; mRNA methyltransferase activity [GO:0008174]; RNA binding [GO:0003723]; RNA-directed 5'-3' RNA polymerase activity [GO:0003968]; RNA helicase activity [GO:0003724]		NP_BIND 833..840; /note="ATP"; /evidence="ECO:0000255"		CATALYTIC ACTIVITY: Reaction=a ribonucleoside 5'-triphosphate + RNA(n) = diphosphate + RNA(n+1); Xref=Rhea:RHEA:21248, Rhea:RHEA-COMP:11128, Rhea:RHEA-COMP:11129, ChEBI:CHEBI:33019, ChEBI:CHEBI:61557, ChEBI:CHEBI:83400; EC=2.7.7.48; Evidence={ECO:0000255|PROSITE-ProRule:PRU00539}; CATALYTIC ACTIVITY: Reaction=ATP + H2O = ADP + H(+) + phosphate; Xref=Rhea:RHEA:13065, ChEBI:CHEBI:15377, ChEBI:CHEBI…		FUNCTION: [Replicase large subunit]: is an RNA-dependent RNA polymerase active in viral RNA replication. {ECO:0000269|PubMed:17634237}.; FUNCTION: [Replicase small subunit]: is a methyltransferase active in RNA capping and an RNA helicase. Methyltransferase displays a cytoplasmic capping enzyme activity. This function is necessary since all viral RNAs are synthesized in the cytoplasm, and host ca…								Orthornavirae	356	436	5231	3850	882	915	0	0	0	0	9	5	0	0	0	0	1	0	0	0	5	0	0	0	0	0	4	0
A6QSQ0	A6QSQ0	ATP-dependent RNA helicase FAL1 (EC 3.6.4.13)	Ajellomyces capsulatus (strain NAm1 / WU24) (Darling's disease fungus) (Histoplasma capsulatum)	ATP-binding;Helicase;Hydrolase;Nucleotide-binding;Nucleus;RNA-binding;Reference proteome;Ribosome biogenesis;rRNA processing	rRNA processing [GO:0006364]	nucleolus [GO:0005730]	ATP binding [GO:0005524]; hydrolase activity [GO:0016787]; RNA binding [GO:0003723]; RNA helicase activity [GO:0003724]		NP_BIND 69..76; /note="ATP"; /evidence="ECO:0000255|PROSITE-ProRule:PRU00541"		CATALYTIC ACTIVITY: Reaction=ATP + H2O = ADP + H(+) + phosphate; Xref=Rhea:RHEA:13065, ChEBI:CHEBI:15377, ChEBI:CHEBI:15378, ChEBI:CHEBI:30616, ChEBI:CHEBI:43474, ChEBI:CHEBI:456216; EC=3.6.4.13;		FUNCTION: ATP-dependent RNA helicase involved in 40S ribosomal subunit biogenesis. Required for the processing and cleavage of 35S pre-rRNA at sites A0, A1, and A2, leading to mature 18S rRNA (By similarity). {ECO:0000250}.								Fungi	0	0	4311	7108	6	0	0	0	0	0	0	0	0	0	0	0	0	0	18	0	20	0	0	0	0	0	0	0
R9QTA2	R9QTA2	Nucleoprotein (Nucleocapsid protein) (NC) (Protein N)	Bat coronavirus Cp/Yunnan2011	ADP-ribosylation;Host Golgi apparatus;Phosphoprotein;RNA-binding;Reference proteome;Ribonucleoprotein;Transcription;Transcription regulation;Viral nucleoprotein;Virion		host cell endoplasmic reticulum-Golgi intermediate compartment [GO:0044172]; host cell Golgi apparatus [GO:0044177]; viral nucleocapsid [GO:0019013]	RNA binding [GO:0003723]						FUNCTION: Packages the positive strand viral genome RNA into a helical ribonucleocapsid (RNP) and plays a fundamental role during virion assembly through its interactions with the viral genome and membrane protein M. Plays an important role in enhancing the efficiency of subgenomic viral RNA transcription as well as viral replication. {ECO:0000256|HAMAP-Rule:MF_04096, ECO:0000256|PIRNR:PIRNR00388…								Orthornavirae	9823	774	640	19	12	0	0	0	99	0	262	20	0	0	116	30	1	0	4	4	62	0	9	11	0	14	2	41
Q6RD46	Q6RD46	Nucleoprotein (Nucleocapsid protein) (NC) (Protein N)	SARS coronavirus TW11	ADP-ribosylation;Host Golgi apparatus;Phosphoprotein;RNA-binding;Ribonucleoprotein;Transcription;Transcription regulation;Viral nucleoprotein;Virion		host cell endoplasmic reticulum-Golgi intermediate compartment [GO:0044172]; host cell Golgi apparatus [GO:0044177]; viral nucleocapsid [GO:0019013]	RNA binding [GO:0003723]						FUNCTION: Packages the positive strand viral genome RNA into a helical ribonucleocapsid (RNP) and plays a fundamental role during virion assembly through its interactions with the viral genome and membrane protein M. Plays an important role in enhancing the efficiency of subgenomic viral RNA transcription as well as viral replication. {ECO:0000256|HAMAP-Rule:MF_04096, ECO:0000256|PIRNR:PIRNR00388…								Orthornavirae	2684	7529	120	295	0	0	0	0	0	0	106	164	0	1	71	15	2	2	4	5	49	0	8	3	0	4	3	268
D5HJZ0	D5HJZ0	2'-O-methyltransferase (EC 2.7.7.48) (EC 3.4.19.12) (EC 3.4.22.69) (EC 3.6.4.12) (EC 3.6.4.13) (3C-like proteinase) (Growth factor-like peptide) (Guanine-N7 methyltransferase) (Helicase) (Host translation inhibitor nsp1) (Leader protein) (NendoU) (Non-structural protein 10) (Non-structural protein 2) (Non-structural protein 3) (Non-structural protein 4) (Non-structural protein 6) (Non-structural …	Bat SARS coronavirus HKU3-12	ATP-binding;Activation of host autophagy by virus;Decay of host mRNAs by virus;Endonuclease;Eukaryotic host gene expression shutoff by virus;Eukaryotic host translation shutoff by virus;Exonuclease;Helicase;Host cytoplasm;Host gene expression shutoff by virus;Host mRNA suppression by virus;Host membrane;Host-virus interaction;Hydrolase;Inhibition of host ISG15 by virus;Inhibition of host NF-kappa…	induction by virus of catabolism of host mRNA [GO:0039595]; induction by virus of host autophagy [GO:0039520]; methylation [GO:0032259]; modulation by virus of host protein ubiquitination [GO:0039648]; suppression by virus of host ISG15 activity [GO:0039579]; suppression by virus of host NF-kappaB transcription factor activity [GO:0039644]; suppression by virus of host type I interferon-mediated …	endoplasmic reticulum-Golgi intermediate compartment [GO:0005793]; host cell endoplasmic reticulum-Golgi intermediate compartment [GO:0044172]; host cell membrane [GO:0033644]; host cell perinuclear region of cytoplasm [GO:0044220]; integral component of membrane [GO:0016021]	ATP binding [GO:0005524]; cysteine-type endopeptidase activity [GO:0004197]; DNA helicase activity [GO:0003678]; endonuclease activity [GO:0004519]; exoribonuclease activity [GO:0004532]; G-quadruplex RNA binding [GO:0002151]; methyltransferase activity [GO:0008168]; RNA-directed 5'-3' RNA polymerase activity [GO:0003968]; RNA helicase activity [GO:0003724]; single-stranded RNA binding [GO:000372…						FUNCTION: Forms a hexadecamer with nsp7 (8 subunits of each) that may participate in viral replication by acting as a primase. Alternatively, may synthesize substantially longer products than oligonucleotide primers. {ECO:0000256|ARBA:ARBA00002182}.; FUNCTION: Forms a hexadecamer with nsp8 (8 subunits of each) that may participate in viral replication by acting as a primase. Alternatively, may sy…								Orthornavirae	3777	4447	546	369	8	5	0	10	115	854	51	73	0	0	11	2	0	0	0	1	0	0	0	0	0	0	6	4
Q6FDS8	Q6FDS8	30S ribosomal protein S12	Acinetobacter baylyi (strain ATCC 33305 / BD413 / ADP1)	Methylation;RNA-binding;Reference proteome;Ribonucleoprotein;Ribosomal protein;rRNA-binding;tRNA-binding	translation [GO:0006412]	small ribosomal subunit [GO:0015935]	rRNA binding [GO:0019843]; structural constituent of ribosome [GO:0003735]; tRNA binding [GO:0000049]						FUNCTION: With S4 and S5 plays an important role in translational accuracy. {ECO:0000255|HAMAP-Rule:MF_00403}.; FUNCTION: Interacts with and stabilizes bases of the 16S rRNA that are involved in tRNA selection in the A site and with the mRNA backbone. Located at the interface of the 30S and 50S subunits, it traverses the body of the 30S subunit contacting proteins on the other side and probably h…									105	90	4917	4929	0	0	0	0	0	0	0	0	0	3	0	0	0	0	0	0	0	0	0	9	0	0	0	3
Q0Q477	Q0Q477	Nucleoprotein (Nucleocapsid protein) (NC) (Protein N)	Bat CoV 273/2005	ADP-ribosylation;Host Golgi apparatus;Phosphoprotein;RNA-binding;Ribonucleoprotein;Transcription;Transcription regulation;Viral nucleoprotein;Virion		host cell endoplasmic reticulum-Golgi intermediate compartment [GO:0044172]; host cell Golgi apparatus [GO:0044177]; viral nucleocapsid [GO:0019013]	RNA binding [GO:0003723]						FUNCTION: Packages the positive strand viral genome RNA into a helical ribonucleocapsid (RNP) and plays a fundamental role during virion assembly through its interactions with the viral genome and membrane protein M. Plays an important role in enhancing the efficiency of subgenomic viral RNA transcription as well as viral replication. {ECO:0000256|HAMAP-Rule:MF_04096, ECO:0000256|PIRNR:PIRNR00388…								Orthornavirae	3688	3286	962	830	6	6	0	4	12	1214	68	61	0	4	2	0	0	0	0	0	0	0	0	0	0	0	5	4
S5Y9F0	S5Y9F0	2'-O-methyltransferase (EC 2.7.7.48) (EC 3.4.19.12) (EC 3.4.22.69) (EC 3.6.4.12) (EC 3.6.4.13) (3C-like proteinase) (Growth factor-like peptide) (Guanine-N7 methyltransferase) (Helicase) (Host translation inhibitor nsp1) (Leader protein) (NendoU) (Non-structural protein 10) (Non-structural protein 2) (Non-structural protein 3) (Non-structural protein 4) (Non-structural protein 6) (Non-structural …	SARS coronavirus ExoN1	ATP-binding;Activation of host autophagy by virus;Decay of host mRNAs by virus;Endonuclease;Eukaryotic host gene expression shutoff by virus;Eukaryotic host translation shutoff by virus;Exonuclease;Helicase;Host cytoplasm;Host gene expression shutoff by virus;Host mRNA suppression by virus;Host membrane;Host-virus interaction;Hydrolase;Inhibition of host ISG15 by virus;Inhibition of host NF-kappa…	induction by virus of catabolism of host mRNA [GO:0039595]; induction by virus of host autophagy [GO:0039520]; methylation [GO:0032259]; modulation by virus of host protein ubiquitination [GO:0039648]; suppression by virus of host ISG15 activity [GO:0039579]; suppression by virus of host NF-kappaB transcription factor activity [GO:0039644]; suppression by virus of host type I interferon-mediated …	endoplasmic reticulum-Golgi intermediate compartment [GO:0005793]; host cell endoplasmic reticulum-Golgi intermediate compartment [GO:0044172]; host cell membrane [GO:0033644]; host cell perinuclear region of cytoplasm [GO:0044220]; integral component of membrane [GO:0016021]	ATP binding [GO:0005524]; cysteine-type endopeptidase activity [GO:0004197]; DNA helicase activity [GO:0003678]; endonuclease activity [GO:0004519]; exoribonuclease activity [GO:0004532]; G-quadruplex RNA binding [GO:0002151]; methyltransferase activity [GO:0008168]; RNA-directed 5'-3' RNA polymerase activity [GO:0003968]; RNA helicase activity [GO:0003724]; single-stranded RNA binding [GO:000372…						FUNCTION: Forms a hexadecamer with nsp7 (8 subunits of each) that may participate in viral replication by acting as a primase. Alternatively, may synthesize substantially longer products than oligonucleotide primers. {ECO:0000256|ARBA:ARBA00002182}.; FUNCTION: Forms a hexadecamer with nsp8 (8 subunits of each) that may participate in viral replication by acting as a primase. Alternatively, may sy…								Orthornavirae	3640	3208	1320	917	74	201	0	3	8	594	59	66	0	2	3	1	0	0	0	0	0	0	0	0	0	0	5	1
P40711	P40711	Peptidyl-tRNA hydrolase ArfB (PTH) (EC 3.1.1.29) (Alternative ribosome-rescue factor B)	Escherichia coli (strain K12)	3D-structure;Cytoplasm;Hydrolase;Reference proteome;Translation regulation	rescue of stalled ribosome [GO:0072344]	cytoplasm [GO:0005737]	aminoacyl-tRNA hydrolase activity [GO:0004045]; ribosome binding [GO:0043022]; translation release factor activity [GO:0003747]				CATALYTIC ACTIVITY: Reaction=H2O + N-acyl-L-alpha-aminoacyl-tRNA = an N-acyl-L-amino acid + H(+) + tRNA; Xref=Rhea:RHEA:54448, Rhea:RHEA-COMP:10123, Rhea:RHEA-COMP:13883, ChEBI:CHEBI:15377, ChEBI:CHEBI:15378, ChEBI:CHEBI:59874, ChEBI:CHEBI:78442, ChEBI:CHEBI:138191; EC=3.1.1.29; Evidence={ECO:0000269|PubMed:21051357, ECO:0000269|PubMed:21418110};		FUNCTION: Rescues stalled ribosomes (PubMed:21418110, PubMed:21051357, PubMed:22922063). Can hydrolyze peptidyl-tRNA on ribosomes stalled by both non-stop mRNAs and mRNAs that contain rare codon clusters (PubMed:21051357) or ribosomes stalled in the middle of mRNA (PubMed:22922063). First identified as a complementary ribosome rescue system when the stalled ribosome cannot be rescued by the SsrA(…									2	1	80	52	4749	4823	0	0	0	0	0	0	0	0	0	0	0	0	0	0	1	0	0	0	0	0	0	0
R9QTB4	R9QTB4	Nucleoprotein (Nucleocapsid protein) (NC) (Protein N)	Bat coronavirus Rp/Shaanxi2011	ADP-ribosylation;Host Golgi apparatus;Phosphoprotein;RNA-binding;Reference proteome;Ribonucleoprotein;Transcription;Transcription regulation;Viral nucleoprotein;Virion		host cell endoplasmic reticulum-Golgi intermediate compartment [GO:0044172]; host cell Golgi apparatus [GO:0044177]; viral nucleocapsid [GO:0019013]	RNA binding [GO:0003723]						FUNCTION: Packages the positive strand viral genome RNA into a helical ribonucleocapsid (RNP) and plays a fundamental role during virion assembly through its interactions with the viral genome and membrane protein M. Plays an important role in enhancing the efficiency of subgenomic viral RNA transcription as well as viral replication. {ECO:0000256|HAMAP-Rule:MF_04096, ECO:0000256|PIRNR:PIRNR00388…								Orthornavirae	8942	0	463	0	2	0	0	0	25	1	262	0	1	5	86	27	1	0	3	1	60	0	3	8	0	9	35	67
E4ZS09	E4ZS09	Uncharacterized protein	Leptosphaeria maculans (strain JN3 / isolate v23.1.3 / race Av1-4-5-6-7-8) (Blackleg fungus) (Phoma lingam)	Reference proteome;Signal			flavin adenine dinucleotide binding [GO:0050660]; oxidoreductase activity, acting on CH-OH group of donors [GO:0016614]														Fungi	4436	44	939	9	96	4	49	1611	71	1606	503	3	4	116	0	0	1	5	4	3	2	3	0	0	23	14	269	0
K4G062	K4G062	40S ribosomal protein S2	Callorhinchus milii (Ghost shark)	Ribonucleoprotein;Ribosomal protein	translation [GO:0006412]	small ribosomal subunit [GO:0015935]	RNA binding [GO:0003723]; structural constituent of ribosome [GO:0003735]														Metazoa	2791	2287	1438	604	3188	1589	0	16	21	317	18	4	0	5	2	1	977	0	1526	0	1899	0	1294	1066	0	0	5	9
J3CWF2	J3CWF2	Ribosomal RNA small subunit methyltransferase A (EC 2.1.1.182) (16S rRNA (adenine(1518)-N(6)/adenine(1519)-N(6))-dimethyltransferase) (16S rRNA dimethyladenosine transferase) (16S rRNA dimethylase) (S-adenosylmethionine-6-N', N'-adenosyl(rRNA) dimethyltransferase)	Variovorax sp. CF313	Cytoplasm;Methyltransferase;RNA-binding;S-adenosyl-L-methionine;Transferase;rRNA processing		cytoplasm [GO:0005737]	16S rRNA (adenine(1518)-N(6)/adenine(1519)-N(6))-dimethyltransferase activity [GO:0052908]; RNA binding [GO:0003723]				CATALYTIC ACTIVITY: Reaction=adenosine(1518)/adenosine(1519) in 16S rRNA + 4 S-adenosyl-L-methionine = 4 H(+) + N(6)-dimethyladenosine(1518)/N(6)-dimethyladenosine(1519) in 16S rRNA + 4 S-adenosyl-L-homocysteine; Xref=Rhea:RHEA:19609, Rhea:RHEA-COMP:10232, Rhea:RHEA-COMP:10233, ChEBI:CHEBI:15378, ChEBI:CHEBI:57856, ChEBI:CHEBI:59789, ChEBI:CHEBI:74411, ChEBI:CHEBI:74493; EC=2.1.1.182; Evidence={E…		FUNCTION: Specifically dimethylates two adjacent adenosines (A1518 and A1519) in the loop of a conserved hairpin near the 3'-end of 16S rRNA in the 30S particle. May play a critical role in biogenesis of 30S subunits. {ECO:0000256|HAMAP-Rule:MF_00607}.			BINDING 13; /note="S-adenosyl-L-methionine; via carbonyl oxygen"; /evidence="ECO:0000256|HAMAP-Rule:MF_00607, ECO:0000256|PROSITE-ProRule:PRU01026"; BINDING 15; /note="S-adenosyl-L-methionine; via amide nitrogen"; /evidence="ECO:0000256|HAMAP-Rule:MF_00607, ECO:0000256|PROSITE-ProRule:PRU01026"; BINDING 40; /note="S-adenosyl-L-methionine; via carbonyl oxygen"; /evidence="ECO:0000256|HAMAP-Rule:MF…						1	0	0	0	4816	2796	0	0	0	0	0	0	0	0	0	0	0	0	0	0	0	0	0	0	0	0	0	0
F1BYL7	F1BYL7	Non-structural protein 6 (Non-structural protein 8) (Fragment)	Zaria bat coronavirus	Hydrolase;Membrane;Metal-binding;Protease;Ribosomal frameshifting;Thiol protease;Transmembrane;Transmembrane helix	regulation of autophagy [GO:0010506]; viral protein processing [GO:0019082]	host cell membrane [GO:0033644]; integral component of membrane [GO:0016021]	cysteine-type endopeptidase activity [GO:0004197]; metal ion binding [GO:0046872]; omega peptidase activity [GO:0008242]; transferase activity [GO:0016740]														Orthornavirae	810	6175	76	340	2	0	0	0	3	177	12	56	0	0	0	1	0	0	0	0	0	0	0	0	0	0	4	1
Q3ZTE4	Q3ZTE4	Nucleoprotein (Nucleocapsid protein) (NC) (Protein N)	Civet SARS CoV 007/2004	ADP-ribosylation;Host Golgi apparatus;Phosphoprotein;RNA-binding;Ribonucleoprotein;Transcription;Transcription regulation;Viral nucleoprotein;Virion		host cell endoplasmic reticulum-Golgi intermediate compartment [GO:0044172]; host cell Golgi apparatus [GO:0044177]; viral nucleocapsid [GO:0019013]	RNA binding [GO:0003723]						FUNCTION: Packages the positive strand viral genome RNA into a helical ribonucleocapsid (RNP) and plays a fundamental role during virion assembly through its interactions with the viral genome and membrane protein M. Plays an important role in enhancing the efficiency of subgenomic viral RNA transcription as well as viral replication. {ECO:0000256|HAMAP-Rule:MF_04096, ECO:0000256|PIRNR:PIRNR00388…								Orthornavirae	4512	1592	283	57	7	0	1	25	16	448	104	39	0	2	5	1	0	0	0	0	1	0	0	0	0	0	7	5
P0C6W1	P0C6W1	Replicase polyprotein 1ab (pp1ab) (ORF1ab polyprotein) [Cleaved into: Host translation inhibitor nsp1 (nsp1) (Leader protein); Non-structural protein 2 (nsp2) (p65 homolog); Papain-like proteinase (PL-PRO) (EC 3.4.19.12) (EC 3.4.22.69) (Non-structural protein 3) (nsp3); Non-structural protein 4 (nsp4); 3C-like proteinase (3CL-PRO) (3CLp) (EC 3.4.22.-) (nsp5); Non-structural protein 6 (nsp6); Non-…	Bat coronavirus 133/2005 (BtCoV) (BtCoV/133/2005)	ATP-binding;Activation of host autophagy by virus;Decay of host mRNAs by virus;Endonuclease;Eukaryotic host gene expression shutoff by virus;Eukaryotic host translation shutoff by virus;Exonuclease;Helicase;Host cytoplasm;Host gene expression shutoff by virus;Host mRNA suppression by virus;Host membrane;Host-virus interaction;Hydrolase;Inhibition of host ISG15 by virus;Inhibition of host NF-kappa…	induction by virus of catabolism of host mRNA [GO:0039595]; induction by virus of host autophagy [GO:0039520]; methylation [GO:0032259]; modulation by virus of host protein ubiquitination [GO:0039648]; suppression by virus of host ISG15 activity [GO:0039579]; suppression by virus of host NF-kappaB transcription factor activity [GO:0039644]; suppression by virus of host type I interferon-mediated …	host cell endoplasmic reticulum-Golgi intermediate compartment [GO:0044172]; host cell membrane [GO:0033644]; host cell perinuclear region of cytoplasm [GO:0044220]; integral component of membrane [GO:0016021]	ATP binding [GO:0005524]; cysteine-type endopeptidase activity [GO:0004197]; DNA helicase activity [GO:0003678]; endonuclease activity [GO:0004519]; exoribonuclease activity [GO:0004532]; G-quadruplex RNA binding [GO:0002151]; methyltransferase activity [GO:0008168]; RNA-directed 5'-3' RNA polymerase activity [GO:0003968]; RNA helicase activity [GO:0003724]; single-stranded RNA binding [GO:000372…	METAL 4362; /note="Zinc 1"; /evidence="ECO:0000255|PROSITE-ProRule:PRU01297"; METAL 4365; /note="Zinc 1"; /evidence="ECO:0000255|PROSITE-ProRule:PRU01297"; METAL 4371; /note="Zinc 1"; /evidence="ECO:0000255|PROSITE-ProRule:PRU01297"; METAL 4378; /note="Zinc 1"; /evidence="ECO:0000255|PROSITE-ProRule:PRU01297"; METAL 4404; /note="Zinc 2"; /evidence="ECO:0000255|PROSITE-ProRule:PRU01297"; METAL 440…	NP_BIND 5643..5650; /note="ATP"; /evidence="ECO:0000255"		CATALYTIC ACTIVITY: Reaction=ATP + H2O = ADP + H(+) + phosphate; Xref=Rhea:RHEA:13065, ChEBI:CHEBI:15377, ChEBI:CHEBI:15378, ChEBI:CHEBI:30616, ChEBI:CHEBI:43474, ChEBI:CHEBI:456216; EC=3.6.4.12; CATALYTIC ACTIVITY: Reaction=ATP + H2O = ADP + H(+) + phosphate; Xref=Rhea:RHEA:13065, ChEBI:CHEBI:15377, ChEBI:CHEBI:15378, ChEBI:CHEBI:30616, ChEBI:CHEBI:43474, ChEBI:CHEBI:456216; EC=3.6.4.13; CATALYT…		FUNCTION: The replicase polyprotein of coronaviruses is a multifunctional protein: it contains the activities necessary for the transcription of negative stranded RNA, leader RNA, subgenomic mRNAs and progeny virion RNA as well as proteinases responsible for the cleavage of the polyprotein into functional products. {ECO:0000250|UniProtKB:P0C6X7}.; FUNCTION: [Host translation inhibitor nsp1]: Inhi…	ACT_SITE 1641; /note="For PL-PRO activity"; /evidence="ECO:0000255|PROSITE-ProRule:PRU00444"; ACT_SITE 1807; /note="For PL-PRO activity"; /evidence="ECO:0000255|PROSITE-ProRule:PRU00444"; ACT_SITE 3339; /note="For 3CL-PRO activity"; /evidence="ECO:0000255|PROSITE-ProRule:PRU00772"; ACT_SITE 3446; /note="For 3CL-PRO activity"; /evidence="ECO:0000255|PROSITE-ProRule:PRU00772"; ACT_SITE 5188; /evide…							Orthornavirae	1080	4914	135	537	1	20	0	17	0	20	18	59	0	0	2	0	0	0	0	0	3	0	0	1	0	0	2	7
Q3ZTF4	Q3ZTF4	2'-O-methyltransferase (EC 2.7.7.48) (EC 3.4.19.12) (EC 3.4.22.69) (EC 3.6.4.12) (EC 3.6.4.13) (3C-like proteinase) (Growth factor-like peptide) (Guanine-N7 methyltransferase) (Helicase) (Host translation inhibitor nsp1) (Leader protein) (NendoU) (Non-structural protein 10) (Non-structural protein 2) (Non-structural protein 3) (Non-structural protein 4) (Non-structural protein 6) (Non-structural …	Civet SARS CoV 007/2004	ATP-binding;Activation of host autophagy by virus;Decay of host mRNAs by virus;Endonuclease;Eukaryotic host gene expression shutoff by virus;Eukaryotic host translation shutoff by virus;Exonuclease;Helicase;Host cytoplasm;Host gene expression shutoff by virus;Host mRNA suppression by virus;Host membrane;Host-virus interaction;Hydrolase;Inhibition of host ISG15 by virus;Inhibition of host NF-kappa…	induction by virus of catabolism of host mRNA [GO:0039595]; induction by virus of host autophagy [GO:0039520]; methylation [GO:0032259]; modulation by virus of host protein ubiquitination [GO:0039648]; suppression by virus of host ISG15 activity [GO:0039579]; suppression by virus of host NF-kappaB transcription factor activity [GO:0039644]; suppression by virus of host type I interferon-mediated …	endoplasmic reticulum-Golgi intermediate compartment [GO:0005793]; host cell endoplasmic reticulum-Golgi intermediate compartment [GO:0044172]; host cell membrane [GO:0033644]; host cell perinuclear region of cytoplasm [GO:0044220]; integral component of membrane [GO:0016021]	ATP binding [GO:0005524]; cysteine-type endopeptidase activity [GO:0004197]; DNA helicase activity [GO:0003678]; endonuclease activity [GO:0004519]; exoribonuclease activity [GO:0004532]; G-quadruplex RNA binding [GO:0002151]; methyltransferase activity [GO:0008168]; RNA-directed 5'-3' RNA polymerase activity [GO:0003968]; RNA helicase activity [GO:0003724]; single-stranded RNA binding [GO:000372…						FUNCTION: Forms a hexadecamer with nsp7 (8 subunits of each) that may participate in viral replication by acting as a primase. Alternatively, may synthesize substantially longer products than oligonucleotide primers. {ECO:0000256|ARBA:ARBA00002182}.; FUNCTION: Forms a hexadecamer with nsp8 (8 subunits of each) that may participate in viral replication by acting as a primase. Alternatively, may sy…								Orthornavirae	4091	2403	91	53	2	0	0	5	5	57	63	35	0	1	4	2	0	0	0	0	0	0	0	0	0	0	5	5
I6REE7	I6REE7	2'-O-methyltransferase (EC 2.7.7.48) (EC 3.4.19.12) (EC 3.4.22.69) (EC 3.6.4.12) (EC 3.6.4.13) (3C-like proteinase) (Growth factor-like peptide) (Guanine-N7 methyltransferase) (Helicase) (Host translation inhibitor nsp1) (Leader protein) (NendoU) (Non-structural protein 10) (Non-structural protein 2) (Non-structural protein 3) (Non-structural protein 4) (Non-structural protein 6) (Non-structural …	SARS coronavirus ExoN1	ATP-binding;Activation of host autophagy by virus;Decay of host mRNAs by virus;Endonuclease;Eukaryotic host gene expression shutoff by virus;Eukaryotic host translation shutoff by virus;Exonuclease;Helicase;Host cytoplasm;Host gene expression shutoff by virus;Host mRNA suppression by virus;Host membrane;Host-virus interaction;Hydrolase;Inhibition of host ISG15 by virus;Inhibition of host NF-kappa…	induction by virus of catabolism of host mRNA [GO:0039595]; induction by virus of host autophagy [GO:0039520]; methylation [GO:0032259]; modulation by virus of host protein ubiquitination [GO:0039648]; suppression by virus of host ISG15 activity [GO:0039579]; suppression by virus of host NF-kappaB transcription factor activity [GO:0039644]; suppression by virus of host type I interferon-mediated …	endoplasmic reticulum-Golgi intermediate compartment [GO:0005793]; host cell endoplasmic reticulum-Golgi intermediate compartment [GO:0044172]; host cell membrane [GO:0033644]; host cell perinuclear region of cytoplasm [GO:0044220]; integral component of membrane [GO:0016021]	ATP binding [GO:0005524]; cysteine-type endopeptidase activity [GO:0004197]; DNA helicase activity [GO:0003678]; endonuclease activity [GO:0004519]; exoribonuclease activity [GO:0004532]; G-quadruplex RNA binding [GO:0002151]; methyltransferase activity [GO:0008168]; RNA-directed 5'-3' RNA polymerase activity [GO:0003968]; RNA helicase activity [GO:0003724]; single-stranded RNA binding [GO:000372…						FUNCTION: Forms a hexadecamer with nsp7 (8 subunits of each) that may participate in viral replication by acting as a primase. Alternatively, may synthesize substantially longer products than oligonucleotide primers. {ECO:0000256|ARBA:ARBA00002182}.; FUNCTION: Forms a hexadecamer with nsp8 (8 subunits of each) that may participate in viral replication by acting as a primase. Alternatively, may sy…								Orthornavirae	2829	2278	532	275	1	0	0	12	25	265	38	25	0	1	4	0	0	0	0	0	1	0	0	0	0	0	1	3
J3CMR1	J3CMR1	23S RNA-specific pseudouridylate synthase	Variovorax sp. CF313		pseudouridine synthesis [GO:0001522]		pseudouridine synthase activity [GO:0009982]; RNA binding [GO:0003723]															1	1	0	0	3089	3046	0	0	0	0	0	0	0	0	0	0	0	0	0	0	0	0	0	2	0	0	0	0
D2E2T2	D2E2T2	2'-O-methyltransferase (EC 2.7.7.48) (EC 3.4.19.12) (EC 3.4.22.69) (EC 3.6.4.12) (EC 3.6.4.13) (3C-like proteinase) (Growth factor-like peptide) (Guanine-N7 methyltransferase) (Helicase) (Host translation inhibitor nsp1) (Leader protein) (NendoU) (Non-structural protein 10) (Non-structural protein 2) (Non-structural protein 3) (Non-structural protein 4) (Non-structural protein 6) (Non-structural …	SARS coronavirus ExoN1	ATP-binding;Activation of host autophagy by virus;Decay of host mRNAs by virus;Endonuclease;Eukaryotic host gene expression shutoff by virus;Eukaryotic host translation shutoff by virus;Exonuclease;Helicase;Host cytoplasm;Host gene expression shutoff by virus;Host mRNA suppression by virus;Host membrane;Host-virus interaction;Hydrolase;Inhibition of host ISG15 by virus;Inhibition of host NF-kappa…	induction by virus of catabolism of host mRNA [GO:0039595]; induction by virus of host autophagy [GO:0039520]; methylation [GO:0032259]; modulation by virus of host protein ubiquitination [GO:0039648]; suppression by virus of host ISG15 activity [GO:0039579]; suppression by virus of host NF-kappaB transcription factor activity [GO:0039644]; suppression by virus of host type I interferon-mediated …	endoplasmic reticulum-Golgi intermediate compartment [GO:0005793]; host cell endoplasmic reticulum-Golgi intermediate compartment [GO:0044172]; host cell membrane [GO:0033644]; host cell perinuclear region of cytoplasm [GO:0044220]; integral component of membrane [GO:0016021]	ATP binding [GO:0005524]; cysteine-type endopeptidase activity [GO:0004197]; DNA helicase activity [GO:0003678]; endonuclease activity [GO:0004519]; exoribonuclease activity [GO:0004532]; G-quadruplex RNA binding [GO:0002151]; methyltransferase activity [GO:0008168]; RNA-directed 5'-3' RNA polymerase activity [GO:0003968]; RNA helicase activity [GO:0003724]; single-stranded RNA binding [GO:000372…						FUNCTION: Forms a hexadecamer with nsp7 (8 subunits of each) that may participate in viral replication by acting as a primase. Alternatively, may synthesize substantially longer products than oligonucleotide primers. {ECO:0000256|ARBA:ARBA00002182}.; FUNCTION: Forms a hexadecamer with nsp8 (8 subunits of each) that may participate in viral replication by acting as a primase. Alternatively, may sy…								Orthornavirae	3878	1370	282	99	3	1	2	30	11	177	42	7	0	1	11	3	0	0	2	0	0	0	0	0	0	0	2	0
D2E2W2	D2E2W2	2'-O-methyltransferase (EC 2.7.7.48) (EC 3.4.19.12) (EC 3.4.22.69) (EC 3.6.4.12) (EC 3.6.4.13) (3C-like proteinase) (Growth factor-like peptide) (Guanine-N7 methyltransferase) (Helicase) (Host translation inhibitor nsp1) (Leader protein) (NendoU) (Non-structural protein 10) (Non-structural protein 2) (Non-structural protein 3) (Non-structural protein 4) (Non-structural protein 6) (Non-structural …	SARS coronavirus MA15 ExoN1	ATP-binding;Activation of host autophagy by virus;Decay of host mRNAs by virus;Endonuclease;Eukaryotic host gene expression shutoff by virus;Eukaryotic host translation shutoff by virus;Exonuclease;Helicase;Host cytoplasm;Host gene expression shutoff by virus;Host mRNA suppression by virus;Host membrane;Host-virus interaction;Hydrolase;Inhibition of host ISG15 by virus;Inhibition of host NF-kappa…	induction by virus of catabolism of host mRNA [GO:0039595]; induction by virus of host autophagy [GO:0039520]; methylation [GO:0032259]; modulation by virus of host protein ubiquitination [GO:0039648]; suppression by virus of host ISG15 activity [GO:0039579]; suppression by virus of host NF-kappaB transcription factor activity [GO:0039644]; suppression by virus of host type I interferon-mediated …	endoplasmic reticulum-Golgi intermediate compartment [GO:0005793]; host cell endoplasmic reticulum-Golgi intermediate compartment [GO:0044172]; host cell membrane [GO:0033644]; host cell perinuclear region of cytoplasm [GO:0044220]; integral component of membrane [GO:0016021]	ATP binding [GO:0005524]; cysteine-type endopeptidase activity [GO:0004197]; DNA helicase activity [GO:0003678]; endonuclease activity [GO:0004519]; exoribonuclease activity [GO:0004532]; G-quadruplex RNA binding [GO:0002151]; methyltransferase activity [GO:0008168]; RNA-directed 5'-3' RNA polymerase activity [GO:0003968]; RNA helicase activity [GO:0003724]; single-stranded RNA binding [GO:000372…						FUNCTION: Forms a hexadecamer with nsp7 (8 subunits of each) that may participate in viral replication by acting as a primase. Alternatively, may synthesize substantially longer products than oligonucleotide primers. {ECO:0000256|ARBA:ARBA00002182}.; FUNCTION: Forms a hexadecamer with nsp8 (8 subunits of each) that may participate in viral replication by acting as a primase. Alternatively, may sy…								Orthornavirae	3199	1213	592	76	4	0	22	477	7	234	32	14	0	0	4	1	0	0	0	0	2	0	0	0	0	0	3	5
Q0QDZ1	Q0QDZ1	Growth factor-like peptide (EC 3.6.4.13) (NendoU) (Non-structural protein 2) (Non-structural protein 4) (Non-structural protein 8) (ORF1ab polyprotein) (RNA-directed RNA polymerase) (Replicase polyprotein 1ab) (Uridylate-specific endoribonuclease)	Bat SARS CoV Rf1/2004	ATP-binding;Helicase;Hydrolase;Membrane;Metal-binding;Methyltransferase;Nucleotide-binding;Nucleotidyltransferase;RNA-directed RNA polymerase;Ribosomal frameshifting;Transferase;Viral RNA replication;Zinc;Zinc-finger	methylation [GO:0032259]; transcription, DNA-templated [GO:0006351]; viral RNA genome replication [GO:0039694]	host cell membrane [GO:0033644]; membrane [GO:0016020]	ATP binding [GO:0005524]; exoribonuclease activity [GO:0004532]; methyltransferase activity [GO:0008168]; RNA binding [GO:0003723]; RNA-directed 5'-3' RNA polymerase activity [GO:0003968]; RNA helicase activity [GO:0003724]; zinc ion binding [GO:0008270]														Orthornavirae	3136	1273	676	451	5	3	0	19	15	159	21	5	0	2	1	1	0	0	0	0	0	0	0	0	0	0	0	2
E6V9X1	E6V9X1	23S rRNA (uracil(1939)-C(5))-methyltransferase RlmD (EC 2.1.1.190) (23S rRNA(m5U1939)-methyltransferase)	Variovorax paradoxus (strain EPS)	4Fe-4S;Iron;Iron-sulfur;Metal-binding;Methyltransferase;S-adenosyl-L-methionine;Transferase;rRNA processing			4 iron, 4 sulfur cluster binding [GO:0051539]; iron ion binding [GO:0005506]; RNA binding [GO:0003723]; rRNA (uridine-C5-)-methyltransferase activity [GO:0070041]	METAL 82; /note="Iron-sulfur (4Fe-4S)"; /evidence="ECO:0000256|HAMAP-Rule:MF_01010"; METAL 92; /note="Iron-sulfur (4Fe-4S)"; /evidence="ECO:0000256|HAMAP-Rule:MF_01010"; METAL 95; /note="Iron-sulfur (4Fe-4S)"; /evidence="ECO:0000256|HAMAP-Rule:MF_01010"; METAL 174; /note="Iron-sulfur (4Fe-4S)"; /evidence="ECO:0000256|HAMAP-Rule:MF_01010"			CATALYTIC ACTIVITY: Reaction=S-adenosyl-L-methionine + uridine(1939) in 23S rRNA = 5-methyluridine(1939) in 23S rRNA + H(+) + S-adenosyl-L-homocysteine; Xref=Rhea:RHEA:42908, Rhea:RHEA-COMP:10278, Rhea:RHEA-COMP:10279, ChEBI:CHEBI:15378, ChEBI:CHEBI:57856, ChEBI:CHEBI:59789, ChEBI:CHEBI:65315, ChEBI:CHEBI:74447; EC=2.1.1.190; Evidence={ECO:0000256|HAMAP-Rule:MF_01010};		FUNCTION: Catalyzes the formation of 5-methyl-uridine at position 1939 (m5U1939) in 23S rRNA. {ECO:0000256|HAMAP-Rule:MF_01010}.	ACT_SITE 434; /note="Nucleophile"; /evidence="ECO:0000256|HAMAP-Rule:MF_01010, ECO:0000256|PROSITE-ProRule:PRU01024"		BINDING 290; /note="S-adenosyl-L-methionine"; /evidence="ECO:0000256|HAMAP-Rule:MF_01010, ECO:0000256|PROSITE-ProRule:PRU01024"; BINDING 319; /note="S-adenosyl-L-methionine; via carbonyl oxygen"; /evidence="ECO:0000256|HAMAP-Rule:MF_01010, ECO:0000256|PROSITE-ProRule:PRU01024"; BINDING 324; /note="S-adenosyl-L-methionine"; /evidence="ECO:0000256|HAMAP-Rule:MF_01010"; BINDING 340; /note="S-adenosy…						1	0	2047	1540	871	857	0	0	0	0	0	0	0	0	0	0	0	0	0	0	1	0	0	8	1	0	1	0
Q6UPD4	Q6UPD4	Nucleoprotein (Nucleocapsid protein) (NC) (Protein N)	SARS coronavirus HB	ADP-ribosylation;Host Golgi apparatus;Phosphoprotein;RNA-binding;Ribonucleoprotein;Transcription;Transcription regulation;Viral nucleoprotein;Virion		host cell endoplasmic reticulum-Golgi intermediate compartment [GO:0044172]; host cell Golgi apparatus [GO:0044177]; viral nucleocapsid [GO:0019013]	RNA binding [GO:0003723]						FUNCTION: Packages the positive strand viral genome RNA into a helical ribonucleocapsid (RNP) and plays a fundamental role during virion assembly through its interactions with the viral genome and membrane protein M. Plays an important role in enhancing the efficiency of subgenomic viral RNA transcription as well as viral replication. {ECO:0000256|HAMAP-Rule:MF_04096, ECO:0000256|PIRNR:PIRNR00388…								Orthornavirae	2744	1042	930	238	1	0	1	3	2	13	54	16	0	1	6	0	0	0	0	0	0	0	0	0	0	1	6	4
F2YDB1	F2YDB1	2'-O-methyltransferase (EC 2.7.7.48) (EC 3.4.19.12) (EC 3.4.22.69) (EC 3.6.4.12) (EC 3.6.4.13) (3C-like proteinase) (Growth factor-like peptide) (Guanine-N7 methyltransferase) (Helicase) (Host translation inhibitor nsp1) (Leader protein) (NendoU) (Non-structural protein 10) (Non-structural protein 2) (Non-structural protein 3) (Non-structural protein 4) (Non-structural protein 6) (Non-structural …	SARS coronavirus MA15	ATP-binding;Activation of host autophagy by virus;Decay of host mRNAs by virus;Endonuclease;Eukaryotic host gene expression shutoff by virus;Eukaryotic host translation shutoff by virus;Exonuclease;Helicase;Host cytoplasm;Host gene expression shutoff by virus;Host mRNA suppression by virus;Host membrane;Host-virus interaction;Hydrolase;Inhibition of host ISG15 by virus;Inhibition of host NF-kappa…	induction by virus of catabolism of host mRNA [GO:0039595]; induction by virus of host autophagy [GO:0039520]; methylation [GO:0032259]; modulation by virus of host protein ubiquitination [GO:0039648]; suppression by virus of host ISG15 activity [GO:0039579]; suppression by virus of host NF-kappaB transcription factor activity [GO:0039644]; suppression by virus of host type I interferon-mediated …	endoplasmic reticulum-Golgi intermediate compartment [GO:0005793]; host cell endoplasmic reticulum-Golgi intermediate compartment [GO:0044172]; host cell membrane [GO:0033644]; host cell perinuclear region of cytoplasm [GO:0044220]; integral component of membrane [GO:0016021]	ATP binding [GO:0005524]; cysteine-type endopeptidase activity [GO:0004197]; DNA helicase activity [GO:0003678]; endonuclease activity [GO:0004519]; exoribonuclease activity [GO:0004532]; G-quadruplex RNA binding [GO:0002151]; methyltransferase activity [GO:0008168]; RNA-directed 5'-3' RNA polymerase activity [GO:0003968]; RNA helicase activity [GO:0003724]; single-stranded RNA binding [GO:000372…						FUNCTION: Forms a hexadecamer with nsp7 (8 subunits of each) that may participate in viral replication by acting as a primase. Alternatively, may synthesize substantially longer products than oligonucleotide primers. {ECO:0000256|ARBA:ARBA00002182}.; FUNCTION: Forms a hexadecamer with nsp8 (8 subunits of each) that may participate in viral replication by acting as a primase. Alternatively, may sy…								Orthornavirae	2508	1808	367	221	2	0	0	33	1	4	32	16	0	1	1	0	0	0	0	0	0	0	0	0	0	0	3	0
U5WIN0	U5WIN0	2'-O-methyltransferase (EC 2.7.7.48) (EC 3.4.19.12) (EC 3.4.22.69) (EC 3.6.4.12) (EC 3.6.4.13) (3C-like proteinase) (Growth factor-like peptide) (Guanine-N7 methyltransferase) (Helicase) (Host translation inhibitor nsp1) (Leader protein) (NendoU) (Non-structural protein 10) (Non-structural protein 2) (Non-structural protein 3) (Non-structural protein 4) (Non-structural protein 6) (Non-structural …	Bat SARS-like coronavirus Rs3367	ATP-binding;Activation of host autophagy by virus;Decay of host mRNAs by virus;Endonuclease;Eukaryotic host gene expression shutoff by virus;Eukaryotic host translation shutoff by virus;Exonuclease;Helicase;Host cytoplasm;Host gene expression shutoff by virus;Host mRNA suppression by virus;Host membrane;Host-virus interaction;Hydrolase;Inhibition of host ISG15 by virus;Inhibition of host NF-kappa…	induction by virus of catabolism of host mRNA [GO:0039595]; induction by virus of host autophagy [GO:0039520]; methylation [GO:0032259]; modulation by virus of host protein ubiquitination [GO:0039648]; suppression by virus of host ISG15 activity [GO:0039579]; suppression by virus of host NF-kappaB transcription factor activity [GO:0039644]; suppression by virus of host type I interferon-mediated …	endoplasmic reticulum-Golgi intermediate compartment [GO:0005793]; host cell endoplasmic reticulum-Golgi intermediate compartment [GO:0044172]; host cell membrane [GO:0033644]; host cell perinuclear region of cytoplasm [GO:0044220]; integral component of membrane [GO:0016021]	ATP binding [GO:0005524]; cysteine-type endopeptidase activity [GO:0004197]; DNA helicase activity [GO:0003678]; endonuclease activity [GO:0004519]; exoribonuclease activity [GO:0004532]; G-quadruplex RNA binding [GO:0002151]; methyltransferase activity [GO:0008168]; RNA-directed 5'-3' RNA polymerase activity [GO:0003968]; RNA helicase activity [GO:0003724]; single-stranded RNA binding [GO:000372…						FUNCTION: Forms a hexadecamer with nsp7 (8 subunits of each) that may participate in viral replication by acting as a primase. Alternatively, may synthesize substantially longer products than oligonucleotide primers. {ECO:0000256|ARBA:ARBA00002182}.; FUNCTION: Forms a hexadecamer with nsp8 (8 subunits of each) that may participate in viral replication by acting as a primase. Alternatively, may sy…								Orthornavirae	2659	1463	363	128	19	18	0	6	4	250	53	21	0	0	6	3	0	0	0	0	0	0	0	0	0	0	16	3
V2TRM6	V2TRM6	30S ribosomal protein S12	Acinetobacter nectaris CIP 110549	RNA-binding;Reference proteome;Ribonucleoprotein;Ribosomal protein;rRNA-binding;tRNA-binding	translation [GO:0006412]	small ribosomal subunit [GO:0015935]	rRNA binding [GO:0019843]; structural constituent of ribosome [GO:0003735]; tRNA binding [GO:0000049]						FUNCTION: Interacts with and stabilizes bases of the 16S rRNA that are involved in tRNA selection in the A site and with the mRNA backbone. Located at the interface of the 30S and 50S subunits, it traverses the body of the 30S subunit contacting proteins on the other side and probably holding the rRNA structure together. The combined cluster of proteins S8, S12 and S17 appears to hold together th…									54	30	3438	1314	0	0	0	0	0	0	0	0	0	0	0	0	0	0	0	0	0	0	0	0	0	0	0	0
N8QDH8	N8QDH8	30S ribosomal protein S17	Acinetobacter bohemicus ANC 3994	RNA-binding;Ribonucleoprotein;Ribosomal protein;rRNA-binding	translation [GO:0006412]	ribosome [GO:0005840]	rRNA binding [GO:0019843]; structural constituent of ribosome [GO:0003735]						FUNCTION: One of the primary rRNA binding proteins, it binds specifically to the 5'-end of 16S ribosomal. {ECO:0000256|RuleBase:RU003873}.; FUNCTION: One of the primary rRNA binding proteins, it binds specifically to the 5'-end of 16S ribosomal RNA. {ECO:0000256|HAMAP-Rule:MF_01345}.									4	4	0	0	3800	874	0	0	0	0	0	0	0	0	0	0	0	0	0	0	0	0	0	0	0	0	0	0
F2YD21	F2YD21	2'-O-methyltransferase (EC 2.7.7.48) (EC 3.4.19.12) (EC 3.4.22.69) (EC 3.6.4.12) (EC 3.6.4.13) (3C-like proteinase) (Growth factor-like peptide) (Guanine-N7 methyltransferase) (Helicase) (Host translation inhibitor nsp1) (Leader protein) (NendoU) (Non-structural protein 10) (Non-structural protein 2) (Non-structural protein 3) (Non-structural protein 4) (Non-structural protein 6) (Non-structural …	SARS coronavirus MA15 ExoN1	ATP-binding;Activation of host autophagy by virus;Decay of host mRNAs by virus;Endonuclease;Eukaryotic host gene expression shutoff by virus;Eukaryotic host translation shutoff by virus;Exonuclease;Helicase;Host cytoplasm;Host gene expression shutoff by virus;Host mRNA suppression by virus;Host membrane;Host-virus interaction;Hydrolase;Inhibition of host ISG15 by virus;Inhibition of host NF-kappa…	induction by virus of catabolism of host mRNA [GO:0039595]; induction by virus of host autophagy [GO:0039520]; methylation [GO:0032259]; modulation by virus of host protein ubiquitination [GO:0039648]; suppression by virus of host ISG15 activity [GO:0039579]; suppression by virus of host NF-kappaB transcription factor activity [GO:0039644]; suppression by virus of host type I interferon-mediated …	endoplasmic reticulum-Golgi intermediate compartment [GO:0005793]; host cell endoplasmic reticulum-Golgi intermediate compartment [GO:0044172]; host cell membrane [GO:0033644]; host cell perinuclear region of cytoplasm [GO:0044220]; integral component of membrane [GO:0016021]	ATP binding [GO:0005524]; cysteine-type endopeptidase activity [GO:0004197]; DNA helicase activity [GO:0003678]; endonuclease activity [GO:0004519]; exoribonuclease activity [GO:0004532]; G-quadruplex RNA binding [GO:0002151]; methyltransferase activity [GO:0008168]; RNA-directed 5'-3' RNA polymerase activity [GO:0003968]; RNA helicase activity [GO:0003724]; single-stranded RNA binding [GO:000372…						FUNCTION: Forms a hexadecamer with nsp7 (8 subunits of each) that may participate in viral replication by acting as a primase. Alternatively, may synthesize substantially longer products than oligonucleotide primers. {ECO:0000256|ARBA:ARBA00002182}.; FUNCTION: Forms a hexadecamer with nsp8 (8 subunits of each) that may participate in viral replication by acting as a primase. Alternatively, may sy…								Orthornavirae	3013	1135	206	73	1	0	0	0	2	32	18	8	1	1	3	0	0	0	0	0	0	0	0	0	0	0	2	1
C8YZ74	C8YZ74	3C-like proteinase (EC 3.4.19.12) (EC 3.4.22.69) (Growth factor-like peptide) (Leader protein) (Non-structural protein 10) (Non-structural protein 2) (Non-structural protein 3) (Non-structural protein 4) (Non-structural protein 6) (Non-structural protein 7) (Non-structural protein 8) (Non-structural protein 9) (Papain-like proteinase) (p65 homolog)	Severe acute respiratory syndrome coronavirus (SARS-CoV)	Activation of host autophagy by virus;Decay of host mRNAs by virus;Eukaryotic host gene expression shutoff by virus;Eukaryotic host translation shutoff by virus;Host cytoplasm;Host gene expression shutoff by virus;Host mRNA suppression by virus;Host membrane;Host-virus interaction;Hydrolase;Inhibition of host ISG15 by virus;Inhibition of host innate immune response by virus;Inhibition of host int…	induction by virus of catabolism of host mRNA [GO:0039595]; induction by virus of host autophagy [GO:0039520]; modulation by virus of host protein ubiquitination [GO:0039648]; suppression by virus of host gene expression [GO:0039657]; suppression by virus of host ISG15 activity [GO:0039579]; suppression by virus of host type I interferon-mediated signaling pathway [GO:0039502]; viral genome repli…	host cell membrane [GO:0033644]; host cell perinuclear region of cytoplasm [GO:0044220]; integral component of membrane [GO:0016021]	cysteine-type endopeptidase activity [GO:0004197]; G-quadruplex RNA binding [GO:0002151]; single-stranded RNA binding [GO:0003727]; thiol-dependent deubiquitinase [GO:0004843]; transferase activity [GO:0016740]; zinc ion binding [GO:0008270]														Orthornavirae	3980	220	108	22	0	0	0	1	86	23	90	5	0	0	41	12	4	1	3	2	18	0	2	8	0	0	2	109
Q1T6X8	Q1T6X8	2'-O-methyltransferase (EC 2.7.7.48) (EC 3.4.19.12) (EC 3.4.22.69) (EC 3.6.4.12) (EC 3.6.4.13) (3C-like proteinase) (Growth factor-like peptide) (Guanine-N7 methyltransferase) (Helicase) (Host translation inhibitor nsp1) (Leader protein) (NendoU) (Non-structural protein 10) (Non-structural protein 2) (Non-structural protein 3) (Non-structural protein 4) (Non-structural protein 6) (Non-structural …	SARS coronavirus Frankfurt 1	3D-structure;ATP-binding;Activation of host autophagy by virus;Decay of host mRNAs by virus;Endonuclease;Eukaryotic host gene expression shutoff by virus;Eukaryotic host translation shutoff by virus;Exonuclease;Helicase;Host cytoplasm;Host gene expression shutoff by virus;Host mRNA suppression by virus;Host membrane;Host-virus interaction;Hydrolase;Inhibition of host ISG15 by virus;Inhibition of …	induction by virus of catabolism of host mRNA [GO:0039595]; induction by virus of host autophagy [GO:0039520]; methylation [GO:0032259]; modulation by virus of host protein ubiquitination [GO:0039648]; suppression by virus of host ISG15 activity [GO:0039579]; suppression by virus of host NF-kappaB transcription factor activity [GO:0039644]; suppression by virus of host type I interferon-mediated …	endoplasmic reticulum-Golgi intermediate compartment [GO:0005793]; host cell endoplasmic reticulum-Golgi intermediate compartment [GO:0044172]; host cell membrane [GO:0033644]; host cell perinuclear region of cytoplasm [GO:0044220]; integral component of membrane [GO:0016021]	ATP binding [GO:0005524]; cysteine-type endopeptidase activity [GO:0004197]; DNA helicase activity [GO:0003678]; endonuclease activity [GO:0004519]; exoribonuclease activity [GO:0004532]; G-quadruplex RNA binding [GO:0002151]; methyltransferase activity [GO:0008168]; RNA-directed 5'-3' RNA polymerase activity [GO:0003968]; RNA helicase activity [GO:0003724]; single-stranded RNA binding [GO:000372…						FUNCTION: Forms a hexadecamer with nsp7 (8 subunits of each) that may participate in viral replication by acting as a primase. Alternatively, may synthesize substantially longer products than oligonucleotide primers. {ECO:0000256|ARBA:ARBA00002182}.; FUNCTION: Forms a hexadecamer with nsp8 (8 subunits of each) that may participate in viral replication by acting as a primase. Alternatively, may sy…								Orthornavirae	1806	1722	70	166	3	6	0	152	3	374	33	26	0	0	3	0	0	0	0	1	0	0	0	2	0	1	5	2
Q3S2E4	Q3S2E4	2'-O-methyltransferase (EC 2.7.7.48) (EC 3.4.19.12) (EC 3.4.22.69) (EC 3.6.4.12) (EC 3.6.4.13) (3C-like proteinase) (Growth factor-like peptide) (Guanine-N7 methyltransferase) (Helicase) (Host translation inhibitor nsp1) (Leader protein) (NendoU) (Non-structural protein 10) (Non-structural protein 2) (Non-structural protein 3) (Non-structural protein 4) (Non-structural protein 6) (Non-structural …	SARS coronavirus ZJ0301	ATP-binding;Activation of host autophagy by virus;Decay of host mRNAs by virus;Endonuclease;Eukaryotic host gene expression shutoff by virus;Eukaryotic host translation shutoff by virus;Exonuclease;Helicase;Host cytoplasm;Host gene expression shutoff by virus;Host mRNA suppression by virus;Host membrane;Host-virus interaction;Hydrolase;Inhibition of host ISG15 by virus;Inhibition of host NF-kappa…	induction by virus of catabolism of host mRNA [GO:0039595]; induction by virus of host autophagy [GO:0039520]; methylation [GO:0032259]; modulation by virus of host protein ubiquitination [GO:0039648]; suppression by virus of host ISG15 activity [GO:0039579]; suppression by virus of host NF-kappaB transcription factor activity [GO:0039644]; suppression by virus of host type I interferon-mediated …	endoplasmic reticulum-Golgi intermediate compartment [GO:0005793]; host cell endoplasmic reticulum-Golgi intermediate compartment [GO:0044172]; host cell membrane [GO:0033644]; host cell perinuclear region of cytoplasm [GO:0044220]; integral component of membrane [GO:0016021]	ATP binding [GO:0005524]; cysteine-type endopeptidase activity [GO:0004197]; DNA helicase activity [GO:0003678]; endonuclease activity [GO:0004519]; exoribonuclease activity [GO:0004532]; G-quadruplex RNA binding [GO:0002151]; methyltransferase activity [GO:0008168]; RNA-directed 5'-3' RNA polymerase activity [GO:0003968]; RNA helicase activity [GO:0003724]; single-stranded RNA binding [GO:000372…						FUNCTION: Forms a hexadecamer with nsp7 (8 subunits of each) that may participate in viral replication by acting as a primase. Alternatively, may synthesize substantially longer products than oligonucleotide primers. {ECO:0000256|ARBA:ARBA00002182}.; FUNCTION: Forms a hexadecamer with nsp8 (8 subunits of each) that may participate in viral replication by acting as a primase. Alternatively, may sy…								Orthornavirae	1889	758	899	433	0	0	0	2	0	28	16	9	0	0	5	1	0	0	0	0	1	0	0	0	0	0	0	1
Q6F7S1	Q6F7S1	30S ribosomal protein S17	Acinetobacter baylyi (strain ATCC 33305 / BD413 / ADP1)	RNA-binding;Reference proteome;Ribonucleoprotein;Ribosomal protein;rRNA-binding	translation [GO:0006412]	ribosome [GO:0005840]	rRNA binding [GO:0019843]; structural constituent of ribosome [GO:0003735]						FUNCTION: One of the primary rRNA binding proteins, it binds specifically to the 5'-end of 16S ribosomal RNA. {ECO:0000255|HAMAP-Rule:MF_01345}.									0	4	0	0	1076	2814	0	0	0	0	0	0	0	0	0	0	0	0	0	0	0	0	0	0	0	0	0	0
B2WHT2	B2WHT2	ATP-dependent RNA helicase fal1	Pyrenophora tritici-repentis (strain Pt-1C-BFP) (Wheat tan spot fungus) (Drechslera tritici-repentis)	ATP-binding;Helicase;Hydrolase;Nucleotide-binding;Reference proteome			ATP binding [GO:0005524]; helicase activity [GO:0004386]; hydrolase activity [GO:0016787]; nucleic acid binding [GO:0003676]														Fungi	0	0	1868	1689	0	0	0	0	0	0	0	0	0	0	0	0	0	0	0	0	0	0	0	0	0	0	0	0
D2E2H9	D2E2H9	2'-O-methyltransferase (EC 2.7.7.48) (EC 3.4.19.12) (EC 3.4.22.69) (EC 3.6.4.12) (EC 3.6.4.13) (3C-like proteinase) (Growth factor-like peptide) (Guanine-N7 methyltransferase) (Helicase) (Host translation inhibitor nsp1) (Leader protein) (NendoU) (Non-structural protein 10) (Non-structural protein 2) (Non-structural protein 3) (Non-structural protein 4) (Non-structural protein 6) (Non-structural …	SARS coronavirus MA15 ExoN1	ATP-binding;Activation of host autophagy by virus;Decay of host mRNAs by virus;Endonuclease;Eukaryotic host gene expression shutoff by virus;Eukaryotic host translation shutoff by virus;Exonuclease;Helicase;Host cytoplasm;Host gene expression shutoff by virus;Host mRNA suppression by virus;Host membrane;Host-virus interaction;Hydrolase;Inhibition of host ISG15 by virus;Inhibition of host NF-kappa…	induction by virus of catabolism of host mRNA [GO:0039595]; induction by virus of host autophagy [GO:0039520]; methylation [GO:0032259]; modulation by virus of host protein ubiquitination [GO:0039648]; suppression by virus of host ISG15 activity [GO:0039579]; suppression by virus of host NF-kappaB transcription factor activity [GO:0039644]; suppression by virus of host type I interferon-mediated …	endoplasmic reticulum-Golgi intermediate compartment [GO:0005793]; host cell endoplasmic reticulum-Golgi intermediate compartment [GO:0044172]; host cell membrane [GO:0033644]; host cell perinuclear region of cytoplasm [GO:0044220]; integral component of membrane [GO:0016021]	ATP binding [GO:0005524]; cysteine-type endopeptidase activity [GO:0004197]; DNA helicase activity [GO:0003678]; endonuclease activity [GO:0004519]; exoribonuclease activity [GO:0004532]; G-quadruplex RNA binding [GO:0002151]; methyltransferase activity [GO:0008168]; RNA-directed 5'-3' RNA polymerase activity [GO:0003968]; RNA helicase activity [GO:0003724]; single-stranded RNA binding [GO:000372…						FUNCTION: Forms a hexadecamer with nsp7 (8 subunits of each) that may participate in viral replication by acting as a primase. Alternatively, may synthesize substantially longer products than oligonucleotide primers. {ECO:0000256|ARBA:ARBA00002182}.; FUNCTION: Forms a hexadecamer with nsp8 (8 subunits of each) that may participate in viral replication by acting as a primase. Alternatively, may sy…								Orthornavirae	2388	918	175	21	1	0	1	5	3	40	33	10	0	0	1	0	0	0	0	0	0	0	0	0	0	0	4	2
D2E1K4	D2E1K4	2'-O-methyltransferase (EC 2.7.7.48) (EC 3.4.19.12) (EC 3.4.22.69) (EC 3.6.4.12) (EC 3.6.4.13) (3C-like proteinase) (Growth factor-like peptide) (Guanine-N7 methyltransferase) (Helicase) (Host translation inhibitor nsp1) (Leader protein) (NendoU) (Non-structural protein 10) (Non-structural protein 2) (Non-structural protein 3) (Non-structural protein 4) (Non-structural protein 6) (Non-structural …	SARS coronavirus ExoN1	ATP-binding;Activation of host autophagy by virus;Decay of host mRNAs by virus;Endonuclease;Eukaryotic host gene expression shutoff by virus;Eukaryotic host translation shutoff by virus;Exonuclease;Helicase;Host cytoplasm;Host gene expression shutoff by virus;Host mRNA suppression by virus;Host membrane;Host-virus interaction;Hydrolase;Inhibition of host ISG15 by virus;Inhibition of host NF-kappa…	induction by virus of catabolism of host mRNA [GO:0039595]; induction by virus of host autophagy [GO:0039520]; methylation [GO:0032259]; modulation by virus of host protein ubiquitination [GO:0039648]; suppression by virus of host ISG15 activity [GO:0039579]; suppression by virus of host NF-kappaB transcription factor activity [GO:0039644]; suppression by virus of host type I interferon-mediated …	endoplasmic reticulum-Golgi intermediate compartment [GO:0005793]; host cell endoplasmic reticulum-Golgi intermediate compartment [GO:0044172]; host cell membrane [GO:0033644]; host cell perinuclear region of cytoplasm [GO:0044220]; integral component of membrane [GO:0016021]	ATP binding [GO:0005524]; cysteine-type endopeptidase activity [GO:0004197]; DNA helicase activity [GO:0003678]; endonuclease activity [GO:0004519]; exoribonuclease activity [GO:0004532]; G-quadruplex RNA binding [GO:0002151]; methyltransferase activity [GO:0008168]; RNA-directed 5'-3' RNA polymerase activity [GO:0003968]; RNA helicase activity [GO:0003724]; single-stranded RNA binding [GO:000372…						FUNCTION: Forms a hexadecamer with nsp7 (8 subunits of each) that may participate in viral replication by acting as a primase. Alternatively, may synthesize substantially longer products than oligonucleotide primers. {ECO:0000256|ARBA:ARBA00002182}.; FUNCTION: Forms a hexadecamer with nsp8 (8 subunits of each) that may participate in viral replication by acting as a primase. Alternatively, may sy…								Orthornavirae	2313	924	140	42	0	0	0	5	4	79	36	9	0	0	8	1	0	0	0	0	0	0	0	0	0	0	3	1
A7WYX3	A7WYX3	30S ribosomal protein S7	Staphylococcus aureus (strain Mu3 / ATCC 700698)	RNA-binding;Ribonucleoprotein;Ribosomal protein;rRNA-binding;tRNA-binding	translation [GO:0006412]	small ribosomal subunit [GO:0015935]	rRNA binding [GO:0019843]; structural constituent of ribosome [GO:0003735]; tRNA binding [GO:0000049]						FUNCTION: One of the primary rRNA binding proteins, it binds directly to 16S rRNA where it nucleates assembly of the head domain of the 30S subunit. Is located at the subunit interface close to the decoding center, probably blocks exit of the E-site tRNA. {ECO:0000255|HAMAP-Rule:MF_00480}.									0	0	2016	1422	0	0	0	0	0	0	0	0	0	4	0	0	0	0	0	0	0	0	0	0	0	0	0	0
Q6R7Y8	Q6R7Y8	2'-O-methyltransferase (EC 2.7.7.48) (EC 3.4.19.12) (EC 3.4.22.69) (EC 3.6.4.12) (EC 3.6.4.13) (3C-like proteinase) (Growth factor-like peptide) (Guanine-N7 methyltransferase) (Helicase) (Host translation inhibitor nsp1) (Leader protein) (NendoU) (Non-structural protein 10) (Non-structural protein 2) (Non-structural protein 3) (Non-structural protein 4) (Non-structural protein 6) (Non-structural …	SARS coronavirus NS-1	ATP-binding;Activation of host autophagy by virus;Decay of host mRNAs by virus;Endonuclease;Eukaryotic host gene expression shutoff by virus;Eukaryotic host translation shutoff by virus;Exonuclease;Helicase;Host cytoplasm;Host gene expression shutoff by virus;Host mRNA suppression by virus;Host membrane;Host-virus interaction;Hydrolase;Inhibition of host ISG15 by virus;Inhibition of host NF-kappa…	induction by virus of catabolism of host mRNA [GO:0039595]; induction by virus of host autophagy [GO:0039520]; methylation [GO:0032259]; modulation by virus of host protein ubiquitination [GO:0039648]; suppression by virus of host ISG15 activity [GO:0039579]; suppression by virus of host NF-kappaB transcription factor activity [GO:0039644]; suppression by virus of host type I interferon-mediated …	endoplasmic reticulum-Golgi intermediate compartment [GO:0005793]; host cell endoplasmic reticulum-Golgi intermediate compartment [GO:0044172]; host cell membrane [GO:0033644]; host cell perinuclear region of cytoplasm [GO:0044220]; integral component of membrane [GO:0016021]	ATP binding [GO:0005524]; cysteine-type endopeptidase activity [GO:0004197]; DNA helicase activity [GO:0003678]; endonuclease activity [GO:0004519]; exoribonuclease activity [GO:0004532]; G-quadruplex RNA binding [GO:0002151]; methyltransferase activity [GO:0008168]; RNA-directed 5'-3' RNA polymerase activity [GO:0003968]; RNA helicase activity [GO:0003724]; single-stranded RNA binding [GO:000372…						FUNCTION: Forms a hexadecamer with nsp7 (8 subunits of each) that may participate in viral replication by acting as a primase. Alternatively, may synthesize substantially longer products than oligonucleotide primers. {ECO:0000256|ARBA:ARBA00002182}.; FUNCTION: Forms a hexadecamer with nsp8 (8 subunits of each) that may participate in viral replication by acting as a primase. Alternatively, may sy…								Orthornavirae	1898	1284	145	72	4	4	0	0	2	48	15	16	0	0	3	1	0	0	0	0	0	0	0	0	0	0	2	5
Q8K957	Q8K957	50S ribosomal protein L16	Buchnera aphidicola subsp. Schizaphis graminum (strain Sg)	RNA-binding;Ribonucleoprotein;Ribosomal protein;rRNA-binding;tRNA-binding	translation [GO:0006412]	ribosome [GO:0005840]	rRNA binding [GO:0019843]; structural constituent of ribosome [GO:0003735]; tRNA binding [GO:0000049]						FUNCTION: Binds 23S rRNA and is also seen to make contacts with the A and possibly P site tRNAs. {ECO:0000255|HAMAP-Rule:MF_01342}.									0	0	0	0	1653	1704	0	0	0	0	0	0	0	0	0	0	0	0	0	0	0	0	0	0	0	0	0	0
G8TLL1	G8TLL1	50S ribosomal protein L25 (General stress protein CTC)	Niastella koreensis (strain DSM 17620 / KACC 11465 / NBRC 106392 / GR20-10)	RNA-binding;Reference proteome;Ribonucleoprotein;Ribosomal protein;rRNA-binding	translation [GO:0006412]	ribosome [GO:0005840]	5S rRNA binding [GO:0008097]; structural constituent of ribosome [GO:0003735]						FUNCTION: This is one of the proteins that binds to the 5S RNA in the ribosome where it forms part of the central protuberance. {ECO:0000256|HAMAP-Rule:MF_01334}.									0	0	0	0	1968	1350	0	0	0	0	0	0	0	0	0	0	0	0	0	0	0	0	0	0	0	0	0	0
P0C6W5	P0C6W5	Replicase polyprotein 1ab (pp1ab) (ORF1ab polyprotein) [Cleaved into: Host translation inhibitor nsp1 (nsp1) (Leader protein); Non-structural protein 2 (nsp2) (p65 homolog); Papain-like proteinase (PL-PRO) (EC 3.4.19.12) (EC 3.4.22.69) (Non-structural protein 3) (nsp3); Non-structural protein 4 (nsp4); 3C-like proteinase (3CL-PRO) (3CLp) (EC 3.4.22.-) (nsp5); Non-structural protein 6 (nsp6); Non-…	Bat coronavirus HKU9 (BtCoV) (BtCoV/HKU9)	3D-structure;ATP-binding;Activation of host autophagy by virus;Decay of host mRNAs by virus;Endonuclease;Eukaryotic host gene expression shutoff by virus;Eukaryotic host translation shutoff by virus;Exonuclease;Helicase;Host cytoplasm;Host gene expression shutoff by virus;Host mRNA suppression by virus;Host membrane;Host-virus interaction;Hydrolase;Inhibition of host ISG15 by virus;Inhibition of …	induction by virus of catabolism of host mRNA [GO:0039595]; induction by virus of host autophagy [GO:0039520]; methylation [GO:0032259]; modulation by virus of host protein ubiquitination [GO:0039648]; suppression by virus of host ISG15 activity [GO:0039579]; suppression by virus of host NF-kappaB transcription factor activity [GO:0039644]; suppression by virus of host type I interferon-mediated …	host cell endoplasmic reticulum-Golgi intermediate compartment [GO:0044172]; host cell membrane [GO:0033644]; host cell perinuclear region of cytoplasm [GO:0044220]; integral component of membrane [GO:0016021]	ATP binding [GO:0005524]; cysteine-type endopeptidase activity [GO:0004197]; DNA helicase activity [GO:0003678]; endonuclease activity [GO:0004519]; exoribonuclease activity [GO:0004532]; G-quadruplex RNA binding [GO:0002151]; methyltransferase activity [GO:0008168]; RNA-directed 5'-3' RNA polymerase activity [GO:0003968]; RNA helicase activity [GO:0003724]; single-stranded RNA binding [GO:000372…	METAL 4168; /note="Zinc 1"; /evidence="ECO:0000255|PROSITE-ProRule:PRU01297"; METAL 4171; /note="Zinc 1"; /evidence="ECO:0000255|PROSITE-ProRule:PRU01297"; METAL 4177; /note="Zinc 1"; /evidence="ECO:0000255|PROSITE-ProRule:PRU01297"; METAL 4184; /note="Zinc 1"; /evidence="ECO:0000255|PROSITE-ProRule:PRU01297"; METAL 4211; /note="Zinc 2"; /evidence="ECO:0000255|PROSITE-ProRule:PRU01297"; METAL 421…	NP_BIND 5447..5454; /note="ATP"; /evidence="ECO:0000255"		CATALYTIC ACTIVITY: Reaction=a ribonucleoside 5'-triphosphate + RNA(n) = diphosphate + RNA(n+1); Xref=Rhea:RHEA:21248, Rhea:RHEA-COMP:11128, Rhea:RHEA-COMP:11129, ChEBI:CHEBI:33019, ChEBI:CHEBI:61557, ChEBI:CHEBI:83400; EC=2.7.7.48; Evidence={ECO:0000255|PROSITE-ProRule:PRU00539}; CATALYTIC ACTIVITY: Reaction=ATP + H2O = ADP + H(+) + phosphate; Xref=Rhea:RHEA:13065, ChEBI:CHEBI:15377, ChEBI:CHEBI…		FUNCTION: The replicase polyprotein of coronaviruses is a multifunctional protein: it contains the activities necessary for the transcription of negative stranded RNA, leader RNA, subgenomic mRNAs and progeny virion RNA as well as proteinases responsible for the cleavage of the polyprotein into functional products. {ECO:0000250|UniProtKB:P0C6X7}.; FUNCTION: [Host translation inhibitor nsp1]: Inhi…	ACT_SITE 1533; /note="For PL-PRO activity"; /evidence="ECO:0000255|PROSITE-ProRule:PRU00444"; ACT_SITE 1694; /note="For PL-PRO activity"; /evidence="ECO:0000255|PROSITE-ProRule:PRU00444"; ACT_SITE 3144; /note="For 3CL-PRO activity"; /evidence="ECO:0000255|PROSITE-ProRule:PRU00772"; ACT_SITE 3248; /note="For 3CL-PRO activity"; /evidence="ECO:0000255|PROSITE-ProRule:PRU00772"; ACT_SITE 4992; /evide…							Orthornavirae	1413	1610	94	139	0	5	0	21	1	26	9	16	0	0	0	0	0	0	0	0	0	0	0	0	0	0	1	4
L7MFA5	L7MFA5	Putative integrin beta-like 1 (Fragment)	Rhipicephalus pulchellus (Yellow backed tick) (Dermacentor pulchellus)	Integrin	integrin-mediated signaling pathway [GO:0007229]																Metazoa	807	1	578	6	54	0	106	1846	10	504	879	3	0	30	0	0	3	5	6	3	3	0	1	0	0	0	54	0
R1E2T7	R1E2T7	Isoleucyl-tRNA synthetase (EC 6.1.1.5)	Emiliania huxleyi (Pontosphaera huxleyi)	ATP-binding;Aminoacyl-tRNA synthetase;Ligase;Nucleotide-binding;Protein biosynthesis;Reference proteome;Signal	isoleucyl-tRNA aminoacylation [GO:0006428]		aminoacyl-tRNA editing activity [GO:0002161]; ATP binding [GO:0005524]; isoleucine-tRNA ligase activity [GO:0004822]; tRNA binding [GO:0000049]				CATALYTIC ACTIVITY: Reaction=ATP + L-isoleucine + tRNA(Ile) = AMP + diphosphate + L-isoleucyl-tRNA(Ile); Xref=Rhea:RHEA:11060, Rhea:RHEA-COMP:9666, Rhea:RHEA-COMP:9695, ChEBI:CHEBI:30616, ChEBI:CHEBI:33019, ChEBI:CHEBI:58045, ChEBI:CHEBI:78442, ChEBI:CHEBI:78528, ChEBI:CHEBI:456215; EC=6.1.1.5; Evidence={ECO:0000256|ARBA:ARBA00000114};											774	9	440	4	8	0	114	2070	14	834	1454	22	1	19	0	0	17	12	62	10	40	11	21	6	5	4	32	0
P11204	P11204	Pol polyprotein [Cleaved into: Protease (Retropepsin) (EC 3.4.23.-); Reverse transcriptase/ribonuclease H (RT) (EC 2.7.7.49) (EC 3.1.26.13) (Exoribonuclease H) (EC 3.1.13.2); Integrase (IN) (EC 2.7.7.-) (EC 3.1.-.-)]	Equine infectious anemia virus (isolate 1369) (EIAV)	3D-structure;Aspartyl protease;Cleavage on pair of basic residues;DNA integration;DNA recombination;DNA-binding;Endonuclease;Hydrolase;Metal-binding;Multifunctional enzyme;Nuclease;Nucleotidyltransferase;Protease;RNA-directed DNA polymerase;Transferase;Viral genome integration;Virus entry into host cell;Zinc;Zinc-finger	DNA integration [GO:0015074]; DNA recombination [GO:0006310]; dUMP biosynthetic process [GO:0006226]; dUTP catabolic process [GO:0046081]; establishment of integrated proviral latency [GO:0075713]; viral entry into host cell [GO:0046718]; viral genome integration into host DNA [GO:0044826]		aspartic-type endopeptidase activity [GO:0004190]; DNA binding [GO:0003677]; dUTP diphosphatase activity [GO:0004170]; exoribonuclease H activity [GO:0004533]; magnesium ion binding [GO:0000287]; RNA-directed DNA polymerase activity [GO:0003964]; RNA-DNA hybrid ribonuclease activity [GO:0004523]; UTP binding [GO:0002134]; zinc ion binding [GO:0008270]				CATALYTIC ACTIVITY: Reaction=Endohydrolysis of RNA in RNA/DNA hybrids. Three different cleavage modes: 1. sequence-specific internal cleavage of RNA. Human immunodeficiency virus type 1 and Moloney murine leukemia virus enzymes prefer to cleave the RNA strand one nucleotide away from the RNA-DNA junction. 2. RNA 5'-end directed cleavage 13-19 nucleotides from the RNA end. 3. DNA 3'-end directed c…	DNA_BIND 1096..1144; /note="Integrase-type"; /evidence="ECO:0000255|PROSITE-ProRule:PRU00506"	FUNCTION: During replicative cycle of retroviruses, the reverse-transcribed viral DNA is integrated into the host chromosome by the viral integrase enzyme. RNase H activity is associated with the reverse transcriptase.	ACT_SITE 105; /evidence="ECO:0000255|PROSITE-ProRule:PRU10094"							Pararnavirae	16	155	161	1224	164	1118	0	183	1	86	1	0	0	0	0	0	0	0	0	0	0	0	0	0	0	0	2	0
F2UK00	F2UK00	Alpha-galactosidase (EC 3.2.1.22) (Melibiase)	Salpingoeca rosetta (strain ATCC 50818 / BSB-021)	Disulfide bond;Glycosidase;Hydrolase;Reference proteome;Signal	carbohydrate metabolic process [GO:0005975]		raffinose alpha-galactosidase activity [GO:0052692]				CATALYTIC ACTIVITY: Reaction=Hydrolysis of terminal, non-reducing alpha-D-galactose residues in alpha-D-galactosides, including galactose oligosaccharides, galactomannans and galactolipids.; EC=3.2.1.22; Evidence={ECO:0000256|ARBA:ARBA00001255, ECO:0000256|RuleBase:RU361168};											1297	7	532	5	55	0	54	1262	21	407	1020	8	1	42	0	0	0	2	1	3	1	0	1	0	0	3	70	0
Q92552	Q92552	28S ribosomal protein S27, mitochondrial (MRP-S27) (S27mt) (Mitochondrial ribosomal protein S27) (Mitochondrial small ribosomal subunit protein mS27)	Homo sapiens (Human)	3D-structure;Alternative splicing;Coiled coil;Cytoplasm;Mitochondrion;RNA-binding;Reference proteome;Repeat;Ribonucleoprotein;Ribosomal protein;Transit peptide;Translation regulation;rRNA-binding;tRNA-binding	cell population proliferation [GO:0008283]; mitochondrial translational elongation [GO:0070125]; mitochondrial translational termination [GO:0070126]; positive regulation of mitochondrial translation [GO:0070131]	cytoplasm [GO:0005737]; mitochondrial inner membrane [GO:0005743]; mitochondrial small ribosomal subunit [GO:0005763]; mitochondrion [GO:0005739]; nucleolus [GO:0005730]	mitochondrial ribosome binding [GO:0097177]; rRNA binding [GO:0019843]; tRNA binding [GO:0000049]						FUNCTION: RNA-binding component of the mitochondrial small ribosomal subunit (mt-SSU) that plays a role in mitochondrial protein synthesis (PubMed:22841715). Stimulates mitochondrial mRNA translation of subunit components of the mitochondrial electron transport chain (PubMed:22841715). Binds to the mitochondrial 12S rRNA (12S mt-rRNA) and tRNA(Glu) (PubMed:22841715). Involved also in positive reg…								Metazoa	0	3	0	0	420	2490	0	0	0	3	0	6	0	0	0	0	0	0	0	0	0	0	0	0	0	0	0	0
E6V6N0	E6V6N0	30S ribosomal protein S1	Variovorax paradoxus (strain EPS)	RNA-binding;Repeat;Ribonucleoprotein;Ribosomal protein	translation [GO:0006412]	ribosome [GO:0005840]	RNA binding [GO:0003723]; structural constituent of ribosome [GO:0003735]						FUNCTION: Binds mRNA; thus facilitating recognition of the initiation point. It is needed to translate mRNA with a short Shine-Dalgarno (SD) purine-rich sequence. {ECO:0000256|PIRNR:PIRNR002111}.									0	0	0	2	206	183	0	0	137	2292	0	0	0	0	0	0	1	0	0	0	1	0	1	8	2	0	0	0
K7ZUA1	K7ZUA1	RNA dependent RNA polymerase	Aspergillus foetidus slow virus 2		transcription, DNA-templated [GO:0006351]		RNA binding [GO:0003723]; RNA-directed 5'-3' RNA polymerase activity [GO:0003968]															0	0	0	0	1518	1268	0	0	0	0	0	0	0	0	0	0	0	0	0	0	0	0	0	0	0	0	0	0
C5CS95	C5CS95	Ribosomal RNA small subunit methyltransferase A (EC 2.1.1.182) (16S rRNA (adenine(1518)-N(6)/adenine(1519)-N(6))-dimethyltransferase) (16S rRNA dimethyladenosine transferase) (16S rRNA dimethylase) (S-adenosylmethionine-6-N', N'-adenosyl(rRNA) dimethyltransferase)	Variovorax paradoxus (strain S110)	Cytoplasm;Methyltransferase;RNA-binding;S-adenosyl-L-methionine;Transferase;rRNA processing		cytoplasm [GO:0005737]	16S rRNA (adenine(1518)-N(6)/adenine(1519)-N(6))-dimethyltransferase activity [GO:0052908]; RNA binding [GO:0003723]				CATALYTIC ACTIVITY: Reaction=adenosine(1518)/adenosine(1519) in 16S rRNA + 4 S-adenosyl-L-methionine = 4 H(+) + N(6)-dimethyladenosine(1518)/N(6)-dimethyladenosine(1519) in 16S rRNA + 4 S-adenosyl-L-homocysteine; Xref=Rhea:RHEA:19609, Rhea:RHEA-COMP:10232, Rhea:RHEA-COMP:10233, ChEBI:CHEBI:15378, ChEBI:CHEBI:57856, ChEBI:CHEBI:59789, ChEBI:CHEBI:74411, ChEBI:CHEBI:74493; EC=2.1.1.182; Evidence={E…		FUNCTION: Specifically dimethylates two adjacent adenosines (A1518 and A1519) in the loop of a conserved hairpin near the 3'-end of 16S rRNA in the 30S particle. May play a critical role in biogenesis of 30S subunits. {ECO:0000255|HAMAP-Rule:MF_00607}.			BINDING 12; /note="S-adenosyl-L-methionine; via carbonyl oxygen"; /evidence="ECO:0000255|HAMAP-Rule:MF_00607"; BINDING 14; /note="S-adenosyl-L-methionine; via amide nitrogen"; /evidence="ECO:0000255|HAMAP-Rule:MF_00607"; BINDING 39; /note="S-adenosyl-L-methionine; via carbonyl oxygen"; /evidence="ECO:0000255|HAMAP-Rule:MF_00607"; BINDING 60; /note="S-adenosyl-L-methionine"; /evidence="ECO:0000255…						0	0	0	0	1105	1646	0	0	0	0	1	0	0	0	0	0	0	0	0	0	0	0	1	6	0	0	0	0
H2PFT7	H2PFT7	Mitochondrial ribosomal protein S27	Pongo abelii (Sumatran orangutan) (Pongo pygmaeus abelii)	Coiled coil;Reference proteome	cell population proliferation [GO:0008283]; positive regulation of mitochondrial translation [GO:0070131]	mitochondrial small ribosomal subunit [GO:0005763]; nucleolus [GO:0005730]	mitochondrial ribosome binding [GO:0097177]; rRNA binding [GO:0019843]; tRNA binding [GO:0000049]														Metazoa	0	0	6	0	1524	1158	0	0	0	0	0	3	0	0	0	0	0	0	0	0	0	0	0	0	0	0	0	0
P23172	P23172	Probable RNA-directed RNA polymerase (EC 2.7.7.48) (Gag-Pol protein)	Saccharomyces cerevisiae virus L-BC (ScV-L-BC) (ScVLa)	Hydrolase;Nucleotide-binding;Nucleotidyltransferase;RNA-binding;RNA-directed RNA polymerase;Reference proteome;Ribosomal frameshifting;Transferase;Viral RNA replication	transcription, DNA-templated [GO:0006351]		hydrolase activity [GO:0016787]; nucleotide binding [GO:0000166]; RNA binding [GO:0003723]; RNA-directed 5'-3' RNA polymerase activity [GO:0003968]				CATALYTIC ACTIVITY: Reaction=a ribonucleoside 5'-triphosphate + RNA(n) = diphosphate + RNA(n+1); Xref=Rhea:RHEA:21248, Rhea:RHEA-COMP:11128, Rhea:RHEA-COMP:11129, ChEBI:CHEBI:33019, ChEBI:CHEBI:61557, ChEBI:CHEBI:83400; EC=2.7.7.48;		FUNCTION: RNA-dependent RNA polymerase which replicates the viral genome. Catalyzes the transcription of fully conservative plus-strand genomic RNAs that are extruded from the virion into the cytoplasm where they function as mRNAs for translation of viral proteins and also as substrates for encapsidation to form new virions. Once encapsidated, the positive strand is converted to dsRNA by the RNA-…								Orthornavirae	76	26	1133	577	173	109	0	0	38	483	0	0	0	0	0	0	1	0	0	0	0	0	0	2	0	0	0	0
D2E204	D2E204	2'-O-methyltransferase (EC 2.7.7.48) (EC 3.4.19.12) (EC 3.4.22.69) (EC 3.6.4.12) (EC 3.6.4.13) (3C-like proteinase) (Growth factor-like peptide) (Guanine-N7 methyltransferase) (Helicase) (Host translation inhibitor nsp1) (Leader protein) (NendoU) (Non-structural protein 10) (Non-structural protein 2) (Non-structural protein 3) (Non-structural protein 4) (Non-structural protein 6) (Non-structural …	SARS coronavirus ExoN1	ATP-binding;Activation of host autophagy by virus;Decay of host mRNAs by virus;Endonuclease;Eukaryotic host gene expression shutoff by virus;Eukaryotic host translation shutoff by virus;Exonuclease;Helicase;Host cytoplasm;Host gene expression shutoff by virus;Host mRNA suppression by virus;Host membrane;Host-virus interaction;Hydrolase;Inhibition of host ISG15 by virus;Inhibition of host NF-kappa…	induction by virus of catabolism of host mRNA [GO:0039595]; induction by virus of host autophagy [GO:0039520]; methylation [GO:0032259]; modulation by virus of host protein ubiquitination [GO:0039648]; suppression by virus of host ISG15 activity [GO:0039579]; suppression by virus of host NF-kappaB transcription factor activity [GO:0039644]; suppression by virus of host type I interferon-mediated …	endoplasmic reticulum-Golgi intermediate compartment [GO:0005793]; host cell endoplasmic reticulum-Golgi intermediate compartment [GO:0044172]; host cell membrane [GO:0033644]; host cell perinuclear region of cytoplasm [GO:0044220]; integral component of membrane [GO:0016021]	ATP binding [GO:0005524]; cysteine-type endopeptidase activity [GO:0004197]; DNA helicase activity [GO:0003678]; endonuclease activity [GO:0004519]; exoribonuclease activity [GO:0004532]; G-quadruplex RNA binding [GO:0002151]; methyltransferase activity [GO:0008168]; RNA-directed 5'-3' RNA polymerase activity [GO:0003968]; RNA helicase activity [GO:0003724]; single-stranded RNA binding [GO:000372…						FUNCTION: Forms a hexadecamer with nsp7 (8 subunits of each) that may participate in viral replication by acting as a primase. Alternatively, may synthesize substantially longer products than oligonucleotide primers. {ECO:0000256|ARBA:ARBA00002182}.; FUNCTION: Forms a hexadecamer with nsp8 (8 subunits of each) that may participate in viral replication by acting as a primase. Alternatively, may sy…								Orthornavirae	1563	983	30	23	0	0	0	0	0	8	15	6	0	0	4	2	1	1	0	1	4	0	2	2	0	0	5	13
C5CLW3	C5CLW3	Translation initiation factor IF-2	Variovorax paradoxus (strain S110)	Cytoplasm;GTP-binding;Initiation factor;Nucleotide-binding;Protein biosynthesis		cytoplasm [GO:0005737]	GTPase activity [GO:0003924]; GTP binding [GO:0005525]; translation initiation factor activity [GO:0003743]		NP_BIND 493..500; /note="GTP"; /evidence="ECO:0000255|HAMAP-Rule:MF_00100"; NP_BIND 539..543; /note="GTP"; /evidence="ECO:0000255|HAMAP-Rule:MF_00100"; NP_BIND 593..596; /note="GTP"; /evidence="ECO:0000255|HAMAP-Rule:MF_00100"				FUNCTION: One of the essential components for the initiation of protein synthesis. Protects formylmethionyl-tRNA from spontaneous hydrolysis and promotes its binding to the 30S ribosomal subunits. Also involved in the hydrolysis of GTP during the formation of the 70S ribosomal complex. {ECO:0000255|HAMAP-Rule:MF_00100}.									2	3	644	388	2	2	0	0	43	1479	0	0	0	1	0	0	0	0	0	0	0	0	0	3	0	1	0	0
Q0ZJC7	Q0ZJC7	2'-O-methyltransferase (EC 2.7.7.48) (EC 3.4.19.12) (EC 3.4.22.69) (EC 3.6.4.12) (EC 3.6.4.13) (3C-like proteinase) (Growth factor-like peptide) (Guanine-N7 methyltransferase) (Helicase) (Host translation inhibitor nsp1) (M-PRO) (NendoU) (Non-structural protein 10) (Non-structural protein 2) (Non-structural protein 3) (Non-structural protein 4) (Non-structural protein 6) (Non-structural protein 7…	Human coronavirus HKU1 (HCoV-HKU1)	ATP-binding;Activation of host autophagy by virus;Decay of host mRNAs by virus;Endonuclease;Eukaryotic host gene expression shutoff by virus;Eukaryotic host translation shutoff by virus;Exonuclease;Helicase;Host cytoplasm;Host gene expression shutoff by virus;Host mRNA suppression by virus;Host membrane;Host-virus interaction;Hydrolase;Inhibition of host ISG15 by virus;Inhibition of host NF-kappa…	induction by virus of catabolism of host mRNA [GO:0039595]; induction by virus of host autophagy [GO:0039520]; methylation [GO:0032259]; modulation by virus of host protein ubiquitination [GO:0039648]; suppression by virus of host ISG15 activity [GO:0039579]; suppression by virus of host NF-kappaB transcription factor activity [GO:0039644]; suppression by virus of host type I interferon-mediated …	endoplasmic reticulum-Golgi intermediate compartment [GO:0005793]; host cell endoplasmic reticulum-Golgi intermediate compartment [GO:0044172]; host cell membrane [GO:0033644]; host cell perinuclear region of cytoplasm [GO:0044220]; integral component of membrane [GO:0016021]	ATP binding [GO:0005524]; cysteine-type endopeptidase activity [GO:0004197]; DNA helicase activity [GO:0003678]; endonuclease activity [GO:0004519]; exoribonuclease activity [GO:0004532]; methyltransferase activity [GO:0008168]; RNA-directed 5'-3' RNA polymerase activity [GO:0003968]; RNA helicase activity [GO:0003724]; single-stranded RNA binding [GO:0003727]; thiol-dependent deubiquitinase [GO:…				CATALYTIC ACTIVITY: Reaction=ATP + H2O = ADP + H(+) + phosphate; Xref=Rhea:RHEA:13065, ChEBI:CHEBI:15377, ChEBI:CHEBI:15378, ChEBI:CHEBI:30616, ChEBI:CHEBI:43474, ChEBI:CHEBI:456216; EC=3.6.4.12; Evidence={ECO:0000256|ARBA:ARBA00001665}; CATALYTIC ACTIVITY: Reaction=ATP + H2O = ADP + H(+) + phosphate; Xref=Rhea:RHEA:13065, ChEBI:CHEBI:15377, ChEBI:CHEBI:15378, ChEBI:CHEBI:30616, ChEBI:CHEBI:43474…		FUNCTION: Cleaves the C-terminus of replicase polyprotein at 11 sites. Recognizes substrates containing the core sequence [ILMVF]-Q-|-[SGACN]. Also able to bind an ADP-ribose-1''-phosphate (ADRP). {ECO:0000256|ARBA:ARBA00002223}.; FUNCTION: Enzyme possessing two different activities: an exoribonuclease activity acting on both ssRNA and dsRNA in a 3' to 5' direction and a N7-guanine methyltransfer…								Orthornavirae	398	1620	52	413	1	3	0	0	1	10	3	21	0	0	0	0	0	0	0	0	0	0	0	1	0	0	0	0
D2DJX7	D2DJX7	Nucleoprotein (Nucleocapsid protein) (NC) (Protein N)	Bat SARS Cov Rs806/2006	ADP-ribosylation;Host Golgi apparatus;Phosphoprotein;RNA-binding;Ribonucleoprotein;Transcription;Transcription regulation;Viral nucleoprotein;Virion		host cell endoplasmic reticulum-Golgi intermediate compartment [GO:0044172]; host cell Golgi apparatus [GO:0044177]; viral nucleocapsid [GO:0019013]	RNA binding [GO:0003723]						FUNCTION: Packages the positive strand viral genome RNA into a helical ribonucleocapsid (RNP) and plays a fundamental role during virion assembly through its interactions with the viral genome and membrane protein M. Plays an important role in enhancing the efficiency of subgenomic viral RNA transcription as well as viral replication. {ECO:0000256|HAMAP-Rule:MF_04096, ECO:0000256|PIRNR:PIRNR00388…								Orthornavirae	801	1272	60	56	3	4	0	4	2	265	25	16	0	1	0	0	0	0	0	0	0	0	0	0	0	0	2	4
P0C6Y5	P0C6Y5	Replicase polyprotein 1ab (pp1ab) (ORF1ab polyprotein) [Cleaved into: Non-structural protein 1 (nsp1) (p9); Non-structural protein 2 (nsp2) (p87); Non-structural protein 3 (nsp3) (EC 3.4.19.12) (EC 3.4.22.-) (PL1-PRO/PL2-PRO) (PLP1/PLP2) (Papain-like proteinases 1/2) (p195); Non-structural protein 4 (nsp4) (Peptide HD2); 3C-like proteinase (3CL-PRO) (3CLp) (EC 3.4.22.-) (M-PRO) (nsp5) (p34); Non-…	Porcine transmissible gastroenteritis coronavirus (strain Purdue) (TGEV)	3D-structure;ATP-binding;Activation of host autophagy by virus;Endonuclease;Exonuclease;Helicase;Host cytoplasm;Host membrane;Host-virus interaction;Hydrolase;Inhibition of host IRF3 by virus;Inhibition of host RLR pathway by virus;Inhibition of host innate immune response by virus;Membrane;Metal-binding;Methyltransferase;Modulation of host ubiquitin pathway by viral deubiquitinase;Modulation of …	induction by virus of host autophagy [GO:0039520]; methylation [GO:0032259]; modulation by virus of host protein ubiquitination [GO:0039648]; suppression by virus of host IRF3 activity [GO:0039548]; transcription, DNA-templated [GO:0006351]; viral genome replication [GO:0019079]; viral protein processing [GO:0019082]	host cell endoplasmic reticulum-Golgi intermediate compartment [GO:0044172]; host cell membrane [GO:0033644]; host cell perinuclear region of cytoplasm [GO:0044220]; integral component of membrane [GO:0016021]	ATP binding [GO:0005524]; cysteine-type endopeptidase activity [GO:0004197]; DNA helicase activity [GO:0003678]; endonuclease activity [GO:0004519]; exoribonuclease activity [GO:0004532]; methyltransferase activity [GO:0008168]; RNA binding [GO:0003723]; RNA-directed 5'-3' RNA polymerase activity [GO:0003968]; RNA helicase activity [GO:0003724]; thiol-dependent deubiquitinase [GO:0004843]; zinc i…	METAL 3937; /note="Zinc 1"; /evidence="ECO:0000255|PROSITE-ProRule:PRU01297"; METAL 3940; /note="Zinc 1"; /evidence="ECO:0000255|PROSITE-ProRule:PRU01297"; METAL 3946; /note="Zinc 1"; /evidence="ECO:0000255|PROSITE-ProRule:PRU01297"; METAL 3953; /note="Zinc 1"; /evidence="ECO:0000255|PROSITE-ProRule:PRU01297"; METAL 3979; /note="Zinc 2"; /evidence="ECO:0000255|PROSITE-ProRule:PRU01297"; METAL 398…	NP_BIND 5210..5217; /note="ATP"; /evidence="ECO:0000250"		CATALYTIC ACTIVITY: Reaction=Thiol-dependent hydrolysis of ester, thioester, amide, peptide and isopeptide bonds formed by the C-terminal Gly of ubiquitin (a 76-residue protein attached to proteins as an intracellular targeting signal).; EC=3.4.19.12; CATALYTIC ACTIVITY: Reaction=a ribonucleoside 5'-triphosphate + RNA(n) = diphosphate + RNA(n+1); Xref=Rhea:RHEA:21248, Rhea:RHEA-COMP:11128, Rhea:R…		FUNCTION: The replicase polyprotein of coronaviruses is a multifunctional protein: it contains the activities necessary for the transcription of negative stranded RNA, leader RNA, subgenomic mRNAs and progeny virion RNA as well as proteinases responsible for the cleavage of the polyprotein into functional products. {ECO:0000269|PubMed:21047955}.; FUNCTION: Non-structural protein 1 inhibits host t…	ACT_SITE 1093; /note="For PL1-PRO activity"; /evidence="ECO:0000255|PROSITE-ProRule:PRU00444"; ACT_SITE 1244; /note="For PL1-PRO activity"; /evidence="ECO:0000255|PROSITE-ProRule:PRU00444"; ACT_SITE 1588; /note="For PL2-PRO activity"; /evidence="ECO:0000255|PROSITE-ProRule:PRU00444"; ACT_SITE 1741; /note="For PL2-PRO activity"; /evidence="ECO:0000255|PROSITE-ProRule:PRU00444"; ACT_SITE 2919; /not…							Orthornavirae	520	1786	16	66	1	1	0	0	1	65	13	12	0	0	0	0	0	0	0	0	0	0	0	1	0	0	3	0
I6FK93	I6FK93	Deleted.																				0	0	0	0	1464	929	0	0	0	0	0	0	0	0	0	0	0	0	0	0	0	0	0	0	0	0	0	0
Q3I5K3	Q3I5K3	Nucleoprotein (Nucleocapsid protein) (NC) (Protein N)	Bat SARS coronavirus Rp1	ADP-ribosylation;Host Golgi apparatus;Phosphoprotein;RNA-binding;Ribonucleoprotein;Transcription;Transcription regulation;Viral nucleoprotein;Virion		host cell endoplasmic reticulum-Golgi intermediate compartment [GO:0044172]; host cell Golgi apparatus [GO:0044177]; viral nucleocapsid [GO:0019013]	RNA binding [GO:0003723]						FUNCTION: Packages the positive strand viral genome RNA into a helical ribonucleocapsid (RNP) and plays a fundamental role during virion assembly through its interactions with the viral genome and membrane protein M. Plays an important role in enhancing the efficiency of subgenomic viral RNA transcription as well as viral replication. {ECO:0000256|HAMAP-Rule:MF_04096, ECO:0000256|PIRNR:PIRNR00388…								Orthornavirae	899	612	66	29	436	206	0	0	1	26	10	7	0	0	3	0	0	0	0	0	0	0	0	0	0	0	2	1
C3SNW7	C3SNW7	Ribosomal RNA large subunit methyltransferase J (EC 2.1.1.266) (23S rRNA (adenine(2030)-N6)-methyltransferase) (23S rRNA m6A2030 methyltransferase)	Escherichia coli	Methyltransferase;RNA-binding;S-adenosyl-L-methionine;Transferase;rRNA processing	rRNA base methylation [GO:0070475]		23S rRNA (adenine(2030)-N(6))-methyltransferase activity [GO:0036307]; RNA binding [GO:0003723]				CATALYTIC ACTIVITY: Reaction=adenosine(2030) in 23S rRNA + S-adenosyl-L-methionine = H(+) + N(6)-methyladenosine(2030) in 23S rRNA + S-adenosyl-L-homocysteine; Xref=Rhea:RHEA:43736, Rhea:RHEA-COMP:10668, Rhea:RHEA-COMP:10669, ChEBI:CHEBI:15378, ChEBI:CHEBI:57856, ChEBI:CHEBI:59789, ChEBI:CHEBI:74411, ChEBI:CHEBI:74449; EC=2.1.1.266; Evidence={ECO:0000256|HAMAP-Rule:MF_00934};		FUNCTION: Specifically methylates the adenine in position 2030 of 23S rRNA. {ECO:0000256|HAMAP-Rule:MF_00934}.	ACT_SITE 164; /note="Proton acceptor"; /evidence="ECO:0000256|HAMAP-Rule:MF_00934"		BINDING 19; /note="S-adenosyl-L-methionine"; /evidence="ECO:0000256|HAMAP-Rule:MF_00934"; BINDING 42; /note="S-adenosyl-L-methionine; via carbonyl oxygen"; /evidence="ECO:0000256|HAMAP-Rule:MF_00934"; BINDING 100; /note="S-adenosyl-L-methionine"; /evidence="ECO:0000256|HAMAP-Rule:MF_00934"; BINDING 118; /note="S-adenosyl-L-methionine"; /evidence="ECO:0000256|HAMAP-Rule:MF_00934"; BINDING 164; /no…						0	0	1	0	893	1211	0	0	0	0	0	0	0	0	0	0	0	0	0	0	0	0	0	0	0	0	0	0
Q6JH48	Q6JH48	2'-O-methyltransferase (EC 2.7.7.48) (EC 3.4.19.12) (EC 3.4.22.69) (EC 3.6.4.12) (EC 3.6.4.13) (3C-like proteinase) (Growth factor-like peptide) (Guanine-N7 methyltransferase) (Helicase) (Host translation inhibitor nsp1) (Leader protein) (NendoU) (Non-structural protein 10) (Non-structural protein 2) (Non-structural protein 3) (Non-structural protein 4) (Non-structural protein 6) (Non-structural …	SARS coronavirus Sino1-11	ATP-binding;Activation of host autophagy by virus;Decay of host mRNAs by virus;Endonuclease;Eukaryotic host gene expression shutoff by virus;Eukaryotic host translation shutoff by virus;Exonuclease;Helicase;Host cytoplasm;Host gene expression shutoff by virus;Host mRNA suppression by virus;Host membrane;Host-virus interaction;Hydrolase;Inhibition of host ISG15 by virus;Inhibition of host NF-kappa…	induction by virus of catabolism of host mRNA [GO:0039595]; induction by virus of host autophagy [GO:0039520]; methylation [GO:0032259]; modulation by virus of host protein ubiquitination [GO:0039648]; suppression by virus of host ISG15 activity [GO:0039579]; suppression by virus of host NF-kappaB transcription factor activity [GO:0039644]; suppression by virus of host type I interferon-mediated …	endoplasmic reticulum-Golgi intermediate compartment [GO:0005793]; host cell endoplasmic reticulum-Golgi intermediate compartment [GO:0044172]; host cell membrane [GO:0033644]; host cell perinuclear region of cytoplasm [GO:0044220]; integral component of membrane [GO:0016021]	ATP binding [GO:0005524]; cysteine-type endopeptidase activity [GO:0004197]; DNA helicase activity [GO:0003678]; endonuclease activity [GO:0004519]; exoribonuclease activity [GO:0004532]; G-quadruplex RNA binding [GO:0002151]; methyltransferase activity [GO:0008168]; RNA-directed 5'-3' RNA polymerase activity [GO:0003968]; RNA helicase activity [GO:0003724]; single-stranded RNA binding [GO:000372…						FUNCTION: Forms a hexadecamer with nsp7 (8 subunits of each) that may participate in viral replication by acting as a primase. Alternatively, may synthesize substantially longer products than oligonucleotide primers. {ECO:0000256|ARBA:ARBA00002182}.; FUNCTION: Forms a hexadecamer with nsp8 (8 subunits of each) that may participate in viral replication by acting as a primase. Alternatively, may sy…								Orthornavirae	792	1124	76	79	1	0	0	0	0	0	7	8	0	0	2	1	0	0	0	0	0	0	0	0	0	0	1	2
W7JP39	W7JP39	Elongation factor Tu	Plasmodium falciparum (isolate NF54)	Coiled coil;Elongation factor;Protein biosynthesis;Reference proteome			GTPase activity [GO:0003924]; GTP binding [GO:0005525]; translation elongation factor activity [GO:0003746]															22	0	154	0	1024	0	29	701	5	109	1	0	0	1	0	0	0	0	0	0	0	0	0	0	0	0	0	0
E6V4V5	E6V4V5	Translation initiation factor IF-2	Variovorax paradoxus (strain EPS)	Cytoplasm;GTP-binding;Initiation factor;Nucleotide-binding;Protein biosynthesis		cytoplasm [GO:0005737]	GTPase activity [GO:0003924]; GTP binding [GO:0005525]; translation initiation factor activity [GO:0003743]		NP_BIND 493..500; /note="GTP"; /evidence="ECO:0000256|HAMAP-Rule:MF_00100"; NP_BIND 539..543; /note="GTP"; /evidence="ECO:0000256|HAMAP-Rule:MF_00100"; NP_BIND 593..596; /note="GTP"; /evidence="ECO:0000256|HAMAP-Rule:MF_00100"				FUNCTION: One of the essential components for the initiation of protein synthesis. Protects formylmethionyl-tRNA from spontaneous hydrolysis and promotes its binding to the 30S ribosomal subunits. Also involved in the hydrolysis of GTP during the formation of the 70S ribosomal complex. {ECO:0000256|HAMAP-Rule:MF_00100, ECO:0000256|RuleBase:RU000644}.									0	1	0	0	0	1	0	0	147	1888	0	0	0	0	0	0	0	0	0	0	0	0	0	2	0	0	0	0
F1QE92	F1QE92	Sorbin and SH3 domain-containing 3 (Fragment)	Danio rerio (Zebrafish) (Brachydanio rerio)	Reference proteome																	Metazoa	282	0	181	0	8	0	27	1063	6	597	182	0	1	24	0	0	0	0	1	0	2	0	0	0	0	2	71	0
D2E2E7	D2E2E7	Nucleoprotein (Nucleocapsid protein) (NC) (Protein N)	SARS coronavirus ExoN1	ADP-ribosylation;Host Golgi apparatus;Phosphoprotein;RNA-binding;Ribonucleoprotein;Transcription;Transcription regulation;Viral nucleoprotein;Virion		host cell endoplasmic reticulum-Golgi intermediate compartment [GO:0044172]; host cell Golgi apparatus [GO:0044177]; viral nucleocapsid [GO:0019013]	RNA binding [GO:0003723]						FUNCTION: Packages the positive strand viral genome RNA into a helical ribonucleocapsid (RNP) and plays a fundamental role during virion assembly through its interactions with the viral genome and membrane protein M. Plays an important role in enhancing the efficiency of subgenomic viral RNA transcription as well as viral replication. {ECO:0000256|HAMAP-Rule:MF_04096, ECO:0000256|PIRNR:PIRNR00388…								Orthornavirae	230	1532	34	185	0	18	0	2	0	42	4	26	0	0	0	0	0	0	0	0	0	0	0	0	0	0	0	0
B8D9U0	B8D9U0	50S ribosomal protein L16	Buchnera aphidicola subsp. Acyrthosiphon pisum (strain 5A)	RNA-binding;Ribonucleoprotein;Ribosomal protein;rRNA-binding;tRNA-binding	translation [GO:0006412]	ribosome [GO:0005840]	rRNA binding [GO:0019843]; structural constituent of ribosome [GO:0003735]; tRNA binding [GO:0000049]						FUNCTION: Binds 23S rRNA and is also seen to make contacts with the A and possibly P site tRNAs. {ECO:0000255|HAMAP-Rule:MF_01342}.									0	0	0	0	1185	780	0	0	0	0	0	0	0	0	0	0	0	0	0	0	0	0	0	0	0	0	0	0
D5HJZ9	D5HJZ9	Nucleoprotein (Nucleocapsid protein) (NC) (Protein N)	Bat SARS coronavirus HKU3-12	ADP-ribosylation;Host Golgi apparatus;Phosphoprotein;RNA-binding;Ribonucleoprotein;Transcription;Transcription regulation;Viral nucleoprotein;Virion		host cell endoplasmic reticulum-Golgi intermediate compartment [GO:0044172]; host cell Golgi apparatus [GO:0044177]; viral nucleocapsid [GO:0019013]	RNA binding [GO:0003723]						FUNCTION: Packages the positive strand viral genome RNA into a helical ribonucleocapsid (RNP) and plays a fundamental role during virion assembly through its interactions with the viral genome and membrane protein M. Plays an important role in enhancing the efficiency of subgenomic viral RNA transcription as well as viral replication. {ECO:0000256|HAMAP-Rule:MF_04096, ECO:0000256|PIRNR:PIRNR00388…								Orthornavirae	688	1162	58	79	0	0	0	0	0	2	36	30	0	0	0	0	0	0	0	0	0	0	0	0	0	0	2	1
I0QJ19	I0QJ19	Putative RNA methylase family	Streptococcus salivarius PS4	Methyltransferase;RNA-binding;Transferase	methylation [GO:0032259]		methyltransferase activity [GO:0008168]; RNA binding [GO:0003723]															0	0	0	0	0	0	0	1	73	2015	0	0	4	237	0	0	0	0	0	0	0	0	0	0	0	0	1	0
D2E1E6	D2E1E6	3C-like proteinase (EC 3.4.19.12) (EC 3.4.22.69) (Growth factor-like peptide) (Leader protein) (Non-structural protein 10) (Non-structural protein 2) (Non-structural protein 3) (Non-structural protein 4) (Non-structural protein 6) (Non-structural protein 7) (Non-structural protein 8) (Non-structural protein 9) (Papain-like proteinase) (p65 homolog)	SARS coronavirus wtic-MB	Activation of host autophagy by virus;Decay of host mRNAs by virus;Eukaryotic host gene expression shutoff by virus;Eukaryotic host translation shutoff by virus;Host cytoplasm;Host gene expression shutoff by virus;Host mRNA suppression by virus;Host membrane;Host-virus interaction;Hydrolase;Inhibition of host ISG15 by virus;Inhibition of host innate immune response by virus;Inhibition of host int…	induction by virus of catabolism of host mRNA [GO:0039595]; induction by virus of host autophagy [GO:0039520]; modulation by virus of host protein ubiquitination [GO:0039648]; suppression by virus of host gene expression [GO:0039657]; suppression by virus of host ISG15 activity [GO:0039579]; suppression by virus of host type I interferon-mediated signaling pathway [GO:0039502]; viral genome repli…	host cell membrane [GO:0033644]; host cell perinuclear region of cytoplasm [GO:0044220]; integral component of membrane [GO:0016021]	cysteine-type endopeptidase activity [GO:0004197]; G-quadruplex RNA binding [GO:0002151]; single-stranded RNA binding [GO:0003727]; thiol-dependent deubiquitinase [GO:0004843]; transferase activity [GO:0016740]; zinc ion binding [GO:0008270]														Orthornavirae	1005	703	58	51	0	0	0	3	4	96	11	7	0	0	0	0	0	0	0	0	0	0	0	0	0	0	2	1
C5QLE5	C5QLE5	Peptide chain release factor 1 (RF-1)	Staphylococcus caprae M23864:W1	Coiled coil;Cytoplasm;Methylation;Protein biosynthesis		cytoplasm [GO:0005737]	translation release factor activity, codon specific [GO:0016149]						FUNCTION: Peptide chain release factor 1 directs the termination of translation in response to the peptide chain termination codons UAG and UAA. {ECO:0000256|HAMAP-Rule:MF_00093}.									2	0	0	0	1024	796	0	0	0	0	0	0	0	0	0	0	0	0	0	0	0	0	0	0	0	0	0	0
Q4JDQ5	Q4JDQ5	2'-O-methyltransferase (EC 2.7.7.48) (EC 3.4.19.12) (EC 3.4.22.69) (EC 3.6.4.12) (EC 3.6.4.13) (3C-like proteinase) (Growth factor-like peptide) (Guanine-N7 methyltransferase) (Helicase) (Host translation inhibitor nsp1) (Leader protein) (NendoU) (Non-structural protein 10) (Non-structural protein 2) (Non-structural protein 3) (Non-structural protein 4) (Non-structural protein 6) (Non-structural …	SARS coronavirus B039	ATP-binding;Activation of host autophagy by virus;Decay of host mRNAs by virus;Endonuclease;Eukaryotic host gene expression shutoff by virus;Eukaryotic host translation shutoff by virus;Exonuclease;Helicase;Host cytoplasm;Host gene expression shutoff by virus;Host mRNA suppression by virus;Host membrane;Host-virus interaction;Hydrolase;Inhibition of host ISG15 by virus;Inhibition of host NF-kappa…	induction by virus of catabolism of host mRNA [GO:0039595]; induction by virus of host autophagy [GO:0039520]; methylation [GO:0032259]; modulation by virus of host protein ubiquitination [GO:0039648]; suppression by virus of host ISG15 activity [GO:0039579]; suppression by virus of host NF-kappaB transcription factor activity [GO:0039644]; suppression by virus of host type I interferon-mediated …	endoplasmic reticulum-Golgi intermediate compartment [GO:0005793]; host cell endoplasmic reticulum-Golgi intermediate compartment [GO:0044172]; host cell membrane [GO:0033644]; host cell perinuclear region of cytoplasm [GO:0044220]; integral component of membrane [GO:0016021]	ATP binding [GO:0005524]; cysteine-type endopeptidase activity [GO:0004197]; DNA helicase activity [GO:0003678]; endonuclease activity [GO:0004519]; exoribonuclease activity [GO:0004532]; G-quadruplex RNA binding [GO:0002151]; methyltransferase activity [GO:0008168]; RNA-directed 5'-3' RNA polymerase activity [GO:0003968]; RNA helicase activity [GO:0003724]; single-stranded RNA binding [GO:000372…						FUNCTION: Forms a hexadecamer with nsp7 (8 subunits of each) that may participate in viral replication by acting as a primase. Alternatively, may synthesize substantially longer products than oligonucleotide primers. {ECO:0000256|ARBA:ARBA00002182}.; FUNCTION: Forms a hexadecamer with nsp8 (8 subunits of each) that may participate in viral replication by acting as a primase. Alternatively, may sy…								Orthornavirae	365	1299	19	58	1	0	0	0	0	31	9	8	0	0	0	0	0	0	0	0	0	0	0	0	0	0	0	0
Q80DP5	Q80DP5	RNA-directed RNA polymerase (Fragment)	SARS coronavirus Hong Kong/03/2003	Nucleotidyltransferase;RNA-directed RNA polymerase;Transferase			exoribonuclease activity [GO:0004532]; methyltransferase activity [GO:0008168]; RNA-directed 5'-3' RNA polymerase activity [GO:0003968]														Orthornavirae	1097	471	115	43	0	0	0	0	2	21	19	9	0	0	5	0	0	0	0	0	0	0	0	0	0	0	7	2
E6V833	E6V833	Pseudouridine synthase	Variovorax paradoxus (strain EPS)		pseudouridine synthesis [GO:0001522]		pseudouridine synthase activity [GO:0009982]; RNA binding [GO:0003723]															1	0	0	0	1075	648	0	0	0	1	0	0	0	0	0	0	0	0	0	0	0	0	0	3	0	0	0	0
P0C6X8	P0C6X8	Replicase polyprotein 1ab (pp1ab) (ORF1ab polyprotein) [Cleaved into: Host translation inhibitor nsp1 (nsp1) (p28); Non-structural protein 2 (nsp2) (p65); Papain-like proteinase (PL-PRO) (EC 3.4.19.12) (EC 3.4.22.69) (Non-structural protein 3) (nsp3) (p210); Non-structural protein 4 (nsp4) (Peptide HD2) (p44); 3C-like proteinase (3CL-PRO) (3CLp) (EC 3.4.22.-) (M-PRO) (nsp5) (p27); Non-structural …	Murine coronavirus (strain 2) (MHV-2) (Murine hepatitis virus)	ATP-binding;Activation of host autophagy by virus;Decay of host mRNAs by virus;Endonuclease;Eukaryotic host gene expression shutoff by virus;Eukaryotic host translation shutoff by virus;Exonuclease;Helicase;Host cytoplasm;Host gene expression shutoff by virus;Host mRNA suppression by virus;Host membrane;Host-virus interaction;Hydrolase;Inhibition of host ISG15 by virus;Inhibition of host NF-kappa…	induction by virus of catabolism of host mRNA [GO:0039595]; induction by virus of host autophagy [GO:0039520]; methylation [GO:0032259]; modulation by virus of host protein ubiquitination [GO:0039648]; suppression by virus of host ISG15 activity [GO:0039579]; suppression by virus of host NF-kappaB transcription factor activity [GO:0039644]; suppression by virus of host type I interferon-mediated …	host cell endoplasmic reticulum-Golgi intermediate compartment [GO:0044172]; host cell membrane [GO:0033644]; host cell perinuclear region of cytoplasm [GO:0044220]; integral component of membrane [GO:0016021]	ATP binding [GO:0005524]; cysteine-type endopeptidase activity [GO:0004197]; DNA helicase activity [GO:0003678]; endonuclease activity [GO:0004519]; exoribonuclease activity [GO:0004532]; methyltransferase activity [GO:0008168]; RNA-directed 5'-3' RNA polymerase activity [GO:0003968]; RNA helicase activity [GO:0003724]; single-stranded RNA binding [GO:0003727]; thiol-dependent deubiquitinase [GO:…	METAL 4339; /note="Zinc 1"; /evidence="ECO:0000255|PROSITE-ProRule:PRU01297"; METAL 4342; /note="Zinc 1"; /evidence="ECO:0000255|PROSITE-ProRule:PRU01297"; METAL 4348; /note="Zinc 1"; /evidence="ECO:0000255|PROSITE-ProRule:PRU01297"; METAL 4355; /note="Zinc 1"; /evidence="ECO:0000255|PROSITE-ProRule:PRU01297"; METAL 4381; /note="Zinc 2"; /evidence="ECO:0000255|PROSITE-ProRule:PRU01297"; METAL 438…	NP_BIND 5611..5618; /note="ATP"; /evidence="ECO:0000250"		CATALYTIC ACTIVITY: Reaction=a ribonucleoside 5'-triphosphate + RNA(n) = diphosphate + RNA(n+1); Xref=Rhea:RHEA:21248, Rhea:RHEA-COMP:11128, Rhea:RHEA-COMP:11129, ChEBI:CHEBI:33019, ChEBI:CHEBI:61557, ChEBI:CHEBI:83400; EC=2.7.7.48; Evidence={ECO:0000255|PROSITE-ProRule:PRU00539}; CATALYTIC ACTIVITY: Reaction=ATP + H2O = ADP + H(+) + phosphate; Xref=Rhea:RHEA:13065, ChEBI:CHEBI:15377, ChEBI:CHEBI…		FUNCTION: The replicase polyprotein of coronaviruses is a multifunctional protein: it contains the activities necessary for the transcription of negative stranded RNA, leader RNA, subgenomic mRNAs and progeny virion RNA as well as proteinases responsible for the cleavage of the polyprotein into functional products. {ECO:0000250|UniProtKB:P0C6X7}.; FUNCTION: [Host translation inhibitor nsp1]: Inhi…	ACT_SITE 1068; /note="For PL1-PRO activity"; /evidence="ECO:0000255|PROSITE-ProRule:PRU00444"; ACT_SITE 1219; /note="For PL1-PRO activity"; /evidence="ECO:0000255|PROSITE-ProRule:PRU00444"; ACT_SITE 1663; /note="For PL2-PRO activity"; /evidence="ECO:0000255|PROSITE-ProRule:PRU00444"; ACT_SITE 1820; /note="For PL2-PRO activity"; /evidence="ECO:0000255|PROSITE-ProRule:PRU00444"; ACT_SITE 3320; /not…							Orthornavirae	357	1281	9	33	0	0	0	0	0	43	6	17	0	0	1	1	0	0	0	0	0	0	0	0	0	0	2	0
G5Q947	G5Q947	Ribosomal RNA large subunit methyltransferase J (EC 2.1.1.266) (23S rRNA (adenine(2030)-N6)-methyltransferase) (23S rRNA m6A2030 methyltransferase)	Salmonella enterica subsp. enterica serovar Montevideo str. S5-403	Methyltransferase;RNA-binding;S-adenosyl-L-methionine;Transferase;rRNA processing	rRNA base methylation [GO:0070475]		23S rRNA (adenine(2030)-N(6))-methyltransferase activity [GO:0036307]; RNA binding [GO:0003723]				CATALYTIC ACTIVITY: Reaction=adenosine(2030) in 23S rRNA + S-adenosyl-L-methionine = H(+) + N(6)-methyladenosine(2030) in 23S rRNA + S-adenosyl-L-homocysteine; Xref=Rhea:RHEA:43736, Rhea:RHEA-COMP:10668, Rhea:RHEA-COMP:10669, ChEBI:CHEBI:15378, ChEBI:CHEBI:57856, ChEBI:CHEBI:59789, ChEBI:CHEBI:74411, ChEBI:CHEBI:74449; EC=2.1.1.266; Evidence={ECO:0000256|HAMAP-Rule:MF_00934};		FUNCTION: Specifically methylates the adenine in position 2030 of 23S rRNA. {ECO:0000256|HAMAP-Rule:MF_00934}.	ACT_SITE 164; /note="Proton acceptor"; /evidence="ECO:0000256|HAMAP-Rule:MF_00934"		BINDING 19; /note="S-adenosyl-L-methionine"; /evidence="ECO:0000256|HAMAP-Rule:MF_00934"; BINDING 42; /note="S-adenosyl-L-methionine; via carbonyl oxygen"; /evidence="ECO:0000256|HAMAP-Rule:MF_00934"; BINDING 100; /note="S-adenosyl-L-methionine"; /evidence="ECO:0000256|HAMAP-Rule:MF_00934"; BINDING 118; /note="S-adenosyl-L-methionine"; /evidence="ECO:0000256|HAMAP-Rule:MF_00934"; BINDING 164; /no…						0	0	0	0	485	1218	0	0	0	0	0	0	0	0	0	0	0	0	0	0	0	0	1	2	0	0	0	0
D2E216	D2E216	Nucleoprotein (Nucleocapsid protein) (NC) (Protein N)	SARS coronavirus ExoN1	ADP-ribosylation;Host Golgi apparatus;Phosphoprotein;RNA-binding;Ribonucleoprotein;Transcription;Transcription regulation;Viral nucleoprotein;Virion		host cell endoplasmic reticulum-Golgi intermediate compartment [GO:0044172]; host cell Golgi apparatus [GO:0044177]; viral nucleocapsid [GO:0019013]	RNA binding [GO:0003723]						FUNCTION: Packages the positive strand viral genome RNA into a helical ribonucleocapsid (RNP) and plays a fundamental role during virion assembly through its interactions with the viral genome and membrane protein M. Plays an important role in enhancing the efficiency of subgenomic viral RNA transcription as well as viral replication. {ECO:0000256|HAMAP-Rule:MF_04096, ECO:0000256|PIRNR:PIRNR00388…								Orthornavirae	1236	392	58	23	0	0	0	2	10	7	57	13	0	0	2	1	0	0	0	0	0	0	0	0	0	0	4	1
A9VB98	A9VB98	Predicted protein	Monosiga brevicollis (Choanoflagellate)	Coiled coil;Reference proteome	intracellular signal transduction [GO:0035556]																	337	17	123	8	58	0	30	1125	15	439	706	20	0	27	0	0	2	0	1	0	0	0	1	0	0	1	36	0
D5HJU4	D5HJU4	2'-O-methyltransferase (EC 2.7.7.48) (EC 3.4.19.12) (EC 3.4.22.69) (EC 3.6.4.12) (EC 3.6.4.13) (3C-like proteinase) (Growth factor-like peptide) (Guanine-N7 methyltransferase) (Helicase) (Host translation inhibitor nsp1) (Leader protein) (NendoU) (Non-structural protein 10) (Non-structural protein 2) (Non-structural protein 3) (Non-structural protein 4) (Non-structural protein 6) (Non-structural …	Bat SARS coronavirus HKU3-8	ATP-binding;Activation of host autophagy by virus;Decay of host mRNAs by virus;Endonuclease;Eukaryotic host gene expression shutoff by virus;Eukaryotic host translation shutoff by virus;Exonuclease;Helicase;Host cytoplasm;Host gene expression shutoff by virus;Host mRNA suppression by virus;Host membrane;Host-virus interaction;Hydrolase;Inhibition of host ISG15 by virus;Inhibition of host NF-kappa…	induction by virus of catabolism of host mRNA [GO:0039595]; induction by virus of host autophagy [GO:0039520]; methylation [GO:0032259]; modulation by virus of host protein ubiquitination [GO:0039648]; suppression by virus of host ISG15 activity [GO:0039579]; suppression by virus of host NF-kappaB transcription factor activity [GO:0039644]; suppression by virus of host type I interferon-mediated …	endoplasmic reticulum-Golgi intermediate compartment [GO:0005793]; host cell endoplasmic reticulum-Golgi intermediate compartment [GO:0044172]; host cell membrane [GO:0033644]; host cell perinuclear region of cytoplasm [GO:0044220]; integral component of membrane [GO:0016021]	ATP binding [GO:0005524]; cysteine-type endopeptidase activity [GO:0004197]; DNA helicase activity [GO:0003678]; endonuclease activity [GO:0004519]; exoribonuclease activity [GO:0004532]; G-quadruplex RNA binding [GO:0002151]; methyltransferase activity [GO:0008168]; RNA-directed 5'-3' RNA polymerase activity [GO:0003968]; RNA helicase activity [GO:0003724]; single-stranded RNA binding [GO:000372…						FUNCTION: Forms a hexadecamer with nsp7 (8 subunits of each) that may participate in viral replication by acting as a primase. Alternatively, may synthesize substantially longer products than oligonucleotide primers. {ECO:0000256|ARBA:ARBA00002182}.; FUNCTION: Forms a hexadecamer with nsp8 (8 subunits of each) that may participate in viral replication by acting as a primase. Alternatively, may sy…								Orthornavirae	917	345	141	10	1	0	0	5	13	208	12	2	0	0	2	0	0	0	0	0	0	0	0	0	0	0	2	0
F1BYM6	F1BYM6	Nucleoprotein	Zaria bat coronavirus	ADP-ribosylation;Phosphoprotein;RNA-binding;Ribonucleoprotein;Transcription;Transcription regulation;Viral nucleoprotein;Virion		viral nucleocapsid [GO:0019013]	RNA binding [GO:0003723]						FUNCTION: Packages the positive strand viral genome RNA into a helical ribonucleocapsid (RNP) and plays a fundamental role during virion assembly through its interactions with the viral genome and membrane protein M. Plays an important role in enhancing the efficiency of subgenomic viral RNA transcription as well as viral replication. {ECO:0000256|PIRNR:PIRNR003888}.								Orthornavirae	780	765	27	16	1	0	0	0	0	0	18	56	0	0	0	0	0	0	0	0	0	0	0	0	0	0	2	4
C4K7B1	C4K7B1	50S ribosomal protein L16	Hamiltonella defensa subsp. Acyrthosiphon pisum (strain 5AT)	RNA-binding;Reference proteome;Ribonucleoprotein;Ribosomal protein;rRNA-binding;tRNA-binding	translation [GO:0006412]	ribosome [GO:0005840]	rRNA binding [GO:0019843]; structural constituent of ribosome [GO:0003735]; tRNA binding [GO:0000049]						FUNCTION: Binds 23S rRNA and is also seen to make contacts with the A and possibly P site tRNAs. {ECO:0000255|HAMAP-Rule:MF_01342}.									0	0	3	0	897	636	0	0	0	0	0	0	0	0	0	0	0	0	0	0	0	0	0	0	0	0	0	0
E6V6J9	E6V6J9	50S ribosomal protein L10	Variovorax paradoxus (strain EPS)	RNA-binding;Ribonucleoprotein;Ribosomal protein;rRNA-binding	ribosome biogenesis [GO:0042254]; translation [GO:0006412]	large ribosomal subunit [GO:0015934]	large ribosomal subunit rRNA binding [GO:0070180]; structural constituent of ribosome [GO:0003735]						FUNCTION: Forms part of the ribosomal stalk, playing a central role in the interaction of the ribosome with GTP-bound translation factors. {ECO:0000256|ARBA:ARBA00002633, ECO:0000256|HAMAP-Rule:MF_00362}.									3	3	3	0	1011	516	0	0	0	0	0	0	0	0	0	0	0	0	0	0	0	0	0	6	0	0	0	0
H0F9Q7	H0F9Q7	Putative ribonuclease	Achromobacter arsenitoxydans SY8	Hydrolase;RNA-binding	RNA processing [GO:0006396]		ribonuclease activity [GO:0004540]; RNA binding [GO:0003723]											COFACTOR: Name=Mg(2+); Xref=ChEBI:CHEBI:18420; Evidence={ECO:0000256|ARBA:ARBA00001946};				903	603	1	0	0	0	0	0	0	0	0	0	1	0	0	0	0	0	0	0	0	0	0	8	0	0	0	0
P49756	P49756	RNA-binding protein 25 (Arg/Glu/Asp-rich protein of 120 kDa) (RED120) (Protein S164) (RNA-binding motif protein 25) (RNA-binding region-containing protein 7)	Homo sapiens (Human)	3D-structure;Acetylation;Alternative splicing;Cytoplasm;Direct protein sequencing;Isopeptide bond;Nucleus;Phosphoprotein;RNA-binding;Reference proteome;Ubl conjugation;mRNA processing;mRNA splicing	mRNA processing [GO:0006397]; regulation of alternative mRNA splicing, via spliceosome [GO:0000381]; regulation of apoptotic process [GO:0042981]; RNA splicing [GO:0008380]	cytoplasm [GO:0005737]; nuclear speck [GO:0016607]	mRNA binding [GO:0003729]; RNA binding [GO:0003723]						FUNCTION: RNA-binding protein that acts as a regulator of alternative pre-mRNA splicing. Involved in apoptotic cell death through the regulation of the apoptotic factor BCL2L1 isoform expression. Modulates the ratio of proapoptotic BCL2L1 isoform S to antiapoptotic BCL2L1 isoform L mRNA expression. When overexpressed, stimulates proapoptotic BCL2L1 isoform S 5'-splice site (5'-ss) selection, wher…								Metazoa	10	0	1284	0	8	0	0	0	170	88	14	0	2	0	0	0	16	6	16	6	18	4	14	10	2	0	2	10
Q0V1H5	Q0V1H5	Eukaryotic translation initiation factor 3 subunit C (eIF3c) (Eukaryotic translation initiation factor 3 93 kDa subunit homolog) (eIF3 p93) (Translation initiation factor eIF3, p93 subunit homolog)	Phaeosphaeria nodorum (strain SN15 / ATCC MYA-4574 / FGSC 10173) (Glume blotch fungus) (Parastagonospora nodorum)	Cytoplasm;Initiation factor;Protein biosynthesis;Reference proteome	formation of cytoplasmic translation initiation complex [GO:0001732]; translational initiation [GO:0006413]	eukaryotic 43S preinitiation complex [GO:0016282]; eukaryotic 48S preinitiation complex [GO:0033290]; eukaryotic translation initiation factor 3 complex [GO:0005852]	translation initiation factor activity [GO:0003743]; translation initiation factor binding [GO:0031369]						FUNCTION: Component of the eukaryotic translation initiation factor 3 (eIF-3) complex, which is involved in protein synthesis of a specialized repertoire of mRNAs and, together with other initiation factors, stimulates binding of mRNA and methionyl-tRNAi to the 40S ribosome. The eIF-3 complex specifically targets and initiates translation of a subset of mRNAs involved in cell proliferation. {ECO:…								Fungi	0	0	0	0	0	0	0	0	66	1402	0	0	0	0	0	0	0	0	0	0	0	0	0	0	2	0	0	0
R7VZ34	R7VZ34	RNA-binding protein 25	Aegilops tauschii (Tausch's goatgrass) (Aegilops squarrosa)	RNA-binding	mRNA processing [GO:0006397]		RNA binding [GO:0003723]														Viridiplantae	5	3	74	288	71	1046	0	0	0	1	0	0	1	33	0	0	1	0	1	0	2	0	0	3	0	0	2	0
M4MEM7	M4MEM7	RNA-directed RNA polymerase (EC 2.7.7.48) (Fragment)	Scheffersomyces segobiensis virus L	Hydrolase;Nucleotide-binding;Nucleotidyltransferase;RNA-directed RNA polymerase;Reference proteome;Transferase;Viral RNA replication	transcription, DNA-templated [GO:0006351]; viral RNA genome replication [GO:0039694]		hydrolase activity [GO:0016787]; nucleotide binding [GO:0000166]; RNA binding [GO:0003723]; RNA-directed 5'-3' RNA polymerase activity [GO:0003968]				CATALYTIC ACTIVITY: Reaction=a ribonucleoside 5'-triphosphate + RNA(n) = diphosphate + RNA(n+1); Xref=Rhea:RHEA:21248, Rhea:RHEA-COMP:11128, Rhea:RHEA-COMP:11129, ChEBI:CHEBI:33019, ChEBI:CHEBI:61557, ChEBI:CHEBI:83400; EC=2.7.7.48; Evidence={ECO:0000256|ARBA:ARBA00000420, ECO:0000256|RuleBase:RU364050};										Orthornavirae	2	0	923	481	1	31	0	0	0	4	2	1	0	1	0	0	0	0	0	0	1	0	0	0	0	1	1	1
P37634	P37634	Ribosomal RNA large subunit methyltransferase J (EC 2.1.1.266) (23S rRNA (adenine(2030)-N6)-methyltransferase) (23S rRNA m6A2030 methyltransferase)	Escherichia coli (strain K12)	3D-structure;Methyltransferase;RNA-binding;Reference proteome;S-adenosyl-L-methionine;Transferase;rRNA processing	carbon utilization [GO:0015976]; rRNA base methylation [GO:0070475]	cytosol [GO:0005829]	23S rRNA (adenine(2030)-N(6))-methyltransferase activity [GO:0036307]; RNA binding [GO:0003723]; rRNA (adenine-N6-)-methyltransferase activity [GO:0008988]				CATALYTIC ACTIVITY: Reaction=adenosine(2030) in 23S rRNA + S-adenosyl-L-methionine = H(+) + N(6)-methyladenosine(2030) in 23S rRNA + S-adenosyl-L-homocysteine; Xref=Rhea:RHEA:43736, Rhea:RHEA-COMP:10668, Rhea:RHEA-COMP:10669, ChEBI:CHEBI:15378, ChEBI:CHEBI:57856, ChEBI:CHEBI:59789, ChEBI:CHEBI:74411, ChEBI:CHEBI:74449; EC=2.1.1.266; Evidence={ECO:0000255|HAMAP-Rule:MF_00934, ECO:0000269|PubMed:22…		FUNCTION: Specifically methylates the adenine in position 2030 of 23S rRNA. Nascent 23S rRNA seems to be the natural substrate. Appears to be not necessary for ribosome assembly. Required for the utilization of extracellular DNA as the sole source of carbon and energy (PubMed:11591672, PubMed:16707682). {ECO:0000255|HAMAP-Rule:MF_00934, ECO:0000269|PubMed:11591672, ECO:0000269|PubMed:16707682, EC…	ACT_SITE 164; /note="Proton acceptor"; /evidence="ECO:0000305|PubMed:23945937"		BINDING 19; /note="S-adenosyl-L-methionine"; /evidence="ECO:0000305|PubMed:23945937"; BINDING 42; /note="S-adenosyl-L-methionine; via carbonyl oxygen"; /evidence="ECO:0000305|PubMed:23945937"; BINDING 100; /note="S-adenosyl-L-methionine"; /evidence="ECO:0000305|PubMed:23945937"; BINDING 118; /note="S-adenosyl-L-methionine"; /evidence="ECO:0000305|PubMed:23945937"; BINDING 164; /note="S-adenosyl-L…						1	0	1	0	753	681	0	0	0	0	0	0	0	0	0	0	0	0	0	0	0	0	0	0	0	0	0	0
J3CTS8	J3CTS8	tRNA/rRNA cytosine-C5-methylase	Variovorax sp. CF313	Coiled coil;Methyltransferase;RNA-binding;S-adenosyl-L-methionine;Transferase	RNA methylation [GO:0001510]		methyltransferase activity [GO:0008168]; RNA binding [GO:0003723]							ACT_SITE 351; /note="Nucleophile"; /evidence="ECO:0000256|PROSITE-ProRule:PRU01023"		BINDING 251; /note="S-adenosyl-L-methionine"; /evidence="ECO:0000256|PROSITE-ProRule:PRU01023"; BINDING 298; /note="S-adenosyl-L-methionine"; /evidence="ECO:0000256|PROSITE-ProRule:PRU01023"						0	0	0	1	0	0	75	1359	0	1	0	0	0	6	0	0	0	0	0	0	0	0	1	7	0	0	1	0
Q6QJ37	Q6QJ37	Nucleoprotein (Nucleocapsid protein) (NC) (Protein N)	SARS coronavirus BJ01	ADP-ribosylation;Host Golgi apparatus;Phosphoprotein;RNA-binding;Ribonucleoprotein;Transcription;Transcription regulation;Viral nucleoprotein;Virion		host cell endoplasmic reticulum-Golgi intermediate compartment [GO:0044172]; host cell Golgi apparatus [GO:0044177]; viral nucleocapsid [GO:0019013]	RNA binding [GO:0003723]						FUNCTION: Packages the positive strand viral genome RNA into a helical ribonucleocapsid (RNP) and plays a fundamental role during virion assembly through its interactions with the viral genome and membrane protein M. Plays an important role in enhancing the efficiency of subgenomic viral RNA transcription as well as viral replication. {ECO:0000256|HAMAP-Rule:MF_04096, ECO:0000256|PIRNR:PIRNR00388…								Orthornavirae	519	644	65	71	2	2	0	3	4	113	5	7	0	0	1	0	0	0	0	0	0	0	0	0	0	0	2	1
D2E1H5	D2E1H5	2'-O-methyltransferase (EC 2.7.7.48) (EC 3.4.19.12) (EC 3.4.22.69) (EC 3.6.4.12) (EC 3.6.4.13) (3C-like proteinase) (Growth factor-like peptide) (Guanine-N7 methyltransferase) (Helicase) (Host translation inhibitor nsp1) (Leader protein) (NendoU) (Non-structural protein 10) (Non-structural protein 2) (Non-structural protein 3) (Non-structural protein 4) (Non-structural protein 6) (Non-structural …	SARS coronavirus ExoN1	ATP-binding;Activation of host autophagy by virus;Decay of host mRNAs by virus;Endonuclease;Eukaryotic host gene expression shutoff by virus;Eukaryotic host translation shutoff by virus;Exonuclease;Helicase;Host cytoplasm;Host gene expression shutoff by virus;Host mRNA suppression by virus;Host membrane;Host-virus interaction;Hydrolase;Inhibition of host ISG15 by virus;Inhibition of host NF-kappa…	induction by virus of catabolism of host mRNA [GO:0039595]; induction by virus of host autophagy [GO:0039520]; methylation [GO:0032259]; modulation by virus of host protein ubiquitination [GO:0039648]; suppression by virus of host ISG15 activity [GO:0039579]; suppression by virus of host NF-kappaB transcription factor activity [GO:0039644]; suppression by virus of host type I interferon-mediated …	endoplasmic reticulum-Golgi intermediate compartment [GO:0005793]; host cell endoplasmic reticulum-Golgi intermediate compartment [GO:0044172]; host cell membrane [GO:0033644]; host cell perinuclear region of cytoplasm [GO:0044220]; integral component of membrane [GO:0016021]	ATP binding [GO:0005524]; cysteine-type endopeptidase activity [GO:0004197]; DNA helicase activity [GO:0003678]; endonuclease activity [GO:0004519]; exoribonuclease activity [GO:0004532]; G-quadruplex RNA binding [GO:0002151]; methyltransferase activity [GO:0008168]; RNA-directed 5'-3' RNA polymerase activity [GO:0003968]; RNA helicase activity [GO:0003724]; single-stranded RNA binding [GO:000372…						FUNCTION: Forms a hexadecamer with nsp7 (8 subunits of each) that may participate in viral replication by acting as a primase. Alternatively, may synthesize substantially longer products than oligonucleotide primers. {ECO:0000256|ARBA:ARBA00002182}.; FUNCTION: Forms a hexadecamer with nsp8 (8 subunits of each) that may participate in viral replication by acting as a primase. Alternatively, may sy…								Orthornavirae	884	396	99	17	0	0	1	0	0	10	17	9	0	0	5	0	0	0	0	0	0	0	0	0	0	0	0	6
W5K5F4	W5K5F4	Deleted.																				16	0	5	0	0	0	6	1378	0	0	10	0	0	0	0	0	2	2	4	2	6	1	0	0	3	0	0	0
C5CKF1	C5CKF1	50S ribosomal protein L10	Variovorax paradoxus (strain S110)	RNA-binding;Ribonucleoprotein;Ribosomal protein;rRNA-binding	ribosome biogenesis [GO:0042254]; translation [GO:0006412]	large ribosomal subunit [GO:0015934]	large ribosomal subunit rRNA binding [GO:0070180]; structural constituent of ribosome [GO:0003735]						FUNCTION: Forms part of the ribosomal stalk, playing a central role in the interaction of the ribosome with GTP-bound translation factors. {ECO:0000255|HAMAP-Rule:MF_00362}.									18	0	0	0	861	507	0	0	0	3	0	0	0	0	0	0	0	0	0	0	0	0	0	6	9	0	0	0
S5PWH2	S5PWH2	2'-O-methyltransferase (EC 2.7.7.48) (EC 3.4.19.12) (EC 3.4.22.69) (EC 3.6.4.12) (EC 3.6.4.13) (3C-like proteinase) (Growth factor-like peptide) (Guanine-N7 methyltransferase) (Helicase) (Host translation inhibitor nsp1) (Leader protein) (NendoU) (Non-structural protein 10) (Non-structural protein 2) (Non-structural protein 3) (Non-structural protein 4) (Non-structural protein 6) (Non-structural …	Coronavirus Neoromicia/PML-PHE1/RSA/2011	ATP-binding;Activation of host autophagy by virus;Decay of host mRNAs by virus;Endonuclease;Eukaryotic host gene expression shutoff by virus;Eukaryotic host translation shutoff by virus;Exonuclease;Helicase;Host cytoplasm;Host gene expression shutoff by virus;Host mRNA suppression by virus;Host membrane;Host-virus interaction;Hydrolase;Inhibition of host ISG15 by virus;Inhibition of host NF-kappa…	induction by virus of catabolism of host mRNA [GO:0039595]; induction by virus of host autophagy [GO:0039520]; methylation [GO:0032259]; modulation by virus of host protein ubiquitination [GO:0039648]; suppression by virus of host ISG15 activity [GO:0039579]; suppression by virus of host NF-kappaB transcription factor activity [GO:0039644]; suppression by virus of host type I interferon-mediated …	endoplasmic reticulum-Golgi intermediate compartment [GO:0005793]; host cell endoplasmic reticulum-Golgi intermediate compartment [GO:0044172]; host cell membrane [GO:0033644]; host cell perinuclear region of cytoplasm [GO:0044220]; integral component of membrane [GO:0016021]	ATP binding [GO:0005524]; cysteine-type endopeptidase activity [GO:0004197]; DNA helicase activity [GO:0003678]; endonuclease activity [GO:0004519]; exoribonuclease activity [GO:0004532]; G-quadruplex RNA binding [GO:0002151]; methyltransferase activity [GO:0008168]; RNA-directed 5'-3' RNA polymerase activity [GO:0003968]; RNA helicase activity [GO:0003724]; single-stranded RNA binding [GO:000372…				CATALYTIC ACTIVITY: Reaction=ATP + H2O = ADP + H(+) + phosphate; Xref=Rhea:RHEA:13065, ChEBI:CHEBI:15377, ChEBI:CHEBI:15378, ChEBI:CHEBI:30616, ChEBI:CHEBI:43474, ChEBI:CHEBI:456216; EC=3.6.4.12; Evidence={ECO:0000256|ARBA:ARBA00001665}; CATALYTIC ACTIVITY: Reaction=ATP + H2O = ADP + H(+) + phosphate; Xref=Rhea:RHEA:13065, ChEBI:CHEBI:15377, ChEBI:CHEBI:15378, ChEBI:CHEBI:30616, ChEBI:CHEBI:43474…		FUNCTION: Cleaves the C-terminus of replicase polyprotein at 11 sites. Recognizes substrates containing the core sequence [ILMVF]-Q-|-[SGACN]. Also able to bind an ADP-ribose-1''-phosphate (ADRP). {ECO:0000256|ARBA:ARBA00002223}.; FUNCTION: Enzyme possessing two different activities: an exoribonuclease activity acting on both ssRNA and dsRNA in a 3' to 5' direction and a N7-guanine methyltransfer…								Orthornavirae	788	548	8	4	1	1	0	0	0	41	13	6	0	1	0	0	0	0	0	0	0	0	0	0	0	0	3	0
F2U058	F2U058	Heat shock protein	Salpingoeca rosetta (strain ATCC 50818 / BSB-021)	ATP-binding;Coiled coil;Nucleotide-binding;Reference proteome;Stress response			ATPase activity [GO:0016887]; ATP binding [GO:0005524]; oxidoreductase activity [GO:0016491]															222	0	131	0	12	0	17	1090	0	81	263	1	0	7	0	0	2	0	4	1	0	0	0	1	0	1	5	0
E6V6J7	E6V6J7	50S ribosomal protein L11	Variovorax paradoxus (strain EPS)	Methylation;RNA-binding;Ribonucleoprotein;Ribosomal protein;rRNA-binding	translation [GO:0006412]	ribosome [GO:0005840]	large ribosomal subunit rRNA binding [GO:0070180]; structural constituent of ribosome [GO:0003735]						FUNCTION: Forms part of the ribosomal stalk which helps the ribosome interact with GTP-bound translation factors. {ECO:0000256|HAMAP-Rule:MF_00736, ECO:0000256|RuleBase:RU003979}.									0	0	0	0	834	492	0	0	0	0	0	0	0	0	0	0	0	0	0	0	0	0	0	0	6	0	0	0
Q3JCN4	Q3JCN4	Dual-specificity RNA methyltransferase RlmN (EC 2.1.1.192) (23S rRNA (adenine(2503)-C(2))-methyltransferase) (23S rRNA m2A2503 methyltransferase) (Ribosomal RNA large subunit methyltransferase N) (tRNA (adenine(37)-C(2))-methyltransferase) (tRNA m2A37 methyltransferase)	Nitrosococcus oceani (strain ATCC 19707 / BCRC 17464 / NCIMB 11848 / C-107)	4Fe-4S;Cytoplasm;Disulfide bond;Iron;Iron-sulfur;Metal-binding;Methyltransferase;Reference proteome;S-adenosyl-L-methionine;Transferase;rRNA processing;tRNA processing	rRNA base methylation [GO:0070475]	cytoplasm [GO:0005737]	4 iron, 4 sulfur cluster binding [GO:0051539]; metal ion binding [GO:0046872]; rRNA (adenine-C2-)-methyltransferase activity [GO:0070040]; rRNA binding [GO:0019843]; tRNA (adenine-C2-)-methyltransferase activity [GO:0002935]; tRNA binding [GO:0000049]	METAL 114; /note="Iron-sulfur (4Fe-4S-S-AdoMet)"; /evidence="ECO:0000255|HAMAP-Rule:MF_01849"; METAL 118; /note="Iron-sulfur (4Fe-4S-S-AdoMet)"; /evidence="ECO:0000255|HAMAP-Rule:MF_01849"; METAL 121; /note="Iron-sulfur (4Fe-4S-S-AdoMet)"; /evidence="ECO:0000255|HAMAP-Rule:MF_01849"			CATALYTIC ACTIVITY: Reaction=adenosine(2503) in 23S rRNA + 2 reduced [2Fe-2S]-[ferredoxin] + 2 S-adenosyl-L-methionine = 2-methyladenosine(2503) in 23S rRNA + 5'-deoxyadenosine + L-methionine + 2 oxidized [2Fe-2S]-[ferredoxin] + S-adenosyl-L-homocysteine; Xref=Rhea:RHEA:42916, Rhea:RHEA-COMP:10000, Rhea:RHEA-COMP:10001, Rhea:RHEA-COMP:10152, Rhea:RHEA-COMP:10282, ChEBI:CHEBI:17319, ChEBI:CHEBI:33…		FUNCTION: Specifically methylates position 2 of adenine 2503 in 23S rRNA and position 2 of adenine 37 in tRNAs. m2A2503 modification seems to play a crucial role in the proofreading step occurring at the peptidyl transferase center and thus would serve to optimize ribosomal fidelity. {ECO:0000255|HAMAP-Rule:MF_01849}.	ACT_SITE 94; /note="Proton acceptor"; /evidence="ECO:0000255|HAMAP-Rule:MF_01849"; ACT_SITE 341; /note="S-methylcysteine intermediate"; /evidence="ECO:0000255|HAMAP-Rule:MF_01849"		BINDING 199; /note="S-adenosyl-L-methionine"; /evidence="ECO:0000255|HAMAP-Rule:MF_01849"; BINDING 298; /note="S-adenosyl-L-methionine; via amide nitrogen and carbonyl oxygen"; /evidence="ECO:0000255|HAMAP-Rule:MF_01849"		COFACTOR: Name=[4Fe-4S] cluster; Xref=ChEBI:CHEBI:49883; Evidence={ECO:0000255|HAMAP-Rule:MF_01849}; Note=Binds 1 [4Fe-4S] cluster. The cluster is coordinated with 3 cysteines and an exchangeable S-adenosyl-L-methionine. {ECO:0000255|HAMAP-Rule:MF_01849};				180	80	356	100	520	96	0	0	0	0	0	0	18	2	0	0	0	0	0	0	0	0	0	2	0	0	2	2
B2W3H5	B2W3H5	Elongation factor 3	Pyrenophora tritici-repentis (strain Pt-1C-BFP) (Wheat tan spot fungus) (Drechslera tritici-repentis)	ATP-binding;Coiled coil;Cytoplasm;Elongation factor;Nucleotide-binding;Protein biosynthesis;RNA-binding;Reference proteome;Repeat			ATPase-coupled transmembrane transporter activity [GO:0042626]; ATP binding [GO:0005524]; translation elongation factor activity [GO:0003746]		NP_BIND 479..486; /note="ATP"; /evidence="ECO:0000256|PROSITE-ProRule:PRU00434"; NP_BIND 722..729; /note="ATP"; /evidence="ECO:0000256|PROSITE-ProRule:PRU00434"	PATHWAY: Protein biosynthesis; polypeptide chain elongation. {ECO:0000256|ARBA:ARBA00004815}.	CATALYTIC ACTIVITY: Reaction=ATP + H2O = ADP + H(+) + phosphate; Xref=Rhea:RHEA:13065, ChEBI:CHEBI:15377, ChEBI:CHEBI:15378, ChEBI:CHEBI:30616, ChEBI:CHEBI:43474, ChEBI:CHEBI:456216; Evidence={ECO:0000256|ARBA:ARBA00001836};										Fungi	647	665	1	0	0	0	0	0	0	0	0	0	0	0	0	0	0	0	0	0	0	0	0	0	0	0	0	0
Q2GWJ5	Q2GWJ5	ATP-dependent RNA helicase FAL1 (EC 3.6.4.13)	Chaetomium globosum (strain ATCC 6205 / CBS 148.51 / DSM 1962 / NBRC 6347 / NRRL 1970) (Soil fungus)	ATP-binding;Helicase;Hydrolase;Nucleotide-binding;Nucleus;RNA-binding;Reference proteome;Ribosome biogenesis;rRNA processing	rRNA processing [GO:0006364]	nucleolus [GO:0005730]	ATP binding [GO:0005524]; hydrolase activity [GO:0016787]; RNA binding [GO:0003723]; RNA helicase activity [GO:0003724]		NP_BIND 71..78; /note="ATP"; /evidence="ECO:0000255|PROSITE-ProRule:PRU00541"		CATALYTIC ACTIVITY: Reaction=ATP + H2O = ADP + H(+) + phosphate; Xref=Rhea:RHEA:13065, ChEBI:CHEBI:15377, ChEBI:CHEBI:15378, ChEBI:CHEBI:30616, ChEBI:CHEBI:43474, ChEBI:CHEBI:456216; EC=3.6.4.13;		FUNCTION: ATP-dependent RNA helicase involved in 40S ribosomal subunit biogenesis. Required for the processing and cleavage of 35S pre-rRNA at sites A0, A1, and A2, leading to mature 18S rRNA (By similarity). {ECO:0000250}.								Fungi	0	0	718	534	0	0	0	0	0	0	0	0	0	0	0	0	0	0	0	0	0	0	0	0	0	0	0	0
G4RB02	G4RB02	Isoleucine--tRNA ligase (EC 6.1.1.5) (Isoleucyl-tRNA synthetase) (IleRS)	Pelagibacterium halotolerans (strain DSM 22347 / JCM 15775 / CGMCC 1.7692 / B2)	ATP-binding;Aminoacyl-tRNA synthetase;Cytoplasm;Ligase;Nucleotide-binding;Protein biosynthesis;Reference proteome	isoleucyl-tRNA aminoacylation [GO:0006428]	cytoplasm [GO:0005737]	aminoacyl-tRNA editing activity [GO:0002161]; ATP binding [GO:0005524]; isoleucine-tRNA ligase activity [GO:0004822]; tRNA binding [GO:0000049]				CATALYTIC ACTIVITY: Reaction=ATP + L-isoleucine + tRNA(Ile) = AMP + diphosphate + L-isoleucyl-tRNA(Ile); Xref=Rhea:RHEA:11060, Rhea:RHEA-COMP:9666, Rhea:RHEA-COMP:9695, ChEBI:CHEBI:30616, ChEBI:CHEBI:33019, ChEBI:CHEBI:58045, ChEBI:CHEBI:78442, ChEBI:CHEBI:78528, ChEBI:CHEBI:456215; EC=6.1.1.5; Evidence={ECO:0000256|ARBA:ARBA00000114, ECO:0000256|HAMAP-Rule:MF_02002};		FUNCTION: Catalyzes the attachment of isoleucine to tRNA(Ile). As IleRS can inadvertently accommodate and process structurally similar amino acids such as valine, to avoid such errors it has two additional distinct tRNA(Ile)-dependent editing activities. One activity is designated as 'pretransfer' editing and involves the hydrolysis of activated Val-AMP. The other activity is designated 'posttran…			BINDING 647; /note="Aminoacyl-adenylate"; /evidence="ECO:0000256|HAMAP-Rule:MF_02002"; BINDING 691; /note="ATP"; /evidence="ECO:0000256|HAMAP-Rule:MF_02002"						0	0	960	290	0	0	0	0	0	0	0	0	0	0	0	0	0	0	0	0	0	0	0	2	0	0	0	0
A1TSK3	A1TSK3	Translation initiation factor IF-2	Acidovorax citrulli (strain AAC00-1) (Acidovorax avenae subsp. citrulli)	Cytoplasm;GTP-binding;Initiation factor;Nucleotide-binding;Protein biosynthesis;Reference proteome		cytoplasm [GO:0005737]	GTPase activity [GO:0003924]; GTP binding [GO:0005525]; translation initiation factor activity [GO:0003743]		NP_BIND 452..459; /note="GTP"; /evidence="ECO:0000255|HAMAP-Rule:MF_00100"; NP_BIND 498..502; /note="GTP"; /evidence="ECO:0000255|HAMAP-Rule:MF_00100"; NP_BIND 552..555; /note="GTP"; /evidence="ECO:0000255|HAMAP-Rule:MF_00100"				FUNCTION: One of the essential components for the initiation of protein synthesis. Protects formylmethionyl-tRNA from spontaneous hydrolysis and promotes its binding to the 30S ribosomal subunits. Also involved in the hydrolysis of GTP during the formation of the 70S ribosomal complex. {ECO:0000255|HAMAP-Rule:MF_00100}.									0	0	70	87	1	0	0	0	2	1087	0	0	0	0	0	0	0	0	0	0	0	0	0	2	2	0	0	0
Q6VA80	Q6VA80	2'-O-methyltransferase (EC 2.7.7.48) (EC 3.4.19.12) (EC 3.4.22.69) (EC 3.6.4.12) (EC 3.6.4.13) (3C-like proteinase) (Growth factor-like peptide) (Guanine-N7 methyltransferase) (Helicase) (Host translation inhibitor nsp1) (Leader protein) (NendoU) (Non-structural protein 10) (Non-structural protein 2) (Non-structural protein 3) (Non-structural protein 4) (Non-structural protein 6) (Non-structural …	SARS coronavirus CUHK-AG03	ATP-binding;Activation of host autophagy by virus;Decay of host mRNAs by virus;Endonuclease;Eukaryotic host gene expression shutoff by virus;Eukaryotic host translation shutoff by virus;Exonuclease;Helicase;Host cytoplasm;Host gene expression shutoff by virus;Host mRNA suppression by virus;Host membrane;Host-virus interaction;Hydrolase;Inhibition of host ISG15 by virus;Inhibition of host NF-kappa…	induction by virus of catabolism of host mRNA [GO:0039595]; induction by virus of host autophagy [GO:0039520]; methylation [GO:0032259]; modulation by virus of host protein ubiquitination [GO:0039648]; suppression by virus of host ISG15 activity [GO:0039579]; suppression by virus of host NF-kappaB transcription factor activity [GO:0039644]; suppression by virus of host type I interferon-mediated …	endoplasmic reticulum-Golgi intermediate compartment [GO:0005793]; host cell endoplasmic reticulum-Golgi intermediate compartment [GO:0044172]; host cell membrane [GO:0033644]; host cell perinuclear region of cytoplasm [GO:0044220]; integral component of membrane [GO:0016021]	ATP binding [GO:0005524]; cysteine-type endopeptidase activity [GO:0004197]; DNA helicase activity [GO:0003678]; endonuclease activity [GO:0004519]; exoribonuclease activity [GO:0004532]; G-quadruplex RNA binding [GO:0002151]; methyltransferase activity [GO:0008168]; RNA-directed 5'-3' RNA polymerase activity [GO:0003968]; RNA helicase activity [GO:0003724]; single-stranded RNA binding [GO:000372…						FUNCTION: Forms a hexadecamer with nsp7 (8 subunits of each) that may participate in viral replication by acting as a primase. Alternatively, may synthesize substantially longer products than oligonucleotide primers. {ECO:0000256|ARBA:ARBA00002182}.; FUNCTION: Forms a hexadecamer with nsp8 (8 subunits of each) that may participate in viral replication by acting as a primase. Alternatively, may sy…								Orthornavirae	696	407	81	52	0	1	0	0	0	15	7	4	0	0	2	0	0	0	0	0	0	0	0	0	0	0	2	2
A9VC02	A9VC02	Predicted protein	Monosiga brevicollis (Choanoflagellate)	Membrane;RNA-binding;Reference proteome;Transmembrane;Transmembrane helix	mRNA 3'-end processing by stem-loop binding and cleavage [GO:0006398]; mRNA transport [GO:0051028]	cytoplasm [GO:0005737]; histone pre-mRNA 3'end processing complex [GO:0071204]; integral component of membrane [GO:0016021]	histone pre-mRNA stem-loop binding [GO:0071207]; mRNA binding [GO:0003729]															159	6	174	0	3	0	39	1122	3	27	316	3	3	0	0	0	27	15	36	9	15	0	15	3	0	3	18	0
F0Q8V3	F0Q8V3	30S ribosomal protein S1	Acidovorax avenae (strain ATCC 19860 / DSM 7227 / JCM 20985 / NCPPB 1011)	RNA-binding;Repeat;Ribonucleoprotein;Ribosomal protein	translation [GO:0006412]	ribosome [GO:0005840]	RNA binding [GO:0003723]; structural constituent of ribosome [GO:0003735]						FUNCTION: Binds mRNA; thus facilitating recognition of the initiation point. It is needed to translate mRNA with a short Shine-Dalgarno (SD) purine-rich sequence. {ECO:0000256|PIRNR:PIRNR002111}.									1	0	2	0	0	0	0	0	4	1208	1	0	0	0	0	0	2	0	1	0	1	0	1	29	4	0	0	17
E8RA87	E8RA87	tRNA pseudouridine synthase D TruD	Desulfurococcus mucosus (strain ATCC 35584 / DSM 2162 / JCM 9187 / O7/1)	Isomerase	pseudouridine synthesis [GO:0001522]		pseudouridine synthase activity [GO:0009982]; RNA binding [GO:0003723]															0	0	0	0	1189	0	0	0	0	0	0	0	0	0	0	0	0	0	0	0	0	0	0	0	0	0	0	0
T1X9I3	T1X9I3	23S rRNA (uracil(1939)-C(5))-methyltransferase RlmD (EC 2.1.1.190) (23S rRNA(m5U1939)-methyltransferase)	Variovorax paradoxus B4	4Fe-4S;Iron;Iron-sulfur;Metal-binding;Methyltransferase;S-adenosyl-L-methionine;Transferase;rRNA processing			4 iron, 4 sulfur cluster binding [GO:0051539]; iron ion binding [GO:0005506]; RNA binding [GO:0003723]; rRNA (uridine-C5-)-methyltransferase activity [GO:0070041]	METAL 86; /note="Iron-sulfur (4Fe-4S)"; /evidence="ECO:0000256|HAMAP-Rule:MF_01010"; METAL 96; /note="Iron-sulfur (4Fe-4S)"; /evidence="ECO:0000256|HAMAP-Rule:MF_01010"; METAL 99; /note="Iron-sulfur (4Fe-4S)"; /evidence="ECO:0000256|HAMAP-Rule:MF_01010"; METAL 178; /note="Iron-sulfur (4Fe-4S)"; /evidence="ECO:0000256|HAMAP-Rule:MF_01010"			CATALYTIC ACTIVITY: Reaction=S-adenosyl-L-methionine + uridine(1939) in 23S rRNA = 5-methyluridine(1939) in 23S rRNA + H(+) + S-adenosyl-L-homocysteine; Xref=Rhea:RHEA:42908, Rhea:RHEA-COMP:10278, Rhea:RHEA-COMP:10279, ChEBI:CHEBI:15378, ChEBI:CHEBI:57856, ChEBI:CHEBI:59789, ChEBI:CHEBI:65315, ChEBI:CHEBI:74447; EC=2.1.1.190; Evidence={ECO:0000256|HAMAP-Rule:MF_01010};		FUNCTION: Catalyzes the formation of 5-methyl-uridine at position 1939 (m5U1939) in 23S rRNA. {ECO:0000256|HAMAP-Rule:MF_01010}.	ACT_SITE 438; /note="Nucleophile"; /evidence="ECO:0000256|HAMAP-Rule:MF_01010, ECO:0000256|PROSITE-ProRule:PRU01024"		BINDING 294; /note="S-adenosyl-L-methionine"; /evidence="ECO:0000256|HAMAP-Rule:MF_01010, ECO:0000256|PROSITE-ProRule:PRU01024"; BINDING 323; /note="S-adenosyl-L-methionine; via carbonyl oxygen"; /evidence="ECO:0000256|HAMAP-Rule:MF_01010, ECO:0000256|PROSITE-ProRule:PRU01024"; BINDING 328; /note="S-adenosyl-L-methionine"; /evidence="ECO:0000256|HAMAP-Rule:MF_01010"; BINDING 344; /note="S-adenosy…						0	0	619	568	1	0	0	0	0	0	0	0	0	0	0	0	0	0	0	0	0	0	0	0	0	0	0	0
A1TTD5	A1TTD5	50S ribosomal protein L21	Acidovorax citrulli (strain AAC00-1) (Acidovorax avenae subsp. citrulli)	RNA-binding;Reference proteome;Ribonucleoprotein;Ribosomal protein;rRNA-binding	translation [GO:0006412]	ribosome [GO:0005840]	rRNA binding [GO:0019843]; structural constituent of ribosome [GO:0003735]						FUNCTION: This protein binds to 23S rRNA in the presence of protein L20. {ECO:0000255|HAMAP-Rule:MF_01363}.									0	0	0	2	470	716	0	0	0	0	2	0	0	0	0	0	0	0	0	0	0	0	0	0	0	0	0	0
G4E8L1	G4E8L1	FeMo cofactor biosynthesis protein NifB (Nitrogenase cofactor maturase NifB) (Radical SAM assemblase NifB)	Thiorhodospira sibirica ATCC 700588	Iron;Iron-sulfur;Metal-binding;Nitrogen fixation;Reference proteome;S-adenosyl-L-methionine	nitrogen fixation [GO:0009399]		4 iron, 4 sulfur cluster binding [GO:0051539]; catalytic activity [GO:0003824]; metal ion binding [GO:0046872]			PATHWAY: Cofactor biosynthesis; Fe-Mo cofactor biosynthesis. {ECO:0000256|ARBA:ARBA00005155}.			FUNCTION: Involved in the biosynthesis of the iron-molybdenum cofactor (FeMo-co or M-cluster) found in the dinitrogenase enzyme of the nitrogenase complex in nitrogen-fixing microorganisms. NifB catalyzes the crucial step of radical SAM-dependent carbide insertion that occurs concomitant with the insertion of a 9th sulfur and the rearrangement/coupling of two [4Fe-4S] clusters into a [8Fe-9S-C] c…					COFACTOR: Name=[4Fe-4S] cluster; Xref=ChEBI:CHEBI:49883; Evidence={ECO:0000256|ARBA:ARBA00001966};				1034	0	184	0	0	0	0	0	4	0	28	0	0	0	23	6	0	0	0	1	3	0	2	1	0	2	0	1
Q8XE32	Q8XE32	Phenylalanine--tRNA ligase beta subunit (EC 6.1.1.20) (Phenylalanyl-tRNA synthetase beta subunit) (PheRS)	Escherichia coli O157:H7	ATP-binding;Aminoacyl-tRNA synthetase;Cytoplasm;Ligase;Magnesium;Metal-binding;Nucleotide-binding;Protein biosynthesis;RNA-binding;Reference proteome;tRNA-binding	phenylalanyl-tRNA aminoacylation [GO:0006432]	cytoplasm [GO:0005737]	ATP binding [GO:0005524]; magnesium ion binding [GO:0000287]; phenylalanine-tRNA ligase activity [GO:0004826]; tRNA binding [GO:0000049]	METAL 454; /note="Magnesium"; /evidence="ECO:0000255|HAMAP-Rule:MF_00283"; METAL 460; /note="Magnesium; via carbonyl oxygen"; /evidence="ECO:0000255|HAMAP-Rule:MF_00283"; METAL 463; /note="Magnesium"; /evidence="ECO:0000255|HAMAP-Rule:MF_00283"; METAL 464; /note="Magnesium"; /evidence="ECO:0000255|HAMAP-Rule:MF_00283"			CATALYTIC ACTIVITY: Reaction=ATP + L-phenylalanine + tRNA(Phe) = AMP + diphosphate + H(+) + L-phenylalanyl-tRNA(Phe); Xref=Rhea:RHEA:19413, Rhea:RHEA-COMP:9668, Rhea:RHEA-COMP:9699, ChEBI:CHEBI:15378, ChEBI:CHEBI:30616, ChEBI:CHEBI:33019, ChEBI:CHEBI:58095, ChEBI:CHEBI:78442, ChEBI:CHEBI:78531, ChEBI:CHEBI:456215; EC=6.1.1.20; Evidence={ECO:0000255|HAMAP-Rule:MF_00283};							COFACTOR: Name=Mg(2+); Xref=ChEBI:CHEBI:18420; Evidence={ECO:0000255|HAMAP-Rule:MF_00283}; Note=Binds 2 magnesium ions per tetramer. {ECO:0000255|HAMAP-Rule:MF_00283};				8	2	10	0	696	542	0	0	0	0	2	0	0	2	0	0	10	0	0	0	0	0	8	108	0	0	0	0
T1XBH6	T1XBH6	Transcription termination/antitermination protein NusA	Variovorax paradoxus B4	Coiled coil;Cytoplasm;RNA-binding;Transcription;Transcription antitermination;Transcription regulation;Transcription termination	DNA-templated transcription, termination [GO:0006353]; transcription antitermination [GO:0031564]	cytoplasm [GO:0005737]	DNA-binding transcription factor activity [GO:0003700]; nucleotide binding [GO:0000166]; RNA binding [GO:0003723]						FUNCTION: Participates in both transcription termination and antitermination. {ECO:0000256|HAMAP-Rule:MF_00945}.									0	0	0	0	684	482	0	1	0	0	0	0	0	0	0	0	0	0	0	0	0	0	0	1	0	0	0	0
L7MIZ6	L7MIZ6	Putative integrin beta-like 1 (Fragment)	Rhipicephalus pulchellus (Yellow backed tick) (Dermacentor pulchellus)	Integrin	integrin-mediated signaling pathway [GO:0007229]																Metazoa	610	3	222	0	40	1	27	323	3	231	437	0	0	6	0	0	1	1	3	2	5	1	0	0	0	0	26	0
S5YAF0	S5YAF0	3C-like proteinase (EC 2.7.7.48) (EC 3.4.19.12) (EC 3.6.4.12) (EC 3.6.4.13) (Exoribonuclease) (Growth factor-like peptide) (Helicase) (M-PRO) (NendoU) (Non-structural protein 1) (Non-structural protein 10) (Non-structural protein 2) (Non-structural protein 3) (Non-structural protein 4) (Non-structural protein 6) (Non-structural protein 7) (Non-structural protein 8) (Non-structural protein 9) (ORF…	Bat coronavirus CDPHE15/USA/2006	ATP-binding;Activation of host autophagy by virus;Endonuclease;Exonuclease;Helicase;Host cytoplasm;Host membrane;Host-virus interaction;Hydrolase;Inhibition of host IRF3 by virus;Inhibition of host RLR pathway by virus;Inhibition of host innate immune response by virus;Membrane;Metal-binding;Methyltransferase;Modulation of host ubiquitin pathway by viral deubiquitinase;Modulation of host ubiquiti…	induction by virus of host autophagy [GO:0039520]; methylation [GO:0032259]; modulation by virus of host protein ubiquitination [GO:0039648]; suppression by virus of host IRF3 activity [GO:0039548]; transcription, DNA-templated [GO:0006351]; viral protein processing [GO:0019082]; viral RNA genome replication [GO:0039694]	endoplasmic reticulum-Golgi intermediate compartment [GO:0005793]; host cell endoplasmic reticulum-Golgi intermediate compartment [GO:0044172]; host cell membrane [GO:0033644]; host cell perinuclear region of cytoplasm [GO:0044220]; integral component of membrane [GO:0016021]	ATP binding [GO:0005524]; cysteine-type endopeptidase activity [GO:0004197]; DNA helicase activity [GO:0003678]; endonuclease activity [GO:0004519]; exoribonuclease activity [GO:0004532]; methyltransferase activity [GO:0008168]; RNA binding [GO:0003723]; RNA-directed 5'-3' RNA polymerase activity [GO:0003968]; RNA helicase activity [GO:0003724]; thiol-dependent deubiquitinase [GO:0004843]; zinc i…				CATALYTIC ACTIVITY: Reaction=ATP + H2O = ADP + H(+) + phosphate; Xref=Rhea:RHEA:13065, ChEBI:CHEBI:15377, ChEBI:CHEBI:15378, ChEBI:CHEBI:30616, ChEBI:CHEBI:43474, ChEBI:CHEBI:456216; EC=3.6.4.12; Evidence={ECO:0000256|ARBA:ARBA00001665}; CATALYTIC ACTIVITY: Reaction=ATP + H2O = ADP + H(+) + phosphate; Xref=Rhea:RHEA:13065, ChEBI:CHEBI:15377, ChEBI:CHEBI:15378, ChEBI:CHEBI:30616, ChEBI:CHEBI:43474…		FUNCTION: NendoU is a Mn(2+)-dependent, uridylate-specific enzyme, which leaves 2'-3'-cyclic phosphates 5' to the cleaved bond. {ECO:0000256|ARBA:ARBA00002136}.; FUNCTION: Nsp7-nsp8 hexadecamer may possibly confer processivity to the polymerase, maybe by binding to dsRNA or by producing primers utilized by the latter. {ECO:0000256|ARBA:ARBA00002928}.; FUNCTION: Nsp9 is a ssRNA-binding protein. {E…								Orthornavirae	456	687	4	9	0	0	0	0	0	7	11	4	0	0	0	0	0	0	0	0	0	0	0	0	0	0	2	0
C5CKF0	C5CKF0	50S ribosomal protein L1	Variovorax paradoxus (strain S110)	RNA-binding;Repressor;Ribonucleoprotein;Ribosomal protein;Translation regulation;rRNA-binding;tRNA-binding	regulation of translation [GO:0006417]; translation [GO:0006412]	large ribosomal subunit [GO:0015934]	rRNA binding [GO:0019843]; structural constituent of ribosome [GO:0003735]; tRNA binding [GO:0000049]						FUNCTION: Binds directly to 23S rRNA. The L1 stalk is quite mobile in the ribosome, and is involved in E site tRNA release. {ECO:0000255|HAMAP-Rule:MF_01318}.; FUNCTION: Protein L1 is also a translational repressor protein, it controls the translation of the L11 operon by binding to its mRNA. {ECO:0000255|HAMAP-Rule:MF_01318}.									15	0	24	21	468	612	0	3	0	3	0	0	0	0	0	0	0	0	0	0	0	0	0	3	0	0	0	0
Q1T6X0	Q1T6X0	Nucleoprotein (Nucleocapsid protein) (NC) (Protein N)	SARS coronavirus Frankfurt 1	ADP-ribosylation;Host Golgi apparatus;Phosphoprotein;RNA-binding;Ribonucleoprotein;Transcription;Transcription regulation;Viral nucleoprotein;Virion		host cell endoplasmic reticulum-Golgi intermediate compartment [GO:0044172]; host cell Golgi apparatus [GO:0044177]; viral nucleocapsid [GO:0019013]	RNA binding [GO:0003723]						FUNCTION: Packages the positive strand viral genome RNA into a helical ribonucleocapsid (RNP) and plays a fundamental role during virion assembly through its interactions with the viral genome and membrane protein M. Plays an important role in enhancing the efficiency of subgenomic viral RNA transcription as well as viral replication. {ECO:0000256|HAMAP-Rule:MF_04096, ECO:0000256|PIRNR:PIRNR00388…								Orthornavirae	767	361	48	8	1	0	0	0	6	5	100	28	0	1	3	2	0	0	0	0	0	0	0	0	0	0	2	0
M7Z7H2	M7Z7H2	Putative endo-1,3(4)-beta-glucanase 2	Triticum urartu (Red wild einkorn) (Crithodium urartu)	RNA-binding;Reference proteome	mRNA processing [GO:0006397]		RNA binding [GO:0003723]														Viridiplantae	717	555	1299	1773	616	1603	2	18	12	441	11	8	185	7427	2	0	124	0	27	0	40	0	22	1137	2	11	406	10
A9BNJ8	A9BNJ8	Elongation factor 4 (EF-4) (EC 3.6.5.n1) (Ribosomal back-translocase LepA)	Delftia acidovorans (strain DSM 14801 / SPH-1)	Cell inner membrane;Cell membrane;GTP-binding;Hydrolase;Membrane;Nucleotide-binding;Protein biosynthesis;Reference proteome	positive regulation of translation [GO:0045727]	plasma membrane [GO:0005886]	GTPase activity [GO:0003924]; GTP binding [GO:0005525]; ribosome binding [GO:0043022]; translation elongation factor activity [GO:0003746]		NP_BIND 14..19; /note="GTP"; /evidence="ECO:0000255|HAMAP-Rule:MF_00071"; NP_BIND 131..134; /note="GTP"; /evidence="ECO:0000255|HAMAP-Rule:MF_00071"		CATALYTIC ACTIVITY: Reaction=GTP + H2O = GDP + H(+) + phosphate; Xref=Rhea:RHEA:19669, ChEBI:CHEBI:15377, ChEBI:CHEBI:15378, ChEBI:CHEBI:37565, ChEBI:CHEBI:43474, ChEBI:CHEBI:58189; EC=3.6.5.n1; Evidence={ECO:0000255|HAMAP-Rule:MF_00071};		FUNCTION: Required for accurate and efficient protein synthesis under certain stress conditions. May act as a fidelity factor of the translation reaction, by catalyzing a one-codon backward translocation of tRNAs on improperly translocated ribosomes. Back-translocation proceeds from a post-translocation (POST) complex to a pre-translocation (PRE) complex, thus giving elongation factor G a second …									3	0	593	473	1	0	0	0	0	0	0	0	0	0	0	0	5	0	0	0	0	0	6	50	0	0	0	0
Q5DIB8	Q5DIB8	Nucleoprotein (Nucleocapsid protein) (NC) (Protein N)	SARS coronavirus WH20	ADP-ribosylation;Host Golgi apparatus;Phosphoprotein;RNA-binding;Reference proteome;Ribonucleoprotein;Transcription;Transcription regulation;Viral nucleoprotein;Virion		host cell endoplasmic reticulum-Golgi intermediate compartment [GO:0044172]; host cell Golgi apparatus [GO:0044177]; viral nucleocapsid [GO:0019013]	RNA binding [GO:0003723]						FUNCTION: Packages the positive strand viral genome RNA into a helical ribonucleocapsid (RNP) and plays a fundamental role during virion assembly through its interactions with the viral genome and membrane protein M. Plays an important role in enhancing the efficiency of subgenomic viral RNA transcription as well as viral replication. {ECO:0000256|HAMAP-Rule:MF_04096, ECO:0000256|PIRNR:PIRNR00388…								Orthornavirae	761	238	25	6	0	0	0	1	0	5	17	11	0	0	2	0	0	0	0	0	0	0	0	0	0	0	1	2
U5WLN3	U5WLN3	Nucleoprotein (Nucleocapsid protein) (NC) (Protein N)	Bat SARS-like coronavirus WIV1	ADP-ribosylation;Host Golgi apparatus;Phosphoprotein;RNA-binding;Reference proteome;Ribonucleoprotein;Transcription;Transcription regulation;Viral nucleoprotein;Virion		host cell endoplasmic reticulum-Golgi intermediate compartment [GO:0044172]; host cell Golgi apparatus [GO:0044177]; viral nucleocapsid [GO:0019013]	RNA binding [GO:0003723]						FUNCTION: Packages the positive strand viral genome RNA into a helical ribonucleocapsid (RNP) and plays a fundamental role during virion assembly through its interactions with the viral genome and membrane protein M. Plays an important role in enhancing the efficiency of subgenomic viral RNA transcription as well as viral replication. {ECO:0000256|HAMAP-Rule:MF_04096, ECO:0000256|PIRNR:PIRNR00388…								Orthornavirae	614	303	49	20	2	0	0	0	0	17	9	5	0	1	1	0	0	0	0	0	0	0	0	0	0	0	1	0
Q4JDP5	Q4JDP5	Nucleoprotein (Nucleocapsid protein) (NC) (Protein N)	SARS coronavirus B039	ADP-ribosylation;Host Golgi apparatus;Phosphoprotein;RNA-binding;Ribonucleoprotein;Transcription;Transcription regulation;Viral nucleoprotein;Virion		host cell endoplasmic reticulum-Golgi intermediate compartment [GO:0044172]; host cell Golgi apparatus [GO:0044177]; viral nucleocapsid [GO:0019013]	RNA binding [GO:0003723]						FUNCTION: Packages the positive strand viral genome RNA into a helical ribonucleocapsid (RNP) and plays a fundamental role during virion assembly through its interactions with the viral genome and membrane protein M. Plays an important role in enhancing the efficiency of subgenomic viral RNA transcription as well as viral replication. {ECO:0000256|HAMAP-Rule:MF_04096, ECO:0000256|PIRNR:PIRNR00388…								Orthornavirae	684	322	6	3	0	0	0	0	0	0	20	12	0	0	2	0	0	0	0	0	0	0	0	0	0	1	7	3
B9JP06	B9JP06	Tetracycline resistance protein (belongs to the GTP-binding elongation factor family)	Agrobacterium radiobacter (strain K84 / ATCC BAA-868)	Elongation factor;GTP-binding;Nucleotide-binding;Protein biosynthesis;Reference proteome			GTPase activity [GO:0003924]; GTP binding [GO:0005525]; translation elongation factor activity [GO:0003746]															0	0	693	253	0	0	0	0	0	0	0	0	0	0	0	0	0	0	0	0	0	0	0	0	0	0	0	0
J3CCS6	J3CCS6	Putative SAM-dependent methyltransferase	Variovorax sp. CF313	Methyltransferase;S-adenosyl-L-methionine;Transferase	methylation [GO:0032259]		methyltransferase activity [GO:0008168]; RNA binding [GO:0003723]															0	1	489	452	4	2	0	1	0	0	0	0	0	0	0	0	0	0	0	0	0	0	0	6	3	0	0	0
K9N7C7	K9N7C7	Replicase polyprotein 1ab (pp1ab) (ORF1ab polyprotein) [Cleaved into: Host translation inhibitor nsp1 (nsp1) (Leader protein); Non-structural protein 2 (nsp2) (p65 homolog); Papain-like proteinase (PL-PRO) (EC 3.4.19.12) (EC 3.4.22.69) (Non-structural protein 3) (nsp3); Non-structural protein 4 (nsp4); 3C-like proteinase (3CL-PRO) (3CLp) (EC 3.4.22.-) (nsp5); Non-structural protein 6 (nsp6); Non-…	Middle East respiratory syndrome-related coronavirus (isolate United Kingdom/H123990006/2012) (MERS-CoV) (Betacoronavirus England 1)	3D-structure;ATP-binding;Activation of host autophagy by virus;Decay of host mRNAs by virus;Endonuclease;Eukaryotic host gene expression shutoff by virus;Eukaryotic host translation shutoff by virus;Exonuclease;Helicase;Host cytoplasm;Host gene expression shutoff by virus;Host mRNA suppression by virus;Host membrane;Host-virus interaction;Hydrolase;Inhibition of host ISG15 by virus;Inhibition of …	induction by virus of catabolism of host mRNA [GO:0039595]; induction by virus of host autophagy [GO:0039520]; methylation [GO:0032259]; modulation by virus of host protein ubiquitination [GO:0039648]; protein K48-linked deubiquitination [GO:0071108]; protein K63-linked deubiquitination [GO:0070536]; suppression by virus of host innate immune response [GO:0039503]; suppression by virus of host IS…	host cell endoplasmic reticulum-Golgi intermediate compartment [GO:0044172]; host cell membrane [GO:0033644]; host cell perinuclear region of cytoplasm [GO:0044220]; integral component of membrane [GO:0016021]	ATP binding [GO:0005524]; cysteine-type endopeptidase activity [GO:0004197]; DNA helicase activity [GO:0003678]; endonuclease activity [GO:0004519]; exoribonuclease activity [GO:0004532]; G-quadruplex RNA binding [GO:0002151]; identical protein binding [GO:0042802]; methyltransferase activity [GO:0008168]; RNA-directed 5'-3' RNA polymerase activity [GO:0003968]; RNA helicase activity [GO:0003724]…	METAL 4311; /note="Zinc"; METAL 4311; /note="Zinc 1"; /evidence="ECO:0000255|PROSITE-ProRule:PRU01297"; METAL 4314; /note="Zinc"; METAL 4314; /note="Zinc 1"; /evidence="ECO:0000255|PROSITE-ProRule:PRU01297"; METAL 4320; /note="Zinc"; METAL 4320; /note="Zinc 1"; /evidence="ECO:0000255|PROSITE-ProRule:PRU01297"; METAL 4327; /note="Zinc"; METAL 4327; /note="Zinc 1"; /evidence="ECO:0000255|PROSITE-Pr…	NP_BIND 5592..5599; /note="ATP"; /evidence="ECO:0000250"		CATALYTIC ACTIVITY: Reaction=a ribonucleoside 5'-triphosphate + RNA(n) = diphosphate + RNA(n+1); Xref=Rhea:RHEA:21248, Rhea:RHEA-COMP:11128, Rhea:RHEA-COMP:11129, ChEBI:CHEBI:33019, ChEBI:CHEBI:61557, ChEBI:CHEBI:83400; EC=2.7.7.48; Evidence={ECO:0000255|PROSITE-ProRule:PRU00539}; CATALYTIC ACTIVITY: Reaction=ATP + H2O = ADP + H(+) + phosphate; Xref=Rhea:RHEA:13065, ChEBI:CHEBI:15377, ChEBI:CHEBI…		FUNCTION: The replicase polyprotein of coronaviruses is a multifunctional protein: it contains the activities necessary for the transcription of negative stranded RNA, leader RNA, subgenomic mRNAs and progeny virion RNA as well as proteinases responsible for the cleavage of the polyprotein into functional products. {ECO:0000250|UniProtKB:P0C6X7}.; FUNCTION: [Host translation inhibitor nsp1]: Prom…	ACT_SITE 1592; /note="For PL-PRO activity"; /evidence="ECO:0000255|PROSITE-ProRule:PRU00444"; ACT_SITE 1759; /note="For PL-PRO activity"; /evidence="ECO:0000255|PROSITE-ProRule:PRU00444"; ACT_SITE 3288; /note="For 3CL-PRO activity"; /evidence="ECO:0000255|PROSITE-ProRule:PRU00772"; ACT_SITE 3395; /note="For 3CL-PRO activity"; /evidence="ECO:0000255|PROSITE-ProRule:PRU00772"; ACT_SITE 5137; /evide…							Orthornavirae	543	376	4	6	1	0	0	0	1	9	10	4	0	0	1	0	0	0	0	0	0	0	0	0	0	0	1	1
A9V4G4	A9V4G4	Predicted protein	Monosiga brevicollis (Choanoflagellate)	ATP-binding;Hydrolase;Membrane;Nucleotide-binding;Reference proteome;Transmembrane;Transmembrane helix		integral component of membrane [GO:0016021]	ATP binding [GO:0005524]; helicase activity [GO:0004386]; hydrolase activity [GO:0016787]; RNA binding [GO:0003723]															234	1	81	0	9	0	290	755	8	8	166	0	0	3	0	0	62	34	163	34	140	20	65	16	3	1	3	0
T1XAE9	T1XAE9	Translation initiation factor IF-2	Variovorax paradoxus B4	Cytoplasm;GTP-binding;Initiation factor;Nucleotide-binding;Protein biosynthesis		cytoplasm [GO:0005737]	GTPase activity [GO:0003924]; GTP binding [GO:0005525]; translation initiation factor activity [GO:0003743]		NP_BIND 493..500; /note="GTP"; /evidence="ECO:0000256|HAMAP-Rule:MF_00100"; NP_BIND 539..543; /note="GTP"; /evidence="ECO:0000256|HAMAP-Rule:MF_00100"; NP_BIND 593..596; /note="GTP"; /evidence="ECO:0000256|HAMAP-Rule:MF_00100"				FUNCTION: One of the essential components for the initiation of protein synthesis. Protects formylmethionyl-tRNA from spontaneous hydrolysis and promotes its binding to the 30S ribosomal subunits. Also involved in the hydrolysis of GTP during the formation of the 70S ribosomal complex. {ECO:0000256|HAMAP-Rule:MF_00100, ECO:0000256|RuleBase:RU000644}.									0	0	2	0	0	0	0	1	49	853	0	0	0	0	0	0	0	0	0	0	0	0	0	0	0	0	0	0
A9UZG1	A9UZG1	Eukaryotic translation initiation factor 3 30 kDa subunit	Monosiga brevicollis (Choanoflagellate)	Coiled coil;Cytoplasm;Membrane;Metal-binding;Reference proteome;Transmembrane;Transmembrane helix;Zinc;Zinc-finger	negative regulation of gluconeogenesis [GO:0045721]; proteasome-mediated ubiquitin-dependent protein catabolic process [GO:0043161]	cytoplasm [GO:0005737]; eukaryotic translation initiation factor 3 complex [GO:0005852]; GID complex [GO:0034657]; integral component of membrane [GO:0016021]; nucleus [GO:0005634]	metal ion binding [GO:0046872]; translation initiation factor activity [GO:0003743]; ubiquitin protein ligase activity [GO:0061630]															307	3	92	1	6	0	144	748	3	45	434	4	1	5	0	0	23	35	76	20	50	6	20	5	5	1	4	2
D2E263	D2E263	2'-O-methyltransferase (EC 2.7.7.48) (EC 3.4.19.12) (EC 3.4.22.69) (EC 3.6.4.12) (EC 3.6.4.13) (3C-like proteinase) (Growth factor-like peptide) (Guanine-N7 methyltransferase) (Helicase) (Host translation inhibitor nsp1) (Leader protein) (NendoU) (Non-structural protein 10) (Non-structural protein 2) (Non-structural protein 3) (Non-structural protein 4) (Non-structural protein 6) (Non-structural …	SARS coronavirus MA15	ATP-binding;Activation of host autophagy by virus;Decay of host mRNAs by virus;Endonuclease;Eukaryotic host gene expression shutoff by virus;Eukaryotic host translation shutoff by virus;Exonuclease;Helicase;Host cytoplasm;Host gene expression shutoff by virus;Host mRNA suppression by virus;Host membrane;Host-virus interaction;Hydrolase;Inhibition of host ISG15 by virus;Inhibition of host NF-kappa…	induction by virus of catabolism of host mRNA [GO:0039595]; induction by virus of host autophagy [GO:0039520]; methylation [GO:0032259]; modulation by virus of host protein ubiquitination [GO:0039648]; suppression by virus of host ISG15 activity [GO:0039579]; suppression by virus of host NF-kappaB transcription factor activity [GO:0039644]; suppression by virus of host type I interferon-mediated …	endoplasmic reticulum-Golgi intermediate compartment [GO:0005793]; host cell endoplasmic reticulum-Golgi intermediate compartment [GO:0044172]; host cell membrane [GO:0033644]; host cell perinuclear region of cytoplasm [GO:0044220]; integral component of membrane [GO:0016021]	ATP binding [GO:0005524]; cysteine-type endopeptidase activity [GO:0004197]; DNA helicase activity [GO:0003678]; endonuclease activity [GO:0004519]; exoribonuclease activity [GO:0004532]; G-quadruplex RNA binding [GO:0002151]; methyltransferase activity [GO:0008168]; RNA-directed 5'-3' RNA polymerase activity [GO:0003968]; RNA helicase activity [GO:0003724]; single-stranded RNA binding [GO:000372…						FUNCTION: Forms a hexadecamer with nsp7 (8 subunits of each) that may participate in viral replication by acting as a primase. Alternatively, may synthesize substantially longer products than oligonucleotide primers. {ECO:0000256|ARBA:ARBA00002182}.; FUNCTION: Forms a hexadecamer with nsp8 (8 subunits of each) that may participate in viral replication by acting as a primase. Alternatively, may sy…								Orthornavirae	361	324	43	32	1	0	2	30	3	88	3	2	0	0	0	0	0	0	0	0	0	0	0	0	0	0	0	2
C5CSF2	C5CSF2	Elongation factor 4 (EF-4) (EC 3.6.5.n1) (Ribosomal back-translocase LepA)	Variovorax paradoxus (strain S110)	Cell inner membrane;Cell membrane;GTP-binding;Hydrolase;Membrane;Nucleotide-binding;Protein biosynthesis	positive regulation of translation [GO:0045727]	plasma membrane [GO:0005886]	GTPase activity [GO:0003924]; GTP binding [GO:0005525]; ribosome binding [GO:0043022]; translation elongation factor activity [GO:0003746]		NP_BIND 14..19; /note="GTP"; /evidence="ECO:0000255|HAMAP-Rule:MF_00071"; NP_BIND 131..134; /note="GTP"; /evidence="ECO:0000255|HAMAP-Rule:MF_00071"		CATALYTIC ACTIVITY: Reaction=GTP + H2O = GDP + H(+) + phosphate; Xref=Rhea:RHEA:19669, ChEBI:CHEBI:15377, ChEBI:CHEBI:15378, ChEBI:CHEBI:37565, ChEBI:CHEBI:43474, ChEBI:CHEBI:58189; EC=3.6.5.n1; Evidence={ECO:0000255|HAMAP-Rule:MF_00071};		FUNCTION: Required for accurate and efficient protein synthesis under certain stress conditions. May act as a fidelity factor of the translation reaction, by catalyzing a one-codon backward translocation of tRNAs on improperly translocated ribosomes. Back-translocation proceeds from a post-translocation (POST) complex to a pre-translocation (PRE) complex, thus giving elongation factor G a second …									0	0	575	299	0	0	0	0	0	0	0	0	0	0	0	0	0	0	0	0	0	0	1	4	0	0	0	1
Q3ZTE1	Q3ZTE1	2'-O-methyltransferase (EC 2.7.7.48) (EC 3.4.19.12) (EC 3.4.22.69) (EC 3.6.4.12) (EC 3.6.4.13) (3C-like proteinase) (Growth factor-like peptide) (Guanine-N7 methyltransferase) (Helicase) (Host translation inhibitor nsp1) (Leader protein) (NendoU) (Non-structural protein 10) (Non-structural protein 2) (Non-structural protein 3) (Non-structural protein 4) (Non-structural protein 6) (Non-structural …	SARS coronavirus civet010	ATP-binding;Activation of host autophagy by virus;Decay of host mRNAs by virus;Endonuclease;Eukaryotic host gene expression shutoff by virus;Eukaryotic host translation shutoff by virus;Exonuclease;Helicase;Host cytoplasm;Host gene expression shutoff by virus;Host mRNA suppression by virus;Host membrane;Host-virus interaction;Hydrolase;Inhibition of host ISG15 by virus;Inhibition of host NF-kappa…	induction by virus of catabolism of host mRNA [GO:0039595]; induction by virus of host autophagy [GO:0039520]; methylation [GO:0032259]; modulation by virus of host protein ubiquitination [GO:0039648]; suppression by virus of host ISG15 activity [GO:0039579]; suppression by virus of host NF-kappaB transcription factor activity [GO:0039644]; suppression by virus of host type I interferon-mediated …	endoplasmic reticulum-Golgi intermediate compartment [GO:0005793]; host cell endoplasmic reticulum-Golgi intermediate compartment [GO:0044172]; host cell membrane [GO:0033644]; host cell perinuclear region of cytoplasm [GO:0044220]; integral component of membrane [GO:0016021]	ATP binding [GO:0005524]; cysteine-type endopeptidase activity [GO:0004197]; DNA helicase activity [GO:0003678]; endonuclease activity [GO:0004519]; exoribonuclease activity [GO:0004532]; G-quadruplex RNA binding [GO:0002151]; methyltransferase activity [GO:0008168]; RNA-directed 5'-3' RNA polymerase activity [GO:0003968]; RNA helicase activity [GO:0003724]; single-stranded RNA binding [GO:000372…						FUNCTION: Forms a hexadecamer with nsp7 (8 subunits of each) that may participate in viral replication by acting as a primase. Alternatively, may synthesize substantially longer products than oligonucleotide primers. {ECO:0000256|ARBA:ARBA00002182}.; FUNCTION: Forms a hexadecamer with nsp8 (8 subunits of each) that may participate in viral replication by acting as a primase. Alternatively, may sy…								Orthornavirae	587	253	27	5	1	0	0	0	1	3	8	1	0	0	2	0	0	0	0	0	0	0	0	0	0	0	0	1
A1TVT2	A1TVT2	50S ribosomal protein L10	Acidovorax citrulli (strain AAC00-1) (Acidovorax avenae subsp. citrulli)	RNA-binding;Reference proteome;Ribonucleoprotein;Ribosomal protein;rRNA-binding	ribosome biogenesis [GO:0042254]; translation [GO:0006412]	large ribosomal subunit [GO:0015934]	large ribosomal subunit rRNA binding [GO:0070180]; structural constituent of ribosome [GO:0003735]						FUNCTION: Forms part of the ribosomal stalk, playing a central role in the interaction of the ribosome with GTP-bound translation factors. {ECO:0000255|HAMAP-Rule:MF_00362}.									3	9	0	0	81	756	0	0	0	0	0	3	0	0	0	0	3	0	0	0	0	0	3	33	0	0	0	0
A8AQK0	A8AQK0	50S ribosomal protein L6	Citrobacter koseri (strain ATCC BAA-895 / CDC 4225-83 / SGSC4696)	RNA-binding;Reference proteome;Ribonucleoprotein;Ribosomal protein;rRNA-binding	translation [GO:0006412]	ribosome [GO:0005840]	rRNA binding [GO:0019843]; structural constituent of ribosome [GO:0003735]						FUNCTION: This protein binds to the 23S rRNA, and is important in its secondary structure. It is located near the subunit interface in the base of the L7/L12 stalk, and near the tRNA binding site of the peptidyltransferase center. {ECO:0000255|HAMAP-Rule:MF_01365}.									24	96	0	0	456	248	0	0	0	0	0	0	0	0	0	0	0	0	0	0	0	0	0	8	0	0	0	0
E6V4V4	E6V4V4	Transcription termination/antitermination protein NusA	Variovorax paradoxus (strain EPS)	Coiled coil;Cytoplasm;RNA-binding;Transcription;Transcription antitermination;Transcription regulation;Transcription termination	DNA-templated transcription, termination [GO:0006353]; transcription antitermination [GO:0031564]	cytoplasm [GO:0005737]	DNA-binding transcription factor activity [GO:0003700]; nucleotide binding [GO:0000166]; RNA binding [GO:0003723]						FUNCTION: Participates in both transcription termination and antitermination. {ECO:0000256|HAMAP-Rule:MF_00945}.									2	1	0	0	328	481	0	0	0	0	0	0	0	0	0	0	1	0	0	1	0	0	1	7	0	0	0	0
Q4JDR8	Q4JDR8	2'-O-methyltransferase (EC 2.7.7.48) (EC 3.4.19.12) (EC 3.4.22.69) (EC 3.6.4.12) (EC 3.6.4.13) (3C-like proteinase) (Growth factor-like peptide) (Guanine-N7 methyltransferase) (Helicase) (Host translation inhibitor nsp1) (Leader protein) (NendoU) (Non-structural protein 10) (Non-structural protein 2) (Non-structural protein 3) (Non-structural protein 4) (Non-structural protein 6) (Non-structural …	SARS coronavirus A022	ATP-binding;Activation of host autophagy by virus;Decay of host mRNAs by virus;Endonuclease;Eukaryotic host gene expression shutoff by virus;Eukaryotic host translation shutoff by virus;Exonuclease;Helicase;Host cytoplasm;Host gene expression shutoff by virus;Host mRNA suppression by virus;Host membrane;Host-virus interaction;Hydrolase;Inhibition of host ISG15 by virus;Inhibition of host NF-kappa…	induction by virus of catabolism of host mRNA [GO:0039595]; induction by virus of host autophagy [GO:0039520]; methylation [GO:0032259]; modulation by virus of host protein ubiquitination [GO:0039648]; suppression by virus of host ISG15 activity [GO:0039579]; suppression by virus of host NF-kappaB transcription factor activity [GO:0039644]; suppression by virus of host type I interferon-mediated …	endoplasmic reticulum-Golgi intermediate compartment [GO:0005793]; host cell endoplasmic reticulum-Golgi intermediate compartment [GO:0044172]; host cell membrane [GO:0033644]; host cell perinuclear region of cytoplasm [GO:0044220]; integral component of membrane [GO:0016021]	ATP binding [GO:0005524]; cysteine-type endopeptidase activity [GO:0004197]; DNA helicase activity [GO:0003678]; endonuclease activity [GO:0004519]; exoribonuclease activity [GO:0004532]; G-quadruplex RNA binding [GO:0002151]; methyltransferase activity [GO:0008168]; RNA-directed 5'-3' RNA polymerase activity [GO:0003968]; RNA helicase activity [GO:0003724]; single-stranded RNA binding [GO:000372…						FUNCTION: Forms a hexadecamer with nsp7 (8 subunits of each) that may participate in viral replication by acting as a primase. Alternatively, may synthesize substantially longer products than oligonucleotide primers. {ECO:0000256|ARBA:ARBA00002182}.; FUNCTION: Forms a hexadecamer with nsp8 (8 subunits of each) that may participate in viral replication by acting as a primase. Alternatively, may sy…								Orthornavirae	376	285	68	44	8	4	0	0	1	6	4	7	0	0	0	0	0	0	0	0	0	0	0	0	0	0	1	0
Q1EFN4	Q1EFN4	2'-O-methyltransferase (EC 2.7.7.48) (EC 3.4.19.12) (EC 3.4.22.69) (EC 3.6.4.12) (EC 3.6.4.13) (3C-like proteinase) (Growth factor-like peptide) (Guanine-N7 methyltransferase) (Helicase) (Host translation inhibitor nsp1) (Leader protein) (NendoU) (Non-structural protein 10) (Non-structural protein 2) (Non-structural protein 3) (Non-structural protein 4) (Non-structural protein 6) (Non-structural …	SARS coronavirus BJ202	ATP-binding;Activation of host autophagy by virus;Decay of host mRNAs by virus;Endonuclease;Eukaryotic host gene expression shutoff by virus;Eukaryotic host translation shutoff by virus;Exonuclease;Helicase;Host cytoplasm;Host gene expression shutoff by virus;Host mRNA suppression by virus;Host membrane;Host-virus interaction;Hydrolase;Inhibition of host ISG15 by virus;Inhibition of host NF-kappa…	induction by virus of catabolism of host mRNA [GO:0039595]; induction by virus of host autophagy [GO:0039520]; methylation [GO:0032259]; modulation by virus of host protein ubiquitination [GO:0039648]; suppression by virus of host ISG15 activity [GO:0039579]; suppression by virus of host NF-kappaB transcription factor activity [GO:0039644]; suppression by virus of host type I interferon-mediated …	endoplasmic reticulum-Golgi intermediate compartment [GO:0005793]; host cell endoplasmic reticulum-Golgi intermediate compartment [GO:0044172]; host cell membrane [GO:0033644]; host cell perinuclear region of cytoplasm [GO:0044220]; integral component of membrane [GO:0016021]	ATP binding [GO:0005524]; cysteine-type endopeptidase activity [GO:0004197]; DNA helicase activity [GO:0003678]; endonuclease activity [GO:0004519]; exoribonuclease activity [GO:0004532]; G-quadruplex RNA binding [GO:0002151]; methyltransferase activity [GO:0008168]; RNA-directed 5'-3' RNA polymerase activity [GO:0003968]; RNA helicase activity [GO:0003724]; single-stranded RNA binding [GO:000372…						FUNCTION: Forms a hexadecamer with nsp7 (8 subunits of each) that may participate in viral replication by acting as a primase. Alternatively, may synthesize substantially longer products than oligonucleotide primers. {ECO:0000256|ARBA:ARBA00002182}.; FUNCTION: Forms a hexadecamer with nsp8 (8 subunits of each) that may participate in viral replication by acting as a primase. Alternatively, may sy…								Orthornavirae	375	330	29	22	0	0	0	0	0	1	4	2	0	0	0	0	0	0	0	0	0	0	0	0	0	0	1	2
Q12AU7	Q12AU7	Translation initiation factor IF-2	Polaromonas sp. (strain JS666 / ATCC BAA-500)	Cytoplasm;GTP-binding;Initiation factor;Nucleotide-binding;Protein biosynthesis;Reference proteome		cytoplasm [GO:0005737]	GTPase activity [GO:0003924]; GTP binding [GO:0005525]; translation initiation factor activity [GO:0003743]		NP_BIND 477..484; /note="GTP"; /evidence="ECO:0000255|HAMAP-Rule:MF_00100"; NP_BIND 523..527; /note="GTP"; /evidence="ECO:0000255|HAMAP-Rule:MF_00100"; NP_BIND 577..580; /note="GTP"; /evidence="ECO:0000255|HAMAP-Rule:MF_00100"				FUNCTION: One of the essential components for the initiation of protein synthesis. Protects formylmethionyl-tRNA from spontaneous hydrolysis and promotes its binding to the 30S ribosomal subunits. Also involved in the hydrolysis of GTP during the formation of the 70S ribosomal complex. {ECO:0000255|HAMAP-Rule:MF_00100}.									0	0	0	0	0	0	0	0	23	717	0	0	0	0	0	0	0	0	0	0	0	0	0	0	0	0	0	1
E6V9A5	E6V9A5	Glutamate--tRNA ligase (EC 6.1.1.17) (Glutamyl-tRNA synthetase) (GluRS)	Variovorax paradoxus (strain EPS)	ATP-binding;Aminoacyl-tRNA synthetase;Cytoplasm;Ligase;Nucleotide-binding;Protein biosynthesis	glutamyl-tRNA aminoacylation [GO:0006424]	cytoplasm [GO:0005737]	ATP binding [GO:0005524]; glutamate-tRNA ligase activity [GO:0004818]; tRNA binding [GO:0000049]; zinc ion binding [GO:0008270]				CATALYTIC ACTIVITY: Reaction=ATP + L-glutamate + tRNA(Glu) = AMP + diphosphate + L-glutamyl-tRNA(Glu); Xref=Rhea:RHEA:23540, Rhea:RHEA-COMP:9663, Rhea:RHEA-COMP:9680, ChEBI:CHEBI:29985, ChEBI:CHEBI:30616, ChEBI:CHEBI:33019, ChEBI:CHEBI:78442, ChEBI:CHEBI:78520, ChEBI:CHEBI:456215; EC=6.1.1.17; Evidence={ECO:0000256|ARBA:ARBA00001818, ECO:0000256|HAMAP-Rule:MF_00022};		FUNCTION: Catalyzes the attachment of glutamate to tRNA(Glu) in a two-step reaction: glutamate is first activated by ATP to form Glu-AMP and then transferred to the acceptor end of tRNA(Glu). {ECO:0000256|HAMAP-Rule:MF_00022}.			BINDING 246; /note="ATP"; /evidence="ECO:0000256|HAMAP-Rule:MF_00022"						10	3	2	0	295	421	0	0	0	1	3	0	0	1	0	0	1	0	0	0	0	0	0	1	1	0	0	1
J3CHX7	J3CHX7	23S RNA-specific pseudouridylate synthase	Variovorax sp. CF313		pseudouridine synthesis [GO:0001522]		pseudouridine synthase activity [GO:0009982]; RNA binding [GO:0003723]															0	0	427	282	9	5	0	0	0	7	0	0	0	0	0	0	1	0	0	0	0	0	2	1	0	0	0	0
A7ZS65	A7ZS65	Translation initiation factor IF-2	Escherichia coli O139:H28 (strain E24377A / ETEC)	Acetylation;Cytoplasm;GTP-binding;Initiation factor;Nucleotide-binding;Protein biosynthesis		cytoplasm [GO:0005737]	GTPase activity [GO:0003924]; GTP binding [GO:0005525]; translation initiation factor activity [GO:0003743]		NP_BIND 398..405; /note="GTP"; /evidence="ECO:0000255|HAMAP-Rule:MF_00100"; NP_BIND 444..448; /note="GTP"; /evidence="ECO:0000255|HAMAP-Rule:MF_00100"; NP_BIND 498..501; /note="GTP"; /evidence="ECO:0000255|HAMAP-Rule:MF_00100"				FUNCTION: One of the essential components for the initiation of protein synthesis. Protects formylmethionyl-tRNA from spontaneous hydrolysis and promotes its binding to the 30S ribosomal subunits. Also involved in the hydrolysis of GTP during the formation of the 70S ribosomal complex. {ECO:0000255|HAMAP-Rule:MF_00100}.									2	2	31	18	420	265	0	0	0	0	0	0	0	0	0	0	3	0	1	0	0	0	9	9	2	0	0	0
B2VTL4	B2VTL4	Cell wall biogenesis protein phosphatase Ssd1	Pyrenophora tritici-repentis (strain Pt-1C-BFP) (Wheat tan spot fungus) (Drechslera tritici-repentis)	Reference proteome			ribonuclease activity [GO:0004540]; RNA binding [GO:0003723]														Fungi	0	0	378	339	0	0	0	0	0	0	0	0	0	0	0	0	0	0	0	0	0	0	0	0	0	0	0	0
F9HNW0	F9HNW0	Uncharacterized protein	Streptococcus mitis SK1080	Coiled coil;Membrane;Repeat;Secreted;Signal;Transmembrane;Transmembrane helix		extracellular region [GO:0005576]; integral component of membrane [GO:0016021]																1	0	1879	659	1	0	0	0	0	0	0	0	199	2554	0	0	0	0	0	0	0	0	0	0	0	0	0	0
A9WMX9	A9WMX9	Ribonuclease 3 (EC 3.1.26.3) (Ribonuclease III) (RNase III)	Renibacterium salmoninarum (strain ATCC 33209 / DSM 20767 / JCM 11484 / NBRC 15589 / NCIMB 2235)	Cytoplasm;Endonuclease;Hydrolase;Magnesium;Metal-binding;Nuclease;RNA-binding;Reference proteome;mRNA processing;rRNA processing;rRNA-binding;tRNA processing	mRNA processing [GO:0006397]; rRNA catabolic process [GO:0016075]; rRNA processing [GO:0006364]; tRNA processing [GO:0008033]	cytoplasm [GO:0005737]	metal ion binding [GO:0046872]; ribonuclease III activity [GO:0004525]; rRNA binding [GO:0019843]	METAL 61; /note="Magnesium"; /evidence="ECO:0000256|HAMAP-Rule:MF_00104"; METAL 134; /note="Magnesium"; /evidence="ECO:0000256|HAMAP-Rule:MF_00104"; METAL 137; /note="Magnesium"; /evidence="ECO:0000256|HAMAP-Rule:MF_00104"			CATALYTIC ACTIVITY: Reaction=Endonucleolytic cleavage to 5'-phosphomonoester.; EC=3.1.26.3; Evidence={ECO:0000256|ARBA:ARBA00000109, ECO:0000256|HAMAP-Rule:MF_00104};		FUNCTION: Digests double-stranded RNA. Involved in the processing of primary rRNA transcript to yield the immediate precursors to the large and small rRNAs (23S and 16S). Processes some mRNAs, and tRNAs when they are encoded in the rRNA operon. Processes pre-crRNA and tracrRNA of type II CRISPR loci if present in the organism. {ECO:0000256|HAMAP-Rule:MF_00104}.	ACT_SITE 65; /evidence="ECO:0000256|HAMAP-Rule:MF_00104"; ACT_SITE 137; /evidence="ECO:0000256|HAMAP-Rule:MF_00104"				COFACTOR: Name=Mg(2+); Xref=ChEBI:CHEBI:18420; Evidence={ECO:0000256|HAMAP-Rule:MF_00104};				2	0	4	2	334	352	0	0	0	0	0	0	0	0	0	0	0	0	0	0	0	0	0	0	0	0	0	0
F5Y0U2	F5Y0U2	50S ribosomal protein L10	Ramlibacter tataouinensis (strain ATCC BAA-407 / DSM 14655 / LMG 21543 / TTB310)	RNA-binding;Reference proteome;Ribonucleoprotein;Ribosomal protein;rRNA-binding	ribosome biogenesis [GO:0042254]; translation [GO:0006412]	large ribosomal subunit [GO:0015934]	large ribosomal subunit rRNA binding [GO:0070180]; structural constituent of ribosome [GO:0003735]						FUNCTION: Forms part of the ribosomal stalk, playing a central role in the interaction of the ribosome with GTP-bound translation factors. {ECO:0000256|ARBA:ARBA00002633, ECO:0000256|HAMAP-Rule:MF_00362}.									3	3	0	0	189	492	0	0	0	0	0	0	0	0	0	0	0	0	0	0	0	3	0	0	0	0	0	0
B7X2M8	B7X2M8	Phenylalanine--tRNA ligase beta subunit (EC 6.1.1.20) (Phenylalanyl-tRNA synthetase beta subunit) (PheRS)	Comamonas testosteroni (strain DSM 14576 / KF-1)	ATP-binding;Aminoacyl-tRNA synthetase;Cytoplasm;Ligase;Magnesium;Metal-binding;Nucleotide-binding;Protein biosynthesis;RNA-binding;tRNA-binding	phenylalanyl-tRNA aminoacylation [GO:0006432]	cytoplasm [GO:0005737]	ATP binding [GO:0005524]; magnesium ion binding [GO:0000287]; phenylalanine-tRNA ligase activity [GO:0004826]; tRNA binding [GO:0000049]	METAL 463; /note="Magnesium"; /evidence="ECO:0000256|HAMAP-Rule:MF_00283"; METAL 469; /note="Magnesium; via carbonyl oxygen"; /evidence="ECO:0000256|HAMAP-Rule:MF_00283"; METAL 472; /note="Magnesium"; /evidence="ECO:0000256|HAMAP-Rule:MF_00283"; METAL 473; /note="Magnesium"; /evidence="ECO:0000256|HAMAP-Rule:MF_00283"			CATALYTIC ACTIVITY: Reaction=ATP + L-phenylalanine + tRNA(Phe) = AMP + diphosphate + H(+) + L-phenylalanyl-tRNA(Phe); Xref=Rhea:RHEA:19413, Rhea:RHEA-COMP:9668, Rhea:RHEA-COMP:9699, ChEBI:CHEBI:15378, ChEBI:CHEBI:30616, ChEBI:CHEBI:33019, ChEBI:CHEBI:58095, ChEBI:CHEBI:78442, ChEBI:CHEBI:78531, ChEBI:CHEBI:456215; EC=6.1.1.20; Evidence={ECO:0000256|ARBA:ARBA00000395, ECO:0000256|HAMAP-Rule:MF_002…							COFACTOR: Name=Mg(2+); Xref=ChEBI:CHEBI:18420; Evidence={ECO:0000256|ARBA:ARBA00001946}; ; COFACTOR: Name=Mg(2+); Xref=ChEBI:CHEBI:18420; Evidence={ECO:0000256|HAMAP-Rule:MF_00283}; Note=Binds 2 magnesium ions per tetramer. {ECO:0000256|HAMAP-Rule:MF_00283};				0	0	352	386	0	0	0	0	0	0	0	0	0	0	0	0	6	0	0	0	4	0	2	70	0	0	0	0
Q3ZTB6	Q3ZTB6	Nucleoprotein (Nucleocapsid protein) (NC) (Protein N)	SARS coronavirus civet020	ADP-ribosylation;Host Golgi apparatus;Phosphoprotein;RNA-binding;Ribonucleoprotein;Transcription;Transcription regulation;Viral nucleoprotein;Virion		host cell endoplasmic reticulum-Golgi intermediate compartment [GO:0044172]; host cell Golgi apparatus [GO:0044177]; viral nucleocapsid [GO:0019013]	RNA binding [GO:0003723]						FUNCTION: Packages the positive strand viral genome RNA into a helical ribonucleocapsid (RNP) and plays a fundamental role during virion assembly through its interactions with the viral genome and membrane protein M. Plays an important role in enhancing the efficiency of subgenomic viral RNA transcription as well as viral replication. {ECO:0000256|HAMAP-Rule:MF_04096, ECO:0000256|PIRNR:PIRNR00388…								Orthornavirae	335	43	308	0	0	0	0	0	0	2	4	2	0	0	2	0	0	0	0	0	0	0	0	0	0	1	1	3
W0SEJ5	W0SEJ5	Translation initiation factor IF-2	Sulfuritalea hydrogenivorans sk43H	Coiled coil;Cytoplasm;GTP-binding;Initiation factor;Nucleotide-binding;Protein biosynthesis;Reference proteome		cytoplasm [GO:0005737]	GTPase activity [GO:0003924]; GTP binding [GO:0005525]; translation initiation factor activity [GO:0003743]		NP_BIND 408..415; /note="GTP"; /evidence="ECO:0000256|HAMAP-Rule:MF_00100"; NP_BIND 454..458; /note="GTP"; /evidence="ECO:0000256|HAMAP-Rule:MF_00100"; NP_BIND 508..511; /note="GTP"; /evidence="ECO:0000256|HAMAP-Rule:MF_00100"				FUNCTION: One of the essential components for the initiation of protein synthesis. Protects formylmethionyl-tRNA from spontaneous hydrolysis and promotes its binding to the 30S ribosomal subunits. Also involved in the hydrolysis of GTP during the formation of the 70S ribosomal complex. {ECO:0000256|HAMAP-Rule:MF_00100, ECO:0000256|RuleBase:RU000644}.									0	0	0	0	0	0	0	0	0	676	0	0	0	0	0	0	0	0	0	0	0	0	0	0	0	0	0	0
D2E1G0	D2E1G0	2'-O-methyltransferase (EC 2.7.7.48) (EC 3.4.19.12) (EC 3.4.22.69) (EC 3.6.4.12) (EC 3.6.4.13) (3C-like proteinase) (Growth factor-like peptide) (Guanine-N7 methyltransferase) (Helicase) (Host translation inhibitor nsp1) (Leader protein) (NendoU) (Non-structural protein 10) (Non-structural protein 2) (Non-structural protein 3) (Non-structural protein 4) (Non-structural protein 6) (Non-structural …	SARS coronavirus ExoN1	ATP-binding;Activation of host autophagy by virus;Decay of host mRNAs by virus;Endonuclease;Eukaryotic host gene expression shutoff by virus;Eukaryotic host translation shutoff by virus;Exonuclease;Helicase;Host cytoplasm;Host gene expression shutoff by virus;Host mRNA suppression by virus;Host membrane;Host-virus interaction;Hydrolase;Inhibition of host ISG15 by virus;Inhibition of host NF-kappa…	induction by virus of catabolism of host mRNA [GO:0039595]; induction by virus of host autophagy [GO:0039520]; methylation [GO:0032259]; modulation by virus of host protein ubiquitination [GO:0039648]; suppression by virus of host ISG15 activity [GO:0039579]; suppression by virus of host NF-kappaB transcription factor activity [GO:0039644]; suppression by virus of host type I interferon-mediated …	endoplasmic reticulum-Golgi intermediate compartment [GO:0005793]; host cell endoplasmic reticulum-Golgi intermediate compartment [GO:0044172]; host cell membrane [GO:0033644]; host cell perinuclear region of cytoplasm [GO:0044220]; integral component of membrane [GO:0016021]	ATP binding [GO:0005524]; cysteine-type endopeptidase activity [GO:0004197]; DNA helicase activity [GO:0003678]; endonuclease activity [GO:0004519]; exoribonuclease activity [GO:0004532]; G-quadruplex RNA binding [GO:0002151]; methyltransferase activity [GO:0008168]; RNA-directed 5'-3' RNA polymerase activity [GO:0003968]; RNA helicase activity [GO:0003724]; single-stranded RNA binding [GO:000372…						FUNCTION: Forms a hexadecamer with nsp7 (8 subunits of each) that may participate in viral replication by acting as a primase. Alternatively, may synthesize substantially longer products than oligonucleotide primers. {ECO:0000256|ARBA:ARBA00002182}.; FUNCTION: Forms a hexadecamer with nsp8 (8 subunits of each) that may participate in viral replication by acting as a primase. Alternatively, may sy…								Orthornavirae	420	231	12	5	0	0	0	4	0	3	4	1	0	0	0	0	0	0	0	0	0	0	0	0	0	0	4	0
A9V5H0	A9V5H0	Putative rRNA methyltransferase (EC 2.1.1.-) (2'-O-ribose RNA methyltransferase SPB1 homolog)	Monosiga brevicollis (Choanoflagellate)	Coiled coil;Methyltransferase;Nucleus;Reference proteome;Ribosome biogenesis;S-adenosyl-L-methionine;Transferase;rRNA processing	enzyme-directed rRNA 2'-O-methylation [GO:0000453]; maturation of 5.8S rRNA from tricistronic rRNA transcript (SSU-rRNA, 5.8S rRNA, LSU-rRNA) [GO:0000466]; maturation of LSU-rRNA from tricistronic rRNA transcript (SSU-rRNA, 5.8S rRNA, LSU-rRNA) [GO:0000463]; RNA methylation [GO:0001510]; rRNA methylation [GO:0031167]	nucleolus [GO:0005730]; preribosome, large subunit precursor [GO:0030687]	RNA methyltransferase activity [GO:0008173]; rRNA (guanine) methyltransferase activity [GO:0016435]; rRNA (uridine-2'-O-)-methyltransferase activity [GO:0008650]				CATALYTIC ACTIVITY: Reaction=a ribonucleotide in rRNA + S-adenosyl-L-methionine = a 2'-O-methylribonucleotide in rRNA + H(+) + S-adenosyl-L-homocysteine; Xref=Rhea:RHEA:48628, Rhea:RHEA-COMP:12164, Rhea:RHEA-COMP:12165, ChEBI:CHEBI:15378, ChEBI:CHEBI:57856, ChEBI:CHEBI:59789, ChEBI:CHEBI:90675, ChEBI:CHEBI:90676; Evidence={ECO:0000256|HAMAP-Rule:MF_03163};		FUNCTION: Probable methyltransferase involved in the maturation of rRNA and in the biogenesis of ribosomal subunits. {ECO:0000256|HAMAP-Rule:MF_03163}.	ACT_SITE 245; /note="Proton acceptor"; /evidence="ECO:0000256|HAMAP-Rule:MF_03163"		BINDING 144; /note="S-adenosyl-L-methionine; via amide nitrogen"; /evidence="ECO:0000256|HAMAP-Rule:MF_03163"; BINDING 146; /note="S-adenosyl-L-methionine; via amide nitrogen"; /evidence="ECO:0000256|HAMAP-Rule:MF_03163"; BINDING 164; /note="S-adenosyl-L-methionine"; /evidence="ECO:0000256|HAMAP-Rule:MF_03163"; BINDING 180; /note="S-adenosyl-L-methionine"; /evidence="ECO:0000256|HAMAP-Rule:MF_031…						259	0	161	0	23	0	32	445	5	149	600	0	1	11	0	0	1	0	3	0	1	0	0	0	0	0	29	0
D2DJX6	D2DJX6	Helicase (Fragment)	Bat SARS Cov Rs806/2006	ATP-binding;Helicase;Hydrolase;Membrane;Metal-binding;Nucleotide-binding;Zinc;Zinc-finger		host cell membrane [GO:0033644]; membrane [GO:0016020]	ATP binding [GO:0005524]; helicase activity [GO:0004386]; zinc ion binding [GO:0008270]														Orthornavirae	498	144	14	11	0	0	0	0	0	0	3	3	0	0	1	0	0	0	0	0	0	0	0	0	0	0	0	1
E6UWJ1	E6UWJ1	30S ribosomal protein S14	Variovorax paradoxus (strain EPS)	RNA-binding;Ribonucleoprotein;Ribosomal protein;rRNA-binding	translation [GO:0006412]	ribosome [GO:0005840]	rRNA binding [GO:0019843]; structural constituent of ribosome [GO:0003735]						FUNCTION: Binds 16S rRNA, required for the assembly of 30S particles and may also be responsible for determining the conformation of the 16S rRNA at the A site. {ECO:0000256|ARBA:ARBA00003686, ECO:0000256|HAMAP-Rule:MF_00537}.									0	0	0	0	258	400	0	0	0	0	0	0	0	0	0	0	0	0	0	0	0	0	0	0	0	0	0	0
A9WPT6	A9WPT6	Peptide chain release factor 2 (RF-2)	Renibacterium salmoninarum (strain ATCC 33209 / DSM 20767 / JCM 11484 / NBRC 15589 / NCIMB 2235)	Cytoplasm;Methylation;Protein biosynthesis;Reference proteome		cytoplasm [GO:0005737]	translation release factor activity, codon specific [GO:0016149]						FUNCTION: Peptide chain release factor 2 directs the termination of translation in response to the peptide chain termination codons UGA and UAA. {ECO:0000255|HAMAP-Rule:MF_00094}.									0	0	396	252	2	0	0	0	0	0	0	0	0	0	0	0	0	0	0	0	0	0	0	0	0	0	0	0
J3CIX5	J3CIX5	Glutamate--tRNA ligase (EC 6.1.1.17) (Glutamyl-tRNA synthetase) (GluRS)	Variovorax sp. CF313	ATP-binding;Aminoacyl-tRNA synthetase;Cytoplasm;Ligase;Nucleotide-binding;Protein biosynthesis	glutamyl-tRNA aminoacylation [GO:0006424]	cytoplasm [GO:0005737]	ATP binding [GO:0005524]; glutamate-tRNA ligase activity [GO:0004818]; tRNA binding [GO:0000049]; zinc ion binding [GO:0008270]				CATALYTIC ACTIVITY: Reaction=ATP + L-glutamate + tRNA(Glu) = AMP + diphosphate + L-glutamyl-tRNA(Glu); Xref=Rhea:RHEA:23540, Rhea:RHEA-COMP:9663, Rhea:RHEA-COMP:9680, ChEBI:CHEBI:29985, ChEBI:CHEBI:30616, ChEBI:CHEBI:33019, ChEBI:CHEBI:78442, ChEBI:CHEBI:78520, ChEBI:CHEBI:456215; EC=6.1.1.17; Evidence={ECO:0000256|ARBA:ARBA00001818, ECO:0000256|HAMAP-Rule:MF_00022};		FUNCTION: Catalyzes the attachment of glutamate to tRNA(Glu) in a two-step reaction: glutamate is first activated by ATP to form Glu-AMP and then transferred to the acceptor end of tRNA(Glu). {ECO:0000256|HAMAP-Rule:MF_00022}.			BINDING 246; /note="ATP"; /evidence="ECO:0000256|HAMAP-Rule:MF_00022"						0	0	1	1	415	231	0	0	0	0	0	0	0	0	0	0	0	0	0	0	0	0	0	0	0	0	0	0
C5NW63	C5NW63	50S ribosomal protein L3	Gemella haemolysans ATCC 10379	RNA-binding;Ribonucleoprotein;Ribosomal protein;rRNA-binding	translation [GO:0006412]	ribosome [GO:0005840]	rRNA binding [GO:0019843]; structural constituent of ribosome [GO:0003735]						FUNCTION: One of the primary rRNA binding proteins, it binds directly near the 3'-end of the 23S rRNA, where it nucleates assembly of the 50S subunit. {ECO:0000256|HAMAP-Rule:MF_01325, ECO:0000256|RuleBase:RU003906}.									0	0	430	230	0	0	0	0	0	0	0	0	0	26	0	0	0	0	0	0	0	0	0	0	0	0	0	0
P0C6X2	P0C6X2	Replicase polyprotein 1ab (pp1ab) (ORF1ab polyprotein) [Cleaved into: Host translation inhibitor nsp1 (nsp1) (p28); Non-structural protein 2 (nsp2) (p65); Papain-like proteinase (PL-PRO) (EC 3.4.19.12) (EC 3.4.22.69) (Non-structural protein 3) (nsp3) (p210); Non-structural protein 4 (nsp4) (Peptide HD2) (p44); 3C-like proteinase (3CL-PRO) (3CLp) (EC 3.4.22.-) (M-PRO) (nsp5) (p27); Non-structural …	Human coronavirus HKU1 (isolate N1) (HCoV-HKU1)	ATP-binding;Activation of host autophagy by virus;Decay of host mRNAs by virus;Endonuclease;Eukaryotic host gene expression shutoff by virus;Eukaryotic host translation shutoff by virus;Exonuclease;Helicase;Host cytoplasm;Host gene expression shutoff by virus;Host mRNA suppression by virus;Host membrane;Host-virus interaction;Hydrolase;Inhibition of host ISG15 by virus;Inhibition of host NF-kappa…	induction by virus of catabolism of host mRNA [GO:0039595]; induction by virus of host autophagy [GO:0039520]; methylation [GO:0032259]; modulation by virus of host protein ubiquitination [GO:0039648]; suppression by virus of host ISG15 activity [GO:0039579]; suppression by virus of host NF-kappaB transcription factor activity [GO:0039644]; suppression by virus of host type I interferon-mediated …	host cell endoplasmic reticulum-Golgi intermediate compartment [GO:0044172]; host cell membrane [GO:0033644]; host cell perinuclear region of cytoplasm [GO:0044220]; integral component of membrane [GO:0016021]	ATP binding [GO:0005524]; cysteine-type endopeptidase activity [GO:0004197]; DNA helicase activity [GO:0003678]; endonuclease activity [GO:0004519]; exoribonuclease activity [GO:0004532]; methyltransferase activity [GO:0008168]; RNA-directed 5'-3' RNA polymerase activity [GO:0003968]; RNA helicase activity [GO:0003724]; single-stranded RNA binding [GO:0003727]; thiol-dependent deubiquitinase [GO:…	METAL 4394; /note="Zinc 1"; /evidence="ECO:0000255|PROSITE-ProRule:PRU01297"; METAL 4397; /note="Zinc 1"; /evidence="ECO:0000255|PROSITE-ProRule:PRU01297"; METAL 4403; /note="Zinc 1"; /evidence="ECO:0000255|PROSITE-ProRule:PRU01297"; METAL 4410; /note="Zinc 1"; /evidence="ECO:0000255|PROSITE-ProRule:PRU01297"; METAL 4436; /note="Zinc 2"; /evidence="ECO:0000255|PROSITE-ProRule:PRU01297"; METAL 443…	NP_BIND 5666..5673; /note="ATP"; /evidence="ECO:0000250"		CATALYTIC ACTIVITY: Reaction=a ribonucleoside 5'-triphosphate + RNA(n) = diphosphate + RNA(n+1); Xref=Rhea:RHEA:21248, Rhea:RHEA-COMP:11128, Rhea:RHEA-COMP:11129, ChEBI:CHEBI:33019, ChEBI:CHEBI:61557, ChEBI:CHEBI:83400; EC=2.7.7.48; CATALYTIC ACTIVITY: Reaction=ATP + H2O = ADP + H(+) + phosphate; Xref=Rhea:RHEA:13065, ChEBI:CHEBI:15377, ChEBI:CHEBI:15378, ChEBI:CHEBI:30616, ChEBI:CHEBI:43474, ChE…		FUNCTION: The replicase polyprotein of coronaviruses is a multifunctional protein: it contains the activities necessary for the transcription of negative stranded RNA, leader RNA, subgenomic mRNAs and progeny virion RNA as well as proteinases responsible for the cleavage of the polyprotein into functional products. {ECO:0000250|UniProtKB:P0C6X7}.; FUNCTION: [Host translation inhibitor nsp1]: Inhi…	ACT_SITE 1161; /note="For PL1-PRO activity"; /evidence="ECO:0000255|PROSITE-ProRule:PRU00444"; ACT_SITE 1312; /note="For PL1-PRO activity"; /evidence="ECO:0000255|PROSITE-ProRule:PRU00444"; ACT_SITE 1757; /note="For PL2-PRO activity"; /evidence="ECO:0000255|PROSITE-ProRule:PRU00444"; ACT_SITE 1914; /note="For PL2-PRO activity"; /evidence="ECO:0000255|PROSITE-ProRule:PRU00444"; ACT_SITE 3375; /not…							Orthornavirae	110	504	5	16	0	0	0	0	0	4	2	5	0	0	0	0	0	0	0	0	0	0	0	0	0	0	0	0
P0C6W3	P0C6W3	Replicase polyprotein 1ab (pp1ab) (ORF1ab polyprotein) [Cleaved into: Host translation inhibitor nsp1 (nsp1) (Leader protein); Non-structural protein 2 (nsp2) (p65 homolog); Papain-like proteinase (PL-PRO) (EC 3.4.19.12) (EC 3.4.22.69) (Non-structural protein 3) (nsp3); Non-structural protein 4 (nsp4); 3C-like proteinase (3CL-PRO) (3CLp) (EC 3.4.22.-) (nsp5); Non-structural protein 6 (nsp6); Non-…	Bat coronavirus HKU4 (BtCoV) (BtCoV/HKU4/2004)	3D-structure;ATP-binding;Activation of host autophagy by virus;Decay of host mRNAs by virus;Endonuclease;Eukaryotic host gene expression shutoff by virus;Eukaryotic host translation shutoff by virus;Exonuclease;Helicase;Host cytoplasm;Host gene expression shutoff by virus;Host mRNA suppression by virus;Host membrane;Host-virus interaction;Hydrolase;Inhibition of host ISG15 by virus;Inhibition of …	induction by virus of catabolism of host mRNA [GO:0039595]; induction by virus of host autophagy [GO:0039520]; methylation [GO:0032259]; modulation by virus of host protein ubiquitination [GO:0039648]; suppression by virus of host ISG15 activity [GO:0039579]; suppression by virus of host NF-kappaB transcription factor activity [GO:0039644]; suppression by virus of host type I interferon-mediated …	host cell endoplasmic reticulum-Golgi intermediate compartment [GO:0044172]; host cell membrane [GO:0033644]; host cell perinuclear region of cytoplasm [GO:0044220]; integral component of membrane [GO:0016021]	ATP binding [GO:0005524]; cysteine-type endopeptidase activity [GO:0004197]; DNA helicase activity [GO:0003678]; endonuclease activity [GO:0004519]; exoribonuclease activity [GO:0004532]; G-quadruplex RNA binding [GO:0002151]; methyltransferase activity [GO:0008168]; RNA-directed 5'-3' RNA polymerase activity [GO:0003968]; RNA helicase activity [GO:0003724]; single-stranded RNA binding [GO:000372…	METAL 4355; /note="Zinc 1"; /evidence="ECO:0000255|PROSITE-ProRule:PRU01297"; METAL 4358; /note="Zinc 1"; /evidence="ECO:0000255|PROSITE-ProRule:PRU01297"; METAL 4364; /note="Zinc 1"; /evidence="ECO:0000255|PROSITE-ProRule:PRU01297"; METAL 4371; /note="Zinc 1"; /evidence="ECO:0000255|PROSITE-ProRule:PRU01297"; METAL 4397; /note="Zinc 2"; /evidence="ECO:0000255|PROSITE-ProRule:PRU01297"; METAL 440…	NP_BIND 5636..5643; /note="ATP"; /evidence="ECO:0000250"		CATALYTIC ACTIVITY: Reaction=a ribonucleoside 5'-triphosphate + RNA(n) = diphosphate + RNA(n+1); Xref=Rhea:RHEA:21248, Rhea:RHEA-COMP:11128, Rhea:RHEA-COMP:11129, ChEBI:CHEBI:33019, ChEBI:CHEBI:61557, ChEBI:CHEBI:83400; EC=2.7.7.48; Evidence={ECO:0000255|PROSITE-ProRule:PRU00539}; CATALYTIC ACTIVITY: Reaction=ATP + H2O = ADP + H(+) + phosphate; Xref=Rhea:RHEA:13065, ChEBI:CHEBI:15377, ChEBI:CHEBI…		FUNCTION: The replicase polyprotein of coronaviruses is a multifunctional protein: it contains the activities necessary for the transcription of negative stranded RNA, leader RNA, subgenomic mRNAs and progeny virion RNA as well as proteinases responsible for the cleavage of the polyprotein into functional products. {ECO:0000250|UniProtKB:P0C6X7}.; FUNCTION: [Host translation inhibitor nsp1]: Inhi…	ACT_SITE 1634; /note="For PL-PRO activity"; /evidence="ECO:0000255|PROSITE-ProRule:PRU00444"; ACT_SITE 1800; /note="For PL-PRO activity"; /evidence="ECO:0000255|PROSITE-ProRule:PRU00444"; ACT_SITE 3332; /note="For 3CL-PRO activity"; /evidence="ECO:0000255|PROSITE-ProRule:PRU00772"; ACT_SITE 3439; /note="For 3CL-PRO activity"; /evidence="ECO:0000255|PROSITE-ProRule:PRU00772"; ACT_SITE 5181; /evide…							Orthornavirae	153	317	42	106	4	1	0	0	0	7	2	1	0	0	0	0	0	0	0	0	0	0	0	0	0	0	0	0
M2UUL4	M2UUL4	RNB domain-containing protein	Cochliobolus heterostrophus (strain C5 / ATCC 48332 / race O) (Southern corn leaf blight fungus) (Bipolaris maydis)	Reference proteome			ribonuclease activity [GO:0004540]; RNA binding [GO:0003723]														Fungi	0	0	373	252	0	0	0	0	0	0	0	0	0	0	0	0	0	0	0	0	0	0	0	0	0	0	0	0
E6UZV5	E6UZV5	50S ribosomal protein L21	Variovorax paradoxus (strain EPS)	RNA-binding;Ribonucleoprotein;Ribosomal protein;rRNA-binding	translation [GO:0006412]	ribosome [GO:0005840]	rRNA binding [GO:0019843]; structural constituent of ribosome [GO:0003735]						FUNCTION: This protein binds to 23S rRNA in the presence of protein L20. {ECO:0000256|HAMAP-Rule:MF_01363, ECO:0000256|RuleBase:RU000562}.									0	0	0	0	388	236	0	0	0	0	0	0	0	0	0	0	0	0	0	0	0	0	0	0	0	0	0	0
F8G348	F8G348	YD repeat protein	Pseudomonas putida (strain S16)		pathogenesis [GO:0009405]		hydrolase activity, acting on ester bonds [GO:0016788]; ribosome binding [GO:0043022]; RNA binding [GO:0003723]															2	0	381	241	0	1	0	0	0	0	0	1	0	0	0	0	0	0	0	0	0	0	1	5	0	0	0	2
Q9Y2X3	Q9Y2X3	Nucleolar protein 58 (Nucleolar protein 5)	Homo sapiens (Human)	Isopeptide bond;Nucleus;Phosphoprotein;Reference proteome;Ribonucleoprotein;Ribosome biogenesis;Ubl conjugation	rRNA processing [GO:0006364]; snoRNA localization [GO:0048254]	box C/D RNP complex [GO:0031428]; Cajal body [GO:0015030]; cytosol [GO:0005829]; fibrillar center [GO:0001650]; membrane [GO:0016020]; nucleolus [GO:0005730]; nucleoplasm [GO:0005654]; pre-snoRNP complex [GO:0070761]; small-subunit processome [GO:0032040]; sno(s)RNA-containing ribonucleoprotein complex [GO:0005732]	ATPase binding [GO:0051117]; RNA binding [GO:0003723]; snoRNA binding [GO:0030515]; TFIID-class transcription factor complex binding [GO:0001094]						FUNCTION: Required for 60S ribosomal subunit biogenesis (By similarity). Core component of box C/D small nucleolar ribonucleoprotein (snoRNP) particles. Required for the biogenesis of box C/D snoRNAs such as U3, U8 and U14 snoRNAs. {ECO:0000250, ECO:0000269|PubMed:15574333, ECO:0000269|PubMed:17636026, ECO:0000269|PubMed:19620283}.								Metazoa	6	0	510	82	0	0	0	0	2	22	2	0	0	0	0	0	0	0	0	0	6	0	2	0	0	0	0	4
A9VDI9	A9VDI9	Predicted protein	Monosiga brevicollis (Choanoflagellate)	Coiled coil;Cytoplasm;Membrane;Reference proteome;Transmembrane;Transmembrane helix	nuclear-transcribed mRNA catabolic process, nonsense-mediated decay [GO:0000184]	cytoplasm [GO:0005737]; exon-exon junction complex [GO:0035145]; integral component of membrane [GO:0016021]; polysome [GO:0005844]	RNA binding [GO:0003723]															262	8	67	0	1	0	114	744	2	5	217	2	0	0	0	0	106	59	188	33	162	25	72	29	8	0	0	1
E6V6J8	E6V6J8	50S ribosomal protein L1	Variovorax paradoxus (strain EPS)	RNA-binding;Repressor;Ribonucleoprotein;Ribosomal protein;Translation regulation;rRNA-binding;tRNA-binding	regulation of translation [GO:0006417]; translation [GO:0006412]	large ribosomal subunit [GO:0015934]	rRNA binding [GO:0019843]; structural constituent of ribosome [GO:0003735]; tRNA binding [GO:0000049]						FUNCTION: Binds directly to 23S rRNA. The L1 stalk is quite mobile in the ribosome, and is involved in E site tRNA release. {ECO:0000256|HAMAP-Rule:MF_01318}.; FUNCTION: Protein L1 is also a translational repressor protein, it controls the translation of the L11 operon by binding to its mRNA. {ECO:0000256|HAMAP-Rule:MF_01318}.									15	12	198	48	195	138	0	0	0	0	0	0	0	0	0	0	0	0	0	0	0	0	3	9	0	0	0	0
Q4VBJ0	Q4VBJ0	Integrin, beta-like 1	Danio rerio (Zebrafish) (Brachydanio rerio)	Integrin;Signal	cell adhesion mediated by integrin [GO:0033627]; cell-matrix adhesion [GO:0007160]; cell migration [GO:0016477]; integrin-mediated signaling pathway [GO:0007229]	focal adhesion [GO:0005925]	integrin binding [GO:0005178]														Metazoa	398	10	157	2	27	0	13	205	14	80	458	8	0	4	0	0	1	1	1	0	1	0	0	0	0	2	11	0
B9MIF6	B9MIF6	Ribosomal RNA small subunit methyltransferase A (EC 2.1.1.182) (16S rRNA (adenine(1518)-N(6)/adenine(1519)-N(6))-dimethyltransferase) (16S rRNA dimethyladenosine transferase) (16S rRNA dimethylase) (S-adenosylmethionine-6-N', N'-adenosyl(rRNA) dimethyltransferase)	Acidovorax ebreus (strain TPSY) (Diaphorobacter sp. (strain TPSY))	Cytoplasm;Methyltransferase;RNA-binding;S-adenosyl-L-methionine;Transferase;rRNA processing		cytoplasm [GO:0005737]	16S rRNA (adenine(1518)-N(6)/adenine(1519)-N(6))-dimethyltransferase activity [GO:0052908]; RNA binding [GO:0003723]				CATALYTIC ACTIVITY: Reaction=adenosine(1518)/adenosine(1519) in 16S rRNA + 4 S-adenosyl-L-methionine = 4 H(+) + N(6)-dimethyladenosine(1518)/N(6)-dimethyladenosine(1519) in 16S rRNA + 4 S-adenosyl-L-homocysteine; Xref=Rhea:RHEA:19609, Rhea:RHEA-COMP:10232, Rhea:RHEA-COMP:10233, ChEBI:CHEBI:15378, ChEBI:CHEBI:57856, ChEBI:CHEBI:59789, ChEBI:CHEBI:74411, ChEBI:CHEBI:74493; EC=2.1.1.182; Evidence={E…		FUNCTION: Specifically dimethylates two adjacent adenosines (A1518 and A1519) in the loop of a conserved hairpin near the 3'-end of 16S rRNA in the 30S particle. May play a critical role in biogenesis of 30S subunits. {ECO:0000255|HAMAP-Rule:MF_00607}.			BINDING 12; /note="S-adenosyl-L-methionine; via carbonyl oxygen"; /evidence="ECO:0000255|HAMAP-Rule:MF_00607"; BINDING 14; /note="S-adenosyl-L-methionine; via amide nitrogen"; /evidence="ECO:0000255|HAMAP-Rule:MF_00607"; BINDING 39; /note="S-adenosyl-L-methionine; via carbonyl oxygen"; /evidence="ECO:0000255|HAMAP-Rule:MF_00607"; BINDING 60; /note="S-adenosyl-L-methionine"; /evidence="ECO:0000255…						0	0	0	0	162	423	0	0	0	0	0	0	0	0	0	0	0	0	0	0	0	0	0	0	0	0	0	0
D2E2K8	D2E2K8	2'-O-methyltransferase (EC 2.7.7.48) (EC 3.4.19.12) (EC 3.4.22.69) (EC 3.6.4.12) (EC 3.6.4.13) (3C-like proteinase) (Growth factor-like peptide) (Guanine-N7 methyltransferase) (Helicase) (Host translation inhibitor nsp1) (Leader protein) (NendoU) (Non-structural protein 10) (Non-structural protein 2) (Non-structural protein 3) (Non-structural protein 4) (Non-structural protein 6) (Non-structural …	SARS coronavirus ExoN1	ATP-binding;Activation of host autophagy by virus;Decay of host mRNAs by virus;Endonuclease;Eukaryotic host gene expression shutoff by virus;Eukaryotic host translation shutoff by virus;Exonuclease;Helicase;Host cytoplasm;Host gene expression shutoff by virus;Host mRNA suppression by virus;Host membrane;Host-virus interaction;Hydrolase;Inhibition of host ISG15 by virus;Inhibition of host NF-kappa…	induction by virus of catabolism of host mRNA [GO:0039595]; induction by virus of host autophagy [GO:0039520]; methylation [GO:0032259]; modulation by virus of host protein ubiquitination [GO:0039648]; suppression by virus of host ISG15 activity [GO:0039579]; suppression by virus of host NF-kappaB transcription factor activity [GO:0039644]; suppression by virus of host type I interferon-mediated …	endoplasmic reticulum-Golgi intermediate compartment [GO:0005793]; host cell endoplasmic reticulum-Golgi intermediate compartment [GO:0044172]; host cell membrane [GO:0033644]; host cell perinuclear region of cytoplasm [GO:0044220]; integral component of membrane [GO:0016021]	ATP binding [GO:0005524]; cysteine-type endopeptidase activity [GO:0004197]; DNA helicase activity [GO:0003678]; endonuclease activity [GO:0004519]; exoribonuclease activity [GO:0004532]; G-quadruplex RNA binding [GO:0002151]; methyltransferase activity [GO:0008168]; RNA-directed 5'-3' RNA polymerase activity [GO:0003968]; RNA helicase activity [GO:0003724]; single-stranded RNA binding [GO:000372…						FUNCTION: Forms a hexadecamer with nsp7 (8 subunits of each) that may participate in viral replication by acting as a primase. Alternatively, may synthesize substantially longer products than oligonucleotide primers. {ECO:0000256|ARBA:ARBA00002182}.; FUNCTION: Forms a hexadecamer with nsp8 (8 subunits of each) that may participate in viral replication by acting as a primase. Alternatively, may sy…								Orthornavirae	461	87	33	12	0	0	0	0	1	4	21	2	0	0	2	0	0	0	0	0	0	0	0	0	0	0	1	0
D2E2F0	D2E2F0	2'-O-methyltransferase (EC 2.7.7.48) (EC 3.4.19.12) (EC 3.4.22.69) (EC 3.6.4.12) (EC 3.6.4.13) (3C-like proteinase) (Growth factor-like peptide) (Guanine-N7 methyltransferase) (Helicase) (Host translation inhibitor nsp1) (Leader protein) (NendoU) (Non-structural protein 10) (Non-structural protein 2) (Non-structural protein 3) (Non-structural protein 4) (Non-structural protein 6) (Non-structural …	SARS coronavirus MA15 ExoN1	ATP-binding;Activation of host autophagy by virus;Decay of host mRNAs by virus;Endonuclease;Eukaryotic host gene expression shutoff by virus;Eukaryotic host translation shutoff by virus;Exonuclease;Helicase;Host cytoplasm;Host gene expression shutoff by virus;Host mRNA suppression by virus;Host membrane;Host-virus interaction;Hydrolase;Inhibition of host ISG15 by virus;Inhibition of host NF-kappa…	induction by virus of catabolism of host mRNA [GO:0039595]; induction by virus of host autophagy [GO:0039520]; methylation [GO:0032259]; modulation by virus of host protein ubiquitination [GO:0039648]; suppression by virus of host ISG15 activity [GO:0039579]; suppression by virus of host NF-kappaB transcription factor activity [GO:0039644]; suppression by virus of host type I interferon-mediated …	endoplasmic reticulum-Golgi intermediate compartment [GO:0005793]; host cell endoplasmic reticulum-Golgi intermediate compartment [GO:0044172]; host cell membrane [GO:0033644]; host cell perinuclear region of cytoplasm [GO:0044220]; integral component of membrane [GO:0016021]	ATP binding [GO:0005524]; cysteine-type endopeptidase activity [GO:0004197]; DNA helicase activity [GO:0003678]; endonuclease activity [GO:0004519]; exoribonuclease activity [GO:0004532]; G-quadruplex RNA binding [GO:0002151]; methyltransferase activity [GO:0008168]; RNA-directed 5'-3' RNA polymerase activity [GO:0003968]; RNA helicase activity [GO:0003724]; single-stranded RNA binding [GO:000372…						FUNCTION: Forms a hexadecamer with nsp7 (8 subunits of each) that may participate in viral replication by acting as a primase. Alternatively, may synthesize substantially longer products than oligonucleotide primers. {ECO:0000256|ARBA:ARBA00002182}.; FUNCTION: Forms a hexadecamer with nsp8 (8 subunits of each) that may participate in viral replication by acting as a primase. Alternatively, may sy…								Orthornavirae	410	124	28	8	0	0	0	0	0	16	7	1	0	0	0	0	0	0	0	0	0	0	0	0	0	0	0	2
P21507	P21507	ATP-dependent RNA helicase SrmB (EC 3.6.4.13)	Escherichia coli (strain K12)	3D-structure;ATP-binding;Cytoplasm;Helicase;Hydrolase;Nucleotide-binding;RNA-binding;Reference proteome;Ribosome biogenesis	ribosomal large subunit assembly [GO:0000027]	cytosol [GO:0005829]	ATPase activity [GO:0016887]; ATPase activity, acting on RNA [GO:0008186]; ATP binding [GO:0005524]; poly(A) binding [GO:0008143]; RNA helicase activity [GO:0003724]; RNA strand annealing activity [GO:0033592]		NP_BIND 48..55; /note="ATP"; /evidence="ECO:0000255|HAMAP-Rule:MF_00967"		CATALYTIC ACTIVITY: Reaction=ATP + H2O = ADP + H(+) + phosphate; Xref=Rhea:RHEA:13065, ChEBI:CHEBI:15377, ChEBI:CHEBI:15378, ChEBI:CHEBI:30616, ChEBI:CHEBI:43474, ChEBI:CHEBI:456216; EC=3.6.4.13; Evidence={ECO:0000255|HAMAP-Rule:MF_00967, ECO:0000269|PubMed:15196029};		FUNCTION: DEAD-box RNA helicase involved in the assembly of the 50S ribosomal subunit at low temperature. Exhibits RNA-stimulated ATP hydrolysis and RNA unwinding activity. Acts before DeaD. {ECO:0000255|HAMAP-Rule:MF_00967, ECO:0000269|PubMed:12787353, ECO:0000269|PubMed:15148362, ECO:0000269|PubMed:15196029}.									3	0	345	273	3	0	0	0	3	0	0	0	0	0	0	0	3	0	0	0	3	0	3	66	0	0	0	0
Q98746	Q98746	Movement protein (30 kDa protein) (Cell-to-cell transport protein)	Tobacco mosaic virus (strain Rakkyo) (TMV-R)	Host cell junction;Host cytoplasm;Host cytoskeleton;Host-virus interaction;RNA-binding;Transport;Viral movement protein	transport of virus in host, cell to cell [GO:0046740]	host cell cytoplasm [GO:0030430]; host cell plasmodesma [GO:0044219]; host cytoskeleton [GO:0044163]	double-stranded DNA binding [GO:0003690]; RNA binding [GO:0003723]						FUNCTION: Transports viral genome to neighboring plant cells directly through plasmosdesmata, without any budding. The movement protein allows efficient cell to cell propagation, by bypassing the host cell wall barrier. Forms a ribonucleoprotein complex with viral RNA. Binds microtubules and modulates microtubule stability. Can bind double-stranded DNA. Triggers host hypersensitive defense reacti…								Orthornavirae	0	0	0	0	309	265	0	0	0	0	0	0	0	0	0	0	0	0	0	0	0	0	0	0	0	0	0	0
A9V840	A9V840	Predicted protein	Monosiga brevicollis (Choanoflagellate)	ATP-binding;Helicase;Hydrolase;Nucleotide-binding;RNA-binding;Reference proteome	ribosome biogenesis [GO:0042254]	nucleus [GO:0005634]	ATP binding [GO:0005524]; helicase activity [GO:0004386]; hydrolase activity [GO:0016787]; RNA binding [GO:0003723]															34	3	502	15	4	1	4	0	4	7	2	0	0	0	0	0	0	0	0	0	0	0	0	0	0	0	0	0
U5KNN1	U5KNN1	2'-O-methyltransferase (EC 2.7.7.48) (EC 3.4.19.12) (EC 3.4.22.69) (EC 3.6.4.12) (EC 3.6.4.13) (3C-like proteinase) (Growth factor-like peptide) (Guanine-N7 methyltransferase) (Helicase) (Host translation inhibitor nsp1) (Leader protein) (NendoU) (Non-structural protein 10) (Non-structural protein 2) (Non-structural protein 3) (Non-structural protein 4) (Non-structural protein 6) (Non-structural …	Betacoronavirus Erinaceus/VMC/DEU/2012	ATP-binding;Activation of host autophagy by virus;Decay of host mRNAs by virus;Endonuclease;Eukaryotic host gene expression shutoff by virus;Eukaryotic host translation shutoff by virus;Exonuclease;Helicase;Host cytoplasm;Host gene expression shutoff by virus;Host mRNA suppression by virus;Host membrane;Host-virus interaction;Hydrolase;Inhibition of host ISG15 by virus;Inhibition of host NF-kappa…	induction by virus of catabolism of host mRNA [GO:0039595]; induction by virus of host autophagy [GO:0039520]; methylation [GO:0032259]; modulation by virus of host protein ubiquitination [GO:0039648]; suppression by virus of host ISG15 activity [GO:0039579]; suppression by virus of host NF-kappaB transcription factor activity [GO:0039644]; suppression by virus of host type I interferon-mediated …	endoplasmic reticulum-Golgi intermediate compartment [GO:0005793]; host cell endoplasmic reticulum-Golgi intermediate compartment [GO:0044172]; host cell membrane [GO:0033644]; host cell perinuclear region of cytoplasm [GO:0044220]; integral component of membrane [GO:0016021]	ATP binding [GO:0005524]; cysteine-type endopeptidase activity [GO:0004197]; DNA helicase activity [GO:0003678]; endonuclease activity [GO:0004519]; exoribonuclease activity [GO:0004532]; G-quadruplex RNA binding [GO:0002151]; methyltransferase activity [GO:0008168]; RNA-directed 5'-3' RNA polymerase activity [GO:0003968]; RNA helicase activity [GO:0003724]; single-stranded RNA binding [GO:000372…				CATALYTIC ACTIVITY: Reaction=ATP + H2O = ADP + H(+) + phosphate; Xref=Rhea:RHEA:13065, ChEBI:CHEBI:15377, ChEBI:CHEBI:15378, ChEBI:CHEBI:30616, ChEBI:CHEBI:43474, ChEBI:CHEBI:456216; EC=3.6.4.12; Evidence={ECO:0000256|ARBA:ARBA00001665}; CATALYTIC ACTIVITY: Reaction=ATP + H2O = ADP + H(+) + phosphate; Xref=Rhea:RHEA:13065, ChEBI:CHEBI:15377, ChEBI:CHEBI:15378, ChEBI:CHEBI:30616, ChEBI:CHEBI:43474…		FUNCTION: Cleaves the C-terminus of replicase polyprotein at 11 sites. Recognizes substrates containing the core sequence [ILMVF]-Q-|-[SGACN]. Also able to bind an ADP-ribose-1''-phosphate (ADRP). {ECO:0000256|ARBA:ARBA00002223}.; FUNCTION: Enzyme possessing two different activities: an exoribonuclease activity acting on both ssRNA and dsRNA in a 3' to 5' direction and a N7-guanine methyltransfer…								Orthornavirae	171	329	7	36	0	0	0	4	0	14	4	3	0	0	1	0	0	0	0	0	0	0	0	0	0	0	0	2
Q5HMA4	Q5HMA4	Peptide chain release factor 1 (RF-1)	Staphylococcus epidermidis (strain ATCC 35984 / RP62A)	Cytoplasm;Methylation;Protein biosynthesis;Reference proteome		cytoplasm [GO:0005737]	translation release factor activity, codon specific [GO:0016149]						FUNCTION: Peptide chain release factor 1 directs the termination of translation in response to the peptide chain termination codons UAG and UAA. {ECO:0000255|HAMAP-Rule:MF_00093}.									0	0	0	0	306	248	0	0	0	0	0	0	0	0	0	0	0	0	0	0	0	0	0	0	0	0	0	0
F5R949	F5R949	Response regulator receiver and ANTAR domain protein	Methyloversatilis universalis (strain ATCC BAA-1314 / JCM 13912 / FAM5)	Coiled coil			RNA binding [GO:0003723]															0	1	13	17	151	107	27	234	0	0	0	0	0	0	0	0	0	0	0	0	0	0	0	1	0	0	0	0
E6UUL2	E6UUL2	SAM-dependent methyltransferase	Variovorax paradoxus (strain EPS)	Methyltransferase;S-adenosyl-L-methionine;Transferase	methylation [GO:0032259]		methyltransferase activity [GO:0008168]; RNA binding [GO:0003723]															0	0	259	276	2	9	0	0	0	0	1	0	0	0	0	0	0	0	0	0	0	0	0	2	0	0	1	0
D5HJX7	D5HJX7	Nucleoprotein (Nucleocapsid protein) (NC) (Protein N)	Bat SARS coronavirus HKU3-10	ADP-ribosylation;Host Golgi apparatus;Phosphoprotein;RNA-binding;Ribonucleoprotein;Transcription;Transcription regulation;Viral nucleoprotein;Virion		host cell endoplasmic reticulum-Golgi intermediate compartment [GO:0044172]; host cell Golgi apparatus [GO:0044177]; viral nucleocapsid [GO:0019013]	RNA binding [GO:0003723]						FUNCTION: Packages the positive strand viral genome RNA into a helical ribonucleocapsid (RNP) and plays a fundamental role during virion assembly through its interactions with the viral genome and membrane protein M. Plays an important role in enhancing the efficiency of subgenomic viral RNA transcription as well as viral replication. {ECO:0000256|HAMAP-Rule:MF_04096, ECO:0000256|PIRNR:PIRNR00388…								Orthornavirae	381	147	12	2	2	0	0	0	0	3	4	5	0	0	0	0	0	0	0	0	0	0	0	0	0	0	1	0
Q0PL22	Q0PL22	3C-like proteinase (EC 2.7.7.48) (EC 3.4.19.12) (EC 3.6.4.12) (EC 3.6.4.13) (Exoribonuclease) (Helicase) (M-PRO) (NendoU) (Non-structural protein 1) (Non-structural protein 10) (Non-structural protein 2) (Non-structural protein 3) (Non-structural protein 4) (Non-structural protein 6) (Non-structural protein 7) (Non-structural protein 8) (Non-structural protein 9) (ORF1ab polyprotein) (PL1-PRO/PL2…	TGEV Miller M60	ATP-binding;Activation of host autophagy by virus;Endonuclease;Exonuclease;Helicase;Host cytoplasm;Host membrane;Host-virus interaction;Hydrolase;Inhibition of host IRF3 by virus;Inhibition of host RLR pathway by virus;Inhibition of host innate immune response by virus;Membrane;Metal-binding;Methyltransferase;Modulation of host ubiquitin pathway by viral deubiquitinase;Modulation of host ubiquiti…	induction by virus of host autophagy [GO:0039520]; methylation [GO:0032259]; modulation by virus of host protein ubiquitination [GO:0039648]; suppression by virus of host IRF3 activity [GO:0039548]; transcription, DNA-templated [GO:0006351]; viral genome replication [GO:0019079]; viral protein processing [GO:0019082]	endoplasmic reticulum-Golgi intermediate compartment [GO:0005793]; host cell endoplasmic reticulum-Golgi intermediate compartment [GO:0044172]; host cell membrane [GO:0033644]; host cell perinuclear region of cytoplasm [GO:0044220]; integral component of membrane [GO:0016021]	ATP binding [GO:0005524]; cysteine-type endopeptidase activity [GO:0004197]; DNA helicase activity [GO:0003678]; endonuclease activity [GO:0004519]; exoribonuclease activity [GO:0004532]; methyltransferase activity [GO:0008168]; RNA binding [GO:0003723]; RNA-directed 5'-3' RNA polymerase activity [GO:0003968]; RNA helicase activity [GO:0003724]; thiol-dependent deubiquitinase [GO:0004843]; zinc i…				CATALYTIC ACTIVITY: Reaction=ATP + H2O = ADP + H(+) + phosphate; Xref=Rhea:RHEA:13065, ChEBI:CHEBI:15377, ChEBI:CHEBI:15378, ChEBI:CHEBI:30616, ChEBI:CHEBI:43474, ChEBI:CHEBI:456216; EC=3.6.4.12; Evidence={ECO:0000256|ARBA:ARBA00001665}; CATALYTIC ACTIVITY: Reaction=ATP + H2O = ADP + H(+) + phosphate; Xref=Rhea:RHEA:13065, ChEBI:CHEBI:15377, ChEBI:CHEBI:15378, ChEBI:CHEBI:30616, ChEBI:CHEBI:43474…		FUNCTION: NendoU is a Mn(2+)-dependent, uridylate-specific enzyme, which leaves 2'-3'-cyclic phosphates 5' to the cleaved bond. {ECO:0000256|ARBA:ARBA00002136}.; FUNCTION: Nsp7-nsp8 hexadecamer may possibly confer processivity to the polymerase, maybe by binding to dsRNA or by producing primers utilized by the latter. {ECO:0000256|ARBA:ARBA00002928}.; FUNCTION: Nsp9 is a ssRNA-binding protein. {E…								Orthornavirae	120	341	10	6	0	0	0	0	0	54	0	8	0	0	1	0	0	0	0	0	0	0	0	0	0	0	0	0
F5H9I3	F5H9I3	Tr-type G domain-containing protein	Cryptococcus neoformans var. neoformans serotype D (strain B-3501A) (Filobasidiella neoformans)				GTPase activity [GO:0003924]; GTP binding [GO:0005525]														Fungi	0	0	0	0	523	0	0	0	0	0	0	0	0	0	0	0	0	0	0	0	0	0	0	0	0	0	0	0
H1C8G5	H1C8G5	Glucose-inhibited division protein A (tRNA uridine 5-carboxymethylaminomethyl modification enzyme MnmG)	Lachnospiraceae bacterium 7_1_58FAA	FAD;Flavoprotein;NAD;tRNA processing	tRNA wobble uridine modification [GO:0002098]		flavin adenine dinucleotide binding [GO:0050660]						FUNCTION: NAD-binding protein involved in the addition of a carboxymethylaminomethyl (cmnm) group at the wobble position (U34) of certain tRNAs, forming tRNA-cmnm(5)s(2)U34. {ECO:0000256|ARBA:ARBA00003717}.					COFACTOR: Name=FAD; Xref=ChEBI:CHEBI:57692; Evidence={ECO:0000256|ARBA:ARBA00001974};				0	0	0	0	520	0	0	0	0	0	0	0	0	0	0	0	0	0	0	0	0	0	0	0	0	0	0	0
A7NR67	A7NR67	30S ribosomal protein S7	Roseiflexus castenholzii (strain DSM 13941 / HLO8)	RNA-binding;Ribonucleoprotein;Ribosomal protein;rRNA-binding;tRNA-binding	translation [GO:0006412]	small ribosomal subunit [GO:0015935]	rRNA binding [GO:0019843]; structural constituent of ribosome [GO:0003735]; tRNA binding [GO:0000049]						FUNCTION: One of the primary rRNA binding proteins, it binds directly to 16S rRNA where it nucleates assembly of the head domain of the 30S subunit. Is located at the subunit interface close to the decoding center, probably blocks exit of the E-site tRNA. {ECO:0000255|HAMAP-Rule:MF_00480}.									0	0	265	251	0	0	0	0	0	0	0	0	0	0	0	0	0	0	0	0	0	0	0	0	0	0	0	0
A9UUQ0	A9UUQ0	Predicted protein	Monosiga brevicollis (Choanoflagellate)	ANK repeat;Membrane;Reference proteome;Signal;Transmembrane;Transmembrane helix		integral component of membrane [GO:0016021]	ATP binding [GO:0005524]; NAD+ ADP-ribosyltransferase activity [GO:0003950]; protein kinase activity [GO:0004672]															74	0	63	0	3	0	41	457	1	6	110	0	0	1	0	0	8	9	27	3	24	4	10	6	0	0	1	1
J1IYN7	J1IYN7	30S ribosomal protein S13	Bartonella birtlesii LL-WM9	RNA-binding;Ribonucleoprotein;Ribosomal protein;rRNA-binding;tRNA-binding	translation [GO:0006412]	ribosome [GO:0005840]	rRNA binding [GO:0019843]; structural constituent of ribosome [GO:0003735]; tRNA binding [GO:0000049]						FUNCTION: Located at the top of the head of the 30S subunit, it contacts several helices of the 16S rRNA. In the 70S ribosome it contacts the 23S rRNA (bridge B1a) and protein L5 of the 50S subunit (bridge B1b), connecting the 2 subunits; these bridges are implicated in subunit movement. Contacts the tRNAs in the A and P-sites. {ECO:0000256|HAMAP-Rule:MF_01315}.									0	0	0	0	510	0	0	0	0	0	0	0	0	0	0	0	0	0	0	0	0	0	0	0	0	0	0	0
P0C6W4	P0C6W4	Replicase polyprotein 1ab (pp1ab) (ORF1ab polyprotein) [Cleaved into: Host translation inhibitor nsp1 (nsp1) (Leader protein); Non-structural protein 2 (nsp2) (p65 homolog); Papain-like proteinase (PL-PRO) (EC 3.4.19.12) (EC 3.4.22.69) (Non-structural protein 3) (nsp3); Non-structural protein 4 (nsp4); 3C-like proteinase (3CL-PRO) (3CLp) (EC 3.4.22.-) (nsp5); Non-structural protein 6 (nsp6); Non-…	Bat coronavirus HKU5 (BtCoV) (BtCoV/HKU5/2004)	ATP-binding;Activation of host autophagy by virus;Decay of host mRNAs by virus;Endonuclease;Eukaryotic host gene expression shutoff by virus;Eukaryotic host translation shutoff by virus;Exonuclease;Helicase;Host cytoplasm;Host gene expression shutoff by virus;Host mRNA suppression by virus;Host membrane;Host-virus interaction;Hydrolase;Inhibition of host ISG15 by virus;Inhibition of host NF-kappa…	induction by virus of catabolism of host mRNA [GO:0039595]; induction by virus of host autophagy [GO:0039520]; methylation [GO:0032259]; modulation by virus of host protein ubiquitination [GO:0039648]; suppression by virus of host ISG15 activity [GO:0039579]; suppression by virus of host NF-kappaB transcription factor activity [GO:0039644]; suppression by virus of host type I interferon-mediated …	host cell endoplasmic reticulum-Golgi intermediate compartment [GO:0044172]; host cell membrane [GO:0033644]; host cell perinuclear region of cytoplasm [GO:0044220]; integral component of membrane [GO:0016021]	ATP binding [GO:0005524]; cysteine-type endopeptidase activity [GO:0004197]; DNA helicase activity [GO:0003678]; endonuclease activity [GO:0004519]; exoribonuclease activity [GO:0004532]; G-quadruplex RNA binding [GO:0002151]; methyltransferase activity [GO:0008168]; RNA-directed 5'-3' RNA polymerase activity [GO:0003968]; RNA helicase activity [GO:0003724]; single-stranded RNA binding [GO:000372…	METAL 4402; /note="Zinc 1"; /evidence="ECO:0000255|PROSITE-ProRule:PRU01297"; METAL 4405; /note="Zinc 1"; /evidence="ECO:0000255|PROSITE-ProRule:PRU01297"; METAL 4411; /note="Zinc 1"; /evidence="ECO:0000255|PROSITE-ProRule:PRU01297"; METAL 4418; /note="Zinc 1"; /evidence="ECO:0000255|PROSITE-ProRule:PRU01297"; METAL 4444; /note="Zinc 2"; /evidence="ECO:0000255|PROSITE-ProRule:PRU01297"; METAL 444…	NP_BIND 5683..5690; /note="ATP"; /evidence="ECO:0000250"		CATALYTIC ACTIVITY: Reaction=a ribonucleoside 5'-triphosphate + RNA(n) = diphosphate + RNA(n+1); Xref=Rhea:RHEA:21248, Rhea:RHEA-COMP:11128, Rhea:RHEA-COMP:11129, ChEBI:CHEBI:33019, ChEBI:CHEBI:61557, ChEBI:CHEBI:83400; EC=2.7.7.48; Evidence={ECO:0000255|PROSITE-ProRule:PRU00539}; CATALYTIC ACTIVITY: Reaction=ATP + H2O = ADP + H(+) + phosphate; Xref=Rhea:RHEA:13065, ChEBI:CHEBI:15377, ChEBI:CHEBI…		FUNCTION: The replicase polyprotein of coronaviruses is a multifunctional protein: it contains the activities necessary for the transcription of negative stranded RNA, leader RNA, subgenomic mRNAs and progeny virion RNA as well as proteinases responsible for the cleavage of the polyprotein into functional products. {ECO:0000250|UniProtKB:P0C6X7}.; FUNCTION: [Host translation inhibitor nsp1]: Inhi…	ACT_SITE 1668; /note="For PL-PRO activity"; /evidence="ECO:0000255|PROSITE-ProRule:PRU00444"; ACT_SITE 1838; /note="For PL-PRO activity"; /evidence="ECO:0000255|PROSITE-ProRule:PRU00444"; ACT_SITE 3379; /note="For 3CL-PRO activity"; /evidence="ECO:0000255|PROSITE-ProRule:PRU00772"; ACT_SITE 3486; /note="For 3CL-PRO activity"; /evidence="ECO:0000255|PROSITE-ProRule:PRU00772"; ACT_SITE 5228; /evide…							Orthornavirae	232	265	4	7	0	0	0	0	0	1	2	2	0	0	0	1	0	0	0	0	0	0	0	0	0	0	0	0
P0C6W7	P0C6W7	Replicase polyprotein 1ab (pp1ab) (ORF1ab polyprotein) [Cleaved into: Host translation inhibitor nsp1 (nsp1) (p28); Non-structural protein 2 (nsp2) (p65); Papain-like proteinase (PL-PRO) (EC 3.4.19.12) (EC 3.4.22.69) (Non-structural protein 3) (nsp3) (p210); Non-structural protein 4 (nsp4) (Peptide HD2) (p44); 3C-like proteinase (3CL-PRO) (3CLp) (EC 3.4.22.-) (M-PRO) (nsp5) (p27); Non-structural …	Bovine coronavirus (strain 98TXSF-110-ENT) (BCoV-ENT) (BCV)	ATP-binding;Activation of host autophagy by virus;Decay of host mRNAs by virus;Endonuclease;Eukaryotic host gene expression shutoff by virus;Eukaryotic host translation shutoff by virus;Exonuclease;Helicase;Host cytoplasm;Host gene expression shutoff by virus;Host mRNA suppression by virus;Host membrane;Host-virus interaction;Hydrolase;Inhibition of host ISG15 by virus;Inhibition of host NF-kappa…	induction by virus of catabolism of host mRNA [GO:0039595]; induction by virus of host autophagy [GO:0039520]; methylation [GO:0032259]; modulation by virus of host protein ubiquitination [GO:0039648]; suppression by virus of host ISG15 activity [GO:0039579]; suppression by virus of host NF-kappaB transcription factor activity [GO:0039644]; suppression by virus of host type I interferon-mediated …	host cell endoplasmic reticulum-Golgi intermediate compartment [GO:0044172]; host cell membrane [GO:0033644]; host cell perinuclear region of cytoplasm [GO:0044220]; integral component of membrane [GO:0016021]	ATP binding [GO:0005524]; cysteine-type endopeptidase activity [GO:0004197]; DNA helicase activity [GO:0003678]; endonuclease activity [GO:0004519]; exoribonuclease activity [GO:0004532]; methyltransferase activity [GO:0008168]; RNA-directed 5'-3' RNA polymerase activity [GO:0003968]; RNA helicase activity [GO:0003724]; single-stranded RNA binding [GO:0003727]; thiol-dependent deubiquitinase [GO:…	METAL 4306; /note="Zinc 1"; /evidence="ECO:0000255|PROSITE-ProRule:PRU01297"; METAL 4309; /note="Zinc 1"; /evidence="ECO:0000255|PROSITE-ProRule:PRU01297"; METAL 4315; /note="Zinc 1"; /evidence="ECO:0000255|PROSITE-ProRule:PRU01297"; METAL 4322; /note="Zinc 1"; /evidence="ECO:0000255|PROSITE-ProRule:PRU01297"; METAL 4348; /note="Zinc 2"; /evidence="ECO:0000255|PROSITE-ProRule:PRU01297"; METAL 435…	NP_BIND 5578..5585; /note="ATP"; /evidence="ECO:0000250"		CATALYTIC ACTIVITY: Reaction=a ribonucleoside 5'-triphosphate + RNA(n) = diphosphate + RNA(n+1); Xref=Rhea:RHEA:21248, Rhea:RHEA-COMP:11128, Rhea:RHEA-COMP:11129, ChEBI:CHEBI:33019, ChEBI:CHEBI:61557, ChEBI:CHEBI:83400; EC=2.7.7.48; Evidence={ECO:0000255|PROSITE-ProRule:PRU00539}; CATALYTIC ACTIVITY: Reaction=ATP + H2O = ADP + H(+) + phosphate; Xref=Rhea:RHEA:13065, ChEBI:CHEBI:15377, ChEBI:CHEBI…		FUNCTION: The replicase polyprotein of coronaviruses is a multifunctional protein: it contains the activities necessary for the transcription of negative stranded RNA, leader RNA, subgenomic mRNAs and progeny virion RNA as well as proteinases responsible for the cleavage of the polyprotein into functional products. {ECO:0000250|UniProtKB:P0C6X7}.; FUNCTION: [Host translation inhibitor nsp1]: Inhi…	ACT_SITE 1074; /note="For PL1-PRO activity"; /evidence="ECO:0000255|PROSITE-ProRule:PRU00444"; ACT_SITE 1225; /note="For PL1-PRO activity"; /evidence="ECO:0000255|PROSITE-ProRule:PRU00444"; ACT_SITE 1671; /note="For PL2-PRO activity"; /evidence="ECO:0000255|PROSITE-ProRule:PRU00444"; ACT_SITE 1828; /note="For PL2-PRO activity"; /evidence="ECO:0000255|PROSITE-ProRule:PRU00444"; ACT_SITE 3287; /not…							Orthornavirae	154	337	8	12	1	0	0	0	0	1	1	14	0	0	0	0	0	0	1	0	0	0	0	0	0	0	0	2
K7KH72	K7KH72	Uncharacterized protein	Glycine max (Soybean) (Glycine hispida)	ATP-binding;Endonuclease;Helicase;Hydrolase;Manganese;Metal-binding;Nuclease;Nucleotide-binding;RNA-binding;RNA-mediated gene silencing;Reference proteome;Repeat	production of siRNA involved in RNA interference [GO:0030422]	cytoplasm [GO:0005737]; nucleus [GO:0005634]	ATP binding [GO:0005524]; DNA binding [GO:0003677]; helicase activity [GO:0004386]; ribonuclease III activity [GO:0004525]; RNA binding [GO:0003723]											COFACTOR: Name=Mg(2+); Xref=ChEBI:CHEBI:18420; Evidence={ECO:0000256|ARBA:ARBA00001946}; ; COFACTOR: Name=Mn(2+); Xref=ChEBI:CHEBI:29035; Evidence={ECO:0000256|ARBA:ARBA00001936};			Viridiplantae	318	187	0	0	0	0	0	0	0	0	0	0	0	0	0	0	0	0	5	0	1	0	0	0	0	0	0	0
P0C6Y1	P0C6Y1	Replicase polyprotein 1ab (pp1ab) (ORF1ab polyprotein) [Cleaved into: Non-structural protein 2 (nsp2) (p87); Non-structural protein 3 (nsp3) (EC 3.4.22.-) (Papain-like proteinase) (PL-PRO) (p195); Non-structural protein 4 (nsp4) (Peptide HD2) (p41); 3C-like proteinase (3CL-PRO) (3CLp) (EC 3.4.22.-) (M-PRO) (nsp5) (p33); Non-structural protein 6 (nsp6) (p34); Non-structural protein 7 (nsp7) (p9); …	Avian infectious bronchitis virus (strain Beaudette) (IBV)	3D-structure;ATP-binding;Activation of host autophagy by virus;Endonuclease;Exonuclease;Helicase;Host cytoplasm;Host membrane;Host-virus interaction;Hydrolase;Membrane;Metal-binding;Methyltransferase;Nuclease;Nucleotide-binding;Nucleotidyltransferase;Protease;RNA-binding;RNA-directed RNA polymerase;Reference proteome;Repeat;Ribosomal frameshifting;Thiol protease;Transferase;Transmembrane;Transmem…	induction by virus of host autophagy [GO:0039520]; methylation [GO:0032259]; transcription, DNA-templated [GO:0006351]; viral protein processing [GO:0019082]; viral RNA genome replication [GO:0039694]	host cell endoplasmic reticulum-Golgi intermediate compartment [GO:0044172]; host cell membrane [GO:0033644]; host cell perinuclear region of cytoplasm [GO:0044220]; integral component of membrane [GO:0016021]	ATP binding [GO:0005524]; cysteine-type endopeptidase activity [GO:0004197]; DNA helicase activity [GO:0003678]; endonuclease activity [GO:0004519]; exoribonuclease activity [GO:0004532]; methyltransferase activity [GO:0008168]; omega peptidase activity [GO:0008242]; RNA binding [GO:0003723]; RNA-directed 5'-3' RNA polymerase activity [GO:0003968]; RNA helicase activity [GO:0003724]; zinc ion bin…	METAL 3858; /note="Zinc 1"; /evidence="ECO:0000255|PROSITE-ProRule:PRU01297"; METAL 3861; /note="Zinc 1"; /evidence="ECO:0000255|PROSITE-ProRule:PRU01297"; METAL 3867; /note="Zinc 1"; /evidence="ECO:0000255|PROSITE-ProRule:PRU01297"; METAL 3878; /note="Zinc 1"; /evidence="ECO:0000255|PROSITE-ProRule:PRU01297"; METAL 3904; /note="Zinc 2"; /evidence="ECO:0000255|PROSITE-ProRule:PRU01297"; METAL 390…	NP_BIND 5150..5157; /note="ATP"; /evidence="ECO:0000250"		CATALYTIC ACTIVITY: Reaction=a ribonucleoside 5'-triphosphate + RNA(n) = diphosphate + RNA(n+1); Xref=Rhea:RHEA:21248, Rhea:RHEA-COMP:11128, Rhea:RHEA-COMP:11129, ChEBI:CHEBI:33019, ChEBI:CHEBI:61557, ChEBI:CHEBI:83400; EC=2.7.7.48; Evidence={ECO:0000255|PROSITE-ProRule:PRU00539}; CATALYTIC ACTIVITY: Reaction=ATP + H2O = ADP + H(+) + phosphate; Xref=Rhea:RHEA:13065, ChEBI:CHEBI:15377, ChEBI:CHEBI…		FUNCTION: The replicase polyprotein of coronaviruses is a multifunctional protein: it contains the activities necessary for the transcription of negative stranded RNA, leader RNA, subgenomic mRNAs and progeny virion RNA as well as proteinases responsible for the cleavage of the polyprotein into functional products.; FUNCTION: The papain-like proteinase (PL-PRO) is responsible for the cleavages lo…	ACT_SITE 1274; /note="For PL-PRO activity"; /evidence="ECO:0000255|PROSITE-ProRule:PRU00444"; ACT_SITE 1437; /note="For PL-PRO activity"; /evidence="ECO:0000255|PROSITE-ProRule:PRU00444"; ACT_SITE 2820; /note="For 3CL-PRO activity"; ACT_SITE 2922; /note="For 3CL-PRO activity"; ACT_SITE 4695; /evidence="ECO:0000255|PROSITE-ProRule:PRU01293"; ACT_SITE 4696; /evidence="ECO:0000255|PROSITE-ProRule:PR…							Orthornavirae	53	424	3	18	0	0	0	0	0	2	1	3	0	0	0	0	0	0	0	0	0	0	0	0	0	0	0	0
F2UFY2	F2UFY2	Uncharacterized protein	Salpingoeca rosetta (strain ATCC 50818 / BSB-021)	Metal-binding;Reference proteome;Zinc;Zinc-finger																		110	19	30	17	1	0	19	340	3	34	108	2	1	2	0	0	0	1	0	0	1	0	3	0	0	0	4	0
D2E1V9	D2E1V9	2'-O-methyltransferase (EC 2.7.7.48) (EC 3.4.19.12) (EC 3.4.22.69) (EC 3.6.4.12) (EC 3.6.4.13) (3C-like proteinase) (Growth factor-like peptide) (Guanine-N7 methyltransferase) (Helicase) (Host translation inhibitor nsp1) (Leader protein) (NendoU) (Non-structural protein 10) (Non-structural protein 2) (Non-structural protein 3) (Non-structural protein 4) (Non-structural protein 6) (Non-structural …	SARS coronavirus wtic-MB	ATP-binding;Activation of host autophagy by virus;Decay of host mRNAs by virus;Endonuclease;Eukaryotic host gene expression shutoff by virus;Eukaryotic host translation shutoff by virus;Exonuclease;Helicase;Host cytoplasm;Host gene expression shutoff by virus;Host mRNA suppression by virus;Host membrane;Host-virus interaction;Hydrolase;Inhibition of host ISG15 by virus;Inhibition of host NF-kappa…	induction by virus of catabolism of host mRNA [GO:0039595]; induction by virus of host autophagy [GO:0039520]; methylation [GO:0032259]; modulation by virus of host protein ubiquitination [GO:0039648]; suppression by virus of host ISG15 activity [GO:0039579]; suppression by virus of host NF-kappaB transcription factor activity [GO:0039644]; suppression by virus of host type I interferon-mediated …	endoplasmic reticulum-Golgi intermediate compartment [GO:0005793]; host cell endoplasmic reticulum-Golgi intermediate compartment [GO:0044172]; host cell membrane [GO:0033644]; host cell perinuclear region of cytoplasm [GO:0044220]; integral component of membrane [GO:0016021]	ATP binding [GO:0005524]; cysteine-type endopeptidase activity [GO:0004197]; DNA helicase activity [GO:0003678]; endonuclease activity [GO:0004519]; exoribonuclease activity [GO:0004532]; G-quadruplex RNA binding [GO:0002151]; methyltransferase activity [GO:0008168]; RNA-directed 5'-3' RNA polymerase activity [GO:0003968]; RNA helicase activity [GO:0003724]; single-stranded RNA binding [GO:000372…						FUNCTION: Forms a hexadecamer with nsp7 (8 subunits of each) that may participate in viral replication by acting as a primase. Alternatively, may synthesize substantially longer products than oligonucleotide primers. {ECO:0000256|ARBA:ARBA00002182}.; FUNCTION: Forms a hexadecamer with nsp8 (8 subunits of each) that may participate in viral replication by acting as a primase. Alternatively, may sy…								Orthornavirae	247	191	18	14	0	0	0	2	2	20	0	1	0	0	0	0	0	0	0	0	0	0	0	0	0	0	0	0
D5HJS2	D5HJS2	2'-O-methyltransferase (EC 2.7.7.48) (EC 3.4.19.12) (EC 3.4.22.69) (EC 3.6.4.12) (EC 3.6.4.13) (3C-like proteinase) (Growth factor-like peptide) (Guanine-N7 methyltransferase) (Helicase) (Host translation inhibitor nsp1) (Leader protein) (NendoU) (Non-structural protein 10) (Non-structural protein 2) (Non-structural protein 3) (Non-structural protein 4) (Non-structural protein 6) (Non-structural …	Bat SARS coronavirus HKU3-6	ATP-binding;Activation of host autophagy by virus;Decay of host mRNAs by virus;Endonuclease;Eukaryotic host gene expression shutoff by virus;Eukaryotic host translation shutoff by virus;Exonuclease;Helicase;Host cytoplasm;Host gene expression shutoff by virus;Host mRNA suppression by virus;Host membrane;Host-virus interaction;Hydrolase;Inhibition of host ISG15 by virus;Inhibition of host NF-kappa…	induction by virus of catabolism of host mRNA [GO:0039595]; induction by virus of host autophagy [GO:0039520]; methylation [GO:0032259]; modulation by virus of host protein ubiquitination [GO:0039648]; suppression by virus of host ISG15 activity [GO:0039579]; suppression by virus of host NF-kappaB transcription factor activity [GO:0039644]; suppression by virus of host type I interferon-mediated …	endoplasmic reticulum-Golgi intermediate compartment [GO:0005793]; host cell endoplasmic reticulum-Golgi intermediate compartment [GO:0044172]; host cell membrane [GO:0033644]; host cell perinuclear region of cytoplasm [GO:0044220]; integral component of membrane [GO:0016021]	ATP binding [GO:0005524]; cysteine-type endopeptidase activity [GO:0004197]; DNA helicase activity [GO:0003678]; endonuclease activity [GO:0004519]; exoribonuclease activity [GO:0004532]; G-quadruplex RNA binding [GO:0002151]; methyltransferase activity [GO:0008168]; RNA-directed 5'-3' RNA polymerase activity [GO:0003968]; RNA helicase activity [GO:0003724]; single-stranded RNA binding [GO:000372…						FUNCTION: Forms a hexadecamer with nsp7 (8 subunits of each) that may participate in viral replication by acting as a primase. Alternatively, may synthesize substantially longer products than oligonucleotide primers. {ECO:0000256|ARBA:ARBA00002182}.; FUNCTION: Forms a hexadecamer with nsp8 (8 subunits of each) that may participate in viral replication by acting as a primase. Alternatively, may sy…								Orthornavirae	244	149	57	35	0	0	0	0	0	0	4	0	0	0	0	0	0	0	0	0	0	0	0	0	0	0	0	1
B2BW31	B2BW31	3C-like proteinase (EC 2.7.7.48) (EC 3.6.4.12) (EC 3.6.4.13) (Growth factor-like peptide) (Helicase) (NendoU) (Non-structural protein 10) (Non-structural protein 2) (Non-structural protein 3) (Non-structural protein 4) (Non-structural protein 6) (Non-structural protein 7) (Non-structural protein 8) (Non-structural protein 9) (ORF1ab polyprotein) (Papain-like proteinase) (RNA-directed RNA polymera…	Beluga whale coronavirus SW1	ATP-binding;Activation of host autophagy by virus;Endonuclease;Exonuclease;Helicase;Host cytoplasm;Host membrane;Host-virus interaction;Hydrolase;Membrane;Metal-binding;Methyltransferase;Nuclease;Nucleotide-binding;Nucleotidyltransferase;Protease;RNA-binding;RNA-directed RNA polymerase;Reference proteome;Repeat;Ribosomal frameshifting;Thiol protease;Transferase;Transmembrane;Transmembrane helix;V…	induction by virus of host autophagy [GO:0039520]; methylation [GO:0032259]; transcription, DNA-templated [GO:0006351]; viral protein processing [GO:0019082]; viral RNA genome replication [GO:0039694]	endoplasmic reticulum-Golgi intermediate compartment [GO:0005793]; host cell endoplasmic reticulum-Golgi intermediate compartment [GO:0044172]; host cell membrane [GO:0033644]; host cell perinuclear region of cytoplasm [GO:0044220]; integral component of membrane [GO:0016021]	ATP binding [GO:0005524]; cysteine-type endopeptidase activity [GO:0004197]; DNA helicase activity [GO:0003678]; endonuclease activity [GO:0004519]; exoribonuclease activity [GO:0004532]; methyltransferase activity [GO:0008168]; omega peptidase activity [GO:0008242]; RNA binding [GO:0003723]; RNA-directed 5'-3' RNA polymerase activity [GO:0003968]; RNA helicase activity [GO:0003724]; zinc ion bin…														Orthornavirae	74	391	1	14	0	0	0	0	0	4	1	4	0	0	0	0	0	0	0	0	0	0	0	0	0	0	1	0
W7X8G6	W7X8G6	Elongation factor 4 (EC 3.6.5.-)	Hydrogenophaga sp. T4	Elongation factor;GTP-binding;Hydrolase;Nucleotide-binding;Protein biosynthesis;Reference proteome			GTPase activity [GO:0003924]; GTP binding [GO:0005525]; translation elongation factor activity [GO:0003746]															0	0	263	218	0	0	0	0	0	0	0	0	0	0	0	0	0	0	0	0	0	0	0	2	0	0	0	1
W0EZ43	W0EZ43	50S ribosomal protein L25 (General stress protein CTC)	Niabella soli DSM 19437	RNA-binding;Reference proteome;Ribonucleoprotein;Ribosomal protein;rRNA-binding	translation [GO:0006412]	ribosome [GO:0005840]	5S rRNA binding [GO:0008097]; structural constituent of ribosome [GO:0003735]						FUNCTION: This is one of the proteins that binds to the 5S RNA in the ribosome where it forms part of the central protuberance. {ECO:0000256|HAMAP-Rule:MF_01334}.									0	0	0	0	156	321	0	0	0	0	0	0	0	0	0	0	0	0	0	0	0	0	0	0	0	0	0	0
A9USV5	A9USV5	Predicted protein	Monosiga brevicollis (Choanoflagellate)	Coiled coil;Membrane;Reference proteome;Signal;Transmembrane;Transmembrane helix		integral component of membrane [GO:0016021]	ATP binding [GO:0005524]; protein kinase activity [GO:0004672]; RNA binding [GO:0003723]															45	1	74	1	2	0	61	349	2	5	84	1	0	0	0	0	7	5	8	2	17	0	4	3	1	0	1	0
J2K342	J2K342	Pseudouridine synthase (EC 5.4.99.-)	Variovorax sp. CF313	Isomerase	pseudouridine synthesis [GO:0001522]		pseudouridine synthase activity [GO:0009982]; RNA binding [GO:0003723]															135	91	0	1	127	100	0	0	0	0	0	3	0	0	0	0	1	0	0	0	0	0	0	3	0	0	2	0
T1G846	T1G846	G_PROTEIN_RECEP_F3_4 domain-containing protein	Helobdella robusta (Californian leech)	Cell membrane;Glycoprotein;Membrane;Reference proteome;Transducer;Transmembrane;Transmembrane helix	G protein-coupled glutamate receptor signaling pathway [GO:0007216]; regulation of synaptic transmission, glutamatergic [GO:0051966]	integral component of plasma membrane [GO:0005887]	adenylate cyclase inhibiting G protein-coupled glutamate receptor activity [GO:0001640]														Metazoa	198	2	60	7	5	0	20	213	4	39	144	4	0	3	0	0	0	1	1	0	0	0	1	0	1	0	7	0
C0MBW6	C0MBW6	50S ribosomal protein L15	Streptococcus equi subsp. equi (strain 4047)	RNA-binding;Ribonucleoprotein;Ribosomal protein;rRNA-binding	translation [GO:0006412]	large ribosomal subunit [GO:0015934]	rRNA binding [GO:0019843]; structural constituent of ribosome [GO:0003735]						FUNCTION: Binds to the 23S rRNA. {ECO:0000255|HAMAP-Rule:MF_01341}.									0	0	0	0	0	0	0	0	18	480	0	0	2	78	0	0	0	0	0	0	0	0	0	0	0	0	0	0
Q8FG53	Q8FG53	Toxin YoeB (EC 3.1.-.-) (Putative endoribonuclease YoeB) (Putative mRNA interferase Yoeb)	Escherichia coli O6:H1 (strain CFT073 / ATCC 700928 / UPEC)	Endonuclease;Hydrolase;Nuclease;RNA-binding;Repressor;Toxin-antitoxin system;Transcription;Transcription regulation	RNA catabolic process [GO:0006401]		endonuclease activity [GO:0004519]; RNA binding [GO:0003723]						FUNCTION: Toxic component of a type II toxin-antitoxin (TA) system. It has been proposed to be an mRNA interferase but also an inhibitor of translation initiation. Has an in vitro RNase activity and preferentially cleaves at the 3'-end of purine ribonucleotides. YefM binds to the promoter region of the yefM-yeoB operon to repress transcription, YeoB acts as a corepressor (By similarity). {ECO:000…	ACT_SITE 46; /note="Proton acceptor"; /evidence="ECO:0000250"; ACT_SITE 83; /note="Proton donor"; /evidence="ECO:0000250"								0	0	53	35	155	195	0	0	0	0	0	0	0	0	0	0	0	0	0	0	0	0	2	2	0	0	0	0
F4GXC4	F4GXC4	Translation initiation factor IF-2	Pusillimonas sp. (strain T7-7)	Cytoplasm;GTP-binding;Initiation factor;Nucleotide-binding;Protein biosynthesis;Reference proteome		cytoplasm [GO:0005737]	GTPase activity [GO:0003924]; GTP binding [GO:0005525]; translation initiation factor activity [GO:0003743]		NP_BIND 498..505; /note="GTP"; /evidence="ECO:0000256|HAMAP-Rule:MF_00100"; NP_BIND 544..548; /note="GTP"; /evidence="ECO:0000256|HAMAP-Rule:MF_00100"; NP_BIND 598..601; /note="GTP"; /evidence="ECO:0000256|HAMAP-Rule:MF_00100"				FUNCTION: One of the essential components for the initiation of protein synthesis. Protects formylmethionyl-tRNA from spontaneous hydrolysis and promotes its binding to the 30S ribosomal subunits. Also involved in the hydrolysis of GTP during the formation of the 70S ribosomal complex. {ECO:0000256|HAMAP-Rule:MF_00100, ECO:0000256|RuleBase:RU000644}.									0	0	0	0	0	0	0	0	2	430	0	0	0	0	0	0	0	0	0	0	0	0	0	0	0	0	0	2
H4UE70	H4UE70	Putative-tRNA hydrolase domain protein	Escherichia coli DEC6A	Hydrolase			hydrolase activity [GO:0016787]; translation release factor activity [GO:0003747]															0	1	0	3	186	241	0	0	0	0	0	0	0	0	0	0	0	0	0	0	0	0	0	0	0	0	0	0
H2VAD7	H2VAD7	Deleted.																				46	0	20	0	1	0	15	382	0	8	60	0	0	0	0	0	0	1	1	0	0	1	0	0	0	0	2	0
P00360	P00360	Glyceraldehyde-3-phosphate dehydrogenase 1 (GAPDH 1) (EC 1.2.1.12)	Saccharomyces cerevisiae (strain ATCC 204508 / S288c) (Baker's yeast)	Cytoplasm;Direct protein sequencing;Glycolysis;NAD;Oxidoreductase;Reference proteome	gluconeogenesis [GO:0006094]; glycolytic process [GO:0006096]	cytosol [GO:0005829]; fungal-type cell wall [GO:0009277]; lipid droplet [GO:0005811]; mitochondrion [GO:0005739]; plasma membrane [GO:0005886]	glyceraldehyde-3-phosphate dehydrogenase (NAD+) (phosphorylating) activity [GO:0004365]; melatonin binding [GO:1904408]; NAD binding [GO:0051287]; NADP binding [GO:0050661]		NP_BIND 11..12; /note="NAD"; /evidence="ECO:0000250"	PATHWAY: Carbohydrate degradation; glycolysis; pyruvate from D-glyceraldehyde 3-phosphate: step 1/5.	CATALYTIC ACTIVITY: Reaction=D-glyceraldehyde 3-phosphate + NAD(+) + phosphate = (2R)-3-phospho-glyceroyl phosphate + H(+) + NADH; Xref=Rhea:RHEA:10300, ChEBI:CHEBI:15378, ChEBI:CHEBI:43474, ChEBI:CHEBI:57540, ChEBI:CHEBI:57604, ChEBI:CHEBI:57945, ChEBI:CHEBI:59776; EC=1.2.1.12; Evidence={ECO:0000255|PROSITE-ProRule:PRU10009};			ACT_SITE 150; /note="Nucleophile"; /evidence="ECO:0000255|PROSITE-ProRule:PRU10009"		BINDING 33; /note="NAD"; /evidence="ECO:0000250"; BINDING 78; /note="NAD; via carbonyl oxygen"; /evidence="ECO:0000250"; BINDING 180; /note="Glyceraldehyde 3-phosphate"; /evidence="ECO:0000250"; BINDING 232; /note="Glyceraldehyde 3-phosphate"; /evidence="ECO:0000250"; BINDING 314; /note="NAD"; /evidence="ECO:0000250"					Fungi	63	403	0	0	0	0	0	0	0	0	0	0	0	0	0	0	1	0	1	0	0	0	1	52	0	0	0	0
F5Y3H6	F5Y3H6	30S ribosomal protein S1	Ramlibacter tataouinensis (strain ATCC BAA-407 / DSM 14655 / LMG 21543 / TTB310)	Reference proteome;Repeat;Ribonucleoprotein;Ribosomal protein	translation [GO:0006412]	ribosome [GO:0005840]	RNA binding [GO:0003723]; structural constituent of ribosome [GO:0003735]															0	0	0	0	0	0	0	0	20	410	0	0	0	0	0	0	0	0	0	0	0	0	0	1	1	0	0	1
Q0U7X7	Q0U7X7	Uncharacterized protein	Phaeosphaeria nodorum (strain SN15 / ATCC MYA-4574 / FGSC 10173) (Glume blotch fungus) (Parastagonospora nodorum)	Reference proteome	positive regulation of mitochondrial translation [GO:0070131]	mitochondrial matrix [GO:0005759]; mitochondrion [GO:0005739]	mitochondrial ribosome binding [GO:0097177]; mRNA binding [GO:0003729]; translation activator activity [GO:0008494]														Fungi	0	0	319	105	0	0	0	0	0	0	0	0	0	0	0	0	0	0	0	0	0	0	0	0	0	0	0	0
U3DH06	U3DH06	Eukaryotic translation initiation factor 5B (Translation initiation factor IF-2)	Callithrix jacchus (White-tufted-ear marmoset)	Coiled coil;GTP-binding;Initiation factor;Nucleotide-binding;Protein biosynthesis			GTPase activity [GO:0003924]; GTP binding [GO:0005525]; translation initiation factor activity [GO:0003743]											COFACTOR: Name=a monovalent cation; Xref=ChEBI:CHEBI:60242; Evidence={ECO:0000256|ARBA:ARBA00001944};			Metazoa	0	0	0	0	0	0	0	0	0	424	0	0	0	0	0	0	0	0	0	0	0	0	0	0	0	0	0	0
A1TVT3	A1TVT3	50S ribosomal protein L1	Acidovorax citrulli (strain AAC00-1) (Acidovorax avenae subsp. citrulli)	RNA-binding;Reference proteome;Repressor;Ribonucleoprotein;Ribosomal protein;Translation regulation;rRNA-binding;tRNA-binding	regulation of translation [GO:0006417]; translation [GO:0006412]	large ribosomal subunit [GO:0015934]	rRNA binding [GO:0019843]; structural constituent of ribosome [GO:0003735]; tRNA binding [GO:0000049]						FUNCTION: Binds directly to 23S rRNA. The L1 stalk is quite mobile in the ribosome, and is involved in E site tRNA release. {ECO:0000255|HAMAP-Rule:MF_01318}.; FUNCTION: Protein L1 is also a translational repressor protein, it controls the translation of the L11 operon by binding to its mRNA. {ECO:0000255|HAMAP-Rule:MF_01318}.									0	0	30	75	87	243	0	0	0	0	0	0	0	0	0	0	3	0	0	0	3	0	0	12	0	0	3	0
E6QZS4	E6QZS4	Translation elongation factor 2, putative	Cryptococcus gattii serotype B (strain WM276 / ATCC MYA-4071) (Filobasidiella gattii) (Cryptococcus bacillisporus)	Elongation factor;GTP-binding;Nucleotide-binding;Protein biosynthesis			GTPase activity [GO:0003924]; GTP binding [GO:0005525]; translation elongation factor activity [GO:0003746]														Fungi	0	0	0	0	151	272	0	0	0	0	0	0	0	0	0	0	0	0	0	0	0	0	0	0	0	0	0	0
E6V8U1	E6V8U1	Elongation factor P (EF-P)	Variovorax paradoxus (strain EPS)	Cytoplasm;Elongation factor;Protein biosynthesis		cytoplasm [GO:0005737]	translation elongation factor activity [GO:0003746]			PATHWAY: Protein biosynthesis; polypeptide chain elongation. {ECO:0000256|ARBA:ARBA00004815, ECO:0000256|HAMAP-Rule:MF_00141}.			FUNCTION: Involved in peptide bond synthesis. Stimulates efficient translation and peptide-bond synthesis on native or reconstituted 70S ribosomes in vitro. Probably functions indirectly by altering the affinity of the ribosome for aminoacyl-tRNA, thus increasing their reactivity as acceptors for peptidyl transferase. {ECO:0000256|HAMAP-Rule:MF_00141}.									0	0	257	160	0	0	0	0	0	0	0	0	0	0	0	0	1	0	0	0	0	0	0	1	0	0	0	0
R5I1V8	R5I1V8	Deleted.																				194	214	0	0	0	0	0	0	0	0	0	0	0	0	0	0	0	0	0	0	0	0	0	0	0	0	0	0
C5CUK1	C5CUK1	Elongation factor P (EF-P)	Variovorax paradoxus (strain S110)	Cytoplasm;Elongation factor;Protein biosynthesis		cytoplasm [GO:0005737]	translation elongation factor activity [GO:0003746]			PATHWAY: Protein biosynthesis; polypeptide chain elongation. {ECO:0000255|HAMAP-Rule:MF_00141}.			FUNCTION: Involved in peptide bond synthesis. Stimulates efficient translation and peptide-bond synthesis on native or reconstituted 70S ribosomes in vitro. Probably functions indirectly by altering the affinity of the ribosome for aminoacyl-tRNA, thus increasing their reactivity as acceptors for peptidyl transferase. {ECO:0000255|HAMAP-Rule:MF_00141}.									0	0	218	188	0	0	0	0	0	0	0	0	0	0	0	0	0	0	0	0	0	0	0	0	0	0	0	0
H1RSY6	H1RSY6	Deleted.																				0	0	0	0	255	159	0	0	0	0	0	0	0	0	0	0	0	0	0	0	0	0	0	12	0	0	0	9
A9WNU3	A9WNU3	50S ribosomal protein L1	Renibacterium salmoninarum (strain ATCC 33209 / DSM 20767 / JCM 11484 / NBRC 15589 / NCIMB 2235)	RNA-binding;Reference proteome;Repressor;Ribonucleoprotein;Ribosomal protein;Translation regulation;rRNA-binding;tRNA-binding	regulation of translation [GO:0006417]; translation [GO:0006412]	large ribosomal subunit [GO:0015934]	rRNA binding [GO:0019843]; structural constituent of ribosome [GO:0003735]; tRNA binding [GO:0000049]						FUNCTION: Binds directly to 23S rRNA. The L1 stalk is quite mobile in the ribosome, and is involved in E site tRNA release. {ECO:0000255|HAMAP-Rule:MF_01318}.; FUNCTION: Protein L1 is also a translational repressor protein, it controls the translation of the L11 operon by binding to its mRNA. {ECO:0000255|HAMAP-Rule:MF_01318}.									0	0	0	0	204	201	0	0	0	0	0	0	0	0	0	0	0	0	0	0	0	0	0	0	0	0	0	0
B2WFB1	B2WFB1	Eukaryotic translation initiation factor 3 subunit C (eIF3c) (Eukaryotic translation initiation factor 3 93 kDa subunit homolog) (eIF3 p93) (Translation initiation factor eIF3, p93 subunit homolog)	Pyrenophora tritici-repentis (strain Pt-1C-BFP) (Wheat tan spot fungus) (Drechslera tritici-repentis)	Coiled coil;Cytoplasm;Initiation factor;Protein biosynthesis;Reference proteome	formation of cytoplasmic translation initiation complex [GO:0001732]	eukaryotic 43S preinitiation complex [GO:0016282]; eukaryotic 48S preinitiation complex [GO:0033290]; eukaryotic translation initiation factor 3 complex [GO:0005852]	translation initiation factor activity [GO:0003743]; translation initiation factor binding [GO:0031369]						FUNCTION: Component of the eukaryotic translation initiation factor 3 (eIF-3) complex, which is involved in protein synthesis of a specialized repertoire of mRNAs and, together with other initiation factors, stimulates binding of mRNA and methionyl-tRNAi to the 40S ribosome. The eIF-3 complex specifically targets and initiates translation of a subset of mRNAs involved in cell proliferation. {ECO:…								Fungi	0	0	0	0	0	0	0	0	28	374	0	0	0	0	0	0	0	0	0	0	0	0	0	0	0	0	0	0
D2DJX3	D2DJX3	Nucleoprotein (Nucleocapsid protein) (NC) (Protein N)	SARS coronavirus Rs_672/2006	ADP-ribosylation;Host Golgi apparatus;Phosphoprotein;RNA-binding;Ribonucleoprotein;Transcription;Transcription regulation;Viral nucleoprotein;Virion		host cell endoplasmic reticulum-Golgi intermediate compartment [GO:0044172]; host cell Golgi apparatus [GO:0044177]; viral nucleocapsid [GO:0019013]	RNA binding [GO:0003723]						FUNCTION: Packages the positive strand viral genome RNA into a helical ribonucleocapsid (RNP) and plays a fundamental role during virion assembly through its interactions with the viral genome and membrane protein M. Plays an important role in enhancing the efficiency of subgenomic viral RNA transcription as well as viral replication. {ECO:0000256|HAMAP-Rule:MF_04096, ECO:0000256|PIRNR:PIRNR00388…								Orthornavirae	123	259	8	9	0	0	0	0	0	12	6	10	0	1	0	0	0	0	0	0	1	0	0	0	0	0	1	6
A9UNW9	A9UNW9	Uncharacterized protein	Monosiga brevicollis (Choanoflagellate)	Reference proteome	endonucleolytic cleavage in 5'-ETS of tricistronic rRNA transcript (SSU-rRNA, 5.8S rRNA, LSU-rRNA) [GO:0000480]; endonucleolytic cleavage in ITS1 to separate SSU-rRNA from 5.8S rRNA and LSU-rRNA from tricistronic rRNA transcript (SSU-rRNA, 5.8S rRNA, LSU-rRNA) [GO:0000447]; endonucleolytic cleavage to generate mature 5'-end of SSU-rRNA from (SSU-rRNA, 5.8S rRNA, LSU-rRNA) [GO:0000472]; small-subu…	nucleolus [GO:0005730]	RNA binding [GO:0003723]															203	33	69	17	10	2	24	418	1	40	416	42	1	8	0	0	11	20	57	5	34	8	13	8	6	0	8	1
E6V037	E6V037	Ribosomal RNA small subunit methyltransferase A (EC 2.1.1.182) (16S rRNA (adenine(1518)-N(6)/adenine(1519)-N(6))-dimethyltransferase) (16S rRNA dimethyladenosine transferase) (16S rRNA dimethylase) (S-adenosylmethionine-6-N', N'-adenosyl(rRNA) dimethyltransferase)	Variovorax paradoxus (strain EPS)	Cytoplasm;Methyltransferase;RNA-binding;S-adenosyl-L-methionine;Transferase;rRNA processing		cytoplasm [GO:0005737]	16S rRNA (adenine(1518)-N(6)/adenine(1519)-N(6))-dimethyltransferase activity [GO:0052908]; RNA binding [GO:0003723]				CATALYTIC ACTIVITY: Reaction=adenosine(1518)/adenosine(1519) in 16S rRNA + 4 S-adenosyl-L-methionine = 4 H(+) + N(6)-dimethyladenosine(1518)/N(6)-dimethyladenosine(1519) in 16S rRNA + 4 S-adenosyl-L-homocysteine; Xref=Rhea:RHEA:19609, Rhea:RHEA-COMP:10232, Rhea:RHEA-COMP:10233, ChEBI:CHEBI:15378, ChEBI:CHEBI:57856, ChEBI:CHEBI:59789, ChEBI:CHEBI:74411, ChEBI:CHEBI:74493; EC=2.1.1.182; Evidence={E…		FUNCTION: Specifically dimethylates two adjacent adenosines (A1518 and A1519) in the loop of a conserved hairpin near the 3'-end of 16S rRNA in the 30S particle. May play a critical role in biogenesis of 30S subunits. {ECO:0000256|HAMAP-Rule:MF_00607}.			BINDING 12; /note="S-adenosyl-L-methionine; via carbonyl oxygen"; /evidence="ECO:0000256|HAMAP-Rule:MF_00607, ECO:0000256|PROSITE-ProRule:PRU01026"; BINDING 14; /note="S-adenosyl-L-methionine; via amide nitrogen"; /evidence="ECO:0000256|HAMAP-Rule:MF_00607, ECO:0000256|PROSITE-ProRule:PRU01026"; BINDING 39; /note="S-adenosyl-L-methionine; via carbonyl oxygen"; /evidence="ECO:0000256|HAMAP-Rule:MF…						0	0	0	0	119	277	0	0	0	0	0	0	0	0	0	0	0	0	0	0	0	0	0	0	0	0	0	0
B9MIA2	B9MIA2	tRNA-specific 2-thiouridylase MnmA (EC 2.8.1.13)	Acidovorax ebreus (strain TPSY) (Diaphorobacter sp. (strain TPSY))	ATP-binding;Cytoplasm;Disulfide bond;Nucleotide-binding;RNA-binding;Transferase;tRNA processing;tRNA-binding	tRNA modification [GO:0006400]	cytoplasm [GO:0005737]	ATP binding [GO:0005524]; sulfurtransferase activity [GO:0016783]; tRNA binding [GO:0000049]		NP_BIND 9..16; /note="ATP"; /evidence="ECO:0000255|HAMAP-Rule:MF_00144"		CATALYTIC ACTIVITY: Reaction=AH2 + ATP + S-sulfanyl-L-cysteinyl-[protein] + uridine(34) in tRNA = 2-thiouridine(34) in tRNA + A + AMP + diphosphate + H(+) + L-cysteinyl-[protein]; Xref=Rhea:RHEA:47032, Rhea:RHEA-COMP:10131, Rhea:RHEA-COMP:11726, Rhea:RHEA-COMP:11727, Rhea:RHEA-COMP:11728, ChEBI:CHEBI:13193, ChEBI:CHEBI:15378, ChEBI:CHEBI:17499, ChEBI:CHEBI:29950, ChEBI:CHEBI:30616, ChEBI:CHEBI:33…		FUNCTION: Catalyzes the 2-thiolation of uridine at the wobble position (U34) of tRNA, leading to the formation of s(2)U34. {ECO:0000255|HAMAP-Rule:MF_00144}.	ACT_SITE 100; /note="Nucleophile"; /evidence="ECO:0000255|HAMAP-Rule:MF_00144"; ACT_SITE 198; /note="Cysteine persulfide intermediate"; /evidence="ECO:0000255|HAMAP-Rule:MF_00144"		BINDING 35; /note="ATP; via amide nitrogen and carbonyl oxygen"; /evidence="ECO:0000255|HAMAP-Rule:MF_00144"; BINDING 124; /note="ATP; via amide nitrogen"; /evidence="ECO:0000255|HAMAP-Rule:MF_00144"						0	0	0	0	332	76	0	0	0	0	0	0	0	0	0	0	2	0	0	0	0	2	0	10	4	0	0	0
P09436	P09436	Isoleucine--tRNA ligase, cytoplasmic (EC 6.1.1.5) (Isoleucyl-tRNA synthetase) (IleRS)	Saccharomyces cerevisiae (strain ATCC 204508 / S288c) (Baker's yeast)	3D-structure;ATP-binding;Aminoacyl-tRNA synthetase;Cytoplasm;Direct protein sequencing;Isopeptide bond;Ligase;Nucleotide-binding;Phosphoprotein;Protein biosynthesis;Reference proteome;Ubl conjugation	isoleucyl-tRNA aminoacylation [GO:0006428]	cytosol [GO:0005829]	aminoacyl-tRNA editing activity [GO:0002161]; ATP binding [GO:0005524]; isoleucine-tRNA ligase activity [GO:0004822]; tRNA binding [GO:0000049]				CATALYTIC ACTIVITY: Reaction=ATP + L-isoleucine + tRNA(Ile) = AMP + diphosphate + L-isoleucyl-tRNA(Ile); Xref=Rhea:RHEA:11060, Rhea:RHEA-COMP:9666, Rhea:RHEA-COMP:9695, ChEBI:CHEBI:30616, ChEBI:CHEBI:33019, ChEBI:CHEBI:58045, ChEBI:CHEBI:78442, ChEBI:CHEBI:78528, ChEBI:CHEBI:456215; EC=6.1.1.5;					BINDING 605; /note="ATP"; /evidence="ECO:0000250"					Fungi	223	240	0	0	0	0	0	0	0	0	0	0	0	0	0	0	6	0	1	0	0	0	13	85	0	0	0	0
A1TLE7	A1TLE7	Elongation factor 4 (EF-4) (EC 3.6.5.n1) (Ribosomal back-translocase LepA)	Acidovorax citrulli (strain AAC00-1) (Acidovorax avenae subsp. citrulli)	Cell inner membrane;Cell membrane;GTP-binding;Hydrolase;Membrane;Nucleotide-binding;Protein biosynthesis;Reference proteome	positive regulation of translation [GO:0045727]	plasma membrane [GO:0005886]	GTPase activity [GO:0003924]; GTP binding [GO:0005525]; ribosome binding [GO:0043022]; translation elongation factor activity [GO:0003746]		NP_BIND 14..19; /note="GTP"; /evidence="ECO:0000255|HAMAP-Rule:MF_00071"; NP_BIND 131..134; /note="GTP"; /evidence="ECO:0000255|HAMAP-Rule:MF_00071"		CATALYTIC ACTIVITY: Reaction=GTP + H2O = GDP + H(+) + phosphate; Xref=Rhea:RHEA:19669, ChEBI:CHEBI:15377, ChEBI:CHEBI:15378, ChEBI:CHEBI:37565, ChEBI:CHEBI:43474, ChEBI:CHEBI:58189; EC=3.6.5.n1; Evidence={ECO:0000255|HAMAP-Rule:MF_00071};		FUNCTION: Required for accurate and efficient protein synthesis under certain stress conditions. May act as a fidelity factor of the translation reaction, by catalyzing a one-codon backward translocation of tRNAs on improperly translocated ribosomes. Back-translocation proceeds from a post-translocation (POST) complex to a pre-translocation (PRE) complex, thus giving elongation factor G a second …									0	0	161	230	1	2	0	0	0	1	0	0	0	0	0	0	0	0	0	0	0	0	1	5	0	0	0	1
J2TFM1	J2TFM1	Small ribosomal subunit biogenesis GTPase RsgA (EC 3.6.1.-)	Variovorax sp. CF313	Cytoplasm;GTP-binding;Hydrolase;Metal-binding;Nucleotide-binding;RNA-binding;Ribosome biogenesis;Zinc;rRNA-binding	ribosomal small subunit biogenesis [GO:0042274]	cytoplasm [GO:0005737]	GTPase activity [GO:0003924]; GTP binding [GO:0005525]; metal ion binding [GO:0046872]; rRNA binding [GO:0019843]	METAL 268; /note="Zinc"; /evidence="ECO:0000256|HAMAP-Rule:MF_01820"; METAL 273; /note="Zinc"; /evidence="ECO:0000256|HAMAP-Rule:MF_01820"; METAL 275; /note="Zinc; via pros nitrogen"; /evidence="ECO:0000256|HAMAP-Rule:MF_01820"; METAL 281; /note="Zinc"; /evidence="ECO:0000256|HAMAP-Rule:MF_01820"	NP_BIND 130..133; /note="GTP"; /evidence="ECO:0000256|HAMAP-Rule:MF_01820"; NP_BIND 184..192; /note="GTP"; /evidence="ECO:0000256|HAMAP-Rule:MF_01820"				FUNCTION: One of several proteins that assist in the late maturation steps of the functional core of the 30S ribosomal subunit. Helps release RbfA from mature subunits. May play a role in the assembly of ribosomal proteins into the subunit. Circularly permuted GTPase that catalyzes slow GTP hydrolysis, GTPase activity is stimulated by the 30S ribosomal subunit. {ECO:0000256|HAMAP-Rule:MF_01820}.					COFACTOR: Name=Zn(2+); Xref=ChEBI:CHEBI:29105; Evidence={ECO:0000256|HAMAP-Rule:MF_01820}; Note=Binds 1 zinc ion per subunit. {ECO:0000256|HAMAP-Rule:MF_01820};				82	40	0	0	0	0	8	54	18	192	0	0	0	0	0	0	2	0	0	0	0	0	2	2	0	0	0	0
C3SIE2	C3SIE2	Protein chain elongation factor EF-Tu	Escherichia coli	Elongation factor;Protein biosynthesis			translation elongation factor activity [GO:0003746]															0	0	223	165	0	0	0	0	0	0	0	0	0	0	0	0	0	0	0	0	0	0	0	2	0	0	0	0
Q6RD33	Q6RD33	2'-O-methyltransferase (EC 2.7.7.48) (EC 3.4.19.12) (EC 3.4.22.69) (EC 3.6.4.12) (EC 3.6.4.13) (3C-like proteinase) (Growth factor-like peptide) (Guanine-N7 methyltransferase) (Helicase) (Host translation inhibitor nsp1) (Leader protein) (NendoU) (Non-structural protein 10) (Non-structural protein 2) (Non-structural protein 3) (Non-structural protein 4) (Non-structural protein 6) (Non-structural …	SARS coronavirus TW3	ATP-binding;Activation of host autophagy by virus;Decay of host mRNAs by virus;Endonuclease;Eukaryotic host gene expression shutoff by virus;Eukaryotic host translation shutoff by virus;Exonuclease;Helicase;Host cytoplasm;Host gene expression shutoff by virus;Host mRNA suppression by virus;Host membrane;Host-virus interaction;Hydrolase;Inhibition of host ISG15 by virus;Inhibition of host NF-kappa…	induction by virus of catabolism of host mRNA [GO:0039595]; induction by virus of host autophagy [GO:0039520]; methylation [GO:0032259]; modulation by virus of host protein ubiquitination [GO:0039648]; suppression by virus of host ISG15 activity [GO:0039579]; suppression by virus of host NF-kappaB transcription factor activity [GO:0039644]; suppression by virus of host type I interferon-mediated …	endoplasmic reticulum-Golgi intermediate compartment [GO:0005793]; host cell endoplasmic reticulum-Golgi intermediate compartment [GO:0044172]; host cell membrane [GO:0033644]; host cell perinuclear region of cytoplasm [GO:0044220]; integral component of membrane [GO:0016021]	ATP binding [GO:0005524]; cysteine-type endopeptidase activity [GO:0004197]; DNA helicase activity [GO:0003678]; endonuclease activity [GO:0004519]; exoribonuclease activity [GO:0004532]; G-quadruplex RNA binding [GO:0002151]; methyltransferase activity [GO:0008168]; RNA-directed 5'-3' RNA polymerase activity [GO:0003968]; RNA helicase activity [GO:0003724]; single-stranded RNA binding [GO:000372…						FUNCTION: Forms a hexadecamer with nsp7 (8 subunits of each) that may participate in viral replication by acting as a primase. Alternatively, may synthesize substantially longer products than oligonucleotide primers. {ECO:0000256|ARBA:ARBA00002182}.; FUNCTION: Forms a hexadecamer with nsp8 (8 subunits of each) that may participate in viral replication by acting as a primase. Alternatively, may sy…								Orthornavirae	180	66	103	38	0	0	0	0	1	0	6	2	0	1	1	1	0	0	0	0	0	0	0	0	0	0	1	0
A3RF53	A3RF53	Methyltransferase/RNA helicase (EC 3.6.4.13) (Replicase large subunit) (Replicase small subunit)	Tobacco mosaic virus	ATP-binding;Nucleotide-binding;Nucleotidyltransferase;RNA-directed RNA polymerase;Suppressor of RNA silencing;Transferase;Viral RNA replication	RNA processing [GO:0006396]; transcription, DNA-templated [GO:0006351]; viral RNA genome replication [GO:0039694]		ATP binding [GO:0005524]; mRNA methyltransferase activity [GO:0008174]; RNA binding [GO:0003723]; RNA-directed 5'-3' RNA polymerase activity [GO:0003968]; RNA helicase activity [GO:0003724]				CATALYTIC ACTIVITY: Reaction=ATP + H2O = ADP + H(+) + phosphate; Xref=Rhea:RHEA:13065, ChEBI:CHEBI:15377, ChEBI:CHEBI:15378, ChEBI:CHEBI:30616, ChEBI:CHEBI:43474, ChEBI:CHEBI:456216; EC=3.6.4.13; Evidence={ECO:0000256|ARBA:ARBA00001556};										Orthornavirae	0	1	113	256	2	0	0	0	0	0	0	0	0	0	0	0	0	0	0	0	0	0	0	0	0	0	0	0
G5JKU9	G5JKU9	Peptide chain release factor 1 (RF-1)	Staphylococcus simiae CCM 7213 = CCUG 51256	Coiled coil;Cytoplasm;Methylation;Protein biosynthesis		cytoplasm [GO:0005737]	translation release factor activity, codon specific [GO:0016149]						FUNCTION: Peptide chain release factor 1 directs the termination of translation in response to the peptide chain termination codons UAG and UAA. {ECO:0000256|HAMAP-Rule:MF_00093}.									0	0	0	0	158	214	0	0	0	0	0	0	0	0	0	0	0	0	0	0	0	0	0	0	0	0	0	0
P0C5P9	P0C5P9	Putative uncharacterized protein YLR154W-B	Saccharomyces cerevisiae (strain ATCC 204508 / S288c) (Baker's yeast)																		Fungi	1	0	0	0	368	0	0	0	0	0	0	0	0	0	0	0	0	0	0	0	0	0	0	1	0	0	0	0
N8VS61	N8VS61	Ribosomal RNA small subunit methyltransferase A (EC 2.1.1.182) (16S rRNA (adenine(1518)-N(6)/adenine(1519)-N(6))-dimethyltransferase) (16S rRNA dimethyladenosine transferase) (16S rRNA dimethylase) (S-adenosylmethionine-6-N', N'-adenosyl(rRNA) dimethyltransferase)	Acinetobacter sp. CIP 102129	Cytoplasm;Methyltransferase;RNA-binding;S-adenosyl-L-methionine;Transferase;rRNA processing		cytoplasm [GO:0005737]	16S rRNA (adenine(1518)-N(6)/adenine(1519)-N(6))-dimethyltransferase activity [GO:0052908]; RNA binding [GO:0003723]				CATALYTIC ACTIVITY: Reaction=adenosine(1518)/adenosine(1519) in 16S rRNA + 4 S-adenosyl-L-methionine = 4 H(+) + N(6)-dimethyladenosine(1518)/N(6)-dimethyladenosine(1519) in 16S rRNA + 4 S-adenosyl-L-homocysteine; Xref=Rhea:RHEA:19609, Rhea:RHEA-COMP:10232, Rhea:RHEA-COMP:10233, ChEBI:CHEBI:15378, ChEBI:CHEBI:57856, ChEBI:CHEBI:59789, ChEBI:CHEBI:74411, ChEBI:CHEBI:74493; EC=2.1.1.182; Evidence={E…		FUNCTION: Specifically dimethylates two adjacent adenosines (A1518 and A1519) in the loop of a conserved hairpin near the 3'-end of 16S rRNA in the 30S particle. May play a critical role in biogenesis of 30S subunits. {ECO:0000256|HAMAP-Rule:MF_00607}.			BINDING 23; /note="S-adenosyl-L-methionine; via carbonyl oxygen"; /evidence="ECO:0000256|HAMAP-Rule:MF_00607, ECO:0000256|PROSITE-ProRule:PRU01026"; BINDING 25; /note="S-adenosyl-L-methionine; via amide nitrogen"; /evidence="ECO:0000256|HAMAP-Rule:MF_00607, ECO:0000256|PROSITE-ProRule:PRU01026"; BINDING 50; /note="S-adenosyl-L-methionine; via carbonyl oxygen"; /evidence="ECO:0000256|HAMAP-Rule:MF…						0	0	0	0	63	305	0	0	0	0	0	0	0	0	0	0	0	0	0	0	0	0	0	0	0	0	0	0
A9UUT9	A9UUT9	Predicted protein	Monosiga brevicollis (Choanoflagellate)	Reference proteome	DNA topological change [GO:0006265]	cytosol [GO:0005829]; small ribosomal subunit [GO:0015935]	ATP binding [GO:0005524]; DNA binding [GO:0003677]; DNA topoisomerase type II (double strand cut, ATP-hydrolyzing) activity [GO:0003918]															56	2	9	0	2	0	5	320	0	17	64	0	0	1	0	0	2	0	1	0	2	0	0	0	0	0	6	0
A9UZS4	A9UZS4	Predicted protein	Monosiga brevicollis (Choanoflagellate)	Reference proteome	peptidyl-serine phosphorylation [GO:0018105]; peptidyl-threonine phosphorylation [GO:0018107]		ATP binding [GO:0005524]; protein serine/threonine kinase activity [GO:0004674]															18	0	14	0	2	0	4	127	1	215	25	1	0	1	0	0	0	0	0	0	0	0	0	0	0	0	6	0
Q7RR63	Q7RR63	PseudoU_synth_2 domain-containing protein	Plasmodium yoelii yoelii	Coiled coil;Reference proteome	pseudouridine synthesis [GO:0001522]		pseudouridine synthase activity [GO:0009982]; RNA binding [GO:0003723]															5	0	8	0	331	0	5	0	10	0	0	0	0	0	0	0	0	0	0	0	0	0	0	0	0	0	0	0
A7ZMV4	A7ZMV4	RNA chaperone ProQ	Escherichia coli O139:H28 (strain E24377A / ETEC)	Chaperone;Cytoplasm;RNA-binding	posttranscriptional regulation of gene expression [GO:0010608]	cytoplasm [GO:0005737]	RNA strand annealing activity [GO:0033592]; RNA strand-exchange activity [GO:0034057]						FUNCTION: RNA chaperone with significant RNA binding, RNA strand exchange and RNA duplexing activities. May regulate ProP activity through an RNA-based, post-transcriptional mechanism. {ECO:0000255|HAMAP-Rule:MF_00749}.									0	0	228	129	0	0	0	0	0	0	0	0	0	0	0	0	0	0	0	0	0	0	0	3	0	0	0	0
Q47149	Q47149	mRNA interferase toxin YafQ (EC 3.1.-.-) (Endoribonuclease YafQ) (Toxin YafQ)	Escherichia coli (strain K12)	3D-structure;DNA-binding;Endonuclease;Hydrolase;Nuclease;RNA-binding;Reference proteome;Repressor;Toxin-antitoxin system;Transcription;Transcription regulation	mRNA catabolic process [GO:0006402]; response to antibiotic [GO:0046677]; single-species biofilm formation [GO:0044010]; translational termination [GO:0006415]		DNA binding [GO:0003677]; endoribonuclease activity [GO:0004521]; endoribonuclease activity, producing 3'-phosphomonoesters [GO:0016892]; ribosome binding [GO:0043022]; RNA binding [GO:0003723]						FUNCTION: Toxic component of a type II toxin-antitoxin (TA) system (PubMed:17263853). A sequence-specific mRNA endoribonuclease that inhibits translation elongation and induces bacterial stasis (PubMed:19210620). Cleavage occurs between the second and third residue of the Lys codon followed by a G or A (5'AAA(G/A)3'), is reading-frame dependent and occurs within the 5' end of most mRNAs (PubMed:1…	ACT_SITE 87; /note="Proton donor"; /evidence="ECO:0000305"								0	0	0	0	0	0	0	0	13	385	0	0	1	17	0	0	2	0	0	0	2	0	0	51	0	0	3	3
H1RNI4	H1RNI4	Deleted.																				0	0	282	96	0	0	0	0	0	0	0	0	0	0	0	0	4	0	0	0	0	0	2	38	0	0	0	0
D2E248	D2E248	2'-O-methyltransferase (EC 2.7.7.48) (EC 3.4.19.12) (EC 3.4.22.69) (EC 3.6.4.12) (EC 3.6.4.13) (3C-like proteinase) (Growth factor-like peptide) (Guanine-N7 methyltransferase) (Helicase) (Host translation inhibitor nsp1) (Leader protein) (NendoU) (Non-structural protein 10) (Non-structural protein 2) (Non-structural protein 3) (Non-structural protein 4) (Non-structural protein 6) (Non-structural …	SARS coronavirus ExoN1	ATP-binding;Activation of host autophagy by virus;Decay of host mRNAs by virus;Endonuclease;Eukaryotic host gene expression shutoff by virus;Eukaryotic host translation shutoff by virus;Exonuclease;Helicase;Host cytoplasm;Host gene expression shutoff by virus;Host mRNA suppression by virus;Host membrane;Host-virus interaction;Hydrolase;Inhibition of host ISG15 by virus;Inhibition of host NF-kappa…	induction by virus of catabolism of host mRNA [GO:0039595]; induction by virus of host autophagy [GO:0039520]; methylation [GO:0032259]; modulation by virus of host protein ubiquitination [GO:0039648]; suppression by virus of host ISG15 activity [GO:0039579]; suppression by virus of host NF-kappaB transcription factor activity [GO:0039644]; suppression by virus of host type I interferon-mediated …	endoplasmic reticulum-Golgi intermediate compartment [GO:0005793]; host cell endoplasmic reticulum-Golgi intermediate compartment [GO:0044172]; host cell membrane [GO:0033644]; host cell perinuclear region of cytoplasm [GO:0044220]; integral component of membrane [GO:0016021]	ATP binding [GO:0005524]; cysteine-type endopeptidase activity [GO:0004197]; DNA helicase activity [GO:0003678]; endonuclease activity [GO:0004519]; exoribonuclease activity [GO:0004532]; G-quadruplex RNA binding [GO:0002151]; methyltransferase activity [GO:0008168]; RNA-directed 5'-3' RNA polymerase activity [GO:0003968]; RNA helicase activity [GO:0003724]; single-stranded RNA binding [GO:000372…						FUNCTION: Forms a hexadecamer with nsp7 (8 subunits of each) that may participate in viral replication by acting as a primase. Alternatively, may synthesize substantially longer products than oligonucleotide primers. {ECO:0000256|ARBA:ARBA00002182}.; FUNCTION: Forms a hexadecamer with nsp8 (8 subunits of each) that may participate in viral replication by acting as a primase. Alternatively, may sy…								Orthornavirae	283	53	2	3	0	0	0	0	1	7	4	0	0	0	0	0	0	0	0	0	0	0	0	0	0	0	0	1
E6V0J2	E6V0J2	Fmu (Sun) domain protein	Variovorax paradoxus (strain EPS)	Coiled coil;Methyltransferase;RNA-binding;S-adenosyl-L-methionine;Transferase	RNA methylation [GO:0001510]		methyltransferase activity [GO:0008168]; RNA binding [GO:0003723]							ACT_SITE 351; /note="Nucleophile"; /evidence="ECO:0000256|PROSITE-ProRule:PRU01023"		BINDING 251; /note="S-adenosyl-L-methionine"; /evidence="ECO:0000256|PROSITE-ProRule:PRU01023"; BINDING 298; /note="S-adenosyl-L-methionine"; /evidence="ECO:0000256|PROSITE-ProRule:PRU01023"						0	0	0	0	0	0	11	333	0	1	0	1	0	0	0	0	0	0	0	0	0	0	0	4	0	0	2	0
A8AQK5	A8AQK5	50S ribosomal protein L24	Citrobacter koseri (strain ATCC BAA-895 / CDC 4225-83 / SGSC4696)	RNA-binding;Reference proteome;Ribonucleoprotein;Ribosomal protein;rRNA-binding	translation [GO:0006412]	ribosome [GO:0005840]	rRNA binding [GO:0019843]; structural constituent of ribosome [GO:0003735]						FUNCTION: One of two assembly initiator proteins, it binds directly to the 5'-end of the 23S rRNA, where it nucleates assembly of the 50S subunit. {ECO:0000255|HAMAP-Rule:MF_01326}.; FUNCTION: One of the proteins that surrounds the polypeptide exit tunnel on the outside of the subunit. {ECO:0000255|HAMAP-Rule:MF_01326}.									0	0	254	92	0	0	0	0	0	0	0	0	0	0	0	0	0	0	0	0	0	0	0	12	0	0	0	0
C0MBT9	C0MBT9	50S ribosomal protein L1	Streptococcus equi subsp. equi (strain 4047)	RNA-binding;Repressor;Ribonucleoprotein;Ribosomal protein;Translation regulation;rRNA-binding;tRNA-binding	regulation of translation [GO:0006417]; translation [GO:0006412]	large ribosomal subunit [GO:0015934]	rRNA binding [GO:0019843]; structural constituent of ribosome [GO:0003735]; tRNA binding [GO:0000049]						FUNCTION: Binds directly to 23S rRNA. The L1 stalk is quite mobile in the ribosome, and is involved in E site tRNA release. {ECO:0000255|HAMAP-Rule:MF_01318}.; FUNCTION: Protein L1 is also a translational repressor protein, it controls the translation of the L11 operon by binding to its mRNA. {ECO:0000255|HAMAP-Rule:MF_01318}.									0	0	0	0	0	0	0	0	24	534	0	0	15	315	0	0	0	0	0	0	0	0	0	0	0	0	0	0
H2Y4I7	H2Y4I7	DNA-directed RNA polymerase subunit beta (EC 2.7.7.6)	Ciona savignyi (Pacific transparent sea squirt)	DNA-directed RNA polymerase;Metal-binding;Nucleotidyltransferase;Reference proteome;Transcription;Transferase;Zinc;Zinc-finger	transcription, DNA-templated [GO:0006351]		DNA binding [GO:0003677]; DNA-directed 5'-3' RNA polymerase activity [GO:0003899]; metal ion binding [GO:0046872]; ribonucleoside binding [GO:0032549]				CATALYTIC ACTIVITY: Reaction=a ribonucleoside 5'-triphosphate + RNA(n) = diphosphate + RNA(n+1); Xref=Rhea:RHEA:21248, Rhea:RHEA-COMP:11128, Rhea:RHEA-COMP:11129, ChEBI:CHEBI:33019, ChEBI:CHEBI:61557, ChEBI:CHEBI:83400; EC=2.7.7.6; Evidence={ECO:0000256|ARBA:ARBA00000097, ECO:0000256|RuleBase:RU363031};		FUNCTION: DNA-dependent RNA polymerase catalyzes the transcription of DNA into RNA using the four ribonucleoside triphosphates as substrates. {ECO:0000256|RuleBase:RU363031}.								Metazoa	7	0	89	0	241	0	0	0	0	0	0	0	0	0	0	0	0	0	0	0	0	0	0	0	0	0	0	0
Q07163	Q07163	Transposon TyH3 Gag-Pol polyprotein (Gag-Pol-p199) (TY1A-TY1B) (Transposon Ty1-H3 TYA-TYB polyprotein) (p190) [Cleaved into: Capsid protein (CA) (Gag-p45) (p54); Ty1 protease (PR) (EC 3.4.23.-) (Pol-p20) (p23); Integrase (IN) (Pol-p71) (p84) (p90); Reverse transcriptase/ribonuclease H (RT) (RT-RH) (EC 2.7.7.49) (EC 2.7.7.7) (EC 3.1.26.4) (Pol-p63) (p60)]	Saccharomyces cerevisiae (Baker's yeast)	ATP-binding;Aspartyl protease;Cytoplasm;DNA integration;DNA recombination;DNA-binding;DNA-directed DNA polymerase;Direct protein sequencing;Endonuclease;Hydrolase;Magnesium;Metal-binding;Multifunctional enzyme;Nuclease;Nucleotide-binding;Nucleotidyltransferase;Nucleus;Phosphoprotein;Protease;RNA-binding;RNA-directed DNA polymerase;Ribosomal frameshifting;Transferase;Transposable element;Transposi…	DNA integration [GO:0015074]; DNA recombination [GO:0006310]; transposition [GO:0032196]	cytoplasm [GO:0005737]; nucleus [GO:0005634]	aspartic-type endopeptidase activity [GO:0004190]; ATP binding [GO:0005524]; DNA binding [GO:0003677]; DNA-directed DNA polymerase activity [GO:0003887]; metal ion binding [GO:0046872]; RNA binding [GO:0003723]; RNA-directed DNA polymerase activity [GO:0003964]; RNA-DNA hybrid ribonuclease activity [GO:0004523]	METAL 671; /note="Magnesium; catalytic; for integrase activity"; /evidence="ECO:0000255|PROSITE-ProRule:PRU00457"; METAL 736; /note="Magnesium; catalytic; for integrase activity"; /evidence="ECO:0000255|PROSITE-ProRule:PRU00457"; METAL 1346; /note="Magnesium; catalytic; for reverse transcriptase activity"; /evidence="ECO:0000255|PROSITE-ProRule:PRU00457"; METAL 1427; /note="Magnesium; catalytic; …			CATALYTIC ACTIVITY: Reaction=a 2'-deoxyribonucleoside 5'-triphosphate + DNA(n) = diphosphate + DNA(n+1); Xref=Rhea:RHEA:22508, Rhea:RHEA-COMP:11130, Rhea:RHEA-COMP:11131, ChEBI:CHEBI:33019, ChEBI:CHEBI:61560, ChEBI:CHEBI:83828; EC=2.7.7.49; CATALYTIC ACTIVITY: Reaction=a 2'-deoxyribonucleoside 5'-triphosphate + DNA(n) = diphosphate + DNA(n+1); Xref=Rhea:RHEA:22508, Rhea:RHEA-COMP:11130, Rhea:RHEA…		FUNCTION: Capsid protein (CA) is the structural component of the virus-like particle (VLP), forming the shell that encapsulates the retrotransposons dimeric RNA genome. The particles are assembled from trimer-clustered units and there are holes in the capsid shells that allow for the diffusion of macromolecules. CA has also nucleocapsid-like chaperone activity, promoting primer tRNA(i)-Met anneal…	ACT_SITE 461; /note="For protease activity; shared with dimeric partner"; /evidence="ECO:0000255|PROSITE-ProRule:PRU10094"							Fungi	449	490	0	0	1	0	0	0	0	0	0	0	0	0	0	0	60	0	6	0	14	0	58	767	0	0	0	0
J9TBE8	J9TBE8	2'-O-methyltransferase (EC 2.7.7.48) (EC 3.4.19.12) (EC 3.4.22.69) (EC 3.6.4.12) (EC 3.6.4.13) (3C-like proteinase) (Growth factor-like peptide) (Guanine-N7 methyltransferase) (Helicase) (Host translation inhibitor nsp1) (Leader protein) (NendoU) (Non-structural protein 10) (Non-structural protein 2) (Non-structural protein 3) (Non-structural protein 4) (Non-structural protein 6) (Non-structural …	Severe acute respiratory syndrome coronavirus (SARS-CoV)	ATP-binding;Activation of host autophagy by virus;Decay of host mRNAs by virus;Endonuclease;Eukaryotic host gene expression shutoff by virus;Eukaryotic host translation shutoff by virus;Exonuclease;Helicase;Host cytoplasm;Host gene expression shutoff by virus;Host mRNA suppression by virus;Host membrane;Host-virus interaction;Hydrolase;Inhibition of host ISG15 by virus;Inhibition of host NF-kappa…	induction by virus of catabolism of host mRNA [GO:0039595]; induction by virus of host autophagy [GO:0039520]; methylation [GO:0032259]; modulation by virus of host protein ubiquitination [GO:0039648]; suppression by virus of host ISG15 activity [GO:0039579]; suppression by virus of host NF-kappaB transcription factor activity [GO:0039644]; suppression by virus of host type I interferon-mediated …	endoplasmic reticulum-Golgi intermediate compartment [GO:0005793]; host cell endoplasmic reticulum-Golgi intermediate compartment [GO:0044172]; host cell membrane [GO:0033644]; host cell perinuclear region of cytoplasm [GO:0044220]; integral component of membrane [GO:0016021]	ATP binding [GO:0005524]; cysteine-type endopeptidase activity [GO:0004197]; DNA helicase activity [GO:0003678]; endonuclease activity [GO:0004519]; exoribonuclease activity [GO:0004532]; G-quadruplex RNA binding [GO:0002151]; methyltransferase activity [GO:0008168]; RNA-directed 5'-3' RNA polymerase activity [GO:0003968]; RNA helicase activity [GO:0003724]; single-stranded RNA binding [GO:000372…						FUNCTION: Forms a hexadecamer with nsp7 (8 subunits of each) that may participate in viral replication by acting as a primase. Alternatively, may synthesize substantially longer products than oligonucleotide primers. {ECO:0000256|ARBA:ARBA00002182}.; FUNCTION: Forms a hexadecamer with nsp8 (8 subunits of each) that may participate in viral replication by acting as a primase. Alternatively, may sy…								Orthornavirae	158	157	7	5	1	1	0	0	0	2	1	2	0	0	2	0	0	0	0	0	0	0	0	0	0	0	0	0
P0CQ73	P0CQ73	ATP-dependent RNA helicase FAL1 (EC 3.6.4.13)	Cryptococcus neoformans var. neoformans serotype D (strain B-3501A) (Filobasidiella neoformans)	ATP-binding;Helicase;Hydrolase;Nucleotide-binding;Nucleus;RNA-binding;Ribosome biogenesis;rRNA processing	maturation of SSU-rRNA from tricistronic rRNA transcript (SSU-rRNA, 5.8S rRNA, LSU-rRNA) [GO:0000462]	FAL1-SGD1 complex [GO:0097078]; nucleolus [GO:0005730]; preribosome, small subunit precursor [GO:0030688]	ATP binding [GO:0005524]; hydrolase activity [GO:0016787]; RNA binding [GO:0003723]; RNA helicase activity [GO:0003724]		NP_BIND 67..74; /note="ATP"; /evidence="ECO:0000255|PROSITE-ProRule:PRU00541"		CATALYTIC ACTIVITY: Reaction=ATP + H2O = ADP + H(+) + phosphate; Xref=Rhea:RHEA:13065, ChEBI:CHEBI:15377, ChEBI:CHEBI:15378, ChEBI:CHEBI:30616, ChEBI:CHEBI:43474, ChEBI:CHEBI:456216; EC=3.6.4.13;		FUNCTION: ATP-dependent RNA helicase involved in 40S ribosomal subunit biogenesis. Required for the processing and cleavage of 35S pre-rRNA at sites A0, A1, and A2, leading to mature 18S rRNA (By similarity). {ECO:0000250}.								Fungi	0	0	18	318	0	0	0	0	0	0	0	0	0	0	0	0	0	0	9	0	0	0	6	0	0	0	0	0
J2SYE8	J2SYE8	Ribonuclease R (RNase R) (EC 3.1.13.1)	Variovorax sp. CF313	Cytoplasm;Exonuclease;Hydrolase;Nuclease;RNA-binding		cytoplasm [GO:0005737]	exoribonuclease II activity [GO:0008859]; RNA binding [GO:0003723]				CATALYTIC ACTIVITY: Reaction=Exonucleolytic cleavage in the 3'- to 5'-direction to yield nucleoside 5'-phosphates.; EC=3.1.13.1; Evidence={ECO:0000256|ARBA:ARBA00001849, ECO:0000256|HAMAP-Rule:MF_01895};		FUNCTION: 3'-5' exoribonuclease that releases 5'-nucleoside monophosphates and is involved in maturation of structured RNAs. {ECO:0000256|HAMAP-Rule:MF_01895}.									1	0	0	0	235	93	0	0	0	0	0	0	0	0	0	0	0	0	0	0	0	0	0	6	0	0	0	0
Q67IK9	Q67IK9	Ribosomal protein S7	Ensete ventricosum (Abyssinian banana) (Musa ensete)	Chloroplast;Plastid;RNA-binding;Ribonucleoprotein;Ribosomal protein;rRNA-binding	translation [GO:0006412]	chloroplast [GO:0009507]; small ribosomal subunit [GO:0015935]	rRNA binding [GO:0019843]; structural constituent of ribosome [GO:0003735]														Viridiplantae	0	0	264	63	0	0	0	0	0	0	0	0	0	0	0	0	0	0	0	0	3	0	0	0	0	0	0	0
D1NFR0	A0A7G2JYI4	3,4-dihydroxy-2-butanone 4-phosphate synthase (DHBP synthase) (EC 4.1.99.12)	Haemophilus influenzae HK1212	Isomerase;Lyase;Magnesium;Manganese;Metal-binding;Riboflavin biosynthesis	riboflavin biosynthetic process [GO:0009231]		3,4-dihydroxy-2-butanone-4-phosphate synthase activity [GO:0008686]; isomerase activity [GO:0016853]; metal ion binding [GO:0046872]			PATHWAY: Cofactor biosynthesis; riboflavin biosynthesis. {ECO:0000256|ARBA:ARBA00005104}.; PATHWAY: Cofactor biosynthesis; riboflavin biosynthesis; 2-hydroxy-3-oxobutyl phosphate from D-ribulose 5-phosphate: step 1/1. {ECO:0000256|ARBA:ARBA00004904, ECO:0000256|RuleBase:RU003843}.	CATALYTIC ACTIVITY: Reaction=D-ribulose 5-phosphate = (2S)-2-hydroxy-3-oxobutyl phosphate + formate + H(+); Xref=Rhea:RHEA:18457, ChEBI:CHEBI:15378, ChEBI:CHEBI:15740, ChEBI:CHEBI:58121, ChEBI:CHEBI:58830; EC=4.1.99.12; Evidence={ECO:0000256|ARBA:ARBA00000141, ECO:0000256|RuleBase:RU003843};		FUNCTION: Catalyzes the conversion of D-ribulose 5-phosphate to formate and 3,4-dihydroxy-2-butanone 4-phosphate. {ECO:0000256|ARBA:ARBA00002284, ECO:0000256|RuleBase:RU003843}.					COFACTOR: Name=Mg(2+); Xref=ChEBI:CHEBI:18420; Evidence={ECO:0000256|RuleBase:RU003843}; Name=Mn(2+); Xref=ChEBI:CHEBI:29035; Evidence={ECO:0000256|RuleBase:RU003843}; Note=Binds 2 divalent metal cations per subunit. Magnesium or manganese. {ECO:0000256|RuleBase:RU003843};				25	0	125	0	170	0	0	0	0	14	0	0	2	1	0	0	2	0	0	0	0	0	0	12	0	0	0	0
Q4L7Z9	Q4L7Z9	Peptide chain release factor 1 (RF-1)	Staphylococcus haemolyticus (strain JCSC1435)	Cytoplasm;Methylation;Protein biosynthesis;Reference proteome		cytoplasm [GO:0005737]	translation release factor activity, codon specific [GO:0016149]						FUNCTION: Peptide chain release factor 1 directs the termination of translation in response to the peptide chain termination codons UAG and UAA. {ECO:0000255|HAMAP-Rule:MF_00093}.									0	0	0	0	66	256	0	0	0	0	0	0	0	0	0	0	0	0	0	0	0	0	0	0	0	0	0	0
V8IE25	V8IE25	Methionine--tRNA ligase (EC 6.1.1.10) (Methionyl-tRNA synthetase) (MetRS)	Streptococcus mitis 27/7	ATP-binding;Aminoacyl-tRNA synthetase;Cytoplasm;Ligase;Nucleotide-binding;Protein biosynthesis;RNA-binding;tRNA-binding	methionyl-tRNA aminoacylation [GO:0006431]	cytoplasm [GO:0005737]	ATP binding [GO:0005524]; methionine-tRNA ligase activity [GO:0004825]; tRNA binding [GO:0000049]				CATALYTIC ACTIVITY: Reaction=ATP + L-methionine + tRNA(Met) = AMP + diphosphate + L-methionyl-tRNA(Met); Xref=Rhea:RHEA:13481, Rhea:RHEA-COMP:9667, Rhea:RHEA-COMP:9698, ChEBI:CHEBI:30616, ChEBI:CHEBI:33019, ChEBI:CHEBI:57844, ChEBI:CHEBI:78442, ChEBI:CHEBI:78530, ChEBI:CHEBI:456215; EC=6.1.1.10; Evidence={ECO:0000256|ARBA:ARBA00001234, ECO:0000256|HAMAP-Rule:MF_01228};		FUNCTION: Is required not only for elongation of protein synthesis but also for the initiation of all mRNA translation through initiator tRNA(fMet) aminoacylation. {ECO:0000256|ARBA:ARBA00003314, ECO:0000256|HAMAP-Rule:MF_01228}.									0	0	0	0	0	0	0	0	36	744	0	0	20	676	0	0	0	0	0	0	0	0	0	0	0	0	0	0
J3CTG2	J3CTG2	Pseudouridine synthase (EC 5.4.99.-)	Variovorax sp. CF313	Isomerase;RNA-binding	pseudouridine synthesis [GO:0001522]		pseudouridine synthase activity [GO:0009982]; RNA binding [GO:0003723]				CATALYTIC ACTIVITY: Reaction=a uridine in RNA = a pseudouridine in RNA; Xref=Rhea:RHEA:48348, Rhea:RHEA-COMP:12068, Rhea:RHEA-COMP:12069, ChEBI:CHEBI:65314, ChEBI:CHEBI:65315; Evidence={ECO:0000256|RuleBase:RU362028};		FUNCTION: Responsible for synthesis of pseudouridine from uracil. {ECO:0000256|RuleBase:RU362028}.	ACT_SITE 170; /evidence="ECO:0000256|PIRSR:PIRSR606225-1"								1	0	11	4	0	0	0	0	12	294	0	0	0	0	0	0	1	0	0	0	0	0	0	9	0	0	0	2
J2JNC6	J2JNC6	Pseudouridylate synthase, 16S rRNA	Variovorax sp. CF313	RNA-binding	pseudouridine synthesis [GO:0001522]		pseudouridine synthase activity [GO:0009982]; RNA binding [GO:0003723]															0	0	0	0	175	141	0	0	0	2	0	0	0	1	0	0	2	0	0	0	0	0	0	1	0	0	0	0
B1Y0U3	B1Y0U3	Elongation factor P (EF-P)	Leptothrix cholodnii (strain ATCC 51168 / LMG 8142 / SP-6) (Leptothrix discophora (strain SP-6))	Cytoplasm;Elongation factor;Protein biosynthesis;Reference proteome		cytoplasm [GO:0005737]	translation elongation factor activity [GO:0003746]			PATHWAY: Protein biosynthesis; polypeptide chain elongation. {ECO:0000255|HAMAP-Rule:MF_00141}.			FUNCTION: Involved in peptide bond synthesis. Stimulates efficient translation and peptide-bond synthesis on native or reconstituted 70S ribosomes in vitro. Probably functions indirectly by altering the affinity of the ribosome for aminoacyl-tRNA, thus increasing their reactivity as acceptors for peptidyl transferase. {ECO:0000255|HAMAP-Rule:MF_00141}.									0	0	115	198	1	1	0	0	0	0	0	0	0	0	0	0	0	0	0	0	0	0	0	0	0	0	0	0
A9V1H6	A9V1H6	Predicted protein	Monosiga brevicollis (Choanoflagellate)	Coiled coil;Endoplasmic reticulum;Ion channel;Ion transport;Ligand-gated ion channel;Membrane;Receptor;Reference proteome;Repeat;Transmembrane;Transmembrane helix;Transport	release of sequestered calcium ion into cytosol [GO:0051209]	cytoplasmic vesicle membrane [GO:0030659]; endoplasmic reticulum membrane [GO:0005789]; integral component of membrane [GO:0016021]; plasma membrane [GO:0005886]	calcium ion binding [GO:0005509]; inositol 1,4,5 trisphosphate binding [GO:0070679]; inositol 1,4,5-trisphosphate-sensitive calcium-release channel activity [GO:0005220]															12	1	10	0	0	0	19	283	0	1	7	0	0	0	0	0	2	1	2	0	4	0	1	0	1	0	0	0
K1M3Q5	K1M3Q5	Deleted.																				162	152	0	0	0	0	0	0	0	0	0	0	0	0	0	0	0	0	0	0	0	0	0	0	0	0	0	0
L2F919	L2F919	50S ribosomal protein L16	Moraxella macacae 0408225	RNA-binding;Reference proteome;Ribonucleoprotein;Ribosomal protein;rRNA-binding;tRNA-binding	translation [GO:0006412]	ribosome [GO:0005840]	rRNA binding [GO:0019843]; structural constituent of ribosome [GO:0003735]; tRNA binding [GO:0000049]						FUNCTION: Binds 23S rRNA and is also seen to make contacts with the A and possibly P site tRNAs. {ECO:0000256|HAMAP-Rule:MF_01342, ECO:0000256|RuleBase:RU004414}.									138	177	0	0	0	0	0	0	0	0	0	0	0	0	0	0	0	0	0	0	0	0	0	0	3	0	0	0
A7UIZ9	A7UIZ9	NendoU (EC 3.6.4.13) (Non-structural protein 2) (Non-structural protein 4) (Non-structural protein 8) (ORF1ab polyprotein) (Putative 2'-O-methyl transferase) (RNA-directed RNA polymerase) (Replicase polyprotein 1ab) (Uridylate-specific endoribonuclease) (nsp15) (nsp16) (Fragment)	Transmissible gastroenteritis virus	ATP-binding;Helicase;Hydrolase;Membrane;Metal-binding;Methyltransferase;Nucleotide-binding;Nucleotidyltransferase;RNA-directed RNA polymerase;Ribosomal frameshifting;Transferase;Zinc;Zinc-finger	methylation [GO:0032259]; transcription, DNA-templated [GO:0006351]	host cell membrane [GO:0033644]; membrane [GO:0016020]	ATP binding [GO:0005524]; exoribonuclease activity [GO:0004532]; methyltransferase activity [GO:0008168]; RNA binding [GO:0003723]; RNA-directed 5'-3' RNA polymerase activity [GO:0003968]; RNA helicase activity [GO:0003724]; zinc ion binding [GO:0008270]						FUNCTION: NendoU is a Mn(2+)-dependent, uridylate-specific enzyme, which leaves 2'-3'-cyclic phosphates 5' to the cleaved bond. {ECO:0000256|ARBA:ARBA00002136}.; FUNCTION: The replicase polyprotein of coronaviruses is a multifunctional protein: it contains the activities necessary for the transcription of negative stranded RNA, leader RNA, subgenomic mRNAs and progeny virion RNA as well as protei…								Orthornavirae	16	270	4	23	0	0	0	0	0	0	0	3	0	0	0	0	0	0	0	0	0	0	0	0	0	0	0	0
Q692E5	Q692E5	3C-like proteinase (EC 3.4.19.12) (EC 3.4.22.69) (Growth factor-like peptide) (Leader protein) (Non-structural protein 10) (Non-structural protein 2) (Non-structural protein 3) (Non-structural protein 4) (Non-structural protein 6) (Non-structural protein 7) (Non-structural protein 8) (Non-structural protein 9) (Papain-like proteinase) (p65 homolog)	SARS coronavirus TJF	Activation of host autophagy by virus;Decay of host mRNAs by virus;Eukaryotic host gene expression shutoff by virus;Eukaryotic host translation shutoff by virus;Host cytoplasm;Host gene expression shutoff by virus;Host mRNA suppression by virus;Host membrane;Host-virus interaction;Hydrolase;Inhibition of host ISG15 by virus;Inhibition of host innate immune response by virus;Inhibition of host int…	induction by virus of catabolism of host mRNA [GO:0039595]; induction by virus of host autophagy [GO:0039520]; modulation by virus of host protein ubiquitination [GO:0039648]; suppression by virus of host gene expression [GO:0039657]; suppression by virus of host ISG15 activity [GO:0039579]; suppression by virus of host type I interferon-mediated signaling pathway [GO:0039502]; viral genome repli…	host cell membrane [GO:0033644]; host cell perinuclear region of cytoplasm [GO:0044220]; integral component of membrane [GO:0016021]	cysteine-type endopeptidase activity [GO:0004197]; G-quadruplex RNA binding [GO:0002151]; single-stranded RNA binding [GO:0003727]; thiol-dependent deubiquitinase [GO:0004843]; transferase activity [GO:0016740]; zinc ion binding [GO:0008270]														Orthornavirae	194	106	7	3	0	0	0	0	0	3	1	5	0	0	0	0	0	0	0	0	0	0	0	0	0	0	1	0
F9PAP4	F9PAP4	30S ribosomal protein S7	Streptococcus constellatus subsp. pharyngis SK1060 = CCUG 46377	RNA-binding;Ribonucleoprotein;Ribosomal protein;rRNA-binding;tRNA-binding	translation [GO:0006412]	small ribosomal subunit [GO:0015935]	rRNA binding [GO:0019843]; structural constituent of ribosome [GO:0003735]; tRNA binding [GO:0000049]						FUNCTION: One of the primary rRNA binding proteins, it binds directly to 16S rRNA where it nucleates assembly of the head domain of the 30S subunit. Is located at the subunit interface close to the decoding center, probably blocks exit of the E-site tRNA. {ECO:0000256|HAMAP-Rule:MF_00480}.									0	0	297	36	0	0	0	0	0	0	0	0	3	33	0	0	0	0	0	0	0	0	0	0	0	0	0	0
W8I8X1	W8I8X1	Peptide chain release factor 3	Ensifer adhaerens OV14	GTP-binding;Nucleotide-binding;Plasmid;Protein biosynthesis;Reference proteome	translation [GO:0006412]		GTPase activity [GO:0003924]; GTP binding [GO:0005525]															0	0	230	79	0	0	0	0	0	0	0	0	0	0	0	0	0	0	0	0	0	0	0	0	0	0	0	0
A9V7J6	A9V7J6	Non-reducing end alpha-L-arabinofuranosidase (EC 3.2.1.55)	Monosiga brevicollis (Choanoflagellate)	Hydrolase;Membrane;Reference proteome;Transmembrane;Transmembrane helix	L-arabinose metabolic process [GO:0046373]	integral component of membrane [GO:0016021]	alpha-L-arabinofuranosidase activity [GO:0046556]				CATALYTIC ACTIVITY: Reaction=Hydrolysis of terminal non-reducing alpha-L-arabinofuranoside residues in alpha-L-arabinosides.; EC=3.2.1.55; Evidence={ECO:0000256|ARBA:ARBA00001462};											41	0	11	0	0	0	25	280	0	2	49	0	0	4	0	0	5	4	8	1	6	1	0	0	0	0	1	0
A4QU31	A4QU31	ATP-dependent RNA helicase FAL1 (EC 3.6.4.13)	Magnaporthe oryzae (strain 70-15 / ATCC MYA-4617 / FGSC 8958) (Rice blast fungus) (Pyricularia oryzae)	ATP-binding;Helicase;Hydrolase;Nucleotide-binding;Nucleus;RNA-binding;Reference proteome;Ribosome biogenesis;rRNA processing	rRNA processing [GO:0006364]	nucleolus [GO:0005730]	ATP binding [GO:0005524]; hydrolase activity [GO:0016787]; RNA binding [GO:0003723]; RNA helicase activity [GO:0003724]		NP_BIND 71..78; /note="ATP"; /evidence="ECO:0000255|PROSITE-ProRule:PRU00541"		CATALYTIC ACTIVITY: Reaction=ATP + H2O = ADP + H(+) + phosphate; Xref=Rhea:RHEA:13065, ChEBI:CHEBI:15377, ChEBI:CHEBI:15378, ChEBI:CHEBI:30616, ChEBI:CHEBI:43474, ChEBI:CHEBI:456216; EC=3.6.4.13;		FUNCTION: ATP-dependent RNA helicase involved in 40S ribosomal subunit biogenesis. Required for the processing and cleavage of 35S pre-rRNA at sites A0, A1, and A2, leading to mature 18S rRNA (By similarity). {ECO:0000250}.								Fungi	0	0	94	213	0	0	0	0	0	0	0	0	0	0	0	0	0	0	0	0	0	0	0	0	0	0	0	0
P17294	P17294	Cyanelle 30S ribosomal protein S12	Cyanophora paradoxa	Cyanelle;Plastid;RNA-binding;Ribonucleoprotein;Ribosomal protein;rRNA-binding	translation [GO:0006412]	cyanelle [GO:0009842]; small ribosomal subunit [GO:0015935]	rRNA binding [GO:0019843]; structural constituent of ribosome [GO:0003735]						FUNCTION: With S4 and S5 plays an important role in translational accuracy. Located at the interface of the 30S and 50S subunits (By similarity). {ECO:0000250}.									9	6	24	267	0	0	0	0	0	0	0	0	0	0	0	0	0	0	0	0	0	0	0	0	0	0	0	0
C5CQ87	C5CQ87	30S ribosomal protein S14	Variovorax paradoxus (strain S110)	RNA-binding;Ribonucleoprotein;Ribosomal protein;rRNA-binding	translation [GO:0006412]	ribosome [GO:0005840]	rRNA binding [GO:0019843]; structural constituent of ribosome [GO:0003735]						FUNCTION: Binds 16S rRNA, required for the assembly of 30S particles and may also be responsible for determining the conformation of the 16S rRNA at the A site. {ECO:0000256|ARBA:ARBA00003686, ECO:0000256|HAMAP-Rule:MF_00537}.									0	0	0	0	306	0	0	0	0	0	0	0	0	0	0	0	0	0	0	0	0	0	0	0	0	0	0	0
Q7VQE1	Q7VQE1	50S ribosomal protein L16	Blochmannia floridanus	RNA-binding;Reference proteome;Ribonucleoprotein;Ribosomal protein;rRNA-binding;tRNA-binding	translation [GO:0006412]	ribosome [GO:0005840]	rRNA binding [GO:0019843]; structural constituent of ribosome [GO:0003735]; tRNA binding [GO:0000049]						FUNCTION: Binds 23S rRNA and is also seen to make contacts with the A and possibly P site tRNAs. {ECO:0000255|HAMAP-Rule:MF_01342}.									0	0	0	0	9	297	0	0	0	0	0	0	0	0	0	0	0	0	0	0	0	0	0	0	0	0	0	0
M4Q507	M4Q507	S50-RNase (Fragment)	Prunus dulcis (Almond) (Amygdalus dulcis)	Signal			ribonuclease T2 activity [GO:0033897]; RNA binding [GO:0003723]														Viridiplantae	3	1	272	65	9	3	0	0	0	0	2	0	0	0	0	0	9	0	0	0	0	0	2	59	0	0	0	0
D2E1L9	D2E1L9	2'-O-methyltransferase (EC 2.7.7.48) (EC 3.4.19.12) (EC 3.4.22.69) (EC 3.6.4.12) (EC 3.6.4.13) (3C-like proteinase) (Growth factor-like peptide) (Guanine-N7 methyltransferase) (Helicase) (Host translation inhibitor nsp1) (Leader protein) (NendoU) (Non-structural protein 10) (Non-structural protein 2) (Non-structural protein 3) (Non-structural protein 4) (Non-structural protein 6) (Non-structural …	SARS coronavirus wtic-MB	ATP-binding;Activation of host autophagy by virus;Decay of host mRNAs by virus;Endonuclease;Eukaryotic host gene expression shutoff by virus;Eukaryotic host translation shutoff by virus;Exonuclease;Helicase;Host cytoplasm;Host gene expression shutoff by virus;Host mRNA suppression by virus;Host membrane;Host-virus interaction;Hydrolase;Inhibition of host ISG15 by virus;Inhibition of host NF-kappa…	induction by virus of catabolism of host mRNA [GO:0039595]; induction by virus of host autophagy [GO:0039520]; methylation [GO:0032259]; modulation by virus of host protein ubiquitination [GO:0039648]; suppression by virus of host ISG15 activity [GO:0039579]; suppression by virus of host NF-kappaB transcription factor activity [GO:0039644]; suppression by virus of host type I interferon-mediated …	endoplasmic reticulum-Golgi intermediate compartment [GO:0005793]; host cell endoplasmic reticulum-Golgi intermediate compartment [GO:0044172]; host cell membrane [GO:0033644]; host cell perinuclear region of cytoplasm [GO:0044220]; integral component of membrane [GO:0016021]	ATP binding [GO:0005524]; cysteine-type endopeptidase activity [GO:0004197]; DNA helicase activity [GO:0003678]; endonuclease activity [GO:0004519]; exoribonuclease activity [GO:0004532]; G-quadruplex RNA binding [GO:0002151]; methyltransferase activity [GO:0008168]; RNA-directed 5'-3' RNA polymerase activity [GO:0003968]; RNA helicase activity [GO:0003724]; single-stranded RNA binding [GO:000372…						FUNCTION: Forms a hexadecamer with nsp7 (8 subunits of each) that may participate in viral replication by acting as a primase. Alternatively, may synthesize substantially longer products than oligonucleotide primers. {ECO:0000256|ARBA:ARBA00002182}.; FUNCTION: Forms a hexadecamer with nsp8 (8 subunits of each) that may participate in viral replication by acting as a primase. Alternatively, may sy…								Orthornavirae	187	90	17	0	0	0	0	0	1	10	0	2	0	0	0	0	0	0	0	0	0	0	0	0	0	0	0	2
C5NWV3	C5NWV3	30S ribosomal protein S7	Gemella haemolysans ATCC 10379	RNA-binding;Ribonucleoprotein;Ribosomal protein;rRNA-binding;tRNA-binding	translation [GO:0006412]	small ribosomal subunit [GO:0015935]	rRNA binding [GO:0019843]; structural constituent of ribosome [GO:0003735]; tRNA binding [GO:0000049]						FUNCTION: One of the primary rRNA binding proteins, it binds directly to 16S rRNA where it nucleates assembly of the head domain of the 30S subunit. Is located at the subunit interface close to the decoding center, probably blocks exit of the E-site tRNA. {ECO:0000256|HAMAP-Rule:MF_00480}.									0	0	36	270	6	0	0	0	0	0	0	0	0	13	0	0	0	0	0	0	0	0	0	0	0	0	0	0
A7ZS62	A7ZS62	30S ribosomal protein S15	Escherichia coli O139:H28 (strain E24377A / ETEC)	RNA-binding;Ribonucleoprotein;Ribosomal protein;rRNA-binding	translation [GO:0006412]	ribosome [GO:0005840]	rRNA binding [GO:0019843]; structural constituent of ribosome [GO:0003735]						FUNCTION: One of the primary rRNA binding proteins, it binds directly to 16S rRNA where it helps nucleate assembly of the platform of the 30S subunit by binding and bridging several RNA helices of the 16S rRNA. {ECO:0000255|HAMAP-Rule:MF_01343}.; FUNCTION: Forms an intersubunit bridge (bridge B4) with the 23S rRNA of the 50S subunit in the ribosome. {ECO:0000255|HAMAP-Rule:MF_01343}.									158	144	0	0	0	0	0	0	0	0	0	0	0	0	0	0	0	0	0	0	0	0	0	4	0	0	0	0
A5A6M2	A5A6M2	Annexin A1 (Annexin-1)	Pan troglodytes (Chimpanzee)	Acetylation;Adaptive immunity;Annexin;Calcium;Calcium/phospholipid-binding;Cell membrane;Cell projection;Cilium;Cytoplasm;Cytoplasmic vesicle;Disulfide bond;Endosome;Immunity;Inflammatory response;Innate immunity;Isopeptide bond;Membrane;Metal-binding;Nucleus;Phospholipase A2 inhibitor;Phosphoprotein;Reference proteome;Repeat;Secreted;Ubl conjugation	actin cytoskeleton reorganization [GO:0031532]; adaptive immune response [GO:0002250]; alpha-beta T cell differentiation [GO:0046632]; arachidonic acid secretion [GO:0050482]; cell surface receptor signaling pathway [GO:0007166]; cellular response to glucocorticoid stimulus [GO:0071385]; cellular response to hydrogen peroxide [GO:0070301]; cellular response to vascular endothelial growth factor s…	apical plasma membrane [GO:0016324]; basolateral plasma membrane [GO:0016323]; cytoplasm [GO:0005737]; cytoplasmic vesicle membrane [GO:0030659]; early endosome membrane [GO:0031901]; extracellular exosome [GO:0070062]; extracellular space [GO:0005615]; extrinsic component of endosome membrane [GO:0031313]; extrinsic component of external side of plasma membrane [GO:0031232]; lateral plasma membr…	calcium-dependent phospholipid binding [GO:0005544]; calcium ion binding [GO:0005509]; phospholipase A2 inhibitor activity [GO:0019834]	METAL 59; /note="Calcium 1; via carbonyl oxygen"; /evidence="ECO:0000250|UniProtKB:P19619"; METAL 60; /note="Calcium 1; via carbonyl oxygen"; /evidence="ECO:0000250|UniProtKB:P19619"; METAL 62; /note="Calcium 1"; /evidence="ECO:0000250|UniProtKB:P19619"; METAL 97; /note="Calcium 2; via carbonyl oxygen"; /evidence="ECO:0000250|UniProtKB:P19619"; METAL 100; /note="Calcium 2; via carbonyl oxygen"; /…					FUNCTION: Plays important roles in the innate immune response as effector of glucocorticoid-mediated responses and regulator of the inflammatory process. Has anti-inflammatory activity. Plays a role in glucocorticoid-mediated down-regulation of the early phase of the inflammatory response. Promotes resolution of inflammation and wound healing (By similarity). Functions at least in part by activat…								Metazoa	0	2	20	281	0	0	0	0	0	4	0	12	0	0	0	0	0	0	0	0	0	0	0	0	0	0	0	0
T1XJ06	T1XJ06	Ribosomal RNA small subunit methyltransferase A (EC 2.1.1.182) (16S rRNA (adenine(1518)-N(6)/adenine(1519)-N(6))-dimethyltransferase) (16S rRNA dimethyladenosine transferase) (16S rRNA dimethylase) (S-adenosylmethionine-6-N', N'-adenosyl(rRNA) dimethyltransferase)	Variovorax paradoxus B4	Cytoplasm;Methyltransferase;RNA-binding;S-adenosyl-L-methionine;Transferase;rRNA processing		cytoplasm [GO:0005737]	16S rRNA (adenine(1518)-N(6)/adenine(1519)-N(6))-dimethyltransferase activity [GO:0052908]; RNA binding [GO:0003723]				CATALYTIC ACTIVITY: Reaction=adenosine(1518)/adenosine(1519) in 16S rRNA + 4 S-adenosyl-L-methionine = 4 H(+) + N(6)-dimethyladenosine(1518)/N(6)-dimethyladenosine(1519) in 16S rRNA + 4 S-adenosyl-L-homocysteine; Xref=Rhea:RHEA:19609, Rhea:RHEA-COMP:10232, Rhea:RHEA-COMP:10233, ChEBI:CHEBI:15378, ChEBI:CHEBI:57856, ChEBI:CHEBI:59789, ChEBI:CHEBI:74411, ChEBI:CHEBI:74493; EC=2.1.1.182; Evidence={E…		FUNCTION: Specifically dimethylates two adjacent adenosines (A1518 and A1519) in the loop of a conserved hairpin near the 3'-end of 16S rRNA in the 30S particle. May play a critical role in biogenesis of 30S subunits. {ECO:0000256|HAMAP-Rule:MF_00607}.			BINDING 12; /note="S-adenosyl-L-methionine; via carbonyl oxygen"; /evidence="ECO:0000256|HAMAP-Rule:MF_00607, ECO:0000256|PROSITE-ProRule:PRU01026"; BINDING 14; /note="S-adenosyl-L-methionine; via amide nitrogen"; /evidence="ECO:0000256|HAMAP-Rule:MF_00607, ECO:0000256|PROSITE-ProRule:PRU01026"; BINDING 39; /note="S-adenosyl-L-methionine; via carbonyl oxygen"; /evidence="ECO:0000256|HAMAP-Rule:MF…						0	0	0	0	188	109	0	0	0	0	0	0	0	0	0	0	0	0	0	0	0	0	0	0	0	0	0	0
O55142	O55142	60S ribosomal protein L35a	Mus musculus (Mouse)	3D-structure;Acetylation;Reference proteome;Ribonucleoprotein;Ribosomal protein	cytoplasmic translation [GO:0002181]; ribosomal large subunit biogenesis [GO:0042273]; rRNA processing [GO:0006364]	cytosol [GO:0005829]; cytosolic large ribosomal subunit [GO:0022625]; mitochondrion [GO:0005739]	ribonucleoprotein complex binding [GO:0043021]; structural constituent of ribosome [GO:0003735]						FUNCTION: Required for the proliferation and viability of hematopoietic cells. Plays a role in 60S ribosomal subunit formation. The protein was found to bind to both initiator and elongator tRNAs and consequently was assigned to the P site or P and A site. {ECO:0000250}.								Metazoa	0	16	14	238	0	0	0	0	0	46	0	26	0	0	0	0	0	0	0	0	0	0	0	0	0	0	4	0
B1T003	B1T003	YD repeat protein	Burkholderia ambifaria MEX-5		pathogenesis [GO:0009405]		hydrolase activity, acting on ester bonds [GO:0016788]; ribosome binding [GO:0043022]; RNA binding [GO:0003723]															0	0	154	40	139	1	0	0	0	0	0	0	0	0	0	0	3	0	2	0	1	0	5	45	0	0	0	0
C5CP60	C5CP60	30S ribosomal protein S12	Variovorax paradoxus (strain S110)	Methylation;RNA-binding;Ribonucleoprotein;Ribosomal protein;rRNA-binding;tRNA-binding	translation [GO:0006412]	small ribosomal subunit [GO:0015935]	rRNA binding [GO:0019843]; structural constituent of ribosome [GO:0003735]; tRNA binding [GO:0000049]						FUNCTION: With S4 and S5 plays an important role in translational accuracy. {ECO:0000255|HAMAP-Rule:MF_00403}.; FUNCTION: Interacts with and stabilizes bases of the 16S rRNA that are involved in tRNA selection in the A site and with the mRNA backbone. Located at the interface of the 30S and 50S subunits, it traverses the body of the 30S subunit contacting proteins on the other side and probably h…									0	0	222	66	0	0	0	0	0	0	0	0	0	0	0	0	0	0	0	0	0	0	0	0	0	0	0	0
L8HD98	L8HD98	Ribosomal protein S19, putative (Fragment)	Acanthamoeba castellanii str. Neff	Reference proteome;Ribonucleoprotein;Ribosomal protein	translation [GO:0006412]	small ribosomal subunit [GO:0015935]	RNA binding [GO:0003723]; structural constituent of ribosome [GO:0003735]															0	0	0	0	147	144	0	0	0	0	0	0	0	0	0	0	2	0	1	0	0	0	2	0	0	0	0	0
A9VAQ6	A9VAQ6	Predicted protein	Monosiga brevicollis (Choanoflagellate)	Coiled coil;Reference proteome	double-strand break repair via homologous recombination [GO:0000724]; mitotic cytokinesis [GO:0000281]; regulation of cytokinesis [GO:0032465]	centrosome [GO:0005813]; midbody [GO:0030496]	phosphatidylinositol-3-phosphate binding [GO:0032266]															70	0	66	0	2	0	10	258	0	45	230	4	0	8	0	0	0	0	1	0	0	1	0	0	2	0	13	0
A1TWF5	A1TWF5	Ribosomal RNA small subunit methyltransferase A (EC 2.1.1.182) (16S rRNA (adenine(1518)-N(6)/adenine(1519)-N(6))-dimethyltransferase) (16S rRNA dimethyladenosine transferase) (16S rRNA dimethylase) (S-adenosylmethionine-6-N', N'-adenosyl(rRNA) dimethyltransferase)	Acidovorax citrulli (strain AAC00-1) (Acidovorax avenae subsp. citrulli)	Cytoplasm;Methyltransferase;RNA-binding;Reference proteome;S-adenosyl-L-methionine;Transferase;rRNA processing		cytoplasm [GO:0005737]	16S rRNA (adenine(1518)-N(6)/adenine(1519)-N(6))-dimethyltransferase activity [GO:0052908]; RNA binding [GO:0003723]				CATALYTIC ACTIVITY: Reaction=adenosine(1518)/adenosine(1519) in 16S rRNA + 4 S-adenosyl-L-methionine = 4 H(+) + N(6)-dimethyladenosine(1518)/N(6)-dimethyladenosine(1519) in 16S rRNA + 4 S-adenosyl-L-homocysteine; Xref=Rhea:RHEA:19609, Rhea:RHEA-COMP:10232, Rhea:RHEA-COMP:10233, ChEBI:CHEBI:15378, ChEBI:CHEBI:57856, ChEBI:CHEBI:59789, ChEBI:CHEBI:74411, ChEBI:CHEBI:74493; EC=2.1.1.182; Evidence={E…		FUNCTION: Specifically dimethylates two adjacent adenosines (A1518 and A1519) in the loop of a conserved hairpin near the 3'-end of 16S rRNA in the 30S particle. May play a critical role in biogenesis of 30S subunits. {ECO:0000255|HAMAP-Rule:MF_00607}.			BINDING 12; /note="S-adenosyl-L-methionine; via carbonyl oxygen"; /evidence="ECO:0000255|HAMAP-Rule:MF_00607"; BINDING 14; /note="S-adenosyl-L-methionine; via amide nitrogen"; /evidence="ECO:0000255|HAMAP-Rule:MF_00607"; BINDING 39; /note="S-adenosyl-L-methionine; via carbonyl oxygen"; /evidence="ECO:0000255|HAMAP-Rule:MF_00607"; BINDING 60; /note="S-adenosyl-L-methionine"; /evidence="ECO:0000255…						0	0	0	0	35	250	0	0	0	0	0	0	0	0	0	0	0	0	0	0	0	0	0	0	0	0	0	0
A1VK92	A1VK92	50S ribosomal protein L21	Polaromonas naphthalenivorans (strain CJ2)	RNA-binding;Reference proteome;Ribonucleoprotein;Ribosomal protein;rRNA-binding	translation [GO:0006412]	ribosome [GO:0005840]	rRNA binding [GO:0019843]; structural constituent of ribosome [GO:0003735]						FUNCTION: This protein binds to 23S rRNA in the presence of protein L20. {ECO:0000255|HAMAP-Rule:MF_01363}.									0	0	0	0	112	172	0	0	0	0	0	0	0	0	0	0	0	0	0	0	0	0	0	0	0	0	0	0
Q5LXR6	Q5LXR6	50S ribosomal protein L22	Streptococcus thermophilus (strain CNRZ 1066)	RNA-binding;Ribonucleoprotein;Ribosomal protein;rRNA-binding	translation [GO:0006412]	large ribosomal subunit [GO:0015934]	rRNA binding [GO:0019843]; structural constituent of ribosome [GO:0003735]						FUNCTION: This protein binds specifically to 23S rRNA; its binding is stimulated by other ribosomal proteins, e.g. L4, L17, and L20. It is important during the early stages of 50S assembly. It makes multiple contacts with different domains of the 23S rRNA in the assembled 50S subunit and ribosome (By similarity). {ECO:0000255|HAMAP-Rule:MF_01331}.; FUNCTION: The globular domain of the protein is …									0	0	0	0	0	0	0	0	32	516	0	0	28	370	0	0	0	0	0	0	0	0	0	0	0	0	2	0
T2BBZ8	T2BBZ8	ORF1ab (Fragment)	Middle East respiratory syndrome-related coronavirus (MERS-CoV)	Membrane;Metal-binding		host cell membrane [GO:0033644]; membrane [GO:0016020]	ATP binding [GO:0005524]; exoribonuclease activity [GO:0004532]; methyltransferase activity [GO:0008168]														Orthornavirae	157	109	3	2	0	0	0	0	0	15	5	1	0	0	0	0	0	0	0	0	0	0	0	0	0	0	1	0
Q9WQ76	Q9WQ76	Replicase polyprotein 1ab (pp1ab) (ORF1ab polyprotein) [Cleaved into: RNA-directed RNA polymerase (Pol) (RdRp) (EC 2.7.7.48) (nsp12)] (Fragment)	Turkey coronavirus (strain Minnesota) (TCoV) (TCV)	Nucleotide-binding;Nucleotidyltransferase;RNA-directed RNA polymerase;Ribosomal frameshifting;Transferase;Viral RNA replication	transcription, DNA-templated [GO:0006351]; viral RNA genome replication [GO:0039694]		nucleotide binding [GO:0000166]; RNA binding [GO:0003723]; RNA-directed 5'-3' RNA polymerase activity [GO:0003968]				CATALYTIC ACTIVITY: Reaction=a ribonucleoside 5'-triphosphate + RNA(n) = diphosphate + RNA(n+1); Xref=Rhea:RHEA:21248, Rhea:RHEA-COMP:11128, Rhea:RHEA-COMP:11129, ChEBI:CHEBI:33019, ChEBI:CHEBI:61557, ChEBI:CHEBI:83400; EC=2.7.7.48; Evidence={ECO:0000255|PROSITE-ProRule:PRU00539};		FUNCTION: The replicase polyprotein of coronaviruses is a multifunctional protein: it contains the activities necessary for the transcription of negative stranded RNA, leader RNA, subgenomic mRNAs and progeny virion RNA as well as proteinases responsible for the cleavage of the polyprotein into functional products.								Orthornavirae	11	125	4	141	0	0	0	0	0	0	0	0	0	0	0	0	0	0	0	0	0	0	0	0	0	0	0	0
Q2GBX1	Q2GBX1	Threonine--tRNA ligase (EC 6.1.1.3) (Threonyl-tRNA synthetase) (ThrRS)	Novosphingobium aromaticivorans (strain ATCC 700278 / DSM 12444 / CCUG 56034 / CIP 105152 / NBRC 16084 / F199)	ATP-binding;Aminoacyl-tRNA synthetase;Cytoplasm;Ligase;Metal-binding;Nucleotide-binding;Protein biosynthesis;RNA-binding;Reference proteome;Zinc;tRNA-binding	threonyl-tRNA aminoacylation [GO:0006435]	cytoplasm [GO:0005737]	ATP binding [GO:0005524]; metal ion binding [GO:0046872]; threonine-tRNA ligase activity [GO:0004829]; tRNA binding [GO:0000049]	METAL 355; /note="Zinc"; /evidence="ECO:0000255|HAMAP-Rule:MF_00184"; METAL 406; /note="Zinc; via tele nitrogen"; /evidence="ECO:0000255|HAMAP-Rule:MF_00184"; METAL 536; /note="Zinc; via pros nitrogen"; /evidence="ECO:0000255|HAMAP-Rule:MF_00184"			CATALYTIC ACTIVITY: Reaction=ATP + L-threonine + tRNA(Thr) = AMP + diphosphate + H(+) + L-threonyl-tRNA(Thr); Xref=Rhea:RHEA:24624, Rhea:RHEA-COMP:9670, Rhea:RHEA-COMP:9704, ChEBI:CHEBI:15378, ChEBI:CHEBI:30616, ChEBI:CHEBI:33019, ChEBI:CHEBI:57926, ChEBI:CHEBI:78442, ChEBI:CHEBI:78534, ChEBI:CHEBI:456215; EC=6.1.1.3; Evidence={ECO:0000255|HAMAP-Rule:MF_00184};		FUNCTION: Catalyzes the attachment of threonine to tRNA(Thr) in a two-step reaction: L-threonine is first activated by ATP to form Thr-AMP and then transferred to the acceptor end of tRNA(Thr). Also edits incorrectly charged L-seryl-tRNA(Thr). {ECO:0000255|HAMAP-Rule:MF_00184}.					COFACTOR: Name=Zn(2+); Xref=ChEBI:CHEBI:29105; Evidence={ECO:0000255|HAMAP-Rule:MF_00184}; Note=Binds 1 zinc ion per subunit. {ECO:0000255|HAMAP-Rule:MF_00184};				0	0	138	184	0	0	0	0	0	0	0	0	0	0	0	0	6	0	0	0	4	0	0	52	0	0	0	0
I0R167	I0R167	SsrA-binding protein (Small protein B)	Candidatus Aquiluna sp. IMCC13023	Cytoplasm;RNA-binding;Reference proteome	trans-translation [GO:0070929]	cytoplasm [GO:0005737]	RNA binding [GO:0003723]						FUNCTION: Required for rescue of stalled ribosomes mediated by trans-translation. Binds to transfer-messenger RNA (tmRNA), required for stable association of tmRNA with ribosomes. tmRNA and SmpB together mimic tRNA shape, replacing the anticodon stem-loop with SmpB. tmRNA is encoded by the ssrA gene; the 2 termini fold to resemble tRNA(Ala) and it encodes a 'tag peptide', a short internal open re…									0	0	279	1	0	0	0	0	0	0	0	0	0	0	0	0	0	0	0	0	0	0	0	0	0	0	0	0
Q5H316	Q5H316	Acetyltransferases	Xanthomonas oryzae pv. oryzae (strain KACC10331 / KXO85)	Reference proteome;Transferase			N-acetyltransferase activity [GO:0008080]															0	0	0	24	116	14	0	26	2	98	0	0	0	0	0	0	0	0	0	0	0	0	0	0	0	0	0	0
A7ZSJ4	A7ZSJ4	50S ribosomal protein L6	Escherichia coli O139:H28 (strain E24377A / ETEC)	Acetylation;RNA-binding;Ribonucleoprotein;Ribosomal protein;rRNA-binding	translation [GO:0006412]	ribosome [GO:0005840]	rRNA binding [GO:0019843]; structural constituent of ribosome [GO:0003735]						FUNCTION: This protein binds to the 23S rRNA, and is important in its secondary structure. It is located near the subunit interface in the base of the L7/L12 stalk, and near the tRNA binding site of the peptidyltransferase center. {ECO:0000255|HAMAP-Rule:MF_01365}.									182	98	0	0	0	0	0	0	0	0	0	0	0	0	0	0	2	0	0	0	0	0	0	0	0	0	0	0
E0ZN59	E0ZN59	2'-O-methyltransferase (EC 2.7.7.48) (EC 3.4.19.12) (EC 3.4.22.69) (EC 3.6.4.12) (EC 3.6.4.13) (3C-like proteinase) (Growth factor-like peptide) (Guanine-N7 methyltransferase) (Helicase) (Host translation inhibitor nsp1) (Leader protein) (NendoU) (Non-structural protein 10) (Non-structural protein 2) (Non-structural protein 3) (Non-structural protein 4) (Non-structural protein 6) (Non-structural …	Bat coronavirus HKU9-10-2	ATP-binding;Activation of host autophagy by virus;Decay of host mRNAs by virus;Endonuclease;Eukaryotic host gene expression shutoff by virus;Eukaryotic host translation shutoff by virus;Exonuclease;Helicase;Host cytoplasm;Host gene expression shutoff by virus;Host mRNA suppression by virus;Host membrane;Host-virus interaction;Hydrolase;Inhibition of host ISG15 by virus;Inhibition of host NF-kappa…	induction by virus of catabolism of host mRNA [GO:0039595]; induction by virus of host autophagy [GO:0039520]; methylation [GO:0032259]; modulation by virus of host protein ubiquitination [GO:0039648]; suppression by virus of host ISG15 activity [GO:0039579]; suppression by virus of host NF-kappaB transcription factor activity [GO:0039644]; suppression by virus of host type I interferon-mediated …	endoplasmic reticulum-Golgi intermediate compartment [GO:0005793]; host cell endoplasmic reticulum-Golgi intermediate compartment [GO:0044172]; host cell membrane [GO:0033644]; host cell perinuclear region of cytoplasm [GO:0044220]; integral component of membrane [GO:0016021]	ATP binding [GO:0005524]; cysteine-type endopeptidase activity [GO:0004197]; DNA helicase activity [GO:0003678]; endonuclease activity [GO:0004519]; exoribonuclease activity [GO:0004532]; G-quadruplex RNA binding [GO:0002151]; methyltransferase activity [GO:0008168]; RNA-directed 5'-3' RNA polymerase activity [GO:0003968]; RNA helicase activity [GO:0003724]; single-stranded RNA binding [GO:000372…						FUNCTION: Forms a hexadecamer with nsp7 (8 subunits of each) that may participate in viral replication by acting as a primase. Alternatively, may synthesize substantially longer products than oligonucleotide primers. {ECO:0000256|ARBA:ARBA00002182}.; FUNCTION: Forms a hexadecamer with nsp8 (8 subunits of each) that may participate in viral replication by acting as a primase. Alternatively, may sy…								Orthornavirae	87	160	14	16	0	0	0	0	0	0	2	2	0	0	0	0	0	0	0	0	0	0	0	0	0	0	0	0
T1XFG4	T1XFG4	Putative ribosomal large subunit pseudouridine synthase A	Variovorax paradoxus B4		pseudouridine synthesis [GO:0001522]		pseudouridine synthase activity [GO:0009982]; RNA binding [GO:0003723]															0	0	0	0	12	262	0	0	0	0	0	0	0	0	0	0	0	0	0	0	0	0	0	0	0	0	0	0
W1IXC4	W1IXC4	tRNA-dihydrouridine(16) synthase (EC 1.3.1.-) (U16-specific dihydrouridine synthase) (U16-specific Dus) (tRNA-dihydrouridine synthase C)	Xenorhabdus szentirmaii DSM 16338	FMN;Flavoprotein;NADP;Oxidoreductase;RNA-binding;Reference proteome;tRNA processing;tRNA-binding			flavin adenine dinucleotide binding [GO:0050660]; FMN binding [GO:0010181]; tRNA binding [GO:0000049]; tRNA dihydrouridine synthase activity [GO:0017150]		NP_BIND 200..202; /note="FMN"; /evidence="ECO:0000256|HAMAP-Rule:MF_02043"; NP_BIND 224..225; /note="FMN"; /evidence="ECO:0000256|HAMAP-Rule:MF_02043"		CATALYTIC ACTIVITY: Reaction=5,6-dihydrouridine(16) in tRNA + NAD(+) = H(+) + NADH + uridine(16) in tRNA; Xref=Rhea:RHEA:53380, Rhea:RHEA-COMP:13543, Rhea:RHEA-COMP:13544, ChEBI:CHEBI:15378, ChEBI:CHEBI:57540, ChEBI:CHEBI:57945, ChEBI:CHEBI:65315, ChEBI:CHEBI:74443; Evidence={ECO:0000256|HAMAP-Rule:MF_02043}; CATALYTIC ACTIVITY: Reaction=5,6-dihydrouridine(16) in tRNA + NADP(+) = H(+) + NADPH + u…		FUNCTION: Catalyzes the synthesis of 5,6-dihydrouridine (D), a modified base found in the D-loop of most tRNAs, via the reduction of the C5-C6 double bond in target uridines. {ECO:0000256|PIRNR:PIRNR006621}.; FUNCTION: Catalyzes the synthesis of 5,6-dihydrouridine (D), a modified base found in the D-loop of most tRNAs, via the reduction of the C5-C6 double bond in target uridines. Specifically mo…	ACT_SITE 98; /note="Proton donor"; /evidence="ECO:0000256|HAMAP-Rule:MF_02043, ECO:0000256|PIRSR:PIRSR006621-1"		BINDING 68; /note="FMN"; /evidence="ECO:0000256|HAMAP-Rule:MF_02043"; BINDING 139; /note="FMN"; /evidence="ECO:0000256|HAMAP-Rule:MF_02043"		COFACTOR: Name=FMN; Xref=ChEBI:CHEBI:58210; Evidence={ECO:0000256|ARBA:ARBA00001917, ECO:0000256|HAMAP-Rule:MF_02043, ECO:0000256|PIRNR:PIRNR006621};				0	0	0	0	178	96	0	0	0	0	0	0	0	0	0	0	0	0	0	0	0	0	0	0	0	0	0	0
A9UW54	A9UW54	Predicted protein	Monosiga brevicollis (Choanoflagellate)	Membrane;Protein transport;Reference proteome;Transmembrane;Transmembrane helix;Transport;WD repeat	cellular response to amino acid starvation [GO:0034198]; positive regulation of TORC1 signaling [GO:1904263]; protein transport [GO:0015031]	integral component of membrane [GO:0016021]; nuclear pore outer ring [GO:0031080]; Seh1-associated complex [GO:0035859]	structural molecule activity [GO:0005198]															6	0	40	1	49	1	3	176	0	1	3	0	0	2	0	0	0	0	1	0	0	0	0	0	0	0	1	1
D7T0Z4	D7T0Z4	Uncharacterized protein	Vitis vinifera (Grape)	DNA-binding;Metal-binding;Reference proteome;Zinc;Zinc-finger			DNA binding [GO:0003677]; metal ion binding [GO:0046872]														Viridiplantae	0	0	181	93	0	0	0	0	0	0	0	0	0	0	0	0	0	0	1	0	1	0	0	0	0	0	0	0
A7XMH8	A7XMH8	RNA-directed RNA polymerase (EC 2.7.7.48)	Black raspberry virus F	Hydrolase;Nucleotide-binding;Nucleotidyltransferase;RNA-directed RNA polymerase;Reference proteome;Transferase;Viral RNA replication	transcription, DNA-templated [GO:0006351]; viral RNA genome replication [GO:0039694]		hydrolase activity [GO:0016787]; nucleotide binding [GO:0000166]; RNA binding [GO:0003723]; RNA-directed 5'-3' RNA polymerase activity [GO:0003968]				CATALYTIC ACTIVITY: Reaction=a ribonucleoside 5'-triphosphate + RNA(n) = diphosphate + RNA(n+1); Xref=Rhea:RHEA:21248, Rhea:RHEA-COMP:11128, Rhea:RHEA-COMP:11129, ChEBI:CHEBI:33019, ChEBI:CHEBI:61557, ChEBI:CHEBI:83400; EC=2.7.7.48; Evidence={ECO:0000256|ARBA:ARBA00000420, ECO:0000256|RuleBase:RU364050};										Orthornavirae	0	0	223	48	1	0	0	0	0	0	0	0	0	0	0	0	0	0	0	0	0	0	0	0	0	0	0	0
B1JCT6	B1JCT6	YD repeat protein	Pseudomonas putida (strain W619)	Hydrolase;Membrane;Transmembrane;Transmembrane helix		integral component of membrane [GO:0016021]	endonuclease activity [GO:0004519]															0	0	8	43	9	214	0	0	0	0	0	0	0	0	0	0	2	0	0	0	0	0	0	1	0	0	0	0
[truncated: 95,284 more rows]
[truncated: 11 more columns]
