# Supplementary material for: Analysis of bronchoalveolar lavage fluid metatranscriptomes among patients with COVID-19 disease
Source: Sci Rep. 2022 Dec 7;12:21125. doi: 10.1038/s41598-022-25463-0 (PMC9729217; doi:10.1038/s41598-022-25463-0)
Supplement: Supplementary file 10 — Supplementary Table 11. [file 41598_2022_25463_MOESM10_ESM.xlsx]

## Sheet: GO.0004175
UniProt	Entry	Protein names	Organism	Keywords	Gene ontology (biological process)	Gene ontology (cellular component)	Gene ontology (molecular function)	Metal binding	Nucleotide binding	Pathway	Catalytic activity	DNA binding	Function [CC]	Active site	Activity regulation	Binding site	Calcium binding	Cofactor	Redox potential	Involvement in disease	Taxonomic lineage (KINGDOM)	deceased_nCov1_shen_CRR125941	deceased_nCov1_shen_CRR125949	deceased_nCov2_shen_CRR125940	deceased_nCov2_shen_CRR125948	deceased_nCov3_shen_CRR125939	deceased_nCov3_shen_CRR125947	deceased_nCov5_shen_CRR125937	deceased_nCov5_shen_CRR125945	deceased_nCov6_shen_CRR125936	deceased_nCov6_shen_CRR125944	recovered_nCov4_shen_CRR125938	recovered_nCov4_shen_CRR125946	recovered_nCov7_shen_CRR125935	recovered_nCov7_shen_CRR125943	recovered_P01_chen_SRR10903402	recovered_P02_chen_SRR10903401	recovered_WIV05_zhou_SRR11092061	stabilized_WIV02_zhou_SRR11092058	stabilized_WIV02_zhou_SRR11092063	stabilized_WIV04_zhou_SRR11092057	stabilized_WIV04_zhou_SRR11092062	stabilized_WIV06_zhou_SRR11092056	stabilized_WIV06_zhou_SRR11092060	stabilized_WIV07_zhou_SRR11092059	stabilized_WIV07_zhou_SRR11092064	unknown_nCov8_shen_CRR125934	unknown_nCov8_shen_CRR125942	unknown_patient_1_wu_SRR10971381
P0C6V9	P0C6V9	Replicase polyprotein 1ab (pp1ab) (ORF1ab polyprotein) [Cleaved into: Host translation inhibitor nsp1 (nsp1) (Leader protein); Non-structural protein 2 (nsp2) (p65 homolog); Papain-like proteinase (PL-PRO) (EC 3.4.19.12) (EC 3.4.22.69) (Non-structural protein 3) (nsp3); Non-structural protein 4 (nsp4); 3C-like proteinase (3CL-PRO) (3CLp) (EC 3.4.22.-) (nsp5); Non-structural protein 6 (nsp6); Non-…	Bat coronavirus 279/2005 (BtCoV) (BtCoV/279/2005)	ATP-binding;Activation of host autophagy by virus;Decay of host mRNAs by virus;Endonuclease;Eukaryotic host gene expression shutoff by virus;Eukaryotic host translation shutoff by virus;Exonuclease;Helicase;Host cytoplasm;Host gene expression shutoff by virus;Host mRNA suppression by virus;Host membrane;Host-virus interaction;Hydrolase;Inhibition of host ISG15 by virus;Inhibition of host NF-kappa…	induction by virus of catabolism of host mRNA [GO:0039595]; induction by virus of host autophagy [GO:0039520]; methylation [GO:0032259]; modulation by virus of host protein ubiquitination [GO:0039648]; suppression by virus of host ISG15 activity [GO:0039579]; suppression by virus of host NF-kappaB transcription factor activity [GO:0039644]; suppression by virus of host type I interferon-mediated …	host cell endoplasmic reticulum-Golgi intermediate compartment [GO:0044172]; host cell membrane [GO:0033644]; host cell perinuclear region of cytoplasm [GO:0044220]; integral component of membrane [GO:0016021]	ATP binding [GO:0005524]; cysteine-type endopeptidase activity [GO:0004197]; DNA helicase activity [GO:0003678]; endonuclease activity [GO:0004519]; exoribonuclease activity [GO:0004532]; G-quadruplex RNA binding [GO:0002151]; methyltransferase activity [GO:0008168]; RNA-directed 5'-3' RNA polymerase activity [GO:0003968]; RNA helicase activity [GO:0003724]; single-stranded RNA binding [GO:000372…	METAL 4310; /note="Zinc 1"; /evidence="ECO:0000255|PROSITE-ProRule:PRU01297"; METAL 4313; /note="Zinc 1"; /evidence="ECO:0000255|PROSITE-ProRule:PRU01297"; METAL 4319; /note="Zinc 1"; /evidence="ECO:0000255|PROSITE-ProRule:PRU01297"; METAL 4326; /note="Zinc 1"; /evidence="ECO:0000255|PROSITE-ProRule:PRU01297"; METAL 4353; /note="Zinc 2"; /evidence="ECO:0000255|PROSITE-ProRule:PRU01297"; METAL 435…	NP_BIND 5589..5596; /note="ATP"; /evidence="ECO:0000250"		CATALYTIC ACTIVITY: Reaction=a ribonucleoside 5'-triphosphate + RNA(n) = diphosphate + RNA(n+1); Xref=Rhea:RHEA:21248, Rhea:RHEA-COMP:11128, Rhea:RHEA-COMP:11129, ChEBI:CHEBI:33019, ChEBI:CHEBI:61557, ChEBI:CHEBI:83400; EC=2.7.7.48; Evidence={ECO:0000255|PROSITE-ProRule:PRU00539}; CATALYTIC ACTIVITY: Reaction=ATP + H2O = ADP + H(+) + phosphate; Xref=Rhea:RHEA:13065, ChEBI:CHEBI:15377, ChEBI:CHEBI…		FUNCTION: The replicase polyprotein of coronaviruses is a multifunctional protein: it contains the activities necessary for the transcription of negative stranded RNA, leader RNA, subgenomic mRNAs and progeny virion RNA as well as proteinases responsible for the cleavage of the polyprotein into functional products. {ECO:0000250|UniProtKB:P0C6X7}.; FUNCTION: [Host translation inhibitor nsp1]: Inhi…	ACT_SITE 1657; /note="For PL-PRO activity"; /evidence="ECO:0000255|PROSITE-ProRule:PRU00444"; ACT_SITE 1818; /note="For PL-PRO activity"; /evidence="ECO:0000255|PROSITE-ProRule:PRU00444"; ACT_SITE 3287; /note="For 3CL-PRO activity"; /evidence="ECO:0000255|PROSITE-ProRule:PRU00772"; ACT_SITE 3391; /note="For 3CL-PRO activity"; /evidence="ECO:0000255|PROSITE-ProRule:PRU00772"; ACT_SITE 5134; /evide…							Orthornavirae	8276567	11471599	637505	716590	11987	12364	489	25911	14833	526491	117439	158011	43	1529	13805	3403	128	53	285	414	3857	20	296	575	88	638	20261	12143
E0XIZ2	E0XIZ2	2'-O-methyltransferase (EC 2.7.7.48) (EC 3.4.19.12) (EC 3.4.22.69) (EC 3.6.4.12) (EC 3.6.4.13) (3C-like proteinase) (Growth factor-like peptide) (Guanine-N7 methyltransferase) (Helicase) (Host translation inhibitor nsp1) (Leader protein) (NendoU) (Non-structural protein 10) (Non-structural protein 2) (Non-structural protein 3) (Non-structural protein 4) (Non-structural protein 6) (Non-structural …	Bat coronavirus BM48-31/BGR/2008	ATP-binding;Activation of host autophagy by virus;Decay of host mRNAs by virus;Endonuclease;Eukaryotic host gene expression shutoff by virus;Eukaryotic host translation shutoff by virus;Exonuclease;Helicase;Host cytoplasm;Host gene expression shutoff by virus;Host mRNA suppression by virus;Host membrane;Host-virus interaction;Hydrolase;Inhibition of host ISG15 by virus;Inhibition of host NF-kappa…	induction by virus of catabolism of host mRNA [GO:0039595]; induction by virus of host autophagy [GO:0039520]; methylation [GO:0032259]; modulation by virus of host protein ubiquitination [GO:0039648]; suppression by virus of host ISG15 activity [GO:0039579]; suppression by virus of host NF-kappaB transcription factor activity [GO:0039644]; suppression by virus of host type I interferon-mediated …	endoplasmic reticulum-Golgi intermediate compartment [GO:0005793]; host cell endoplasmic reticulum-Golgi intermediate compartment [GO:0044172]; host cell membrane [GO:0033644]; host cell perinuclear region of cytoplasm [GO:0044220]; integral component of membrane [GO:0016021]	ATP binding [GO:0005524]; cysteine-type endopeptidase activity [GO:0004197]; DNA helicase activity [GO:0003678]; endonuclease activity [GO:0004519]; exoribonuclease activity [GO:0004532]; G-quadruplex RNA binding [GO:0002151]; methyltransferase activity [GO:0008168]; RNA-directed 5'-3' RNA polymerase activity [GO:0003968]; RNA helicase activity [GO:0003724]; single-stranded RNA binding [GO:000372…						FUNCTION: Forms a hexadecamer with nsp7 (8 subunits of each) that may participate in viral replication by acting as a primase. Alternatively, may synthesize substantially longer products than oligonucleotide primers. {ECO:0000256|ARBA:ARBA00002182}.; FUNCTION: Forms a hexadecamer with nsp8 (8 subunits of each) that may participate in viral replication by acting as a primase. Alternatively, may sy…								Orthornavirae	3033952	3614102	243974	234449	3463	2855	2568	55845	11598	326340	43447	51444	20	651	4961	1191	32	11	71	122	944	5	59	181	28	256	7081	3934
P11204	P11204	Pol polyprotein [Cleaved into: Protease (Retropepsin) (EC 3.4.23.-); Reverse transcriptase/ribonuclease H (RT) (EC 2.7.7.49) (EC 3.1.26.13) (Exoribonuclease H) (EC 3.1.13.2); Integrase (IN) (EC 2.7.7.-) (EC 3.1.-.-)]	Equine infectious anemia virus (isolate 1369) (EIAV)	3D-structure;Aspartyl protease;Cleavage on pair of basic residues;DNA integration;DNA recombination;DNA-binding;Endonuclease;Hydrolase;Metal-binding;Multifunctional enzyme;Nuclease;Nucleotidyltransferase;Protease;RNA-directed DNA polymerase;Transferase;Viral genome integration;Virus entry into host cell;Zinc;Zinc-finger	DNA integration [GO:0015074]; DNA recombination [GO:0006310]; dUMP biosynthetic process [GO:0006226]; dUTP catabolic process [GO:0046081]; establishment of integrated proviral latency [GO:0075713]; viral entry into host cell [GO:0046718]; viral genome integration into host DNA [GO:0044826]		aspartic-type endopeptidase activity [GO:0004190]; DNA binding [GO:0003677]; dUTP diphosphatase activity [GO:0004170]; exoribonuclease H activity [GO:0004533]; magnesium ion binding [GO:0000287]; RNA-directed DNA polymerase activity [GO:0003964]; RNA-DNA hybrid ribonuclease activity [GO:0004523]; UTP binding [GO:0002134]; zinc ion binding [GO:0008270]				CATALYTIC ACTIVITY: Reaction=Endohydrolysis of RNA in RNA/DNA hybrids. Three different cleavage modes: 1. sequence-specific internal cleavage of RNA. Human immunodeficiency virus type 1 and Moloney murine leukemia virus enzymes prefer to cleave the RNA strand one nucleotide away from the RNA-DNA junction. 2. RNA 5'-end directed cleavage 13-19 nucleotides from the RNA end. 3. DNA 3'-end directed c…	DNA_BIND 1096..1144; /note="Integrase-type"; /evidence="ECO:0000255|PROSITE-ProRule:PRU00506"	FUNCTION: During replicative cycle of retroviruses, the reverse-transcribed viral DNA is integrated into the host chromosome by the viral integrase enzyme. RNase H activity is associated with the reverse transcriptase.	ACT_SITE 105; /evidence="ECO:0000255|PROSITE-ProRule:PRU10094"							Pararnavirae	74423	71111	979826	776507	1438105	1370364	3460	91275	9669	248985	4279	1378	27	388	42	22	0	0	0	0	0	0	0	0	0	32	837	0
P0C6W2	P0C6W2	Replicase polyprotein 1ab (pp1ab) (ORF1ab polyprotein) [Cleaved into: Host translation inhibitor nsp1 (nsp1) (Leader protein); Non-structural protein 2 (nsp2) (p65 homolog); Papain-like proteinase (PL-PRO) (EC 3.4.19.12) (EC 3.4.22.69) (Non-structural protein 3) (nsp3); Non-structural protein 4 (nsp4); 3C-like proteinase (3CL-PRO) (3CLp) (EC 3.4.22.-) (nsp5); Non-structural protein 6 (nsp6); Non-…	Bat coronavirus HKU3 (BtCoV) (SARS-like coronavirus HKU3)	ATP-binding;Activation of host autophagy by virus;Decay of host mRNAs by virus;Endonuclease;Eukaryotic host gene expression shutoff by virus;Eukaryotic host translation shutoff by virus;Exonuclease;Helicase;Host cytoplasm;Host gene expression shutoff by virus;Host mRNA suppression by virus;Host membrane;Host-virus interaction;Hydrolase;Inhibition of host ISG15 by virus;Inhibition of host NF-kappa…	induction by virus of catabolism of host mRNA [GO:0039595]; induction by virus of host autophagy [GO:0039520]; methylation [GO:0032259]; modulation by virus of host protein ubiquitination [GO:0039648]; suppression by virus of host ISG15 activity [GO:0039579]; suppression by virus of host NF-kappaB transcription factor activity [GO:0039644]; suppression by virus of host type I interferon-mediated …	host cell endoplasmic reticulum-Golgi intermediate compartment [GO:0044172]; host cell membrane [GO:0033644]; host cell perinuclear region of cytoplasm [GO:0044220]; integral component of membrane [GO:0016021]	ATP binding [GO:0005524]; cysteine-type endopeptidase activity [GO:0004197]; DNA helicase activity [GO:0003678]; endonuclease activity [GO:0004519]; exoribonuclease activity [GO:0004532]; G-quadruplex RNA binding [GO:0002151]; methyltransferase activity [GO:0008168]; RNA-directed 5'-3' RNA polymerase activity [GO:0003968]; RNA helicase activity [GO:0003724]; single-stranded RNA binding [GO:000372…	METAL 4298; /note="Zinc 1"; /evidence="ECO:0000255|PROSITE-ProRule:PRU01297"; METAL 4301; /note="Zinc 1"; /evidence="ECO:0000255|PROSITE-ProRule:PRU01297"; METAL 4307; /note="Zinc 1"; /evidence="ECO:0000255|PROSITE-ProRule:PRU01297"; METAL 4314; /note="Zinc 1"; /evidence="ECO:0000255|PROSITE-ProRule:PRU01297"; METAL 4341; /note="Zinc 2"; /evidence="ECO:0000255|PROSITE-ProRule:PRU01297"; METAL 434…	NP_BIND 5577..5584; /note="ATP"; /evidence="ECO:0000250"		CATALYTIC ACTIVITY: Reaction=a ribonucleoside 5'-triphosphate + RNA(n) = diphosphate + RNA(n+1); Xref=Rhea:RHEA:21248, Rhea:RHEA-COMP:11128, Rhea:RHEA-COMP:11129, ChEBI:CHEBI:33019, ChEBI:CHEBI:61557, ChEBI:CHEBI:83400; EC=2.7.7.48; Evidence={ECO:0000255|PROSITE-ProRule:PRU00539}; CATALYTIC ACTIVITY: Reaction=ATP + H2O = ADP + H(+) + phosphate; Xref=Rhea:RHEA:13065, ChEBI:CHEBI:15377, ChEBI:CHEBI…		FUNCTION: The replicase polyprotein of coronaviruses is a multifunctional protein: it contains the activities necessary for the transcription of negative stranded RNA, leader RNA, subgenomic mRNAs and progeny virion RNA as well as proteinases responsible for the cleavage of the polyprotein into functional products. {ECO:0000250|UniProtKB:P0C6X7}.; FUNCTION: [Host translation inhibitor nsp1]: Inhi…	ACT_SITE 1645; /note="For PL-PRO activity"; /evidence="ECO:0000255|PROSITE-ProRule:PRU00444"; ACT_SITE 1806; /note="For PL-PRO activity"; /evidence="ECO:0000255|PROSITE-ProRule:PRU00444"; ACT_SITE 3275; /note="For 3CL-PRO activity"; /evidence="ECO:0000255|PROSITE-ProRule:PRU00772"; ACT_SITE 3379; /note="For 3CL-PRO activity"; /evidence="ECO:0000255|PROSITE-ProRule:PRU00772"; ACT_SITE 5122; /evide…							Orthornavirae	2045941	1956000	219118	161567	3629	2785	171	8483	6637	146666	30138	27418	20	383	4676	1244	46	17	63	129	932	3	71	198	38	236	4787	3388
P0C6X7	P0C6X7	Replicase polyprotein 1ab (pp1ab) (ORF1ab polyprotein) [Cleaved into: Host translation inhibitor nsp1 (Leader protein) (Non-structural protein 1) (nsp1); Non-structural protein 2 (nsp2) (p65 homolog); Non-structural protein 3 (nsp3) (EC 3.4.19.12) (EC 3.4.22.69) (PL2-PRO) (Papain-like proteinase) (PL-PRO); Non-structural protein 4 (nsp4); 3C-like proteinase (3CL-PRO) (3CLp) (EC 3.4.22.-) (Main pr…	Severe acute respiratory syndrome coronavirus (SARS-CoV)	3D-structure;ATP-binding;Activation of host autophagy by virus;Decay of host mRNAs by virus;Endonuclease;Eukaryotic host gene expression shutoff by virus;Eukaryotic host translation shutoff by virus;Exonuclease;Helicase;Host cytoplasm;Host gene expression shutoff by virus;Host mRNA suppression by virus;Host membrane;Host-virus interaction;Hydrolase;Inhibition of host ISG15 by virus;Inhibition of …	7-methylguanosine mRNA capping [GO:0006370]; induction by virus of catabolism of host mRNA [GO:0039595]; induction by virus of host autophagy [GO:0039520]; methylation [GO:0032259]; modulation by virus of host protein ubiquitination [GO:0039648]; mRNA methylation [GO:0080009]; positive regulation of ubiquitin-specific protease activity [GO:2000158]; positive stranded viral RNA replication [GO:003…	cytoplasmic viral factory [GO:0039714]; double membrane vesicle viral factory outer membrane [GO:0062243]; host cell cytoplasm [GO:0030430]; host cell endoplasmic reticulum-Golgi intermediate compartment [GO:0044172]; host cell perinuclear region of cytoplasm [GO:0044220]; integral component of membrane [GO:0016021]	3'-5'-exoribonuclease activity [GO:0000175]; ATP binding [GO:0005524]; cysteine-type endopeptidase activity [GO:0004197]; DNA helicase activity [GO:0003678]; double-stranded RNA binding [GO:0003725]; endonuclease activity [GO:0004519]; G-quadruplex RNA binding [GO:0002151]; helicase activity [GO:0004386]; identical protein binding [GO:0042802]; ISG15-specific protease activity [GO:0019785]; Lys48…	METAL 4304; /note="Zinc"; METAL 4304; /note="Zinc 1"; /evidence="ECO:0000255|PROSITE-ProRule:PRU01297"; METAL 4307; /note="Zinc"; METAL 4307; /note="Zinc 1"; /evidence="ECO:0000255|PROSITE-ProRule:PRU01297"; METAL 4313; /note="Zinc"; METAL 4313; /note="Zinc 1"; /evidence="ECO:0000255|PROSITE-ProRule:PRU01297"; METAL 4320; /note="Zinc"; METAL 4320; /note="Zinc 1"; /evidence="ECO:0000255|PROSITE-Pr…	NP_BIND 5583..5590; /note="ATP"; /evidence="ECO:0000250"		CATALYTIC ACTIVITY: [RNA-directed RNA polymerase]: Reaction=a ribonucleoside 5'-triphosphate + RNA(n) = diphosphate + RNA(n+1); Xref=Rhea:RHEA:21248, Rhea:RHEA-COMP:11128, Rhea:RHEA-COMP:11129, ChEBI:CHEBI:33019, ChEBI:CHEBI:61557, ChEBI:CHEBI:83400; EC=2.7.7.48; Evidence={ECO:0000255|PROSITE-ProRule:PRU00539, ECO:0000269|PubMed:14561748}; CATALYTIC ACTIVITY: [Helicase]: Reaction=ATP + H2O = ADP …		FUNCTION: [Isoform Replicase polyprotein 1ab]: Multifunctional protein involved in the transcription and replication of viral RNAs. Contains the proteinases responsible for the cleavages of the polyprotein.; FUNCTION: [Host translation inhibitor nsp1]: Inhibits host translation by interacting with the 40S ribosomal subunit. The nsp1-40S ribosome complex further induces an endonucleolytic cleavage…	ACT_SITE 1651; /note="For PL-PRO activity"; /evidence="ECO:0000255|PROSITE-ProRule:PRU00444"; ACT_SITE 1812; /note="For PL-PRO activity"; /evidence="ECO:0000255|PROSITE-ProRule:PRU00444"; ACT_SITE 3281; /note="For 3CL-PRO activity"; /evidence="ECO:0000255|PROSITE-ProRule:PRU00772"; ACT_SITE 3385; /note="For 3CL-PRO activity"; /evidence="ECO:0000255|PROSITE-ProRule:PRU00772"; ACT_SITE 5128; /evide…	ACTIVITY REGULATION: [Proofreading exoribonuclease]: Inhibited by Remdesivir (GS-5734). {ECO:0000269|PubMed:29511076}.						Orthornavirae	1818364	1284048	138814	84740	3779	2105	445	7588	5251	93771	26199	17075	16	248	3264	868	41	12	67	109	968	5	66	150	15	172	2838	2195
P0C6W6	P0C6W6	Replicase polyprotein 1ab (pp1ab) (ORF1ab polyprotein) [Cleaved into: Host translation inhibitor nsp1 (nsp1) (Leader protein); Non-structural protein 2 (nsp2) (p65 homolog); Papain-like proteinase (PL-PRO) (EC 3.4.19.12) (EC 3.4.22.69) (Non-structural protein 3) (nsp3); Non-structural protein 4 (nsp4); 3C-like proteinase (3CL-PRO) (3CLp) (EC 3.4.22.-) (nsp5); Non-structural protein 6 (nsp6); Non-…	Bat coronavirus Rp3/2004 (BtCoV/Rp3/2004) (SARS-like coronavirus Rp3)	ATP-binding;Activation of host autophagy by virus;Decay of host mRNAs by virus;Endonuclease;Eukaryotic host gene expression shutoff by virus;Eukaryotic host translation shutoff by virus;Exonuclease;Helicase;Host cytoplasm;Host gene expression shutoff by virus;Host mRNA suppression by virus;Host membrane;Host-virus interaction;Hydrolase;Inhibition of host ISG15 by virus;Inhibition of host NF-kappa…	induction by virus of catabolism of host mRNA [GO:0039595]; induction by virus of host autophagy [GO:0039520]; methylation [GO:0032259]; modulation by virus of host protein ubiquitination [GO:0039648]; suppression by virus of host ISG15 activity [GO:0039579]; suppression by virus of host NF-kappaB transcription factor activity [GO:0039644]; suppression by virus of host type I interferon-mediated …	host cell endoplasmic reticulum-Golgi intermediate compartment [GO:0044172]; host cell membrane [GO:0033644]; host cell perinuclear region of cytoplasm [GO:0044220]; integral component of membrane [GO:0016021]	ATP binding [GO:0005524]; cysteine-type endopeptidase activity [GO:0004197]; DNA helicase activity [GO:0003678]; endonuclease activity [GO:0004519]; exoribonuclease activity [GO:0004532]; G-quadruplex RNA binding [GO:0002151]; methyltransferase activity [GO:0008168]; RNA-directed 5'-3' RNA polymerase activity [GO:0003968]; RNA helicase activity [GO:0003724]; single-stranded RNA binding [GO:000372…	METAL 4302; /note="Zinc 1"; /evidence="ECO:0000255|PROSITE-ProRule:PRU01297"; METAL 4305; /note="Zinc 1"; /evidence="ECO:0000255|PROSITE-ProRule:PRU01297"; METAL 4311; /note="Zinc 1"; /evidence="ECO:0000255|PROSITE-ProRule:PRU01297"; METAL 4318; /note="Zinc 1"; /evidence="ECO:0000255|PROSITE-ProRule:PRU01297"; METAL 4345; /note="Zinc 2"; /evidence="ECO:0000255|PROSITE-ProRule:PRU01297"; METAL 434…	NP_BIND 5581..5588; /note="ATP"; /evidence="ECO:0000250"		CATALYTIC ACTIVITY: Reaction=a ribonucleoside 5'-triphosphate + RNA(n) = diphosphate + RNA(n+1); Xref=Rhea:RHEA:21248, Rhea:RHEA-COMP:11128, Rhea:RHEA-COMP:11129, ChEBI:CHEBI:33019, ChEBI:CHEBI:61557, ChEBI:CHEBI:83400; EC=2.7.7.48; Evidence={ECO:0000255|PROSITE-ProRule:PRU00539}; CATALYTIC ACTIVITY: Reaction=ATP + H2O = ADP + H(+) + phosphate; Xref=Rhea:RHEA:13065, ChEBI:CHEBI:15377, ChEBI:CHEBI…		FUNCTION: The replicase polyprotein of coronaviruses is a multifunctional protein: it contains the activities necessary for the transcription of negative stranded RNA, leader RNA, subgenomic mRNAs and progeny virion RNA as well as proteinases responsible for the cleavage of the polyprotein into functional products. {ECO:0000250|UniProtKB:P0C6X7}.; FUNCTION: [Host translation inhibitor nsp1]: Inhi…	ACT_SITE 1649; /note="For PL-PRO activity"; /evidence="ECO:0000255|PROSITE-ProRule:PRU00444"; ACT_SITE 1810; /note="For PL-PRO activity"; /evidence="ECO:0000255|PROSITE-ProRule:PRU00444"; ACT_SITE 3279; /note="For 3CL-PRO activity"; /evidence="ECO:0000255|PROSITE-ProRule:PRU00772"; ACT_SITE 3383; /note="For 3CL-PRO activity"; /evidence="ECO:0000255|PROSITE-ProRule:PRU00772"; ACT_SITE 5126; /evide…							Orthornavirae	837989	767797	93748	64301	660	379	300	7043	1711	46705	13688	11529	10	143	1975	559	24	6	35	55	497	3	44	91	21	90	1935	2293
Q0Q485	Q0Q485	2'-O-methyltransferase (EC 2.7.7.48) (EC 3.4.19.12) (EC 3.4.22.69) (EC 3.6.4.12) (EC 3.6.4.13) (3C-like proteinase) (Growth factor-like peptide) (Guanine-N7 methyltransferase) (Helicase) (Host translation inhibitor nsp1) (Leader protein) (NendoU) (Non-structural protein 10) (Non-structural protein 2) (Non-structural protein 3) (Non-structural protein 4) (Non-structural protein 6) (Non-structural …	Bat CoV 273/2005	ATP-binding;Activation of host autophagy by virus;Decay of host mRNAs by virus;Endonuclease;Eukaryotic host gene expression shutoff by virus;Eukaryotic host translation shutoff by virus;Exonuclease;Helicase;Host cytoplasm;Host gene expression shutoff by virus;Host mRNA suppression by virus;Host membrane;Host-virus interaction;Hydrolase;Inhibition of host ISG15 by virus;Inhibition of host NF-kappa…	induction by virus of catabolism of host mRNA [GO:0039595]; induction by virus of host autophagy [GO:0039520]; methylation [GO:0032259]; modulation by virus of host protein ubiquitination [GO:0039648]; suppression by virus of host ISG15 activity [GO:0039579]; suppression by virus of host NF-kappaB transcription factor activity [GO:0039644]; suppression by virus of host type I interferon-mediated …	endoplasmic reticulum-Golgi intermediate compartment [GO:0005793]; host cell endoplasmic reticulum-Golgi intermediate compartment [GO:0044172]; host cell membrane [GO:0033644]; host cell perinuclear region of cytoplasm [GO:0044220]; integral component of membrane [GO:0016021]	ATP binding [GO:0005524]; cysteine-type endopeptidase activity [GO:0004197]; DNA helicase activity [GO:0003678]; endonuclease activity [GO:0004519]; exoribonuclease activity [GO:0004532]; G-quadruplex RNA binding [GO:0002151]; methyltransferase activity [GO:0008168]; RNA-directed 5'-3' RNA polymerase activity [GO:0003968]; RNA helicase activity [GO:0003724]; single-stranded RNA binding [GO:000372…						FUNCTION: Forms a hexadecamer with nsp7 (8 subunits of each) that may participate in viral replication by acting as a primase. Alternatively, may synthesize substantially longer products than oligonucleotide primers. {ECO:0000256|ARBA:ARBA00002182}.; FUNCTION: Forms a hexadecamer with nsp8 (8 subunits of each) that may participate in viral replication by acting as a primase. Alternatively, may sy…								Orthornavirae	824653	624277	70039	41213	809	599	74	305	1814	34727	12605	8687	9	105	1709	434	14	5	33	67	443	5	32	98	14	73	1597	1551
R9QTH2	R9QTH2	3C-like proteinase (EC 3.4.19.12) (EC 3.4.22.69) (Growth factor-like peptide) (Leader protein) (Non-structural protein 10) (Non-structural protein 2) (Non-structural protein 3) (Non-structural protein 4) (Non-structural protein 6) (Non-structural protein 7) (Non-structural protein 8) (Non-structural protein 9) (Papain-like proteinase) (p65 homolog)	Bat coronavirus Cp/Yunnan2011	Activation of host autophagy by virus;Decay of host mRNAs by virus;Eukaryotic host gene expression shutoff by virus;Eukaryotic host translation shutoff by virus;Host cytoplasm;Host gene expression shutoff by virus;Host mRNA suppression by virus;Host membrane;Host-virus interaction;Hydrolase;Inhibition of host ISG15 by virus;Inhibition of host innate immune response by virus;Inhibition of host int…	induction by virus of catabolism of host mRNA [GO:0039595]; induction by virus of host autophagy [GO:0039520]; modulation by virus of host protein ubiquitination [GO:0039648]; suppression by virus of host gene expression [GO:0039657]; suppression by virus of host ISG15 activity [GO:0039579]; suppression by virus of host type I interferon-mediated signaling pathway [GO:0039502]; viral genome repli…	host cell membrane [GO:0033644]; host cell perinuclear region of cytoplasm [GO:0044220]; integral component of membrane [GO:0016021]	cysteine-type endopeptidase activity [GO:0004197]; G-quadruplex RNA binding [GO:0002151]; single-stranded RNA binding [GO:0003727]; thiol-dependent deubiquitinase [GO:0004843]; transferase activity [GO:0016740]; zinc ion binding [GO:0008270]														Orthornavirae	445241	388197	25013	17706	194	25	21	784	638	17096	6819	5568	3	78	854	211	10	4	51	29	476	0	31	56	9	38	886	733
D2DJW2	D2DJW2	2'-O-methyltransferase (EC 2.7.7.48) (EC 3.4.19.12) (EC 3.4.22.69) (EC 3.6.4.12) (EC 3.6.4.13) (3C-like proteinase) (Growth factor-like peptide) (Guanine-N7 methyltransferase) (Helicase) (Host translation inhibitor nsp1) (Leader protein) (NendoU) (Non-structural protein 10) (Non-structural protein 2) (Non-structural protein 3) (Non-structural protein 4) (Non-structural protein 6) (Non-structural …	SARS coronavirus Rs_672/2006	ATP-binding;Activation of host autophagy by virus;Decay of host mRNAs by virus;Endonuclease;Eukaryotic host gene expression shutoff by virus;Eukaryotic host translation shutoff by virus;Exonuclease;Helicase;Host cytoplasm;Host gene expression shutoff by virus;Host mRNA suppression by virus;Host membrane;Host-virus interaction;Hydrolase;Inhibition of host ISG15 by virus;Inhibition of host NF-kappa…	induction by virus of catabolism of host mRNA [GO:0039595]; induction by virus of host autophagy [GO:0039520]; methylation [GO:0032259]; modulation by virus of host protein ubiquitination [GO:0039648]; suppression by virus of host ISG15 activity [GO:0039579]; suppression by virus of host NF-kappaB transcription factor activity [GO:0039644]; suppression by virus of host type I interferon-mediated …	endoplasmic reticulum-Golgi intermediate compartment [GO:0005793]; host cell endoplasmic reticulum-Golgi intermediate compartment [GO:0044172]; host cell membrane [GO:0033644]; host cell perinuclear region of cytoplasm [GO:0044220]; integral component of membrane [GO:0016021]	ATP binding [GO:0005524]; cysteine-type endopeptidase activity [GO:0004197]; DNA helicase activity [GO:0003678]; endonuclease activity [GO:0004519]; exoribonuclease activity [GO:0004532]; G-quadruplex RNA binding [GO:0002151]; methyltransferase activity [GO:0008168]; RNA-directed 5'-3' RNA polymerase activity [GO:0003968]; RNA helicase activity [GO:0003724]; single-stranded RNA binding [GO:000372…						FUNCTION: Forms a hexadecamer with nsp7 (8 subunits of each) that may participate in viral replication by acting as a primase. Alternatively, may synthesize substantially longer products than oligonucleotide primers. {ECO:0000256|ARBA:ARBA00002182}.; FUNCTION: Forms a hexadecamer with nsp8 (8 subunits of each) that may participate in viral replication by acting as a primase. Alternatively, may sy…								Orthornavirae	351336	166182	45119	16717	2261	953	7	110	927	11159	2642	1397	0	23	565	123	8	1	37	9	275	1	17	24	1	19	287	732
R9QTB2	R9QTB2	3C-like proteinase (EC 3.4.19.12) (EC 3.4.22.69) (Growth factor-like peptide) (Leader protein) (Non-structural protein 10) (Non-structural protein 2) (Non-structural protein 3) (Non-structural protein 4) (Non-structural protein 6) (Non-structural protein 7) (Non-structural protein 8) (Non-structural protein 9) (Papain-like proteinase) (p65 homolog)	Bat coronavirus Rp/Shaanxi2011	Activation of host autophagy by virus;Decay of host mRNAs by virus;Eukaryotic host gene expression shutoff by virus;Eukaryotic host translation shutoff by virus;Host cytoplasm;Host gene expression shutoff by virus;Host mRNA suppression by virus;Host membrane;Host-virus interaction;Hydrolase;Inhibition of host ISG15 by virus;Inhibition of host innate immune response by virus;Inhibition of host int…	induction by virus of catabolism of host mRNA [GO:0039595]; induction by virus of host autophagy [GO:0039520]; modulation by virus of host protein ubiquitination [GO:0039648]; suppression by virus of host gene expression [GO:0039657]; suppression by virus of host ISG15 activity [GO:0039579]; suppression by virus of host type I interferon-mediated signaling pathway [GO:0039502]; viral genome repli…	host cell membrane [GO:0033644]; host cell perinuclear region of cytoplasm [GO:0044220]; integral component of membrane [GO:0016021]	cysteine-type endopeptidase activity [GO:0004197]; G-quadruplex RNA binding [GO:0002151]; single-stranded RNA binding [GO:0003727]; thiol-dependent deubiquitinase [GO:0004843]; transferase activity [GO:0016740]; zinc ion binding [GO:0008270]														Orthornavirae	207864	176275	15430	10474	142	280	28	423	752	14913	4230	3072	0	42	533	148	4	1	13	16	135	0	15	28	4	20	483	562
B8Q8S4	B8Q8S4	2'-O-methyltransferase (EC 2.7.7.48) (EC 3.4.19.12) (EC 3.4.22.69) (EC 3.6.4.12) (EC 3.6.4.13) (3C-like proteinase) (Growth factor-like peptide) (Guanine-N7 methyltransferase) (Helicase) (Host translation inhibitor nsp1) (Leader protein) (NendoU) (Non-structural protein 10) (Non-structural protein 2) (Non-structural protein 3) (Non-structural protein 4) (Non-structural protein 6) (Non-structural …	SARS coronavirus BJ182b	ATP-binding;Activation of host autophagy by virus;Decay of host mRNAs by virus;Endonuclease;Eukaryotic host gene expression shutoff by virus;Eukaryotic host translation shutoff by virus;Exonuclease;Helicase;Host cytoplasm;Host gene expression shutoff by virus;Host mRNA suppression by virus;Host membrane;Host-virus interaction;Hydrolase;Inhibition of host ISG15 by virus;Inhibition of host NF-kappa…	induction by virus of catabolism of host mRNA [GO:0039595]; induction by virus of host autophagy [GO:0039520]; methylation [GO:0032259]; modulation by virus of host protein ubiquitination [GO:0039648]; suppression by virus of host ISG15 activity [GO:0039579]; suppression by virus of host NF-kappaB transcription factor activity [GO:0039644]; suppression by virus of host type I interferon-mediated …	endoplasmic reticulum-Golgi intermediate compartment [GO:0005793]; host cell endoplasmic reticulum-Golgi intermediate compartment [GO:0044172]; host cell membrane [GO:0033644]; host cell perinuclear region of cytoplasm [GO:0044220]; integral component of membrane [GO:0016021]	ATP binding [GO:0005524]; cysteine-type endopeptidase activity [GO:0004197]; DNA helicase activity [GO:0003678]; endonuclease activity [GO:0004519]; exoribonuclease activity [GO:0004532]; G-quadruplex RNA binding [GO:0002151]; methyltransferase activity [GO:0008168]; RNA-directed 5'-3' RNA polymerase activity [GO:0003968]; RNA helicase activity [GO:0003724]; single-stranded RNA binding [GO:000372…						FUNCTION: Forms a hexadecamer with nsp7 (8 subunits of each) that may participate in viral replication by acting as a primase. Alternatively, may synthesize substantially longer products than oligonucleotide primers. {ECO:0000256|ARBA:ARBA00002182}.; FUNCTION: Forms a hexadecamer with nsp8 (8 subunits of each) that may participate in viral replication by acting as a primase. Alternatively, may sy…								Orthornavirae	177139	125793	9976	5706	994	525	198	4362	681	11284	2188	1301	2	32	293	84	3	0	10	12	126	1	8	13	6	21	274	373
D5HJT3	D5HJT3	2'-O-methyltransferase (EC 2.7.7.48) (EC 3.4.19.12) (EC 3.4.22.69) (EC 3.6.4.12) (EC 3.6.4.13) (3C-like proteinase) (Growth factor-like peptide) (Guanine-N7 methyltransferase) (Helicase) (Host translation inhibitor nsp1) (Leader protein) (NendoU) (Non-structural protein 10) (Non-structural protein 2) (Non-structural protein 3) (Non-structural protein 4) (Non-structural protein 6) (Non-structural …	Bat SARS coronavirus HKU3-7	ATP-binding;Activation of host autophagy by virus;Decay of host mRNAs by virus;Endonuclease;Eukaryotic host gene expression shutoff by virus;Eukaryotic host translation shutoff by virus;Exonuclease;Helicase;Host cytoplasm;Host gene expression shutoff by virus;Host mRNA suppression by virus;Host membrane;Host-virus interaction;Hydrolase;Inhibition of host ISG15 by virus;Inhibition of host NF-kappa…	induction by virus of catabolism of host mRNA [GO:0039595]; induction by virus of host autophagy [GO:0039520]; methylation [GO:0032259]; modulation by virus of host protein ubiquitination [GO:0039648]; suppression by virus of host ISG15 activity [GO:0039579]; suppression by virus of host NF-kappaB transcription factor activity [GO:0039644]; suppression by virus of host type I interferon-mediated …	endoplasmic reticulum-Golgi intermediate compartment [GO:0005793]; host cell endoplasmic reticulum-Golgi intermediate compartment [GO:0044172]; host cell membrane [GO:0033644]; host cell perinuclear region of cytoplasm [GO:0044220]; integral component of membrane [GO:0016021]	ATP binding [GO:0005524]; cysteine-type endopeptidase activity [GO:0004197]; DNA helicase activity [GO:0003678]; endonuclease activity [GO:0004519]; exoribonuclease activity [GO:0004532]; G-quadruplex RNA binding [GO:0002151]; methyltransferase activity [GO:0008168]; RNA-directed 5'-3' RNA polymerase activity [GO:0003968]; RNA helicase activity [GO:0003724]; single-stranded RNA binding [GO:000372…						FUNCTION: Forms a hexadecamer with nsp7 (8 subunits of each) that may participate in viral replication by acting as a primase. Alternatively, may synthesize substantially longer products than oligonucleotide primers. {ECO:0000256|ARBA:ARBA00002182}.; FUNCTION: Forms a hexadecamer with nsp8 (8 subunits of each) that may participate in viral replication by acting as a primase. Alternatively, may sy…								Orthornavirae	156203	87870	11568	4917	594	411	9	229	418	3887	2610	1466	2	32	642	158	5	3	9	14	168	3	10	22	2	21	361	369
P32542	P32542	Pol polyprotein [Cleaved into: Protease (Retropepsin) (EC 3.4.23.-); Reverse transcriptase/ribonuclease H (RT) (EC 2.7.7.49) (EC 3.1.26.13) (Exoribonuclease H) (EC 3.1.13.2); Integrase (IN) (EC 2.7.7.-) (EC 3.1.-.-)]	Equine infectious anemia virus (isolate CL22) (EIAV)	3D-structure;Aspartyl protease;Cleavage on pair of basic residues;DNA integration;DNA recombination;DNA-binding;Endonuclease;Hydrolase;Metal-binding;Multifunctional enzyme;Nuclease;Nucleotidyltransferase;Protease;RNA-directed DNA polymerase;Transferase;Viral genome integration;Virus entry into host cell;Zinc;Zinc-finger	DNA integration [GO:0015074]; DNA recombination [GO:0006310]; establishment of integrated proviral latency [GO:0075713]; viral entry into host cell [GO:0046718]; viral genome integration into host DNA [GO:0044826]		aspartic-type endopeptidase activity [GO:0004190]; DNA binding [GO:0003677]; exoribonuclease H activity [GO:0004533]; RNA-directed DNA polymerase activity [GO:0003964]; RNA-DNA hybrid ribonuclease activity [GO:0004523]; zinc ion binding [GO:0008270]				CATALYTIC ACTIVITY: Reaction=Endohydrolysis of RNA in RNA/DNA hybrids. Three different cleavage modes: 1. sequence-specific internal cleavage of RNA. Human immunodeficiency virus type 1 and Moloney murine leukemia virus enzymes prefer to cleave the RNA strand one nucleotide away from the RNA-DNA junction. 2. RNA 5'-end directed cleavage 13-19 nucleotides from the RNA end. 3. DNA 3'-end directed c…	DNA_BIND 1096..1144; /note="Integrase-type"; /evidence="ECO:0000255|PROSITE-ProRule:PRU00506"	FUNCTION: During replicative cycle of retroviruses, the reverse-transcribed viral DNA is integrated into the host chromosome by the viral integrase enzyme. RNase H activity is associated with the reverse transcriptase.	ACT_SITE 105; /evidence="ECO:0000255|PROSITE-ProRule:PRU10094"							Pararnavirae	4540	2165	47896	20494	77731	41315	368	6296	940	19276	265	42	1	20	14	8	0	0	0	0	0	0	0	0	0	5	50	0
Q0QDZ2	Q0QDZ2	3C-like proteinase (EC 3.4.19.12) (EC 3.4.22.69) (Growth factor-like peptide) (Leader protein) (Non-structural protein 10) (Non-structural protein 2) (Non-structural protein 3) (Non-structural protein 4) (Non-structural protein 6) (Non-structural protein 7) (Non-structural protein 8) (Non-structural protein 9) (Papain-like proteinase) (p65 homolog)	Bat SARS CoV Rf1/2004	Activation of host autophagy by virus;Decay of host mRNAs by virus;Eukaryotic host gene expression shutoff by virus;Eukaryotic host translation shutoff by virus;Host cytoplasm;Host gene expression shutoff by virus;Host mRNA suppression by virus;Host membrane;Host-virus interaction;Hydrolase;Inhibition of host ISG15 by virus;Inhibition of host innate immune response by virus;Inhibition of host int…	induction by virus of catabolism of host mRNA [GO:0039595]; induction by virus of host autophagy [GO:0039520]; modulation by virus of host protein ubiquitination [GO:0039648]; suppression by virus of host gene expression [GO:0039657]; suppression by virus of host ISG15 activity [GO:0039579]; suppression by virus of host type I interferon-mediated signaling pathway [GO:0039502]; viral genome repli…	host cell membrane [GO:0033644]; host cell perinuclear region of cytoplasm [GO:0044220]; integral component of membrane [GO:0016021]	cysteine-type endopeptidase activity [GO:0004197]; G-quadruplex RNA binding [GO:0002151]; single-stranded RNA binding [GO:0003727]; thiol-dependent deubiquitinase [GO:0004843]; transferase activity [GO:0016740]; zinc ion binding [GO:0008270]														Orthornavirae	86962	103382	3161	3133	26	73	0	5	835	21623	1065	1230	1	29	99	27	0	0	0	2	5	0	1	11	0	14	159	40
V5R152	V5R152	ORF1ab polyprotein (RNA-directed RNA polymerase) (Replicase polyprotein 1ab) (Fragment)	Betacoronavirus Rhinolophus hipposideros/Italy/187632-2/2012	Nucleotidyltransferase;RNA-directed RNA polymerase;Transferase	transcription, DNA-templated [GO:0006351]		RNA binding [GO:0003723]; RNA-directed 5'-3' RNA polymerase activity [GO:0003968]														Orthornavirae	103698	87630	10274	7009	36	0	3	34	234	5034	1853	1548	1	10	296	114	7	1	4	8	90	0	5	26	0	20	299	243
Q0QDY1	Q0QDY1	3C-like proteinase (EC 3.4.19.12) (EC 3.4.22.69) (Growth factor-like peptide) (Leader protein) (Non-structural protein 10) (Non-structural protein 2) (Non-structural protein 3) (Non-structural protein 4) (Non-structural protein 6) (Non-structural protein 7) (Non-structural protein 8) (Non-structural protein 9) (Papain-like proteinase) (p65 homolog)	Bat SARS CoV Rm1/2004	Activation of host autophagy by virus;Decay of host mRNAs by virus;Eukaryotic host gene expression shutoff by virus;Eukaryotic host translation shutoff by virus;Host cytoplasm;Host gene expression shutoff by virus;Host mRNA suppression by virus;Host membrane;Host-virus interaction;Hydrolase;Inhibition of host ISG15 by virus;Inhibition of host innate immune response by virus;Inhibition of host int…	induction by virus of catabolism of host mRNA [GO:0039595]; induction by virus of host autophagy [GO:0039520]; modulation by virus of host protein ubiquitination [GO:0039648]; suppression by virus of host gene expression [GO:0039657]; suppression by virus of host ISG15 activity [GO:0039579]; suppression by virus of host type I interferon-mediated signaling pathway [GO:0039502]; viral genome repli…	host cell membrane [GO:0033644]; host cell perinuclear region of cytoplasm [GO:0044220]; integral component of membrane [GO:0016021]	cysteine-type endopeptidase activity [GO:0004197]; G-quadruplex RNA binding [GO:0002151]; single-stranded RNA binding [GO:0003727]; thiol-dependent deubiquitinase [GO:0004843]; transferase activity [GO:0016740]; zinc ion binding [GO:0008270]														Orthornavirae	93923	81178	8332	5401	44	96	44	388	100	1746	1550	1247	0	21	291	72	2	4	4	16	106	0	13	21	1	16	266	472
Q6S8D8	Q6S8D8	2'-O-methyltransferase (EC 2.7.7.48) (EC 3.4.19.12) (EC 3.4.22.69) (EC 3.6.4.12) (EC 3.6.4.13) (3C-like proteinase) (Growth factor-like peptide) (Guanine-N7 methyltransferase) (Helicase) (Host translation inhibitor nsp1) (Leader protein) (NendoU) (Non-structural protein 10) (Non-structural protein 2) (Non-structural protein 3) (Non-structural protein 4) (Non-structural protein 6) (Non-structural …	SARS coronavirus ShanghaiQXC2	ATP-binding;Activation of host autophagy by virus;Decay of host mRNAs by virus;Endonuclease;Eukaryotic host gene expression shutoff by virus;Eukaryotic host translation shutoff by virus;Exonuclease;Helicase;Host cytoplasm;Host gene expression shutoff by virus;Host mRNA suppression by virus;Host membrane;Host-virus interaction;Hydrolase;Inhibition of host ISG15 by virus;Inhibition of host NF-kappa…	induction by virus of catabolism of host mRNA [GO:0039595]; induction by virus of host autophagy [GO:0039520]; methylation [GO:0032259]; modulation by virus of host protein ubiquitination [GO:0039648]; suppression by virus of host ISG15 activity [GO:0039579]; suppression by virus of host NF-kappaB transcription factor activity [GO:0039644]; suppression by virus of host type I interferon-mediated …	endoplasmic reticulum-Golgi intermediate compartment [GO:0005793]; host cell endoplasmic reticulum-Golgi intermediate compartment [GO:0044172]; host cell membrane [GO:0033644]; host cell perinuclear region of cytoplasm [GO:0044220]; integral component of membrane [GO:0016021]	ATP binding [GO:0005524]; cysteine-type endopeptidase activity [GO:0004197]; DNA helicase activity [GO:0003678]; endonuclease activity [GO:0004519]; exoribonuclease activity [GO:0004532]; G-quadruplex RNA binding [GO:0002151]; methyltransferase activity [GO:0008168]; RNA-directed 5'-3' RNA polymerase activity [GO:0003968]; RNA helicase activity [GO:0003724]; single-stranded RNA binding [GO:000372…						FUNCTION: Forms a hexadecamer with nsp7 (8 subunits of each) that may participate in viral replication by acting as a primase. Alternatively, may synthesize substantially longer products than oligonucleotide primers. {ECO:0000256|ARBA:ARBA00002182}.; FUNCTION: Forms a hexadecamer with nsp8 (8 subunits of each) that may participate in viral replication by acting as a primase. Alternatively, may sy…								Orthornavirae	91027	68966	4884	3053	32	2	0	4	281	4607	1358	873	1	9	247	63	2	3	11	8	95	0	5	6	0	14	161	188
R9QTJ6	R9QTJ6	Growth factor-like peptide (EC 3.6.4.13) (NendoU) (Non-structural protein 2) (Non-structural protein 4) (Non-structural protein 8) (ORF1ab polyprotein) (RNA-directed RNA polymerase) (Replicase polyprotein 1ab) (Uridylate-specific endoribonuclease)	Bat coronavirus Cp/Yunnan2011	ATP-binding;Helicase;Hydrolase;Membrane;Metal-binding;Methyltransferase;Nucleotide-binding;Nucleotidyltransferase;RNA-directed RNA polymerase;Reference proteome;Ribosomal frameshifting;Transferase;Viral RNA replication;Zinc;Zinc-finger	methylation [GO:0032259]; transcription, DNA-templated [GO:0006351]; viral RNA genome replication [GO:0039694]	host cell membrane [GO:0033644]; membrane [GO:0016020]	ATP binding [GO:0005524]; exoribonuclease activity [GO:0004532]; methyltransferase activity [GO:0008168]; RNA binding [GO:0003723]; RNA-directed 5'-3' RNA polymerase activity [GO:0003968]; RNA helicase activity [GO:0003724]; zinc ion binding [GO:0008270]														Orthornavirae	49673	55921	2870	2409	387	357	0	1	12	246	780	834	0	4	57	22	0	0	0	2	1	0	0	0	0	3	115	23
R9QTA1	R9QTA1	Growth factor-like peptide (EC 3.6.4.13) (NendoU) (Non-structural protein 2) (Non-structural protein 4) (Non-structural protein 8) (ORF1ab polyprotein) (RNA-directed RNA polymerase) (Replicase polyprotein 1ab) (Uridylate-specific endoribonuclease)	Bat coronavirus Rp/Shaanxi2011	ATP-binding;Helicase;Hydrolase;Membrane;Metal-binding;Methyltransferase;Nucleotide-binding;Nucleotidyltransferase;RNA-directed RNA polymerase;Reference proteome;Ribosomal frameshifting;Transferase;Viral RNA replication;Zinc;Zinc-finger	methylation [GO:0032259]; transcription, DNA-templated [GO:0006351]; viral RNA genome replication [GO:0039694]	host cell membrane [GO:0033644]; membrane [GO:0016020]	ATP binding [GO:0005524]; exoribonuclease activity [GO:0004532]; methyltransferase activity [GO:0008168]; RNA binding [GO:0003723]; RNA-directed 5'-3' RNA polymerase activity [GO:0003968]; RNA helicase activity [GO:0003724]; zinc ion binding [GO:0008270]														Orthornavirae	67827	24233	6414	2200	24	3	1	22	25	290	971	341	2	12	354	89	7	2	4	20	166	0	12	15	1	27	120	250
U5WL93	U5WL93	2'-O-methyltransferase (EC 2.7.7.48) (EC 3.4.19.12) (EC 3.4.22.69) (EC 3.6.4.12) (EC 3.6.4.13) (3C-like proteinase) (Growth factor-like peptide) (Guanine-N7 methyltransferase) (Helicase) (Host translation inhibitor nsp1) (Leader protein) (NendoU) (Non-structural protein 10) (Non-structural protein 2) (Non-structural protein 3) (Non-structural protein 4) (Non-structural protein 6) (Non-structural …	Bat SARS-like coronavirus RsSHC014	ATP-binding;Activation of host autophagy by virus;Decay of host mRNAs by virus;Endonuclease;Eukaryotic host gene expression shutoff by virus;Eukaryotic host translation shutoff by virus;Exonuclease;Helicase;Host cytoplasm;Host gene expression shutoff by virus;Host mRNA suppression by virus;Host membrane;Host-virus interaction;Hydrolase;Inhibition of host ISG15 by virus;Inhibition of host NF-kappa…	induction by virus of catabolism of host mRNA [GO:0039595]; induction by virus of host autophagy [GO:0039520]; methylation [GO:0032259]; modulation by virus of host protein ubiquitination [GO:0039648]; suppression by virus of host ISG15 activity [GO:0039579]; suppression by virus of host NF-kappaB transcription factor activity [GO:0039644]; suppression by virus of host type I interferon-mediated …	endoplasmic reticulum-Golgi intermediate compartment [GO:0005793]; host cell endoplasmic reticulum-Golgi intermediate compartment [GO:0044172]; host cell membrane [GO:0033644]; host cell perinuclear region of cytoplasm [GO:0044220]; integral component of membrane [GO:0016021]	ATP binding [GO:0005524]; cysteine-type endopeptidase activity [GO:0004197]; DNA helicase activity [GO:0003678]; endonuclease activity [GO:0004519]; exoribonuclease activity [GO:0004532]; G-quadruplex RNA binding [GO:0002151]; methyltransferase activity [GO:0008168]; RNA-directed 5'-3' RNA polymerase activity [GO:0003968]; RNA helicase activity [GO:0003724]; single-stranded RNA binding [GO:000372…						FUNCTION: Forms a hexadecamer with nsp7 (8 subunits of each) that may participate in viral replication by acting as a primase. Alternatively, may synthesize substantially longer products than oligonucleotide primers. {ECO:0000256|ARBA:ARBA00002182}.; FUNCTION: Forms a hexadecamer with nsp8 (8 subunits of each) that may participate in viral replication by acting as a primase. Alternatively, may sy…								Orthornavirae	53276	25909	2949	601	20	1	0	157	127	3572	661	372	1	15	125	42	1	0	2	5	45	0	4	7	1	4	82	119
U5WLB9	U5WLB9	2'-O-methyltransferase (EC 2.7.7.48) (EC 3.4.19.12) (EC 3.4.22.69) (EC 3.6.4.12) (EC 3.6.4.13) (3C-like proteinase) (Growth factor-like peptide) (Guanine-N7 methyltransferase) (Helicase) (Host translation inhibitor nsp1) (Leader protein) (NendoU) (Non-structural protein 10) (Non-structural protein 2) (Non-structural protein 3) (Non-structural protein 4) (Non-structural protein 6) (Non-structural …	Bat SARS-like coronavirus WIV1	ATP-binding;Activation of host autophagy by virus;Decay of host mRNAs by virus;Endonuclease;Eukaryotic host gene expression shutoff by virus;Eukaryotic host translation shutoff by virus;Exonuclease;Helicase;Host cytoplasm;Host gene expression shutoff by virus;Host mRNA suppression by virus;Host membrane;Host-virus interaction;Hydrolase;Inhibition of host ISG15 by virus;Inhibition of host NF-kappa…	induction by virus of catabolism of host mRNA [GO:0039595]; induction by virus of host autophagy [GO:0039520]; methylation [GO:0032259]; modulation by virus of host protein ubiquitination [GO:0039648]; suppression by virus of host ISG15 activity [GO:0039579]; suppression by virus of host NF-kappaB transcription factor activity [GO:0039644]; suppression by virus of host type I interferon-mediated …	endoplasmic reticulum-Golgi intermediate compartment [GO:0005793]; host cell endoplasmic reticulum-Golgi intermediate compartment [GO:0044172]; host cell membrane [GO:0033644]; host cell perinuclear region of cytoplasm [GO:0044220]; integral component of membrane [GO:0016021]	ATP binding [GO:0005524]; cysteine-type endopeptidase activity [GO:0004197]; DNA helicase activity [GO:0003678]; endonuclease activity [GO:0004519]; exoribonuclease activity [GO:0004532]; G-quadruplex RNA binding [GO:0002151]; methyltransferase activity [GO:0008168]; RNA-directed 5'-3' RNA polymerase activity [GO:0003968]; RNA helicase activity [GO:0003724]; single-stranded RNA binding [GO:000372…						FUNCTION: Forms a hexadecamer with nsp7 (8 subunits of each) that may participate in viral replication by acting as a primase. Alternatively, may synthesize substantially longer products than oligonucleotide primers. {ECO:0000256|ARBA:ARBA00002182}.; FUNCTION: Forms a hexadecamer with nsp8 (8 subunits of each) that may participate in viral replication by acting as a primase. Alternatively, may sy…								Orthornavirae	44481	15035	3278	1275	48	10	5	41	52	924	744	194	0	8	128	46	3	0	4	4	49	0	4	9	0	5	123	156
Q692E6	Q692E6	2'-O-methyltransferase (EC 2.7.7.48) (EC 3.4.19.12) (EC 3.4.22.69) (EC 3.6.4.12) (EC 3.6.4.13) (3C-like proteinase) (Growth factor-like peptide) (Guanine-N7 methyltransferase) (Helicase) (Host translation inhibitor nsp1) (Leader protein) (NendoU) (Non-structural protein 10) (Non-structural protein 2) (Non-structural protein 3) (Non-structural protein 4) (Non-structural protein 6) (Non-structural …	SARS coronavirus TJF	ATP-binding;Activation of host autophagy by virus;Decay of host mRNAs by virus;Endonuclease;Eukaryotic host gene expression shutoff by virus;Eukaryotic host translation shutoff by virus;Exonuclease;Helicase;Host cytoplasm;Host gene expression shutoff by virus;Host mRNA suppression by virus;Host membrane;Host-virus interaction;Hydrolase;Inhibition of host ISG15 by virus;Inhibition of host NF-kappa…	induction by virus of catabolism of host mRNA [GO:0039595]; induction by virus of host autophagy [GO:0039520]; methylation [GO:0032259]; modulation by virus of host protein ubiquitination [GO:0039648]; suppression by virus of host ISG15 activity [GO:0039579]; suppression by virus of host NF-kappaB transcription factor activity [GO:0039644]; suppression by virus of host type I interferon-mediated …	endoplasmic reticulum-Golgi intermediate compartment [GO:0005793]; host cell endoplasmic reticulum-Golgi intermediate compartment [GO:0044172]; host cell membrane [GO:0033644]; host cell perinuclear region of cytoplasm [GO:0044220]; integral component of membrane [GO:0016021]	ATP binding [GO:0005524]; cysteine-type endopeptidase activity [GO:0004197]; DNA helicase activity [GO:0003678]; endonuclease activity [GO:0004519]; exoribonuclease activity [GO:0004532]; G-quadruplex RNA binding [GO:0002151]; methyltransferase activity [GO:0008168]; RNA-directed 5'-3' RNA polymerase activity [GO:0003968]; RNA helicase activity [GO:0003724]; single-stranded RNA binding [GO:000372…						FUNCTION: Forms a hexadecamer with nsp7 (8 subunits of each) that may participate in viral replication by acting as a primase. Alternatively, may synthesize substantially longer products than oligonucleotide primers. {ECO:0000256|ARBA:ARBA00002182}.; FUNCTION: Forms a hexadecamer with nsp8 (8 subunits of each) that may participate in viral replication by acting as a primase. Alternatively, may sy…								Orthornavirae	30307	21277	1903	1182	8	0	0	0	0	0	605	413	1	2	93	19	0	1	0	1	10	1	1	3	0	5	90	48
Q6TPE9	Q6TPE9	2'-O-methyltransferase (EC 2.7.7.48) (EC 3.4.19.12) (EC 3.4.22.69) (EC 3.6.4.12) (EC 3.6.4.13) (3C-like proteinase) (Growth factor-like peptide) (Guanine-N7 methyltransferase) (Helicase) (Host translation inhibitor nsp1) (Leader protein) (NendoU) (Non-structural protein 10) (Non-structural protein 2) (Non-structural protein 3) (Non-structural protein 4) (Non-structural protein 6) (Non-structural …	SARS coronavirus GZ02	ATP-binding;Activation of host autophagy by virus;Decay of host mRNAs by virus;Endonuclease;Eukaryotic host gene expression shutoff by virus;Eukaryotic host translation shutoff by virus;Exonuclease;Helicase;Host cytoplasm;Host gene expression shutoff by virus;Host mRNA suppression by virus;Host membrane;Host-virus interaction;Hydrolase;Inhibition of host ISG15 by virus;Inhibition of host NF-kappa…	induction by virus of catabolism of host mRNA [GO:0039595]; induction by virus of host autophagy [GO:0039520]; methylation [GO:0032259]; modulation by virus of host protein ubiquitination [GO:0039648]; suppression by virus of host ISG15 activity [GO:0039579]; suppression by virus of host NF-kappaB transcription factor activity [GO:0039644]; suppression by virus of host type I interferon-mediated …	endoplasmic reticulum-Golgi intermediate compartment [GO:0005793]; host cell endoplasmic reticulum-Golgi intermediate compartment [GO:0044172]; host cell membrane [GO:0033644]; host cell perinuclear region of cytoplasm [GO:0044220]; integral component of membrane [GO:0016021]	ATP binding [GO:0005524]; cysteine-type endopeptidase activity [GO:0004197]; DNA helicase activity [GO:0003678]; endonuclease activity [GO:0004519]; exoribonuclease activity [GO:0004532]; G-quadruplex RNA binding [GO:0002151]; methyltransferase activity [GO:0008168]; RNA-directed 5'-3' RNA polymerase activity [GO:0003968]; RNA helicase activity [GO:0003724]; single-stranded RNA binding [GO:000372…						FUNCTION: Forms a hexadecamer with nsp7 (8 subunits of each) that may participate in viral replication by acting as a primase. Alternatively, may synthesize substantially longer products than oligonucleotide primers. {ECO:0000256|ARBA:ARBA00002182}.; FUNCTION: Forms a hexadecamer with nsp8 (8 subunits of each) that may participate in viral replication by acting as a primase. Alternatively, may sy…								Orthornavirae	16819	19087	1438	1260	16	0	1	473	32	1339	196	248	1	6	74	29	1	0	3	4	23	0	2	6	0	2	53	95
P0C6F5	P0C6F5	Replicase polyprotein 1a (pp1a) (ORF1a polyprotein) [Cleaved into: Non-structural protein 1 (nsp1) (Leader protein); Non-structural protein 2 (nsp2) (p65 homolog); Non-structural protein 3 (nsp3) (EC 3.4.19.12) (EC 3.4.22.69) (PL2-PRO) (Papain-like proteinase) (PL-PRO); Non-structural protein 4 (nsp4); 3C-like proteinase (3CL-PRO) (3CLp) (EC 3.4.22.-) (nsp5); Non-structural protein 6 (nsp6); Non-…	Bat coronavirus 279/2005 (BtCoV) (BtCoV/279/2005)	Activation of host autophagy by virus;Decay of host mRNAs by virus;Eukaryotic host gene expression shutoff by virus;Eukaryotic host translation shutoff by virus;Host cytoplasm;Host gene expression shutoff by virus;Host mRNA suppression by virus;Host membrane;Host-virus interaction;Hydrolase;Inhibition of host IRF3 by virus;Inhibition of host ISG15 by virus;Inhibition of host RLR pathway by virus;…	induction by virus of catabolism of host mRNA [GO:0039595]; induction by virus of host autophagy [GO:0039520]; modulation by virus of host protein ubiquitination [GO:0039648]; suppression by virus of host IRF3 activity [GO:0039548]; suppression by virus of host ISG15 activity [GO:0039579]; suppression by virus of host type I interferon-mediated signaling pathway [GO:0039502]; viral genome replica…	host cell membrane [GO:0033644]; host cell perinuclear region of cytoplasm [GO:0044220]; integral component of membrane [GO:0016021]	cysteine-type endopeptidase activity [GO:0004197]; G-quadruplex RNA binding [GO:0002151]; single-stranded RNA binding [GO:0003727]; thiol-dependent deubiquitinase [GO:0004843]; transferase activity [GO:0016740]; zinc ion binding [GO:0008270]	METAL 4310; /note="Zinc 1"; /evidence="ECO:0000255|PROSITE-ProRule:PRU01297"; METAL 4313; /note="Zinc 1"; /evidence="ECO:0000255|PROSITE-ProRule:PRU01297"; METAL 4319; /note="Zinc 1"; /evidence="ECO:0000255|PROSITE-ProRule:PRU01297"; METAL 4326; /note="Zinc 1"; /evidence="ECO:0000255|PROSITE-ProRule:PRU01297"; METAL 4353; /note="Zinc 2"; /evidence="ECO:0000255|PROSITE-ProRule:PRU01297"; METAL 435…			CATALYTIC ACTIVITY: Reaction=TSAVLQ-|-SGFRK-NH(2) and SGVTFQ-|-GKFKK the two peptides corresponding to the two self-cleavage sites of the SARS 3C-like proteinase are the two most reactive peptide substrates. The enzyme exhibits a strong preference for substrates containing Gln at P1 position and Leu at P2 position.; EC=3.4.22.69; CATALYTIC ACTIVITY: Reaction=Thiol-dependent hydrolysis of ester, t…		FUNCTION: The papain-like proteinase (PL-PRO) is responsible for the cleavages located at the N-terminus of replicase polyprotein. In addition, PL-PRO possesses a deubiquitinating/deISGylating activity and processes both 'Lys-48'- and 'Lys-63'-linked polyubiquitin chains from cellular substrates. Antagonizes innate immune induction of type I interferon by blocking the phosphorylation, dimerizatio…	ACT_SITE 1657; /note="For PL-PRO activity"; /evidence="ECO:0000255|PROSITE-ProRule:PRU00444"; ACT_SITE 1818; /note="For PL-PRO activity"; /evidence="ECO:0000255|PROSITE-ProRule:PRU00444"; ACT_SITE 3287; /note="For 3CL-PRO activity"; /evidence="ECO:0000255|PROSITE-ProRule:PRU00772"; ACT_SITE 3391; /note="For 3CL-PRO activity"; /evidence="ECO:0000255|PROSITE-ProRule:PRU00772"							Orthornavirae	10802	19448	766	1134	11	0	0	0	0	0	204	324	0	2	7	3	1	0	1	3	14	0	0	3	0	0	59	23
D5HJQ0	D5HJQ0	2'-O-methyltransferase (EC 2.7.7.48) (EC 3.4.19.12) (EC 3.4.22.69) (EC 3.6.4.12) (EC 3.6.4.13) (3C-like proteinase) (Growth factor-like peptide) (Guanine-N7 methyltransferase) (Helicase) (Host translation inhibitor nsp1) (Leader protein) (NendoU) (Non-structural protein 10) (Non-structural protein 2) (Non-structural protein 3) (Non-structural protein 4) (Non-structural protein 6) (Non-structural …	Bat SARS coronavirus HKU3-4	ATP-binding;Activation of host autophagy by virus;Decay of host mRNAs by virus;Endonuclease;Eukaryotic host gene expression shutoff by virus;Eukaryotic host translation shutoff by virus;Exonuclease;Helicase;Host cytoplasm;Host gene expression shutoff by virus;Host mRNA suppression by virus;Host membrane;Host-virus interaction;Hydrolase;Inhibition of host ISG15 by virus;Inhibition of host NF-kappa…	induction by virus of catabolism of host mRNA [GO:0039595]; induction by virus of host autophagy [GO:0039520]; methylation [GO:0032259]; modulation by virus of host protein ubiquitination [GO:0039648]; suppression by virus of host ISG15 activity [GO:0039579]; suppression by virus of host NF-kappaB transcription factor activity [GO:0039644]; suppression by virus of host type I interferon-mediated …	endoplasmic reticulum-Golgi intermediate compartment [GO:0005793]; host cell endoplasmic reticulum-Golgi intermediate compartment [GO:0044172]; host cell membrane [GO:0033644]; host cell perinuclear region of cytoplasm [GO:0044220]; integral component of membrane [GO:0016021]	ATP binding [GO:0005524]; cysteine-type endopeptidase activity [GO:0004197]; DNA helicase activity [GO:0003678]; endonuclease activity [GO:0004519]; exoribonuclease activity [GO:0004532]; G-quadruplex RNA binding [GO:0002151]; methyltransferase activity [GO:0008168]; RNA-directed 5'-3' RNA polymerase activity [GO:0003968]; RNA helicase activity [GO:0003724]; single-stranded RNA binding [GO:000372…						FUNCTION: Forms a hexadecamer with nsp7 (8 subunits of each) that may participate in viral replication by acting as a primase. Alternatively, may synthesize substantially longer products than oligonucleotide primers. {ECO:0000256|ARBA:ARBA00002182}.; FUNCTION: Forms a hexadecamer with nsp8 (8 subunits of each) that may participate in viral replication by acting as a primase. Alternatively, may sy…								Orthornavirae	8369	17854	655	1290	2	0	0	8	0	277	108	296	0	3	2	0	0	0	0	0	1	0	0	0	0	0	27	1
Q3ZTC6	Q3ZTC6	2'-O-methyltransferase (EC 2.7.7.48) (EC 3.4.19.12) (EC 3.4.22.69) (EC 3.6.4.12) (EC 3.6.4.13) (3C-like proteinase) (Growth factor-like peptide) (Guanine-N7 methyltransferase) (Helicase) (Host translation inhibitor nsp1) (Leader protein) (NendoU) (Non-structural protein 10) (Non-structural protein 2) (Non-structural protein 3) (Non-structural protein 4) (Non-structural protein 6) (Non-structural …	SARS coronavirus civet020	ATP-binding;Activation of host autophagy by virus;Decay of host mRNAs by virus;Endonuclease;Eukaryotic host gene expression shutoff by virus;Eukaryotic host translation shutoff by virus;Exonuclease;Helicase;Host cytoplasm;Host gene expression shutoff by virus;Host mRNA suppression by virus;Host membrane;Host-virus interaction;Hydrolase;Inhibition of host ISG15 by virus;Inhibition of host NF-kappa…	induction by virus of catabolism of host mRNA [GO:0039595]; induction by virus of host autophagy [GO:0039520]; methylation [GO:0032259]; modulation by virus of host protein ubiquitination [GO:0039648]; suppression by virus of host ISG15 activity [GO:0039579]; suppression by virus of host NF-kappaB transcription factor activity [GO:0039644]; suppression by virus of host type I interferon-mediated …	endoplasmic reticulum-Golgi intermediate compartment [GO:0005793]; host cell endoplasmic reticulum-Golgi intermediate compartment [GO:0044172]; host cell membrane [GO:0033644]; host cell perinuclear region of cytoplasm [GO:0044220]; integral component of membrane [GO:0016021]	ATP binding [GO:0005524]; cysteine-type endopeptidase activity [GO:0004197]; DNA helicase activity [GO:0003678]; endonuclease activity [GO:0004519]; exoribonuclease activity [GO:0004532]; G-quadruplex RNA binding [GO:0002151]; methyltransferase activity [GO:0008168]; RNA-directed 5'-3' RNA polymerase activity [GO:0003968]; RNA helicase activity [GO:0003724]; single-stranded RNA binding [GO:000372…						FUNCTION: Forms a hexadecamer with nsp7 (8 subunits of each) that may participate in viral replication by acting as a primase. Alternatively, may synthesize substantially longer products than oligonucleotide primers. {ECO:0000256|ARBA:ARBA00002182}.; FUNCTION: Forms a hexadecamer with nsp8 (8 subunits of each) that may participate in viral replication by acting as a primase. Alternatively, may sy…								Orthornavirae	19160	3660	1792	93	4	0	0	0	25	333	353	49	0	5	42	10	0	0	1	1	6	0	0	0	0	1	32	35
K4P9I3	K4P9I3	Exoribonuclease H (EC 2.7.7.49) (EC 3.1.13.2) (EC 3.1.26.13) (Integrase) (Pol polyprotein) (Protease) (Retropepsin) (Reverse transcriptase/ribonuclease H)	Equine infectious anemia virus	Aspartyl protease;Coiled coil;DNA integration;DNA recombination;DNA-binding;Endonuclease;Hydrolase;Metal-binding;Multifunctional enzyme;Nuclease;Nucleotidyltransferase;Protease;RNA-directed DNA polymerase;Transferase;Viral genome integration;Virus entry into host cell;Zinc;Zinc-finger	DNA integration [GO:0015074]; DNA recombination [GO:0006310]; establishment of integrated proviral latency [GO:0075713]; viral entry into host cell [GO:0046718]; viral genome integration into host DNA [GO:0044826]		aspartic-type endopeptidase activity [GO:0004190]; DNA binding [GO:0003677]; exoribonuclease H activity [GO:0004533]; RNA-directed DNA polymerase activity [GO:0003964]; RNA-DNA hybrid ribonuclease activity [GO:0004523]; zinc ion binding [GO:0008270]				CATALYTIC ACTIVITY: Reaction=3'-end directed exonucleolytic cleavage of viral RNA-DNA hybrid.; EC=3.1.13.2; Evidence={ECO:0000256|ARBA:ARBA00000379}; CATALYTIC ACTIVITY: Reaction=Endohydrolysis of RNA in RNA/DNA hybrids. Three different cleavage modes: 1. sequence-specific internal cleavage of RNA. Human immunodeficiency virus type 1 and Moloney murine leukemia virus enzymes prefer to cleave the …	DNA_BIND 1085..1133; /note="Integrase-type"; /evidence="ECO:0000256|PROSITE-ProRule:PRU00506"	FUNCTION: During replicative cycle of retroviruses, the reverse-transcribed viral DNA is integrated into the host chromosome by the viral integrase enzyme. RNase H activity is associated with the reverse transcriptase. {ECO:0000256|ARBA:ARBA00023429}.								Pararnavirae	93	398	2236	7994	1818	8342	6	804	4	211	9	2	0	0	0	0	0	0	0	0	0	0	0	0	0	0	4	0
Q5DIC7	Q5DIC7	2'-O-methyltransferase (EC 2.7.7.48) (EC 3.4.19.12) (EC 3.4.22.69) (EC 3.6.4.12) (EC 3.6.4.13) (3C-like proteinase) (Growth factor-like peptide) (Guanine-N7 methyltransferase) (Helicase) (Host translation inhibitor nsp1) (Leader protein) (NendoU) (Non-structural protein 10) (Non-structural protein 2) (Non-structural protein 3) (Non-structural protein 4) (Non-structural protein 6) (Non-structural …	SARS coronavirus WH20	ATP-binding;Activation of host autophagy by virus;Decay of host mRNAs by virus;Endonuclease;Eukaryotic host gene expression shutoff by virus;Eukaryotic host translation shutoff by virus;Exonuclease;Helicase;Host cytoplasm;Host gene expression shutoff by virus;Host mRNA suppression by virus;Host membrane;Host-virus interaction;Hydrolase;Inhibition of host ISG15 by virus;Inhibition of host NF-kappa…	induction by virus of catabolism of host mRNA [GO:0039595]; induction by virus of host autophagy [GO:0039520]; methylation [GO:0032259]; modulation by virus of host protein ubiquitination [GO:0039648]; suppression by virus of host ISG15 activity [GO:0039579]; suppression by virus of host NF-kappaB transcription factor activity [GO:0039644]; suppression by virus of host type I interferon-mediated …	endoplasmic reticulum-Golgi intermediate compartment [GO:0005793]; host cell endoplasmic reticulum-Golgi intermediate compartment [GO:0044172]; host cell membrane [GO:0033644]; host cell perinuclear region of cytoplasm [GO:0044220]; integral component of membrane [GO:0016021]	ATP binding [GO:0005524]; cysteine-type endopeptidase activity [GO:0004197]; DNA helicase activity [GO:0003678]; endonuclease activity [GO:0004519]; exoribonuclease activity [GO:0004532]; G-quadruplex RNA binding [GO:0002151]; methyltransferase activity [GO:0008168]; RNA-directed 5'-3' RNA polymerase activity [GO:0003968]; RNA helicase activity [GO:0003724]; single-stranded RNA binding [GO:000372…						FUNCTION: Forms a hexadecamer with nsp7 (8 subunits of each) that may participate in viral replication by acting as a primase. Alternatively, may synthesize substantially longer products than oligonucleotide primers. {ECO:0000256|ARBA:ARBA00002182}.; FUNCTION: Forms a hexadecamer with nsp8 (8 subunits of each) that may participate in viral replication by acting as a primase. Alternatively, may sy…								Orthornavirae	12260	5563	1062	506	13	0	58	616	75	1232	116	47	0	2	11	7	0	0	0	0	0	0	0	0	0	1	10	8
F1BYL8	F1BYL8	Growth factor-like peptide (EC 3.6.4.13) (NendoU) (Non-structural protein 2) (Non-structural protein 4) (Non-structural protein 8) (ORF1ab polyprotein) (RNA-directed RNA polymerase) (Replicase polyprotein 1ab) (Uridylate-specific endoribonuclease) (Fragment)	Zaria bat coronavirus	ATP-binding;Helicase;Hydrolase;Membrane;Metal-binding;Methyltransferase;Nucleotide-binding;Nucleotidyltransferase;RNA-directed RNA polymerase;Ribosomal frameshifting;Transferase;Viral RNA replication;Zinc;Zinc-finger	methylation [GO:0032259]; transcription, DNA-templated [GO:0006351]; viral RNA genome replication [GO:0039694]	host cell membrane [GO:0033644]; membrane [GO:0016020]	ATP binding [GO:0005524]; exoribonuclease activity [GO:0004532]; methyltransferase activity [GO:0008168]; RNA binding [GO:0003723]; RNA-directed 5'-3' RNA polymerase activity [GO:0003968]; RNA helicase activity [GO:0003724]; zinc ion binding [GO:0008270]														Orthornavirae	1763	13934	150	787	4	2	0	5	1	82	13	151	0	0	0	1	0	0	0	0	0	0	0	0	0	0	9	6
P03371	P03371	Pol polyprotein [Cleaved into: Protease (Retropepsin) (EC 3.4.23.-); Reverse transcriptase/ribonuclease H (RT) (EC 2.7.7.49) (EC 3.1.26.13) (Exoribonuclease H) (EC 3.1.13.2); Integrase (IN) (EC 2.7.7.-) (EC 3.1.-.-)]	Equine infectious anemia virus (strain Wyoming) (EIAV)	Aspartyl protease;Cleavage on pair of basic residues;DNA integration;DNA recombination;DNA-binding;Endonuclease;Hydrolase;Metal-binding;Multifunctional enzyme;Nuclease;Nucleotidyltransferase;Protease;RNA-directed DNA polymerase;Transferase;Viral genome integration;Virus entry into host cell;Zinc;Zinc-finger	DNA integration [GO:0015074]; DNA recombination [GO:0006310]; establishment of integrated proviral latency [GO:0075713]; viral entry into host cell [GO:0046718]; viral genome integration into host DNA [GO:0044826]		aspartic-type endopeptidase activity [GO:0004190]; DNA binding [GO:0003677]; exoribonuclease H activity [GO:0004533]; RNA-directed DNA polymerase activity [GO:0003964]; RNA-DNA hybrid ribonuclease activity [GO:0004523]; zinc ion binding [GO:0008270]				CATALYTIC ACTIVITY: Reaction=Endohydrolysis of RNA in RNA/DNA hybrids. Three different cleavage modes: 1. sequence-specific internal cleavage of RNA. Human immunodeficiency virus type 1 and Moloney murine leukemia virus enzymes prefer to cleave the RNA strand one nucleotide away from the RNA-DNA junction. 2. RNA 5'-end directed cleavage 13-19 nucleotides from the RNA end. 3. DNA 3'-end directed c…	DNA_BIND 1095..1143; /note="Integrase-type"; /evidence="ECO:0000255|PROSITE-ProRule:PRU00506"	FUNCTION: During replicative cycle of retroviruses, the reverse-transcribed viral DNA is integrated into the host chromosome by the viral integrase enzyme. RNase H activity is associated with the reverse transcriptase.	ACT_SITE 105; /evidence="ECO:0000255|PROSITE-ProRule:PRU10094"							Pararnavirae	141	135	2910	3667	3828	5416	3	43	12	230	9	3	0	1	0	0	0	0	0	0	0	0	0	0	0	0	1	0
B1AMG5	B1AMG5	Proprotein convertase subtilisin/kexin type 5	Homo sapiens (Human)	Cleavage on pair of basic residues;Hydrolase;Protease;Proteomics identification;Reference proteome;Serine protease;Signal		Golgi apparatus [GO:0005794]	serine-type endopeptidase activity [GO:0004252]														Metazoa	895	1177	6499	10058	844	3019	240	24101	43	3097	3217	4401	1	66	0	0	2259	10539	11186	2798	5562	4049	4062	1685	1594	4	271	3973
D2E2M3	D2E2M3	2'-O-methyltransferase (EC 2.7.7.48) (EC 3.4.19.12) (EC 3.4.22.69) (EC 3.6.4.12) (EC 3.6.4.13) (3C-like proteinase) (Growth factor-like peptide) (Guanine-N7 methyltransferase) (Helicase) (Host translation inhibitor nsp1) (Leader protein) (NendoU) (Non-structural protein 10) (Non-structural protein 2) (Non-structural protein 3) (Non-structural protein 4) (Non-structural protein 6) (Non-structural …	SARS coronavirus ExoN1	ATP-binding;Activation of host autophagy by virus;Decay of host mRNAs by virus;Endonuclease;Eukaryotic host gene expression shutoff by virus;Eukaryotic host translation shutoff by virus;Exonuclease;Helicase;Host cytoplasm;Host gene expression shutoff by virus;Host mRNA suppression by virus;Host membrane;Host-virus interaction;Hydrolase;Inhibition of host ISG15 by virus;Inhibition of host NF-kappa…	induction by virus of catabolism of host mRNA [GO:0039595]; induction by virus of host autophagy [GO:0039520]; methylation [GO:0032259]; modulation by virus of host protein ubiquitination [GO:0039648]; suppression by virus of host ISG15 activity [GO:0039579]; suppression by virus of host NF-kappaB transcription factor activity [GO:0039644]; suppression by virus of host type I interferon-mediated …	endoplasmic reticulum-Golgi intermediate compartment [GO:0005793]; host cell endoplasmic reticulum-Golgi intermediate compartment [GO:0044172]; host cell membrane [GO:0033644]; host cell perinuclear region of cytoplasm [GO:0044220]; integral component of membrane [GO:0016021]	ATP binding [GO:0005524]; cysteine-type endopeptidase activity [GO:0004197]; DNA helicase activity [GO:0003678]; endonuclease activity [GO:0004519]; exoribonuclease activity [GO:0004532]; G-quadruplex RNA binding [GO:0002151]; methyltransferase activity [GO:0008168]; RNA-directed 5'-3' RNA polymerase activity [GO:0003968]; RNA helicase activity [GO:0003724]; single-stranded RNA binding [GO:000372…						FUNCTION: Forms a hexadecamer with nsp7 (8 subunits of each) that may participate in viral replication by acting as a primase. Alternatively, may synthesize substantially longer products than oligonucleotide primers. {ECO:0000256|ARBA:ARBA00002182}.; FUNCTION: Forms a hexadecamer with nsp8 (8 subunits of each) that may participate in viral replication by acting as a primase. Alternatively, may sy…								Orthornavirae	12694	772	685	67	5	0	29	101	71	446	235	6	0	1	62	16	1	0	0	3	12	0	1	2	0	3	14	569
D5HJW8	D5HJW8	2'-O-methyltransferase (EC 2.7.7.48) (EC 3.4.19.12) (EC 3.4.22.69) (EC 3.6.4.12) (EC 3.6.4.13) (3C-like proteinase) (Growth factor-like peptide) (Guanine-N7 methyltransferase) (Helicase) (Host translation inhibitor nsp1) (Leader protein) (NendoU) (Non-structural protein 10) (Non-structural protein 2) (Non-structural protein 3) (Non-structural protein 4) (Non-structural protein 6) (Non-structural …	Bat SARS coronavirus HKU3-10	ATP-binding;Activation of host autophagy by virus;Decay of host mRNAs by virus;Endonuclease;Eukaryotic host gene expression shutoff by virus;Eukaryotic host translation shutoff by virus;Exonuclease;Helicase;Host cytoplasm;Host gene expression shutoff by virus;Host mRNA suppression by virus;Host membrane;Host-virus interaction;Hydrolase;Inhibition of host ISG15 by virus;Inhibition of host NF-kappa…	induction by virus of catabolism of host mRNA [GO:0039595]; induction by virus of host autophagy [GO:0039520]; methylation [GO:0032259]; modulation by virus of host protein ubiquitination [GO:0039648]; suppression by virus of host ISG15 activity [GO:0039579]; suppression by virus of host NF-kappaB transcription factor activity [GO:0039644]; suppression by virus of host type I interferon-mediated …	endoplasmic reticulum-Golgi intermediate compartment [GO:0005793]; host cell endoplasmic reticulum-Golgi intermediate compartment [GO:0044172]; host cell membrane [GO:0033644]; host cell perinuclear region of cytoplasm [GO:0044220]; integral component of membrane [GO:0016021]	ATP binding [GO:0005524]; cysteine-type endopeptidase activity [GO:0004197]; DNA helicase activity [GO:0003678]; endonuclease activity [GO:0004519]; exoribonuclease activity [GO:0004532]; G-quadruplex RNA binding [GO:0002151]; methyltransferase activity [GO:0008168]; RNA-directed 5'-3' RNA polymerase activity [GO:0003968]; RNA helicase activity [GO:0003724]; single-stranded RNA binding [GO:000372…						FUNCTION: Forms a hexadecamer with nsp7 (8 subunits of each) that may participate in viral replication by acting as a primase. Alternatively, may synthesize substantially longer products than oligonucleotide primers. {ECO:0000256|ARBA:ARBA00002182}.; FUNCTION: Forms a hexadecamer with nsp8 (8 subunits of each) that may participate in viral replication by acting as a primase. Alternatively, may sy…								Orthornavirae	11432	1599	1162	122	8	3	0	6	185	371	250	8	1	0	94	28	1	0	2	6	25	0	2	8	2	3	7	158
Q0QDY0	Q0QDY0	Growth factor-like peptide (EC 3.6.4.13) (NendoU) (Non-structural protein 2) (Non-structural protein 4) (Non-structural protein 8) (ORF1ab polyprotein) (RNA-directed RNA polymerase) (Replicase polyprotein 1ab) (Uridylate-specific endoribonuclease)	Bat SARS CoV Rm1/2004	ATP-binding;Helicase;Hydrolase;Membrane;Metal-binding;Methyltransferase;Nucleotide-binding;Nucleotidyltransferase;RNA-directed RNA polymerase;Ribosomal frameshifting;Transferase;Viral RNA replication;Zinc;Zinc-finger	methylation [GO:0032259]; transcription, DNA-templated [GO:0006351]; viral RNA genome replication [GO:0039694]	host cell membrane [GO:0033644]; membrane [GO:0016020]	ATP binding [GO:0005524]; exoribonuclease activity [GO:0004532]; methyltransferase activity [GO:0008168]; RNA binding [GO:0003723]; RNA-directed 5'-3' RNA polymerase activity [GO:0003968]; RNA helicase activity [GO:0003724]; zinc ion binding [GO:0008270]														Orthornavirae	6657	3486	610	301	9	5	4	70	41	911	66	35	0	1	11	4	0	0	0	0	1	0	1	0	0	1	6	0
P0C6F8	P0C6F8	Replicase polyprotein 1a (pp1a) (ORF1a polyprotein) [Cleaved into: Non-structural protein 1 (nsp1) (Leader protein); Non-structural protein 2 (nsp2) (p65 homolog); Non-structural protein 3 (nsp3) (EC 3.4.19.12) (EC 3.4.22.69) (PL2-PRO) (Papain-like proteinase) (PL-PRO); Non-structural protein 4 (nsp4); 3C-like proteinase (3CL-PRO) (3CLp) (EC 3.4.22.-) (nsp5); Non-structural protein 6 (nsp6); Non-…	Bat coronavirus HKU3 (BtCoV) (SARS-like coronavirus HKU3)	Activation of host autophagy by virus;Decay of host mRNAs by virus;Eukaryotic host gene expression shutoff by virus;Eukaryotic host translation shutoff by virus;Host cytoplasm;Host gene expression shutoff by virus;Host mRNA suppression by virus;Host membrane;Host-virus interaction;Hydrolase;Inhibition of host IRF3 by virus;Inhibition of host ISG15 by virus;Inhibition of host RLR pathway by virus;…	induction by virus of catabolism of host mRNA [GO:0039595]; induction by virus of host autophagy [GO:0039520]; modulation by virus of host protein ubiquitination [GO:0039648]; suppression by virus of host IRF3 activity [GO:0039548]; suppression by virus of host ISG15 activity [GO:0039579]; suppression by virus of host type I interferon-mediated signaling pathway [GO:0039502]; viral genome replica…	host cell membrane [GO:0033644]; host cell perinuclear region of cytoplasm [GO:0044220]; integral component of membrane [GO:0016021]	cysteine-type endopeptidase activity [GO:0004197]; G-quadruplex RNA binding [GO:0002151]; single-stranded RNA binding [GO:0003727]; thiol-dependent deubiquitinase [GO:0004843]; transferase activity [GO:0016740]; zinc ion binding [GO:0008270]	METAL 4298; /note="Zinc 1"; /evidence="ECO:0000255|PROSITE-ProRule:PRU01297"; METAL 4301; /note="Zinc 1"; /evidence="ECO:0000255|PROSITE-ProRule:PRU01297"; METAL 4307; /note="Zinc 1"; /evidence="ECO:0000255|PROSITE-ProRule:PRU01297"; METAL 4314; /note="Zinc 1"; /evidence="ECO:0000255|PROSITE-ProRule:PRU01297"; METAL 4341; /note="Zinc 2"; /evidence="ECO:0000255|PROSITE-ProRule:PRU01297"; METAL 434…			CATALYTIC ACTIVITY: Reaction=TSAVLQ-|-SGFRK-NH(2) and SGVTFQ-|-GKFKK the two peptides corresponding to the two self-cleavage sites of the SARS 3C-like proteinase are the two most reactive peptide substrates. The enzyme exhibits a strong preference for substrates containing Gln at P1 position and Leu at P2 position.; EC=3.4.22.69; CATALYTIC ACTIVITY: Reaction=Thiol-dependent hydrolysis of ester, t…		FUNCTION: The papain-like proteinase (PL-PRO) is responsible for the cleavages located at the N-terminus of replicase polyprotein. In addition, PL-PRO possesses a deubiquitinating/deISGylating activity and processes both 'Lys-48'- and 'Lys-63'-linked polyubiquitin chains from cellular substrates. Antagonizes innate immune induction of type I interferon by blocking the phosphorylation, dimerizatio…	ACT_SITE 1645; /note="For PL-PRO activity"; /evidence="ECO:0000255|PROSITE-ProRule:PRU00444"; ACT_SITE 1806; /note="For PL-PRO activity"; /evidence="ECO:0000255|PROSITE-ProRule:PRU00444"; ACT_SITE 3275; /note="For 3CL-PRO activity"; /evidence="ECO:0000255|PROSITE-ProRule:PRU00772"; ACT_SITE 3379; /note="For 3CL-PRO activity"; /evidence="ECO:0000255|PROSITE-ProRule:PRU00772"							Orthornavirae	11301	0	835	0	2	0	0	0	0	0	217	0	0	0	45	19	3	1	5	5	85	0	11	17	0	2	24	51
E9KUA3	E9KUA3	Exoribonuclease H (EC 2.7.7.49) (EC 3.1.13.2) (EC 3.1.26.13) (Integrase) (Pol polyprotein) (Protease) (Retropepsin) (Reverse transcriptase/ribonuclease H) (Fragment)	Equine infectious anemia virus	Aspartyl protease;Coiled coil;DNA integration;DNA recombination;DNA-binding;Endonuclease;Hydrolase;Metal-binding;Multifunctional enzyme;Nuclease;Nucleotidyltransferase;Protease;RNA-directed DNA polymerase;Transferase;Viral genome integration;Virus entry into host cell;Zinc;Zinc-finger	DNA integration [GO:0015074]; DNA recombination [GO:0006310]; establishment of integrated proviral latency [GO:0075713]; viral entry into host cell [GO:0046718]; viral genome integration into host DNA [GO:0044826]		aspartic-type endopeptidase activity [GO:0004190]; DNA binding [GO:0003677]; exoribonuclease H activity [GO:0004533]; RNA-directed DNA polymerase activity [GO:0003964]; RNA-DNA hybrid ribonuclease activity [GO:0004523]; zinc ion binding [GO:0008270]				CATALYTIC ACTIVITY: Reaction=3'-end directed exonucleolytic cleavage of viral RNA-DNA hybrid.; EC=3.1.13.2; Evidence={ECO:0000256|ARBA:ARBA00000379}; CATALYTIC ACTIVITY: Reaction=Endohydrolysis of RNA in RNA/DNA hybrids. Three different cleavage modes: 1. sequence-specific internal cleavage of RNA. Human immunodeficiency virus type 1 and Moloney murine leukemia virus enzymes prefer to cleave the …	DNA_BIND 1084..1132; /note="Integrase-type"; /evidence="ECO:0000256|PROSITE-ProRule:PRU00506"	FUNCTION: During replicative cycle of retroviruses, the reverse-transcribed viral DNA is integrated into the host chromosome by the viral integrase enzyme. RNase H activity is associated with the reverse transcriptase. {ECO:0000256|ARBA:ARBA00023429}.								Pararnavirae	100	131	948	943	2811	4623	3	347	12	273	8	2	0	1	0	0	0	0	0	0	0	0	0	0	0	1	2	0
D5HJZ0	D5HJZ0	2'-O-methyltransferase (EC 2.7.7.48) (EC 3.4.19.12) (EC 3.4.22.69) (EC 3.6.4.12) (EC 3.6.4.13) (3C-like proteinase) (Growth factor-like peptide) (Guanine-N7 methyltransferase) (Helicase) (Host translation inhibitor nsp1) (Leader protein) (NendoU) (Non-structural protein 10) (Non-structural protein 2) (Non-structural protein 3) (Non-structural protein 4) (Non-structural protein 6) (Non-structural …	Bat SARS coronavirus HKU3-12	ATP-binding;Activation of host autophagy by virus;Decay of host mRNAs by virus;Endonuclease;Eukaryotic host gene expression shutoff by virus;Eukaryotic host translation shutoff by virus;Exonuclease;Helicase;Host cytoplasm;Host gene expression shutoff by virus;Host mRNA suppression by virus;Host membrane;Host-virus interaction;Hydrolase;Inhibition of host ISG15 by virus;Inhibition of host NF-kappa…	induction by virus of catabolism of host mRNA [GO:0039595]; induction by virus of host autophagy [GO:0039520]; methylation [GO:0032259]; modulation by virus of host protein ubiquitination [GO:0039648]; suppression by virus of host ISG15 activity [GO:0039579]; suppression by virus of host NF-kappaB transcription factor activity [GO:0039644]; suppression by virus of host type I interferon-mediated …	endoplasmic reticulum-Golgi intermediate compartment [GO:0005793]; host cell endoplasmic reticulum-Golgi intermediate compartment [GO:0044172]; host cell membrane [GO:0033644]; host cell perinuclear region of cytoplasm [GO:0044220]; integral component of membrane [GO:0016021]	ATP binding [GO:0005524]; cysteine-type endopeptidase activity [GO:0004197]; DNA helicase activity [GO:0003678]; endonuclease activity [GO:0004519]; exoribonuclease activity [GO:0004532]; G-quadruplex RNA binding [GO:0002151]; methyltransferase activity [GO:0008168]; RNA-directed 5'-3' RNA polymerase activity [GO:0003968]; RNA helicase activity [GO:0003724]; single-stranded RNA binding [GO:000372…						FUNCTION: Forms a hexadecamer with nsp7 (8 subunits of each) that may participate in viral replication by acting as a primase. Alternatively, may synthesize substantially longer products than oligonucleotide primers. {ECO:0000256|ARBA:ARBA00002182}.; FUNCTION: Forms a hexadecamer with nsp8 (8 subunits of each) that may participate in viral replication by acting as a primase. Alternatively, may sy…								Orthornavirae	3777	4447	546	369	8	5	0	10	115	854	51	73	0	0	11	2	0	0	0	1	0	0	0	0	0	0	6	4
S5Y9F0	S5Y9F0	2'-O-methyltransferase (EC 2.7.7.48) (EC 3.4.19.12) (EC 3.4.22.69) (EC 3.6.4.12) (EC 3.6.4.13) (3C-like proteinase) (Growth factor-like peptide) (Guanine-N7 methyltransferase) (Helicase) (Host translation inhibitor nsp1) (Leader protein) (NendoU) (Non-structural protein 10) (Non-structural protein 2) (Non-structural protein 3) (Non-structural protein 4) (Non-structural protein 6) (Non-structural …	SARS coronavirus ExoN1	ATP-binding;Activation of host autophagy by virus;Decay of host mRNAs by virus;Endonuclease;Eukaryotic host gene expression shutoff by virus;Eukaryotic host translation shutoff by virus;Exonuclease;Helicase;Host cytoplasm;Host gene expression shutoff by virus;Host mRNA suppression by virus;Host membrane;Host-virus interaction;Hydrolase;Inhibition of host ISG15 by virus;Inhibition of host NF-kappa…	induction by virus of catabolism of host mRNA [GO:0039595]; induction by virus of host autophagy [GO:0039520]; methylation [GO:0032259]; modulation by virus of host protein ubiquitination [GO:0039648]; suppression by virus of host ISG15 activity [GO:0039579]; suppression by virus of host NF-kappaB transcription factor activity [GO:0039644]; suppression by virus of host type I interferon-mediated …	endoplasmic reticulum-Golgi intermediate compartment [GO:0005793]; host cell endoplasmic reticulum-Golgi intermediate compartment [GO:0044172]; host cell membrane [GO:0033644]; host cell perinuclear region of cytoplasm [GO:0044220]; integral component of membrane [GO:0016021]	ATP binding [GO:0005524]; cysteine-type endopeptidase activity [GO:0004197]; DNA helicase activity [GO:0003678]; endonuclease activity [GO:0004519]; exoribonuclease activity [GO:0004532]; G-quadruplex RNA binding [GO:0002151]; methyltransferase activity [GO:0008168]; RNA-directed 5'-3' RNA polymerase activity [GO:0003968]; RNA helicase activity [GO:0003724]; single-stranded RNA binding [GO:000372…						FUNCTION: Forms a hexadecamer with nsp7 (8 subunits of each) that may participate in viral replication by acting as a primase. Alternatively, may synthesize substantially longer products than oligonucleotide primers. {ECO:0000256|ARBA:ARBA00002182}.; FUNCTION: Forms a hexadecamer with nsp8 (8 subunits of each) that may participate in viral replication by acting as a primase. Alternatively, may sy…								Orthornavirae	3640	3208	1320	917	74	201	0	3	8	594	59	66	0	2	3	1	0	0	0	0	0	0	0	0	0	0	5	1
Q9W7U6	Q9W7U6	Exoribonuclease H (EC 2.7.7.49) (EC 3.1.13.2) (EC 3.1.26.13) (Integrase) (Pol polyprotein) (Protease) (Retropepsin) (Reverse transcriptase/ribonuclease H)	Equine infectious anemia virus	Aspartyl protease;Coiled coil;DNA integration;DNA recombination;DNA-binding;Endonuclease;Hydrolase;Metal-binding;Multifunctional enzyme;Nuclease;Nucleotidyltransferase;Protease;RNA-directed DNA polymerase;Transferase;Viral genome integration;Virus entry into host cell;Zinc;Zinc-finger	DNA integration [GO:0015074]; DNA recombination [GO:0006310]; establishment of integrated proviral latency [GO:0075713]; viral entry into host cell [GO:0046718]; viral genome integration into host DNA [GO:0044826]		aspartic-type endopeptidase activity [GO:0004190]; DNA binding [GO:0003677]; exoribonuclease H activity [GO:0004533]; RNA-directed DNA polymerase activity [GO:0003964]; RNA-DNA hybrid ribonuclease activity [GO:0004523]; zinc ion binding [GO:0008270]				CATALYTIC ACTIVITY: Reaction=3'-end directed exonucleolytic cleavage of viral RNA-DNA hybrid.; EC=3.1.13.2; Evidence={ECO:0000256|ARBA:ARBA00000379}; CATALYTIC ACTIVITY: Reaction=Endohydrolysis of RNA in RNA/DNA hybrids. Three different cleavage modes: 1. sequence-specific internal cleavage of RNA. Human immunodeficiency virus type 1 and Moloney murine leukemia virus enzymes prefer to cleave the …	DNA_BIND 1088..1136; /note="Integrase-type"; /evidence="ECO:0000256|PROSITE-ProRule:PRU00506"	FUNCTION: During replicative cycle of retroviruses, the reverse-transcribed viral DNA is integrated into the host chromosome by the viral integrase enzyme. RNase H activity is associated with the reverse transcriptase. {ECO:0000256|ARBA:ARBA00023429}.								Pararnavirae	89	40	2069	619	4048	1753	16	340	4	146	10	1	0	1	0	0	0	0	0	0	0	0	0	0	0	0	3	0
F1BYL7	F1BYL7	Non-structural protein 6 (Non-structural protein 8) (Fragment)	Zaria bat coronavirus	Hydrolase;Membrane;Metal-binding;Protease;Ribosomal frameshifting;Thiol protease;Transmembrane;Transmembrane helix	regulation of autophagy [GO:0010506]; viral protein processing [GO:0019082]	host cell membrane [GO:0033644]; integral component of membrane [GO:0016021]	cysteine-type endopeptidase activity [GO:0004197]; metal ion binding [GO:0046872]; omega peptidase activity [GO:0008242]; transferase activity [GO:0016740]														Orthornavirae	1010	6465	96	352	2	0	0	0	26	203	12	59	0	0	1	1	0	0	0	0	0	0	0	0	0	0	6	2
B3KPD4	B3KPD4	cDNA FLJ31640 fis, clone NT2RI2003678, highly similar to Proprotein convertase subtilisin/kexin type 5	Homo sapiens (Human)	Cleavage on pair of basic residues;Hydrolase;Protease;Serine protease;Signal			serine-type endopeptidase activity [GO:0004252]														Metazoa	624	1523	3662	7642	639	2389	161	11879	37	2807	2187	4965	0	54	0	0	1922	4954	8161	1623	4836	2041	3171	1182	746	3	168	4370
P0C6W1	P0C6W1	Replicase polyprotein 1ab (pp1ab) (ORF1ab polyprotein) [Cleaved into: Host translation inhibitor nsp1 (nsp1) (Leader protein); Non-structural protein 2 (nsp2) (p65 homolog); Papain-like proteinase (PL-PRO) (EC 3.4.19.12) (EC 3.4.22.69) (Non-structural protein 3) (nsp3); Non-structural protein 4 (nsp4); 3C-like proteinase (3CL-PRO) (3CLp) (EC 3.4.22.-) (nsp5); Non-structural protein 6 (nsp6); Non-…	Bat coronavirus 133/2005 (BtCoV) (BtCoV/133/2005)	ATP-binding;Activation of host autophagy by virus;Decay of host mRNAs by virus;Endonuclease;Eukaryotic host gene expression shutoff by virus;Eukaryotic host translation shutoff by virus;Exonuclease;Helicase;Host cytoplasm;Host gene expression shutoff by virus;Host mRNA suppression by virus;Host membrane;Host-virus interaction;Hydrolase;Inhibition of host ISG15 by virus;Inhibition of host NF-kappa…	induction by virus of catabolism of host mRNA [GO:0039595]; induction by virus of host autophagy [GO:0039520]; methylation [GO:0032259]; modulation by virus of host protein ubiquitination [GO:0039648]; suppression by virus of host ISG15 activity [GO:0039579]; suppression by virus of host NF-kappaB transcription factor activity [GO:0039644]; suppression by virus of host type I interferon-mediated …	host cell endoplasmic reticulum-Golgi intermediate compartment [GO:0044172]; host cell membrane [GO:0033644]; host cell perinuclear region of cytoplasm [GO:0044220]; integral component of membrane [GO:0016021]	ATP binding [GO:0005524]; cysteine-type endopeptidase activity [GO:0004197]; DNA helicase activity [GO:0003678]; endonuclease activity [GO:0004519]; exoribonuclease activity [GO:0004532]; G-quadruplex RNA binding [GO:0002151]; methyltransferase activity [GO:0008168]; RNA-directed 5'-3' RNA polymerase activity [GO:0003968]; RNA helicase activity [GO:0003724]; single-stranded RNA binding [GO:000372…	METAL 4362; /note="Zinc 1"; /evidence="ECO:0000255|PROSITE-ProRule:PRU01297"; METAL 4365; /note="Zinc 1"; /evidence="ECO:0000255|PROSITE-ProRule:PRU01297"; METAL 4371; /note="Zinc 1"; /evidence="ECO:0000255|PROSITE-ProRule:PRU01297"; METAL 4378; /note="Zinc 1"; /evidence="ECO:0000255|PROSITE-ProRule:PRU01297"; METAL 4404; /note="Zinc 2"; /evidence="ECO:0000255|PROSITE-ProRule:PRU01297"; METAL 440…	NP_BIND 5643..5650; /note="ATP"; /evidence="ECO:0000255"		CATALYTIC ACTIVITY: Reaction=ATP + H2O = ADP + H(+) + phosphate; Xref=Rhea:RHEA:13065, ChEBI:CHEBI:15377, ChEBI:CHEBI:15378, ChEBI:CHEBI:30616, ChEBI:CHEBI:43474, ChEBI:CHEBI:456216; EC=3.6.4.12; CATALYTIC ACTIVITY: Reaction=ATP + H2O = ADP + H(+) + phosphate; Xref=Rhea:RHEA:13065, ChEBI:CHEBI:15377, ChEBI:CHEBI:15378, ChEBI:CHEBI:30616, ChEBI:CHEBI:43474, ChEBI:CHEBI:456216; EC=3.6.4.13; CATALYT…		FUNCTION: The replicase polyprotein of coronaviruses is a multifunctional protein: it contains the activities necessary for the transcription of negative stranded RNA, leader RNA, subgenomic mRNAs and progeny virion RNA as well as proteinases responsible for the cleavage of the polyprotein into functional products. {ECO:0000250|UniProtKB:P0C6X7}.; FUNCTION: [Host translation inhibitor nsp1]: Inhi…	ACT_SITE 1641; /note="For PL-PRO activity"; /evidence="ECO:0000255|PROSITE-ProRule:PRU00444"; ACT_SITE 1807; /note="For PL-PRO activity"; /evidence="ECO:0000255|PROSITE-ProRule:PRU00444"; ACT_SITE 3339; /note="For 3CL-PRO activity"; /evidence="ECO:0000255|PROSITE-ProRule:PRU00772"; ACT_SITE 3446; /note="For 3CL-PRO activity"; /evidence="ECO:0000255|PROSITE-ProRule:PRU00772"; ACT_SITE 5188; /evide…							Orthornavirae	1080	4914	135	537	1	20	0	17	0	20	18	59	0	0	2	0	0	0	0	0	3	0	0	1	0	0	2	7
Q3ZTF4	Q3ZTF4	2'-O-methyltransferase (EC 2.7.7.48) (EC 3.4.19.12) (EC 3.4.22.69) (EC 3.6.4.12) (EC 3.6.4.13) (3C-like proteinase) (Growth factor-like peptide) (Guanine-N7 methyltransferase) (Helicase) (Host translation inhibitor nsp1) (Leader protein) (NendoU) (Non-structural protein 10) (Non-structural protein 2) (Non-structural protein 3) (Non-structural protein 4) (Non-structural protein 6) (Non-structural …	Civet SARS CoV 007/2004	ATP-binding;Activation of host autophagy by virus;Decay of host mRNAs by virus;Endonuclease;Eukaryotic host gene expression shutoff by virus;Eukaryotic host translation shutoff by virus;Exonuclease;Helicase;Host cytoplasm;Host gene expression shutoff by virus;Host mRNA suppression by virus;Host membrane;Host-virus interaction;Hydrolase;Inhibition of host ISG15 by virus;Inhibition of host NF-kappa…	induction by virus of catabolism of host mRNA [GO:0039595]; induction by virus of host autophagy [GO:0039520]; methylation [GO:0032259]; modulation by virus of host protein ubiquitination [GO:0039648]; suppression by virus of host ISG15 activity [GO:0039579]; suppression by virus of host NF-kappaB transcription factor activity [GO:0039644]; suppression by virus of host type I interferon-mediated …	endoplasmic reticulum-Golgi intermediate compartment [GO:0005793]; host cell endoplasmic reticulum-Golgi intermediate compartment [GO:0044172]; host cell membrane [GO:0033644]; host cell perinuclear region of cytoplasm [GO:0044220]; integral component of membrane [GO:0016021]	ATP binding [GO:0005524]; cysteine-type endopeptidase activity [GO:0004197]; DNA helicase activity [GO:0003678]; endonuclease activity [GO:0004519]; exoribonuclease activity [GO:0004532]; G-quadruplex RNA binding [GO:0002151]; methyltransferase activity [GO:0008168]; RNA-directed 5'-3' RNA polymerase activity [GO:0003968]; RNA helicase activity [GO:0003724]; single-stranded RNA binding [GO:000372…						FUNCTION: Forms a hexadecamer with nsp7 (8 subunits of each) that may participate in viral replication by acting as a primase. Alternatively, may synthesize substantially longer products than oligonucleotide primers. {ECO:0000256|ARBA:ARBA00002182}.; FUNCTION: Forms a hexadecamer with nsp8 (8 subunits of each) that may participate in viral replication by acting as a primase. Alternatively, may sy…								Orthornavirae	4091	2403	91	53	2	0	0	5	5	57	63	35	0	1	4	2	0	0	0	0	0	0	0	0	0	0	5	5
E2E2I1	E2E2I1	Exoribonuclease H (EC 2.7.7.49) (EC 3.1.13.2) (EC 3.1.26.13) (Integrase) (Pol polyprotein) (Protease) (Retropepsin) (Reverse transcriptase/ribonuclease H) (Fragment)	Equine infectious anemia virus	Aspartyl protease;Coiled coil;DNA integration;DNA recombination;DNA-binding;Endonuclease;Hydrolase;Metal-binding;Multifunctional enzyme;Nuclease;Nucleotidyltransferase;Protease;RNA-directed DNA polymerase;Transferase;Viral genome integration;Virus entry into host cell;Zinc;Zinc-finger	DNA integration [GO:0015074]; DNA recombination [GO:0006310]; establishment of integrated proviral latency [GO:0075713]; viral entry into host cell [GO:0046718]; viral genome integration into host DNA [GO:0044826]		aspartic-type endopeptidase activity [GO:0004190]; DNA binding [GO:0003677]; exoribonuclease H activity [GO:0004533]; RNA-directed DNA polymerase activity [GO:0003964]; RNA-DNA hybrid ribonuclease activity [GO:0004523]; zinc ion binding [GO:0008270]				CATALYTIC ACTIVITY: Reaction=3'-end directed exonucleolytic cleavage of viral RNA-DNA hybrid.; EC=3.1.13.2; Evidence={ECO:0000256|ARBA:ARBA00000379}; CATALYTIC ACTIVITY: Reaction=Endohydrolysis of RNA in RNA/DNA hybrids. Three different cleavage modes: 1. sequence-specific internal cleavage of RNA. Human immunodeficiency virus type 1 and Moloney murine leukemia virus enzymes prefer to cleave the …	DNA_BIND 1084..1132; /note="Integrase-type"; /evidence="ECO:0000256|PROSITE-ProRule:PRU00506"	FUNCTION: During replicative cycle of retroviruses, the reverse-transcribed viral DNA is integrated into the host chromosome by the viral integrase enzyme. RNase H activity is associated with the reverse transcriptase. {ECO:0000256|ARBA:ARBA00023429}.								Pararnavirae	48	64	648	1302	1134	2533	0	86	3	538	4	1	0	0	0	0	0	0	0	0	0	0	0	0	0	0	1	0
Q9E6G1	Q9E6G1	Exoribonuclease H (EC 2.7.7.49) (EC 3.1.13.2) (EC 3.1.26.13) (Integrase) (Pol polyprotein) (Protease) (Retropepsin) (Reverse transcriptase/ribonuclease H) (Fragment)	Equine infectious anemia virus	Aspartyl protease;Coiled coil;DNA integration;DNA recombination;DNA-binding;Endonuclease;Hydrolase;Metal-binding;Multifunctional enzyme;Nuclease;Nucleotidyltransferase;Protease;RNA-directed DNA polymerase;Transferase;Viral genome integration;Virus entry into host cell;Zinc;Zinc-finger	DNA integration [GO:0015074]; DNA recombination [GO:0006310]; establishment of integrated proviral latency [GO:0075713]; viral entry into host cell [GO:0046718]; viral genome integration into host DNA [GO:0044826]		aspartic-type endopeptidase activity [GO:0004190]; DNA binding [GO:0003677]; exoribonuclease H activity [GO:0004533]; RNA-directed DNA polymerase activity [GO:0003964]; RNA-DNA hybrid ribonuclease activity [GO:0004523]; zinc ion binding [GO:0008270]				CATALYTIC ACTIVITY: Reaction=3'-end directed exonucleolytic cleavage of viral RNA-DNA hybrid.; EC=3.1.13.2; Evidence={ECO:0000256|ARBA:ARBA00000379}; CATALYTIC ACTIVITY: Reaction=Endohydrolysis of RNA in RNA/DNA hybrids. Three different cleavage modes: 1. sequence-specific internal cleavage of RNA. Human immunodeficiency virus type 1 and Moloney murine leukemia virus enzymes prefer to cleave the …	DNA_BIND 1096..1144; /note="Integrase-type"; /evidence="ECO:0000256|PROSITE-ProRule:PRU00506"	FUNCTION: During replicative cycle of retroviruses, the reverse-transcribed viral DNA is integrated into the host chromosome by the viral integrase enzyme. RNase H activity is associated with the reverse transcriptase. {ECO:0000256|ARBA:ARBA00023429}.								Pararnavirae	74	26	1805	287	2613	1065	18	118	13	288	4	0	0	0	0	0	0	0	0	0	0	0	0	0	0	0	2	0
I6REE7	I6REE7	2'-O-methyltransferase (EC 2.7.7.48) (EC 3.4.19.12) (EC 3.4.22.69) (EC 3.6.4.12) (EC 3.6.4.13) (3C-like proteinase) (Growth factor-like peptide) (Guanine-N7 methyltransferase) (Helicase) (Host translation inhibitor nsp1) (Leader protein) (NendoU) (Non-structural protein 10) (Non-structural protein 2) (Non-structural protein 3) (Non-structural protein 4) (Non-structural protein 6) (Non-structural …	SARS coronavirus ExoN1	ATP-binding;Activation of host autophagy by virus;Decay of host mRNAs by virus;Endonuclease;Eukaryotic host gene expression shutoff by virus;Eukaryotic host translation shutoff by virus;Exonuclease;Helicase;Host cytoplasm;Host gene expression shutoff by virus;Host mRNA suppression by virus;Host membrane;Host-virus interaction;Hydrolase;Inhibition of host ISG15 by virus;Inhibition of host NF-kappa…	induction by virus of catabolism of host mRNA [GO:0039595]; induction by virus of host autophagy [GO:0039520]; methylation [GO:0032259]; modulation by virus of host protein ubiquitination [GO:0039648]; suppression by virus of host ISG15 activity [GO:0039579]; suppression by virus of host NF-kappaB transcription factor activity [GO:0039644]; suppression by virus of host type I interferon-mediated …	endoplasmic reticulum-Golgi intermediate compartment [GO:0005793]; host cell endoplasmic reticulum-Golgi intermediate compartment [GO:0044172]; host cell membrane [GO:0033644]; host cell perinuclear region of cytoplasm [GO:0044220]; integral component of membrane [GO:0016021]	ATP binding [GO:0005524]; cysteine-type endopeptidase activity [GO:0004197]; DNA helicase activity [GO:0003678]; endonuclease activity [GO:0004519]; exoribonuclease activity [GO:0004532]; G-quadruplex RNA binding [GO:0002151]; methyltransferase activity [GO:0008168]; RNA-directed 5'-3' RNA polymerase activity [GO:0003968]; RNA helicase activity [GO:0003724]; single-stranded RNA binding [GO:000372…						FUNCTION: Forms a hexadecamer with nsp7 (8 subunits of each) that may participate in viral replication by acting as a primase. Alternatively, may synthesize substantially longer products than oligonucleotide primers. {ECO:0000256|ARBA:ARBA00002182}.; FUNCTION: Forms a hexadecamer with nsp8 (8 subunits of each) that may participate in viral replication by acting as a primase. Alternatively, may sy…								Orthornavirae	2829	2278	532	275	1	0	0	12	25	265	38	25	0	1	4	0	0	0	0	0	1	0	0	0	0	0	1	3
D2E2T2	D2E2T2	2'-O-methyltransferase (EC 2.7.7.48) (EC 3.4.19.12) (EC 3.4.22.69) (EC 3.6.4.12) (EC 3.6.4.13) (3C-like proteinase) (Growth factor-like peptide) (Guanine-N7 methyltransferase) (Helicase) (Host translation inhibitor nsp1) (Leader protein) (NendoU) (Non-structural protein 10) (Non-structural protein 2) (Non-structural protein 3) (Non-structural protein 4) (Non-structural protein 6) (Non-structural …	SARS coronavirus ExoN1	ATP-binding;Activation of host autophagy by virus;Decay of host mRNAs by virus;Endonuclease;Eukaryotic host gene expression shutoff by virus;Eukaryotic host translation shutoff by virus;Exonuclease;Helicase;Host cytoplasm;Host gene expression shutoff by virus;Host mRNA suppression by virus;Host membrane;Host-virus interaction;Hydrolase;Inhibition of host ISG15 by virus;Inhibition of host NF-kappa…	induction by virus of catabolism of host mRNA [GO:0039595]; induction by virus of host autophagy [GO:0039520]; methylation [GO:0032259]; modulation by virus of host protein ubiquitination [GO:0039648]; suppression by virus of host ISG15 activity [GO:0039579]; suppression by virus of host NF-kappaB transcription factor activity [GO:0039644]; suppression by virus of host type I interferon-mediated …	endoplasmic reticulum-Golgi intermediate compartment [GO:0005793]; host cell endoplasmic reticulum-Golgi intermediate compartment [GO:0044172]; host cell membrane [GO:0033644]; host cell perinuclear region of cytoplasm [GO:0044220]; integral component of membrane [GO:0016021]	ATP binding [GO:0005524]; cysteine-type endopeptidase activity [GO:0004197]; DNA helicase activity [GO:0003678]; endonuclease activity [GO:0004519]; exoribonuclease activity [GO:0004532]; G-quadruplex RNA binding [GO:0002151]; methyltransferase activity [GO:0008168]; RNA-directed 5'-3' RNA polymerase activity [GO:0003968]; RNA helicase activity [GO:0003724]; single-stranded RNA binding [GO:000372…						FUNCTION: Forms a hexadecamer with nsp7 (8 subunits of each) that may participate in viral replication by acting as a primase. Alternatively, may synthesize substantially longer products than oligonucleotide primers. {ECO:0000256|ARBA:ARBA00002182}.; FUNCTION: Forms a hexadecamer with nsp8 (8 subunits of each) that may participate in viral replication by acting as a primase. Alternatively, may sy…								Orthornavirae	3878	1370	282	99	3	1	2	30	11	177	42	7	0	1	11	3	0	0	2	0	0	0	0	0	0	0	2	0
D2E2W2	D2E2W2	2'-O-methyltransferase (EC 2.7.7.48) (EC 3.4.19.12) (EC 3.4.22.69) (EC 3.6.4.12) (EC 3.6.4.13) (3C-like proteinase) (Growth factor-like peptide) (Guanine-N7 methyltransferase) (Helicase) (Host translation inhibitor nsp1) (Leader protein) (NendoU) (Non-structural protein 10) (Non-structural protein 2) (Non-structural protein 3) (Non-structural protein 4) (Non-structural protein 6) (Non-structural …	SARS coronavirus MA15 ExoN1	ATP-binding;Activation of host autophagy by virus;Decay of host mRNAs by virus;Endonuclease;Eukaryotic host gene expression shutoff by virus;Eukaryotic host translation shutoff by virus;Exonuclease;Helicase;Host cytoplasm;Host gene expression shutoff by virus;Host mRNA suppression by virus;Host membrane;Host-virus interaction;Hydrolase;Inhibition of host ISG15 by virus;Inhibition of host NF-kappa…	induction by virus of catabolism of host mRNA [GO:0039595]; induction by virus of host autophagy [GO:0039520]; methylation [GO:0032259]; modulation by virus of host protein ubiquitination [GO:0039648]; suppression by virus of host ISG15 activity [GO:0039579]; suppression by virus of host NF-kappaB transcription factor activity [GO:0039644]; suppression by virus of host type I interferon-mediated …	endoplasmic reticulum-Golgi intermediate compartment [GO:0005793]; host cell endoplasmic reticulum-Golgi intermediate compartment [GO:0044172]; host cell membrane [GO:0033644]; host cell perinuclear region of cytoplasm [GO:0044220]; integral component of membrane [GO:0016021]	ATP binding [GO:0005524]; cysteine-type endopeptidase activity [GO:0004197]; DNA helicase activity [GO:0003678]; endonuclease activity [GO:0004519]; exoribonuclease activity [GO:0004532]; G-quadruplex RNA binding [GO:0002151]; methyltransferase activity [GO:0008168]; RNA-directed 5'-3' RNA polymerase activity [GO:0003968]; RNA helicase activity [GO:0003724]; single-stranded RNA binding [GO:000372…						FUNCTION: Forms a hexadecamer with nsp7 (8 subunits of each) that may participate in viral replication by acting as a primase. Alternatively, may synthesize substantially longer products than oligonucleotide primers. {ECO:0000256|ARBA:ARBA00002182}.; FUNCTION: Forms a hexadecamer with nsp8 (8 subunits of each) that may participate in viral replication by acting as a primase. Alternatively, may sy…								Orthornavirae	3199	1213	592	76	4	0	22	477	7	234	32	14	0	0	4	1	0	0	0	0	2	0	0	0	0	0	3	5
Q0QDZ1	Q0QDZ1	Growth factor-like peptide (EC 3.6.4.13) (NendoU) (Non-structural protein 2) (Non-structural protein 4) (Non-structural protein 8) (ORF1ab polyprotein) (RNA-directed RNA polymerase) (Replicase polyprotein 1ab) (Uridylate-specific endoribonuclease)	Bat SARS CoV Rf1/2004	ATP-binding;Helicase;Hydrolase;Membrane;Metal-binding;Methyltransferase;Nucleotide-binding;Nucleotidyltransferase;RNA-directed RNA polymerase;Ribosomal frameshifting;Transferase;Viral RNA replication;Zinc;Zinc-finger	methylation [GO:0032259]; transcription, DNA-templated [GO:0006351]; viral RNA genome replication [GO:0039694]	host cell membrane [GO:0033644]; membrane [GO:0016020]	ATP binding [GO:0005524]; exoribonuclease activity [GO:0004532]; methyltransferase activity [GO:0008168]; RNA binding [GO:0003723]; RNA-directed 5'-3' RNA polymerase activity [GO:0003968]; RNA helicase activity [GO:0003724]; zinc ion binding [GO:0008270]														Orthornavirae	3136	1273	676	451	5	3	0	19	15	159	21	5	0	2	1	1	0	0	0	0	0	0	0	0	0	0	0	2
Q9EP46	Q9EP46	Exoribonuclease H (EC 2.7.7.49) (EC 3.1.13.2) (EC 3.1.26.13) (Integrase) (Pol polyprotein) (Protease) (Retropepsin) (Reverse transcriptase/ribonuclease H) (Fragment)	Equine infectious anemia virus	Aspartyl protease;Coiled coil;DNA integration;DNA recombination;DNA-binding;Endonuclease;Hydrolase;Metal-binding;Multifunctional enzyme;Nuclease;Nucleotidyltransferase;Protease;RNA-directed DNA polymerase;Transferase;Viral genome integration;Virus entry into host cell;Zinc;Zinc-finger	DNA integration [GO:0015074]; DNA recombination [GO:0006310]; establishment of integrated proviral latency [GO:0075713]; viral entry into host cell [GO:0046718]; viral genome integration into host DNA [GO:0044826]		aspartic-type endopeptidase activity [GO:0004190]; DNA binding [GO:0003677]; exoribonuclease H activity [GO:0004533]; RNA-directed DNA polymerase activity [GO:0003964]; RNA-DNA hybrid ribonuclease activity [GO:0004523]; zinc ion binding [GO:0008270]				CATALYTIC ACTIVITY: Reaction=3'-end directed exonucleolytic cleavage of viral RNA-DNA hybrid.; EC=3.1.13.2; Evidence={ECO:0000256|ARBA:ARBA00000379}; CATALYTIC ACTIVITY: Reaction=Endohydrolysis of RNA in RNA/DNA hybrids. Three different cleavage modes: 1. sequence-specific internal cleavage of RNA. Human immunodeficiency virus type 1 and Moloney murine leukemia virus enzymes prefer to cleave the …	DNA_BIND 1098..1146; /note="Integrase-type"; /evidence="ECO:0000256|PROSITE-ProRule:PRU00506"	FUNCTION: During replicative cycle of retroviruses, the reverse-transcribed viral DNA is integrated into the host chromosome by the viral integrase enzyme. RNase H activity is associated with the reverse transcriptase. {ECO:0000256|ARBA:ARBA00023429}.								Pararnavirae	108	36	1472	609	1704	921	23	301	8	164	1	0	0	4	0	0	0	0	0	0	0	0	0	0	0	0	0	0
Q32JT3	Q32JT3	Zinc metalloprotease (EC 3.4.24.-)	Shigella dysenteriae serotype 1 (strain Sd197)	Cell membrane;Hydrolase;Membrane;Metal-binding;Metalloprotease;Protease;Reference proteome;Transmembrane;Transmembrane helix;Zinc		integral component of membrane [GO:0016021]; plasma membrane [GO:0005886]	metal ion binding [GO:0046872]; metalloendopeptidase activity [GO:0004222]											COFACTOR: Name=Zn(2+); Xref=ChEBI:CHEBI:29105; Evidence={ECO:0000256|ARBA:ARBA00001947, ECO:0000256|RuleBase:RU362031};				2	0	0	0	2274	2813	0	0	0	0	0	0	0	0	0	0	0	0	0	0	0	0	1	0	0	0	0	0
Q9EP41	Q9EP41	Exoribonuclease H (EC 2.7.7.49) (EC 3.1.13.2) (EC 3.1.26.13) (Integrase) (Pol polyprotein) (Protease) (Retropepsin) (Reverse transcriptase/ribonuclease H) (Fragment)	Equine infectious anemia virus	Aspartyl protease;Coiled coil;DNA integration;DNA recombination;DNA-binding;Endonuclease;Hydrolase;Metal-binding;Multifunctional enzyme;Nuclease;Nucleotidyltransferase;Protease;RNA-directed DNA polymerase;Transferase;Viral genome integration;Virus entry into host cell;Zinc;Zinc-finger	DNA integration [GO:0015074]; DNA recombination [GO:0006310]; establishment of integrated proviral latency [GO:0075713]; viral entry into host cell [GO:0046718]; viral genome integration into host DNA [GO:0044826]		aspartic-type endopeptidase activity [GO:0004190]; DNA binding [GO:0003677]; exoribonuclease H activity [GO:0004533]; RNA-directed DNA polymerase activity [GO:0003964]; RNA-DNA hybrid ribonuclease activity [GO:0004523]; zinc ion binding [GO:0008270]				CATALYTIC ACTIVITY: Reaction=3'-end directed exonucleolytic cleavage of viral RNA-DNA hybrid.; EC=3.1.13.2; Evidence={ECO:0000256|ARBA:ARBA00000379}; CATALYTIC ACTIVITY: Reaction=Endohydrolysis of RNA in RNA/DNA hybrids. Three different cleavage modes: 1. sequence-specific internal cleavage of RNA. Human immunodeficiency virus type 1 and Moloney murine leukemia virus enzymes prefer to cleave the …	DNA_BIND 1098..1146; /note="Integrase-type"; /evidence="ECO:0000256|PROSITE-ProRule:PRU00506"	FUNCTION: During replicative cycle of retroviruses, the reverse-transcribed viral DNA is integrated into the host chromosome by the viral integrase enzyme. RNase H activity is associated with the reverse transcriptase. {ECO:0000256|ARBA:ARBA00023429}.								Pararnavirae	89	51	266	144	2523	1611	18	362	1	19	0	0	0	1	0	0	0	0	0	0	0	0	0	0	0	0	0	0
E2E2F8	E2E2F8	Exoribonuclease H (EC 2.7.7.49) (EC 3.1.13.2) (EC 3.1.26.13) (Integrase) (Pol polyprotein) (Protease) (Retropepsin) (Reverse transcriptase/ribonuclease H) (Fragment)	Equine infectious anemia virus	Aspartyl protease;Coiled coil;DNA integration;DNA recombination;DNA-binding;Endonuclease;Hydrolase;Metal-binding;Multifunctional enzyme;Nuclease;Nucleotidyltransferase;Protease;RNA-directed DNA polymerase;Transferase;Viral genome integration;Virus entry into host cell;Zinc;Zinc-finger	DNA integration [GO:0015074]; DNA recombination [GO:0006310]; establishment of integrated proviral latency [GO:0075713]; viral entry into host cell [GO:0046718]; viral genome integration into host DNA [GO:0044826]		aspartic-type endopeptidase activity [GO:0004190]; DNA binding [GO:0003677]; exoribonuclease H activity [GO:0004533]; RNA-directed DNA polymerase activity [GO:0003964]; RNA-DNA hybrid ribonuclease activity [GO:0004523]; zinc ion binding [GO:0008270]				CATALYTIC ACTIVITY: Reaction=3'-end directed exonucleolytic cleavage of viral RNA-DNA hybrid.; EC=3.1.13.2; Evidence={ECO:0000256|ARBA:ARBA00000379}; CATALYTIC ACTIVITY: Reaction=Endohydrolysis of RNA in RNA/DNA hybrids. Three different cleavage modes: 1. sequence-specific internal cleavage of RNA. Human immunodeficiency virus type 1 and Moloney murine leukemia virus enzymes prefer to cleave the …	DNA_BIND 1084..1132; /note="Integrase-type"; /evidence="ECO:0000256|PROSITE-ProRule:PRU00506"	FUNCTION: During replicative cycle of retroviruses, the reverse-transcribed viral DNA is integrated into the host chromosome by the viral integrase enzyme. RNase H activity is associated with the reverse transcriptase. {ECO:0000256|ARBA:ARBA00023429}.								Pararnavirae	116	158	1049	1496	811	1345	0	1	0	65	36	2	0	1	0	0	0	0	0	0	0	0	0	0	0	0	0	0
F2YDB1	F2YDB1	2'-O-methyltransferase (EC 2.7.7.48) (EC 3.4.19.12) (EC 3.4.22.69) (EC 3.6.4.12) (EC 3.6.4.13) (3C-like proteinase) (Growth factor-like peptide) (Guanine-N7 methyltransferase) (Helicase) (Host translation inhibitor nsp1) (Leader protein) (NendoU) (Non-structural protein 10) (Non-structural protein 2) (Non-structural protein 3) (Non-structural protein 4) (Non-structural protein 6) (Non-structural …	SARS coronavirus MA15	ATP-binding;Activation of host autophagy by virus;Decay of host mRNAs by virus;Endonuclease;Eukaryotic host gene expression shutoff by virus;Eukaryotic host translation shutoff by virus;Exonuclease;Helicase;Host cytoplasm;Host gene expression shutoff by virus;Host mRNA suppression by virus;Host membrane;Host-virus interaction;Hydrolase;Inhibition of host ISG15 by virus;Inhibition of host NF-kappa…	induction by virus of catabolism of host mRNA [GO:0039595]; induction by virus of host autophagy [GO:0039520]; methylation [GO:0032259]; modulation by virus of host protein ubiquitination [GO:0039648]; suppression by virus of host ISG15 activity [GO:0039579]; suppression by virus of host NF-kappaB transcription factor activity [GO:0039644]; suppression by virus of host type I interferon-mediated …	endoplasmic reticulum-Golgi intermediate compartment [GO:0005793]; host cell endoplasmic reticulum-Golgi intermediate compartment [GO:0044172]; host cell membrane [GO:0033644]; host cell perinuclear region of cytoplasm [GO:0044220]; integral component of membrane [GO:0016021]	ATP binding [GO:0005524]; cysteine-type endopeptidase activity [GO:0004197]; DNA helicase activity [GO:0003678]; endonuclease activity [GO:0004519]; exoribonuclease activity [GO:0004532]; G-quadruplex RNA binding [GO:0002151]; methyltransferase activity [GO:0008168]; RNA-directed 5'-3' RNA polymerase activity [GO:0003968]; RNA helicase activity [GO:0003724]; single-stranded RNA binding [GO:000372…						FUNCTION: Forms a hexadecamer with nsp7 (8 subunits of each) that may participate in viral replication by acting as a primase. Alternatively, may synthesize substantially longer products than oligonucleotide primers. {ECO:0000256|ARBA:ARBA00002182}.; FUNCTION: Forms a hexadecamer with nsp8 (8 subunits of each) that may participate in viral replication by acting as a primase. Alternatively, may sy…								Orthornavirae	2508	1808	367	221	2	0	0	33	1	4	32	16	0	1	1	0	0	0	0	0	0	0	0	0	0	0	3	0
U5WIN0	U5WIN0	2'-O-methyltransferase (EC 2.7.7.48) (EC 3.4.19.12) (EC 3.4.22.69) (EC 3.6.4.12) (EC 3.6.4.13) (3C-like proteinase) (Growth factor-like peptide) (Guanine-N7 methyltransferase) (Helicase) (Host translation inhibitor nsp1) (Leader protein) (NendoU) (Non-structural protein 10) (Non-structural protein 2) (Non-structural protein 3) (Non-structural protein 4) (Non-structural protein 6) (Non-structural …	Bat SARS-like coronavirus Rs3367	ATP-binding;Activation of host autophagy by virus;Decay of host mRNAs by virus;Endonuclease;Eukaryotic host gene expression shutoff by virus;Eukaryotic host translation shutoff by virus;Exonuclease;Helicase;Host cytoplasm;Host gene expression shutoff by virus;Host mRNA suppression by virus;Host membrane;Host-virus interaction;Hydrolase;Inhibition of host ISG15 by virus;Inhibition of host NF-kappa…	induction by virus of catabolism of host mRNA [GO:0039595]; induction by virus of host autophagy [GO:0039520]; methylation [GO:0032259]; modulation by virus of host protein ubiquitination [GO:0039648]; suppression by virus of host ISG15 activity [GO:0039579]; suppression by virus of host NF-kappaB transcription factor activity [GO:0039644]; suppression by virus of host type I interferon-mediated …	endoplasmic reticulum-Golgi intermediate compartment [GO:0005793]; host cell endoplasmic reticulum-Golgi intermediate compartment [GO:0044172]; host cell membrane [GO:0033644]; host cell perinuclear region of cytoplasm [GO:0044220]; integral component of membrane [GO:0016021]	ATP binding [GO:0005524]; cysteine-type endopeptidase activity [GO:0004197]; DNA helicase activity [GO:0003678]; endonuclease activity [GO:0004519]; exoribonuclease activity [GO:0004532]; G-quadruplex RNA binding [GO:0002151]; methyltransferase activity [GO:0008168]; RNA-directed 5'-3' RNA polymerase activity [GO:0003968]; RNA helicase activity [GO:0003724]; single-stranded RNA binding [GO:000372…						FUNCTION: Forms a hexadecamer with nsp7 (8 subunits of each) that may participate in viral replication by acting as a primase. Alternatively, may synthesize substantially longer products than oligonucleotide primers. {ECO:0000256|ARBA:ARBA00002182}.; FUNCTION: Forms a hexadecamer with nsp8 (8 subunits of each) that may participate in viral replication by acting as a primase. Alternatively, may sy…								Orthornavirae	2659	1463	363	128	19	18	0	6	4	250	53	21	0	0	6	3	0	0	0	0	0	0	0	0	0	0	16	3
P0ADA3	P0ADA3	Murein hydrolase activator NlpD	Escherichia coli (strain K12)	Cell cycle;Cell division;Cell inner membrane;Cell membrane;Lipoprotein;Membrane;Palmitate;Reference proteome;Repeat;Signal	cell cycle [GO:0007049]; positive regulation of hydrolase activity [GO:0051345]; response to drug [GO:0042493]; septum digestion after cytokinesis [GO:0000920]	cell division site [GO:0032153]; cell outer membrane [GO:0009279]; plasma membrane [GO:0005886]	metalloendopeptidase activity [GO:0004222]						FUNCTION: Activator of the cell wall hydrolase AmiC. Required for septal murein cleavage and daughter cell separation during cell division. {ECO:0000269|PubMed:19525345, ECO:0000269|PubMed:20300061}.									38	34	420	296	2108	1899	0	0	0	0	8	0	0	0	1	0	3	0	0	0	0	0	3	31	0	0	0	0
F2YD21	F2YD21	2'-O-methyltransferase (EC 2.7.7.48) (EC 3.4.19.12) (EC 3.4.22.69) (EC 3.6.4.12) (EC 3.6.4.13) (3C-like proteinase) (Growth factor-like peptide) (Guanine-N7 methyltransferase) (Helicase) (Host translation inhibitor nsp1) (Leader protein) (NendoU) (Non-structural protein 10) (Non-structural protein 2) (Non-structural protein 3) (Non-structural protein 4) (Non-structural protein 6) (Non-structural …	SARS coronavirus MA15 ExoN1	ATP-binding;Activation of host autophagy by virus;Decay of host mRNAs by virus;Endonuclease;Eukaryotic host gene expression shutoff by virus;Eukaryotic host translation shutoff by virus;Exonuclease;Helicase;Host cytoplasm;Host gene expression shutoff by virus;Host mRNA suppression by virus;Host membrane;Host-virus interaction;Hydrolase;Inhibition of host ISG15 by virus;Inhibition of host NF-kappa…	induction by virus of catabolism of host mRNA [GO:0039595]; induction by virus of host autophagy [GO:0039520]; methylation [GO:0032259]; modulation by virus of host protein ubiquitination [GO:0039648]; suppression by virus of host ISG15 activity [GO:0039579]; suppression by virus of host NF-kappaB transcription factor activity [GO:0039644]; suppression by virus of host type I interferon-mediated …	endoplasmic reticulum-Golgi intermediate compartment [GO:0005793]; host cell endoplasmic reticulum-Golgi intermediate compartment [GO:0044172]; host cell membrane [GO:0033644]; host cell perinuclear region of cytoplasm [GO:0044220]; integral component of membrane [GO:0016021]	ATP binding [GO:0005524]; cysteine-type endopeptidase activity [GO:0004197]; DNA helicase activity [GO:0003678]; endonuclease activity [GO:0004519]; exoribonuclease activity [GO:0004532]; G-quadruplex RNA binding [GO:0002151]; methyltransferase activity [GO:0008168]; RNA-directed 5'-3' RNA polymerase activity [GO:0003968]; RNA helicase activity [GO:0003724]; single-stranded RNA binding [GO:000372…						FUNCTION: Forms a hexadecamer with nsp7 (8 subunits of each) that may participate in viral replication by acting as a primase. Alternatively, may synthesize substantially longer products than oligonucleotide primers. {ECO:0000256|ARBA:ARBA00002182}.; FUNCTION: Forms a hexadecamer with nsp8 (8 subunits of each) that may participate in viral replication by acting as a primase. Alternatively, may sy…								Orthornavirae	3013	1135	206	73	1	0	0	0	2	32	18	8	1	1	3	0	0	0	0	0	0	0	0	0	0	0	2	1
C8YZ74	C8YZ74	3C-like proteinase (EC 3.4.19.12) (EC 3.4.22.69) (Growth factor-like peptide) (Leader protein) (Non-structural protein 10) (Non-structural protein 2) (Non-structural protein 3) (Non-structural protein 4) (Non-structural protein 6) (Non-structural protein 7) (Non-structural protein 8) (Non-structural protein 9) (Papain-like proteinase) (p65 homolog)	Severe acute respiratory syndrome coronavirus (SARS-CoV)	Activation of host autophagy by virus;Decay of host mRNAs by virus;Eukaryotic host gene expression shutoff by virus;Eukaryotic host translation shutoff by virus;Host cytoplasm;Host gene expression shutoff by virus;Host mRNA suppression by virus;Host membrane;Host-virus interaction;Hydrolase;Inhibition of host ISG15 by virus;Inhibition of host innate immune response by virus;Inhibition of host int…	induction by virus of catabolism of host mRNA [GO:0039595]; induction by virus of host autophagy [GO:0039520]; modulation by virus of host protein ubiquitination [GO:0039648]; suppression by virus of host gene expression [GO:0039657]; suppression by virus of host ISG15 activity [GO:0039579]; suppression by virus of host type I interferon-mediated signaling pathway [GO:0039502]; viral genome repli…	host cell membrane [GO:0033644]; host cell perinuclear region of cytoplasm [GO:0044220]; integral component of membrane [GO:0016021]	cysteine-type endopeptidase activity [GO:0004197]; G-quadruplex RNA binding [GO:0002151]; single-stranded RNA binding [GO:0003727]; thiol-dependent deubiquitinase [GO:0004843]; transferase activity [GO:0016740]; zinc ion binding [GO:0008270]														Orthornavirae	3980	220	108	22	0	0	0	1	86	23	90	5	0	0	41	12	4	1	3	2	18	0	2	8	0	0	2	109
Q1T6X8	Q1T6X8	2'-O-methyltransferase (EC 2.7.7.48) (EC 3.4.19.12) (EC 3.4.22.69) (EC 3.6.4.12) (EC 3.6.4.13) (3C-like proteinase) (Growth factor-like peptide) (Guanine-N7 methyltransferase) (Helicase) (Host translation inhibitor nsp1) (Leader protein) (NendoU) (Non-structural protein 10) (Non-structural protein 2) (Non-structural protein 3) (Non-structural protein 4) (Non-structural protein 6) (Non-structural …	SARS coronavirus Frankfurt 1	3D-structure;ATP-binding;Activation of host autophagy by virus;Decay of host mRNAs by virus;Endonuclease;Eukaryotic host gene expression shutoff by virus;Eukaryotic host translation shutoff by virus;Exonuclease;Helicase;Host cytoplasm;Host gene expression shutoff by virus;Host mRNA suppression by virus;Host membrane;Host-virus interaction;Hydrolase;Inhibition of host ISG15 by virus;Inhibition of …	induction by virus of catabolism of host mRNA [GO:0039595]; induction by virus of host autophagy [GO:0039520]; methylation [GO:0032259]; modulation by virus of host protein ubiquitination [GO:0039648]; suppression by virus of host ISG15 activity [GO:0039579]; suppression by virus of host NF-kappaB transcription factor activity [GO:0039644]; suppression by virus of host type I interferon-mediated …	endoplasmic reticulum-Golgi intermediate compartment [GO:0005793]; host cell endoplasmic reticulum-Golgi intermediate compartment [GO:0044172]; host cell membrane [GO:0033644]; host cell perinuclear region of cytoplasm [GO:0044220]; integral component of membrane [GO:0016021]	ATP binding [GO:0005524]; cysteine-type endopeptidase activity [GO:0004197]; DNA helicase activity [GO:0003678]; endonuclease activity [GO:0004519]; exoribonuclease activity [GO:0004532]; G-quadruplex RNA binding [GO:0002151]; methyltransferase activity [GO:0008168]; RNA-directed 5'-3' RNA polymerase activity [GO:0003968]; RNA helicase activity [GO:0003724]; single-stranded RNA binding [GO:000372…						FUNCTION: Forms a hexadecamer with nsp7 (8 subunits of each) that may participate in viral replication by acting as a primase. Alternatively, may synthesize substantially longer products than oligonucleotide primers. {ECO:0000256|ARBA:ARBA00002182}.; FUNCTION: Forms a hexadecamer with nsp8 (8 subunits of each) that may participate in viral replication by acting as a primase. Alternatively, may sy…								Orthornavirae	1806	1722	70	166	3	6	0	152	3	374	33	26	0	0	3	0	0	0	0	1	0	0	0	2	0	1	5	2
B3G2R3	B3G2R3	Uncharacterized protein	Pseudomonas aeruginosa				serine-type endopeptidase activity [GO:0004252]															12	12	2371	1654	80	67	0	0	0	1	3	3	0	0	0	0	0	0	0	0	0	0	0	0	0	0	9	0
Q3S2E4	Q3S2E4	2'-O-methyltransferase (EC 2.7.7.48) (EC 3.4.19.12) (EC 3.4.22.69) (EC 3.6.4.12) (EC 3.6.4.13) (3C-like proteinase) (Growth factor-like peptide) (Guanine-N7 methyltransferase) (Helicase) (Host translation inhibitor nsp1) (Leader protein) (NendoU) (Non-structural protein 10) (Non-structural protein 2) (Non-structural protein 3) (Non-structural protein 4) (Non-structural protein 6) (Non-structural …	SARS coronavirus ZJ0301	ATP-binding;Activation of host autophagy by virus;Decay of host mRNAs by virus;Endonuclease;Eukaryotic host gene expression shutoff by virus;Eukaryotic host translation shutoff by virus;Exonuclease;Helicase;Host cytoplasm;Host gene expression shutoff by virus;Host mRNA suppression by virus;Host membrane;Host-virus interaction;Hydrolase;Inhibition of host ISG15 by virus;Inhibition of host NF-kappa…	induction by virus of catabolism of host mRNA [GO:0039595]; induction by virus of host autophagy [GO:0039520]; methylation [GO:0032259]; modulation by virus of host protein ubiquitination [GO:0039648]; suppression by virus of host ISG15 activity [GO:0039579]; suppression by virus of host NF-kappaB transcription factor activity [GO:0039644]; suppression by virus of host type I interferon-mediated …	endoplasmic reticulum-Golgi intermediate compartment [GO:0005793]; host cell endoplasmic reticulum-Golgi intermediate compartment [GO:0044172]; host cell membrane [GO:0033644]; host cell perinuclear region of cytoplasm [GO:0044220]; integral component of membrane [GO:0016021]	ATP binding [GO:0005524]; cysteine-type endopeptidase activity [GO:0004197]; DNA helicase activity [GO:0003678]; endonuclease activity [GO:0004519]; exoribonuclease activity [GO:0004532]; G-quadruplex RNA binding [GO:0002151]; methyltransferase activity [GO:0008168]; RNA-directed 5'-3' RNA polymerase activity [GO:0003968]; RNA helicase activity [GO:0003724]; single-stranded RNA binding [GO:000372…						FUNCTION: Forms a hexadecamer with nsp7 (8 subunits of each) that may participate in viral replication by acting as a primase. Alternatively, may synthesize substantially longer products than oligonucleotide primers. {ECO:0000256|ARBA:ARBA00002182}.; FUNCTION: Forms a hexadecamer with nsp8 (8 subunits of each) that may participate in viral replication by acting as a primase. Alternatively, may sy…								Orthornavirae	1889	758	899	433	0	0	0	2	0	28	16	9	0	0	5	1	0	0	0	0	1	0	0	0	0	0	0	1
P31828	P31828	Probable zinc protease PqqL (EC 3.4.24.-)	Escherichia coli (strain K12)	3D-structure;Hydrolase;Metal-binding;Metalloprotease;Protease;Reference proteome;Zinc		cytosol [GO:0005829]	metal ion binding [GO:0046872]; metallopeptidase activity [GO:0008237]	METAL 80; /note="Zinc"; /evidence="ECO:0000255|PROSITE-ProRule:PRU10096"; METAL 84; /note="Zinc"; /evidence="ECO:0000255|PROSITE-ProRule:PRU10096"; METAL 160; /note="Zinc"; /evidence="ECO:0000255|PROSITE-ProRule:PRU10096"						ACT_SITE 83; /note="Proton acceptor"; /evidence="ECO:0000255|PROSITE-ProRule:PRU10096"				COFACTOR: Name=Zn(2+); Xref=ChEBI:CHEBI:29105; Evidence={ECO:0000250}; Note=Binds 1 zinc ion per subunit. {ECO:0000250};				2	2	1	0	1783	2110	0	0	0	0	1	0	0	0	0	1	0	0	0	0	0	0	0	0	0	0	0	0
Q66729	Q66729	Protease (Retropepsin) (Fragment)	Equine infectious anemia virus	3D-structure;Aspartyl protease;Hydrolase;Metal-binding;Nucleotidyltransferase;Protease;RNA-directed DNA polymerase;Transferase			aspartic-type endopeptidase activity [GO:0004190]; metal ion binding [GO:0046872]; RNA-directed DNA polymerase activity [GO:0003964]														Pararnavirae	7	11	582	613	1283	1249	0	17	2	95	1	0	0	0	0	0	0	0	0	0	0	0	0	0	0	0	0	0
D2E2H9	D2E2H9	2'-O-methyltransferase (EC 2.7.7.48) (EC 3.4.19.12) (EC 3.4.22.69) (EC 3.6.4.12) (EC 3.6.4.13) (3C-like proteinase) (Growth factor-like peptide) (Guanine-N7 methyltransferase) (Helicase) (Host translation inhibitor nsp1) (Leader protein) (NendoU) (Non-structural protein 10) (Non-structural protein 2) (Non-structural protein 3) (Non-structural protein 4) (Non-structural protein 6) (Non-structural …	SARS coronavirus MA15 ExoN1	ATP-binding;Activation of host autophagy by virus;Decay of host mRNAs by virus;Endonuclease;Eukaryotic host gene expression shutoff by virus;Eukaryotic host translation shutoff by virus;Exonuclease;Helicase;Host cytoplasm;Host gene expression shutoff by virus;Host mRNA suppression by virus;Host membrane;Host-virus interaction;Hydrolase;Inhibition of host ISG15 by virus;Inhibition of host NF-kappa…	induction by virus of catabolism of host mRNA [GO:0039595]; induction by virus of host autophagy [GO:0039520]; methylation [GO:0032259]; modulation by virus of host protein ubiquitination [GO:0039648]; suppression by virus of host ISG15 activity [GO:0039579]; suppression by virus of host NF-kappaB transcription factor activity [GO:0039644]; suppression by virus of host type I interferon-mediated …	endoplasmic reticulum-Golgi intermediate compartment [GO:0005793]; host cell endoplasmic reticulum-Golgi intermediate compartment [GO:0044172]; host cell membrane [GO:0033644]; host cell perinuclear region of cytoplasm [GO:0044220]; integral component of membrane [GO:0016021]	ATP binding [GO:0005524]; cysteine-type endopeptidase activity [GO:0004197]; DNA helicase activity [GO:0003678]; endonuclease activity [GO:0004519]; exoribonuclease activity [GO:0004532]; G-quadruplex RNA binding [GO:0002151]; methyltransferase activity [GO:0008168]; RNA-directed 5'-3' RNA polymerase activity [GO:0003968]; RNA helicase activity [GO:0003724]; single-stranded RNA binding [GO:000372…						FUNCTION: Forms a hexadecamer with nsp7 (8 subunits of each) that may participate in viral replication by acting as a primase. Alternatively, may synthesize substantially longer products than oligonucleotide primers. {ECO:0000256|ARBA:ARBA00002182}.; FUNCTION: Forms a hexadecamer with nsp8 (8 subunits of each) that may participate in viral replication by acting as a primase. Alternatively, may sy…								Orthornavirae	2388	918	175	21	1	0	1	5	3	40	33	10	0	0	1	0	0	0	0	0	0	0	0	0	0	0	4	2
D2E1K4	D2E1K4	2'-O-methyltransferase (EC 2.7.7.48) (EC 3.4.19.12) (EC 3.4.22.69) (EC 3.6.4.12) (EC 3.6.4.13) (3C-like proteinase) (Growth factor-like peptide) (Guanine-N7 methyltransferase) (Helicase) (Host translation inhibitor nsp1) (Leader protein) (NendoU) (Non-structural protein 10) (Non-structural protein 2) (Non-structural protein 3) (Non-structural protein 4) (Non-structural protein 6) (Non-structural …	SARS coronavirus ExoN1	ATP-binding;Activation of host autophagy by virus;Decay of host mRNAs by virus;Endonuclease;Eukaryotic host gene expression shutoff by virus;Eukaryotic host translation shutoff by virus;Exonuclease;Helicase;Host cytoplasm;Host gene expression shutoff by virus;Host mRNA suppression by virus;Host membrane;Host-virus interaction;Hydrolase;Inhibition of host ISG15 by virus;Inhibition of host NF-kappa…	induction by virus of catabolism of host mRNA [GO:0039595]; induction by virus of host autophagy [GO:0039520]; methylation [GO:0032259]; modulation by virus of host protein ubiquitination [GO:0039648]; suppression by virus of host ISG15 activity [GO:0039579]; suppression by virus of host NF-kappaB transcription factor activity [GO:0039644]; suppression by virus of host type I interferon-mediated …	endoplasmic reticulum-Golgi intermediate compartment [GO:0005793]; host cell endoplasmic reticulum-Golgi intermediate compartment [GO:0044172]; host cell membrane [GO:0033644]; host cell perinuclear region of cytoplasm [GO:0044220]; integral component of membrane [GO:0016021]	ATP binding [GO:0005524]; cysteine-type endopeptidase activity [GO:0004197]; DNA helicase activity [GO:0003678]; endonuclease activity [GO:0004519]; exoribonuclease activity [GO:0004532]; G-quadruplex RNA binding [GO:0002151]; methyltransferase activity [GO:0008168]; RNA-directed 5'-3' RNA polymerase activity [GO:0003968]; RNA helicase activity [GO:0003724]; single-stranded RNA binding [GO:000372…						FUNCTION: Forms a hexadecamer with nsp7 (8 subunits of each) that may participate in viral replication by acting as a primase. Alternatively, may synthesize substantially longer products than oligonucleotide primers. {ECO:0000256|ARBA:ARBA00002182}.; FUNCTION: Forms a hexadecamer with nsp8 (8 subunits of each) that may participate in viral replication by acting as a primase. Alternatively, may sy…								Orthornavirae	2313	924	140	42	0	0	0	5	4	79	36	9	0	0	8	1	0	0	0	0	0	0	0	0	0	0	3	1
Q6R7Y8	Q6R7Y8	2'-O-methyltransferase (EC 2.7.7.48) (EC 3.4.19.12) (EC 3.4.22.69) (EC 3.6.4.12) (EC 3.6.4.13) (3C-like proteinase) (Growth factor-like peptide) (Guanine-N7 methyltransferase) (Helicase) (Host translation inhibitor nsp1) (Leader protein) (NendoU) (Non-structural protein 10) (Non-structural protein 2) (Non-structural protein 3) (Non-structural protein 4) (Non-structural protein 6) (Non-structural …	SARS coronavirus NS-1	ATP-binding;Activation of host autophagy by virus;Decay of host mRNAs by virus;Endonuclease;Eukaryotic host gene expression shutoff by virus;Eukaryotic host translation shutoff by virus;Exonuclease;Helicase;Host cytoplasm;Host gene expression shutoff by virus;Host mRNA suppression by virus;Host membrane;Host-virus interaction;Hydrolase;Inhibition of host ISG15 by virus;Inhibition of host NF-kappa…	induction by virus of catabolism of host mRNA [GO:0039595]; induction by virus of host autophagy [GO:0039520]; methylation [GO:0032259]; modulation by virus of host protein ubiquitination [GO:0039648]; suppression by virus of host ISG15 activity [GO:0039579]; suppression by virus of host NF-kappaB transcription factor activity [GO:0039644]; suppression by virus of host type I interferon-mediated …	endoplasmic reticulum-Golgi intermediate compartment [GO:0005793]; host cell endoplasmic reticulum-Golgi intermediate compartment [GO:0044172]; host cell membrane [GO:0033644]; host cell perinuclear region of cytoplasm [GO:0044220]; integral component of membrane [GO:0016021]	ATP binding [GO:0005524]; cysteine-type endopeptidase activity [GO:0004197]; DNA helicase activity [GO:0003678]; endonuclease activity [GO:0004519]; exoribonuclease activity [GO:0004532]; G-quadruplex RNA binding [GO:0002151]; methyltransferase activity [GO:0008168]; RNA-directed 5'-3' RNA polymerase activity [GO:0003968]; RNA helicase activity [GO:0003724]; single-stranded RNA binding [GO:000372…						FUNCTION: Forms a hexadecamer with nsp7 (8 subunits of each) that may participate in viral replication by acting as a primase. Alternatively, may synthesize substantially longer products than oligonucleotide primers. {ECO:0000256|ARBA:ARBA00002182}.; FUNCTION: Forms a hexadecamer with nsp8 (8 subunits of each) that may participate in viral replication by acting as a primase. Alternatively, may sy…								Orthornavirae	1898	1284	145	72	4	4	0	0	2	48	15	16	0	0	3	1	0	0	0	0	0	0	0	0	0	0	2	5
P34210	P34210	Outer membrane protease OmpP (EC 3.4.23.-)	Escherichia coli (strain K12)	Aspartyl protease;Cell outer membrane;Direct protein sequencing;Hydrolase;Membrane;Plasmid;Protease;Signal;Transmembrane;Transmembrane beta strand		cell outer membrane [GO:0009279]; integral component of membrane [GO:0016021]	aspartic-type endopeptidase activity [GO:0004190]						FUNCTION: Protease; also acts as a receptor for bacteriophage Ox2.	ACT_SITE 103; /evidence="ECO:0000250"; ACT_SITE 105; /evidence="ECO:0000250"; ACT_SITE 230; /evidence="ECO:0000250"; ACT_SITE 232; /evidence="ECO:0000250"								180	184	1138	1084	365	445	0	0	0	0	16	0	0	2	0	0	0	0	0	0	0	0	0	0	0	0	0	0
P0C6W5	P0C6W5	Replicase polyprotein 1ab (pp1ab) (ORF1ab polyprotein) [Cleaved into: Host translation inhibitor nsp1 (nsp1) (Leader protein); Non-structural protein 2 (nsp2) (p65 homolog); Papain-like proteinase (PL-PRO) (EC 3.4.19.12) (EC 3.4.22.69) (Non-structural protein 3) (nsp3); Non-structural protein 4 (nsp4); 3C-like proteinase (3CL-PRO) (3CLp) (EC 3.4.22.-) (nsp5); Non-structural protein 6 (nsp6); Non-…	Bat coronavirus HKU9 (BtCoV) (BtCoV/HKU9)	3D-structure;ATP-binding;Activation of host autophagy by virus;Decay of host mRNAs by virus;Endonuclease;Eukaryotic host gene expression shutoff by virus;Eukaryotic host translation shutoff by virus;Exonuclease;Helicase;Host cytoplasm;Host gene expression shutoff by virus;Host mRNA suppression by virus;Host membrane;Host-virus interaction;Hydrolase;Inhibition of host ISG15 by virus;Inhibition of …	induction by virus of catabolism of host mRNA [GO:0039595]; induction by virus of host autophagy [GO:0039520]; methylation [GO:0032259]; modulation by virus of host protein ubiquitination [GO:0039648]; suppression by virus of host ISG15 activity [GO:0039579]; suppression by virus of host NF-kappaB transcription factor activity [GO:0039644]; suppression by virus of host type I interferon-mediated …	host cell endoplasmic reticulum-Golgi intermediate compartment [GO:0044172]; host cell membrane [GO:0033644]; host cell perinuclear region of cytoplasm [GO:0044220]; integral component of membrane [GO:0016021]	ATP binding [GO:0005524]; cysteine-type endopeptidase activity [GO:0004197]; DNA helicase activity [GO:0003678]; endonuclease activity [GO:0004519]; exoribonuclease activity [GO:0004532]; G-quadruplex RNA binding [GO:0002151]; methyltransferase activity [GO:0008168]; RNA-directed 5'-3' RNA polymerase activity [GO:0003968]; RNA helicase activity [GO:0003724]; single-stranded RNA binding [GO:000372…	METAL 4168; /note="Zinc 1"; /evidence="ECO:0000255|PROSITE-ProRule:PRU01297"; METAL 4171; /note="Zinc 1"; /evidence="ECO:0000255|PROSITE-ProRule:PRU01297"; METAL 4177; /note="Zinc 1"; /evidence="ECO:0000255|PROSITE-ProRule:PRU01297"; METAL 4184; /note="Zinc 1"; /evidence="ECO:0000255|PROSITE-ProRule:PRU01297"; METAL 4211; /note="Zinc 2"; /evidence="ECO:0000255|PROSITE-ProRule:PRU01297"; METAL 421…	NP_BIND 5447..5454; /note="ATP"; /evidence="ECO:0000255"		CATALYTIC ACTIVITY: Reaction=a ribonucleoside 5'-triphosphate + RNA(n) = diphosphate + RNA(n+1); Xref=Rhea:RHEA:21248, Rhea:RHEA-COMP:11128, Rhea:RHEA-COMP:11129, ChEBI:CHEBI:33019, ChEBI:CHEBI:61557, ChEBI:CHEBI:83400; EC=2.7.7.48; Evidence={ECO:0000255|PROSITE-ProRule:PRU00539}; CATALYTIC ACTIVITY: Reaction=ATP + H2O = ADP + H(+) + phosphate; Xref=Rhea:RHEA:13065, ChEBI:CHEBI:15377, ChEBI:CHEBI…		FUNCTION: The replicase polyprotein of coronaviruses is a multifunctional protein: it contains the activities necessary for the transcription of negative stranded RNA, leader RNA, subgenomic mRNAs and progeny virion RNA as well as proteinases responsible for the cleavage of the polyprotein into functional products. {ECO:0000250|UniProtKB:P0C6X7}.; FUNCTION: [Host translation inhibitor nsp1]: Inhi…	ACT_SITE 1533; /note="For PL-PRO activity"; /evidence="ECO:0000255|PROSITE-ProRule:PRU00444"; ACT_SITE 1694; /note="For PL-PRO activity"; /evidence="ECO:0000255|PROSITE-ProRule:PRU00444"; ACT_SITE 3144; /note="For 3CL-PRO activity"; /evidence="ECO:0000255|PROSITE-ProRule:PRU00772"; ACT_SITE 3248; /note="For 3CL-PRO activity"; /evidence="ECO:0000255|PROSITE-ProRule:PRU00772"; ACT_SITE 4992; /evide…							Orthornavirae	1413	1610	94	139	0	5	0	21	1	26	9	16	0	0	0	0	0	0	0	0	0	0	0	0	0	0	1	4
N0BM78	N0BM78	IgA1 protease	Haemophilus influenzae	Cell outer membrane;Hydrolase;Membrane;Periplasm;Protease;Serine protease;Zymogen		cell outer membrane [GO:0009279]; cell surface [GO:0009986]; extracellular region [GO:0005576]; periplasmic space [GO:0042597]	serine-type endopeptidase activity [GO:0004252]															0	0	34	46	0	0	0	0	34	3124	0	0	0	2	0	0	0	0	0	0	0	0	0	8	0	0	0	2
E2E2I7	E2E2I7	Exoribonuclease H (EC 2.7.7.49) (EC 3.1.13.2) (EC 3.1.26.13) (Integrase) (Pol polyprotein) (Protease) (Retropepsin) (Reverse transcriptase/ribonuclease H) (Fragment)	Equine infectious anemia virus	Aspartyl protease;Coiled coil;DNA integration;DNA recombination;DNA-binding;Endonuclease;Hydrolase;Metal-binding;Multifunctional enzyme;Nuclease;Nucleotidyltransferase;Protease;RNA-directed DNA polymerase;Transferase;Viral genome integration;Virus entry into host cell;Zinc;Zinc-finger	DNA integration [GO:0015074]; DNA recombination [GO:0006310]; establishment of integrated proviral latency [GO:0075713]; viral entry into host cell [GO:0046718]; viral genome integration into host DNA [GO:0044826]		aspartic-type endopeptidase activity [GO:0004190]; DNA binding [GO:0003677]; exoribonuclease H activity [GO:0004533]; RNA-directed DNA polymerase activity [GO:0003964]; RNA-DNA hybrid ribonuclease activity [GO:0004523]; zinc ion binding [GO:0008270]				CATALYTIC ACTIVITY: Reaction=3'-end directed exonucleolytic cleavage of viral RNA-DNA hybrid.; EC=3.1.13.2; Evidence={ECO:0000256|ARBA:ARBA00000379}; CATALYTIC ACTIVITY: Reaction=Endohydrolysis of RNA in RNA/DNA hybrids. Three different cleavage modes: 1. sequence-specific internal cleavage of RNA. Human immunodeficiency virus type 1 and Moloney murine leukemia virus enzymes prefer to cleave the …	DNA_BIND 1084..1132; /note="Integrase-type"; /evidence="ECO:0000256|PROSITE-ProRule:PRU00506"	FUNCTION: During replicative cycle of retroviruses, the reverse-transcribed viral DNA is integrated into the host chromosome by the viral integrase enzyme. RNase H activity is associated with the reverse transcriptase. {ECO:0000256|ARBA:ARBA00023429}.								Pararnavirae	0	13	16	171	1781	595	0	4	0	7	0	1	0	0	0	0	0	0	0	0	0	0	0	0	0	0	0	0
D2E204	D2E204	2'-O-methyltransferase (EC 2.7.7.48) (EC 3.4.19.12) (EC 3.4.22.69) (EC 3.6.4.12) (EC 3.6.4.13) (3C-like proteinase) (Growth factor-like peptide) (Guanine-N7 methyltransferase) (Helicase) (Host translation inhibitor nsp1) (Leader protein) (NendoU) (Non-structural protein 10) (Non-structural protein 2) (Non-structural protein 3) (Non-structural protein 4) (Non-structural protein 6) (Non-structural …	SARS coronavirus ExoN1	ATP-binding;Activation of host autophagy by virus;Decay of host mRNAs by virus;Endonuclease;Eukaryotic host gene expression shutoff by virus;Eukaryotic host translation shutoff by virus;Exonuclease;Helicase;Host cytoplasm;Host gene expression shutoff by virus;Host mRNA suppression by virus;Host membrane;Host-virus interaction;Hydrolase;Inhibition of host ISG15 by virus;Inhibition of host NF-kappa…	induction by virus of catabolism of host mRNA [GO:0039595]; induction by virus of host autophagy [GO:0039520]; methylation [GO:0032259]; modulation by virus of host protein ubiquitination [GO:0039648]; suppression by virus of host ISG15 activity [GO:0039579]; suppression by virus of host NF-kappaB transcription factor activity [GO:0039644]; suppression by virus of host type I interferon-mediated …	endoplasmic reticulum-Golgi intermediate compartment [GO:0005793]; host cell endoplasmic reticulum-Golgi intermediate compartment [GO:0044172]; host cell membrane [GO:0033644]; host cell perinuclear region of cytoplasm [GO:0044220]; integral component of membrane [GO:0016021]	ATP binding [GO:0005524]; cysteine-type endopeptidase activity [GO:0004197]; DNA helicase activity [GO:0003678]; endonuclease activity [GO:0004519]; exoribonuclease activity [GO:0004532]; G-quadruplex RNA binding [GO:0002151]; methyltransferase activity [GO:0008168]; RNA-directed 5'-3' RNA polymerase activity [GO:0003968]; RNA helicase activity [GO:0003724]; single-stranded RNA binding [GO:000372…						FUNCTION: Forms a hexadecamer with nsp7 (8 subunits of each) that may participate in viral replication by acting as a primase. Alternatively, may synthesize substantially longer products than oligonucleotide primers. {ECO:0000256|ARBA:ARBA00002182}.; FUNCTION: Forms a hexadecamer with nsp8 (8 subunits of each) that may participate in viral replication by acting as a primase. Alternatively, may sy…								Orthornavirae	1563	983	30	23	0	0	0	0	0	8	15	6	0	0	4	2	1	1	0	1	4	0	2	2	0	0	5	13
A9WUL3	A9WUL3	Pseudomonapepsin (EC 3.4.21.100)	Renibacterium salmoninarum (strain ATCC 33209 / DSM 20767 / JCM 11484 / NBRC 15589 / NCIMB 2235)	Calcium;Hydrolase;Metal-binding;Reference proteome;Signal			metal ion binding [GO:0046872]; serine-type endopeptidase activity [GO:0004252]											COFACTOR: Name=Ca(2+); Xref=ChEBI:CHEBI:29108; Evidence={ECO:0000256|ARBA:ARBA00001913};				1	0	1615	955	0	0	0	0	0	0	0	0	0	0	0	0	0	0	0	0	0	0	0	0	0	0	0	0
P58603	P58603	Protease 7 (EC 3.4.23.49) (Omptin) (Outer membrane protein 3B) (Protease A) (Protease VII)	Escherichia coli O157:H7	Aspartyl protease;Cell outer membrane;Hydrolase;Membrane;Protease;Reference proteome;Signal;Transmembrane;Transmembrane beta strand		cell outer membrane [GO:0009279]; integral component of membrane [GO:0016021]	aspartic-type endopeptidase activity [GO:0004190]				CATALYTIC ACTIVITY: Reaction=Has a virtual requirement for Arg in the P1 position and a slightly less stringent preference for this residue in the P1' position, which can also contain Lys, Gly or Val.; EC=3.4.23.49;		FUNCTION: Protease that can cleave T7 RNA polymerase, ferric enterobactin receptor protein (FEP), antimicrobial peptide protamine and other proteins. This protease has a specificity for paired basic residues (By similarity). {ECO:0000250}.	ACT_SITE 103; /evidence="ECO:0000305"; ACT_SITE 105; /evidence="ECO:0000305"; ACT_SITE 230; /evidence="ECO:0000305"; ACT_SITE 232; /evidence="ECO:0000305"	ACTIVITY REGULATION: Inhibited by zinc. {ECO:0000250}.							6	9	0	0	1238	1296	0	0	0	0	0	0	0	0	0	0	0	0	0	0	0	0	0	0	0	0	3	0
J7SI34	J7SI34	ATP-dependent zinc metalloprotease FtsH (EC 3.4.24.-)	Streptococcus salivarius K12	ATP-binding;Cell cycle;Cell division;Cell membrane;Hydrolase;Membrane;Metal-binding;Metalloprotease;Nucleotide-binding;Protease;Transmembrane;Transmembrane helix;Zinc	cell division [GO:0051301]; protein catabolic process [GO:0030163]	integral component of membrane [GO:0016021]; plasma membrane [GO:0005886]	ATP binding [GO:0005524]; ATP-dependent peptidase activity [GO:0004176]; metalloendopeptidase activity [GO:0004222]; zinc ion binding [GO:0008270]	METAL 446; /note="Zinc; catalytic"; /evidence="ECO:0000256|HAMAP-Rule:MF_01458"; METAL 450; /note="Zinc; catalytic"; /evidence="ECO:0000256|HAMAP-Rule:MF_01458"; METAL 522; /note="Zinc; catalytic"; /evidence="ECO:0000256|HAMAP-Rule:MF_01458"	NP_BIND 224..231; /note="ATP"; /evidence="ECO:0000256|HAMAP-Rule:MF_01458"				FUNCTION: Acts as a processive, ATP-dependent zinc metallopeptidase for both cytoplasmic and membrane proteins. Plays a role in the quality control of integral membrane proteins. {ECO:0000256|HAMAP-Rule:MF_01458}.	ACT_SITE 447; /evidence="ECO:0000256|HAMAP-Rule:MF_01458"				COFACTOR: Name=Zn(2+); Xref=ChEBI:CHEBI:29105; Evidence={ECO:0000256|ARBA:ARBA00001947}; ; COFACTOR: Name=Zn(2+); Xref=ChEBI:CHEBI:29105; Evidence={ECO:0000256|HAMAP-Rule:MF_01458}; Note=Binds 1 zinc ion per subunit. {ECO:0000256|HAMAP-Rule:MF_01458};				0	0	0	0	0	0	0	0	124	2638	0	0	11	380	0	0	0	0	0	0	0	0	0	0	0	0	0	0
Q0ZJC7	Q0ZJC7	2'-O-methyltransferase (EC 2.7.7.48) (EC 3.4.19.12) (EC 3.4.22.69) (EC 3.6.4.12) (EC 3.6.4.13) (3C-like proteinase) (Growth factor-like peptide) (Guanine-N7 methyltransferase) (Helicase) (Host translation inhibitor nsp1) (M-PRO) (NendoU) (Non-structural protein 10) (Non-structural protein 2) (Non-structural protein 3) (Non-structural protein 4) (Non-structural protein 6) (Non-structural protein 7…	Human coronavirus HKU1 (HCoV-HKU1)	ATP-binding;Activation of host autophagy by virus;Decay of host mRNAs by virus;Endonuclease;Eukaryotic host gene expression shutoff by virus;Eukaryotic host translation shutoff by virus;Exonuclease;Helicase;Host cytoplasm;Host gene expression shutoff by virus;Host mRNA suppression by virus;Host membrane;Host-virus interaction;Hydrolase;Inhibition of host ISG15 by virus;Inhibition of host NF-kappa…	induction by virus of catabolism of host mRNA [GO:0039595]; induction by virus of host autophagy [GO:0039520]; methylation [GO:0032259]; modulation by virus of host protein ubiquitination [GO:0039648]; suppression by virus of host ISG15 activity [GO:0039579]; suppression by virus of host NF-kappaB transcription factor activity [GO:0039644]; suppression by virus of host type I interferon-mediated …	endoplasmic reticulum-Golgi intermediate compartment [GO:0005793]; host cell endoplasmic reticulum-Golgi intermediate compartment [GO:0044172]; host cell membrane [GO:0033644]; host cell perinuclear region of cytoplasm [GO:0044220]; integral component of membrane [GO:0016021]	ATP binding [GO:0005524]; cysteine-type endopeptidase activity [GO:0004197]; DNA helicase activity [GO:0003678]; endonuclease activity [GO:0004519]; exoribonuclease activity [GO:0004532]; methyltransferase activity [GO:0008168]; RNA-directed 5'-3' RNA polymerase activity [GO:0003968]; RNA helicase activity [GO:0003724]; single-stranded RNA binding [GO:0003727]; thiol-dependent deubiquitinase [GO:…				CATALYTIC ACTIVITY: Reaction=ATP + H2O = ADP + H(+) + phosphate; Xref=Rhea:RHEA:13065, ChEBI:CHEBI:15377, ChEBI:CHEBI:15378, ChEBI:CHEBI:30616, ChEBI:CHEBI:43474, ChEBI:CHEBI:456216; EC=3.6.4.12; Evidence={ECO:0000256|ARBA:ARBA00001665}; CATALYTIC ACTIVITY: Reaction=ATP + H2O = ADP + H(+) + phosphate; Xref=Rhea:RHEA:13065, ChEBI:CHEBI:15377, ChEBI:CHEBI:15378, ChEBI:CHEBI:30616, ChEBI:CHEBI:43474…		FUNCTION: Cleaves the C-terminus of replicase polyprotein at 11 sites. Recognizes substrates containing the core sequence [ILMVF]-Q-|-[SGACN]. Also able to bind an ADP-ribose-1''-phosphate (ADRP). {ECO:0000256|ARBA:ARBA00002223}.; FUNCTION: Enzyme possessing two different activities: an exoribonuclease activity acting on both ssRNA and dsRNA in a 3' to 5' direction and a N7-guanine methyltransfer…								Orthornavirae	398	1620	52	413	1	3	0	0	1	10	3	21	0	0	0	0	0	0	0	0	0	0	0	1	0	0	0	0
P0C6Y5	P0C6Y5	Replicase polyprotein 1ab (pp1ab) (ORF1ab polyprotein) [Cleaved into: Non-structural protein 1 (nsp1) (p9); Non-structural protein 2 (nsp2) (p87); Non-structural protein 3 (nsp3) (EC 3.4.19.12) (EC 3.4.22.-) (PL1-PRO/PL2-PRO) (PLP1/PLP2) (Papain-like proteinases 1/2) (p195); Non-structural protein 4 (nsp4) (Peptide HD2); 3C-like proteinase (3CL-PRO) (3CLp) (EC 3.4.22.-) (M-PRO) (nsp5) (p34); Non-…	Porcine transmissible gastroenteritis coronavirus (strain Purdue) (TGEV)	3D-structure;ATP-binding;Activation of host autophagy by virus;Endonuclease;Exonuclease;Helicase;Host cytoplasm;Host membrane;Host-virus interaction;Hydrolase;Inhibition of host IRF3 by virus;Inhibition of host RLR pathway by virus;Inhibition of host innate immune response by virus;Membrane;Metal-binding;Methyltransferase;Modulation of host ubiquitin pathway by viral deubiquitinase;Modulation of …	induction by virus of host autophagy [GO:0039520]; methylation [GO:0032259]; modulation by virus of host protein ubiquitination [GO:0039648]; suppression by virus of host IRF3 activity [GO:0039548]; transcription, DNA-templated [GO:0006351]; viral genome replication [GO:0019079]; viral protein processing [GO:0019082]	host cell endoplasmic reticulum-Golgi intermediate compartment [GO:0044172]; host cell membrane [GO:0033644]; host cell perinuclear region of cytoplasm [GO:0044220]; integral component of membrane [GO:0016021]	ATP binding [GO:0005524]; cysteine-type endopeptidase activity [GO:0004197]; DNA helicase activity [GO:0003678]; endonuclease activity [GO:0004519]; exoribonuclease activity [GO:0004532]; methyltransferase activity [GO:0008168]; RNA binding [GO:0003723]; RNA-directed 5'-3' RNA polymerase activity [GO:0003968]; RNA helicase activity [GO:0003724]; thiol-dependent deubiquitinase [GO:0004843]; zinc i…	METAL 3937; /note="Zinc 1"; /evidence="ECO:0000255|PROSITE-ProRule:PRU01297"; METAL 3940; /note="Zinc 1"; /evidence="ECO:0000255|PROSITE-ProRule:PRU01297"; METAL 3946; /note="Zinc 1"; /evidence="ECO:0000255|PROSITE-ProRule:PRU01297"; METAL 3953; /note="Zinc 1"; /evidence="ECO:0000255|PROSITE-ProRule:PRU01297"; METAL 3979; /note="Zinc 2"; /evidence="ECO:0000255|PROSITE-ProRule:PRU01297"; METAL 398…	NP_BIND 5210..5217; /note="ATP"; /evidence="ECO:0000250"		CATALYTIC ACTIVITY: Reaction=Thiol-dependent hydrolysis of ester, thioester, amide, peptide and isopeptide bonds formed by the C-terminal Gly of ubiquitin (a 76-residue protein attached to proteins as an intracellular targeting signal).; EC=3.4.19.12; CATALYTIC ACTIVITY: Reaction=a ribonucleoside 5'-triphosphate + RNA(n) = diphosphate + RNA(n+1); Xref=Rhea:RHEA:21248, Rhea:RHEA-COMP:11128, Rhea:R…		FUNCTION: The replicase polyprotein of coronaviruses is a multifunctional protein: it contains the activities necessary for the transcription of negative stranded RNA, leader RNA, subgenomic mRNAs and progeny virion RNA as well as proteinases responsible for the cleavage of the polyprotein into functional products. {ECO:0000269|PubMed:21047955}.; FUNCTION: Non-structural protein 1 inhibits host t…	ACT_SITE 1093; /note="For PL1-PRO activity"; /evidence="ECO:0000255|PROSITE-ProRule:PRU00444"; ACT_SITE 1244; /note="For PL1-PRO activity"; /evidence="ECO:0000255|PROSITE-ProRule:PRU00444"; ACT_SITE 1588; /note="For PL2-PRO activity"; /evidence="ECO:0000255|PROSITE-ProRule:PRU00444"; ACT_SITE 1741; /note="For PL2-PRO activity"; /evidence="ECO:0000255|PROSITE-ProRule:PRU00444"; ACT_SITE 2919; /not…							Orthornavirae	520	1786	16	66	1	1	0	0	1	65	13	12	0	0	0	0	0	0	0	0	0	0	0	1	0	0	3	0
P09169	P09169	Protease 7 (EC 3.4.23.49) (Omptin) (Outer membrane protein 3B) (Protease A) (Protease VII)	Escherichia coli (strain K12)	3D-structure;Aspartyl protease;Cell outer membrane;Direct protein sequencing;Hydrolase;Membrane;Protease;Reference proteome;Signal;Transmembrane;Transmembrane beta strand	proteolysis [GO:0006508]	cell outer membrane [GO:0009279]; integral component of membrane [GO:0016021]; intrinsic component of cell outer membrane [GO:0031230]	aspartic-type endopeptidase activity [GO:0004190]; endopeptidase activity [GO:0004175]; serine-type endopeptidase activity [GO:0004252]				CATALYTIC ACTIVITY: Reaction=Has a virtual requirement for Arg in the P1 position and a slightly less stringent preference for this residue in the P1' position, which can also contain Lys, Gly or Val.; EC=3.4.23.49;		FUNCTION: Protease that can cleave T7 RNA polymerase, ferric enterobactin receptor protein (FEP), antimicrobial peptide protamine and other proteins. This protease has a specificity for paired basic residues. {ECO:0000269|PubMed:9683502}.	ACT_SITE 103; /evidence="ECO:0000305|PubMed:11576541"; ACT_SITE 105; /evidence="ECO:0000305|PubMed:11576541"; ACT_SITE 230; /evidence="ECO:0000305|PubMed:11576541"; ACT_SITE 232; /evidence="ECO:0000305|PubMed:11576541"	ACTIVITY REGULATION: Inhibited by zinc.							67	42	0	0	1155	1125	0	0	0	0	0	0	0	3	0	0	0	0	0	0	0	0	0	0	0	0	0	0
U5H369	U5H369	tRNA N6-adenosine threonylcarbamoyltransferase, mitochondrial (EC 2.3.1.234) (N6-L-threonylcarbamoyladenine synthase) (t(6)A synthase) (t(6)A37 threonylcarbamoyladenosine biosynthesis protein) (tRNA threonylcarbamoyladenosine biosynthesis protein)	Microbotryum lychnidis-dioicae (strain p1A1 Lamole / MvSl-1064) (Anther smut fungus)	Acyltransferase;Metal-binding;Mitochondrion;Reference proteome;Transferase;tRNA processing	tRNA threonylcarbamoyladenosine modification [GO:0002949]	mitochondrion [GO:0005739]	metal ion binding [GO:0046872]; N(6)-L-threonylcarbamoyladenine synthase activity [GO:0061711]	METAL 177; /note="Divalent metal cation"; /evidence="ECO:0000256|HAMAP-Rule:MF_03179"; METAL 181; /note="Divalent metal cation"; /evidence="ECO:0000256|HAMAP-Rule:MF_03179"; METAL 403; /note="Divalent metal cation"; /evidence="ECO:0000256|HAMAP-Rule:MF_03179"			CATALYTIC ACTIVITY: Reaction=adenosine(37) in tRNA + L-threonylcarbamoyladenylate = AMP + H(+) + N(6)-L-threonylcarbamoyladenosine(37) in tRNA; Xref=Rhea:RHEA:37059, Rhea:RHEA-COMP:10162, Rhea:RHEA-COMP:10163, ChEBI:CHEBI:15378, ChEBI:CHEBI:73682, ChEBI:CHEBI:74411, ChEBI:CHEBI:74418, ChEBI:CHEBI:456215; EC=2.3.1.234; Evidence={ECO:0000256|ARBA:ARBA00001866, ECO:0000256|HAMAP-Rule:MF_03179};		FUNCTION: Required for the formation of a threonylcarbamoyl group on adenosine at position 37 (t(6)A37) in mitochondrial tRNAs that read codons beginning with adenine. Probably involved in the transfer of the threonylcarbamoyl moiety of threonylcarbamoyl-AMP (TC-AMP) to the N6 group of A37. Involved in mitochondrial genome maintenance. {ECO:0000256|HAMAP-Rule:MF_03179}.			BINDING 234; /note="Substrate"; /evidence="ECO:0000256|HAMAP-Rule:MF_03179"; BINDING 252; /note="Substrate; via amide nitrogen"; /evidence="ECO:0000256|HAMAP-Rule:MF_03179"; BINDING 256; /note="Substrate"; /evidence="ECO:0000256|HAMAP-Rule:MF_03179"; BINDING 402; /note="Substrate"; /evidence="ECO:0000256|HAMAP-Rule:MF_03179"		COFACTOR: Name=a divalent metal cation; Xref=ChEBI:CHEBI:60240; Evidence={ECO:0000256|HAMAP-Rule:MF_03179}; Note=Binds 1 divalent metal cation per subunit. {ECO:0000256|HAMAP-Rule:MF_03179};			Fungi	1	0	0	0	2081	0	0	0	0	0	0	0	0	0	0	0	0	0	0	0	0	0	0	0	0	0	0	0
Q4T9V1	Q4T9V1	Chromosome undetermined SCAF7488, whole genome shotgun sequence (Fragment)	Tetraodon nigroviridis (Spotted green pufferfish) (Chelonodon nigroviridis)	Disulfide bond;Glycoprotein;Hydrolase;Protease;Serine protease		plasma membrane [GO:0005886]	serine-type endopeptidase activity [GO:0004252]														Metazoa	204	50	198	14	26	3	113	1218	11	597	341	33	4	5	0	0	12	33	48	15	18	16	19	10	6	2	3	1
Q6JH48	Q6JH48	2'-O-methyltransferase (EC 2.7.7.48) (EC 3.4.19.12) (EC 3.4.22.69) (EC 3.6.4.12) (EC 3.6.4.13) (3C-like proteinase) (Growth factor-like peptide) (Guanine-N7 methyltransferase) (Helicase) (Host translation inhibitor nsp1) (Leader protein) (NendoU) (Non-structural protein 10) (Non-structural protein 2) (Non-structural protein 3) (Non-structural protein 4) (Non-structural protein 6) (Non-structural …	SARS coronavirus Sino1-11	ATP-binding;Activation of host autophagy by virus;Decay of host mRNAs by virus;Endonuclease;Eukaryotic host gene expression shutoff by virus;Eukaryotic host translation shutoff by virus;Exonuclease;Helicase;Host cytoplasm;Host gene expression shutoff by virus;Host mRNA suppression by virus;Host membrane;Host-virus interaction;Hydrolase;Inhibition of host ISG15 by virus;Inhibition of host NF-kappa…	induction by virus of catabolism of host mRNA [GO:0039595]; induction by virus of host autophagy [GO:0039520]; methylation [GO:0032259]; modulation by virus of host protein ubiquitination [GO:0039648]; suppression by virus of host ISG15 activity [GO:0039579]; suppression by virus of host NF-kappaB transcription factor activity [GO:0039644]; suppression by virus of host type I interferon-mediated …	endoplasmic reticulum-Golgi intermediate compartment [GO:0005793]; host cell endoplasmic reticulum-Golgi intermediate compartment [GO:0044172]; host cell membrane [GO:0033644]; host cell perinuclear region of cytoplasm [GO:0044220]; integral component of membrane [GO:0016021]	ATP binding [GO:0005524]; cysteine-type endopeptidase activity [GO:0004197]; DNA helicase activity [GO:0003678]; endonuclease activity [GO:0004519]; exoribonuclease activity [GO:0004532]; G-quadruplex RNA binding [GO:0002151]; methyltransferase activity [GO:0008168]; RNA-directed 5'-3' RNA polymerase activity [GO:0003968]; RNA helicase activity [GO:0003724]; single-stranded RNA binding [GO:000372…						FUNCTION: Forms a hexadecamer with nsp7 (8 subunits of each) that may participate in viral replication by acting as a primase. Alternatively, may synthesize substantially longer products than oligonucleotide primers. {ECO:0000256|ARBA:ARBA00002182}.; FUNCTION: Forms a hexadecamer with nsp8 (8 subunits of each) that may participate in viral replication by acting as a primase. Alternatively, may sy…								Orthornavirae	792	1124	76	79	1	0	0	0	0	0	7	8	0	0	2	1	0	0	0	0	0	0	0	0	0	0	1	2
S3NNT0	S3NNT0	Prophage PssSM-03, subtilisin-like S8 family protease	Pseudomonas syringae pv. syringae SM	Hydrolase;Protease			serine-type endopeptidase activity [GO:0004252]															127	10	778	1108	1	5	0	0	0	1	4	3	0	0	0	0	0	0	0	0	0	0	0	0	0	0	3	0
F5WZ84	F5WZ84	Aminopeptidase	Streptococcus gallolyticus (strain ATCC 43143 / F-1867)	Aminopeptidase;Hydrolase;Protease;Thiol protease			aminopeptidase activity [GO:0004177]; cysteine-type peptidase activity [GO:0008234]							ACT_SITE 69; /evidence="ECO:0000256|PIRSR:PIRSR005700-1"; ACT_SITE 363; /evidence="ECO:0000256|PIRSR:PIRSR005700-1"; ACT_SITE 385; /evidence="ECO:0000256|PIRSR:PIRSR005700-1"								1187	805	1	0	1	0	0	0	0	0	1	0	0	0	0	0	1	0	0	0	0	0	0	0	0	0	0	0
D2E1E6	D2E1E6	3C-like proteinase (EC 3.4.19.12) (EC 3.4.22.69) (Growth factor-like peptide) (Leader protein) (Non-structural protein 10) (Non-structural protein 2) (Non-structural protein 3) (Non-structural protein 4) (Non-structural protein 6) (Non-structural protein 7) (Non-structural protein 8) (Non-structural protein 9) (Papain-like proteinase) (p65 homolog)	SARS coronavirus wtic-MB	Activation of host autophagy by virus;Decay of host mRNAs by virus;Eukaryotic host gene expression shutoff by virus;Eukaryotic host translation shutoff by virus;Host cytoplasm;Host gene expression shutoff by virus;Host mRNA suppression by virus;Host membrane;Host-virus interaction;Hydrolase;Inhibition of host ISG15 by virus;Inhibition of host innate immune response by virus;Inhibition of host int…	induction by virus of catabolism of host mRNA [GO:0039595]; induction by virus of host autophagy [GO:0039520]; modulation by virus of host protein ubiquitination [GO:0039648]; suppression by virus of host gene expression [GO:0039657]; suppression by virus of host ISG15 activity [GO:0039579]; suppression by virus of host type I interferon-mediated signaling pathway [GO:0039502]; viral genome repli…	host cell membrane [GO:0033644]; host cell perinuclear region of cytoplasm [GO:0044220]; integral component of membrane [GO:0016021]	cysteine-type endopeptidase activity [GO:0004197]; G-quadruplex RNA binding [GO:0002151]; single-stranded RNA binding [GO:0003727]; thiol-dependent deubiquitinase [GO:0004843]; transferase activity [GO:0016740]; zinc ion binding [GO:0008270]														Orthornavirae	1005	703	58	51	0	0	0	3	4	96	11	7	0	0	0	0	0	0	0	0	0	0	0	0	0	0	2	1
Q80DP5	Q80DP5	RNA-directed RNA polymerase (Fragment)	SARS coronavirus Hong Kong/03/2003	Nucleotidyltransferase;RNA-directed RNA polymerase;Transferase			exoribonuclease activity [GO:0004532]; methyltransferase activity [GO:0008168]; RNA-directed 5'-3' RNA polymerase activity [GO:0003968]														Orthornavirae	1135	555	115	47	1	0	0	0	2	21	19	10	0	0	5	0	0	0	0	0	0	0	0	0	0	0	7	2
M2V7C5	M2V7C5	Dipeptidyl-peptidase IV (EC 3.4.14.5)	Cochliobolus heterostrophus (strain C5 / ATCC 48332 / race O) (Southern corn leaf blight fungus) (Bipolaris maydis)	Aminopeptidase;Glycoprotein;Hydrolase;Protease;Reference proteome;Serine protease;Signal			aminopeptidase activity [GO:0004177]; dipeptidyl-peptidase activity [GO:0008239]; serine-type endopeptidase activity [GO:0004252]				CATALYTIC ACTIVITY: Reaction=Release of an N-terminal dipeptide, Xaa-Yaa-|-Zaa-, from a polypeptide, preferentially when Yaa is Pro, provided Zaa is neither Pro nor hydroxyproline.; EC=3.4.14.5; Evidence={ECO:0000256|ARBA:ARBA00001257};										Fungi	0	0	0	0	863	922	0	0	0	0	0	0	0	0	0	0	0	0	0	0	0	0	0	0	0	0	0	0
Q4JDQ5	Q4JDQ5	2'-O-methyltransferase (EC 2.7.7.48) (EC 3.4.19.12) (EC 3.4.22.69) (EC 3.6.4.12) (EC 3.6.4.13) (3C-like proteinase) (Growth factor-like peptide) (Guanine-N7 methyltransferase) (Helicase) (Host translation inhibitor nsp1) (Leader protein) (NendoU) (Non-structural protein 10) (Non-structural protein 2) (Non-structural protein 3) (Non-structural protein 4) (Non-structural protein 6) (Non-structural …	SARS coronavirus B039	ATP-binding;Activation of host autophagy by virus;Decay of host mRNAs by virus;Endonuclease;Eukaryotic host gene expression shutoff by virus;Eukaryotic host translation shutoff by virus;Exonuclease;Helicase;Host cytoplasm;Host gene expression shutoff by virus;Host mRNA suppression by virus;Host membrane;Host-virus interaction;Hydrolase;Inhibition of host ISG15 by virus;Inhibition of host NF-kappa…	induction by virus of catabolism of host mRNA [GO:0039595]; induction by virus of host autophagy [GO:0039520]; methylation [GO:0032259]; modulation by virus of host protein ubiquitination [GO:0039648]; suppression by virus of host ISG15 activity [GO:0039579]; suppression by virus of host NF-kappaB transcription factor activity [GO:0039644]; suppression by virus of host type I interferon-mediated …	endoplasmic reticulum-Golgi intermediate compartment [GO:0005793]; host cell endoplasmic reticulum-Golgi intermediate compartment [GO:0044172]; host cell membrane [GO:0033644]; host cell perinuclear region of cytoplasm [GO:0044220]; integral component of membrane [GO:0016021]	ATP binding [GO:0005524]; cysteine-type endopeptidase activity [GO:0004197]; DNA helicase activity [GO:0003678]; endonuclease activity [GO:0004519]; exoribonuclease activity [GO:0004532]; G-quadruplex RNA binding [GO:0002151]; methyltransferase activity [GO:0008168]; RNA-directed 5'-3' RNA polymerase activity [GO:0003968]; RNA helicase activity [GO:0003724]; single-stranded RNA binding [GO:000372…						FUNCTION: Forms a hexadecamer with nsp7 (8 subunits of each) that may participate in viral replication by acting as a primase. Alternatively, may synthesize substantially longer products than oligonucleotide primers. {ECO:0000256|ARBA:ARBA00002182}.; FUNCTION: Forms a hexadecamer with nsp8 (8 subunits of each) that may participate in viral replication by acting as a primase. Alternatively, may sy…								Orthornavirae	365	1299	19	58	1	0	0	0	0	31	9	8	0	0	0	0	0	0	0	0	0	0	0	0	0	0	0	0
K7WE30	K7WE30	Exoribonuclease H (EC 2.7.7.49) (EC 3.1.13.2) (EC 3.1.26.13) (Integrase) (Pol polyprotein) (Protease) (Retropepsin) (Reverse transcriptase/ribonuclease H) (Fragment)	Equine infectious anemia virus	Aspartyl protease;Coiled coil;DNA integration;DNA recombination;DNA-binding;Endonuclease;Hydrolase;Metal-binding;Multifunctional enzyme;Nuclease;Nucleotidyltransferase;Protease;RNA-directed DNA polymerase;Transferase;Viral genome integration;Virus entry into host cell;Zinc;Zinc-finger	DNA integration [GO:0015074]; DNA recombination [GO:0006310]; establishment of integrated proviral latency [GO:0075713]; viral entry into host cell [GO:0046718]; viral genome integration into host DNA [GO:0044826]		aspartic-type endopeptidase activity [GO:0004190]; DNA binding [GO:0003677]; exoribonuclease H activity [GO:0004533]; RNA-directed DNA polymerase activity [GO:0003964]; RNA-DNA hybrid ribonuclease activity [GO:0004523]; zinc ion binding [GO:0008270]				CATALYTIC ACTIVITY: Reaction=3'-end directed exonucleolytic cleavage of viral RNA-DNA hybrid.; EC=3.1.13.2; Evidence={ECO:0000256|ARBA:ARBA00000379}; CATALYTIC ACTIVITY: Reaction=Endohydrolysis of RNA in RNA/DNA hybrids. Three different cleavage modes: 1. sequence-specific internal cleavage of RNA. Human immunodeficiency virus type 1 and Moloney murine leukemia virus enzymes prefer to cleave the …	DNA_BIND 1097..1145; /note="Integrase-type"; /evidence="ECO:0000256|PROSITE-ProRule:PRU00506"	FUNCTION: During replicative cycle of retroviruses, the reverse-transcribed viral DNA is integrated into the host chromosome by the viral integrase enzyme. RNase H activity is associated with the reverse transcriptase. {ECO:0000256|ARBA:ARBA00023429}.								Pararnavirae	12	40	153	771	174	491	0	27	0	96	3	1	0	0	0	0	0	0	0	0	0	0	0	0	0	0	1	0
P0C6X8	P0C6X8	Replicase polyprotein 1ab (pp1ab) (ORF1ab polyprotein) [Cleaved into: Host translation inhibitor nsp1 (nsp1) (p28); Non-structural protein 2 (nsp2) (p65); Papain-like proteinase (PL-PRO) (EC 3.4.19.12) (EC 3.4.22.69) (Non-structural protein 3) (nsp3) (p210); Non-structural protein 4 (nsp4) (Peptide HD2) (p44); 3C-like proteinase (3CL-PRO) (3CLp) (EC 3.4.22.-) (M-PRO) (nsp5) (p27); Non-structural …	Murine coronavirus (strain 2) (MHV-2) (Murine hepatitis virus)	ATP-binding;Activation of host autophagy by virus;Decay of host mRNAs by virus;Endonuclease;Eukaryotic host gene expression shutoff by virus;Eukaryotic host translation shutoff by virus;Exonuclease;Helicase;Host cytoplasm;Host gene expression shutoff by virus;Host mRNA suppression by virus;Host membrane;Host-virus interaction;Hydrolase;Inhibition of host ISG15 by virus;Inhibition of host NF-kappa…	induction by virus of catabolism of host mRNA [GO:0039595]; induction by virus of host autophagy [GO:0039520]; methylation [GO:0032259]; modulation by virus of host protein ubiquitination [GO:0039648]; suppression by virus of host ISG15 activity [GO:0039579]; suppression by virus of host NF-kappaB transcription factor activity [GO:0039644]; suppression by virus of host type I interferon-mediated …	host cell endoplasmic reticulum-Golgi intermediate compartment [GO:0044172]; host cell membrane [GO:0033644]; host cell perinuclear region of cytoplasm [GO:0044220]; integral component of membrane [GO:0016021]	ATP binding [GO:0005524]; cysteine-type endopeptidase activity [GO:0004197]; DNA helicase activity [GO:0003678]; endonuclease activity [GO:0004519]; exoribonuclease activity [GO:0004532]; methyltransferase activity [GO:0008168]; RNA-directed 5'-3' RNA polymerase activity [GO:0003968]; RNA helicase activity [GO:0003724]; single-stranded RNA binding [GO:0003727]; thiol-dependent deubiquitinase [GO:…	METAL 4339; /note="Zinc 1"; /evidence="ECO:0000255|PROSITE-ProRule:PRU01297"; METAL 4342; /note="Zinc 1"; /evidence="ECO:0000255|PROSITE-ProRule:PRU01297"; METAL 4348; /note="Zinc 1"; /evidence="ECO:0000255|PROSITE-ProRule:PRU01297"; METAL 4355; /note="Zinc 1"; /evidence="ECO:0000255|PROSITE-ProRule:PRU01297"; METAL 4381; /note="Zinc 2"; /evidence="ECO:0000255|PROSITE-ProRule:PRU01297"; METAL 438…	NP_BIND 5611..5618; /note="ATP"; /evidence="ECO:0000250"		CATALYTIC ACTIVITY: Reaction=a ribonucleoside 5'-triphosphate + RNA(n) = diphosphate + RNA(n+1); Xref=Rhea:RHEA:21248, Rhea:RHEA-COMP:11128, Rhea:RHEA-COMP:11129, ChEBI:CHEBI:33019, ChEBI:CHEBI:61557, ChEBI:CHEBI:83400; EC=2.7.7.48; Evidence={ECO:0000255|PROSITE-ProRule:PRU00539}; CATALYTIC ACTIVITY: Reaction=ATP + H2O = ADP + H(+) + phosphate; Xref=Rhea:RHEA:13065, ChEBI:CHEBI:15377, ChEBI:CHEBI…		FUNCTION: The replicase polyprotein of coronaviruses is a multifunctional protein: it contains the activities necessary for the transcription of negative stranded RNA, leader RNA, subgenomic mRNAs and progeny virion RNA as well as proteinases responsible for the cleavage of the polyprotein into functional products. {ECO:0000250|UniProtKB:P0C6X7}.; FUNCTION: [Host translation inhibitor nsp1]: Inhi…	ACT_SITE 1068; /note="For PL1-PRO activity"; /evidence="ECO:0000255|PROSITE-ProRule:PRU00444"; ACT_SITE 1219; /note="For PL1-PRO activity"; /evidence="ECO:0000255|PROSITE-ProRule:PRU00444"; ACT_SITE 1663; /note="For PL2-PRO activity"; /evidence="ECO:0000255|PROSITE-ProRule:PRU00444"; ACT_SITE 1820; /note="For PL2-PRO activity"; /evidence="ECO:0000255|PROSITE-ProRule:PRU00444"; ACT_SITE 3320; /not…							Orthornavirae	357	1281	9	33	0	0	0	0	0	43	6	17	0	0	1	1	0	0	0	0	0	0	0	0	0	0	2	0
Q0UHA0	Q0UHA0	Dipeptidyl-peptidase IV (EC 3.4.14.5)	Phaeosphaeria nodorum (strain SN15 / ATCC MYA-4574 / FGSC 10173) (Glume blotch fungus) (Parastagonospora nodorum)	Aminopeptidase;Glycoprotein;Hydrolase;Protease;Reference proteome;Serine protease;Signal			aminopeptidase activity [GO:0004177]; dipeptidyl-peptidase activity [GO:0008239]; serine-type endopeptidase activity [GO:0004252]				CATALYTIC ACTIVITY: Reaction=Release of an N-terminal dipeptide, Xaa-Yaa-|-Zaa-, from a polypeptide, preferentially when Yaa is Pro, provided Zaa is neither Pro nor hydroxyproline.; EC=3.4.14.5; Evidence={ECO:0000256|ARBA:ARBA00001257};										Fungi	0	0	0	0	821	851	0	0	0	0	0	0	0	0	0	0	0	0	0	0	0	0	0	0	0	0	0	0
D5HJU4	D5HJU4	2'-O-methyltransferase (EC 2.7.7.48) (EC 3.4.19.12) (EC 3.4.22.69) (EC 3.6.4.12) (EC 3.6.4.13) (3C-like proteinase) (Growth factor-like peptide) (Guanine-N7 methyltransferase) (Helicase) (Host translation inhibitor nsp1) (Leader protein) (NendoU) (Non-structural protein 10) (Non-structural protein 2) (Non-structural protein 3) (Non-structural protein 4) (Non-structural protein 6) (Non-structural …	Bat SARS coronavirus HKU3-8	ATP-binding;Activation of host autophagy by virus;Decay of host mRNAs by virus;Endonuclease;Eukaryotic host gene expression shutoff by virus;Eukaryotic host translation shutoff by virus;Exonuclease;Helicase;Host cytoplasm;Host gene expression shutoff by virus;Host mRNA suppression by virus;Host membrane;Host-virus interaction;Hydrolase;Inhibition of host ISG15 by virus;Inhibition of host NF-kappa…	induction by virus of catabolism of host mRNA [GO:0039595]; induction by virus of host autophagy [GO:0039520]; methylation [GO:0032259]; modulation by virus of host protein ubiquitination [GO:0039648]; suppression by virus of host ISG15 activity [GO:0039579]; suppression by virus of host NF-kappaB transcription factor activity [GO:0039644]; suppression by virus of host type I interferon-mediated …	endoplasmic reticulum-Golgi intermediate compartment [GO:0005793]; host cell endoplasmic reticulum-Golgi intermediate compartment [GO:0044172]; host cell membrane [GO:0033644]; host cell perinuclear region of cytoplasm [GO:0044220]; integral component of membrane [GO:0016021]	ATP binding [GO:0005524]; cysteine-type endopeptidase activity [GO:0004197]; DNA helicase activity [GO:0003678]; endonuclease activity [GO:0004519]; exoribonuclease activity [GO:0004532]; G-quadruplex RNA binding [GO:0002151]; methyltransferase activity [GO:0008168]; RNA-directed 5'-3' RNA polymerase activity [GO:0003968]; RNA helicase activity [GO:0003724]; single-stranded RNA binding [GO:000372…						FUNCTION: Forms a hexadecamer with nsp7 (8 subunits of each) that may participate in viral replication by acting as a primase. Alternatively, may synthesize substantially longer products than oligonucleotide primers. {ECO:0000256|ARBA:ARBA00002182}.; FUNCTION: Forms a hexadecamer with nsp8 (8 subunits of each) that may participate in viral replication by acting as a primase. Alternatively, may sy…								Orthornavirae	917	345	141	10	1	0	0	5	13	208	12	2	0	0	2	0	0	0	0	0	0	0	0	0	0	0	2	0
I6HAC7	I6HAC7	Deleted.																				0	0	0	0	850	751	0	0	0	0	0	0	0	0	0	0	1	0	0	0	0	0	0	1	0	0	0	0
Q66739	Q66739	Reverse transcriptase (Fragment)	Equine infectious anemia virus	Coiled coil;Endonuclease;Hydrolase;Nuclease;Nucleotidyltransferase;RNA-directed DNA polymerase;Transferase			endonuclease activity [GO:0004519]; RNA-directed DNA polymerase activity [GO:0003964]														Pararnavirae	21	8	190	109	711	526	0	1	0	12	1	0	0	0	0	0	0	0	0	0	0	0	0	0	0	0	0	0
T1XBU8	T1XBU8	ATP-dependent zinc metalloprotease FtsH (EC 3.4.24.-)	Variovorax paradoxus B4	ATP-binding;Cell membrane;Hydrolase;Membrane;Metal-binding;Metalloprotease;Nucleotide-binding;Protease;Transmembrane;Transmembrane helix;Zinc	protein catabolic process [GO:0030163]	integral component of membrane [GO:0016021]; plasma membrane [GO:0005886]	ATP binding [GO:0005524]; ATP-dependent peptidase activity [GO:0004176]; metalloendopeptidase activity [GO:0004222]; zinc ion binding [GO:0008270]	METAL 423; /note="Zinc; catalytic"; /evidence="ECO:0000256|HAMAP-Rule:MF_01458"; METAL 427; /note="Zinc; catalytic"; /evidence="ECO:0000256|HAMAP-Rule:MF_01458"; METAL 499; /note="Zinc; catalytic"; /evidence="ECO:0000256|HAMAP-Rule:MF_01458"	NP_BIND 201..208; /note="ATP"; /evidence="ECO:0000256|HAMAP-Rule:MF_01458"				FUNCTION: Acts as a processive, ATP-dependent zinc metallopeptidase for both cytoplasmic and membrane proteins. Plays a role in the quality control of integral membrane proteins. {ECO:0000256|HAMAP-Rule:MF_01458}.	ACT_SITE 424; /evidence="ECO:0000256|HAMAP-Rule:MF_01458"				COFACTOR: Name=Zn(2+); Xref=ChEBI:CHEBI:29105; Evidence={ECO:0000256|ARBA:ARBA00001947}; ; COFACTOR: Name=Zn(2+); Xref=ChEBI:CHEBI:29105; Evidence={ECO:0000256|HAMAP-Rule:MF_01458}; Note=Binds 1 zinc ion per subunit. {ECO:0000256|HAMAP-Rule:MF_01458};				2	0	820	678	8	7	0	0	0	0	1	0	0	0	0	0	0	0	0	0	0	0	0	0	0	0	0	0
E4ZQU4	E4ZQU4	Dipeptidyl-peptidase IV (EC 3.4.14.5)	Leptosphaeria maculans (strain JN3 / isolate v23.1.3 / race Av1-4-5-6-7-8) (Blackleg fungus) (Phoma lingam)	Aminopeptidase;Glycoprotein;Hydrolase;Protease;Reference proteome;Serine protease;Signal			aminopeptidase activity [GO:0004177]; dipeptidyl-peptidase activity [GO:0008239]; serine-type endopeptidase activity [GO:0004252]				CATALYTIC ACTIVITY: Reaction=Release of an N-terminal dipeptide, Xaa-Yaa-|-Zaa-, from a polypeptide, preferentially when Yaa is Pro, provided Zaa is neither Pro nor hydroxyproline.; EC=3.4.14.5; Evidence={ECO:0000256|ARBA:ARBA00001257};										Fungi	0	0	0	0	838	629	0	0	0	0	0	0	0	0	0	0	0	0	0	0	0	0	0	0	0	0	0	0
D2E1H5	D2E1H5	2'-O-methyltransferase (EC 2.7.7.48) (EC 3.4.19.12) (EC 3.4.22.69) (EC 3.6.4.12) (EC 3.6.4.13) (3C-like proteinase) (Growth factor-like peptide) (Guanine-N7 methyltransferase) (Helicase) (Host translation inhibitor nsp1) (Leader protein) (NendoU) (Non-structural protein 10) (Non-structural protein 2) (Non-structural protein 3) (Non-structural protein 4) (Non-structural protein 6) (Non-structural …	SARS coronavirus ExoN1	ATP-binding;Activation of host autophagy by virus;Decay of host mRNAs by virus;Endonuclease;Eukaryotic host gene expression shutoff by virus;Eukaryotic host translation shutoff by virus;Exonuclease;Helicase;Host cytoplasm;Host gene expression shutoff by virus;Host mRNA suppression by virus;Host membrane;Host-virus interaction;Hydrolase;Inhibition of host ISG15 by virus;Inhibition of host NF-kappa…	induction by virus of catabolism of host mRNA [GO:0039595]; induction by virus of host autophagy [GO:0039520]; methylation [GO:0032259]; modulation by virus of host protein ubiquitination [GO:0039648]; suppression by virus of host ISG15 activity [GO:0039579]; suppression by virus of host NF-kappaB transcription factor activity [GO:0039644]; suppression by virus of host type I interferon-mediated …	endoplasmic reticulum-Golgi intermediate compartment [GO:0005793]; host cell endoplasmic reticulum-Golgi intermediate compartment [GO:0044172]; host cell membrane [GO:0033644]; host cell perinuclear region of cytoplasm [GO:0044220]; integral component of membrane [GO:0016021]	ATP binding [GO:0005524]; cysteine-type endopeptidase activity [GO:0004197]; DNA helicase activity [GO:0003678]; endonuclease activity [GO:0004519]; exoribonuclease activity [GO:0004532]; G-quadruplex RNA binding [GO:0002151]; methyltransferase activity [GO:0008168]; RNA-directed 5'-3' RNA polymerase activity [GO:0003968]; RNA helicase activity [GO:0003724]; single-stranded RNA binding [GO:000372…						FUNCTION: Forms a hexadecamer with nsp7 (8 subunits of each) that may participate in viral replication by acting as a primase. Alternatively, may synthesize substantially longer products than oligonucleotide primers. {ECO:0000256|ARBA:ARBA00002182}.; FUNCTION: Forms a hexadecamer with nsp8 (8 subunits of each) that may participate in viral replication by acting as a primase. Alternatively, may sy…								Orthornavirae	884	396	99	17	0	0	1	0	0	10	17	9	0	0	5	0	0	0	0	0	0	0	0	0	0	0	0	6
S5PWH2	S5PWH2	2'-O-methyltransferase (EC 2.7.7.48) (EC 3.4.19.12) (EC 3.4.22.69) (EC 3.6.4.12) (EC 3.6.4.13) (3C-like proteinase) (Growth factor-like peptide) (Guanine-N7 methyltransferase) (Helicase) (Host translation inhibitor nsp1) (Leader protein) (NendoU) (Non-structural protein 10) (Non-structural protein 2) (Non-structural protein 3) (Non-structural protein 4) (Non-structural protein 6) (Non-structural …	Coronavirus Neoromicia/PML-PHE1/RSA/2011	ATP-binding;Activation of host autophagy by virus;Decay of host mRNAs by virus;Endonuclease;Eukaryotic host gene expression shutoff by virus;Eukaryotic host translation shutoff by virus;Exonuclease;Helicase;Host cytoplasm;Host gene expression shutoff by virus;Host mRNA suppression by virus;Host membrane;Host-virus interaction;Hydrolase;Inhibition of host ISG15 by virus;Inhibition of host NF-kappa…	induction by virus of catabolism of host mRNA [GO:0039595]; induction by virus of host autophagy [GO:0039520]; methylation [GO:0032259]; modulation by virus of host protein ubiquitination [GO:0039648]; suppression by virus of host ISG15 activity [GO:0039579]; suppression by virus of host NF-kappaB transcription factor activity [GO:0039644]; suppression by virus of host type I interferon-mediated …	endoplasmic reticulum-Golgi intermediate compartment [GO:0005793]; host cell endoplasmic reticulum-Golgi intermediate compartment [GO:0044172]; host cell membrane [GO:0033644]; host cell perinuclear region of cytoplasm [GO:0044220]; integral component of membrane [GO:0016021]	ATP binding [GO:0005524]; cysteine-type endopeptidase activity [GO:0004197]; DNA helicase activity [GO:0003678]; endonuclease activity [GO:0004519]; exoribonuclease activity [GO:0004532]; G-quadruplex RNA binding [GO:0002151]; methyltransferase activity [GO:0008168]; RNA-directed 5'-3' RNA polymerase activity [GO:0003968]; RNA helicase activity [GO:0003724]; single-stranded RNA binding [GO:000372…				CATALYTIC ACTIVITY: Reaction=ATP + H2O = ADP + H(+) + phosphate; Xref=Rhea:RHEA:13065, ChEBI:CHEBI:15377, ChEBI:CHEBI:15378, ChEBI:CHEBI:30616, ChEBI:CHEBI:43474, ChEBI:CHEBI:456216; EC=3.6.4.12; Evidence={ECO:0000256|ARBA:ARBA00001665}; CATALYTIC ACTIVITY: Reaction=ATP + H2O = ADP + H(+) + phosphate; Xref=Rhea:RHEA:13065, ChEBI:CHEBI:15377, ChEBI:CHEBI:15378, ChEBI:CHEBI:30616, ChEBI:CHEBI:43474…		FUNCTION: Cleaves the C-terminus of replicase polyprotein at 11 sites. Recognizes substrates containing the core sequence [ILMVF]-Q-|-[SGACN]. Also able to bind an ADP-ribose-1''-phosphate (ADRP). {ECO:0000256|ARBA:ARBA00002223}.; FUNCTION: Enzyme possessing two different activities: an exoribonuclease activity acting on both ssRNA and dsRNA in a 3' to 5' direction and a N7-guanine methyltransfer…								Orthornavirae	788	548	8	4	1	1	0	0	0	41	13	6	0	1	0	0	0	0	0	0	0	0	0	0	0	0	3	0
J3F3B4	J3F3B4	Subtilisin-like serine protease	Pseudomonas sp. GM21	Coiled coil;Hydrolase;Protease;Serine protease			serine-type endopeptidase activity [GO:0004252]															0	0	1	0	997	249	0	0	0	3	0	0	0	0	0	0	0	0	0	0	0	0	1	3	0	0	0	0
Q6VA80	Q6VA80	2'-O-methyltransferase (EC 2.7.7.48) (EC 3.4.19.12) (EC 3.4.22.69) (EC 3.6.4.12) (EC 3.6.4.13) (3C-like proteinase) (Growth factor-like peptide) (Guanine-N7 methyltransferase) (Helicase) (Host translation inhibitor nsp1) (Leader protein) (NendoU) (Non-structural protein 10) (Non-structural protein 2) (Non-structural protein 3) (Non-structural protein 4) (Non-structural protein 6) (Non-structural …	SARS coronavirus CUHK-AG03	ATP-binding;Activation of host autophagy by virus;Decay of host mRNAs by virus;Endonuclease;Eukaryotic host gene expression shutoff by virus;Eukaryotic host translation shutoff by virus;Exonuclease;Helicase;Host cytoplasm;Host gene expression shutoff by virus;Host mRNA suppression by virus;Host membrane;Host-virus interaction;Hydrolase;Inhibition of host ISG15 by virus;Inhibition of host NF-kappa…	induction by virus of catabolism of host mRNA [GO:0039595]; induction by virus of host autophagy [GO:0039520]; methylation [GO:0032259]; modulation by virus of host protein ubiquitination [GO:0039648]; suppression by virus of host ISG15 activity [GO:0039579]; suppression by virus of host NF-kappaB transcription factor activity [GO:0039644]; suppression by virus of host type I interferon-mediated …	endoplasmic reticulum-Golgi intermediate compartment [GO:0005793]; host cell endoplasmic reticulum-Golgi intermediate compartment [GO:0044172]; host cell membrane [GO:0033644]; host cell perinuclear region of cytoplasm [GO:0044220]; integral component of membrane [GO:0016021]	ATP binding [GO:0005524]; cysteine-type endopeptidase activity [GO:0004197]; DNA helicase activity [GO:0003678]; endonuclease activity [GO:0004519]; exoribonuclease activity [GO:0004532]; G-quadruplex RNA binding [GO:0002151]; methyltransferase activity [GO:0008168]; RNA-directed 5'-3' RNA polymerase activity [GO:0003968]; RNA helicase activity [GO:0003724]; single-stranded RNA binding [GO:000372…						FUNCTION: Forms a hexadecamer with nsp7 (8 subunits of each) that may participate in viral replication by acting as a primase. Alternatively, may synthesize substantially longer products than oligonucleotide primers. {ECO:0000256|ARBA:ARBA00002182}.; FUNCTION: Forms a hexadecamer with nsp8 (8 subunits of each) that may participate in viral replication by acting as a primase. Alternatively, may sy…								Orthornavirae	696	407	81	52	0	1	0	0	0	15	7	4	0	0	2	0	0	0	0	0	0	0	0	0	0	0	2	2
S5YAF0	S5YAF0	3C-like proteinase (EC 2.7.7.48) (EC 3.4.19.12) (EC 3.6.4.12) (EC 3.6.4.13) (Exoribonuclease) (Growth factor-like peptide) (Helicase) (M-PRO) (NendoU) (Non-structural protein 1) (Non-structural protein 10) (Non-structural protein 2) (Non-structural protein 3) (Non-structural protein 4) (Non-structural protein 6) (Non-structural protein 7) (Non-structural protein 8) (Non-structural protein 9) (ORF…	Bat coronavirus CDPHE15/USA/2006	ATP-binding;Activation of host autophagy by virus;Endonuclease;Exonuclease;Helicase;Host cytoplasm;Host membrane;Host-virus interaction;Hydrolase;Inhibition of host IRF3 by virus;Inhibition of host RLR pathway by virus;Inhibition of host innate immune response by virus;Membrane;Metal-binding;Methyltransferase;Modulation of host ubiquitin pathway by viral deubiquitinase;Modulation of host ubiquiti…	induction by virus of host autophagy [GO:0039520]; methylation [GO:0032259]; modulation by virus of host protein ubiquitination [GO:0039648]; suppression by virus of host IRF3 activity [GO:0039548]; transcription, DNA-templated [GO:0006351]; viral protein processing [GO:0019082]; viral RNA genome replication [GO:0039694]	endoplasmic reticulum-Golgi intermediate compartment [GO:0005793]; host cell endoplasmic reticulum-Golgi intermediate compartment [GO:0044172]; host cell membrane [GO:0033644]; host cell perinuclear region of cytoplasm [GO:0044220]; integral component of membrane [GO:0016021]	ATP binding [GO:0005524]; cysteine-type endopeptidase activity [GO:0004197]; DNA helicase activity [GO:0003678]; endonuclease activity [GO:0004519]; exoribonuclease activity [GO:0004532]; methyltransferase activity [GO:0008168]; RNA binding [GO:0003723]; RNA-directed 5'-3' RNA polymerase activity [GO:0003968]; RNA helicase activity [GO:0003724]; thiol-dependent deubiquitinase [GO:0004843]; zinc i…				CATALYTIC ACTIVITY: Reaction=ATP + H2O = ADP + H(+) + phosphate; Xref=Rhea:RHEA:13065, ChEBI:CHEBI:15377, ChEBI:CHEBI:15378, ChEBI:CHEBI:30616, ChEBI:CHEBI:43474, ChEBI:CHEBI:456216; EC=3.6.4.12; Evidence={ECO:0000256|ARBA:ARBA00001665}; CATALYTIC ACTIVITY: Reaction=ATP + H2O = ADP + H(+) + phosphate; Xref=Rhea:RHEA:13065, ChEBI:CHEBI:15377, ChEBI:CHEBI:15378, ChEBI:CHEBI:30616, ChEBI:CHEBI:43474…		FUNCTION: NendoU is a Mn(2+)-dependent, uridylate-specific enzyme, which leaves 2'-3'-cyclic phosphates 5' to the cleaved bond. {ECO:0000256|ARBA:ARBA00002136}.; FUNCTION: Nsp7-nsp8 hexadecamer may possibly confer processivity to the polymerase, maybe by binding to dsRNA or by producing primers utilized by the latter. {ECO:0000256|ARBA:ARBA00002928}.; FUNCTION: Nsp9 is a ssRNA-binding protein. {E…								Orthornavirae	456	687	4	9	0	0	0	0	0	7	11	4	0	0	0	0	0	0	0	0	0	0	0	0	0	0	2	0
E6VB56	E6VB56	Zinc metalloprotease (EC 3.4.24.-)	Variovorax paradoxus (strain EPS)	Cell membrane;Hydrolase;Membrane;Metal-binding;Metalloprotease;Protease;Transmembrane;Transmembrane helix;Zinc		integral component of membrane [GO:0016021]; plasma membrane [GO:0005886]	metal ion binding [GO:0046872]; metalloendopeptidase activity [GO:0004222]											COFACTOR: Name=Zn(2+); Xref=ChEBI:CHEBI:29105; Evidence={ECO:0000256|ARBA:ARBA00001947, ECO:0000256|RuleBase:RU362031};				1	0	0	0	596	553	0	0	0	0	0	0	0	0	0	0	0	0	0	0	0	0	2	4	0	0	0	0
G7E508	G7E508	Peptidase A1 domain-containing protein	Mixia osmundae (strain CBS 9802 / IAM 14324 / JCM 22182 / KY 12970)	Reference proteome;Signal			aspartic-type endopeptidase activity [GO:0004190]														Fungi	0	0	0	0	0	0	0	0	26	1073	0	0	0	0	0	0	0	0	0	0	0	0	0	0	0	0	0	0
E6V6C8	E6V6C8	Aspzincin_M35 domain-containing protein	Variovorax paradoxus (strain EPS)	Hydrolase;Metal-binding;Metalloprotease;Protease;Zinc			metal ion binding [GO:0046872]; metalloendopeptidase activity [GO:0004222]											COFACTOR: Name=Zn(2+); Xref=ChEBI:CHEBI:29105; Evidence={ECO:0000256|ARBA:ARBA00001947};				57	39	3	1	584	363	0	0	0	0	0	0	0	0	0	0	1	0	0	0	0	0	1	1	0	0	0	0
E2E2H0	E2E2H0	Exoribonuclease H (EC 2.7.7.49) (EC 3.1.13.2) (EC 3.1.26.13) (Integrase) (Pol polyprotein) (Protease) (Retropepsin) (Reverse transcriptase/ribonuclease H) (Fragment)	Equine infectious anemia virus	Aspartyl protease;Coiled coil;DNA integration;DNA recombination;DNA-binding;Endonuclease;Hydrolase;Metal-binding;Multifunctional enzyme;Nuclease;Nucleotidyltransferase;Protease;RNA-directed DNA polymerase;Transferase;Viral genome integration;Virus entry into host cell;Zinc;Zinc-finger	DNA integration [GO:0015074]; DNA recombination [GO:0006310]; establishment of integrated proviral latency [GO:0075713]; viral entry into host cell [GO:0046718]; viral genome integration into host DNA [GO:0044826]		aspartic-type endopeptidase activity [GO:0004190]; DNA binding [GO:0003677]; exoribonuclease H activity [GO:0004533]; RNA-directed DNA polymerase activity [GO:0003964]; RNA-DNA hybrid ribonuclease activity [GO:0004523]; zinc ion binding [GO:0008270]				CATALYTIC ACTIVITY: Reaction=3'-end directed exonucleolytic cleavage of viral RNA-DNA hybrid.; EC=3.1.13.2; Evidence={ECO:0000256|ARBA:ARBA00000379}; CATALYTIC ACTIVITY: Reaction=Endohydrolysis of RNA in RNA/DNA hybrids. Three different cleavage modes: 1. sequence-specific internal cleavage of RNA. Human immunodeficiency virus type 1 and Moloney murine leukemia virus enzymes prefer to cleave the …	DNA_BIND 1085..1133; /note="Integrase-type"; /evidence="ECO:0000256|PROSITE-ProRule:PRU00506"	FUNCTION: During replicative cycle of retroviruses, the reverse-transcribed viral DNA is integrated into the host chromosome by the viral integrase enzyme. RNase H activity is associated with the reverse transcriptase. {ECO:0000256|ARBA:ARBA00023429}.								Pararnavirae	20	27	145	166	202	449	0	4	0	4	1	1	0	0	0	0	0	0	0	0	0	0	0	0	0	0	1	0
W6YW14	W6YW14	Dipeptidyl-peptidase IV (EC 3.4.14.5)	Bipolaris oryzae ATCC 44560	Aminopeptidase;Glycoprotein;Hydrolase;Protease;Serine protease;Signal			aminopeptidase activity [GO:0004177]; dipeptidyl-peptidase activity [GO:0008239]; serine-type endopeptidase activity [GO:0004252]				CATALYTIC ACTIVITY: Reaction=Release of an N-terminal dipeptide, Xaa-Yaa-|-Zaa-, from a polypeptide, preferentially when Yaa is Pro, provided Zaa is neither Pro nor hydroxyproline.; EC=3.4.14.5; Evidence={ECO:0000256|ARBA:ARBA00001257};										Fungi	0	0	0	0	513	500	0	0	0	0	0	0	0	0	0	0	0	0	0	0	0	0	0	0	0	0	0	0
T0THA6	T0THA6	Aminopeptidase	Streptococcus sp. HSISB1	Aminopeptidase;Hydrolase;Protease;Thiol protease			aminopeptidase activity [GO:0004177]; cysteine-type peptidase activity [GO:0008234]							ACT_SITE 69; /evidence="ECO:0000256|PIRSR:PIRSR005700-1"; ACT_SITE 363; /evidence="ECO:0000256|PIRSR:PIRSR005700-1"; ACT_SITE 385; /evidence="ECO:0000256|PIRSR:PIRSR005700-1"								291	720	0	0	0	0	0	0	0	0	0	0	0	0	0	0	0	0	0	0	0	0	0	0	0	0	0	0
E6UZ70	E6UZ70	HtrA2 peptidase (EC 3.4.21.108)	Variovorax paradoxus (strain EPS)	Hydrolase			serine-type endopeptidase activity [GO:0004252]															0	0	2	3	4	2	0	0	31	955	0	0	0	1	0	0	0	0	0	0	1	0	0	3	1	0	2	0
K9N7C7	K9N7C7	Replicase polyprotein 1ab (pp1ab) (ORF1ab polyprotein) [Cleaved into: Host translation inhibitor nsp1 (nsp1) (Leader protein); Non-structural protein 2 (nsp2) (p65 homolog); Papain-like proteinase (PL-PRO) (EC 3.4.19.12) (EC 3.4.22.69) (Non-structural protein 3) (nsp3); Non-structural protein 4 (nsp4); 3C-like proteinase (3CL-PRO) (3CLp) (EC 3.4.22.-) (nsp5); Non-structural protein 6 (nsp6); Non-…	Middle East respiratory syndrome-related coronavirus (isolate United Kingdom/H123990006/2012) (MERS-CoV) (Betacoronavirus England 1)	3D-structure;ATP-binding;Activation of host autophagy by virus;Decay of host mRNAs by virus;Endonuclease;Eukaryotic host gene expression shutoff by virus;Eukaryotic host translation shutoff by virus;Exonuclease;Helicase;Host cytoplasm;Host gene expression shutoff by virus;Host mRNA suppression by virus;Host membrane;Host-virus interaction;Hydrolase;Inhibition of host ISG15 by virus;Inhibition of …	induction by virus of catabolism of host mRNA [GO:0039595]; induction by virus of host autophagy [GO:0039520]; methylation [GO:0032259]; modulation by virus of host protein ubiquitination [GO:0039648]; protein K48-linked deubiquitination [GO:0071108]; protein K63-linked deubiquitination [GO:0070536]; suppression by virus of host innate immune response [GO:0039503]; suppression by virus of host IS…	host cell endoplasmic reticulum-Golgi intermediate compartment [GO:0044172]; host cell membrane [GO:0033644]; host cell perinuclear region of cytoplasm [GO:0044220]; integral component of membrane [GO:0016021]	ATP binding [GO:0005524]; cysteine-type endopeptidase activity [GO:0004197]; DNA helicase activity [GO:0003678]; endonuclease activity [GO:0004519]; exoribonuclease activity [GO:0004532]; G-quadruplex RNA binding [GO:0002151]; identical protein binding [GO:0042802]; methyltransferase activity [GO:0008168]; RNA-directed 5'-3' RNA polymerase activity [GO:0003968]; RNA helicase activity [GO:0003724]…	METAL 4311; /note="Zinc"; METAL 4311; /note="Zinc 1"; /evidence="ECO:0000255|PROSITE-ProRule:PRU01297"; METAL 4314; /note="Zinc"; METAL 4314; /note="Zinc 1"; /evidence="ECO:0000255|PROSITE-ProRule:PRU01297"; METAL 4320; /note="Zinc"; METAL 4320; /note="Zinc 1"; /evidence="ECO:0000255|PROSITE-ProRule:PRU01297"; METAL 4327; /note="Zinc"; METAL 4327; /note="Zinc 1"; /evidence="ECO:0000255|PROSITE-Pr…	NP_BIND 5592..5599; /note="ATP"; /evidence="ECO:0000250"		CATALYTIC ACTIVITY: Reaction=a ribonucleoside 5'-triphosphate + RNA(n) = diphosphate + RNA(n+1); Xref=Rhea:RHEA:21248, Rhea:RHEA-COMP:11128, Rhea:RHEA-COMP:11129, ChEBI:CHEBI:33019, ChEBI:CHEBI:61557, ChEBI:CHEBI:83400; EC=2.7.7.48; Evidence={ECO:0000255|PROSITE-ProRule:PRU00539}; CATALYTIC ACTIVITY: Reaction=ATP + H2O = ADP + H(+) + phosphate; Xref=Rhea:RHEA:13065, ChEBI:CHEBI:15377, ChEBI:CHEBI…		FUNCTION: The replicase polyprotein of coronaviruses is a multifunctional protein: it contains the activities necessary for the transcription of negative stranded RNA, leader RNA, subgenomic mRNAs and progeny virion RNA as well as proteinases responsible for the cleavage of the polyprotein into functional products. {ECO:0000250|UniProtKB:P0C6X7}.; FUNCTION: [Host translation inhibitor nsp1]: Prom…	ACT_SITE 1592; /note="For PL-PRO activity"; /evidence="ECO:0000255|PROSITE-ProRule:PRU00444"; ACT_SITE 1759; /note="For PL-PRO activity"; /evidence="ECO:0000255|PROSITE-ProRule:PRU00444"; ACT_SITE 3288; /note="For 3CL-PRO activity"; /evidence="ECO:0000255|PROSITE-ProRule:PRU00772"; ACT_SITE 3395; /note="For 3CL-PRO activity"; /evidence="ECO:0000255|PROSITE-ProRule:PRU00772"; ACT_SITE 5137; /evide…							Orthornavirae	543	376	4	6	1	0	0	0	1	9	10	4	0	0	1	0	0	0	0	0	0	0	0	0	0	0	1	1
D2E263	D2E263	2'-O-methyltransferase (EC 2.7.7.48) (EC 3.4.19.12) (EC 3.4.22.69) (EC 3.6.4.12) (EC 3.6.4.13) (3C-like proteinase) (Growth factor-like peptide) (Guanine-N7 methyltransferase) (Helicase) (Host translation inhibitor nsp1) (Leader protein) (NendoU) (Non-structural protein 10) (Non-structural protein 2) (Non-structural protein 3) (Non-structural protein 4) (Non-structural protein 6) (Non-structural …	SARS coronavirus MA15	ATP-binding;Activation of host autophagy by virus;Decay of host mRNAs by virus;Endonuclease;Eukaryotic host gene expression shutoff by virus;Eukaryotic host translation shutoff by virus;Exonuclease;Helicase;Host cytoplasm;Host gene expression shutoff by virus;Host mRNA suppression by virus;Host membrane;Host-virus interaction;Hydrolase;Inhibition of host ISG15 by virus;Inhibition of host NF-kappa…	induction by virus of catabolism of host mRNA [GO:0039595]; induction by virus of host autophagy [GO:0039520]; methylation [GO:0032259]; modulation by virus of host protein ubiquitination [GO:0039648]; suppression by virus of host ISG15 activity [GO:0039579]; suppression by virus of host NF-kappaB transcription factor activity [GO:0039644]; suppression by virus of host type I interferon-mediated …	endoplasmic reticulum-Golgi intermediate compartment [GO:0005793]; host cell endoplasmic reticulum-Golgi intermediate compartment [GO:0044172]; host cell membrane [GO:0033644]; host cell perinuclear region of cytoplasm [GO:0044220]; integral component of membrane [GO:0016021]	ATP binding [GO:0005524]; cysteine-type endopeptidase activity [GO:0004197]; DNA helicase activity [GO:0003678]; endonuclease activity [GO:0004519]; exoribonuclease activity [GO:0004532]; G-quadruplex RNA binding [GO:0002151]; methyltransferase activity [GO:0008168]; RNA-directed 5'-3' RNA polymerase activity [GO:0003968]; RNA helicase activity [GO:0003724]; single-stranded RNA binding [GO:000372…						FUNCTION: Forms a hexadecamer with nsp7 (8 subunits of each) that may participate in viral replication by acting as a primase. Alternatively, may synthesize substantially longer products than oligonucleotide primers. {ECO:0000256|ARBA:ARBA00002182}.; FUNCTION: Forms a hexadecamer with nsp8 (8 subunits of each) that may participate in viral replication by acting as a primase. Alternatively, may sy…								Orthornavirae	361	324	43	32	1	0	2	30	3	88	3	2	0	0	0	0	0	0	0	0	0	0	0	0	0	0	0	2
Q3ZTE1	Q3ZTE1	2'-O-methyltransferase (EC 2.7.7.48) (EC 3.4.19.12) (EC 3.4.22.69) (EC 3.6.4.12) (EC 3.6.4.13) (3C-like proteinase) (Growth factor-like peptide) (Guanine-N7 methyltransferase) (Helicase) (Host translation inhibitor nsp1) (Leader protein) (NendoU) (Non-structural protein 10) (Non-structural protein 2) (Non-structural protein 3) (Non-structural protein 4) (Non-structural protein 6) (Non-structural …	SARS coronavirus civet010	ATP-binding;Activation of host autophagy by virus;Decay of host mRNAs by virus;Endonuclease;Eukaryotic host gene expression shutoff by virus;Eukaryotic host translation shutoff by virus;Exonuclease;Helicase;Host cytoplasm;Host gene expression shutoff by virus;Host mRNA suppression by virus;Host membrane;Host-virus interaction;Hydrolase;Inhibition of host ISG15 by virus;Inhibition of host NF-kappa…	induction by virus of catabolism of host mRNA [GO:0039595]; induction by virus of host autophagy [GO:0039520]; methylation [GO:0032259]; modulation by virus of host protein ubiquitination [GO:0039648]; suppression by virus of host ISG15 activity [GO:0039579]; suppression by virus of host NF-kappaB transcription factor activity [GO:0039644]; suppression by virus of host type I interferon-mediated …	endoplasmic reticulum-Golgi intermediate compartment [GO:0005793]; host cell endoplasmic reticulum-Golgi intermediate compartment [GO:0044172]; host cell membrane [GO:0033644]; host cell perinuclear region of cytoplasm [GO:0044220]; integral component of membrane [GO:0016021]	ATP binding [GO:0005524]; cysteine-type endopeptidase activity [GO:0004197]; DNA helicase activity [GO:0003678]; endonuclease activity [GO:0004519]; exoribonuclease activity [GO:0004532]; G-quadruplex RNA binding [GO:0002151]; methyltransferase activity [GO:0008168]; RNA-directed 5'-3' RNA polymerase activity [GO:0003968]; RNA helicase activity [GO:0003724]; single-stranded RNA binding [GO:000372…						FUNCTION: Forms a hexadecamer with nsp7 (8 subunits of each) that may participate in viral replication by acting as a primase. Alternatively, may synthesize substantially longer products than oligonucleotide primers. {ECO:0000256|ARBA:ARBA00002182}.; FUNCTION: Forms a hexadecamer with nsp8 (8 subunits of each) that may participate in viral replication by acting as a primase. Alternatively, may sy…								Orthornavirae	587	253	27	5	1	0	0	0	1	3	8	1	0	0	2	0	0	0	0	0	0	0	0	0	0	0	0	1
J3CX79	J3CX79	Zn-dependent protease with chaperone function	Variovorax sp. CF313	Hydrolase;Membrane;Metal-binding;Metalloprotease;Protease;Transmembrane;Transmembrane helix;Zinc		integral component of membrane [GO:0016021]	metal ion binding [GO:0046872]; metalloendopeptidase activity [GO:0004222]											COFACTOR: Name=Zn(2+); Xref=ChEBI:CHEBI:29105; Evidence={ECO:0000256|ARBA:ARBA00001947};				0	0	0	1	355	349	0	0	5	130	0	0	0	0	0	0	2	0	0	0	0	0	0	9	0	0	1	0
Q66724	Q66724	Protease (Retropepsin) (Fragment)	Equine infectious anemia virus	Aspartyl protease;Hydrolase;Nucleotidyltransferase;Protease;RNA-directed DNA polymerase;Transferase			aspartic-type endopeptidase activity [GO:0004190]; RNA-directed DNA polymerase activity [GO:0003964]														Pararnavirae	77	50	127	61	284	176	0	6	1	38	0	1	0	0	0	0	0	0	0	0	0	0	0	0	0	0	0	0
Q8XAD2	Q8XAD2	Beta-barrel assembly-enhancing protease (EC 3.4.-.-)	Escherichia coli O157:H7	Hydrolase;Metal-binding;Metalloprotease;Periplasm;Protease;Reference proteome;Repeat;Signal;TPR repeat;Zinc	chaperone-mediated protein folding [GO:0061077]	membrane [GO:0016020]; periplasmic space [GO:0042597]	metalloendopeptidase activity [GO:0004222]; zinc ion binding [GO:0008270]	METAL 136; /note="Zinc; catalytic"; /evidence="ECO:0000255|HAMAP-Rule:MF_00997"; METAL 140; /note="Zinc; catalytic"; /evidence="ECO:0000255|HAMAP-Rule:MF_00997"; METAL 201; /note="Zinc; catalytic"; /evidence="ECO:0000255|HAMAP-Rule:MF_00997"					FUNCTION: Functions as both a chaperone and a metalloprotease. Maintains the integrity of the outer membrane by promoting either the assembly or the elimination of outer membrane proteins, depending on their folding state. {ECO:0000255|HAMAP-Rule:MF_00997}.	ACT_SITE 137; /evidence="ECO:0000255|HAMAP-Rule:MF_00997"; ACT_SITE 205; /note="Proton donor"; /evidence="ECO:0000255|HAMAP-Rule:MF_00997"				COFACTOR: Name=Zn(2+); Xref=ChEBI:CHEBI:29105; Evidence={ECO:0000255|HAMAP-Rule:MF_00997}; Note=Binds 1 zinc ion per subunit. {ECO:0000255|HAMAP-Rule:MF_00997};				0	0	0	0	467	371	0	0	0	0	0	0	0	0	0	0	5	0	0	0	1	0	7	56	0	0	0	0
Q66738	Q66738	Polymerase (Fragment)	Equine infectious anemia virus	DNA integration;DNA recombination;Nucleotidyltransferase;Transferase	DNA integration [GO:0015074]; DNA recombination [GO:0006310]		nucleic acid binding [GO:0003676]; nucleotidyltransferase activity [GO:0016779]; RNA-DNA hybrid ribonuclease activity [GO:0004523]														Pararnavirae	18	4	220	52	287	111	0	28	6	64	1	0	0	0	0	0	0	0	0	0	0	0	0	0	0	0	0	0
Q4SWM1	Q4SWM1	Chromosome undetermined SCAF13608, whole genome shotgun sequence	Tetraodon nigroviridis (Spotted green pufferfish) (Chelonodon nigroviridis)	Membrane;Transmembrane;Transmembrane helix		integral component of membrane [GO:0016021]	calcium-dependent cysteine-type endopeptidase activity [GO:0004198]														Metazoa	232	24	79	10	6	1	31	788	1	33	530	26	0	4	0	0	8	5	23	4	11	2	8	2	2	0	9	0
Q4JDR8	Q4JDR8	2'-O-methyltransferase (EC 2.7.7.48) (EC 3.4.19.12) (EC 3.4.22.69) (EC 3.6.4.12) (EC 3.6.4.13) (3C-like proteinase) (Growth factor-like peptide) (Guanine-N7 methyltransferase) (Helicase) (Host translation inhibitor nsp1) (Leader protein) (NendoU) (Non-structural protein 10) (Non-structural protein 2) (Non-structural protein 3) (Non-structural protein 4) (Non-structural protein 6) (Non-structural …	SARS coronavirus A022	ATP-binding;Activation of host autophagy by virus;Decay of host mRNAs by virus;Endonuclease;Eukaryotic host gene expression shutoff by virus;Eukaryotic host translation shutoff by virus;Exonuclease;Helicase;Host cytoplasm;Host gene expression shutoff by virus;Host mRNA suppression by virus;Host membrane;Host-virus interaction;Hydrolase;Inhibition of host ISG15 by virus;Inhibition of host NF-kappa…	induction by virus of catabolism of host mRNA [GO:0039595]; induction by virus of host autophagy [GO:0039520]; methylation [GO:0032259]; modulation by virus of host protein ubiquitination [GO:0039648]; suppression by virus of host ISG15 activity [GO:0039579]; suppression by virus of host NF-kappaB transcription factor activity [GO:0039644]; suppression by virus of host type I interferon-mediated …	endoplasmic reticulum-Golgi intermediate compartment [GO:0005793]; host cell endoplasmic reticulum-Golgi intermediate compartment [GO:0044172]; host cell membrane [GO:0033644]; host cell perinuclear region of cytoplasm [GO:0044220]; integral component of membrane [GO:0016021]	ATP binding [GO:0005524]; cysteine-type endopeptidase activity [GO:0004197]; DNA helicase activity [GO:0003678]; endonuclease activity [GO:0004519]; exoribonuclease activity [GO:0004532]; G-quadruplex RNA binding [GO:0002151]; methyltransferase activity [GO:0008168]; RNA-directed 5'-3' RNA polymerase activity [GO:0003968]; RNA helicase activity [GO:0003724]; single-stranded RNA binding [GO:000372…						FUNCTION: Forms a hexadecamer with nsp7 (8 subunits of each) that may participate in viral replication by acting as a primase. Alternatively, may synthesize substantially longer products than oligonucleotide primers. {ECO:0000256|ARBA:ARBA00002182}.; FUNCTION: Forms a hexadecamer with nsp8 (8 subunits of each) that may participate in viral replication by acting as a primase. Alternatively, may sy…								Orthornavirae	376	285	68	44	8	4	0	0	1	6	4	7	0	0	0	0	0	0	0	0	0	0	0	0	0	0	1	0
A6C8F8	A6C8F8	Peptidase_M50 domain-containing protein	Gimesia maris DSM 8797	Membrane;Reference proteome;Transmembrane;Transmembrane helix		integral component of membrane [GO:0016021]	metalloendopeptidase activity [GO:0004222]											COFACTOR: Name=Zn(2+); Xref=ChEBI:CHEBI:29105; Evidence={ECO:0000256|ARBA:ARBA00001947};				53	0	433	0	275	0	0	0	0	0	3	0	0	0	0	0	0	0	0	0	0	0	0	0	0	0	0	0
Q1EFN4	Q1EFN4	2'-O-methyltransferase (EC 2.7.7.48) (EC 3.4.19.12) (EC 3.4.22.69) (EC 3.6.4.12) (EC 3.6.4.13) (3C-like proteinase) (Growth factor-like peptide) (Guanine-N7 methyltransferase) (Helicase) (Host translation inhibitor nsp1) (Leader protein) (NendoU) (Non-structural protein 10) (Non-structural protein 2) (Non-structural protein 3) (Non-structural protein 4) (Non-structural protein 6) (Non-structural …	SARS coronavirus BJ202	ATP-binding;Activation of host autophagy by virus;Decay of host mRNAs by virus;Endonuclease;Eukaryotic host gene expression shutoff by virus;Eukaryotic host translation shutoff by virus;Exonuclease;Helicase;Host cytoplasm;Host gene expression shutoff by virus;Host mRNA suppression by virus;Host membrane;Host-virus interaction;Hydrolase;Inhibition of host ISG15 by virus;Inhibition of host NF-kappa…	induction by virus of catabolism of host mRNA [GO:0039595]; induction by virus of host autophagy [GO:0039520]; methylation [GO:0032259]; modulation by virus of host protein ubiquitination [GO:0039648]; suppression by virus of host ISG15 activity [GO:0039579]; suppression by virus of host NF-kappaB transcription factor activity [GO:0039644]; suppression by virus of host type I interferon-mediated …	endoplasmic reticulum-Golgi intermediate compartment [GO:0005793]; host cell endoplasmic reticulum-Golgi intermediate compartment [GO:0044172]; host cell membrane [GO:0033644]; host cell perinuclear region of cytoplasm [GO:0044220]; integral component of membrane [GO:0016021]	ATP binding [GO:0005524]; cysteine-type endopeptidase activity [GO:0004197]; DNA helicase activity [GO:0003678]; endonuclease activity [GO:0004519]; exoribonuclease activity [GO:0004532]; G-quadruplex RNA binding [GO:0002151]; methyltransferase activity [GO:0008168]; RNA-directed 5'-3' RNA polymerase activity [GO:0003968]; RNA helicase activity [GO:0003724]; single-stranded RNA binding [GO:000372…						FUNCTION: Forms a hexadecamer with nsp7 (8 subunits of each) that may participate in viral replication by acting as a primase. Alternatively, may synthesize substantially longer products than oligonucleotide primers. {ECO:0000256|ARBA:ARBA00002182}.; FUNCTION: Forms a hexadecamer with nsp8 (8 subunits of each) that may participate in viral replication by acting as a primase. Alternatively, may sy…								Orthornavirae	375	330	29	22	0	0	0	0	0	1	4	2	0	0	0	0	0	0	0	0	0	0	0	0	0	0	1	2
C5CN44	C5CN44	Prolyl oligopeptidase (EC 3.4.21.26)	Variovorax paradoxus (strain S110)	Hydrolase			serine-type endopeptidase activity [GO:0004252]															0	0	1	0	0	0	21	713	0	0	0	0	0	0	0	0	0	0	0	0	0	0	0	0	0	0	3	0
E2E2G4	E2E2G4	Exoribonuclease H (EC 2.7.7.49) (EC 3.1.13.2) (EC 3.1.26.13) (Integrase) (Pol polyprotein) (Protease) (Retropepsin) (Reverse transcriptase/ribonuclease H) (Fragment)	Equine infectious anemia virus	Aspartyl protease;Coiled coil;DNA integration;DNA recombination;DNA-binding;Endonuclease;Hydrolase;Metal-binding;Multifunctional enzyme;Nuclease;Nucleotidyltransferase;Protease;RNA-directed DNA polymerase;Transferase;Viral genome integration;Virus entry into host cell;Zinc;Zinc-finger	DNA integration [GO:0015074]; DNA recombination [GO:0006310]; establishment of integrated proviral latency [GO:0075713]; viral entry into host cell [GO:0046718]; viral genome integration into host DNA [GO:0044826]		aspartic-type endopeptidase activity [GO:0004190]; DNA binding [GO:0003677]; exoribonuclease H activity [GO:0004533]; RNA-directed DNA polymerase activity [GO:0003964]; RNA-DNA hybrid ribonuclease activity [GO:0004523]; zinc ion binding [GO:0008270]				CATALYTIC ACTIVITY: Reaction=3'-end directed exonucleolytic cleavage of viral RNA-DNA hybrid.; EC=3.1.13.2; Evidence={ECO:0000256|ARBA:ARBA00000379}; CATALYTIC ACTIVITY: Reaction=Endohydrolysis of RNA in RNA/DNA hybrids. Three different cleavage modes: 1. sequence-specific internal cleavage of RNA. Human immunodeficiency virus type 1 and Moloney murine leukemia virus enzymes prefer to cleave the …	DNA_BIND 1084..1132; /note="Integrase-type"; /evidence="ECO:0000256|PROSITE-ProRule:PRU00506"	FUNCTION: During replicative cycle of retroviruses, the reverse-transcribed viral DNA is integrated into the host chromosome by the viral integrase enzyme. RNase H activity is associated with the reverse transcriptase. {ECO:0000256|ARBA:ARBA00023429}.								Pararnavirae	4	5	110	68	327	175	0	3	0	11	0	0	0	0	0	0	0	0	0	0	0	0	0	0	0	0	0	0
A9VBU7	A9VBU7	Predicted protein	Monosiga brevicollis (Choanoflagellate)	Hydrolase;Membrane;Metalloprotease;Protease;Reference proteome;Transmembrane;Transmembrane helix;Zinc		integral component of membrane [GO:0016021]	metal ion binding [GO:0046872]; metallopeptidase activity [GO:0008237]															52	3	44	2	0	0	31	629	0	5	68	2	1	7	0	0	2	3	10	2	9	5	4	0	2	0	5	0
D2E1G0	D2E1G0	2'-O-methyltransferase (EC 2.7.7.48) (EC 3.4.19.12) (EC 3.4.22.69) (EC 3.6.4.12) (EC 3.6.4.13) (3C-like proteinase) (Growth factor-like peptide) (Guanine-N7 methyltransferase) (Helicase) (Host translation inhibitor nsp1) (Leader protein) (NendoU) (Non-structural protein 10) (Non-structural protein 2) (Non-structural protein 3) (Non-structural protein 4) (Non-structural protein 6) (Non-structural …	SARS coronavirus ExoN1	ATP-binding;Activation of host autophagy by virus;Decay of host mRNAs by virus;Endonuclease;Eukaryotic host gene expression shutoff by virus;Eukaryotic host translation shutoff by virus;Exonuclease;Helicase;Host cytoplasm;Host gene expression shutoff by virus;Host mRNA suppression by virus;Host membrane;Host-virus interaction;Hydrolase;Inhibition of host ISG15 by virus;Inhibition of host NF-kappa…	induction by virus of catabolism of host mRNA [GO:0039595]; induction by virus of host autophagy [GO:0039520]; methylation [GO:0032259]; modulation by virus of host protein ubiquitination [GO:0039648]; suppression by virus of host ISG15 activity [GO:0039579]; suppression by virus of host NF-kappaB transcription factor activity [GO:0039644]; suppression by virus of host type I interferon-mediated …	endoplasmic reticulum-Golgi intermediate compartment [GO:0005793]; host cell endoplasmic reticulum-Golgi intermediate compartment [GO:0044172]; host cell membrane [GO:0033644]; host cell perinuclear region of cytoplasm [GO:0044220]; integral component of membrane [GO:0016021]	ATP binding [GO:0005524]; cysteine-type endopeptidase activity [GO:0004197]; DNA helicase activity [GO:0003678]; endonuclease activity [GO:0004519]; exoribonuclease activity [GO:0004532]; G-quadruplex RNA binding [GO:0002151]; methyltransferase activity [GO:0008168]; RNA-directed 5'-3' RNA polymerase activity [GO:0003968]; RNA helicase activity [GO:0003724]; single-stranded RNA binding [GO:000372…						FUNCTION: Forms a hexadecamer with nsp7 (8 subunits of each) that may participate in viral replication by acting as a primase. Alternatively, may synthesize substantially longer products than oligonucleotide primers. {ECO:0000256|ARBA:ARBA00002182}.; FUNCTION: Forms a hexadecamer with nsp8 (8 subunits of each) that may participate in viral replication by acting as a primase. Alternatively, may sy…								Orthornavirae	420	231	12	5	0	0	0	4	0	3	4	1	0	0	0	0	0	0	0	0	0	0	0	0	0	0	4	0
V8IJQ0	V8IJQ0	Peptidase M26	Streptococcus pseudopneumoniae 5247	Cell wall;Coiled coil;Hydrolase;Membrane;Metalloprotease;Peptidoglycan-anchor;Protease;Secreted;Signal;Transmembrane;Transmembrane helix;Zinc		cell wall [GO:0005618]; extracellular region [GO:0005576]; integral component of membrane [GO:0016021]	metalloendopeptidase activity [GO:0004222]; zinc ion binding [GO:0008270]											COFACTOR: Name=Zn(2+); Xref=ChEBI:CHEBI:29105; Evidence={ECO:0000256|ARBA:ARBA00001947};				0	0	0	0	0	0	38	710	0	0	0	0	3	118	0	0	0	0	0	0	0	0	0	0	0	0	1	0
D2DJX6	D2DJX6	Helicase (Fragment)	Bat SARS Cov Rs806/2006	ATP-binding;Helicase;Hydrolase;Membrane;Metal-binding;Nucleotide-binding;Zinc;Zinc-finger		host cell membrane [GO:0033644]; membrane [GO:0016020]	ATP binding [GO:0005524]; helicase activity [GO:0004386]; zinc ion binding [GO:0008270]														Orthornavirae	498	144	14	11	0	0	0	0	0	0	3	3	0	0	1	0	0	0	0	0	0	0	0	0	0	0	0	1
J2KTV5	J2KTV5	Flp pilus assembly protein, protease CpaA	Variovorax sp. CF313	Hydrolase;Membrane;Protease;Transmembrane;Transmembrane helix		integral component of membrane [GO:0016021]	aspartic-type endopeptidase activity [GO:0004190]															2	1	349	275	12	3	0	0	0	0	0	0	0	0	0	0	0	0	0	0	0	0	0	0	0	0	0	0
P0C6X2	P0C6X2	Replicase polyprotein 1ab (pp1ab) (ORF1ab polyprotein) [Cleaved into: Host translation inhibitor nsp1 (nsp1) (p28); Non-structural protein 2 (nsp2) (p65); Papain-like proteinase (PL-PRO) (EC 3.4.19.12) (EC 3.4.22.69) (Non-structural protein 3) (nsp3) (p210); Non-structural protein 4 (nsp4) (Peptide HD2) (p44); 3C-like proteinase (3CL-PRO) (3CLp) (EC 3.4.22.-) (M-PRO) (nsp5) (p27); Non-structural …	Human coronavirus HKU1 (isolate N1) (HCoV-HKU1)	ATP-binding;Activation of host autophagy by virus;Decay of host mRNAs by virus;Endonuclease;Eukaryotic host gene expression shutoff by virus;Eukaryotic host translation shutoff by virus;Exonuclease;Helicase;Host cytoplasm;Host gene expression shutoff by virus;Host mRNA suppression by virus;Host membrane;Host-virus interaction;Hydrolase;Inhibition of host ISG15 by virus;Inhibition of host NF-kappa…	induction by virus of catabolism of host mRNA [GO:0039595]; induction by virus of host autophagy [GO:0039520]; methylation [GO:0032259]; modulation by virus of host protein ubiquitination [GO:0039648]; suppression by virus of host ISG15 activity [GO:0039579]; suppression by virus of host NF-kappaB transcription factor activity [GO:0039644]; suppression by virus of host type I interferon-mediated …	host cell endoplasmic reticulum-Golgi intermediate compartment [GO:0044172]; host cell membrane [GO:0033644]; host cell perinuclear region of cytoplasm [GO:0044220]; integral component of membrane [GO:0016021]	ATP binding [GO:0005524]; cysteine-type endopeptidase activity [GO:0004197]; DNA helicase activity [GO:0003678]; endonuclease activity [GO:0004519]; exoribonuclease activity [GO:0004532]; methyltransferase activity [GO:0008168]; RNA-directed 5'-3' RNA polymerase activity [GO:0003968]; RNA helicase activity [GO:0003724]; single-stranded RNA binding [GO:0003727]; thiol-dependent deubiquitinase [GO:…	METAL 4394; /note="Zinc 1"; /evidence="ECO:0000255|PROSITE-ProRule:PRU01297"; METAL 4397; /note="Zinc 1"; /evidence="ECO:0000255|PROSITE-ProRule:PRU01297"; METAL 4403; /note="Zinc 1"; /evidence="ECO:0000255|PROSITE-ProRule:PRU01297"; METAL 4410; /note="Zinc 1"; /evidence="ECO:0000255|PROSITE-ProRule:PRU01297"; METAL 4436; /note="Zinc 2"; /evidence="ECO:0000255|PROSITE-ProRule:PRU01297"; METAL 443…	NP_BIND 5666..5673; /note="ATP"; /evidence="ECO:0000250"		CATALYTIC ACTIVITY: Reaction=a ribonucleoside 5'-triphosphate + RNA(n) = diphosphate + RNA(n+1); Xref=Rhea:RHEA:21248, Rhea:RHEA-COMP:11128, Rhea:RHEA-COMP:11129, ChEBI:CHEBI:33019, ChEBI:CHEBI:61557, ChEBI:CHEBI:83400; EC=2.7.7.48; CATALYTIC ACTIVITY: Reaction=ATP + H2O = ADP + H(+) + phosphate; Xref=Rhea:RHEA:13065, ChEBI:CHEBI:15377, ChEBI:CHEBI:15378, ChEBI:CHEBI:30616, ChEBI:CHEBI:43474, ChE…		FUNCTION: The replicase polyprotein of coronaviruses is a multifunctional protein: it contains the activities necessary for the transcription of negative stranded RNA, leader RNA, subgenomic mRNAs and progeny virion RNA as well as proteinases responsible for the cleavage of the polyprotein into functional products. {ECO:0000250|UniProtKB:P0C6X7}.; FUNCTION: [Host translation inhibitor nsp1]: Inhi…	ACT_SITE 1161; /note="For PL1-PRO activity"; /evidence="ECO:0000255|PROSITE-ProRule:PRU00444"; ACT_SITE 1312; /note="For PL1-PRO activity"; /evidence="ECO:0000255|PROSITE-ProRule:PRU00444"; ACT_SITE 1757; /note="For PL2-PRO activity"; /evidence="ECO:0000255|PROSITE-ProRule:PRU00444"; ACT_SITE 1914; /note="For PL2-PRO activity"; /evidence="ECO:0000255|PROSITE-ProRule:PRU00444"; ACT_SITE 3375; /not…							Orthornavirae	110	504	5	16	0	0	0	0	0	4	2	5	0	0	0	0	0	0	0	0	0	0	0	0	0	0	0	0
J2KAG8	J2KAG8	Trypsin-like serine protease with C-terminal PDZ domain containing protein	Variovorax sp. CF313	Hydrolase;Membrane;Protease;Transmembrane;Transmembrane helix		integral component of membrane [GO:0016021]	serine-type endopeptidase activity [GO:0004252]															0	0	0	0	337	287	0	0	2	11	0	0	0	1	0	0	0	0	0	0	0	0	0	5	0	0	0	0
P0C6W3	P0C6W3	Replicase polyprotein 1ab (pp1ab) (ORF1ab polyprotein) [Cleaved into: Host translation inhibitor nsp1 (nsp1) (Leader protein); Non-structural protein 2 (nsp2) (p65 homolog); Papain-like proteinase (PL-PRO) (EC 3.4.19.12) (EC 3.4.22.69) (Non-structural protein 3) (nsp3); Non-structural protein 4 (nsp4); 3C-like proteinase (3CL-PRO) (3CLp) (EC 3.4.22.-) (nsp5); Non-structural protein 6 (nsp6); Non-…	Bat coronavirus HKU4 (BtCoV) (BtCoV/HKU4/2004)	3D-structure;ATP-binding;Activation of host autophagy by virus;Decay of host mRNAs by virus;Endonuclease;Eukaryotic host gene expression shutoff by virus;Eukaryotic host translation shutoff by virus;Exonuclease;Helicase;Host cytoplasm;Host gene expression shutoff by virus;Host mRNA suppression by virus;Host membrane;Host-virus interaction;Hydrolase;Inhibition of host ISG15 by virus;Inhibition of …	induction by virus of catabolism of host mRNA [GO:0039595]; induction by virus of host autophagy [GO:0039520]; methylation [GO:0032259]; modulation by virus of host protein ubiquitination [GO:0039648]; suppression by virus of host ISG15 activity [GO:0039579]; suppression by virus of host NF-kappaB transcription factor activity [GO:0039644]; suppression by virus of host type I interferon-mediated …	host cell endoplasmic reticulum-Golgi intermediate compartment [GO:0044172]; host cell membrane [GO:0033644]; host cell perinuclear region of cytoplasm [GO:0044220]; integral component of membrane [GO:0016021]	ATP binding [GO:0005524]; cysteine-type endopeptidase activity [GO:0004197]; DNA helicase activity [GO:0003678]; endonuclease activity [GO:0004519]; exoribonuclease activity [GO:0004532]; G-quadruplex RNA binding [GO:0002151]; methyltransferase activity [GO:0008168]; RNA-directed 5'-3' RNA polymerase activity [GO:0003968]; RNA helicase activity [GO:0003724]; single-stranded RNA binding [GO:000372…	METAL 4355; /note="Zinc 1"; /evidence="ECO:0000255|PROSITE-ProRule:PRU01297"; METAL 4358; /note="Zinc 1"; /evidence="ECO:0000255|PROSITE-ProRule:PRU01297"; METAL 4364; /note="Zinc 1"; /evidence="ECO:0000255|PROSITE-ProRule:PRU01297"; METAL 4371; /note="Zinc 1"; /evidence="ECO:0000255|PROSITE-ProRule:PRU01297"; METAL 4397; /note="Zinc 2"; /evidence="ECO:0000255|PROSITE-ProRule:PRU01297"; METAL 440…	NP_BIND 5636..5643; /note="ATP"; /evidence="ECO:0000250"		CATALYTIC ACTIVITY: Reaction=a ribonucleoside 5'-triphosphate + RNA(n) = diphosphate + RNA(n+1); Xref=Rhea:RHEA:21248, Rhea:RHEA-COMP:11128, Rhea:RHEA-COMP:11129, ChEBI:CHEBI:33019, ChEBI:CHEBI:61557, ChEBI:CHEBI:83400; EC=2.7.7.48; Evidence={ECO:0000255|PROSITE-ProRule:PRU00539}; CATALYTIC ACTIVITY: Reaction=ATP + H2O = ADP + H(+) + phosphate; Xref=Rhea:RHEA:13065, ChEBI:CHEBI:15377, ChEBI:CHEBI…		FUNCTION: The replicase polyprotein of coronaviruses is a multifunctional protein: it contains the activities necessary for the transcription of negative stranded RNA, leader RNA, subgenomic mRNAs and progeny virion RNA as well as proteinases responsible for the cleavage of the polyprotein into functional products. {ECO:0000250|UniProtKB:P0C6X7}.; FUNCTION: [Host translation inhibitor nsp1]: Inhi…	ACT_SITE 1634; /note="For PL-PRO activity"; /evidence="ECO:0000255|PROSITE-ProRule:PRU00444"; ACT_SITE 1800; /note="For PL-PRO activity"; /evidence="ECO:0000255|PROSITE-ProRule:PRU00444"; ACT_SITE 3332; /note="For 3CL-PRO activity"; /evidence="ECO:0000255|PROSITE-ProRule:PRU00772"; ACT_SITE 3439; /note="For 3CL-PRO activity"; /evidence="ECO:0000255|PROSITE-ProRule:PRU00772"; ACT_SITE 5181; /evide…							Orthornavirae	153	317	42	106	4	1	0	0	0	7	2	1	0	0	0	0	0	0	0	0	0	0	0	0	0	0	0	0
I6G9I9	I6G9I9	Deleted.																				1	0	0	0	457	150	0	0	0	0	0	0	0	0	0	0	0	0	0	0	0	0	0	0	0	0	0	0
C9VD04	A0A7U8KBM4	ATP-dependent metalloprotease FtsH	Brucella neotomae 5K33	Hydrolase;Metalloprotease;Protease																		0	0	584	0	0	0	0	0	0	0	0	0	0	0	0	0	0	0	0	0	0	0	0	1	0	0	0	0
D2E2K8	D2E2K8	2'-O-methyltransferase (EC 2.7.7.48) (EC 3.4.19.12) (EC 3.4.22.69) (EC 3.6.4.12) (EC 3.6.4.13) (3C-like proteinase) (Growth factor-like peptide) (Guanine-N7 methyltransferase) (Helicase) (Host translation inhibitor nsp1) (Leader protein) (NendoU) (Non-structural protein 10) (Non-structural protein 2) (Non-structural protein 3) (Non-structural protein 4) (Non-structural protein 6) (Non-structural …	SARS coronavirus ExoN1	ATP-binding;Activation of host autophagy by virus;Decay of host mRNAs by virus;Endonuclease;Eukaryotic host gene expression shutoff by virus;Eukaryotic host translation shutoff by virus;Exonuclease;Helicase;Host cytoplasm;Host gene expression shutoff by virus;Host mRNA suppression by virus;Host membrane;Host-virus interaction;Hydrolase;Inhibition of host ISG15 by virus;Inhibition of host NF-kappa…	induction by virus of catabolism of host mRNA [GO:0039595]; induction by virus of host autophagy [GO:0039520]; methylation [GO:0032259]; modulation by virus of host protein ubiquitination [GO:0039648]; suppression by virus of host ISG15 activity [GO:0039579]; suppression by virus of host NF-kappaB transcription factor activity [GO:0039644]; suppression by virus of host type I interferon-mediated …	endoplasmic reticulum-Golgi intermediate compartment [GO:0005793]; host cell endoplasmic reticulum-Golgi intermediate compartment [GO:0044172]; host cell membrane [GO:0033644]; host cell perinuclear region of cytoplasm [GO:0044220]; integral component of membrane [GO:0016021]	ATP binding [GO:0005524]; cysteine-type endopeptidase activity [GO:0004197]; DNA helicase activity [GO:0003678]; endonuclease activity [GO:0004519]; exoribonuclease activity [GO:0004532]; G-quadruplex RNA binding [GO:0002151]; methyltransferase activity [GO:0008168]; RNA-directed 5'-3' RNA polymerase activity [GO:0003968]; RNA helicase activity [GO:0003724]; single-stranded RNA binding [GO:000372…						FUNCTION: Forms a hexadecamer with nsp7 (8 subunits of each) that may participate in viral replication by acting as a primase. Alternatively, may synthesize substantially longer products than oligonucleotide primers. {ECO:0000256|ARBA:ARBA00002182}.; FUNCTION: Forms a hexadecamer with nsp8 (8 subunits of each) that may participate in viral replication by acting as a primase. Alternatively, may sy…								Orthornavirae	461	87	33	12	0	0	0	0	1	4	21	2	0	0	2	0	0	0	0	0	0	0	0	0	0	0	1	0
D2E2F0	D2E2F0	2'-O-methyltransferase (EC 2.7.7.48) (EC 3.4.19.12) (EC 3.4.22.69) (EC 3.6.4.12) (EC 3.6.4.13) (3C-like proteinase) (Growth factor-like peptide) (Guanine-N7 methyltransferase) (Helicase) (Host translation inhibitor nsp1) (Leader protein) (NendoU) (Non-structural protein 10) (Non-structural protein 2) (Non-structural protein 3) (Non-structural protein 4) (Non-structural protein 6) (Non-structural …	SARS coronavirus MA15 ExoN1	ATP-binding;Activation of host autophagy by virus;Decay of host mRNAs by virus;Endonuclease;Eukaryotic host gene expression shutoff by virus;Eukaryotic host translation shutoff by virus;Exonuclease;Helicase;Host cytoplasm;Host gene expression shutoff by virus;Host mRNA suppression by virus;Host membrane;Host-virus interaction;Hydrolase;Inhibition of host ISG15 by virus;Inhibition of host NF-kappa…	induction by virus of catabolism of host mRNA [GO:0039595]; induction by virus of host autophagy [GO:0039520]; methylation [GO:0032259]; modulation by virus of host protein ubiquitination [GO:0039648]; suppression by virus of host ISG15 activity [GO:0039579]; suppression by virus of host NF-kappaB transcription factor activity [GO:0039644]; suppression by virus of host type I interferon-mediated …	endoplasmic reticulum-Golgi intermediate compartment [GO:0005793]; host cell endoplasmic reticulum-Golgi intermediate compartment [GO:0044172]; host cell membrane [GO:0033644]; host cell perinuclear region of cytoplasm [GO:0044220]; integral component of membrane [GO:0016021]	ATP binding [GO:0005524]; cysteine-type endopeptidase activity [GO:0004197]; DNA helicase activity [GO:0003678]; endonuclease activity [GO:0004519]; exoribonuclease activity [GO:0004532]; G-quadruplex RNA binding [GO:0002151]; methyltransferase activity [GO:0008168]; RNA-directed 5'-3' RNA polymerase activity [GO:0003968]; RNA helicase activity [GO:0003724]; single-stranded RNA binding [GO:000372…						FUNCTION: Forms a hexadecamer with nsp7 (8 subunits of each) that may participate in viral replication by acting as a primase. Alternatively, may synthesize substantially longer products than oligonucleotide primers. {ECO:0000256|ARBA:ARBA00002182}.; FUNCTION: Forms a hexadecamer with nsp8 (8 subunits of each) that may participate in viral replication by acting as a primase. Alternatively, may sy…								Orthornavirae	410	124	28	8	0	0	0	0	0	16	7	1	0	0	0	0	0	0	0	0	0	0	0	0	0	0	0	2
E9KU85	E9KU85	Exoribonuclease H (EC 2.7.7.49) (EC 3.1.13.2) (EC 3.1.26.13) (Integrase) (Pol polyprotein) (Protease) (Retropepsin) (Reverse transcriptase/ribonuclease H) (Fragment)	Equine infectious anemia virus	Aspartyl protease;Coiled coil;DNA integration;DNA recombination;DNA-binding;Endonuclease;Hydrolase;Metal-binding;Multifunctional enzyme;Nuclease;Nucleotidyltransferase;Protease;RNA-directed DNA polymerase;Transferase;Viral genome integration;Virus entry into host cell;Zinc;Zinc-finger	DNA integration [GO:0015074]; DNA recombination [GO:0006310]; establishment of integrated proviral latency [GO:0075713]; viral entry into host cell [GO:0046718]; viral genome integration into host DNA [GO:0044826]		aspartic-type endopeptidase activity [GO:0004190]; DNA binding [GO:0003677]; exoribonuclease H activity [GO:0004533]; RNA-directed DNA polymerase activity [GO:0003964]; RNA-DNA hybrid ribonuclease activity [GO:0004523]; zinc ion binding [GO:0008270]				CATALYTIC ACTIVITY: Reaction=3'-end directed exonucleolytic cleavage of viral RNA-DNA hybrid.; EC=3.1.13.2; Evidence={ECO:0000256|ARBA:ARBA00000379}; CATALYTIC ACTIVITY: Reaction=Endohydrolysis of RNA in RNA/DNA hybrids. Three different cleavage modes: 1. sequence-specific internal cleavage of RNA. Human immunodeficiency virus type 1 and Moloney murine leukemia virus enzymes prefer to cleave the …	DNA_BIND 1084..1132; /note="Integrase-type"; /evidence="ECO:0000256|PROSITE-ProRule:PRU00506"	FUNCTION: During replicative cycle of retroviruses, the reverse-transcribed viral DNA is integrated into the host chromosome by the viral integrase enzyme. RNase H activity is associated with the reverse transcriptase. {ECO:0000256|ARBA:ARBA00023429}.								Pararnavirae	7	6	69	151	91	175	0	21	0	43	0	0	0	0	0	0	0	0	0	0	0	0	0	0	0	0	0	0
P24171	P24171	Dipeptidyl carboxypeptidase (EC 3.4.15.5) (Peptidyl-dipeptidase Dcp)	Escherichia coli (strain K12)	3D-structure;Calcium;Carboxypeptidase;Cytoplasm;Direct protein sequencing;Hydrolase;Metal-binding;Metalloprotease;Protease;Reference proteome;Zinc	proteolysis [GO:0006508]	cytoplasm [GO:0005737]; cytosol [GO:0005829]; outer membrane-bounded periplasmic space [GO:0030288]	carboxypeptidase activity [GO:0004180]; metal ion binding [GO:0046872]; metalloendopeptidase activity [GO:0004222]; metallopeptidase activity [GO:0008237]	METAL 470; /note="Zinc; catalytic"; /evidence="ECO:0000255|PROSITE-ProRule:PRU10095"; METAL 474; /note="Zinc; catalytic"; /evidence="ECO:0000255|PROSITE-ProRule:PRU10095"; METAL 477; /note="Zinc; catalytic"; /evidence="ECO:0000255|PROSITE-ProRule:PRU10095"			CATALYTIC ACTIVITY: Reaction=Hydrolysis of unblocked, C-terminal dipeptides from oligopeptides, with broad specificity. Does not hydrolyze bonds in which P1' is Pro, or both P1 and P1' are Gly.; EC=3.4.15.5;		FUNCTION: Removes dipeptides from the C-termini of N-blocked tripeptides, tetrapeptides and larger peptides. {ECO:0000269|PubMed:8226676}.	ACT_SITE 471; /evidence="ECO:0000255|PROSITE-ProRule:PRU10095"	ACTIVITY REGULATION: Stimulated by Mn(2+), Mg(2+), Co(2+) and Ca(2+), inhibited by Cu(2+), Ni(2+), Zn(2+), chymostatin and 1,10-phenanthroline. {ECO:0000269|PubMed:8226676}.			COFACTOR: Name=Zn(2+); Xref=ChEBI:CHEBI:29105; Evidence={ECO:0000250}; Note=Binds 1 zinc ion. {ECO:0000250};				0	0	0	0	274	287	0	0	0	0	0	0	0	0	1	0	0	0	0	0	0	0	0	4	0	0	0	0
U5KNN1	U5KNN1	2'-O-methyltransferase (EC 2.7.7.48) (EC 3.4.19.12) (EC 3.4.22.69) (EC 3.6.4.12) (EC 3.6.4.13) (3C-like proteinase) (Growth factor-like peptide) (Guanine-N7 methyltransferase) (Helicase) (Host translation inhibitor nsp1) (Leader protein) (NendoU) (Non-structural protein 10) (Non-structural protein 2) (Non-structural protein 3) (Non-structural protein 4) (Non-structural protein 6) (Non-structural …	Betacoronavirus Erinaceus/VMC/DEU/2012	ATP-binding;Activation of host autophagy by virus;Decay of host mRNAs by virus;Endonuclease;Eukaryotic host gene expression shutoff by virus;Eukaryotic host translation shutoff by virus;Exonuclease;Helicase;Host cytoplasm;Host gene expression shutoff by virus;Host mRNA suppression by virus;Host membrane;Host-virus interaction;Hydrolase;Inhibition of host ISG15 by virus;Inhibition of host NF-kappa…	induction by virus of catabolism of host mRNA [GO:0039595]; induction by virus of host autophagy [GO:0039520]; methylation [GO:0032259]; modulation by virus of host protein ubiquitination [GO:0039648]; suppression by virus of host ISG15 activity [GO:0039579]; suppression by virus of host NF-kappaB transcription factor activity [GO:0039644]; suppression by virus of host type I interferon-mediated …	endoplasmic reticulum-Golgi intermediate compartment [GO:0005793]; host cell endoplasmic reticulum-Golgi intermediate compartment [GO:0044172]; host cell membrane [GO:0033644]; host cell perinuclear region of cytoplasm [GO:0044220]; integral component of membrane [GO:0016021]	ATP binding [GO:0005524]; cysteine-type endopeptidase activity [GO:0004197]; DNA helicase activity [GO:0003678]; endonuclease activity [GO:0004519]; exoribonuclease activity [GO:0004532]; G-quadruplex RNA binding [GO:0002151]; methyltransferase activity [GO:0008168]; RNA-directed 5'-3' RNA polymerase activity [GO:0003968]; RNA helicase activity [GO:0003724]; single-stranded RNA binding [GO:000372…				CATALYTIC ACTIVITY: Reaction=ATP + H2O = ADP + H(+) + phosphate; Xref=Rhea:RHEA:13065, ChEBI:CHEBI:15377, ChEBI:CHEBI:15378, ChEBI:CHEBI:30616, ChEBI:CHEBI:43474, ChEBI:CHEBI:456216; EC=3.6.4.12; Evidence={ECO:0000256|ARBA:ARBA00001665}; CATALYTIC ACTIVITY: Reaction=ATP + H2O = ADP + H(+) + phosphate; Xref=Rhea:RHEA:13065, ChEBI:CHEBI:15377, ChEBI:CHEBI:15378, ChEBI:CHEBI:30616, ChEBI:CHEBI:43474…		FUNCTION: Cleaves the C-terminus of replicase polyprotein at 11 sites. Recognizes substrates containing the core sequence [ILMVF]-Q-|-[SGACN]. Also able to bind an ADP-ribose-1''-phosphate (ADRP). {ECO:0000256|ARBA:ARBA00002223}.; FUNCTION: Enzyme possessing two different activities: an exoribonuclease activity acting on both ssRNA and dsRNA in a 3' to 5' direction and a N7-guanine methyltransfer…								Orthornavirae	171	329	7	36	0	0	0	4	0	14	4	3	0	0	1	0	0	0	0	0	0	0	0	0	0	0	0	2
D8TWY8	D8TWY8	Uncharacterized protein	Volvox carteri f. nagariensis	Reference proteome;Signal			serine-type endopeptidase activity [GO:0004252]														Viridiplantae	1	0	43	0	204	0	10	316	0	1	0	0	0	0	0	0	6	0	10	1	6	0	5	7	0	0	0	0
E6VB39	E6VB39	ATP-dependent zinc metalloprotease FtsH (EC 3.4.24.-)	Variovorax paradoxus (strain EPS)	ATP-binding;Cell inner membrane;Cell membrane;Hydrolase;Membrane;Metal-binding;Metalloprotease;Nucleotide-binding;Protease;Transmembrane;Transmembrane helix;Zinc	protein catabolic process [GO:0030163]	integral component of membrane [GO:0016021]; plasma membrane [GO:0005886]	ATP binding [GO:0005524]; ATP-dependent peptidase activity [GO:0004176]; metalloendopeptidase activity [GO:0004222]; zinc ion binding [GO:0008270]	METAL 423; /note="Zinc; catalytic"; /evidence="ECO:0000256|HAMAP-Rule:MF_01458"; METAL 427; /note="Zinc; catalytic"; /evidence="ECO:0000256|HAMAP-Rule:MF_01458"; METAL 499; /note="Zinc; catalytic"; /evidence="ECO:0000256|HAMAP-Rule:MF_01458"	NP_BIND 201..208; /note="ATP"; /evidence="ECO:0000256|HAMAP-Rule:MF_01458"				FUNCTION: Acts as a processive, ATP-dependent zinc metallopeptidase for both cytoplasmic and membrane proteins. Plays a role in the quality control of integral membrane proteins. {ECO:0000256|HAMAP-Rule:MF_01458}.	ACT_SITE 424; /evidence="ECO:0000256|HAMAP-Rule:MF_01458"				COFACTOR: Name=Zn(2+); Xref=ChEBI:CHEBI:29105; Evidence={ECO:0000256|ARBA:ARBA00001947}; ; COFACTOR: Name=Zn(2+); Xref=ChEBI:CHEBI:29105; Evidence={ECO:0000256|HAMAP-Rule:MF_01458}; Note=Binds 1 zinc ion per subunit. {ECO:0000256|HAMAP-Rule:MF_01458};				0	0	405	122	4	4	0	0	0	1	0	0	0	0	0	0	0	0	0	0	0	0	0	6	0	0	0	0
J3CPP6	J3CPP6	Aspzincin_M35 domain-containing protein	Variovorax sp. CF313	Hydrolase;Metal-binding;Metalloprotease;Protease;Zinc			metal ion binding [GO:0046872]; metalloendopeptidase activity [GO:0004222]											COFACTOR: Name=Zn(2+); Xref=ChEBI:CHEBI:29105; Evidence={ECO:0000256|ARBA:ARBA00001947};				18	34	0	1	225	246	0	0	0	1	0	0	0	0	0	0	0	0	0	0	0	0	0	0	0	0	0	0
Q0PL22	Q0PL22	3C-like proteinase (EC 2.7.7.48) (EC 3.4.19.12) (EC 3.6.4.12) (EC 3.6.4.13) (Exoribonuclease) (Helicase) (M-PRO) (NendoU) (Non-structural protein 1) (Non-structural protein 10) (Non-structural protein 2) (Non-structural protein 3) (Non-structural protein 4) (Non-structural protein 6) (Non-structural protein 7) (Non-structural protein 8) (Non-structural protein 9) (ORF1ab polyprotein) (PL1-PRO/PL2…	TGEV Miller M60	ATP-binding;Activation of host autophagy by virus;Endonuclease;Exonuclease;Helicase;Host cytoplasm;Host membrane;Host-virus interaction;Hydrolase;Inhibition of host IRF3 by virus;Inhibition of host RLR pathway by virus;Inhibition of host innate immune response by virus;Membrane;Metal-binding;Methyltransferase;Modulation of host ubiquitin pathway by viral deubiquitinase;Modulation of host ubiquiti…	induction by virus of host autophagy [GO:0039520]; methylation [GO:0032259]; modulation by virus of host protein ubiquitination [GO:0039648]; suppression by virus of host IRF3 activity [GO:0039548]; transcription, DNA-templated [GO:0006351]; viral genome replication [GO:0019079]; viral protein processing [GO:0019082]	endoplasmic reticulum-Golgi intermediate compartment [GO:0005793]; host cell endoplasmic reticulum-Golgi intermediate compartment [GO:0044172]; host cell membrane [GO:0033644]; host cell perinuclear region of cytoplasm [GO:0044220]; integral component of membrane [GO:0016021]	ATP binding [GO:0005524]; cysteine-type endopeptidase activity [GO:0004197]; DNA helicase activity [GO:0003678]; endonuclease activity [GO:0004519]; exoribonuclease activity [GO:0004532]; methyltransferase activity [GO:0008168]; RNA binding [GO:0003723]; RNA-directed 5'-3' RNA polymerase activity [GO:0003968]; RNA helicase activity [GO:0003724]; thiol-dependent deubiquitinase [GO:0004843]; zinc i…				CATALYTIC ACTIVITY: Reaction=ATP + H2O = ADP + H(+) + phosphate; Xref=Rhea:RHEA:13065, ChEBI:CHEBI:15377, ChEBI:CHEBI:15378, ChEBI:CHEBI:30616, ChEBI:CHEBI:43474, ChEBI:CHEBI:456216; EC=3.6.4.12; Evidence={ECO:0000256|ARBA:ARBA00001665}; CATALYTIC ACTIVITY: Reaction=ATP + H2O = ADP + H(+) + phosphate; Xref=Rhea:RHEA:13065, ChEBI:CHEBI:15377, ChEBI:CHEBI:15378, ChEBI:CHEBI:30616, ChEBI:CHEBI:43474…		FUNCTION: NendoU is a Mn(2+)-dependent, uridylate-specific enzyme, which leaves 2'-3'-cyclic phosphates 5' to the cleaved bond. {ECO:0000256|ARBA:ARBA00002136}.; FUNCTION: Nsp7-nsp8 hexadecamer may possibly confer processivity to the polymerase, maybe by binding to dsRNA or by producing primers utilized by the latter. {ECO:0000256|ARBA:ARBA00002928}.; FUNCTION: Nsp9 is a ssRNA-binding protein. {E…								Orthornavirae	120	341	10	6	0	0	0	0	0	54	0	8	0	0	1	0	0	0	0	0	0	0	0	0	0	0	0	0
P24228	P24228	D-alanyl-D-alanine carboxypeptidase DacB (DD-carboxypeptidase) (DD-peptidase) (EC 3.4.16.4) (D-alanyl-D-alanine endopeptidase) (DD-endopeptidase) (EC 3.4.21.-) (Penicillin-binding protein 4) (PBP-4)	Escherichia coli (strain K12)	3D-structure;Antibiotic resistance;Cell cycle;Cell division;Cell shape;Cell wall biogenesis/degradation;Direct protein sequencing;Hydrolase;Peptidoglycan synthesis;Periplasm;Reference proteome;Signal	cell wall macromolecule catabolic process [GO:0016998]; cell wall organization [GO:0071555]; FtsZ-dependent cytokinesis [GO:0043093]; peptidoglycan biosynthetic process [GO:0009252]; peptidoglycan catabolic process [GO:0009253]; peptidoglycan metabolic process [GO:0000270]; peptidoglycan turnover [GO:0009254]; proteolysis [GO:0006508]; regulation of cell shape [GO:0008360]; response to antibiotic…	periplasmic space [GO:0042597]	carboxypeptidase activity [GO:0004180]; endopeptidase activity [GO:0004175]; penicillin binding [GO:0008658]; serine-type carboxypeptidase activity [GO:0004185]; serine-type D-Ala-D-Ala carboxypeptidase activity [GO:0009002]			PATHWAY: Cell wall biogenesis; peptidoglycan biosynthesis.	CATALYTIC ACTIVITY: Reaction=Preferential cleavage: (Ac)(2)-L-Lys-D-Ala-|-D-Ala. Also transpeptidation of peptidyl-alanyl moieties that are N-acyl substituents of D-alanine.; EC=3.4.16.4;		FUNCTION: Not involved in transpeptidation but exclusively catalyzes a DD-carboxypeptidase and DD-endopeptidase reaction. {ECO:0000269|PubMed:2046551}.	ACT_SITE 62; /note="Acyl-ester intermediate"; /evidence="ECO:0000250|UniProtKB:P39844"; ACT_SITE 65; /note="Proton acceptor"; /evidence="ECO:0000250|UniProtKB:P39844"; ACT_SITE 306; /evidence="ECO:0000250|UniProtKB:P39844"		BINDING 417; /note="Substrate"; /evidence="ECO:0000250"						0	0	322	216	0	0	0	0	0	0	0	0	0	0	0	0	5	0	0	0	0	0	2	23	0	0	0	0
P0C6W4	P0C6W4	Replicase polyprotein 1ab (pp1ab) (ORF1ab polyprotein) [Cleaved into: Host translation inhibitor nsp1 (nsp1) (Leader protein); Non-structural protein 2 (nsp2) (p65 homolog); Papain-like proteinase (PL-PRO) (EC 3.4.19.12) (EC 3.4.22.69) (Non-structural protein 3) (nsp3); Non-structural protein 4 (nsp4); 3C-like proteinase (3CL-PRO) (3CLp) (EC 3.4.22.-) (nsp5); Non-structural protein 6 (nsp6); Non-…	Bat coronavirus HKU5 (BtCoV) (BtCoV/HKU5/2004)	ATP-binding;Activation of host autophagy by virus;Decay of host mRNAs by virus;Endonuclease;Eukaryotic host gene expression shutoff by virus;Eukaryotic host translation shutoff by virus;Exonuclease;Helicase;Host cytoplasm;Host gene expression shutoff by virus;Host mRNA suppression by virus;Host membrane;Host-virus interaction;Hydrolase;Inhibition of host ISG15 by virus;Inhibition of host NF-kappa…	induction by virus of catabolism of host mRNA [GO:0039595]; induction by virus of host autophagy [GO:0039520]; methylation [GO:0032259]; modulation by virus of host protein ubiquitination [GO:0039648]; suppression by virus of host ISG15 activity [GO:0039579]; suppression by virus of host NF-kappaB transcription factor activity [GO:0039644]; suppression by virus of host type I interferon-mediated …	host cell endoplasmic reticulum-Golgi intermediate compartment [GO:0044172]; host cell membrane [GO:0033644]; host cell perinuclear region of cytoplasm [GO:0044220]; integral component of membrane [GO:0016021]	ATP binding [GO:0005524]; cysteine-type endopeptidase activity [GO:0004197]; DNA helicase activity [GO:0003678]; endonuclease activity [GO:0004519]; exoribonuclease activity [GO:0004532]; G-quadruplex RNA binding [GO:0002151]; methyltransferase activity [GO:0008168]; RNA-directed 5'-3' RNA polymerase activity [GO:0003968]; RNA helicase activity [GO:0003724]; single-stranded RNA binding [GO:000372…	METAL 4402; /note="Zinc 1"; /evidence="ECO:0000255|PROSITE-ProRule:PRU01297"; METAL 4405; /note="Zinc 1"; /evidence="ECO:0000255|PROSITE-ProRule:PRU01297"; METAL 4411; /note="Zinc 1"; /evidence="ECO:0000255|PROSITE-ProRule:PRU01297"; METAL 4418; /note="Zinc 1"; /evidence="ECO:0000255|PROSITE-ProRule:PRU01297"; METAL 4444; /note="Zinc 2"; /evidence="ECO:0000255|PROSITE-ProRule:PRU01297"; METAL 444…	NP_BIND 5683..5690; /note="ATP"; /evidence="ECO:0000250"		CATALYTIC ACTIVITY: Reaction=a ribonucleoside 5'-triphosphate + RNA(n) = diphosphate + RNA(n+1); Xref=Rhea:RHEA:21248, Rhea:RHEA-COMP:11128, Rhea:RHEA-COMP:11129, ChEBI:CHEBI:33019, ChEBI:CHEBI:61557, ChEBI:CHEBI:83400; EC=2.7.7.48; Evidence={ECO:0000255|PROSITE-ProRule:PRU00539}; CATALYTIC ACTIVITY: Reaction=ATP + H2O = ADP + H(+) + phosphate; Xref=Rhea:RHEA:13065, ChEBI:CHEBI:15377, ChEBI:CHEBI…		FUNCTION: The replicase polyprotein of coronaviruses is a multifunctional protein: it contains the activities necessary for the transcription of negative stranded RNA, leader RNA, subgenomic mRNAs and progeny virion RNA as well as proteinases responsible for the cleavage of the polyprotein into functional products. {ECO:0000250|UniProtKB:P0C6X7}.; FUNCTION: [Host translation inhibitor nsp1]: Inhi…	ACT_SITE 1668; /note="For PL-PRO activity"; /evidence="ECO:0000255|PROSITE-ProRule:PRU00444"; ACT_SITE 1838; /note="For PL-PRO activity"; /evidence="ECO:0000255|PROSITE-ProRule:PRU00444"; ACT_SITE 3379; /note="For 3CL-PRO activity"; /evidence="ECO:0000255|PROSITE-ProRule:PRU00772"; ACT_SITE 3486; /note="For 3CL-PRO activity"; /evidence="ECO:0000255|PROSITE-ProRule:PRU00772"; ACT_SITE 5228; /evide…							Orthornavirae	232	265	4	7	0	0	0	0	0	1	2	2	0	0	0	1	0	0	0	0	0	0	0	0	0	0	0	0
P0C6W7	P0C6W7	Replicase polyprotein 1ab (pp1ab) (ORF1ab polyprotein) [Cleaved into: Host translation inhibitor nsp1 (nsp1) (p28); Non-structural protein 2 (nsp2) (p65); Papain-like proteinase (PL-PRO) (EC 3.4.19.12) (EC 3.4.22.69) (Non-structural protein 3) (nsp3) (p210); Non-structural protein 4 (nsp4) (Peptide HD2) (p44); 3C-like proteinase (3CL-PRO) (3CLp) (EC 3.4.22.-) (M-PRO) (nsp5) (p27); Non-structural …	Bovine coronavirus (strain 98TXSF-110-ENT) (BCoV-ENT) (BCV)	ATP-binding;Activation of host autophagy by virus;Decay of host mRNAs by virus;Endonuclease;Eukaryotic host gene expression shutoff by virus;Eukaryotic host translation shutoff by virus;Exonuclease;Helicase;Host cytoplasm;Host gene expression shutoff by virus;Host mRNA suppression by virus;Host membrane;Host-virus interaction;Hydrolase;Inhibition of host ISG15 by virus;Inhibition of host NF-kappa…	induction by virus of catabolism of host mRNA [GO:0039595]; induction by virus of host autophagy [GO:0039520]; methylation [GO:0032259]; modulation by virus of host protein ubiquitination [GO:0039648]; suppression by virus of host ISG15 activity [GO:0039579]; suppression by virus of host NF-kappaB transcription factor activity [GO:0039644]; suppression by virus of host type I interferon-mediated …	host cell endoplasmic reticulum-Golgi intermediate compartment [GO:0044172]; host cell membrane [GO:0033644]; host cell perinuclear region of cytoplasm [GO:0044220]; integral component of membrane [GO:0016021]	ATP binding [GO:0005524]; cysteine-type endopeptidase activity [GO:0004197]; DNA helicase activity [GO:0003678]; endonuclease activity [GO:0004519]; exoribonuclease activity [GO:0004532]; methyltransferase activity [GO:0008168]; RNA-directed 5'-3' RNA polymerase activity [GO:0003968]; RNA helicase activity [GO:0003724]; single-stranded RNA binding [GO:0003727]; thiol-dependent deubiquitinase [GO:…	METAL 4306; /note="Zinc 1"; /evidence="ECO:0000255|PROSITE-ProRule:PRU01297"; METAL 4309; /note="Zinc 1"; /evidence="ECO:0000255|PROSITE-ProRule:PRU01297"; METAL 4315; /note="Zinc 1"; /evidence="ECO:0000255|PROSITE-ProRule:PRU01297"; METAL 4322; /note="Zinc 1"; /evidence="ECO:0000255|PROSITE-ProRule:PRU01297"; METAL 4348; /note="Zinc 2"; /evidence="ECO:0000255|PROSITE-ProRule:PRU01297"; METAL 435…	NP_BIND 5578..5585; /note="ATP"; /evidence="ECO:0000250"		CATALYTIC ACTIVITY: Reaction=a ribonucleoside 5'-triphosphate + RNA(n) = diphosphate + RNA(n+1); Xref=Rhea:RHEA:21248, Rhea:RHEA-COMP:11128, Rhea:RHEA-COMP:11129, ChEBI:CHEBI:33019, ChEBI:CHEBI:61557, ChEBI:CHEBI:83400; EC=2.7.7.48; Evidence={ECO:0000255|PROSITE-ProRule:PRU00539}; CATALYTIC ACTIVITY: Reaction=ATP + H2O = ADP + H(+) + phosphate; Xref=Rhea:RHEA:13065, ChEBI:CHEBI:15377, ChEBI:CHEBI…		FUNCTION: The replicase polyprotein of coronaviruses is a multifunctional protein: it contains the activities necessary for the transcription of negative stranded RNA, leader RNA, subgenomic mRNAs and progeny virion RNA as well as proteinases responsible for the cleavage of the polyprotein into functional products. {ECO:0000250|UniProtKB:P0C6X7}.; FUNCTION: [Host translation inhibitor nsp1]: Inhi…	ACT_SITE 1074; /note="For PL1-PRO activity"; /evidence="ECO:0000255|PROSITE-ProRule:PRU00444"; ACT_SITE 1225; /note="For PL1-PRO activity"; /evidence="ECO:0000255|PROSITE-ProRule:PRU00444"; ACT_SITE 1671; /note="For PL2-PRO activity"; /evidence="ECO:0000255|PROSITE-ProRule:PRU00444"; ACT_SITE 1828; /note="For PL2-PRO activity"; /evidence="ECO:0000255|PROSITE-ProRule:PRU00444"; ACT_SITE 3287; /not…							Orthornavirae	154	337	8	12	1	0	0	0	0	1	1	14	0	0	0	0	0	0	1	0	0	0	0	0	0	0	0	2
P0C6Y1	P0C6Y1	Replicase polyprotein 1ab (pp1ab) (ORF1ab polyprotein) [Cleaved into: Non-structural protein 2 (nsp2) (p87); Non-structural protein 3 (nsp3) (EC 3.4.22.-) (Papain-like proteinase) (PL-PRO) (p195); Non-structural protein 4 (nsp4) (Peptide HD2) (p41); 3C-like proteinase (3CL-PRO) (3CLp) (EC 3.4.22.-) (M-PRO) (nsp5) (p33); Non-structural protein 6 (nsp6) (p34); Non-structural protein 7 (nsp7) (p9); …	Avian infectious bronchitis virus (strain Beaudette) (IBV)	3D-structure;ATP-binding;Activation of host autophagy by virus;Endonuclease;Exonuclease;Helicase;Host cytoplasm;Host membrane;Host-virus interaction;Hydrolase;Membrane;Metal-binding;Methyltransferase;Nuclease;Nucleotide-binding;Nucleotidyltransferase;Protease;RNA-binding;RNA-directed RNA polymerase;Reference proteome;Repeat;Ribosomal frameshifting;Thiol protease;Transferase;Transmembrane;Transmem…	induction by virus of host autophagy [GO:0039520]; methylation [GO:0032259]; transcription, DNA-templated [GO:0006351]; viral protein processing [GO:0019082]; viral RNA genome replication [GO:0039694]	host cell endoplasmic reticulum-Golgi intermediate compartment [GO:0044172]; host cell membrane [GO:0033644]; host cell perinuclear region of cytoplasm [GO:0044220]; integral component of membrane [GO:0016021]	ATP binding [GO:0005524]; cysteine-type endopeptidase activity [GO:0004197]; DNA helicase activity [GO:0003678]; endonuclease activity [GO:0004519]; exoribonuclease activity [GO:0004532]; methyltransferase activity [GO:0008168]; omega peptidase activity [GO:0008242]; RNA binding [GO:0003723]; RNA-directed 5'-3' RNA polymerase activity [GO:0003968]; RNA helicase activity [GO:0003724]; zinc ion bin…	METAL 3858; /note="Zinc 1"; /evidence="ECO:0000255|PROSITE-ProRule:PRU01297"; METAL 3861; /note="Zinc 1"; /evidence="ECO:0000255|PROSITE-ProRule:PRU01297"; METAL 3867; /note="Zinc 1"; /evidence="ECO:0000255|PROSITE-ProRule:PRU01297"; METAL 3878; /note="Zinc 1"; /evidence="ECO:0000255|PROSITE-ProRule:PRU01297"; METAL 3904; /note="Zinc 2"; /evidence="ECO:0000255|PROSITE-ProRule:PRU01297"; METAL 390…	NP_BIND 5150..5157; /note="ATP"; /evidence="ECO:0000250"		CATALYTIC ACTIVITY: Reaction=a ribonucleoside 5'-triphosphate + RNA(n) = diphosphate + RNA(n+1); Xref=Rhea:RHEA:21248, Rhea:RHEA-COMP:11128, Rhea:RHEA-COMP:11129, ChEBI:CHEBI:33019, ChEBI:CHEBI:61557, ChEBI:CHEBI:83400; EC=2.7.7.48; Evidence={ECO:0000255|PROSITE-ProRule:PRU00539}; CATALYTIC ACTIVITY: Reaction=ATP + H2O = ADP + H(+) + phosphate; Xref=Rhea:RHEA:13065, ChEBI:CHEBI:15377, ChEBI:CHEBI…		FUNCTION: The replicase polyprotein of coronaviruses is a multifunctional protein: it contains the activities necessary for the transcription of negative stranded RNA, leader RNA, subgenomic mRNAs and progeny virion RNA as well as proteinases responsible for the cleavage of the polyprotein into functional products.; FUNCTION: The papain-like proteinase (PL-PRO) is responsible for the cleavages lo…	ACT_SITE 1274; /note="For PL-PRO activity"; /evidence="ECO:0000255|PROSITE-ProRule:PRU00444"; ACT_SITE 1437; /note="For PL-PRO activity"; /evidence="ECO:0000255|PROSITE-ProRule:PRU00444"; ACT_SITE 2820; /note="For 3CL-PRO activity"; ACT_SITE 2922; /note="For 3CL-PRO activity"; ACT_SITE 4695; /evidence="ECO:0000255|PROSITE-ProRule:PRU01293"; ACT_SITE 4696; /evidence="ECO:0000255|PROSITE-ProRule:PR…							Orthornavirae	53	424	3	18	0	0	0	0	0	2	1	3	0	0	0	0	0	0	0	0	0	0	0	0	0	0	0	0
D2E1V9	D2E1V9	2'-O-methyltransferase (EC 2.7.7.48) (EC 3.4.19.12) (EC 3.4.22.69) (EC 3.6.4.12) (EC 3.6.4.13) (3C-like proteinase) (Growth factor-like peptide) (Guanine-N7 methyltransferase) (Helicase) (Host translation inhibitor nsp1) (Leader protein) (NendoU) (Non-structural protein 10) (Non-structural protein 2) (Non-structural protein 3) (Non-structural protein 4) (Non-structural protein 6) (Non-structural …	SARS coronavirus wtic-MB	ATP-binding;Activation of host autophagy by virus;Decay of host mRNAs by virus;Endonuclease;Eukaryotic host gene expression shutoff by virus;Eukaryotic host translation shutoff by virus;Exonuclease;Helicase;Host cytoplasm;Host gene expression shutoff by virus;Host mRNA suppression by virus;Host membrane;Host-virus interaction;Hydrolase;Inhibition of host ISG15 by virus;Inhibition of host NF-kappa…	induction by virus of catabolism of host mRNA [GO:0039595]; induction by virus of host autophagy [GO:0039520]; methylation [GO:0032259]; modulation by virus of host protein ubiquitination [GO:0039648]; suppression by virus of host ISG15 activity [GO:0039579]; suppression by virus of host NF-kappaB transcription factor activity [GO:0039644]; suppression by virus of host type I interferon-mediated …	endoplasmic reticulum-Golgi intermediate compartment [GO:0005793]; host cell endoplasmic reticulum-Golgi intermediate compartment [GO:0044172]; host cell membrane [GO:0033644]; host cell perinuclear region of cytoplasm [GO:0044220]; integral component of membrane [GO:0016021]	ATP binding [GO:0005524]; cysteine-type endopeptidase activity [GO:0004197]; DNA helicase activity [GO:0003678]; endonuclease activity [GO:0004519]; exoribonuclease activity [GO:0004532]; G-quadruplex RNA binding [GO:0002151]; methyltransferase activity [GO:0008168]; RNA-directed 5'-3' RNA polymerase activity [GO:0003968]; RNA helicase activity [GO:0003724]; single-stranded RNA binding [GO:000372…						FUNCTION: Forms a hexadecamer with nsp7 (8 subunits of each) that may participate in viral replication by acting as a primase. Alternatively, may synthesize substantially longer products than oligonucleotide primers. {ECO:0000256|ARBA:ARBA00002182}.; FUNCTION: Forms a hexadecamer with nsp8 (8 subunits of each) that may participate in viral replication by acting as a primase. Alternatively, may sy…								Orthornavirae	247	191	18	14	0	0	0	2	2	20	0	1	0	0	0	0	0	0	0	0	0	0	0	0	0	0	0	0
D5HJS2	D5HJS2	2'-O-methyltransferase (EC 2.7.7.48) (EC 3.4.19.12) (EC 3.4.22.69) (EC 3.6.4.12) (EC 3.6.4.13) (3C-like proteinase) (Growth factor-like peptide) (Guanine-N7 methyltransferase) (Helicase) (Host translation inhibitor nsp1) (Leader protein) (NendoU) (Non-structural protein 10) (Non-structural protein 2) (Non-structural protein 3) (Non-structural protein 4) (Non-structural protein 6) (Non-structural …	Bat SARS coronavirus HKU3-6	ATP-binding;Activation of host autophagy by virus;Decay of host mRNAs by virus;Endonuclease;Eukaryotic host gene expression shutoff by virus;Eukaryotic host translation shutoff by virus;Exonuclease;Helicase;Host cytoplasm;Host gene expression shutoff by virus;Host mRNA suppression by virus;Host membrane;Host-virus interaction;Hydrolase;Inhibition of host ISG15 by virus;Inhibition of host NF-kappa…	induction by virus of catabolism of host mRNA [GO:0039595]; induction by virus of host autophagy [GO:0039520]; methylation [GO:0032259]; modulation by virus of host protein ubiquitination [GO:0039648]; suppression by virus of host ISG15 activity [GO:0039579]; suppression by virus of host NF-kappaB transcription factor activity [GO:0039644]; suppression by virus of host type I interferon-mediated …	endoplasmic reticulum-Golgi intermediate compartment [GO:0005793]; host cell endoplasmic reticulum-Golgi intermediate compartment [GO:0044172]; host cell membrane [GO:0033644]; host cell perinuclear region of cytoplasm [GO:0044220]; integral component of membrane [GO:0016021]	ATP binding [GO:0005524]; cysteine-type endopeptidase activity [GO:0004197]; DNA helicase activity [GO:0003678]; endonuclease activity [GO:0004519]; exoribonuclease activity [GO:0004532]; G-quadruplex RNA binding [GO:0002151]; methyltransferase activity [GO:0008168]; RNA-directed 5'-3' RNA polymerase activity [GO:0003968]; RNA helicase activity [GO:0003724]; single-stranded RNA binding [GO:000372…						FUNCTION: Forms a hexadecamer with nsp7 (8 subunits of each) that may participate in viral replication by acting as a primase. Alternatively, may synthesize substantially longer products than oligonucleotide primers. {ECO:0000256|ARBA:ARBA00002182}.; FUNCTION: Forms a hexadecamer with nsp8 (8 subunits of each) that may participate in viral replication by acting as a primase. Alternatively, may sy…								Orthornavirae	244	149	57	35	0	0	0	0	0	0	4	0	0	0	0	0	0	0	0	0	0	0	0	0	0	0	0	1
B2BW31	B2BW31	3C-like proteinase (EC 2.7.7.48) (EC 3.6.4.12) (EC 3.6.4.13) (Growth factor-like peptide) (Helicase) (NendoU) (Non-structural protein 10) (Non-structural protein 2) (Non-structural protein 3) (Non-structural protein 4) (Non-structural protein 6) (Non-structural protein 7) (Non-structural protein 8) (Non-structural protein 9) (ORF1ab polyprotein) (Papain-like proteinase) (RNA-directed RNA polymera…	Beluga whale coronavirus SW1	ATP-binding;Activation of host autophagy by virus;Endonuclease;Exonuclease;Helicase;Host cytoplasm;Host membrane;Host-virus interaction;Hydrolase;Membrane;Metal-binding;Methyltransferase;Nuclease;Nucleotide-binding;Nucleotidyltransferase;Protease;RNA-binding;RNA-directed RNA polymerase;Reference proteome;Repeat;Ribosomal frameshifting;Thiol protease;Transferase;Transmembrane;Transmembrane helix;V…	induction by virus of host autophagy [GO:0039520]; methylation [GO:0032259]; transcription, DNA-templated [GO:0006351]; viral protein processing [GO:0019082]; viral RNA genome replication [GO:0039694]	endoplasmic reticulum-Golgi intermediate compartment [GO:0005793]; host cell endoplasmic reticulum-Golgi intermediate compartment [GO:0044172]; host cell membrane [GO:0033644]; host cell perinuclear region of cytoplasm [GO:0044220]; integral component of membrane [GO:0016021]	ATP binding [GO:0005524]; cysteine-type endopeptidase activity [GO:0004197]; DNA helicase activity [GO:0003678]; endonuclease activity [GO:0004519]; exoribonuclease activity [GO:0004532]; methyltransferase activity [GO:0008168]; omega peptidase activity [GO:0008242]; RNA binding [GO:0003723]; RNA-directed 5'-3' RNA polymerase activity [GO:0003968]; RNA helicase activity [GO:0003724]; zinc ion bin…														Orthornavirae	74	391	1	14	0	0	0	0	0	4	1	4	0	0	0	0	0	0	0	0	0	0	0	0	0	0	1	0
M4ZXW1	A0A6C7EAF6	Subtilisin-like protease (EC 3.4.21.-)	Ilumatobacter coccineus (strain NBRC 103263 / KCTC 29153 / YM16-304)	Hydrolase;Protease;Reference proteome;Serine protease			serine-type endopeptidase activity [GO:0004252]															0	0	32	4	12	1	31	533	1	6	6	3	0	1	0	0	19	41	39	17	50	17	27	9	7	0	1	40
F5VW42	F5VW42	ATP-dependent zinc metalloprotease FtsH (EC 3.4.24.-)	Streptococcus oralis SK255	ATP-binding;Cell cycle;Cell division;Cell membrane;Hydrolase;Membrane;Metal-binding;Metalloprotease;Nucleotide-binding;Protease;Transmembrane;Transmembrane helix;Zinc	cell division [GO:0051301]; protein catabolic process [GO:0030163]	integral component of membrane [GO:0016021]; plasma membrane [GO:0005886]	ATP binding [GO:0005524]; ATP-dependent peptidase activity [GO:0004176]; metalloendopeptidase activity [GO:0004222]; zinc ion binding [GO:0008270]	METAL 449; /note="Zinc; catalytic"; /evidence="ECO:0000256|HAMAP-Rule:MF_01458"; METAL 453; /note="Zinc; catalytic"; /evidence="ECO:0000256|HAMAP-Rule:MF_01458"; METAL 525; /note="Zinc; catalytic"; /evidence="ECO:0000256|HAMAP-Rule:MF_01458"	NP_BIND 227..234; /note="ATP"; /evidence="ECO:0000256|HAMAP-Rule:MF_01458"				FUNCTION: Acts as a processive, ATP-dependent zinc metallopeptidase for both cytoplasmic and membrane proteins. Plays a role in the quality control of integral membrane proteins. {ECO:0000256|HAMAP-Rule:MF_01458}.	ACT_SITE 450; /evidence="ECO:0000256|HAMAP-Rule:MF_01458"				COFACTOR: Name=Zn(2+); Xref=ChEBI:CHEBI:29105; Evidence={ECO:0000256|ARBA:ARBA00001947}; ; COFACTOR: Name=Zn(2+); Xref=ChEBI:CHEBI:29105; Evidence={ECO:0000256|HAMAP-Rule:MF_01458}; Note=Binds 1 zinc ion per subunit. {ECO:0000256|HAMAP-Rule:MF_01458};				0	0	0	0	0	0	0	0	22	472	0	0	0	47	0	0	0	0	0	0	0	0	0	0	0	0	0	0
E6VAQ5	E6VAQ5	Aspzincin_M35 domain-containing protein	Variovorax paradoxus (strain EPS)	Hydrolase;Metal-binding;Metalloprotease;Protease;Zinc			metal ion binding [GO:0046872]; metalloendopeptidase activity [GO:0004222]											COFACTOR: Name=Zn(2+); Xref=ChEBI:CHEBI:29105; Evidence={ECO:0000256|ARBA:ARBA00001947};				3	3	0	1	165	171	0	0	5	110	1	0	0	0	0	0	0	0	0	0	0	0	0	3	0	0	0	0
C5CKV7	C5CKV7	LexA repressor (EC 3.4.21.88)	Variovorax paradoxus (strain S110)	Autocatalytic cleavage;DNA damage;DNA repair;DNA replication;DNA-binding;Hydrolase;Repressor;SOS response;Transcription;Transcription regulation	DNA repair [GO:0006281]; DNA replication [GO:0006260]; negative regulation of transcription, DNA-templated [GO:0045892]; SOS response [GO:0009432]		DNA binding [GO:0003677]; serine-type endopeptidase activity [GO:0004252]				CATALYTIC ACTIVITY: Reaction=Hydrolysis of Ala-|-Gly bond in repressor LexA.; EC=3.4.21.88; Evidence={ECO:0000255|HAMAP-Rule:MF_00015};	DNA_BIND 31..51; /note="H-T-H motif"; /evidence="ECO:0000255|HAMAP-Rule:MF_00015"	FUNCTION: Represses a number of genes involved in the response to DNA damage (SOS response), including recA and lexA. In the presence of single-stranded DNA, RecA interacts with LexA causing an autocatalytic cleavage which disrupts the DNA-binding part of LexA, leading to derepression of the SOS regulon and eventually DNA repair. {ECO:0000255|HAMAP-Rule:MF_00015}.	ACT_SITE 145; /note="For autocatalytic cleavage activity"; /evidence="ECO:0000255|HAMAP-Rule:MF_00015"; ACT_SITE 182; /note="For autocatalytic cleavage activity"; /evidence="ECO:0000255|HAMAP-Rule:MF_00015"								185	265	0	0	0	0	0	0	0	0	0	0	0	0	0	0	0	0	0	0	0	0	1	3	0	0	0	0
D0ZKX9	D0ZKX9	Regulator of sigma-E protease RseP (EC 3.4.24.-) (S2P endopeptidase) (Site-2 protease RseP) (S2P protease RseP) (Site-2-type intramembrane protease)	Salmonella typhimurium (strain 14028s / SGSC 2262)	Cell inner membrane;Cell membrane;Hydrolase;Membrane;Metal-binding;Metalloprotease;Protease;Repeat;Stress response;Transmembrane;Transmembrane helix;Virulence;Zinc	cellular stress response to acid chemical [GO:0097533]; pathogenesis [GO:0009405]; proteolysis [GO:0006508]; response to temperature stimulus [GO:0009266]	integral component of membrane [GO:0016021]; plasma membrane [GO:0005886]	metal ion binding [GO:0046872]; metalloendopeptidase activity [GO:0004222]	METAL 22; /note="Zinc; catalytic"; /evidence="ECO:0000255|PROSITE-ProRule:PRU10095"; METAL 26; /note="Zinc; catalytic"; /evidence="ECO:0000255|PROSITE-ProRule:PRU10095"					FUNCTION: A site-2 regulated intramembrane protease that cleaves the peptide bond between 'Ala-108' and 'Cys-109' in the transmembrane region of RseA. Part of a regulated intramembrane proteolysis (RIP) cascade. Acts on DegS-cleaved RseA to release the cytoplasmic domain of RseA. This provides the cell with sigma-E (RpoE) activity through the proteolysis of RseA. {ECO:0000269|PubMed:19170886}.	ACT_SITE 23; /evidence="ECO:0000255|PROSITE-ProRule:PRU10095"				COFACTOR: Name=Zn(2+); Xref=ChEBI:CHEBI:29105; Evidence={ECO:0000250};				1	0	0	0	97	384	0	0	0	0	0	0	0	0	0	0	4	0	1	0	0	0	4	55	0	0	0	0
J9LQL0	J9LQL0	Reverse transcriptase domain-containing protein	Acyrthosiphon pisum (Pea aphid)	Membrane;Reference proteome;Transmembrane;Transmembrane helix;Transposable element		integral component of membrane [GO:0016021]	aspartic-type endopeptidase activity [GO:0004190]														Metazoa	0	0	0	0	0	0	0	0	15	409	0	0	0	0	0	0	0	0	0	0	0	0	0	0	0	0	0	1
D8NIT9	D8NIT9	Deleted.																				0	0	0	0	170	243	0	0	0	0	0	0	0	0	0	0	1	0	0	0	0	0	0	3	5	0	0	1
B2WGG5	B2WGG5	Dipeptidyl-peptidase IV (EC 3.4.14.5)	Pyrenophora tritici-repentis (strain Pt-1C-BFP) (Wheat tan spot fungus) (Drechslera tritici-repentis)	Aminopeptidase;Glycoprotein;Hydrolase;Protease;Reference proteome;Serine protease;Signal			aminopeptidase activity [GO:0004177]; dipeptidyl-peptidase activity [GO:0008239]; serine-type endopeptidase activity [GO:0004252]				CATALYTIC ACTIVITY: Reaction=Release of an N-terminal dipeptide, Xaa-Yaa-|-Zaa-, from a polypeptide, preferentially when Yaa is Pro, provided Zaa is neither Pro nor hydroxyproline.; EC=3.4.14.5; Evidence={ECO:0000256|ARBA:ARBA00001257};										Fungi	0	0	0	0	177	229	0	0	0	0	0	0	0	0	0	0	0	0	0	0	0	0	0	0	0	0	0	0
E9KUD3	E9KUD3	Exoribonuclease H (EC 2.7.7.49) (EC 3.1.13.2) (EC 3.1.26.13) (Integrase) (Pol polyprotein) (Protease) (Retropepsin) (Reverse transcriptase/ribonuclease H) (Fragment)	Equine infectious anemia virus	Aspartyl protease;Coiled coil;DNA integration;DNA recombination;DNA-binding;Endonuclease;Hydrolase;Metal-binding;Multifunctional enzyme;Nuclease;Nucleotidyltransferase;Protease;RNA-directed DNA polymerase;Transferase;Viral genome integration;Virus entry into host cell;Zinc;Zinc-finger	DNA integration [GO:0015074]; DNA recombination [GO:0006310]; establishment of integrated proviral latency [GO:0075713]; viral entry into host cell [GO:0046718]; viral genome integration into host DNA [GO:0044826]		aspartic-type endopeptidase activity [GO:0004190]; DNA binding [GO:0003677]; exoribonuclease H activity [GO:0004533]; RNA-directed DNA polymerase activity [GO:0003964]; RNA-DNA hybrid ribonuclease activity [GO:0004523]; zinc ion binding [GO:0008270]				CATALYTIC ACTIVITY: Reaction=3'-end directed exonucleolytic cleavage of viral RNA-DNA hybrid.; EC=3.1.13.2; Evidence={ECO:0000256|ARBA:ARBA00000379}; CATALYTIC ACTIVITY: Reaction=Endohydrolysis of RNA in RNA/DNA hybrids. Three different cleavage modes: 1. sequence-specific internal cleavage of RNA. Human immunodeficiency virus type 1 and Moloney murine leukemia virus enzymes prefer to cleave the …	DNA_BIND 1084..1132; /note="Integrase-type"; /evidence="ECO:0000256|PROSITE-ProRule:PRU00506"	FUNCTION: During replicative cycle of retroviruses, the reverse-transcribed viral DNA is integrated into the host chromosome by the viral integrase enzyme. RNase H activity is associated with the reverse transcriptase. {ECO:0000256|ARBA:ARBA00023429}.								Pararnavirae	2	17	25	109	27	194	0	9	1	15	0	0	0	0	0	0	0	0	0	0	0	0	0	0	0	0	0	0
J2JNU0	J2JNU0	Y4bN protein	Rhodococcus sp. JVH1				serine-type endopeptidase activity [GO:0004252]															0	0	338	57	0	0	0	0	0	0	0	0	1	6	0	0	0	0	0	0	0	0	0	0	0	0	0	0
C5CT43	C5CT43	Peptidase A24A prepilin type IV	Variovorax paradoxus (strain S110)	Membrane;Transmembrane;Transmembrane helix		integral component of membrane [GO:0016021]	aspartic-type endopeptidase activity [GO:0004190]															0	0	257	123	1	1	0	0	0	0	0	0	0	0	0	0	0	0	0	0	0	0	0	0	0	0	0	0
Q6RD33	Q6RD33	2'-O-methyltransferase (EC 2.7.7.48) (EC 3.4.19.12) (EC 3.4.22.69) (EC 3.6.4.12) (EC 3.6.4.13) (3C-like proteinase) (Growth factor-like peptide) (Guanine-N7 methyltransferase) (Helicase) (Host translation inhibitor nsp1) (Leader protein) (NendoU) (Non-structural protein 10) (Non-structural protein 2) (Non-structural protein 3) (Non-structural protein 4) (Non-structural protein 6) (Non-structural …	SARS coronavirus TW3	ATP-binding;Activation of host autophagy by virus;Decay of host mRNAs by virus;Endonuclease;Eukaryotic host gene expression shutoff by virus;Eukaryotic host translation shutoff by virus;Exonuclease;Helicase;Host cytoplasm;Host gene expression shutoff by virus;Host mRNA suppression by virus;Host membrane;Host-virus interaction;Hydrolase;Inhibition of host ISG15 by virus;Inhibition of host NF-kappa…	induction by virus of catabolism of host mRNA [GO:0039595]; induction by virus of host autophagy [GO:0039520]; methylation [GO:0032259]; modulation by virus of host protein ubiquitination [GO:0039648]; suppression by virus of host ISG15 activity [GO:0039579]; suppression by virus of host NF-kappaB transcription factor activity [GO:0039644]; suppression by virus of host type I interferon-mediated …	endoplasmic reticulum-Golgi intermediate compartment [GO:0005793]; host cell endoplasmic reticulum-Golgi intermediate compartment [GO:0044172]; host cell membrane [GO:0033644]; host cell perinuclear region of cytoplasm [GO:0044220]; integral component of membrane [GO:0016021]	ATP binding [GO:0005524]; cysteine-type endopeptidase activity [GO:0004197]; DNA helicase activity [GO:0003678]; endonuclease activity [GO:0004519]; exoribonuclease activity [GO:0004532]; G-quadruplex RNA binding [GO:0002151]; methyltransferase activity [GO:0008168]; RNA-directed 5'-3' RNA polymerase activity [GO:0003968]; RNA helicase activity [GO:0003724]; single-stranded RNA binding [GO:000372…						FUNCTION: Forms a hexadecamer with nsp7 (8 subunits of each) that may participate in viral replication by acting as a primase. Alternatively, may synthesize substantially longer products than oligonucleotide primers. {ECO:0000256|ARBA:ARBA00002182}.; FUNCTION: Forms a hexadecamer with nsp8 (8 subunits of each) that may participate in viral replication by acting as a primase. Alternatively, may sy…								Orthornavirae	180	66	103	38	0	0	0	0	1	0	6	2	0	1	1	1	0	0	0	0	0	0	0	0	0	0	1	0
P49756	P49756	RNA-binding protein 25 (Arg/Glu/Asp-rich protein of 120 kDa) (RED120) (Protein S164) (RNA-binding motif protein 25) (RNA-binding region-containing protein 7)	Homo sapiens (Human)	3D-structure;Acetylation;Alternative splicing;Cytoplasm;Direct protein sequencing;Isopeptide bond;Nucleus;Phosphoprotein;RNA-binding;Reference proteome;Ubl conjugation;mRNA processing;mRNA splicing	mRNA processing [GO:0006397]; regulation of alternative mRNA splicing, via spliceosome [GO:0000381]; regulation of apoptotic process [GO:0042981]; RNA splicing [GO:0008380]	cytoplasm [GO:0005737]; nuclear speck [GO:0016607]	mRNA binding [GO:0003729]; RNA binding [GO:0003723]						FUNCTION: RNA-binding protein that acts as a regulator of alternative pre-mRNA splicing. Involved in apoptotic cell death through the regulation of the apoptotic factor BCL2L1 isoform expression. Modulates the ratio of proapoptotic BCL2L1 isoform S to antiapoptotic BCL2L1 isoform L mRNA expression. When overexpressed, stimulates proapoptotic BCL2L1 isoform S 5'-splice site (5'-ss) selection, wher…								Metazoa	4	0	202	0	8	0	0	0	118	72	6	0	2	0	0	0	8	0	4	4	6	2	6	4	0	0	2	6
F7GRA1	F7GRA1	Serpin family A member 5	Callithrix jacchus (White-tufted-ear marmoset)	Reference proteome;Signal		acrosomal membrane [GO:0002080]; external side of plasma membrane [GO:0009897]; extracellular exosome [GO:0070062]; platelet alpha granule [GO:0031091]; platelet dense tubular network [GO:0031094]; protein C inhibitor-coagulation factor V complex [GO:0097181]; protein C inhibitor-coagulation factor Xa complex [GO:0097182]; protein C inhibitor-coagulation factor XI complex [GO:0097183]; protein C …	acrosin binding [GO:0032190]; phosphatidylcholine binding [GO:0031210]; protease binding [GO:0002020]; retinoic acid binding [GO:0001972]; serine-type endopeptidase inhibitor activity [GO:0004867]														Metazoa	7	21	112	199	20	30	2	253	1	182	33	36	0	1	0	0	43	87	176	36	146	40	54	27	12	0	2	51
E9KUF1	E9KUF1	Exoribonuclease H (EC 2.7.7.49) (EC 3.1.13.2) (EC 3.1.26.13) (Integrase) (Pol polyprotein) (Protease) (Retropepsin) (Reverse transcriptase/ribonuclease H) (Fragment)	Equine infectious anemia virus	Aspartyl protease;Coiled coil;DNA integration;DNA recombination;DNA-binding;Endonuclease;Hydrolase;Metal-binding;Multifunctional enzyme;Nuclease;Nucleotidyltransferase;Protease;RNA-directed DNA polymerase;Transferase;Viral genome integration;Virus entry into host cell;Zinc;Zinc-finger	DNA integration [GO:0015074]; DNA recombination [GO:0006310]; establishment of integrated proviral latency [GO:0075713]; viral entry into host cell [GO:0046718]; viral genome integration into host DNA [GO:0044826]		aspartic-type endopeptidase activity [GO:0004190]; DNA binding [GO:0003677]; exoribonuclease H activity [GO:0004533]; RNA-directed DNA polymerase activity [GO:0003964]; RNA-DNA hybrid ribonuclease activity [GO:0004523]; zinc ion binding [GO:0008270]				CATALYTIC ACTIVITY: Reaction=3'-end directed exonucleolytic cleavage of viral RNA-DNA hybrid.; EC=3.1.13.2; Evidence={ECO:0000256|ARBA:ARBA00000379}; CATALYTIC ACTIVITY: Reaction=Endohydrolysis of RNA in RNA/DNA hybrids. Three different cleavage modes: 1. sequence-specific internal cleavage of RNA. Human immunodeficiency virus type 1 and Moloney murine leukemia virus enzymes prefer to cleave the …	DNA_BIND 1084..1132; /note="Integrase-type"; /evidence="ECO:0000256|PROSITE-ProRule:PRU00506"	FUNCTION: During replicative cycle of retroviruses, the reverse-transcribed viral DNA is integrated into the host chromosome by the viral integrase enzyme. RNase H activity is associated with the reverse transcriptase. {ECO:0000256|ARBA:ARBA00023429}.								Pararnavirae	0	1	37	199	39	73	1	5	0	6	0	0	0	0	0	0	0	0	0	0	0	0	0	0	0	0	0	0
L0ILW6	L0ILW6	UPF0310 protein Mycsm_00036	Mycobacterium sp. JS623	Signal			serine-type endopeptidase activity [GO:0004252]															2	1	0	0	0	0	0	0	31	329	1	0	0	6	0	0	1	0	0	0	1	0	1	3	0	0	0	0
B7SVK3	B7SVK3	ORF1ab polyprotein (EC 3.6.4.13) (RNA-directed RNA polymerase) (Replicase polyprotein 1ab) (Fragment)	Bat coronavirus Trinidad/1CO7BA/2007	ATP-binding;Membrane;Metal-binding;Nucleotide-binding;Nucleotidyltransferase;RNA-directed RNA polymerase;Transferase;Zinc;Zinc-finger	transcription, DNA-templated [GO:0006351]	host cell membrane [GO:0033644]; membrane [GO:0016020]	ATP binding [GO:0005524]; exoribonuclease activity [GO:0004532]; methyltransferase activity [GO:0008168]; RNA binding [GO:0003723]; RNA-directed 5'-3' RNA polymerase activity [GO:0003968]; RNA helicase activity [GO:0003724]; zinc ion binding [GO:0008270]														Orthornavirae	13	328	2	3	0	0	0	0	0	14	1	9	0	0	0	0	0	0	0	0	0	0	0	0	0	0	0	0
D2E248	D2E248	2'-O-methyltransferase (EC 2.7.7.48) (EC 3.4.19.12) (EC 3.4.22.69) (EC 3.6.4.12) (EC 3.6.4.13) (3C-like proteinase) (Growth factor-like peptide) (Guanine-N7 methyltransferase) (Helicase) (Host translation inhibitor nsp1) (Leader protein) (NendoU) (Non-structural protein 10) (Non-structural protein 2) (Non-structural protein 3) (Non-structural protein 4) (Non-structural protein 6) (Non-structural …	SARS coronavirus ExoN1	ATP-binding;Activation of host autophagy by virus;Decay of host mRNAs by virus;Endonuclease;Eukaryotic host gene expression shutoff by virus;Eukaryotic host translation shutoff by virus;Exonuclease;Helicase;Host cytoplasm;Host gene expression shutoff by virus;Host mRNA suppression by virus;Host membrane;Host-virus interaction;Hydrolase;Inhibition of host ISG15 by virus;Inhibition of host NF-kappa…	induction by virus of catabolism of host mRNA [GO:0039595]; induction by virus of host autophagy [GO:0039520]; methylation [GO:0032259]; modulation by virus of host protein ubiquitination [GO:0039648]; suppression by virus of host ISG15 activity [GO:0039579]; suppression by virus of host NF-kappaB transcription factor activity [GO:0039644]; suppression by virus of host type I interferon-mediated …	endoplasmic reticulum-Golgi intermediate compartment [GO:0005793]; host cell endoplasmic reticulum-Golgi intermediate compartment [GO:0044172]; host cell membrane [GO:0033644]; host cell perinuclear region of cytoplasm [GO:0044220]; integral component of membrane [GO:0016021]	ATP binding [GO:0005524]; cysteine-type endopeptidase activity [GO:0004197]; DNA helicase activity [GO:0003678]; endonuclease activity [GO:0004519]; exoribonuclease activity [GO:0004532]; G-quadruplex RNA binding [GO:0002151]; methyltransferase activity [GO:0008168]; RNA-directed 5'-3' RNA polymerase activity [GO:0003968]; RNA helicase activity [GO:0003724]; single-stranded RNA binding [GO:000372…						FUNCTION: Forms a hexadecamer with nsp7 (8 subunits of each) that may participate in viral replication by acting as a primase. Alternatively, may synthesize substantially longer products than oligonucleotide primers. {ECO:0000256|ARBA:ARBA00002182}.; FUNCTION: Forms a hexadecamer with nsp8 (8 subunits of each) that may participate in viral replication by acting as a primase. Alternatively, may sy…								Orthornavirae	283	53	2	3	0	0	0	0	1	7	4	0	0	0	0	0	0	0	0	0	0	0	0	0	0	0	0	1
A9WSY8	A9WSY8	Putative esterase	Renibacterium salmoninarum (strain ATCC 33209 / DSM 20767 / JCM 11484 / NBRC 15589 / NCIMB 2235)	Reference proteome			serine-type endopeptidase activity [GO:0004252]															0	0	26	18	0	0	0	0	12	287	1	0	0	0	0	0	0	0	0	0	0	0	0	0	0	0	0	0
D3DGI8	D3DGI8	Endopeptidase La (EC 3.4.21.53)	Hydrogenobacter thermophilus (strain DSM 6534 / IAM 12695 / TK-6)	Coiled coil;Hydrolase;Protease;Reference proteome;Serine protease	protein catabolic process [GO:0030163]		ATP binding [GO:0005524]; ATP-dependent peptidase activity [GO:0004176]; serine-type endopeptidase activity [GO:0004252]				CATALYTIC ACTIVITY: Reaction=Hydrolysis of proteins in presence of ATP.; EC=3.4.21.53; Evidence={ECO:0000256|PROSITE-ProRule:PRU01122};			ACT_SITE 645; /evidence="ECO:0000256|PROSITE-ProRule:PRU01122"; ACT_SITE 688; /evidence="ECO:0000256|PROSITE-ProRule:PRU01122"								0	0	312	28	0	0	0	0	0	0	0	0	0	0	0	0	0	0	0	0	0	0	0	0	0	0	0	0
A9UUT9	A9UUT9	Predicted protein	Monosiga brevicollis (Choanoflagellate)	Reference proteome	DNA topological change [GO:0006265]	cytosol [GO:0005829]; small ribosomal subunit [GO:0015935]	ATP binding [GO:0005524]; DNA binding [GO:0003677]; DNA topoisomerase type II (double strand cut, ATP-hydrolyzing) activity [GO:0003918]															84	7	36	0	4	0	3	199	1	36	44	1	0	0	0	0	0	2	0	1	0	0	0	0	0	0	5	0
Q07163	Q07163	Transposon TyH3 Gag-Pol polyprotein (Gag-Pol-p199) (TY1A-TY1B) (Transposon Ty1-H3 TYA-TYB polyprotein) (p190) [Cleaved into: Capsid protein (CA) (Gag-p45) (p54); Ty1 protease (PR) (EC 3.4.23.-) (Pol-p20) (p23); Integrase (IN) (Pol-p71) (p84) (p90); Reverse transcriptase/ribonuclease H (RT) (RT-RH) (EC 2.7.7.49) (EC 2.7.7.7) (EC 3.1.26.4) (Pol-p63) (p60)]	Saccharomyces cerevisiae (Baker's yeast)	ATP-binding;Aspartyl protease;Cytoplasm;DNA integration;DNA recombination;DNA-binding;DNA-directed DNA polymerase;Direct protein sequencing;Endonuclease;Hydrolase;Magnesium;Metal-binding;Multifunctional enzyme;Nuclease;Nucleotide-binding;Nucleotidyltransferase;Nucleus;Phosphoprotein;Protease;RNA-binding;RNA-directed DNA polymerase;Ribosomal frameshifting;Transferase;Transposable element;Transposi…	DNA integration [GO:0015074]; DNA recombination [GO:0006310]; transposition [GO:0032196]	cytoplasm [GO:0005737]; nucleus [GO:0005634]	aspartic-type endopeptidase activity [GO:0004190]; ATP binding [GO:0005524]; DNA binding [GO:0003677]; DNA-directed DNA polymerase activity [GO:0003887]; metal ion binding [GO:0046872]; RNA binding [GO:0003723]; RNA-directed DNA polymerase activity [GO:0003964]; RNA-DNA hybrid ribonuclease activity [GO:0004523]	METAL 671; /note="Magnesium; catalytic; for integrase activity"; /evidence="ECO:0000255|PROSITE-ProRule:PRU00457"; METAL 736; /note="Magnesium; catalytic; for integrase activity"; /evidence="ECO:0000255|PROSITE-ProRule:PRU00457"; METAL 1346; /note="Magnesium; catalytic; for reverse transcriptase activity"; /evidence="ECO:0000255|PROSITE-ProRule:PRU00457"; METAL 1427; /note="Magnesium; catalytic; …			CATALYTIC ACTIVITY: Reaction=a 2'-deoxyribonucleoside 5'-triphosphate + DNA(n) = diphosphate + DNA(n+1); Xref=Rhea:RHEA:22508, Rhea:RHEA-COMP:11130, Rhea:RHEA-COMP:11131, ChEBI:CHEBI:33019, ChEBI:CHEBI:61560, ChEBI:CHEBI:83828; EC=2.7.7.49; CATALYTIC ACTIVITY: Reaction=a 2'-deoxyribonucleoside 5'-triphosphate + DNA(n) = diphosphate + DNA(n+1); Xref=Rhea:RHEA:22508, Rhea:RHEA-COMP:11130, Rhea:RHEA…		FUNCTION: Capsid protein (CA) is the structural component of the virus-like particle (VLP), forming the shell that encapsulates the retrotransposons dimeric RNA genome. The particles are assembled from trimer-clustered units and there are holes in the capsid shells that allow for the diffusion of macromolecules. CA has also nucleocapsid-like chaperone activity, promoting primer tRNA(i)-Met anneal…	ACT_SITE 461; /note="For protease activity; shared with dimeric partner"; /evidence="ECO:0000255|PROSITE-ProRule:PRU10094"							Fungi	449	490	0	0	1	0	0	0	0	0	0	0	0	0	0	0	60	0	6	0	14	0	58	767	0	0	0	0
Q4T1Z6	Q4T1Z6	Chromosome undetermined SCAF10407, whole genome shotgun sequence (Fragment)	Tetraodon nigroviridis (Spotted green pufferfish) (Chelonodon nigroviridis)	Cytoplasm;Guanine-nucleotide releasing factor;Phosphoprotein	small GTPase mediated signal transduction [GO:0007264]	cytoplasm [GO:0005737]	guanyl-nucleotide exchange factor activity [GO:0005085]														Metazoa	0	0	4	3	1	0	1	321	0	10	7	0	0	0	0	0	0	1	0	0	0	0	0	0	0	0	0	0
E2E2J3	E2E2J3	Exoribonuclease H (EC 2.7.7.49) (EC 3.1.13.2) (EC 3.1.26.13) (Integrase) (Pol polyprotein) (Protease) (Retropepsin) (Reverse transcriptase/ribonuclease H) (Fragment)	Equine infectious anemia virus	Aspartyl protease;Coiled coil;DNA integration;DNA recombination;DNA-binding;Endonuclease;Hydrolase;Metal-binding;Multifunctional enzyme;Nuclease;Nucleotidyltransferase;Protease;RNA-directed DNA polymerase;Transferase;Viral genome integration;Virus entry into host cell;Zinc;Zinc-finger	DNA integration [GO:0015074]; DNA recombination [GO:0006310]; establishment of integrated proviral latency [GO:0075713]; viral entry into host cell [GO:0046718]; viral genome integration into host DNA [GO:0044826]		aspartic-type endopeptidase activity [GO:0004190]; DNA binding [GO:0003677]; exoribonuclease H activity [GO:0004533]; RNA-directed DNA polymerase activity [GO:0003964]; RNA-DNA hybrid ribonuclease activity [GO:0004523]; zinc ion binding [GO:0008270]				CATALYTIC ACTIVITY: Reaction=3'-end directed exonucleolytic cleavage of viral RNA-DNA hybrid.; EC=3.1.13.2; Evidence={ECO:0000256|ARBA:ARBA00000379}; CATALYTIC ACTIVITY: Reaction=Endohydrolysis of RNA in RNA/DNA hybrids. Three different cleavage modes: 1. sequence-specific internal cleavage of RNA. Human immunodeficiency virus type 1 and Moloney murine leukemia virus enzymes prefer to cleave the …	DNA_BIND 1084..1132; /note="Integrase-type"; /evidence="ECO:0000256|PROSITE-ProRule:PRU00506"	FUNCTION: During replicative cycle of retroviruses, the reverse-transcribed viral DNA is integrated into the host chromosome by the viral integrase enzyme. RNase H activity is associated with the reverse transcriptase. {ECO:0000256|ARBA:ARBA00023429}.								Pararnavirae	1	2	28	92	41	157	0	4	0	4	0	1	0	0	0	0	0	0	0	0	0	0	0	0	0	0	0	0
J9TBE8	J9TBE8	2'-O-methyltransferase (EC 2.7.7.48) (EC 3.4.19.12) (EC 3.4.22.69) (EC 3.6.4.12) (EC 3.6.4.13) (3C-like proteinase) (Growth factor-like peptide) (Guanine-N7 methyltransferase) (Helicase) (Host translation inhibitor nsp1) (Leader protein) (NendoU) (Non-structural protein 10) (Non-structural protein 2) (Non-structural protein 3) (Non-structural protein 4) (Non-structural protein 6) (Non-structural …	Severe acute respiratory syndrome coronavirus (SARS-CoV)	ATP-binding;Activation of host autophagy by virus;Decay of host mRNAs by virus;Endonuclease;Eukaryotic host gene expression shutoff by virus;Eukaryotic host translation shutoff by virus;Exonuclease;Helicase;Host cytoplasm;Host gene expression shutoff by virus;Host mRNA suppression by virus;Host membrane;Host-virus interaction;Hydrolase;Inhibition of host ISG15 by virus;Inhibition of host NF-kappa…	induction by virus of catabolism of host mRNA [GO:0039595]; induction by virus of host autophagy [GO:0039520]; methylation [GO:0032259]; modulation by virus of host protein ubiquitination [GO:0039648]; suppression by virus of host ISG15 activity [GO:0039579]; suppression by virus of host NF-kappaB transcription factor activity [GO:0039644]; suppression by virus of host type I interferon-mediated …	endoplasmic reticulum-Golgi intermediate compartment [GO:0005793]; host cell endoplasmic reticulum-Golgi intermediate compartment [GO:0044172]; host cell membrane [GO:0033644]; host cell perinuclear region of cytoplasm [GO:0044220]; integral component of membrane [GO:0016021]	ATP binding [GO:0005524]; cysteine-type endopeptidase activity [GO:0004197]; DNA helicase activity [GO:0003678]; endonuclease activity [GO:0004519]; exoribonuclease activity [GO:0004532]; G-quadruplex RNA binding [GO:0002151]; methyltransferase activity [GO:0008168]; RNA-directed 5'-3' RNA polymerase activity [GO:0003968]; RNA helicase activity [GO:0003724]; single-stranded RNA binding [GO:000372…						FUNCTION: Forms a hexadecamer with nsp7 (8 subunits of each) that may participate in viral replication by acting as a primase. Alternatively, may synthesize substantially longer products than oligonucleotide primers. {ECO:0000256|ARBA:ARBA00002182}.; FUNCTION: Forms a hexadecamer with nsp8 (8 subunits of each) that may participate in viral replication by acting as a primase. Alternatively, may sy…								Orthornavirae	158	157	7	5	1	1	0	0	0	2	1	2	0	0	2	0	0	0	0	0	0	0	0	0	0	0	0	0
H2VAD7	H2VAD7	Deleted.																				5	0	4	0	0	0	2	318	0	1	11	1	0	0	0	0	0	0	0	0	1	1	0	0	0	0	0	0
T2BBZ8	T2BBZ8	ORF1ab (Fragment)	Middle East respiratory syndrome-related coronavirus (MERS-CoV)	Membrane;Metal-binding		host cell membrane [GO:0033644]; membrane [GO:0016020]	ATP binding [GO:0005524]; exoribonuclease activity [GO:0004532]; methyltransferase activity [GO:0008168]														Orthornavirae	184	120	3	2	0	0	0	0	0	15	5	2	0	0	1	0	0	0	0	0	0	0	0	0	0	0	1	1
A7UIZ9	A7UIZ9	NendoU (EC 3.6.4.13) (Non-structural protein 2) (Non-structural protein 4) (Non-structural protein 8) (ORF1ab polyprotein) (Putative 2'-O-methyl transferase) (RNA-directed RNA polymerase) (Replicase polyprotein 1ab) (Uridylate-specific endoribonuclease) (nsp15) (nsp16) (Fragment)	Transmissible gastroenteritis virus	ATP-binding;Helicase;Hydrolase;Membrane;Metal-binding;Methyltransferase;Nucleotide-binding;Nucleotidyltransferase;RNA-directed RNA polymerase;Ribosomal frameshifting;Transferase;Zinc;Zinc-finger	methylation [GO:0032259]; transcription, DNA-templated [GO:0006351]	host cell membrane [GO:0033644]; membrane [GO:0016020]	ATP binding [GO:0005524]; exoribonuclease activity [GO:0004532]; methyltransferase activity [GO:0008168]; RNA binding [GO:0003723]; RNA-directed 5'-3' RNA polymerase activity [GO:0003968]; RNA helicase activity [GO:0003724]; zinc ion binding [GO:0008270]						FUNCTION: NendoU is a Mn(2+)-dependent, uridylate-specific enzyme, which leaves 2'-3'-cyclic phosphates 5' to the cleaved bond. {ECO:0000256|ARBA:ARBA00002136}.; FUNCTION: The replicase polyprotein of coronaviruses is a multifunctional protein: it contains the activities necessary for the transcription of negative stranded RNA, leader RNA, subgenomic mRNAs and progeny virion RNA as well as protei…								Orthornavirae	16	270	4	23	0	0	0	0	0	0	0	3	0	0	0	0	0	0	0	0	0	0	0	0	0	0	0	0
Q692E5	Q692E5	3C-like proteinase (EC 3.4.19.12) (EC 3.4.22.69) (Growth factor-like peptide) (Leader protein) (Non-structural protein 10) (Non-structural protein 2) (Non-structural protein 3) (Non-structural protein 4) (Non-structural protein 6) (Non-structural protein 7) (Non-structural protein 8) (Non-structural protein 9) (Papain-like proteinase) (p65 homolog)	SARS coronavirus TJF	Activation of host autophagy by virus;Decay of host mRNAs by virus;Eukaryotic host gene expression shutoff by virus;Eukaryotic host translation shutoff by virus;Host cytoplasm;Host gene expression shutoff by virus;Host mRNA suppression by virus;Host membrane;Host-virus interaction;Hydrolase;Inhibition of host ISG15 by virus;Inhibition of host innate immune response by virus;Inhibition of host int…	induction by virus of catabolism of host mRNA [GO:0039595]; induction by virus of host autophagy [GO:0039520]; modulation by virus of host protein ubiquitination [GO:0039648]; suppression by virus of host gene expression [GO:0039657]; suppression by virus of host ISG15 activity [GO:0039579]; suppression by virus of host type I interferon-mediated signaling pathway [GO:0039502]; viral genome repli…	host cell membrane [GO:0033644]; host cell perinuclear region of cytoplasm [GO:0044220]; integral component of membrane [GO:0016021]	cysteine-type endopeptidase activity [GO:0004197]; G-quadruplex RNA binding [GO:0002151]; single-stranded RNA binding [GO:0003727]; thiol-dependent deubiquitinase [GO:0004843]; transferase activity [GO:0016740]; zinc ion binding [GO:0008270]														Orthornavirae	194	106	7	3	0	0	0	0	0	3	1	5	0	0	0	0	0	0	0	0	0	0	0	0	0	0	1	0
D2E1L9	D2E1L9	2'-O-methyltransferase (EC 2.7.7.48) (EC 3.4.19.12) (EC 3.4.22.69) (EC 3.6.4.12) (EC 3.6.4.13) (3C-like proteinase) (Growth factor-like peptide) (Guanine-N7 methyltransferase) (Helicase) (Host translation inhibitor nsp1) (Leader protein) (NendoU) (Non-structural protein 10) (Non-structural protein 2) (Non-structural protein 3) (Non-structural protein 4) (Non-structural protein 6) (Non-structural …	SARS coronavirus wtic-MB	ATP-binding;Activation of host autophagy by virus;Decay of host mRNAs by virus;Endonuclease;Eukaryotic host gene expression shutoff by virus;Eukaryotic host translation shutoff by virus;Exonuclease;Helicase;Host cytoplasm;Host gene expression shutoff by virus;Host mRNA suppression by virus;Host membrane;Host-virus interaction;Hydrolase;Inhibition of host ISG15 by virus;Inhibition of host NF-kappa…	induction by virus of catabolism of host mRNA [GO:0039595]; induction by virus of host autophagy [GO:0039520]; methylation [GO:0032259]; modulation by virus of host protein ubiquitination [GO:0039648]; suppression by virus of host ISG15 activity [GO:0039579]; suppression by virus of host NF-kappaB transcription factor activity [GO:0039644]; suppression by virus of host type I interferon-mediated …	endoplasmic reticulum-Golgi intermediate compartment [GO:0005793]; host cell endoplasmic reticulum-Golgi intermediate compartment [GO:0044172]; host cell membrane [GO:0033644]; host cell perinuclear region of cytoplasm [GO:0044220]; integral component of membrane [GO:0016021]	ATP binding [GO:0005524]; cysteine-type endopeptidase activity [GO:0004197]; DNA helicase activity [GO:0003678]; endonuclease activity [GO:0004519]; exoribonuclease activity [GO:0004532]; G-quadruplex RNA binding [GO:0002151]; methyltransferase activity [GO:0008168]; RNA-directed 5'-3' RNA polymerase activity [GO:0003968]; RNA helicase activity [GO:0003724]; single-stranded RNA binding [GO:000372…						FUNCTION: Forms a hexadecamer with nsp7 (8 subunits of each) that may participate in viral replication by acting as a primase. Alternatively, may synthesize substantially longer products than oligonucleotide primers. {ECO:0000256|ARBA:ARBA00002182}.; FUNCTION: Forms a hexadecamer with nsp8 (8 subunits of each) that may participate in viral replication by acting as a primase. Alternatively, may sy…								Orthornavirae	187	90	17	0	0	0	0	0	1	10	0	2	0	0	0	0	0	0	0	0	0	0	0	0	0	0	0	2
J2KA95	J2KA95	Zn-dependent protease with chaperone function	Variovorax sp. CF313	Hydrolase;Membrane;Metal-binding;Metalloprotease;Protease;Transmembrane;Transmembrane helix;Zinc	CAAX-box protein processing [GO:0071586]	integral component of membrane [GO:0016021]	metal ion binding [GO:0046872]; metalloendopeptidase activity [GO:0004222]	METAL 280; /note="Zinc; catalytic"; /evidence="ECO:0000256|PIRSR:PIRSR627057-2"; METAL 284; /note="Zinc; catalytic"; /evidence="ECO:0000256|PIRSR:PIRSR627057-2"; METAL 362; /note="Zinc; catalytic"; /evidence="ECO:0000256|PIRSR:PIRSR627057-2"						ACT_SITE 281; /evidence="ECO:0000256|PIRSR:PIRSR627057-1"; ACT_SITE 366; /note="Proton donor"; /evidence="ECO:0000256|PIRSR:PIRSR627057-1"				COFACTOR: Name=Zn(2+); Xref=ChEBI:CHEBI:29105; Evidence={ECO:0000256|ARBA:ARBA00001947}; ; COFACTOR: Name=Zn(2+); Xref=ChEBI:CHEBI:29105; Evidence={ECO:0000256|PIRSR:PIRSR627057-2, ECO:0000256|RuleBase:RU003983}; Note=Binds 1 zinc ion per subunit. {ECO:0000256|PIRSR:PIRSR627057-2, ECO:0000256|RuleBase:RU003983};				4	1	0	0	159	146	0	0	0	0	0	0	0	0	0	0	1	0	0	0	0	0	2	8	3	0	0	0
E6V904	E6V904	Peptidase M48 Ste24p	Variovorax paradoxus (strain EPS)	Hydrolase;Membrane;Metal-binding;Metalloprotease;Protease;Transmembrane;Transmembrane helix;Zinc		integral component of membrane [GO:0016021]	metal ion binding [GO:0046872]; metalloendopeptidase activity [GO:0004222]											COFACTOR: Name=Zn(2+); Xref=ChEBI:CHEBI:29105; Evidence={ECO:0000256|ARBA:ARBA00001947};				0	0	0	0	73	148	0	0	0	80	0	0	0	0	0	0	0	0	0	0	0	0	0	3	0	0	0	0
E9KUC7	E9KUC7	Exoribonuclease H (EC 2.7.7.49) (EC 3.1.13.2) (EC 3.1.26.13) (Integrase) (Pol polyprotein) (Protease) (Retropepsin) (Reverse transcriptase/ribonuclease H) (Fragment)	Equine infectious anemia virus	Aspartyl protease;Coiled coil;DNA integration;DNA recombination;DNA-binding;Endonuclease;Hydrolase;Metal-binding;Multifunctional enzyme;Nuclease;Nucleotidyltransferase;Protease;RNA-directed DNA polymerase;Transferase;Viral genome integration;Virus entry into host cell;Zinc;Zinc-finger	DNA integration [GO:0015074]; DNA recombination [GO:0006310]; establishment of integrated proviral latency [GO:0075713]; viral entry into host cell [GO:0046718]; viral genome integration into host DNA [GO:0044826]		aspartic-type endopeptidase activity [GO:0004190]; DNA binding [GO:0003677]; exoribonuclease H activity [GO:0004533]; RNA-directed DNA polymerase activity [GO:0003964]; RNA-DNA hybrid ribonuclease activity [GO:0004523]; zinc ion binding [GO:0008270]				CATALYTIC ACTIVITY: Reaction=3'-end directed exonucleolytic cleavage of viral RNA-DNA hybrid.; EC=3.1.13.2; Evidence={ECO:0000256|ARBA:ARBA00000379}; CATALYTIC ACTIVITY: Reaction=Endohydrolysis of RNA in RNA/DNA hybrids. Three different cleavage modes: 1. sequence-specific internal cleavage of RNA. Human immunodeficiency virus type 1 and Moloney murine leukemia virus enzymes prefer to cleave the …	DNA_BIND 1083..1131; /note="Integrase-type"; /evidence="ECO:0000256|PROSITE-ProRule:PRU00506"	FUNCTION: During replicative cycle of retroviruses, the reverse-transcribed viral DNA is integrated into the host chromosome by the viral integrase enzyme. RNase H activity is associated with the reverse transcriptase. {ECO:0000256|ARBA:ARBA00023429}.								Pararnavirae	98	60	56	63	10	15	0	0	0	0	4	2	0	0	0	0	0	0	0	0	0	0	0	0	0	0	0	0
A9V5P5	A9V5P5	Predicted protein	Monosiga brevicollis (Choanoflagellate)	Membrane;Reference proteome;Transmembrane;Transmembrane helix	regulation of mitochondrion organization [GO:0010821]	integral component of membrane [GO:0016021]; mitochondrial inner membrane [GO:0005743]	serine-type endopeptidase activity [GO:0004252]															44	4	26	2	0	0	7	287	0	6	111	2	0	2	0	0	1	1	4	2	3	0	1	0	0	0	5	0
E3CST5	E3CST5	ATP-dependent zinc metalloprotease FtsH (EC 3.4.24.-)	Streptococcus vestibularis F0396	ATP-binding;Cell membrane;Hydrolase;Membrane;Metal-binding;Metalloprotease;Nucleotide-binding;Protease;Transmembrane;Transmembrane helix;Zinc	protein catabolic process [GO:0030163]	integral component of membrane [GO:0016021]; plasma membrane [GO:0005886]	ATP binding [GO:0005524]; ATP-dependent peptidase activity [GO:0004176]; metalloendopeptidase activity [GO:0004222]; zinc ion binding [GO:0008270]	METAL 446; /note="Zinc; catalytic"; /evidence="ECO:0000256|HAMAP-Rule:MF_01458"; METAL 450; /note="Zinc; catalytic"; /evidence="ECO:0000256|HAMAP-Rule:MF_01458"; METAL 522; /note="Zinc; catalytic"; /evidence="ECO:0000256|HAMAP-Rule:MF_01458"	NP_BIND 224..231; /note="ATP"; /evidence="ECO:0000256|HAMAP-Rule:MF_01458"				FUNCTION: Acts as a processive, ATP-dependent zinc metallopeptidase for both cytoplasmic and membrane proteins. Plays a role in the quality control of integral membrane proteins. {ECO:0000256|HAMAP-Rule:MF_01458}.	ACT_SITE 447; /evidence="ECO:0000256|HAMAP-Rule:MF_01458"				COFACTOR: Name=Zn(2+); Xref=ChEBI:CHEBI:29105; Evidence={ECO:0000256|ARBA:ARBA00001947}; ; COFACTOR: Name=Zn(2+); Xref=ChEBI:CHEBI:29105; Evidence={ECO:0000256|HAMAP-Rule:MF_01458}; Note=Binds 1 zinc ion per subunit. {ECO:0000256|HAMAP-Rule:MF_01458};				0	0	0	0	0	0	0	0	11	279	0	0	0	0	0	0	0	0	0	0	0	0	0	0	0	0	0	0
P36026	P36026	Ubiquitin carboxyl-terminal hydrolase 11 (EC 3.4.19.12) (Deubiquitinating enzyme 11) (Ubiquitin thioesterase 11) (Ubiquitin-specific-processing protease 11)	Saccharomyces cerevisiae (strain ATCC 204508 / S288c) (Baker's yeast)	Hydrolase;Protease;Reference proteome;Thiol protease;Ubl conjugation pathway	protein deubiquitination [GO:0016579]; ubiquitin-dependent protein catabolic process [GO:0006511]	cytosol [GO:0005829]; nucleus [GO:0005634]	cysteine-type endopeptidase activity [GO:0004197]; thiol-dependent deubiquitinase [GO:0004843]				CATALYTIC ACTIVITY: Reaction=Thiol-dependent hydrolysis of ester, thioester, amide, peptide and isopeptide bonds formed by the C-terminal Gly of ubiquitin (a 76-residue protein attached to proteins as an intracellular targeting signal).; EC=3.4.19.12;			ACT_SITE 307; /note="Nucleophile"; /evidence="ECO:0000255|PROSITE-ProRule:PRU10092, ECO:0000255|PROSITE-ProRule:PRU10093"; ACT_SITE 649; /note="Proton acceptor"; /evidence="ECO:0000255|PROSITE-ProRule:PRU10092, ECO:0000255|PROSITE-ProRule:PRU10093"							Fungi	150	163	0	0	0	0	0	0	0	0	0	0	0	0	0	0	6	0	0	0	1	0	4	31	0	0	0	0
Q9WQ76	Q9WQ76	Replicase polyprotein 1ab (pp1ab) (ORF1ab polyprotein) [Cleaved into: RNA-directed RNA polymerase (Pol) (RdRp) (EC 2.7.7.48) (nsp12)] (Fragment)	Turkey coronavirus (strain Minnesota) (TCoV) (TCV)	Nucleotide-binding;Nucleotidyltransferase;RNA-directed RNA polymerase;Ribosomal frameshifting;Transferase;Viral RNA replication	transcription, DNA-templated [GO:0006351]; viral RNA genome replication [GO:0039694]		nucleotide binding [GO:0000166]; RNA binding [GO:0003723]; RNA-directed 5'-3' RNA polymerase activity [GO:0003968]				CATALYTIC ACTIVITY: Reaction=a ribonucleoside 5'-triphosphate + RNA(n) = diphosphate + RNA(n+1); Xref=Rhea:RHEA:21248, Rhea:RHEA-COMP:11128, Rhea:RHEA-COMP:11129, ChEBI:CHEBI:33019, ChEBI:CHEBI:61557, ChEBI:CHEBI:83400; EC=2.7.7.48; Evidence={ECO:0000255|PROSITE-ProRule:PRU00539};		FUNCTION: The replicase polyprotein of coronaviruses is a multifunctional protein: it contains the activities necessary for the transcription of negative stranded RNA, leader RNA, subgenomic mRNAs and progeny virion RNA as well as proteinases responsible for the cleavage of the polyprotein into functional products.								Orthornavirae	11	125	4	141	0	0	0	0	0	0	0	0	0	0	0	0	0	0	0	0	0	0	0	0	0	0	0	0
E0ZN59	E0ZN59	2'-O-methyltransferase (EC 2.7.7.48) (EC 3.4.19.12) (EC 3.4.22.69) (EC 3.6.4.12) (EC 3.6.4.13) (3C-like proteinase) (Growth factor-like peptide) (Guanine-N7 methyltransferase) (Helicase) (Host translation inhibitor nsp1) (Leader protein) (NendoU) (Non-structural protein 10) (Non-structural protein 2) (Non-structural protein 3) (Non-structural protein 4) (Non-structural protein 6) (Non-structural …	Bat coronavirus HKU9-10-2	ATP-binding;Activation of host autophagy by virus;Decay of host mRNAs by virus;Endonuclease;Eukaryotic host gene expression shutoff by virus;Eukaryotic host translation shutoff by virus;Exonuclease;Helicase;Host cytoplasm;Host gene expression shutoff by virus;Host mRNA suppression by virus;Host membrane;Host-virus interaction;Hydrolase;Inhibition of host ISG15 by virus;Inhibition of host NF-kappa…	induction by virus of catabolism of host mRNA [GO:0039595]; induction by virus of host autophagy [GO:0039520]; methylation [GO:0032259]; modulation by virus of host protein ubiquitination [GO:0039648]; suppression by virus of host ISG15 activity [GO:0039579]; suppression by virus of host NF-kappaB transcription factor activity [GO:0039644]; suppression by virus of host type I interferon-mediated …	endoplasmic reticulum-Golgi intermediate compartment [GO:0005793]; host cell endoplasmic reticulum-Golgi intermediate compartment [GO:0044172]; host cell membrane [GO:0033644]; host cell perinuclear region of cytoplasm [GO:0044220]; integral component of membrane [GO:0016021]	ATP binding [GO:0005524]; cysteine-type endopeptidase activity [GO:0004197]; DNA helicase activity [GO:0003678]; endonuclease activity [GO:0004519]; exoribonuclease activity [GO:0004532]; G-quadruplex RNA binding [GO:0002151]; methyltransferase activity [GO:0008168]; RNA-directed 5'-3' RNA polymerase activity [GO:0003968]; RNA helicase activity [GO:0003724]; single-stranded RNA binding [GO:000372…						FUNCTION: Forms a hexadecamer with nsp7 (8 subunits of each) that may participate in viral replication by acting as a primase. Alternatively, may synthesize substantially longer products than oligonucleotide primers. {ECO:0000256|ARBA:ARBA00002182}.; FUNCTION: Forms a hexadecamer with nsp8 (8 subunits of each) that may participate in viral replication by acting as a primase. Alternatively, may sy…								Orthornavirae	87	160	14	16	0	0	0	0	0	0	2	2	0	0	0	0	0	0	0	0	0	0	0	0	0	0	0	0
F2UK27	F2UK27	Non-specific protein-tyrosine kinase (EC 2.7.10.2)	Salpingoeca rosetta (strain ATCC 50818 / BSB-021)	ATP-binding;Coiled coil;Kinase;Nucleotide-binding;Reference proteome;SH2 domain;SH3 domain;Transferase;Tyrosine-protein kinase			ATP binding [GO:0005524]; non-membrane spanning protein tyrosine kinase activity [GO:0004715]									BINDING 204; /note="ATP"; /evidence="ECO:0000256|PROSITE-ProRule:PRU10141"						8	0	1	1	0	0	0	22	0	249	15	0	0	0	0	0	0	1	1	1	1	0	0	0	0	0	2	0
R8AZE8	R8AZE8	Endopeptidase La (EC 3.4.21.53)	Marinobacter lipolyticus SM19	Coiled coil;Hydrolase;Protease;Serine protease	protein catabolic process [GO:0030163]		ATP binding [GO:0005524]; ATP-dependent peptidase activity [GO:0004176]; serine-type endopeptidase activity [GO:0004252]				CATALYTIC ACTIVITY: Reaction=Hydrolysis of proteins in presence of ATP.; EC=3.4.21.53; Evidence={ECO:0000256|PROSITE-ProRule:PRU01122};			ACT_SITE 650; /evidence="ECO:0000256|PROSITE-ProRule:PRU01122"; ACT_SITE 693; /evidence="ECO:0000256|PROSITE-ProRule:PRU01122"								8	0	258	0	0	0	0	0	0	0	0	0	0	0	0	0	0	0	0	0	0	0	0	0	0	0	0	0
C0KYW8	C0KYW8	Growth factor-like peptide (EC 3.6.4.13) (NendoU) (Non-structural protein 2) (Non-structural protein 4) (Non-structural protein 8) (ORF1ab polyprotein) (RNA-directed RNA polymerase) (Replicase polyprotein 1ab) (Uridylate-specific endoribonuclease) (nsp12) (Fragment)	Murine coronavirus MHV-3	ATP-binding;Helicase;Hydrolase;Membrane;Metal-binding;Methyltransferase;Nucleotide-binding;Nucleotidyltransferase;RNA-directed RNA polymerase;Ribosomal frameshifting;Transferase;Viral RNA replication;Zinc;Zinc-finger	methylation [GO:0032259]; transcription, DNA-templated [GO:0006351]; viral RNA genome replication [GO:0039694]	host cell membrane [GO:0033644]; membrane [GO:0016020]	ATP binding [GO:0005524]; exoribonuclease activity [GO:0004532]; methyltransferase activity [GO:0008168]; RNA binding [GO:0003723]; RNA-directed 5'-3' RNA polymerase activity [GO:0003968]; RNA helicase activity [GO:0003724]; zinc ion binding [GO:0008270]						FUNCTION: The replicase polyprotein of coronaviruses is a multifunctional protein: it contains the activities necessary for the transcription of negative stranded RNA, leader RNA, subgenomic mRNAs and progeny virion RNA as well as proteinases responsible for the cleavage of the polyprotein into functional products. {ECO:0000256|ARBA:ARBA00003368}.								Orthornavirae	134	129	2	2	0	0	0	0	0	0	1	1	0	0	0	0	0	0	0	0	0	0	0	0	0	0	0	1
M8DI74	M8DI74	Oligoendopeptidase	Brevibacillus borstelensis AK1	Hydrolase;Metal-binding;Metalloprotease;Protease;Reference proteome;Zinc			metal ion binding [GO:0046872]; metalloendopeptidase activity [GO:0004222]											COFACTOR: Name=Zn(2+); Xref=ChEBI:CHEBI:29105; Evidence={ECO:0000256|ARBA:ARBA00001947}; ; COFACTOR: Name=Zn(2+); Xref=ChEBI:CHEBI:29105; Evidence={ECO:0000256|RuleBase:RU003435}; Note=Binds 1 zinc ion. {ECO:0000256|RuleBase:RU003435};				4	2	224	2	34	0	0	0	0	1	1	0	0	0	0	0	1	0	0	0	0	0	0	0	0	0	0	0
F0Q1H3	F0Q1H3	ATP-dependent zinc metalloprotease FtsH (EC 3.4.24.-)	Acidovorax avenae (strain ATCC 19860 / DSM 7227 / JCM 20985 / NCPPB 1011)	ATP-binding;Cell inner membrane;Cell membrane;Hydrolase;Membrane;Metal-binding;Metalloprotease;Nucleotide-binding;Protease;Transmembrane;Transmembrane helix;Zinc	protein catabolic process [GO:0030163]	integral component of membrane [GO:0016021]; plasma membrane [GO:0005886]	ATP binding [GO:0005524]; ATP-dependent peptidase activity [GO:0004176]; metalloendopeptidase activity [GO:0004222]; zinc ion binding [GO:0008270]	METAL 423; /note="Zinc; catalytic"; /evidence="ECO:0000256|HAMAP-Rule:MF_01458"; METAL 427; /note="Zinc; catalytic"; /evidence="ECO:0000256|HAMAP-Rule:MF_01458"; METAL 499; /note="Zinc; catalytic"; /evidence="ECO:0000256|HAMAP-Rule:MF_01458"	NP_BIND 201..208; /note="ATP"; /evidence="ECO:0000256|HAMAP-Rule:MF_01458"				FUNCTION: Acts as a processive, ATP-dependent zinc metallopeptidase for both cytoplasmic and membrane proteins. Plays a role in the quality control of integral membrane proteins. {ECO:0000256|HAMAP-Rule:MF_01458}.	ACT_SITE 424; /evidence="ECO:0000256|HAMAP-Rule:MF_01458"				COFACTOR: Name=Zn(2+); Xref=ChEBI:CHEBI:29105; Evidence={ECO:0000256|ARBA:ARBA00001947}; ; COFACTOR: Name=Zn(2+); Xref=ChEBI:CHEBI:29105; Evidence={ECO:0000256|HAMAP-Rule:MF_01458}; Note=Binds 1 zinc ion per subunit. {ECO:0000256|HAMAP-Rule:MF_01458};				0	0	211	64	0	2	0	0	0	0	0	0	0	0	0	0	3	0	0	0	0	0	1	18	3	0	0	2
E2E2L7	E2E2L7	Exoribonuclease H (EC 2.7.7.49) (EC 3.1.13.2) (EC 3.1.26.13) (Integrase) (Pol polyprotein) (Protease) (Retropepsin) (Reverse transcriptase/ribonuclease H) (Fragment)	Equine infectious anemia virus	Aspartyl protease;Coiled coil;DNA integration;DNA recombination;DNA-binding;Endonuclease;Hydrolase;Metal-binding;Multifunctional enzyme;Nuclease;Nucleotidyltransferase;Protease;RNA-directed DNA polymerase;Transferase;Viral genome integration;Virus entry into host cell;Zinc;Zinc-finger	DNA integration [GO:0015074]; DNA recombination [GO:0006310]; establishment of integrated proviral latency [GO:0075713]; viral entry into host cell [GO:0046718]; viral genome integration into host DNA [GO:0044826]		aspartic-type endopeptidase activity [GO:0004190]; DNA binding [GO:0003677]; exoribonuclease H activity [GO:0004533]; RNA-directed DNA polymerase activity [GO:0003964]; RNA-DNA hybrid ribonuclease activity [GO:0004523]; zinc ion binding [GO:0008270]				CATALYTIC ACTIVITY: Reaction=3'-end directed exonucleolytic cleavage of viral RNA-DNA hybrid.; EC=3.1.13.2; Evidence={ECO:0000256|ARBA:ARBA00000379}; CATALYTIC ACTIVITY: Reaction=Endohydrolysis of RNA in RNA/DNA hybrids. Three different cleavage modes: 1. sequence-specific internal cleavage of RNA. Human immunodeficiency virus type 1 and Moloney murine leukemia virus enzymes prefer to cleave the …	DNA_BIND 1084..1132; /note="Integrase-type"; /evidence="ECO:0000256|PROSITE-ProRule:PRU00506"	FUNCTION: During replicative cycle of retroviruses, the reverse-transcribed viral DNA is integrated into the host chromosome by the viral integrase enzyme. RNase H activity is associated with the reverse transcriptase. {ECO:0000256|ARBA:ARBA00023429}.								Pararnavirae	3	0	110	28	59	52	0	1	0	7	0	0	0	0	0	0	0	0	0	0	0	0	0	0	0	0	0	0
Q6JH47	Q6JH47	3C-like proteinase (EC 3.4.19.12) (EC 3.4.22.69) (Growth factor-like peptide) (Leader protein) (Non-structural protein 10) (Non-structural protein 2) (Non-structural protein 3) (Non-structural protein 4) (Non-structural protein 6) (Non-structural protein 7) (Non-structural protein 8) (Non-structural protein 9) (Papain-like proteinase) (p65 homolog)	SARS coronavirus Sino1-11	Activation of host autophagy by virus;Decay of host mRNAs by virus;Eukaryotic host gene expression shutoff by virus;Eukaryotic host translation shutoff by virus;Host cytoplasm;Host gene expression shutoff by virus;Host mRNA suppression by virus;Host membrane;Host-virus interaction;Hydrolase;Inhibition of host ISG15 by virus;Inhibition of host innate immune response by virus;Inhibition of host int…	induction by virus of catabolism of host mRNA [GO:0039595]; induction by virus of host autophagy [GO:0039520]; modulation by virus of host protein ubiquitination [GO:0039648]; suppression by virus of host gene expression [GO:0039657]; suppression by virus of host ISG15 activity [GO:0039579]; suppression by virus of host type I interferon-mediated signaling pathway [GO:0039502]; viral genome repli…	host cell membrane [GO:0033644]; host cell perinuclear region of cytoplasm [GO:0044220]; integral component of membrane [GO:0016021]	cysteine-type endopeptidase activity [GO:0004197]; G-quadruplex RNA binding [GO:0002151]; single-stranded RNA binding [GO:0003727]; thiol-dependent deubiquitinase [GO:0004843]; transferase activity [GO:0016740]; zinc ion binding [GO:0008270]														Orthornavirae	191	54	9	3	0	0	0	0	0	0	1	0	0	0	0	0	0	0	0	0	0	0	0	0	0	0	0	0
D2E233	D2E233	2'-O-methyltransferase (EC 2.7.7.48) (EC 3.4.19.12) (EC 3.4.22.69) (EC 3.6.4.12) (EC 3.6.4.13) (3C-like proteinase) (Growth factor-like peptide) (Guanine-N7 methyltransferase) (Helicase) (Host translation inhibitor nsp1) (Leader protein) (NendoU) (Non-structural protein 10) (Non-structural protein 2) (Non-structural protein 3) (Non-structural protein 4) (Non-structural protein 6) (Non-structural …	SARS coronavirus MA15 ExoN1	ATP-binding;Activation of host autophagy by virus;Decay of host mRNAs by virus;Endonuclease;Eukaryotic host gene expression shutoff by virus;Eukaryotic host translation shutoff by virus;Exonuclease;Helicase;Host cytoplasm;Host gene expression shutoff by virus;Host mRNA suppression by virus;Host membrane;Host-virus interaction;Hydrolase;Inhibition of host ISG15 by virus;Inhibition of host NF-kappa…	induction by virus of catabolism of host mRNA [GO:0039595]; induction by virus of host autophagy [GO:0039520]; methylation [GO:0032259]; modulation by virus of host protein ubiquitination [GO:0039648]; suppression by virus of host ISG15 activity [GO:0039579]; suppression by virus of host NF-kappaB transcription factor activity [GO:0039644]; suppression by virus of host type I interferon-mediated …	endoplasmic reticulum-Golgi intermediate compartment [GO:0005793]; host cell endoplasmic reticulum-Golgi intermediate compartment [GO:0044172]; host cell membrane [GO:0033644]; host cell perinuclear region of cytoplasm [GO:0044220]; integral component of membrane [GO:0016021]	ATP binding [GO:0005524]; cysteine-type endopeptidase activity [GO:0004197]; DNA helicase activity [GO:0003678]; endonuclease activity [GO:0004519]; exoribonuclease activity [GO:0004532]; G-quadruplex RNA binding [GO:0002151]; methyltransferase activity [GO:0008168]; RNA-directed 5'-3' RNA polymerase activity [GO:0003968]; RNA helicase activity [GO:0003724]; single-stranded RNA binding [GO:000372…						FUNCTION: Forms a hexadecamer with nsp7 (8 subunits of each) that may participate in viral replication by acting as a primase. Alternatively, may synthesize substantially longer products than oligonucleotide primers. {ECO:0000256|ARBA:ARBA00002182}.; FUNCTION: Forms a hexadecamer with nsp8 (8 subunits of each) that may participate in viral replication by acting as a primase. Alternatively, may sy…								Orthornavirae	106	43	85	21	0	0	0	0	0	0	2	0	0	0	1	0	0	0	0	0	0	0	0	0	0	0	0	0
D1BLD0	D1BLD0	ATP-dependent zinc metalloprotease FtsH (EC 3.4.24.-)	Veillonella parvula (strain ATCC 10790 / DSM 2008 / CCUG 5123 / JCM 12972 / NCTC 11810 / Te3) (Veillonella alcalescens)	ATP-binding;Cell membrane;Hydrolase;Membrane;Metal-binding;Metalloprotease;Nucleotide-binding;Protease;Transmembrane;Transmembrane helix;Zinc	protein catabolic process [GO:0030163]	integral component of membrane [GO:0016021]; plasma membrane [GO:0005886]	ATP binding [GO:0005524]; ATP-dependent peptidase activity [GO:0004176]; metalloendopeptidase activity [GO:0004222]; zinc ion binding [GO:0008270]	METAL 416; /note="Zinc; catalytic"; /evidence="ECO:0000255|HAMAP-Rule:MF_01458"; METAL 420; /note="Zinc; catalytic"; /evidence="ECO:0000255|HAMAP-Rule:MF_01458"; METAL 492; /note="Zinc; catalytic"; /evidence="ECO:0000255|HAMAP-Rule:MF_01458"	NP_BIND 194..201; /note="ATP"; /evidence="ECO:0000255|HAMAP-Rule:MF_01458"				FUNCTION: Acts as a processive, ATP-dependent zinc metallopeptidase for both cytoplasmic and membrane proteins. Plays a role in the quality control of integral membrane proteins. {ECO:0000255|HAMAP-Rule:MF_01458}.	ACT_SITE 417; /evidence="ECO:0000255|HAMAP-Rule:MF_01458"				COFACTOR: Name=Zn(2+); Xref=ChEBI:CHEBI:29105; Evidence={ECO:0000255|HAMAP-Rule:MF_01458}; Note=Binds 1 zinc ion per subunit. {ECO:0000255|HAMAP-Rule:MF_01458};				0	0	188	138	0	0	0	0	0	0	0	0	4	106	1	1	0	0	0	0	0	0	0	0	0	0	0	145
E6V0I0	E6V0I0	Lipoprotein signal peptidase (EC 3.4.23.36) (Prolipoprotein signal peptidase) (Signal peptidase II) (SPase II)	Variovorax paradoxus (strain EPS)	Aspartyl protease;Cell inner membrane;Cell membrane;Hydrolase;Lipoprotein;Membrane;Protease;Transmembrane;Transmembrane helix		integral component of membrane [GO:0016021]; plasma membrane [GO:0005886]	aspartic-type endopeptidase activity [GO:0004190]			PATHWAY: Protein modification; lipoprotein biosynthesis (signal peptide cleavage). {ECO:0000256|HAMAP-Rule:MF_00161}.	CATALYTIC ACTIVITY: Reaction=Release of signal peptides from bacterial membrane prolipoproteins. Hydrolyzes -Xaa-Yaa-Zaa-|-(S,diacylglyceryl)Cys-, in which Xaa is hydrophobic (preferably Leu), and Yaa (Ala or Ser) and Zaa (Gly or Ala) have small, neutral side chains.; EC=3.4.23.36; Evidence={ECO:0000256|ARBA:ARBA00000495, ECO:0000256|HAMAP-Rule:MF_00161, ECO:0000256|RuleBase:RU000594};		FUNCTION: This protein specifically catalyzes the removal of signal peptides from prolipoproteins. {ECO:0000256|ARBA:ARBA00002830, ECO:0000256|HAMAP-Rule:MF_00161, ECO:0000256|RuleBase:RU000594}.	ACT_SITE 123; /evidence="ECO:0000256|HAMAP-Rule:MF_00161"; ACT_SITE 150; /evidence="ECO:0000256|HAMAP-Rule:MF_00161"								2	3	113	132	1	0	0	0	0	0	0	0	0	0	0	0	0	0	0	0	0	0	0	0	0	0	0	0
K0A2J5	K0A2J5	Replicase (Fragment)	Alphacoronavirus Perimyotis subflavus				exoribonuclease activity [GO:0004532]; methyltransferase activity [GO:0008168]														Orthornavirae	35	214	0	1	0	0	0	1	0	1	0	2	0	0	0	0	0	0	0	0	0	0	0	0	0	0	0	0
L7MFA5	L7MFA5	Putative integrin beta-like 1 (Fragment)	Rhipicephalus pulchellus (Yellow backed tick) (Dermacentor pulchellus)	Integrin	integrin-mediated signaling pathway [GO:0007229]																Metazoa	41	3	12	6	6	0	4	221	0	15	77	2	0	1	0	0	0	1	2	0	3	0	0	0	0	0	4	1
Q6JH40	Q6JH40	2'-O-methyltransferase (EC 2.7.7.48) (EC 3.4.19.12) (EC 3.4.22.69) (EC 3.6.4.12) (EC 3.6.4.13) (3C-like proteinase) (Growth factor-like peptide) (Guanine-N7 methyltransferase) (Helicase) (Host translation inhibitor nsp1) (Leader protein) (NendoU) (Non-structural protein 10) (Non-structural protein 2) (Non-structural protein 3) (Non-structural protein 4) (Non-structural protein 6) (Non-structural …	SARS coronavirus Sino3-11	ATP-binding;Activation of host autophagy by virus;Decay of host mRNAs by virus;Endonuclease;Eukaryotic host gene expression shutoff by virus;Eukaryotic host translation shutoff by virus;Exonuclease;Helicase;Host cytoplasm;Host gene expression shutoff by virus;Host mRNA suppression by virus;Host membrane;Host-virus interaction;Hydrolase;Inhibition of host ISG15 by virus;Inhibition of host NF-kappa…	induction by virus of catabolism of host mRNA [GO:0039595]; induction by virus of host autophagy [GO:0039520]; methylation [GO:0032259]; modulation by virus of host protein ubiquitination [GO:0039648]; suppression by virus of host ISG15 activity [GO:0039579]; suppression by virus of host NF-kappaB transcription factor activity [GO:0039644]; suppression by virus of host type I interferon-mediated …	endoplasmic reticulum-Golgi intermediate compartment [GO:0005793]; host cell endoplasmic reticulum-Golgi intermediate compartment [GO:0044172]; host cell membrane [GO:0033644]; host cell perinuclear region of cytoplasm [GO:0044220]; integral component of membrane [GO:0016021]	ATP binding [GO:0005524]; cysteine-type endopeptidase activity [GO:0004197]; DNA helicase activity [GO:0003678]; endonuclease activity [GO:0004519]; exoribonuclease activity [GO:0004532]; G-quadruplex RNA binding [GO:0002151]; methyltransferase activity [GO:0008168]; RNA-directed 5'-3' RNA polymerase activity [GO:0003968]; RNA helicase activity [GO:0003724]; single-stranded RNA binding [GO:000372…						FUNCTION: Forms a hexadecamer with nsp7 (8 subunits of each) that may participate in viral replication by acting as a primase. Alternatively, may synthesize substantially longer products than oligonucleotide primers. {ECO:0000256|ARBA:ARBA00002182}.; FUNCTION: Forms a hexadecamer with nsp8 (8 subunits of each) that may participate in viral replication by acting as a primase. Alternatively, may sy…								Orthornavirae	162	90	1	1	0	0	1	0	0	0	4	1	0	0	1	0	0	0	0	0	0	0	1	0	0	0	0	0
Q4SZ31	Q4SZ31	Chromosome undetermined SCAF11859, whole genome shotgun sequence (Fragment)	Tetraodon nigroviridis (Spotted green pufferfish) (Chelonodon nigroviridis)	Hydrolase;Metalloprotease;Protease;Zinc			metal ion binding [GO:0046872]; metallopeptidase activity [GO:0008237]														Metazoa	77	36	111	22	1	2	8	141	0	4	173	41	0	4	0	0	2	2	1	2	3	0	0	1	1	0	4	0
C5CQK8	C5CQK8	HtrA2 peptidase (EC 3.4.21.108)	Variovorax paradoxus (strain S110)	Hydrolase			serine-type endopeptidase activity [GO:0004252]															0	0	2	2	1	0	0	0	9	233	0	0	0	0	0	0	0	0	0	0	0	0	0	0	0	0	0	0
Q8X6M8	Q8X6M8	Protease 3 (EC 3.4.24.55) (Pitrilysin) (Protease III) (Protease pi)	Escherichia coli O157:H7	Hydrolase;Magnesium;Metal-binding;Metalloprotease;Periplasm;Protease;Reference proteome;Signal;Zinc		periplasmic space [GO:0042597]	metal ion binding [GO:0046872]; metalloendopeptidase activity [GO:0004222]	METAL 88; /note="Zinc"; /evidence="ECO:0000255|PROSITE-ProRule:PRU10096"; METAL 92; /note="Zinc"; /evidence="ECO:0000255|PROSITE-ProRule:PRU10096"; METAL 169; /note="Zinc"; /evidence="ECO:0000255|PROSITE-ProRule:PRU10096"			CATALYTIC ACTIVITY: Reaction=Preferential cleavage of 16-Tyr-|-Leu-17 and 25-Phe-|-Tyr-26 bonds of oxidized insulin B chain. Also acts on other substrates of Mw less than 7 kDa such as insulin and glucagon.; EC=3.4.24.55; Evidence={ECO:0000255|PROSITE-ProRule:PRU10096};		FUNCTION: Endopeptidase that degrades small peptides of less than 7 kDa, such as glucagon and insulin. {ECO:0000250}.	ACT_SITE 91; /note="Proton acceptor"; /evidence="ECO:0000255|PROSITE-ProRule:PRU10096"				COFACTOR: Name=Zn(2+); Xref=ChEBI:CHEBI:29105; Evidence={ECO:0000250}; Note=Binds 1 zinc ion per subunit. {ECO:0000250};				0	0	0	0	127	125	0	1	0	0	0	0	0	0	0	0	0	0	0	0	0	1	1	10	0	0	0	0
F2YJW5	F2YJW5	2'-O-methyltransferase (EC 2.7.7.48) (EC 3.4.19.12) (EC 3.4.22.69) (EC 3.6.4.12) (EC 3.6.4.13) (3C-like proteinase) (Growth factor-like peptide) (Guanine-N7 methyltransferase) (Helicase) (Host translation inhibitor nsp1) (Leader protein) (NendoU) (Non-structural protein 10) (Non-structural protein 2) (Non-structural protein 3) (Non-structural protein 4) (Non-structural protein 6) (Non-structural …	SARS coronavirus MA15	ATP-binding;Activation of host autophagy by virus;Decay of host mRNAs by virus;Endonuclease;Eukaryotic host gene expression shutoff by virus;Eukaryotic host translation shutoff by virus;Exonuclease;Helicase;Host cytoplasm;Host gene expression shutoff by virus;Host mRNA suppression by virus;Host membrane;Host-virus interaction;Hydrolase;Inhibition of host ISG15 by virus;Inhibition of host NF-kappa…	induction by virus of catabolism of host mRNA [GO:0039595]; induction by virus of host autophagy [GO:0039520]; methylation [GO:0032259]; modulation by virus of host protein ubiquitination [GO:0039648]; suppression by virus of host ISG15 activity [GO:0039579]; suppression by virus of host NF-kappaB transcription factor activity [GO:0039644]; suppression by virus of host type I interferon-mediated …	endoplasmic reticulum-Golgi intermediate compartment [GO:0005793]; host cell endoplasmic reticulum-Golgi intermediate compartment [GO:0044172]; host cell membrane [GO:0033644]; host cell perinuclear region of cytoplasm [GO:0044220]; integral component of membrane [GO:0016021]	ATP binding [GO:0005524]; cysteine-type endopeptidase activity [GO:0004197]; DNA helicase activity [GO:0003678]; endonuclease activity [GO:0004519]; exoribonuclease activity [GO:0004532]; G-quadruplex RNA binding [GO:0002151]; methyltransferase activity [GO:0008168]; RNA-directed 5'-3' RNA polymerase activity [GO:0003968]; RNA helicase activity [GO:0003724]; single-stranded RNA binding [GO:000372…						FUNCTION: Forms a hexadecamer with nsp7 (8 subunits of each) that may participate in viral replication by acting as a primase. Alternatively, may synthesize substantially longer products than oligonucleotide primers. {ECO:0000256|ARBA:ARBA00002182}.; FUNCTION: Forms a hexadecamer with nsp8 (8 subunits of each) that may participate in viral replication by acting as a primase. Alternatively, may sy…								Orthornavirae	140	82	7	3	0	0	0	0	0	11	1	0	0	0	0	0	0	0	0	0	0	0	0	0	0	0	1	0
K7W7H5	K7W7H5	Polymerase protein (Fragment)	Equine infectious anemia virus	Coiled coil;Endonuclease;Hydrolase;Nuclease;Nucleotidyltransferase;RNA-directed DNA polymerase;Transferase			endonuclease activity [GO:0004519]; RNA-directed DNA polymerase activity [GO:0003964]														Pararnavirae	2	1	14	29	59	119	0	0	0	5	0	0	0	0	0	0	0	0	0	0	0	0	0	0	0	0	0	0
E0ZN43	E0ZN43	2'-O-methyltransferase (EC 2.7.7.48) (EC 3.4.19.12) (EC 3.4.22.69) (EC 3.6.4.12) (EC 3.6.4.13) (3C-like proteinase) (Growth factor-like peptide) (Guanine-N7 methyltransferase) (Helicase) (Host translation inhibitor nsp1) (Leader protein) (NendoU) (Non-structural protein 10) (Non-structural protein 2) (Non-structural protein 3) (Non-structural protein 4) (Non-structural protein 6) (Non-structural …	Bat coronavirus HKU9-5-2	ATP-binding;Activation of host autophagy by virus;Decay of host mRNAs by virus;Endonuclease;Eukaryotic host gene expression shutoff by virus;Eukaryotic host translation shutoff by virus;Exonuclease;Helicase;Host cytoplasm;Host gene expression shutoff by virus;Host mRNA suppression by virus;Host membrane;Host-virus interaction;Hydrolase;Inhibition of host ISG15 by virus;Inhibition of host NF-kappa…	induction by virus of catabolism of host mRNA [GO:0039595]; induction by virus of host autophagy [GO:0039520]; methylation [GO:0032259]; modulation by virus of host protein ubiquitination [GO:0039648]; suppression by virus of host ISG15 activity [GO:0039579]; suppression by virus of host NF-kappaB transcription factor activity [GO:0039644]; suppression by virus of host type I interferon-mediated …	endoplasmic reticulum-Golgi intermediate compartment [GO:0005793]; host cell endoplasmic reticulum-Golgi intermediate compartment [GO:0044172]; host cell membrane [GO:0033644]; host cell perinuclear region of cytoplasm [GO:0044220]; integral component of membrane [GO:0016021]	ATP binding [GO:0005524]; cysteine-type endopeptidase activity [GO:0004197]; DNA helicase activity [GO:0003678]; endonuclease activity [GO:0004519]; exoribonuclease activity [GO:0004532]; G-quadruplex RNA binding [GO:0002151]; methyltransferase activity [GO:0008168]; RNA-directed 5'-3' RNA polymerase activity [GO:0003968]; RNA helicase activity [GO:0003724]; single-stranded RNA binding [GO:000372…						FUNCTION: Forms a hexadecamer with nsp7 (8 subunits of each) that may participate in viral replication by acting as a primase. Alternatively, may synthesize substantially longer products than oligonucleotide primers. {ECO:0000256|ARBA:ARBA00002182}.; FUNCTION: Forms a hexadecamer with nsp8 (8 subunits of each) that may participate in viral replication by acting as a primase. Alternatively, may sy…								Orthornavirae	84	140	2	4	0	0	0	0	0	0	1	0	0	0	1	0	0	0	0	0	0	0	0	0	0	0	0	5
P0C6Y0	P0C6Y0	Replicase polyprotein 1ab (pp1ab) (ORF1ab polyprotein) [Cleaved into: Host translation inhibitor nsp1 (nsp1) (p28); Non-structural protein 2 (nsp2) (p65); Papain-like proteinase (PL-PRO) (EC 3.4.19.12) (EC 3.4.22.69) (Non-structural protein 3) (nsp3) (p210); Non-structural protein 4 (nsp4) (Peptide HD2) (p44); 3C-like proteinase (3CL-PRO) (3CLp) (EC 3.4.22.-) (M-PRO) (nsp5) (p27); Non-structural …	Murine coronavirus (strain JHM) (MHV-JHM) (Murine hepatitis virus)	ATP-binding;Activation of host autophagy by virus;Decay of host mRNAs by virus;Endonuclease;Eukaryotic host gene expression shutoff by virus;Eukaryotic host translation shutoff by virus;Exonuclease;Helicase;Host cytoplasm;Host gene expression shutoff by virus;Host mRNA suppression by virus;Host membrane;Host-virus interaction;Hydrolase;Inhibition of host ISG15 by virus;Inhibition of host NF-kappa…	induction by virus of catabolism of host mRNA [GO:0039595]; induction by virus of host autophagy [GO:0039520]; methylation [GO:0032259]; modulation by virus of host protein ubiquitination [GO:0039648]; suppression by virus of host ISG15 activity [GO:0039579]; suppression by virus of host NF-kappaB transcription factor activity [GO:0039644]; suppression by virus of host type I interferon-mediated …	host cell endoplasmic reticulum-Golgi intermediate compartment [GO:0044172]; host cell membrane [GO:0033644]; host cell perinuclear region of cytoplasm [GO:0044220]; integral component of membrane [GO:0016021]	ATP binding [GO:0005524]; cysteine-type endopeptidase activity [GO:0004197]; DNA helicase activity [GO:0003678]; endonuclease activity [GO:0004519]; exoribonuclease activity [GO:0004532]; methyltransferase activity [GO:0008168]; RNA-directed 5'-3' RNA polymerase activity [GO:0003968]; RNA helicase activity [GO:0003724]; single-stranded RNA binding [GO:0003727]; thiol-dependent deubiquitinase [GO:…	METAL 4397; /note="Zinc 1"; /evidence="ECO:0000255|PROSITE-ProRule:PRU01297"; METAL 4400; /note="Zinc 1"; /evidence="ECO:0000255|PROSITE-ProRule:PRU01297"; METAL 4406; /note="Zinc 1"; /evidence="ECO:0000255|PROSITE-ProRule:PRU01297"; METAL 4413; /note="Zinc 1"; /evidence="ECO:0000255|PROSITE-ProRule:PRU01297"; METAL 4439; /note="Zinc 2"; /evidence="ECO:0000255|PROSITE-ProRule:PRU01297"; METAL 444…	NP_BIND 5669..5676; /note="ATP"; /evidence="ECO:0000250"		CATALYTIC ACTIVITY: Reaction=a ribonucleoside 5'-triphosphate + RNA(n) = diphosphate + RNA(n+1); Xref=Rhea:RHEA:21248, Rhea:RHEA-COMP:11128, Rhea:RHEA-COMP:11129, ChEBI:CHEBI:33019, ChEBI:CHEBI:61557, ChEBI:CHEBI:83400; EC=2.7.7.48; Evidence={ECO:0000255|PROSITE-ProRule:PRU00539}; CATALYTIC ACTIVITY: Reaction=ATP + H2O = ADP + H(+) + phosphate; Xref=Rhea:RHEA:13065, ChEBI:CHEBI:15377, ChEBI:CHEBI…		FUNCTION: The replicase polyprotein of coronaviruses is a multifunctional protein: it contains the activities necessary for the transcription of negative stranded RNA, leader RNA, subgenomic mRNAs and progeny virion RNA as well as proteinases responsible for the cleavage of the polyprotein into functional products. {ECO:0000250|UniProtKB:P0C6X7}.; FUNCTION: [Host translation inhibitor nsp1]: Inhi…	ACT_SITE 1120; /note="For PL1-PRO activity"; /evidence="ECO:0000255|PROSITE-ProRule:PRU00444"; ACT_SITE 1271; /note="For PL1-PRO activity"; /evidence="ECO:0000255|PROSITE-ProRule:PRU00444"; ACT_SITE 1715; /note="For PL2-PRO activity"; /evidence="ECO:0000255|PROSITE-ProRule:PRU00444"; ACT_SITE 1872; /note="For PL2-PRO activity"; /evidence="ECO:0000255|PROSITE-ProRule:PRU00444"; ACT_SITE 3377; /not…							Orthornavirae	61	140	1	26	0	0	0	0	0	0	3	0	0	0	0	0	0	0	0	0	0	0	0	0	0	0	0	1
F2UK00	F2UK00	Alpha-galactosidase (EC 3.2.1.22) (Melibiase)	Salpingoeca rosetta (strain ATCC 50818 / BSB-021)	Disulfide bond;Glycosidase;Hydrolase;Reference proteome;Signal	carbohydrate metabolic process [GO:0005975]		raffinose alpha-galactosidase activity [GO:0052692]				CATALYTIC ACTIVITY: Reaction=Hydrolysis of terminal, non-reducing alpha-D-galactose residues in alpha-D-galactosides, including galactose oligosaccharides, galactomannans and galactolipids.; EC=3.2.1.22; Evidence={ECO:0000256|ARBA:ARBA00001255, ECO:0000256|RuleBase:RU361168};											17	2	23	0	1	0	9	237	0	3	94	6	0	0	0	0	0	0	0	0	0	0	1	0	0	0	2	0
B8Q8T5	B8Q8T5	2'-O-methyltransferase (EC 2.7.7.48) (EC 3.4.19.12) (EC 3.4.22.69) (EC 3.6.4.12) (EC 3.6.4.13) (3C-like proteinase) (Growth factor-like peptide) (Guanine-N7 methyltransferase) (Helicase) (Host translation inhibitor nsp1) (Leader protein) (NendoU) (Non-structural protein 10) (Non-structural protein 2) (Non-structural protein 3) (Non-structural protein 4) (Non-structural protein 6) (Non-structural …	SARS coronavirus BJ182-4	ATP-binding;Activation of host autophagy by virus;Decay of host mRNAs by virus;Endonuclease;Eukaryotic host gene expression shutoff by virus;Eukaryotic host translation shutoff by virus;Exonuclease;Helicase;Host cytoplasm;Host gene expression shutoff by virus;Host mRNA suppression by virus;Host membrane;Host-virus interaction;Hydrolase;Inhibition of host ISG15 by virus;Inhibition of host NF-kappa…	induction by virus of catabolism of host mRNA [GO:0039595]; induction by virus of host autophagy [GO:0039520]; methylation [GO:0032259]; modulation by virus of host protein ubiquitination [GO:0039648]; suppression by virus of host ISG15 activity [GO:0039579]; suppression by virus of host NF-kappaB transcription factor activity [GO:0039644]; suppression by virus of host type I interferon-mediated …	endoplasmic reticulum-Golgi intermediate compartment [GO:0005793]; host cell endoplasmic reticulum-Golgi intermediate compartment [GO:0044172]; host cell membrane [GO:0033644]; host cell perinuclear region of cytoplasm [GO:0044220]; integral component of membrane [GO:0016021]	ATP binding [GO:0005524]; cysteine-type endopeptidase activity [GO:0004197]; DNA helicase activity [GO:0003678]; endonuclease activity [GO:0004519]; exoribonuclease activity [GO:0004532]; G-quadruplex RNA binding [GO:0002151]; methyltransferase activity [GO:0008168]; RNA-directed 5'-3' RNA polymerase activity [GO:0003968]; RNA helicase activity [GO:0003724]; single-stranded RNA binding [GO:000372…						FUNCTION: Forms a hexadecamer with nsp7 (8 subunits of each) that may participate in viral replication by acting as a primase. Alternatively, may synthesize substantially longer products than oligonucleotide primers. {ECO:0000256|ARBA:ARBA00002182}.; FUNCTION: Forms a hexadecamer with nsp8 (8 subunits of each) that may participate in viral replication by acting as a primase. Alternatively, may sy…								Orthornavirae	101	104	10	8	0	0	0	0	0	1	0	0	0	0	0	0	0	0	0	0	0	0	0	0	0	0	0	1
E2E2M9	E2E2M9	Exoribonuclease H (EC 2.7.7.49) (EC 3.1.13.2) (EC 3.1.26.13) (Integrase) (Pol polyprotein) (Protease) (Retropepsin) (Reverse transcriptase/ribonuclease H) (Fragment)	Equine infectious anemia virus	Aspartyl protease;Coiled coil;DNA integration;DNA recombination;DNA-binding;Endonuclease;Hydrolase;Metal-binding;Multifunctional enzyme;Nuclease;Nucleotidyltransferase;Protease;RNA-directed DNA polymerase;Transferase;Viral genome integration;Virus entry into host cell;Zinc;Zinc-finger	DNA integration [GO:0015074]; DNA recombination [GO:0006310]; establishment of integrated proviral latency [GO:0075713]; viral entry into host cell [GO:0046718]; viral genome integration into host DNA [GO:0044826]		aspartic-type endopeptidase activity [GO:0004190]; DNA binding [GO:0003677]; exoribonuclease H activity [GO:0004533]; RNA-directed DNA polymerase activity [GO:0003964]; RNA-DNA hybrid ribonuclease activity [GO:0004523]; zinc ion binding [GO:0008270]				CATALYTIC ACTIVITY: Reaction=3'-end directed exonucleolytic cleavage of viral RNA-DNA hybrid.; EC=3.1.13.2; Evidence={ECO:0000256|ARBA:ARBA00000379}; CATALYTIC ACTIVITY: Reaction=Endohydrolysis of RNA in RNA/DNA hybrids. Three different cleavage modes: 1. sequence-specific internal cleavage of RNA. Human immunodeficiency virus type 1 and Moloney murine leukemia virus enzymes prefer to cleave the …	DNA_BIND 1084..1132; /note="Integrase-type"; /evidence="ECO:0000256|PROSITE-ProRule:PRU00506"	FUNCTION: During replicative cycle of retroviruses, the reverse-transcribed viral DNA is integrated into the host chromosome by the viral integrase enzyme. RNase H activity is associated with the reverse transcriptase. {ECO:0000256|ARBA:ARBA00023429}.								Pararnavirae	1	2	32	10	44	25	0	101	0	10	2	0	0	0	0	0	0	0	0	0	0	0	0	0	0	0	0	0
E2E2H6	E2E2H6	Exoribonuclease H (EC 2.7.7.49) (EC 3.1.13.2) (EC 3.1.26.13) (Integrase) (Pol polyprotein) (Protease) (Retropepsin) (Reverse transcriptase/ribonuclease H) (Fragment)	Equine infectious anemia virus	Aspartyl protease;Coiled coil;DNA integration;DNA recombination;DNA-binding;Endonuclease;Hydrolase;Metal-binding;Multifunctional enzyme;Nuclease;Nucleotidyltransferase;Protease;RNA-directed DNA polymerase;Transferase;Viral genome integration;Virus entry into host cell;Zinc;Zinc-finger	DNA integration [GO:0015074]; DNA recombination [GO:0006310]; establishment of integrated proviral latency [GO:0075713]; viral entry into host cell [GO:0046718]; viral genome integration into host DNA [GO:0044826]		aspartic-type endopeptidase activity [GO:0004190]; DNA binding [GO:0003677]; exoribonuclease H activity [GO:0004533]; RNA-directed DNA polymerase activity [GO:0003964]; RNA-DNA hybrid ribonuclease activity [GO:0004523]; zinc ion binding [GO:0008270]				CATALYTIC ACTIVITY: Reaction=3'-end directed exonucleolytic cleavage of viral RNA-DNA hybrid.; EC=3.1.13.2; Evidence={ECO:0000256|ARBA:ARBA00000379}; CATALYTIC ACTIVITY: Reaction=Endohydrolysis of RNA in RNA/DNA hybrids. Three different cleavage modes: 1. sequence-specific internal cleavage of RNA. Human immunodeficiency virus type 1 and Moloney murine leukemia virus enzymes prefer to cleave the …	DNA_BIND 1084..1132; /note="Integrase-type"; /evidence="ECO:0000256|PROSITE-ProRule:PRU00506"	FUNCTION: During replicative cycle of retroviruses, the reverse-transcribed viral DNA is integrated into the host chromosome by the viral integrase enzyme. RNase H activity is associated with the reverse transcriptase. {ECO:0000256|ARBA:ARBA00023429}.								Pararnavirae	1	1	30	50	42	83	0	11	0	7	3	0	0	0	0	0	0	0	0	0	0	0	0	0	0	0	0	0
G8H305	G8H305	Nonstructural protein 14 (Fragment)	Severe acute respiratory syndrome coronavirus (SARS-CoV)				exoribonuclease activity [GO:0004532]; methyltransferase activity [GO:0008168]														Orthornavirae	145	73	7	3	0	0	0	0	0	0	5	3	0	0	0	0	0	0	0	0	0	0	0	0	0	0	0	0
H9CHT8	H9CHT8	2'-O-methyltransferase (EC 2.7.7.48) (EC 3.4.19.12) (EC 3.4.22.69) (EC 3.6.4.12) (EC 3.6.4.13) (3C-like proteinase) (Growth factor-like peptide) (Guanine-N7 methyltransferase) (Helicase) (Host translation inhibitor nsp1) (Leader protein) (NendoU) (Non-structural protein 10) (Non-structural protein 2) (Non-structural protein 3) (Non-structural protein 4) (Non-structural protein 6) (Non-structural …	SARS coronavirus HKU-39849	ATP-binding;Activation of host autophagy by virus;Decay of host mRNAs by virus;Endonuclease;Eukaryotic host gene expression shutoff by virus;Eukaryotic host translation shutoff by virus;Exonuclease;Helicase;Host cytoplasm;Host gene expression shutoff by virus;Host mRNA suppression by virus;Host membrane;Host-virus interaction;Hydrolase;Inhibition of host ISG15 by virus;Inhibition of host NF-kappa…	induction by virus of catabolism of host mRNA [GO:0039595]; induction by virus of host autophagy [GO:0039520]; methylation [GO:0032259]; modulation by virus of host protein ubiquitination [GO:0039648]; suppression by virus of host ISG15 activity [GO:0039579]; suppression by virus of host NF-kappaB transcription factor activity [GO:0039644]; suppression by virus of host type I interferon-mediated …	endoplasmic reticulum-Golgi intermediate compartment [GO:0005793]; host cell endoplasmic reticulum-Golgi intermediate compartment [GO:0044172]; host cell membrane [GO:0033644]; host cell perinuclear region of cytoplasm [GO:0044220]; integral component of membrane [GO:0016021]	ATP binding [GO:0005524]; cysteine-type endopeptidase activity [GO:0004197]; DNA helicase activity [GO:0003678]; endonuclease activity [GO:0004519]; exoribonuclease activity [GO:0004532]; G-quadruplex RNA binding [GO:0002151]; methyltransferase activity [GO:0008168]; RNA-directed 5'-3' RNA polymerase activity [GO:0003968]; RNA helicase activity [GO:0003724]; single-stranded RNA binding [GO:000372…						FUNCTION: Forms a hexadecamer with nsp7 (8 subunits of each) that may participate in viral replication by acting as a primase. Alternatively, may synthesize substantially longer products than oligonucleotide primers. {ECO:0000256|ARBA:ARBA00002182}.; FUNCTION: Forms a hexadecamer with nsp8 (8 subunits of each) that may participate in viral replication by acting as a primase. Alternatively, may sy…								Orthornavirae	118	81	14	7	0	0	0	0	0	3	1	0	0	0	1	0	0	0	0	0	0	0	0	0	0	0	0	0
J2JW24	J2JW24	Serine protease, S9A family peptidase	Variovorax sp. CF313	Hydrolase;Protease			serine-type endopeptidase activity [GO:0004252]															0	0	16	4	0	1	10	195	0	0	0	0	0	0	0	0	0	0	0	0	0	0	1	6	0	0	0	4
G1LMA9	G1LMA9	Deleted.																				1	0	217	0	1	0	0	0	1	0	0	0	0	0	0	0	0	0	0	0	0	0	0	1	0	0	0	0
T1XC26	T1XC26	Zinc metalloprotease (EC 3.4.24.-)	Variovorax paradoxus B4	Cell membrane;Hydrolase;Membrane;Metal-binding;Metalloprotease;Protease;Transmembrane;Transmembrane helix;Zinc		integral component of membrane [GO:0016021]; plasma membrane [GO:0005886]	metal ion binding [GO:0046872]; metalloendopeptidase activity [GO:0004222]											COFACTOR: Name=Zn(2+); Xref=ChEBI:CHEBI:29105; Evidence={ECO:0000256|ARBA:ARBA00001947, ECO:0000256|RuleBase:RU362031};				0	0	0	0	162	59	0	0	0	0	0	0	0	0	0	0	0	0	0	0	0	0	1	2	0	0	0	0
Q992K2	Q992K2	Exoribonuclease H (EC 2.7.7.49) (EC 3.1.13.2) (EC 3.1.26.13) (Integrase) (Pol polyprotein) (Protease) (Retropepsin) (Reverse transcriptase/ribonuclease H) (Fragment)	Equine infectious anemia virus	Aspartyl protease;Coiled coil;DNA integration;DNA recombination;DNA-binding;Endonuclease;Hydrolase;Metal-binding;Multifunctional enzyme;Nuclease;Nucleotidyltransferase;Protease;RNA-directed DNA polymerase;Transferase;Viral genome integration;Virus entry into host cell;Zinc;Zinc-finger	DNA integration [GO:0015074]; DNA recombination [GO:0006310]; establishment of integrated proviral latency [GO:0075713]; viral entry into host cell [GO:0046718]; viral genome integration into host DNA [GO:0044826]		aspartic-type endopeptidase activity [GO:0004190]; DNA binding [GO:0003677]; exoribonuclease H activity [GO:0004533]; RNA-directed DNA polymerase activity [GO:0003964]; RNA-DNA hybrid ribonuclease activity [GO:0004523]; zinc ion binding [GO:0008270]				CATALYTIC ACTIVITY: Reaction=3'-end directed exonucleolytic cleavage of viral RNA-DNA hybrid.; EC=3.1.13.2; Evidence={ECO:0000256|ARBA:ARBA00000379}; CATALYTIC ACTIVITY: Reaction=Endohydrolysis of RNA in RNA/DNA hybrids. Three different cleavage modes: 1. sequence-specific internal cleavage of RNA. Human immunodeficiency virus type 1 and Moloney murine leukemia virus enzymes prefer to cleave the …	DNA_BIND 1084..1132; /note="Integrase-type"; /evidence="ECO:0000256|PROSITE-ProRule:PRU00506"	FUNCTION: During replicative cycle of retroviruses, the reverse-transcribed viral DNA is integrated into the host chromosome by the viral integrase enzyme. RNase H activity is associated with the reverse transcriptase. {ECO:0000256|ARBA:ARBA00023429}.								Pararnavirae	1	2	31	97	47	26	0	0	0	14	0	0	0	0	0	0	0	0	0	0	0	0	0	0	0	0	0	0
P0C6X6	P0C6X6	Replicase polyprotein 1ab (pp1ab) (ORF1ab polyprotein) [Cleaved into: Host translation inhibitor nsp1 (nsp1) (p28); Non-structural protein 2 (nsp2) (p65); Papain-like proteinase (PL-PRO) (EC 3.4.19.12) (EC 3.4.22.69) (Non-structural protein 3) (nsp3) (p210); Non-structural protein 4 (nsp4) (Peptide HD2) (p44); 3C-like proteinase (3CL-PRO) (3CLp) (EC 3.4.22.-) (M-PRO) (nsp5) (p27); Non-structural …	Human coronavirus OC43 (HCoV-OC43)	ATP-binding;Activation of host autophagy by virus;Decay of host mRNAs by virus;Endonuclease;Eukaryotic host gene expression shutoff by virus;Eukaryotic host translation shutoff by virus;Exonuclease;Helicase;Host cytoplasm;Host gene expression shutoff by virus;Host mRNA suppression by virus;Host membrane;Host-virus interaction;Hydrolase;Inhibition of host ISG15 by virus;Inhibition of host NF-kappa…	induction by virus of catabolism of host mRNA [GO:0039595]; induction by virus of host autophagy [GO:0039520]; methylation [GO:0032259]; modulation by virus of host protein ubiquitination [GO:0039648]; suppression by virus of host ISG15 activity [GO:0039579]; suppression by virus of host NF-kappaB transcription factor activity [GO:0039644]; suppression by virus of host type I interferon-mediated …	host cell endoplasmic reticulum-Golgi intermediate compartment [GO:0044172]; host cell membrane [GO:0033644]; host cell perinuclear region of cytoplasm [GO:0044220]; integral component of membrane [GO:0016021]	ATP binding [GO:0005524]; cysteine-type endopeptidase activity [GO:0004197]; DNA helicase activity [GO:0003678]; endonuclease activity [GO:0004519]; exoribonuclease activity [GO:0004532]; methyltransferase activity [GO:0008168]; RNA-directed 5'-3' RNA polymerase activity [GO:0003968]; RNA helicase activity [GO:0003724]; single-stranded RNA binding [GO:0003727]; thiol-dependent deubiquitinase [GO:…	METAL 4306; /note="Zinc 1"; /evidence="ECO:0000255|PROSITE-ProRule:PRU01297"; METAL 4309; /note="Zinc 1"; /evidence="ECO:0000255|PROSITE-ProRule:PRU01297"; METAL 4315; /note="Zinc 1"; /evidence="ECO:0000255|PROSITE-ProRule:PRU01297"; METAL 4322; /note="Zinc 1"; /evidence="ECO:0000255|PROSITE-ProRule:PRU01297"; METAL 4348; /note="Zinc 2"; /evidence="ECO:0000255|PROSITE-ProRule:PRU01297"; METAL 435…	NP_BIND 5578..5585; /note="ATP"; /evidence="ECO:0000250"		CATALYTIC ACTIVITY: Reaction=a ribonucleoside 5'-triphosphate + RNA(n) = diphosphate + RNA(n+1); Xref=Rhea:RHEA:21248, Rhea:RHEA-COMP:11128, Rhea:RHEA-COMP:11129, ChEBI:CHEBI:33019, ChEBI:CHEBI:61557, ChEBI:CHEBI:83400; EC=2.7.7.48; Evidence={ECO:0000255|PROSITE-ProRule:PRU00539}; CATALYTIC ACTIVITY: Reaction=ATP + H2O = ADP + H(+) + phosphate; Xref=Rhea:RHEA:13065, ChEBI:CHEBI:15377, ChEBI:CHEBI…		FUNCTION: The replicase polyprotein of coronaviruses is a multifunctional protein: it contains the activities necessary for the transcription of negative stranded RNA, leader RNA, subgenomic mRNAs and progeny virion RNA as well as proteinases responsible for the cleavage of the polyprotein into functional products. {ECO:0000250|UniProtKB:P0C6X7}.; FUNCTION: [Host translation inhibitor nsp1]: Inhi…	ACT_SITE 1074; /note="For PL1-PRO activity"; /evidence="ECO:0000255|PROSITE-ProRule:PRU00444"; ACT_SITE 1225; /note="For PL1-PRO activity"; /evidence="ECO:0000255|PROSITE-ProRule:PRU00444"; ACT_SITE 1671; /note="For PL2-PRO activity"; /evidence="ECO:0000255|PROSITE-ProRule:PRU00444"; ACT_SITE 1828; /note="For PL2-PRO activity"; /evidence="ECO:0000255|PROSITE-ProRule:PRU00444"; ACT_SITE 3287; /not…							Orthornavirae	9	208	0	0	1	0	0	0	0	0	0	1	0	0	0	0	0	0	0	0	0	0	0	0	0	0	0	0
K4JZT2	K4JZT2	3C-like proteinase (EC 2.7.7.48) (EC 3.4.19.12) (EC 3.6.4.12) (EC 3.6.4.13) (Exoribonuclease) (Growth factor-like peptide) (Helicase) (M-PRO) (NendoU) (Non-structural protein 1) (Non-structural protein 10) (Non-structural protein 2) (Non-structural protein 3) (Non-structural protein 4) (Non-structural protein 6) (Non-structural protein 7) (Non-structural protein 8) (Non-structural protein 9) (ORF…	Rousettus bat coronavirus HKU10	ATP-binding;Activation of host autophagy by virus;Endonuclease;Exonuclease;Helicase;Host cytoplasm;Host membrane;Host-virus interaction;Hydrolase;Inhibition of host IRF3 by virus;Inhibition of host RLR pathway by virus;Inhibition of host innate immune response by virus;Membrane;Metal-binding;Methyltransferase;Modulation of host ubiquitin pathway by viral deubiquitinase;Modulation of host ubiquiti…	induction by virus of host autophagy [GO:0039520]; methylation [GO:0032259]; modulation by virus of host protein ubiquitination [GO:0039648]; suppression by virus of host IRF3 activity [GO:0039548]; transcription, DNA-templated [GO:0006351]; viral protein processing [GO:0019082]; viral RNA genome replication [GO:0039694]	endoplasmic reticulum-Golgi intermediate compartment [GO:0005793]; host cell endoplasmic reticulum-Golgi intermediate compartment [GO:0044172]; host cell membrane [GO:0033644]; host cell perinuclear region of cytoplasm [GO:0044220]; integral component of membrane [GO:0016021]	ATP binding [GO:0005524]; cysteine-type endopeptidase activity [GO:0004197]; DNA helicase activity [GO:0003678]; endonuclease activity [GO:0004519]; exoribonuclease activity [GO:0004532]; methyltransferase activity [GO:0008168]; RNA binding [GO:0003723]; RNA-directed 5'-3' RNA polymerase activity [GO:0003968]; RNA helicase activity [GO:0003724]; thiol-dependent deubiquitinase [GO:0004843]; zinc i…				CATALYTIC ACTIVITY: Reaction=ATP + H2O = ADP + H(+) + phosphate; Xref=Rhea:RHEA:13065, ChEBI:CHEBI:15377, ChEBI:CHEBI:15378, ChEBI:CHEBI:30616, ChEBI:CHEBI:43474, ChEBI:CHEBI:456216; EC=3.6.4.12; Evidence={ECO:0000256|ARBA:ARBA00001665}; CATALYTIC ACTIVITY: Reaction=ATP + H2O = ADP + H(+) + phosphate; Xref=Rhea:RHEA:13065, ChEBI:CHEBI:15377, ChEBI:CHEBI:15378, ChEBI:CHEBI:30616, ChEBI:CHEBI:43474…		FUNCTION: NendoU is a Mn(2+)-dependent, uridylate-specific enzyme, which leaves 2'-3'-cyclic phosphates 5' to the cleaved bond. {ECO:0000256|ARBA:ARBA00002136}.; FUNCTION: Nsp7-nsp8 hexadecamer may possibly confer processivity to the polymerase, maybe by binding to dsRNA or by producing primers utilized by the latter. {ECO:0000256|ARBA:ARBA00002928}.; FUNCTION: Nsp9 is a ssRNA-binding protein. {E…								Orthornavirae	46	165	1	3	0	0	0	0	0	2	0	2	0	0	0	0	0	0	0	0	0	0	0	0	0	0	0	0
P0C6X1	P0C6X1	Replicase polyprotein 1ab (pp1ab) (ORF1ab polyprotein) [Cleaved into: Non-structural protein 1 (nsp1) (p9); Non-structural protein 2 (nsp2) (p87); Non-structural protein 3 (nsp3) (EC 3.4.19.12) (EC 3.4.22.-) (PL1-PRO/PL2-PRO) (PLP1/PLP2) (Papain-like proteinases 1/2) (p195); Non-structural protein 4 (nsp4) (Peptide HD2); 3C-like proteinase (3CL-PRO) (3CLp) (EC 3.4.22.-) (M-PRO) (nsp5) (p34); Non-…	Human coronavirus 229E (HCoV-229E)	3D-structure;ATP-binding;Activation of host autophagy by virus;Endonuclease;Exonuclease;Helicase;Host cytoplasm;Host membrane;Host-virus interaction;Hydrolase;Inhibition of host IRF3 by virus;Inhibition of host RLR pathway by virus;Inhibition of host innate immune response by virus;Membrane;Metal-binding;Methyltransferase;Modulation of host ubiquitin pathway by viral deubiquitinase;Modulation of …	induction by virus of host autophagy [GO:0039520]; methylation [GO:0032259]; modulation by virus of host protein ubiquitination [GO:0039648]; suppression by virus of host IRF3 activity [GO:0039548]; transcription, DNA-templated [GO:0006351]; viral protein processing [GO:0019082]; viral RNA genome replication [GO:0039694]	host cell endoplasmic reticulum-Golgi intermediate compartment [GO:0044172]; host cell membrane [GO:0033644]; host cell perinuclear region of cytoplasm [GO:0044220]; integral component of membrane [GO:0016021]	ATP binding [GO:0005524]; cysteine-type endopeptidase activity [GO:0004197]; DNA helicase activity [GO:0003678]; endonuclease activity [GO:0004519]; exoribonuclease activity [GO:0004532]; identical protein binding [GO:0042802]; methyltransferase activity [GO:0008168]; RNA binding [GO:0003723]; RNA-directed 5'-3' RNA polymerase activity [GO:0003968]; RNA helicase activity [GO:0003724]; thiol-depen…	METAL 4007; /note="Zinc 1"; /evidence="ECO:0000255|PROSITE-ProRule:PRU01297"; METAL 4010; /note="Zinc 1"; /evidence="ECO:0000255|PROSITE-ProRule:PRU01297"; METAL 4016; /note="Zinc 1"; /evidence="ECO:0000255|PROSITE-ProRule:PRU01297"; METAL 4023; /note="Zinc 1"; /evidence="ECO:0000255|PROSITE-ProRule:PRU01297"; METAL 4049; /note="Zinc 2"; /evidence="ECO:0000255|PROSITE-ProRule:PRU01297"; METAL 405…	NP_BIND 5278..5285; /note="ATP"; /evidence="ECO:0000305"		CATALYTIC ACTIVITY: Reaction=Thiol-dependent hydrolysis of ester, thioester, amide, peptide and isopeptide bonds formed by the C-terminal Gly of ubiquitin (a 76-residue protein attached to proteins as an intracellular targeting signal).; EC=3.4.19.12; CATALYTIC ACTIVITY: Reaction=a ribonucleoside 5'-triphosphate + RNA(n) = diphosphate + RNA(n+1); Xref=Rhea:RHEA:21248, Rhea:RHEA-COMP:11128, Rhea:R…		FUNCTION: The replicase polyprotein of coronaviruses is a multifunctional protein: it contains the activities necessary for the transcription of negative stranded RNA, leader RNA, subgenomic mRNAs and progeny virion RNA as well as proteinases responsible for the cleavage of the polyprotein into functional products.; FUNCTION: The papain-like proteinase 1 (PLP1) and papain-like proteinase 2 (PLP2)…	ACT_SITE 1054; /note="For PL1-PRO activity"; /evidence="ECO:0000255|PROSITE-ProRule:PRU00444"; ACT_SITE 1205; /note="For PL1-PRO activity"; /evidence="ECO:0000255|PROSITE-ProRule:PRU00444"; ACT_SITE 1701; /note="For PL2-PRO activity"; /evidence="ECO:0000255|PROSITE-ProRule:PRU00444"; ACT_SITE 1863; /note="For PL2-PRO activity"; /evidence="ECO:0000255|PROSITE-ProRule:PRU00444"; ACT_SITE 3006; /not…							Orthornavirae	26	27	1	0	0	0	0	0	7	155	1	0	0	0	0	0	0	0	0	0	0	0	0	0	0	0	1	0
Q6R4P7	Q6R4P7	3C-like proteinase (EC 2.7.7.48) (EC 3.6.4.12) (EC 3.6.4.13) (Growth factor-like peptide) (Helicase) (M-PRO) (NendoU) (Non-structural protein 10) (Non-structural protein 2) (Non-structural protein 3) (Non-structural protein 4) (Non-structural protein 6) (Non-structural protein 7) (Non-structural protein 8) (Non-structural protein 9) (ORF1ab polyprotein) (Papain-like proteinase) (Peptide HD2) (RNA…	Infectious bronchitis virus	ATP-binding;Activation of host autophagy by virus;Endonuclease;Exonuclease;Helicase;Host cytoplasm;Host membrane;Host-virus interaction;Hydrolase;Membrane;Metal-binding;Methyltransferase;Nuclease;Nucleotide-binding;Nucleotidyltransferase;Protease;RNA-binding;RNA-directed RNA polymerase;Repeat;Ribosomal frameshifting;Thiol protease;Transferase;Transmembrane;Transmembrane helix;Viral RNA replicatio…	induction by virus of host autophagy [GO:0039520]; methylation [GO:0032259]; transcription, DNA-templated [GO:0006351]; viral protein processing [GO:0019082]; viral RNA genome replication [GO:0039694]	endoplasmic reticulum-Golgi intermediate compartment [GO:0005793]; host cell endoplasmic reticulum-Golgi intermediate compartment [GO:0044172]; host cell membrane [GO:0033644]; host cell perinuclear region of cytoplasm [GO:0044220]; integral component of membrane [GO:0016021]	ATP binding [GO:0005524]; cysteine-type endopeptidase activity [GO:0004197]; DNA helicase activity [GO:0003678]; endonuclease activity [GO:0004519]; exoribonuclease activity [GO:0004532]; methyltransferase activity [GO:0008168]; omega peptidase activity [GO:0008242]; RNA binding [GO:0003723]; RNA-directed 5'-3' RNA polymerase activity [GO:0003968]; RNA helicase activity [GO:0003724]; zinc ion bin…				CATALYTIC ACTIVITY: Reaction=ATP + H2O = ADP + H(+) + phosphate; Xref=Rhea:RHEA:13065, ChEBI:CHEBI:15377, ChEBI:CHEBI:15378, ChEBI:CHEBI:30616, ChEBI:CHEBI:43474, ChEBI:CHEBI:456216; EC=3.6.4.12; Evidence={ECO:0000256|ARBA:ARBA00001665}; CATALYTIC ACTIVITY: Reaction=ATP + H2O = ADP + H(+) + phosphate; Xref=Rhea:RHEA:13065, ChEBI:CHEBI:15377, ChEBI:CHEBI:15378, ChEBI:CHEBI:30616, ChEBI:CHEBI:43474…		FUNCTION: Nsp7-nsp8 hexadecamer may possibly confer processivity to the polymerase, maybe by binding to dsRNA or by producing primers utilized by the latter. {ECO:0000256|ARBA:ARBA00002928}.; FUNCTION: Nsp9 is a ssRNA-binding protein. {ECO:0000256|ARBA:ARBA00003140}.; FUNCTION: The papain-like proteinase (PL-PRO) is responsible for the cleavages located at the N-terminus of replicase polyprotein.…								Orthornavirae	0	207	0	5	0	0	0	0	0	0	0	1	0	0	0	0	0	0	0	0	0	0	0	0	0	0	0	0
Q98VG9	Q98VG9	Replicase polyprotein 1ab (pp1ab) (ORF1ab polyprotein) [Cleaved into: Non-structural protein 1 (nsp1); Non-structural protein 2 (nsp2); Non-structural protein 3 (nsp3) (EC 3.4.19.12) (EC 3.4.22.-) (PL1-PRO/PL2-PRO) (PLP1/PLP2) (Papain-like proteinases 1/2) (p195); Non-structural protein 4 (nsp4) (Peptide HD2); 3C-like proteinase (3CL-PRO) (3CLp) (EC 3.4.22.-) (M-PRO) (nsp5); Non-structural protei…	Feline coronavirus (strain FIPV WSU-79/1146) (FCoV)	3D-structure;ATP-binding;Activation of host autophagy by virus;Endonuclease;Exonuclease;Helicase;Host cytoplasm;Host membrane;Host-virus interaction;Hydrolase;Inhibition of host IRF3 by virus;Inhibition of host RLR pathway by virus;Inhibition of host innate immune response by virus;Membrane;Metal-binding;Methyltransferase;Modulation of host ubiquitin pathway by viral deubiquitinase;Modulation of …	induction by virus of host autophagy [GO:0039520]; methylation [GO:0032259]; modulation by virus of host protein ubiquitination [GO:0039648]; suppression by virus of host IRF3 activity [GO:0039548]; transcription, DNA-templated [GO:0006351]; viral genome replication [GO:0019079]; viral protein processing [GO:0019082]	host cell endoplasmic reticulum-Golgi intermediate compartment [GO:0044172]; host cell membrane [GO:0033644]; host cell perinuclear region of cytoplasm [GO:0044220]; integral component of membrane [GO:0016021]	ATP binding [GO:0005524]; cysteine-type endopeptidase activity [GO:0004197]; DNA helicase activity [GO:0003678]; endonuclease activity [GO:0004519]; exoribonuclease activity [GO:0004532]; methyltransferase activity [GO:0008168]; RNA binding [GO:0003723]; RNA-directed 5'-3' RNA polymerase activity [GO:0003968]; RNA helicase activity [GO:0003724]; thiol-dependent deubiquitinase [GO:0004843]; zinc i…	METAL 3962; /note="Zinc 1"; /evidence="ECO:0000255|PROSITE-ProRule:PRU01297"; METAL 3965; /note="Zinc 1"; /evidence="ECO:0000255|PROSITE-ProRule:PRU01297"; METAL 3971; /note="Zinc 1"; /evidence="ECO:0000255|PROSITE-ProRule:PRU01297"; METAL 3978; /note="Zinc 1"; /evidence="ECO:0000255|PROSITE-ProRule:PRU01297"; METAL 4004; /note="Zinc 2"; /evidence="ECO:0000255|PROSITE-ProRule:PRU01297"; METAL 400…	NP_BIND 5235..5242; /note="ATP"; /evidence="ECO:0000250"		CATALYTIC ACTIVITY: Reaction=Thiol-dependent hydrolysis of ester, thioester, amide, peptide and isopeptide bonds formed by the C-terminal Gly of ubiquitin (a 76-residue protein attached to proteins as an intracellular targeting signal).; EC=3.4.19.12; CATALYTIC ACTIVITY: Reaction=a ribonucleoside 5'-triphosphate + RNA(n) = diphosphate + RNA(n+1); Xref=Rhea:RHEA:21248, Rhea:RHEA-COMP:11128, Rhea:R…		FUNCTION: The replicase polyprotein of coronaviruses is a multifunctional protein: it contains the activities necessary for the transcription of negative stranded RNA, leader RNA, subgenomic mRNAs and progeny virion RNA as well as proteinases responsible for the cleavage of the polyprotein into functional products.; FUNCTION: The papain-like proteinase 1 (PLP1) and papain-like proteinase 2 (PLP2)…	ACT_SITE 1117; /note="For PL1-PRO activity"; /evidence="ECO:0000255|PROSITE-ProRule:PRU00444"; ACT_SITE 1268; /note="For PL1-PRO activity"; /evidence="ECO:0000255|PROSITE-ProRule:PRU00444"; ACT_SITE 1599; /note="For PL2-PRO activity"; /evidence="ECO:0000255|PROSITE-ProRule:PRU00444"; ACT_SITE 1752; /note="For PL2-PRO activity"; /evidence="ECO:0000255|PROSITE-ProRule:PRU00444"; ACT_SITE 2944; /not…							Orthornavirae	13	180	1	14	0	0	0	0	0	1	0	2	0	0	0	0	0	0	0	0	0	0	0	0	0	0	0	0
H9BQZ9	H9BQZ9	3C-like proteinase (EC 2.7.7.48) (EC 3.6.4.12) (EC 3.6.4.13) (Growth factor-like peptide) (Helicase) (NendoU) (Non-structural protein 10) (Non-structural protein 2) (Non-structural protein 3) (Non-structural protein 4) (Non-structural protein 6) (Non-structural protein 7) (Non-structural protein 8) (Non-structural protein 9) (ORF1ab polyprotein) (RNA-directed RNA polymerase) (Replicase polyprotei…	Sparrow coronavirus HKU17	ATP-binding;Activation of host autophagy by virus;Endonuclease;Exonuclease;Helicase;Host cytoplasm;Host membrane;Host-virus interaction;Hydrolase;Membrane;Metal-binding;Methyltransferase;Nuclease;Nucleotide-binding;Nucleotidyltransferase;Protease;RNA-binding;RNA-directed RNA polymerase;Reference proteome;Repeat;Ribosomal frameshifting;Thiol protease;Transferase;Transmembrane;Transmembrane helix;V…	induction by virus of host autophagy [GO:0039520]; methylation [GO:0032259]; transcription, DNA-templated [GO:0006351]; viral protein processing [GO:0019082]; viral RNA genome replication [GO:0039694]	endoplasmic reticulum-Golgi intermediate compartment [GO:0005793]; host cell endoplasmic reticulum-Golgi intermediate compartment [GO:0044172]; host cell membrane [GO:0033644]; host cell perinuclear region of cytoplasm [GO:0044220]; integral component of membrane [GO:0016021]	ATP binding [GO:0005524]; cysteine-type endopeptidase activity [GO:0004197]; DNA helicase activity [GO:0003678]; endonuclease activity [GO:0004519]; exoribonuclease activity [GO:0004532]; methyltransferase activity [GO:0008168]; omega peptidase activity [GO:0008242]; RNA binding [GO:0003723]; RNA-directed 5'-3' RNA polymerase activity [GO:0003968]; RNA helicase activity [GO:0003724]; zinc ion bin…														Orthornavirae	23	179	0	4	0	0	0	0	0	1	0	1	0	0	0	0	0	0	0	0	0	0	0	0	0	0	0	0
D2Z440	D2Z440	Endopeptidase La (EC 3.4.21.53)	Dethiosulfovibrio peptidovorans DSM 11002	Coiled coil;Hydrolase;Protease;Reference proteome;Serine protease	protein catabolic process [GO:0030163]		ATP binding [GO:0005524]; ATP-dependent peptidase activity [GO:0004176]; serine-type endopeptidase activity [GO:0004252]				CATALYTIC ACTIVITY: Reaction=Hydrolysis of proteins in presence of ATP.; EC=3.4.21.53; Evidence={ECO:0000256|PROSITE-ProRule:PRU01122};			ACT_SITE 657; /evidence="ECO:0000256|PROSITE-ProRule:PRU01122"; ACT_SITE 700; /evidence="ECO:0000256|PROSITE-ProRule:PRU01122"								0	0	206	0	0	0	0	0	0	0	0	0	0	0	0	0	0	0	0	0	0	0	0	0	0	0	0	0
A9UZS4	A9UZS4	Predicted protein	Monosiga brevicollis (Choanoflagellate)	Reference proteome	peptidyl-serine phosphorylation [GO:0018105]; peptidyl-threonine phosphorylation [GO:0018107]		ATP binding [GO:0005524]; protein serine/threonine kinase activity [GO:0004674]															10	0	2	2	0	0	2	27	1	180	28	0	0	1	0	0	0	1	0	0	1	0	0	0	0	0	4	0
Q29XY8	Q29XY8	Granzyme-1	Oreochromis niloticus (Nile tilapia) (Tilapia nilotica)	Signal		extracellular space [GO:0005615]	serine-type endopeptidase activity [GO:0004252]														Metazoa	0	0	0	0	0	0	0	0	7	196	0	0	0	0	0	0	0	0	0	0	0	0	0	0	0	0	0	0
R9WN98	R9WN98	ORF1ab polyprotein (RNA-directed RNA polymerase) (Replicase polyprotein 1ab) (Fragment)	Betacoronavirus BtCoV/KCR260/Car_per/CRC/2012	Nucleotidyltransferase;RNA-directed RNA polymerase;Transferase	transcription, DNA-templated [GO:0006351]		RNA binding [GO:0003723]; RNA-directed 5'-3' RNA polymerase activity [GO:0003968]														Orthornavirae	39	151	1	11	0	0	0	0	0	1	1	1	0	0	0	0	0	0	0	0	0	0	0	0	0	0	0	0
S9Y9I7	S9Y9I7	Deleted.																				4	0	4	0	0	0	1	28	1	176	11	2	0	0	0	0	0	3	0	1	1	1	0	0	0	0	0	0
Q2G8L8	Q2G8L8	Lon protease (EC 3.4.21.53) (ATP-dependent protease La)	Novosphingobium aromaticivorans (strain ATCC 700278 / DSM 12444 / CCUG 56034 / CIP 105152 / NBRC 16084 / F199)	ATP-binding;Coiled coil;Cytoplasm;Hydrolase;Nucleotide-binding;Protease;Reference proteome;Serine protease;Stress response	cellular response to heat [GO:0034605]; protein quality control for misfolded or incompletely synthesized proteins [GO:0006515]	cytoplasm [GO:0005737]	ATP binding [GO:0005524]; ATP-dependent peptidase activity [GO:0004176]; sequence-specific DNA binding [GO:0043565]; serine-type endopeptidase activity [GO:0004252]		NP_BIND 356..363; /note="ATP"; /evidence="ECO:0000256|HAMAP-Rule:MF_01973, ECO:0000256|PIRSR:PIRSR001174-2"		CATALYTIC ACTIVITY: Reaction=Hydrolysis of proteins in presence of ATP.; EC=3.4.21.53; Evidence={ECO:0000256|HAMAP-Rule:MF_01973, ECO:0000256|PIRNR:PIRNR001174, ECO:0000256|PROSITE-ProRule:PRU01122};		FUNCTION: ATP-dependent serine protease that mediates the selective degradation of mutant and abnormal proteins as well as certain short-lived regulatory proteins. Required for cellular homeostasis and for survival from DNA damage and developmental changes induced by stress. Degrades polypeptides processively to yield small peptide fragments that are 5 to 10 amino acids long. Binds to DNA in a do…	ACT_SITE 678; /evidence="ECO:0000256|HAMAP-Rule:MF_01973, ECO:0000256|PIRSR:PIRSR001174-1"; ACT_SITE 721; /evidence="ECO:0000256|HAMAP-Rule:MF_01973, ECO:0000256|PIRSR:PIRSR001174-1"								0	0	181	20	0	0	0	0	0	0	0	0	0	0	0	0	0	0	0	0	0	0	0	3	0	0	0	0
D2E219	D2E219	2'-O-methyltransferase (EC 2.7.7.48) (EC 3.4.19.12) (EC 3.4.22.69) (EC 3.6.4.12) (EC 3.6.4.13) (3C-like proteinase) (Growth factor-like peptide) (Guanine-N7 methyltransferase) (Helicase) (Host translation inhibitor nsp1) (Leader protein) (NendoU) (Non-structural protein 10) (Non-structural protein 2) (Non-structural protein 3) (Non-structural protein 4) (Non-structural protein 6) (Non-structural …	SARS coronavirus MA15 ExoN1	ATP-binding;Activation of host autophagy by virus;Decay of host mRNAs by virus;Endonuclease;Eukaryotic host gene expression shutoff by virus;Eukaryotic host translation shutoff by virus;Exonuclease;Helicase;Host cytoplasm;Host gene expression shutoff by virus;Host mRNA suppression by virus;Host membrane;Host-virus interaction;Hydrolase;Inhibition of host ISG15 by virus;Inhibition of host NF-kappa…	induction by virus of catabolism of host mRNA [GO:0039595]; induction by virus of host autophagy [GO:0039520]; methylation [GO:0032259]; modulation by virus of host protein ubiquitination [GO:0039648]; suppression by virus of host ISG15 activity [GO:0039579]; suppression by virus of host NF-kappaB transcription factor activity [GO:0039644]; suppression by virus of host type I interferon-mediated …	endoplasmic reticulum-Golgi intermediate compartment [GO:0005793]; host cell endoplasmic reticulum-Golgi intermediate compartment [GO:0044172]; host cell membrane [GO:0033644]; host cell perinuclear region of cytoplasm [GO:0044220]; integral component of membrane [GO:0016021]	ATP binding [GO:0005524]; cysteine-type endopeptidase activity [GO:0004197]; DNA helicase activity [GO:0003678]; endonuclease activity [GO:0004519]; exoribonuclease activity [GO:0004532]; G-quadruplex RNA binding [GO:0002151]; methyltransferase activity [GO:0008168]; RNA-directed 5'-3' RNA polymerase activity [GO:0003968]; RNA helicase activity [GO:0003724]; single-stranded RNA binding [GO:000372…						FUNCTION: Forms a hexadecamer with nsp7 (8 subunits of each) that may participate in viral replication by acting as a primase. Alternatively, may synthesize substantially longer products than oligonucleotide primers. {ECO:0000256|ARBA:ARBA00002182}.; FUNCTION: Forms a hexadecamer with nsp8 (8 subunits of each) that may participate in viral replication by acting as a primase. Alternatively, may sy…								Orthornavirae	120	72	4	1	0	0	0	0	1	1	0	1	0	0	0	0	0	0	0	0	0	0	0	0	0	0	0	1
D8U2A1	D8U2A1	Uncharacterized protein	Volvox carteri f. nagariensis	Reference proteome			serine-type endopeptidase activity [GO:0004252]														Viridiplantae	18	0	16	0	19	0	7	139	0	0	0	0	0	0	0	0	0	0	0	0	0	0	0	1	0	0	1	0
I1YZH6	I1YZH6	3C-like proteinase (EC 2.7.7.48) (EC 3.6.4.12) (EC 3.6.4.13) (Growth factor-like peptide) (Helicase) (M-PRO) (NendoU) (Non-structural protein 10) (Non-structural protein 2) (Non-structural protein 3) (Non-structural protein 4) (Non-structural protein 6) (Non-structural protein 7) (Non-structural protein 8) (Non-structural protein 9) (ORF1ab polyprotein) (Papain-like proteinase) (Peptide HD2) (RNA…	Infectious bronchitis virus	ATP-binding;Activation of host autophagy by virus;Endonuclease;Exonuclease;Helicase;Host cytoplasm;Host membrane;Host-virus interaction;Hydrolase;Membrane;Metal-binding;Methyltransferase;Nuclease;Nucleotide-binding;Nucleotidyltransferase;Protease;RNA-binding;RNA-directed RNA polymerase;Repeat;Ribosomal frameshifting;Thiol protease;Transferase;Transmembrane;Transmembrane helix;Viral RNA replicatio…	induction by virus of host autophagy [GO:0039520]; methylation [GO:0032259]; transcription, DNA-templated [GO:0006351]; viral protein processing [GO:0019082]; viral RNA genome replication [GO:0039694]	endoplasmic reticulum-Golgi intermediate compartment [GO:0005793]; host cell endoplasmic reticulum-Golgi intermediate compartment [GO:0044172]; host cell membrane [GO:0033644]; host cell perinuclear region of cytoplasm [GO:0044220]; integral component of membrane [GO:0016021]	ATP binding [GO:0005524]; cysteine-type endopeptidase activity [GO:0004197]; DNA helicase activity [GO:0003678]; endonuclease activity [GO:0004519]; exoribonuclease activity [GO:0004532]; methyltransferase activity [GO:0008168]; omega peptidase activity [GO:0008242]; RNA binding [GO:0003723]; RNA-directed 5'-3' RNA polymerase activity [GO:0003968]; RNA helicase activity [GO:0003724]; zinc ion bin…				CATALYTIC ACTIVITY: Reaction=ATP + H2O = ADP + H(+) + phosphate; Xref=Rhea:RHEA:13065, ChEBI:CHEBI:15377, ChEBI:CHEBI:15378, ChEBI:CHEBI:30616, ChEBI:CHEBI:43474, ChEBI:CHEBI:456216; EC=3.6.4.12; Evidence={ECO:0000256|ARBA:ARBA00001665}; CATALYTIC ACTIVITY: Reaction=ATP + H2O = ADP + H(+) + phosphate; Xref=Rhea:RHEA:13065, ChEBI:CHEBI:15377, ChEBI:CHEBI:15378, ChEBI:CHEBI:30616, ChEBI:CHEBI:43474…		FUNCTION: Nsp7-nsp8 hexadecamer may possibly confer processivity to the polymerase, maybe by binding to dsRNA or by producing primers utilized by the latter. {ECO:0000256|ARBA:ARBA00002928}.; FUNCTION: Nsp9 is a ssRNA-binding protein. {ECO:0000256|ARBA:ARBA00003140}.; FUNCTION: The papain-like proteinase (PL-PRO) is responsible for the cleavages located at the N-terminus of replicase polyprotein.…								Orthornavirae	4	170	0	24	0	0	0	0	0	0	0	0	0	0	0	0	0	0	0	0	0	0	0	0	0	0	0	0
E6VB27	E6VB27	LexA repressor (EC 3.4.21.88)	Variovorax paradoxus (strain EPS)	Autocatalytic cleavage;DNA damage;DNA repair;DNA replication;DNA-binding;Hydrolase;Repressor;SOS response;Transcription;Transcription regulation	DNA repair [GO:0006281]; DNA replication [GO:0006260]; negative regulation of transcription, DNA-templated [GO:0045892]; SOS response [GO:0009432]		DNA binding [GO:0003677]; serine-type endopeptidase activity [GO:0004252]				CATALYTIC ACTIVITY: Reaction=Hydrolysis of Ala-|-Gly bond in repressor LexA.; EC=3.4.21.88; Evidence={ECO:0000256|HAMAP-Rule:MF_00015};	DNA_BIND 31..51; /note="H-T-H motif"; /evidence="ECO:0000256|HAMAP-Rule:MF_00015"	FUNCTION: Represses a number of genes involved in the response to DNA damage (SOS response), including recA and lexA. In the presence of single-stranded DNA, RecA interacts with LexA causing an autocatalytic cleavage which disrupts the DNA-binding part of LexA, leading to derepression of the SOS regulon and eventually DNA repair. {ECO:0000256|HAMAP-Rule:MF_00015}.	ACT_SITE 145; /note="For autocatalytic cleavage activity"; /evidence="ECO:0000256|HAMAP-Rule:MF_00015"; ACT_SITE 182; /note="For autocatalytic cleavage activity"; /evidence="ECO:0000256|HAMAP-Rule:MF_00015"								108	89	0	0	1	0	0	0	0	0	0	0	0	0	0	0	0	0	0	0	0	0	0	1	0	0	0	0
T0HPX5	T0HPX5	Lon protease (EC 3.4.21.53) (ATP-dependent protease La)	Novosphingobium lindaniclasticum LE124	ATP-binding;Coiled coil;Cytoplasm;Hydrolase;Nucleotide-binding;Protease;Reference proteome;Serine protease;Stress response	cellular response to heat [GO:0034605]; protein quality control for misfolded or incompletely synthesized proteins [GO:0006515]	cytoplasm [GO:0005737]	ATP binding [GO:0005524]; ATP-dependent peptidase activity [GO:0004176]; sequence-specific DNA binding [GO:0043565]; serine-type endopeptidase activity [GO:0004252]		NP_BIND 358..365; /note="ATP"; /evidence="ECO:0000256|HAMAP-Rule:MF_01973, ECO:0000256|PIRSR:PIRSR001174-2"		CATALYTIC ACTIVITY: Reaction=Hydrolysis of proteins in presence of ATP.; EC=3.4.21.53; Evidence={ECO:0000256|HAMAP-Rule:MF_01973, ECO:0000256|PIRNR:PIRNR001174, ECO:0000256|PROSITE-ProRule:PRU01122};		FUNCTION: ATP-dependent serine protease that mediates the selective degradation of mutant and abnormal proteins as well as certain short-lived regulatory proteins. Required for cellular homeostasis and for survival from DNA damage and developmental changes induced by stress. Degrades polypeptides processively to yield small peptide fragments that are 5 to 10 amino acids long. Binds to DNA in a do…	ACT_SITE 680; /evidence="ECO:0000256|HAMAP-Rule:MF_01973, ECO:0000256|PIRSR:PIRSR001174-1"; ACT_SITE 723; /evidence="ECO:0000256|HAMAP-Rule:MF_01973, ECO:0000256|PIRSR:PIRSR001174-1"								0	0	195	13	0	0	0	0	0	0	0	0	0	0	0	0	0	0	0	0	2	0	0	14	0	0	0	0
J0PA07	J0PA07	Subtilisin-like serine protease	Saprospira grandis DSM 2844	Hydrolase;Protease;Serine protease			serine-type endopeptidase activity [GO:0004252]															12	0	69	0	112	0	0	0	0	2	0	0	0	0	0	0	0	0	0	0	0	0	0	0	0	0	0	0
P0C6X5	P0C6X5	Replicase polyprotein 1ab (pp1ab) (ORF1ab polyprotein) [Cleaved into: Non-structural protein 1 (nsp1) (p9); Non-structural protein 2 (nsp2) (p87); Non-structural protein 3 (nsp3) (EC 3.4.19.12) (EC 3.4.22.-) (PL1-PRO/PL2-PRO) (PLP1/PLP2) (Papain-like proteinases 1/2) (p195); Non-structural protein 4 (nsp4) (Peptide HD2); 3C-like proteinase (3CL-PRO) (3CLp) (EC 3.4.22.-) (M-PRO) (nsp5) (p34); Non-…	Human coronavirus NL63 (HCoV-NL63)	3D-structure;ATP-binding;Activation of host autophagy by virus;Endonuclease;Exonuclease;Helicase;Host cytoplasm;Host membrane;Host-virus interaction;Hydrolase;Inhibition of host IRF3 by virus;Inhibition of host RLR pathway by virus;Inhibition of host innate immune response by virus;Membrane;Metal-binding;Methyltransferase;Modulation of host ubiquitin pathway by viral deubiquitinase;Modulation of …	induction by virus of host autophagy [GO:0039520]; methylation [GO:0032259]; modulation by virus of host protein ubiquitination [GO:0039648]; suppression by virus of host IRF3 activity [GO:0039548]; transcription, DNA-templated [GO:0006351]; viral protein processing [GO:0019082]; viral RNA genome replication [GO:0039694]	host cell endoplasmic reticulum-Golgi intermediate compartment [GO:0044172]; host cell membrane [GO:0033644]; host cell perinuclear region of cytoplasm [GO:0044220]; integral component of membrane [GO:0016021]	ATP binding [GO:0005524]; cysteine-type endopeptidase activity [GO:0004197]; DNA helicase activity [GO:0003678]; endonuclease activity [GO:0004519]; exoribonuclease activity [GO:0004532]; methyltransferase activity [GO:0008168]; RNA binding [GO:0003723]; RNA-directed 5'-3' RNA polymerase activity [GO:0003968]; RNA helicase activity [GO:0003724]; thiol-dependent deubiquitinase [GO:0004843]; zinc i…	METAL 3982; /note="Zinc 1"; /evidence="ECO:0000255|PROSITE-ProRule:PRU01297"; METAL 3985; /note="Zinc 1"; /evidence="ECO:0000255|PROSITE-ProRule:PRU01297"; METAL 3991; /note="Zinc 1"; /evidence="ECO:0000255|PROSITE-ProRule:PRU01297"; METAL 3998; /note="Zinc 1"; /evidence="ECO:0000255|PROSITE-ProRule:PRU01297"; METAL 4024; /note="Zinc 2"; /evidence="ECO:0000255|PROSITE-ProRule:PRU01297"; METAL 402…	NP_BIND 5253..5260; /note="ATP"; /evidence="ECO:0000250"		CATALYTIC ACTIVITY: Reaction=Thiol-dependent hydrolysis of ester, thioester, amide, peptide and isopeptide bonds formed by the C-terminal Gly of ubiquitin (a 76-residue protein attached to proteins as an intracellular targeting signal).; EC=3.4.19.12; CATALYTIC ACTIVITY: Reaction=a ribonucleoside 5'-triphosphate + RNA(n) = diphosphate + RNA(n+1); Xref=Rhea:RHEA:21248, Rhea:RHEA-COMP:11128, Rhea:R…		FUNCTION: The replicase polyprotein of coronaviruses is a multifunctional protein: it contains the activities necessary for the transcription of negative stranded RNA, leader RNA, subgenomic mRNAs and progeny virion RNA as well as proteinases responsible for the cleavage of the polyprotein into functional products. {ECO:0000269|PubMed:20181693}.; FUNCTION: The papain-like proteinase 1 (PLP1) and …	ACT_SITE 1062; /note="For PL1-PRO activity"; /evidence="ECO:0000255|PROSITE-ProRule:PRU00444"; ACT_SITE 1212; /note="For PL1-PRO activity"; /evidence="ECO:0000255|PROSITE-ProRule:PRU00444"; ACT_SITE 1678; /note="For PL2-PRO activity"; /evidence="ECO:0000255|PROSITE-ProRule:PRU00444"; ACT_SITE 1836; /note="For PL2-PRO activity"; /evidence="ECO:0000255|PROSITE-ProRule:PRU00444"; ACT_SITE 2980; /not…							Orthornavirae	33	119	15	16	0	0	0	0	0	14	0	6	0	0	0	0	0	0	0	0	0	0	0	0	0	0	0	0
B1PHK0	B1PHK0	3C-like proteinase (EC 2.7.7.48) (EC 3.4.19.12) (EC 3.6.4.12) (EC 3.6.4.13) (Exoribonuclease) (Growth factor-like peptide) (Helicase) (M-PRO) (NendoU) (Non-structural protein 1) (Non-structural protein 10) (Non-structural protein 2) (Non-structural protein 3) (Non-structural protein 4) (Non-structural protein 6) (Non-structural protein 7) (Non-structural protein 8) (Non-structural protein 9) (ORF…	Miniopterus bat coronavirus HKU8	ATP-binding;Activation of host autophagy by virus;Endonuclease;Exonuclease;Helicase;Host cytoplasm;Host membrane;Host-virus interaction;Hydrolase;Inhibition of host IRF3 by virus;Inhibition of host RLR pathway by virus;Inhibition of host innate immune response by virus;Membrane;Metal-binding;Methyltransferase;Modulation of host ubiquitin pathway by viral deubiquitinase;Modulation of host ubiquiti…	induction by virus of host autophagy [GO:0039520]; methylation [GO:0032259]; modulation by virus of host protein ubiquitination [GO:0039648]; suppression by virus of host IRF3 activity [GO:0039548]; transcription, DNA-templated [GO:0006351]; viral protein processing [GO:0019082]; viral RNA genome replication [GO:0039694]	endoplasmic reticulum-Golgi intermediate compartment [GO:0005793]; host cell endoplasmic reticulum-Golgi intermediate compartment [GO:0044172]; host cell membrane [GO:0033644]; host cell perinuclear region of cytoplasm [GO:0044220]; integral component of membrane [GO:0016021]	ATP binding [GO:0005524]; cysteine-type endopeptidase activity [GO:0004197]; DNA helicase activity [GO:0003678]; endonuclease activity [GO:0004519]; exoribonuclease activity [GO:0004532]; methyltransferase activity [GO:0008168]; RNA binding [GO:0003723]; RNA-directed 5'-3' RNA polymerase activity [GO:0003968]; RNA helicase activity [GO:0003724]; thiol-dependent deubiquitinase [GO:0004843]; zinc i…				CATALYTIC ACTIVITY: Reaction=ATP + H2O = ADP + H(+) + phosphate; Xref=Rhea:RHEA:13065, ChEBI:CHEBI:15377, ChEBI:CHEBI:15378, ChEBI:CHEBI:30616, ChEBI:CHEBI:43474, ChEBI:CHEBI:456216; EC=3.6.4.12; Evidence={ECO:0000256|ARBA:ARBA00001665}; CATALYTIC ACTIVITY: Reaction=ATP + H2O = ADP + H(+) + phosphate; Xref=Rhea:RHEA:13065, ChEBI:CHEBI:15377, ChEBI:CHEBI:15378, ChEBI:CHEBI:30616, ChEBI:CHEBI:43474…		FUNCTION: NendoU is a Mn(2+)-dependent, uridylate-specific enzyme, which leaves 2'-3'-cyclic phosphates 5' to the cleaved bond. {ECO:0000256|ARBA:ARBA00002136}.; FUNCTION: Nsp7-nsp8 hexadecamer may possibly confer processivity to the polymerase, maybe by binding to dsRNA or by producing primers utilized by the latter. {ECO:0000256|ARBA:ARBA00002928}.; FUNCTION: Nsp9 is a ssRNA-binding protein. {E…								Orthornavirae	15	94	0	82	0	0	0	0	0	1	0	2	0	0	0	0	0	0	0	0	0	0	0	1	0	0	0	1
W1S2K0	W1S2K0	Lon protease (EC 3.4.21.53) (ATP-dependent protease La)	Sphingobium sp. C100	ATP-binding;Cytoplasm;Hydrolase;Nucleotide-binding;Protease;Reference proteome;Serine protease;Stress response	cellular response to heat [GO:0034605]; protein quality control for misfolded or incompletely synthesized proteins [GO:0006515]	cytoplasm [GO:0005737]	ATP binding [GO:0005524]; ATP-dependent peptidase activity [GO:0004176]; sequence-specific DNA binding [GO:0043565]; serine-type endopeptidase activity [GO:0004252]		NP_BIND 351..358; /note="ATP"; /evidence="ECO:0000256|HAMAP-Rule:MF_01973, ECO:0000256|PIRSR:PIRSR001174-2"		CATALYTIC ACTIVITY: Reaction=Hydrolysis of proteins in presence of ATP.; EC=3.4.21.53; Evidence={ECO:0000256|HAMAP-Rule:MF_01973, ECO:0000256|PIRNR:PIRNR001174, ECO:0000256|PROSITE-ProRule:PRU01122};		FUNCTION: ATP-dependent serine protease that mediates the selective degradation of mutant and abnormal proteins as well as certain short-lived regulatory proteins. Required for cellular homeostasis and for survival from DNA damage and developmental changes induced by stress. Degrades polypeptides processively to yield small peptide fragments that are 5 to 10 amino acids long. Binds to DNA in a do…	ACT_SITE 673; /evidence="ECO:0000256|HAMAP-Rule:MF_01973, ECO:0000256|PIRSR:PIRSR001174-1"; ACT_SITE 716; /evidence="ECO:0000256|HAMAP-Rule:MF_01973, ECO:0000256|PIRSR:PIRSR001174-1"								0	0	17	175	0	0	0	0	0	0	0	0	0	0	0	0	0	0	0	0	0	0	0	4	0	0	0	7
E6V1B0	E6V1B0	DNA repair protein RadA	Variovorax paradoxus (strain EPS)	ATP-binding;DNA damage;DNA repair;DNA-binding;Hydrolase;Metal-binding;Nucleotide-binding;Stress response;Zinc;Zinc-finger	recombinational repair [GO:0000725]		ATPase activity, acting on DNA [GO:0008094]; ATP binding [GO:0005524]; ATP-dependent peptidase activity [GO:0004176]; damaged DNA binding [GO:0003684]; metal ion binding [GO:0046872]; serine-type endopeptidase activity [GO:0004252]		NP_BIND 100..107; /note="ATP"; /evidence="ECO:0000256|HAMAP-Rule:MF_01498"				FUNCTION: DNA-dependent ATPase involved in processing of recombination intermediates, plays a role in repairing DNA breaks. Stimulates the branch migration of RecA-mediated strand transfer reactions, allowing the 3' invading strand to extend heteroduplex DNA faster. Binds ssDNA in the presence of ADP but not other nucleotides, has ATPase activity that is stimulated by ssDNA and various branched D…									4	3	73	107	0	0	0	0	0	0	0	0	0	0	0	0	0	0	0	0	0	0	0	0	0	0	0	0
P89904	P89904	Exoribonuclease H (EC 2.7.7.49) (EC 3.1.13.2) (EC 3.1.26.13) (Integrase) (Protease) (Retropepsin) (Reverse transcriptase/ribonuclease H) (Fragment)	Simian immunodeficiency virus - agm.tan-1	Aspartyl protease;Coiled coil;DNA integration;DNA recombination;DNA-binding;Endonuclease;Hydrolase;Metal-binding;Multifunctional enzyme;Nuclease;Nucleotidyltransferase;Protease;RNA-directed DNA polymerase;Reference proteome;Transferase;Viral genome integration;Virus entry into host cell;Zinc;Zinc-finger	DNA integration [GO:0015074]; DNA recombination [GO:0006310]; establishment of integrated proviral latency [GO:0075713]; viral entry into host cell [GO:0046718]; viral genome integration into host DNA [GO:0044826]		aspartic-type endopeptidase activity [GO:0004190]; DNA binding [GO:0003677]; exoribonuclease H activity [GO:0004533]; RNA-directed DNA polymerase activity [GO:0003964]; RNA-DNA hybrid ribonuclease activity [GO:0004523]; zinc ion binding [GO:0008270]				CATALYTIC ACTIVITY: Reaction=3'-end directed exonucleolytic cleavage of viral RNA-DNA hybrid.; EC=3.1.13.2; Evidence={ECO:0000256|ARBA:ARBA00000379};	DNA_BIND 1005..1052; /note="Integrase-type"; /evidence="ECO:0000256|PROSITE-ProRule:PRU00506"									Pararnavirae	0	3	1	15	5	162	0	0	0	0	0	0	0	0	0	0	0	0	0	0	0	0	0	0	0	0	0	0
F1DAX5	F1DAX5	Growth factor-like peptide (EC 3.6.4.13) (NendoU) (Non-structural protein 2) (Non-structural protein 4) (Non-structural protein 8) (ORF1ab polyprotein) (Putative 2'-O-methyl transferase) (RNA-directed RNA polymerase) (Replicase polyprotein 1ab) (Uridylate-specific endoribonuclease) (nsp15) (nsp16) (Fragment)	Cardioderma bat coronavirus/Kenya/KY43/2006	ATP-binding;Helicase;Hydrolase;Membrane;Metal-binding;Methyltransferase;Nucleotide-binding;Nucleotidyltransferase;RNA-directed RNA polymerase;Ribosomal frameshifting;Transferase;Viral RNA replication;Zinc;Zinc-finger	methylation [GO:0032259]; transcription, DNA-templated [GO:0006351]; viral RNA genome replication [GO:0039694]	host cell membrane [GO:0033644]; membrane [GO:0016020]	ATP binding [GO:0005524]; exoribonuclease activity [GO:0004532]; methyltransferase activity [GO:0008168]; RNA binding [GO:0003723]; RNA-directed 5'-3' RNA polymerase activity [GO:0003968]; RNA helicase activity [GO:0003724]; zinc ion binding [GO:0008270]						FUNCTION: NendoU is a Mn(2+)-dependent, uridylate-specific enzyme, which leaves 2'-3'-cyclic phosphates 5' to the cleaved bond. {ECO:0000256|ARBA:ARBA00002136}.; FUNCTION: The replicase polyprotein of coronaviruses is a multifunctional protein: it contains the activities necessary for the transcription of negative stranded RNA, leader RNA, subgenomic mRNAs and progeny virion RNA as well as protei…								Orthornavirae	16	161	1	4	0	0	0	0	0	1	0	0	0	0	0	0	0	0	0	0	0	0	0	0	0	0	0	0
R1EP80	R1EP80	Dipeptidyl-peptidase IV (EC 3.4.14.5)	Botryosphaeria parva (strain UCR-NP2) (Grapevine canker fungus) (Neofusicoccum parvum)	Aminopeptidase;Glycoprotein;Hydrolase;Protease;Reference proteome;Serine protease;Signal			aminopeptidase activity [GO:0004177]; dipeptidyl-peptidase activity [GO:0008239]; serine-type endopeptidase activity [GO:0004252]				CATALYTIC ACTIVITY: Reaction=Release of an N-terminal dipeptide, Xaa-Yaa-|-Zaa-, from a polypeptide, preferentially when Yaa is Pro, provided Zaa is neither Pro nor hydroxyproline.; EC=3.4.14.5; Evidence={ECO:0000256|ARBA:ARBA00001257};										Fungi	0	0	0	0	36	142	0	0	0	0	0	0	0	0	0	0	0	0	0	0	0	0	0	0	0	0	0	0
P0C6W0	P0C6W0	Replicase polyprotein 1ab (pp1ab) (ORF1ab polyprotein) [Cleaved into: Non-structural protein 1 (nsp1) (p9); Non-structural protein 2 (nsp2) (p87); Non-structural protein 3 (nsp3) (EC 3.4.19.12) (EC 3.4.22.-) (PL1-PRO/PL2-PRO) (PLP1/PLP2) (Papain-like proteinases 1/2) (p195); Non-structural protein 4 (nsp4) (Peptide HD2); 3C-like proteinase (3CL-PRO) (3CLp) (EC 3.4.22.-) (M-PRO) (nsp5) (p34); Non-…	Bat coronavirus 512/2005 (BtCoV) (BtCoV/512/2005)	ATP-binding;Activation of host autophagy by virus;Endonuclease;Exonuclease;Helicase;Host cytoplasm;Host membrane;Host-virus interaction;Hydrolase;Inhibition of host IRF3 by virus;Inhibition of host RLR pathway by virus;Inhibition of host innate immune response by virus;Membrane;Metal-binding;Methyltransferase;Modulation of host ubiquitin pathway by viral deubiquitinase;Modulation of host ubiquiti…	induction by virus of host autophagy [GO:0039520]; methylation [GO:0032259]; modulation by virus of host protein ubiquitination [GO:0039648]; suppression by virus of host IRF3 activity [GO:0039548]; transcription, DNA-templated [GO:0006351]; viral protein processing [GO:0019082]; viral RNA genome replication [GO:0039694]	host cell endoplasmic reticulum-Golgi intermediate compartment [GO:0044172]; host cell membrane [GO:0033644]; host cell perinuclear region of cytoplasm [GO:0044220]; integral component of membrane [GO:0016021]	ATP binding [GO:0005524]; cysteine-type endopeptidase activity [GO:0004197]; DNA helicase activity [GO:0003678]; endonuclease activity [GO:0004519]; exoribonuclease activity [GO:0004532]; methyltransferase activity [GO:0008168]; RNA binding [GO:0003723]; RNA-directed 5'-3' RNA polymerase activity [GO:0003968]; RNA helicase activity [GO:0003724]; thiol-dependent deubiquitinase [GO:0004843]; zinc i…	METAL 4050; /note="Zinc 1"; /evidence="ECO:0000255|PROSITE-ProRule:PRU01297"; METAL 4053; /note="Zinc 1"; /evidence="ECO:0000255|PROSITE-ProRule:PRU01297"; METAL 4059; /note="Zinc 1"; /evidence="ECO:0000255|PROSITE-ProRule:PRU01297"; METAL 4066; /note="Zinc 1"; /evidence="ECO:0000255|PROSITE-ProRule:PRU01297"; METAL 4092; /note="Zinc 2"; /evidence="ECO:0000255|PROSITE-ProRule:PRU01297"; METAL 409…	NP_BIND 5321..5328; /note="ATP"; /evidence="ECO:0000250"		CATALYTIC ACTIVITY: Reaction=Thiol-dependent hydrolysis of ester, thioester, amide, peptide and isopeptide bonds formed by the C-terminal Gly of ubiquitin (a 76-residue protein attached to proteins as an intracellular targeting signal).; EC=3.4.19.12; CATALYTIC ACTIVITY: Reaction=a ribonucleoside 5'-triphosphate + RNA(n) = diphosphate + RNA(n+1); Xref=Rhea:RHEA:21248, Rhea:RHEA-COMP:11128, Rhea:R…		FUNCTION: The replicase polyprotein of coronaviruses is a multifunctional protein: it contains the activities necessary for the transcription of negative stranded RNA, leader RNA, subgenomic mRNAs and progeny virion RNA as well as proteinases responsible for the cleavage of the polyprotein into functional products.; FUNCTION: The papain-like proteinase 1 (PLP1) and papain-like proteinase 2 (PLP2)…	ACT_SITE 1103; /note="For PL1-PRO activity"; /evidence="ECO:0000255|PROSITE-ProRule:PRU00444"; ACT_SITE 1252; /note="For PL1-PRO activity"; /evidence="ECO:0000255|PROSITE-ProRule:PRU00444"; ACT_SITE 1737; /note="For PL2-PRO activity"; /evidence="ECO:0000255|PROSITE-ProRule:PRU00444"; ACT_SITE 1902; /note="For PL2-PRO activity"; /evidence="ECO:0000255|PROSITE-ProRule:PRU00444"; ACT_SITE 3053; /not…							Orthornavirae	52	121	2	4	0	0	0	0	0	0	0	3	0	0	0	0	0	0	0	0	0	0	0	0	0	0	0	1
E2E2M3	E2E2M3	Exoribonuclease H (EC 2.7.7.49) (EC 3.1.13.2) (EC 3.1.26.13) (Integrase) (Pol polyprotein) (Protease) (Retropepsin) (Reverse transcriptase/ribonuclease H) (Fragment)	Equine infectious anemia virus	Aspartyl protease;Coiled coil;DNA integration;DNA recombination;DNA-binding;Endonuclease;Hydrolase;Metal-binding;Multifunctional enzyme;Nuclease;Nucleotidyltransferase;Protease;RNA-directed DNA polymerase;Transferase;Viral genome integration;Virus entry into host cell;Zinc;Zinc-finger	DNA integration [GO:0015074]; DNA recombination [GO:0006310]; establishment of integrated proviral latency [GO:0075713]; viral entry into host cell [GO:0046718]; viral genome integration into host DNA [GO:0044826]		aspartic-type endopeptidase activity [GO:0004190]; DNA binding [GO:0003677]; exoribonuclease H activity [GO:0004533]; RNA-directed DNA polymerase activity [GO:0003964]; RNA-DNA hybrid ribonuclease activity [GO:0004523]; zinc ion binding [GO:0008270]				CATALYTIC ACTIVITY: Reaction=3'-end directed exonucleolytic cleavage of viral RNA-DNA hybrid.; EC=3.1.13.2; Evidence={ECO:0000256|ARBA:ARBA00000379}; CATALYTIC ACTIVITY: Reaction=Endohydrolysis of RNA in RNA/DNA hybrids. Three different cleavage modes: 1. sequence-specific internal cleavage of RNA. Human immunodeficiency virus type 1 and Moloney murine leukemia virus enzymes prefer to cleave the …	DNA_BIND 1084..1132; /note="Integrase-type"; /evidence="ECO:0000256|PROSITE-ProRule:PRU00506"	FUNCTION: During replicative cycle of retroviruses, the reverse-transcribed viral DNA is integrated into the host chromosome by the viral integrase enzyme. RNase H activity is associated with the reverse transcriptase. {ECO:0000256|ARBA:ARBA00023429}.								Pararnavirae	1	5	12	72	13	71	0	1	0	1	0	0	0	0	0	0	0	0	0	0	0	0	0	0	0	0	0	0
F6IXI0	F6IXI0	ATP-dependent zinc metalloprotease FtsH (EC 3.4.24.-)	Lactiplantibacillus pentosus MP-10	ATP-binding;Cell membrane;Hydrolase;Membrane;Metal-binding;Metalloprotease;Nucleotide-binding;Protease;Transmembrane;Transmembrane helix;Zinc	protein catabolic process [GO:0030163]	integral component of membrane [GO:0016021]; plasma membrane [GO:0005886]	ATP binding [GO:0005524]; ATP-dependent peptidase activity [GO:0004176]; metalloendopeptidase activity [GO:0004222]; zinc ion binding [GO:0008270]	METAL 449; /note="Zinc; catalytic"; /evidence="ECO:0000256|HAMAP-Rule:MF_01458"; METAL 453; /note="Zinc; catalytic"; /evidence="ECO:0000256|HAMAP-Rule:MF_01458"; METAL 525; /note="Zinc; catalytic"; /evidence="ECO:0000256|HAMAP-Rule:MF_01458"	NP_BIND 227..234; /note="ATP"; /evidence="ECO:0000256|HAMAP-Rule:MF_01458"				FUNCTION: Acts as a processive, ATP-dependent zinc metallopeptidase for both cytoplasmic and membrane proteins. Plays a role in the quality control of integral membrane proteins. {ECO:0000256|HAMAP-Rule:MF_01458}.	ACT_SITE 450; /evidence="ECO:0000256|HAMAP-Rule:MF_01458"				COFACTOR: Name=Zn(2+); Xref=ChEBI:CHEBI:29105; Evidence={ECO:0000256|ARBA:ARBA00001947}; ; COFACTOR: Name=Zn(2+); Xref=ChEBI:CHEBI:29105; Evidence={ECO:0000256|HAMAP-Rule:MF_01458}; Note=Binds 1 zinc ion per subunit. {ECO:0000256|HAMAP-Rule:MF_01458};				0	0	0	0	0	0	0	0	2	178	0	0	0	5	0	0	0	0	0	0	0	0	0	1	0	0	0	0
R0CUB4	R0CUB4	Lon protease (EC 3.4.21.53) (ATP-dependent protease La)	Ralstonia pickettii OR214	ATP-binding;Coiled coil;Cytoplasm;Hydrolase;Nucleotide-binding;Protease;Serine protease;Stress response	cellular response to heat [GO:0034605]; protein quality control for misfolded or incompletely synthesized proteins [GO:0006515]	cytoplasm [GO:0005737]	ATP binding [GO:0005524]; ATP-dependent peptidase activity [GO:0004176]; sequence-specific DNA binding [GO:0043565]; serine-type endopeptidase activity [GO:0004252]		NP_BIND 358..365; /note="ATP"; /evidence="ECO:0000256|HAMAP-Rule:MF_01973, ECO:0000256|PIRSR:PIRSR001174-2"		CATALYTIC ACTIVITY: Reaction=Hydrolysis of proteins in presence of ATP.; EC=3.4.21.53; Evidence={ECO:0000256|HAMAP-Rule:MF_01973, ECO:0000256|PIRNR:PIRNR001174, ECO:0000256|PROSITE-ProRule:PRU01122};		FUNCTION: ATP-dependent serine protease that mediates the selective degradation of mutant and abnormal proteins as well as certain short-lived regulatory proteins. Required for cellular homeostasis and for survival from DNA damage and developmental changes induced by stress. Degrades polypeptides processively to yield small peptide fragments that are 5 to 10 amino acids long. Binds to DNA in a do…	ACT_SITE 682; /evidence="ECO:0000256|HAMAP-Rule:MF_01973, ECO:0000256|PIRSR:PIRSR001174-1"; ACT_SITE 725; /evidence="ECO:0000256|HAMAP-Rule:MF_01973, ECO:0000256|PIRSR:PIRSR001174-1"								0	0	0	0	92	80	0	0	0	0	0	0	0	0	0	0	0	0	0	0	0	0	0	0	1	0	0	1
Q6SRD3	Q6SRD3	Replicase 1B (Fragment)	SARS coronavirus TW-GD4				exoribonuclease activity [GO:0004532]; methyltransferase activity [GO:0008168]														Orthornavirae	95	75	0	0	0	0	0	0	0	2	2	0	0	0	0	0	0	0	0	0	0	0	0	0	0	0	3	0
E4ZS09	E4ZS09	Uncharacterized protein	Leptosphaeria maculans (strain JN3 / isolate v23.1.3 / race Av1-4-5-6-7-8) (Blackleg fungus) (Phoma lingam)	Reference proteome;Signal			flavin adenine dinucleotide binding [GO:0050660]; oxidoreductase activity, acting on CH-OH group of donors [GO:0016614]														Fungi	50	4	10	1	28	2	5	69	0	39	39	11	0	1	0	0	0	0	1	1	2	0	0	0	3	0	4	0
E3SHJ9	E3SHJ9	ORF1ab polyprotein (RNA-directed RNA polymerase) (Replicase polyprotein 1ab) (Fragment)	Kenya bat coronavirus BtKY72	Nucleotidyltransferase;RNA-directed RNA polymerase;Transferase	transcription, DNA-templated [GO:0006351]		RNA binding [GO:0003723]; RNA-directed 5'-3' RNA polymerase activity [GO:0003968]														Orthornavirae	156	8	2	0	0	0	0	0	0	0	1	0	0	0	0	0	0	0	0	0	0	0	0	0	0	0	0	0
W5L0Z6	W5L0Z6	Plasminogen activator (EC 3.4.21.68)	Astyanax mexicanus (Blind cave fish) (Astyanax fasciatus mexicanus)	Disulfide bond;EGF-like domain;Hydrolase;Kringle;Plasminogen activation;Protease;Reference proteome;Secreted;Serine protease	plasminogen activation [GO:0031639]; smooth muscle cell migration [GO:0014909]	extracellular region [GO:0005576]	serine-type endopeptidase activity [GO:0004252]				CATALYTIC ACTIVITY: Reaction=Specific cleavage of Arg-|-Val bond in plasminogen to form plasmin.; EC=3.4.21.68; Evidence={ECO:0000256|ARBA:ARBA00001538, ECO:0000256|PIRNR:PIRNR001145};										Metazoa	69	2	12	0	0	0	16	109	0	0	34	2	0	0	0	0	0	7	6	4	7	1	3	2	0	0	1	0
T1X5I0	T1X5I0	DNA repair protein RadA	Variovorax paradoxus B4	ATP-binding;DNA damage;DNA repair;DNA-binding;Hydrolase;Metal-binding;Nucleotide-binding;Stress response;Zinc;Zinc-finger	recombinational repair [GO:0000725]		ATPase activity, acting on DNA [GO:0008094]; ATP binding [GO:0005524]; damaged DNA binding [GO:0003684]; hydrolase activity [GO:0016787]; metal ion binding [GO:0046872]		NP_BIND 100..107; /note="ATP"; /evidence="ECO:0000256|HAMAP-Rule:MF_01498"				FUNCTION: DNA-dependent ATPase involved in processing of recombination intermediates, plays a role in repairing DNA breaks. Stimulates the branch migration of RecA-mediated strand transfer reactions, allowing the 3' invading strand to extend heteroduplex DNA faster. Binds ssDNA in the presence of ADP but not other nucleotides, has ATPase activity that is stimulated by ssDNA and various branched D…									2	1	117	45	0	0	0	0	0	0	0	0	0	0	0	0	1	0	0	0	0	0	0	3	0	0	0	0
E7T008	E7T008	Transposase	Shigella boydii ATCC 9905		transposition, DNA-mediated [GO:0006313]		DNA binding [GO:0003677]; transposase activity [GO:0004803]															0	0	0	0	98	64	0	0	0	0	0	0	0	0	0	0	0	0	0	0	0	0	0	0	0	0	0	0
G1S0P0	G1S0P0	AAA domain-containing protein	Nomascus leucogenys (Northern white-cheeked gibbon) (Hylobates leucogenys)	Coiled coil;Hydrolase;Membrane;Metalloprotease;Protease;Reference proteome;Transmembrane;Transmembrane helix	anterograde axonal transport [GO:0008089]; mitochondrion organization [GO:0007005]	axon cytoplasm [GO:1904115]; m-AAA complex [GO:0005745]	ATP binding [GO:0005524]; ATP-dependent peptidase activity [GO:0004176]; metalloendopeptidase activity [GO:0004222]; zinc ion binding [GO:0008270]											COFACTOR: Name=Zn(2+); Xref=ChEBI:CHEBI:29105; Evidence={ECO:0000256|ARBA:ARBA00001947};			Metazoa	0	0	0	0	160	0	0	0	0	0	0	0	0	0	0	0	0	0	0	0	0	0	0	0	0	0	0	0
E3W5H7	E3W5H7	3C-like proteinase (EC 2.7.7.48) (EC 3.4.19.12) (EC 3.6.4.12) (EC 3.6.4.13) (Exoribonuclease) (Helicase) (M-PRO) (NendoU) (Non-structural protein 1) (Non-structural protein 10) (Non-structural protein 2) (Non-structural protein 3) (Non-structural protein 4) (Non-structural protein 6) (Non-structural protein 7) (Non-structural protein 8) (Non-structural protein 9) (ORF1ab polyprotein) (PL1-PRO/PL2…	Feline coronavirus UU20	ATP-binding;Activation of host autophagy by virus;Endonuclease;Exonuclease;Helicase;Host cytoplasm;Host membrane;Host-virus interaction;Hydrolase;Inhibition of host IRF3 by virus;Inhibition of host RLR pathway by virus;Inhibition of host innate immune response by virus;Membrane;Metal-binding;Methyltransferase;Modulation of host ubiquitin pathway by viral deubiquitinase;Modulation of host ubiquiti…	induction by virus of host autophagy [GO:0039520]; methylation [GO:0032259]; modulation by virus of host protein ubiquitination [GO:0039648]; suppression by virus of host IRF3 activity [GO:0039548]; transcription, DNA-templated [GO:0006351]; viral genome replication [GO:0019079]; viral protein processing [GO:0019082]	endoplasmic reticulum-Golgi intermediate compartment [GO:0005793]; host cell endoplasmic reticulum-Golgi intermediate compartment [GO:0044172]; host cell membrane [GO:0033644]; host cell perinuclear region of cytoplasm [GO:0044220]; integral component of membrane [GO:0016021]	ATP binding [GO:0005524]; cysteine-type endopeptidase activity [GO:0004197]; DNA helicase activity [GO:0003678]; endonuclease activity [GO:0004519]; exoribonuclease activity [GO:0004532]; methyltransferase activity [GO:0008168]; RNA binding [GO:0003723]; RNA-directed 5'-3' RNA polymerase activity [GO:0003968]; RNA helicase activity [GO:0003724]; thiol-dependent deubiquitinase [GO:0004843]; zinc i…				CATALYTIC ACTIVITY: Reaction=Thiol-dependent hydrolysis of ester, thioester, amide, peptide and isopeptide bonds formed by the C-terminal Gly of ubiquitin (a 76-residue protein attached to proteins as an intracellular targeting signal).; EC=3.4.19.12; Evidence={ECO:0000256|ARBA:ARBA00000707};		FUNCTION: NendoU is a Mn(2+)-dependent, uridylate-specific enzyme, which leaves 2'-3'-cyclic phosphates 5' to the cleaved bond. {ECO:0000256|ARBA:ARBA00002136}.; FUNCTION: Nsp7-nsp8 hexadecamer may possibly confer processivity to the polymerase, maybe by binding to dsRNA or by producing primers utilized by the latter. {ECO:0000256|ARBA:ARBA00002928}.; FUNCTION: Nsp9 is a ssRNA-binding protein. {E…								Orthornavirae	151	0	8	0	0	0	0	0	2	0	4	0	0	0	0	0	0	0	0	0	0	0	0	0	0	0	0	0
[truncated: 32,087 more rows]
[truncated: 11 more columns]
