# Supplementary material for: Analysis of bronchoalveolar lavage fluid metatranscriptomes among patients with COVID-19 disease
Source: Sci Rep. 2022 Dec 7;12:21125. doi: 10.1038/s41598-022-25463-0 (PMC9729217; doi:10.1038/s41598-022-25463-0)
Supplement: Supplementary file 12 — Supplementary Table 13. [file 41598_2022_25463_MOESM12_ESM.xlsx]

## Sheet: GO.0006310
UniProt	Protein names	Organism	Keywords	Gene ontology (biological process)	Gene ontology (cellular component)	Gene ontology (molecular function)	Metal binding	Nucleotide binding	Pathway	Catalytic activity	DNA binding	Function [CC]	Active site	Activity regulation	Binding site	Calcium binding	Cofactor	Redox potential	Involvement in disease	Taxonomic lineage (KINGDOM)	deceased_nCov1_shen_CRR125941	deceased_nCov1_shen_CRR125949	deceased_nCov2_shen_CRR125940	deceased_nCov2_shen_CRR125948	deceased_nCov3_shen_CRR125939	deceased_nCov3_shen_CRR125947	deceased_nCov5_shen_CRR125937	deceased_nCov5_shen_CRR125945	deceased_nCov6_shen_CRR125936	deceased_nCov6_shen_CRR125944	recovered_nCov4_shen_CRR125938	recovered_nCov4_shen_CRR125946	recovered_nCov7_shen_CRR125935	recovered_nCov7_shen_CRR125943	recovered_P01_chen_SRR10903402	recovered_P02_chen_SRR10903401	recovered_WIV05_zhou_SRR11092061	stabilized_WIV02_zhou_SRR11092058	stabilized_WIV02_zhou_SRR11092063	stabilized_WIV04_zhou_SRR11092057	stabilized_WIV04_zhou_SRR11092062	stabilized_WIV06_zhou_SRR11092056	stabilized_WIV06_zhou_SRR11092060	stabilized_WIV07_zhou_SRR11092059	stabilized_WIV07_zhou_SRR11092064	unknown_nCov8_shen_CRR125934	unknown_nCov8_shen_CRR125942	unknown_patient_1_wu_SRR10971381	unknown_patient1_xiong_CRR119894
P11204	Pol polyprotein [Cleaved into: Protease (Retropepsin) (EC 3.4.23.-); Reverse transcriptase/ribonuclease H (RT) (EC 2.7.7.49) (EC 3.1.26.13) (Exoribonuclease H) (EC 3.1.13.2); Integrase (IN) (EC 2.7.7.-) (EC 3.1.-.-)]	Equine infectious anemia virus (isolate 1369) (EIAV)	3D-structure;Aspartyl protease;Cleavage on pair of basic residues;DNA integration;DNA recombination;DNA-binding;Endonuclease;Hydrolase;Metal-binding;Multifunctional enzyme;Nuclease;Nucleotidyltransferase;Protease;RNA-directed DNA polymerase;Transferase;Viral genome integration;Virus entry into host cell;Zinc;Zinc-finger	DNA integration [GO:0015074]; DNA recombination [GO:0006310]; dUMP biosynthetic process [GO:0006226]; dUTP catabolic process [GO:0046081]; establishment of integrated proviral latency [GO:0075713]; viral entry into host cell [GO:0046718]; viral genome integration into host DNA [GO:0044826]		aspartic-type endopeptidase activity [GO:0004190]; DNA binding [GO:0003677]; dUTP diphosphatase activity [GO:0004170]; exoribonuclease H activity [GO:0004533]; magnesium ion binding [GO:0000287]; RNA-directed DNA polymerase activity [GO:0003964]; RNA-DNA hybrid ribonuclease activity [GO:0004523]; UTP binding [GO:0002134]; zinc ion binding [GO:0008270]				CATALYTIC ACTIVITY: Reaction=Endohydrolysis of RNA in RNA/DNA hybrids. Three different cleavage modes: 1. sequence-specific internal cleavage of RNA. Human immunodeficiency virus type 1 and Moloney murine leukemia virus enzymes prefer to cleave the RNA strand one nucleotide away from the RNA-DNA junction. 2. RNA 5'-end directed cleavage 13-19 nucleotides from the RNA end. 3. DNA 3'-end directed c…	DNA_BIND 1096..1144; /note="Integrase-type"; /evidence="ECO:0000255|PROSITE-ProRule:PRU00506"	FUNCTION: During replicative cycle of retroviruses, the reverse-transcribed viral DNA is integrated into the host chromosome by the viral integrase enzyme. RNase H activity is associated with the reverse transcriptase.	ACT_SITE 105; /evidence="ECO:0000255|PROSITE-ProRule:PRU10094"							Pararnavirae	74423	71111	979824	776507	1438105	1370364	3460	91275	9669	248985	4279	1378	27	388	42	22	0	0	0	0	0	0	0	0	0	32	837	0	112
P32542	Pol polyprotein [Cleaved into: Protease (Retropepsin) (EC 3.4.23.-); Reverse transcriptase/ribonuclease H (RT) (EC 2.7.7.49) (EC 3.1.26.13) (Exoribonuclease H) (EC 3.1.13.2); Integrase (IN) (EC 2.7.7.-) (EC 3.1.-.-)]	Equine infectious anemia virus (isolate CL22) (EIAV)	3D-structure;Aspartyl protease;Cleavage on pair of basic residues;DNA integration;DNA recombination;DNA-binding;Endonuclease;Hydrolase;Metal-binding;Multifunctional enzyme;Nuclease;Nucleotidyltransferase;Protease;RNA-directed DNA polymerase;Transferase;Viral genome integration;Virus entry into host cell;Zinc;Zinc-finger	DNA integration [GO:0015074]; DNA recombination [GO:0006310]; establishment of integrated proviral latency [GO:0075713]; viral entry into host cell [GO:0046718]; viral genome integration into host DNA [GO:0044826]		aspartic-type endopeptidase activity [GO:0004190]; DNA binding [GO:0003677]; exoribonuclease H activity [GO:0004533]; RNA-directed DNA polymerase activity [GO:0003964]; RNA-DNA hybrid ribonuclease activity [GO:0004523]; zinc ion binding [GO:0008270]				CATALYTIC ACTIVITY: Reaction=Endohydrolysis of RNA in RNA/DNA hybrids. Three different cleavage modes: 1. sequence-specific internal cleavage of RNA. Human immunodeficiency virus type 1 and Moloney murine leukemia virus enzymes prefer to cleave the RNA strand one nucleotide away from the RNA-DNA junction. 2. RNA 5'-end directed cleavage 13-19 nucleotides from the RNA end. 3. DNA 3'-end directed c…	DNA_BIND 1096..1144; /note="Integrase-type"; /evidence="ECO:0000255|PROSITE-ProRule:PRU00506"	FUNCTION: During replicative cycle of retroviruses, the reverse-transcribed viral DNA is integrated into the host chromosome by the viral integrase enzyme. RNase H activity is associated with the reverse transcriptase.	ACT_SITE 105; /evidence="ECO:0000255|PROSITE-ProRule:PRU10094"							Pararnavirae	4540	2165	47895	20494	77731	41315	368	6296	940	19276	265	42	1	20	14	8	0	0	0	0	0	0	0	0	0	5	50	0	22
Q1Q7T8	Resolvase/invertase-type recombinase catalytic domain-containing protein	Psychrobacter cryohalolentis (strain ATCC BAA-1226 / DSM 17306 / VKM B-2378 / K5)	Plasmid			DNA binding [GO:0003677]; recombinase activity [GO:0000150]															265	31	4150	390	4229	424	766	33426	264	12859	14	3	3	54	0	0	0	0	0	0	0	0	0	0	0	3	34	0	0
K4P9I3	Exoribonuclease H (EC 2.7.7.49) (EC 3.1.13.2) (EC 3.1.26.13) (Integrase) (Pol polyprotein) (Protease) (Retropepsin) (Reverse transcriptase/ribonuclease H)	Equine infectious anemia virus	Aspartyl protease;Coiled coil;DNA integration;DNA recombination;DNA-binding;Endonuclease;Hydrolase;Metal-binding;Multifunctional enzyme;Nuclease;Nucleotidyltransferase;Protease;RNA-directed DNA polymerase;Transferase;Viral genome integration;Virus entry into host cell;Zinc;Zinc-finger	DNA integration [GO:0015074]; DNA recombination [GO:0006310]; establishment of integrated proviral latency [GO:0075713]; viral entry into host cell [GO:0046718]; viral genome integration into host DNA [GO:0044826]		aspartic-type endopeptidase activity [GO:0004190]; DNA binding [GO:0003677]; exoribonuclease H activity [GO:0004533]; RNA-directed DNA polymerase activity [GO:0003964]; RNA-DNA hybrid ribonuclease activity [GO:0004523]; zinc ion binding [GO:0008270]				CATALYTIC ACTIVITY: Reaction=3'-end directed exonucleolytic cleavage of viral RNA-DNA hybrid.; EC=3.1.13.2; Evidence={ECO:0000256|ARBA:ARBA00000379}; CATALYTIC ACTIVITY: Reaction=Endohydrolysis of RNA in RNA/DNA hybrids. Three different cleavage modes: 1. sequence-specific internal cleavage of RNA. Human immunodeficiency virus type 1 and Moloney murine leukemia virus enzymes prefer to cleave the …	DNA_BIND 1085..1133; /note="Integrase-type"; /evidence="ECO:0000256|PROSITE-ProRule:PRU00506"	FUNCTION: During replicative cycle of retroviruses, the reverse-transcribed viral DNA is integrated into the host chromosome by the viral integrase enzyme. RNase H activity is associated with the reverse transcriptase. {ECO:0000256|ARBA:ARBA00023429}.								Pararnavirae	93	398	2236	7994	1818	8342	6	804	4	211	9	2	0	0	0	0	0	0	0	0	0	0	0	0	0	0	4	0	0
P03371	Pol polyprotein [Cleaved into: Protease (Retropepsin) (EC 3.4.23.-); Reverse transcriptase/ribonuclease H (RT) (EC 2.7.7.49) (EC 3.1.26.13) (Exoribonuclease H) (EC 3.1.13.2); Integrase (IN) (EC 2.7.7.-) (EC 3.1.-.-)]	Equine infectious anemia virus (strain Wyoming) (EIAV)	Aspartyl protease;Cleavage on pair of basic residues;DNA integration;DNA recombination;DNA-binding;Endonuclease;Hydrolase;Metal-binding;Multifunctional enzyme;Nuclease;Nucleotidyltransferase;Protease;RNA-directed DNA polymerase;Transferase;Viral genome integration;Virus entry into host cell;Zinc;Zinc-finger	DNA integration [GO:0015074]; DNA recombination [GO:0006310]; establishment of integrated proviral latency [GO:0075713]; viral entry into host cell [GO:0046718]; viral genome integration into host DNA [GO:0044826]		aspartic-type endopeptidase activity [GO:0004190]; DNA binding [GO:0003677]; exoribonuclease H activity [GO:0004533]; RNA-directed DNA polymerase activity [GO:0003964]; RNA-DNA hybrid ribonuclease activity [GO:0004523]; zinc ion binding [GO:0008270]				CATALYTIC ACTIVITY: Reaction=Endohydrolysis of RNA in RNA/DNA hybrids. Three different cleavage modes: 1. sequence-specific internal cleavage of RNA. Human immunodeficiency virus type 1 and Moloney murine leukemia virus enzymes prefer to cleave the RNA strand one nucleotide away from the RNA-DNA junction. 2. RNA 5'-end directed cleavage 13-19 nucleotides from the RNA end. 3. DNA 3'-end directed c…	DNA_BIND 1095..1143; /note="Integrase-type"; /evidence="ECO:0000255|PROSITE-ProRule:PRU00506"	FUNCTION: During replicative cycle of retroviruses, the reverse-transcribed viral DNA is integrated into the host chromosome by the viral integrase enzyme. RNase H activity is associated with the reverse transcriptase.	ACT_SITE 105; /evidence="ECO:0000255|PROSITE-ProRule:PRU10094"							Pararnavirae	141	135	2910	3667	3828	5416	3	43	12	230	9	3	0	1	0	0	0	0	0	0	0	0	0	0	0	0	1	0	0
P0CE57	Transposase InsH for insertion sequence element IS5R	Escherichia coli (strain K12)	DNA recombination;DNA-binding;Reference proteome;Transposable element;Transposition	transposition, DNA-mediated [GO:0006313]		DNA binding [GO:0003677]; transposase activity [GO:0004803]						FUNCTION: Involved in the transposition of the insertion sequence IS5.									38	18	670	562	2020	1914	194	4932	8	342	10	0	0	2	6	4	2	0	2	0	10	0	0	18	0	0	4	0	12
E9KUA3	Exoribonuclease H (EC 2.7.7.49) (EC 3.1.13.2) (EC 3.1.26.13) (Integrase) (Pol polyprotein) (Protease) (Retropepsin) (Reverse transcriptase/ribonuclease H) (Fragment)	Equine infectious anemia virus	Aspartyl protease;Coiled coil;DNA integration;DNA recombination;DNA-binding;Endonuclease;Hydrolase;Metal-binding;Multifunctional enzyme;Nuclease;Nucleotidyltransferase;Protease;RNA-directed DNA polymerase;Transferase;Viral genome integration;Virus entry into host cell;Zinc;Zinc-finger	DNA integration [GO:0015074]; DNA recombination [GO:0006310]; establishment of integrated proviral latency [GO:0075713]; viral entry into host cell [GO:0046718]; viral genome integration into host DNA [GO:0044826]		aspartic-type endopeptidase activity [GO:0004190]; DNA binding [GO:0003677]; exoribonuclease H activity [GO:0004533]; RNA-directed DNA polymerase activity [GO:0003964]; RNA-DNA hybrid ribonuclease activity [GO:0004523]; zinc ion binding [GO:0008270]				CATALYTIC ACTIVITY: Reaction=3'-end directed exonucleolytic cleavage of viral RNA-DNA hybrid.; EC=3.1.13.2; Evidence={ECO:0000256|ARBA:ARBA00000379}; CATALYTIC ACTIVITY: Reaction=Endohydrolysis of RNA in RNA/DNA hybrids. Three different cleavage modes: 1. sequence-specific internal cleavage of RNA. Human immunodeficiency virus type 1 and Moloney murine leukemia virus enzymes prefer to cleave the …	DNA_BIND 1084..1132; /note="Integrase-type"; /evidence="ECO:0000256|PROSITE-ProRule:PRU00506"	FUNCTION: During replicative cycle of retroviruses, the reverse-transcribed viral DNA is integrated into the host chromosome by the viral integrase enzyme. RNase H activity is associated with the reverse transcriptase. {ECO:0000256|ARBA:ARBA00023429}.								Pararnavirae	100	131	948	943	2811	4623	3	347	12	273	8	2	0	1	0	0	0	0	0	0	0	0	0	0	0	1	2	0	0
Q9W7U6	Exoribonuclease H (EC 2.7.7.49) (EC 3.1.13.2) (EC 3.1.26.13) (Integrase) (Pol polyprotein) (Protease) (Retropepsin) (Reverse transcriptase/ribonuclease H)	Equine infectious anemia virus	Aspartyl protease;Coiled coil;DNA integration;DNA recombination;DNA-binding;Endonuclease;Hydrolase;Metal-binding;Multifunctional enzyme;Nuclease;Nucleotidyltransferase;Protease;RNA-directed DNA polymerase;Transferase;Viral genome integration;Virus entry into host cell;Zinc;Zinc-finger	DNA integration [GO:0015074]; DNA recombination [GO:0006310]; establishment of integrated proviral latency [GO:0075713]; viral entry into host cell [GO:0046718]; viral genome integration into host DNA [GO:0044826]		aspartic-type endopeptidase activity [GO:0004190]; DNA binding [GO:0003677]; exoribonuclease H activity [GO:0004533]; RNA-directed DNA polymerase activity [GO:0003964]; RNA-DNA hybrid ribonuclease activity [GO:0004523]; zinc ion binding [GO:0008270]				CATALYTIC ACTIVITY: Reaction=3'-end directed exonucleolytic cleavage of viral RNA-DNA hybrid.; EC=3.1.13.2; Evidence={ECO:0000256|ARBA:ARBA00000379}; CATALYTIC ACTIVITY: Reaction=Endohydrolysis of RNA in RNA/DNA hybrids. Three different cleavage modes: 1. sequence-specific internal cleavage of RNA. Human immunodeficiency virus type 1 and Moloney murine leukemia virus enzymes prefer to cleave the …	DNA_BIND 1088..1136; /note="Integrase-type"; /evidence="ECO:0000256|PROSITE-ProRule:PRU00506"	FUNCTION: During replicative cycle of retroviruses, the reverse-transcribed viral DNA is integrated into the host chromosome by the viral integrase enzyme. RNase H activity is associated with the reverse transcriptase. {ECO:0000256|ARBA:ARBA00023429}.								Pararnavirae	89	40	2069	619	4048	1753	16	340	4	146	10	1	0	1	0	0	0	0	0	0	0	0	0	0	0	0	3	0	0
E2E2I1	Exoribonuclease H (EC 2.7.7.49) (EC 3.1.13.2) (EC 3.1.26.13) (Integrase) (Pol polyprotein) (Protease) (Retropepsin) (Reverse transcriptase/ribonuclease H) (Fragment)	Equine infectious anemia virus	Aspartyl protease;Coiled coil;DNA integration;DNA recombination;DNA-binding;Endonuclease;Hydrolase;Metal-binding;Multifunctional enzyme;Nuclease;Nucleotidyltransferase;Protease;RNA-directed DNA polymerase;Transferase;Viral genome integration;Virus entry into host cell;Zinc;Zinc-finger	DNA integration [GO:0015074]; DNA recombination [GO:0006310]; establishment of integrated proviral latency [GO:0075713]; viral entry into host cell [GO:0046718]; viral genome integration into host DNA [GO:0044826]		aspartic-type endopeptidase activity [GO:0004190]; DNA binding [GO:0003677]; exoribonuclease H activity [GO:0004533]; RNA-directed DNA polymerase activity [GO:0003964]; RNA-DNA hybrid ribonuclease activity [GO:0004523]; zinc ion binding [GO:0008270]				CATALYTIC ACTIVITY: Reaction=3'-end directed exonucleolytic cleavage of viral RNA-DNA hybrid.; EC=3.1.13.2; Evidence={ECO:0000256|ARBA:ARBA00000379}; CATALYTIC ACTIVITY: Reaction=Endohydrolysis of RNA in RNA/DNA hybrids. Three different cleavage modes: 1. sequence-specific internal cleavage of RNA. Human immunodeficiency virus type 1 and Moloney murine leukemia virus enzymes prefer to cleave the …	DNA_BIND 1084..1132; /note="Integrase-type"; /evidence="ECO:0000256|PROSITE-ProRule:PRU00506"	FUNCTION: During replicative cycle of retroviruses, the reverse-transcribed viral DNA is integrated into the host chromosome by the viral integrase enzyme. RNase H activity is associated with the reverse transcriptase. {ECO:0000256|ARBA:ARBA00023429}.								Pararnavirae	48	64	648	1302	1134	2533	0	86	3	538	4	1	0	0	0	0	0	0	0	0	0	0	0	0	0	0	1	0	0
Q9E6G1	Exoribonuclease H (EC 2.7.7.49) (EC 3.1.13.2) (EC 3.1.26.13) (Integrase) (Pol polyprotein) (Protease) (Retropepsin) (Reverse transcriptase/ribonuclease H) (Fragment)	Equine infectious anemia virus	Aspartyl protease;Coiled coil;DNA integration;DNA recombination;DNA-binding;Endonuclease;Hydrolase;Metal-binding;Multifunctional enzyme;Nuclease;Nucleotidyltransferase;Protease;RNA-directed DNA polymerase;Transferase;Viral genome integration;Virus entry into host cell;Zinc;Zinc-finger	DNA integration [GO:0015074]; DNA recombination [GO:0006310]; establishment of integrated proviral latency [GO:0075713]; viral entry into host cell [GO:0046718]; viral genome integration into host DNA [GO:0044826]		aspartic-type endopeptidase activity [GO:0004190]; DNA binding [GO:0003677]; exoribonuclease H activity [GO:0004533]; RNA-directed DNA polymerase activity [GO:0003964]; RNA-DNA hybrid ribonuclease activity [GO:0004523]; zinc ion binding [GO:0008270]				CATALYTIC ACTIVITY: Reaction=3'-end directed exonucleolytic cleavage of viral RNA-DNA hybrid.; EC=3.1.13.2; Evidence={ECO:0000256|ARBA:ARBA00000379}; CATALYTIC ACTIVITY: Reaction=Endohydrolysis of RNA in RNA/DNA hybrids. Three different cleavage modes: 1. sequence-specific internal cleavage of RNA. Human immunodeficiency virus type 1 and Moloney murine leukemia virus enzymes prefer to cleave the …	DNA_BIND 1096..1144; /note="Integrase-type"; /evidence="ECO:0000256|PROSITE-ProRule:PRU00506"	FUNCTION: During replicative cycle of retroviruses, the reverse-transcribed viral DNA is integrated into the host chromosome by the viral integrase enzyme. RNase H activity is associated with the reverse transcriptase. {ECO:0000256|ARBA:ARBA00023429}.								Pararnavirae	74	26	1805	287	2613	1065	18	118	13	288	4	0	0	0	0	0	0	0	0	0	0	0	0	0	0	0	2	0	0
J7LX98	Resolvase	Arthrobacter sp. Rue61a	DNA integration;DNA recombination;DNA-binding;Plasmid	DNA integration [GO:0015074]		DNA binding [GO:0003677]; recombinase activity [GO:0000150]							ACT_SITE 9; /note="O-(5'-phospho-DNA)-serine intermediate"; /evidence="ECO:0000256|PIRSR:PIRSR606118-50"								1	0	3277	2817	0	0	0	0	0	0	0	0	0	0	0	0	0	0	0	0	0	0	0	0	0	0	0	0	0
W7VXN6	Transposase	Methylibium sp. T29	Coiled coil	transposition, DNA-mediated [GO:0006313]		DNA binding [GO:0003677]; transposase activity [GO:0004803]															1	0	13	8	4330	992	0	0	8	259	0	0	0	1	0	0	0	0	0	0	0	0	0	2	3	0	0	0	0
Q9EP46	Exoribonuclease H (EC 2.7.7.49) (EC 3.1.13.2) (EC 3.1.26.13) (Integrase) (Pol polyprotein) (Protease) (Retropepsin) (Reverse transcriptase/ribonuclease H) (Fragment)	Equine infectious anemia virus	Aspartyl protease;Coiled coil;DNA integration;DNA recombination;DNA-binding;Endonuclease;Hydrolase;Metal-binding;Multifunctional enzyme;Nuclease;Nucleotidyltransferase;Protease;RNA-directed DNA polymerase;Transferase;Viral genome integration;Virus entry into host cell;Zinc;Zinc-finger	DNA integration [GO:0015074]; DNA recombination [GO:0006310]; establishment of integrated proviral latency [GO:0075713]; viral entry into host cell [GO:0046718]; viral genome integration into host DNA [GO:0044826]		aspartic-type endopeptidase activity [GO:0004190]; DNA binding [GO:0003677]; exoribonuclease H activity [GO:0004533]; RNA-directed DNA polymerase activity [GO:0003964]; RNA-DNA hybrid ribonuclease activity [GO:0004523]; zinc ion binding [GO:0008270]				CATALYTIC ACTIVITY: Reaction=3'-end directed exonucleolytic cleavage of viral RNA-DNA hybrid.; EC=3.1.13.2; Evidence={ECO:0000256|ARBA:ARBA00000379}; CATALYTIC ACTIVITY: Reaction=Endohydrolysis of RNA in RNA/DNA hybrids. Three different cleavage modes: 1. sequence-specific internal cleavage of RNA. Human immunodeficiency virus type 1 and Moloney murine leukemia virus enzymes prefer to cleave the …	DNA_BIND 1098..1146; /note="Integrase-type"; /evidence="ECO:0000256|PROSITE-ProRule:PRU00506"	FUNCTION: During replicative cycle of retroviruses, the reverse-transcribed viral DNA is integrated into the host chromosome by the viral integrase enzyme. RNase H activity is associated with the reverse transcriptase. {ECO:0000256|ARBA:ARBA00023429}.								Pararnavirae	108	36	1472	609	1704	921	23	301	8	164	1	0	0	4	0	0	0	0	0	0	0	0	0	0	0	0	0	0	0
Q9EP41	Exoribonuclease H (EC 2.7.7.49) (EC 3.1.13.2) (EC 3.1.26.13) (Integrase) (Pol polyprotein) (Protease) (Retropepsin) (Reverse transcriptase/ribonuclease H) (Fragment)	Equine infectious anemia virus	Aspartyl protease;Coiled coil;DNA integration;DNA recombination;DNA-binding;Endonuclease;Hydrolase;Metal-binding;Multifunctional enzyme;Nuclease;Nucleotidyltransferase;Protease;RNA-directed DNA polymerase;Transferase;Viral genome integration;Virus entry into host cell;Zinc;Zinc-finger	DNA integration [GO:0015074]; DNA recombination [GO:0006310]; establishment of integrated proviral latency [GO:0075713]; viral entry into host cell [GO:0046718]; viral genome integration into host DNA [GO:0044826]		aspartic-type endopeptidase activity [GO:0004190]; DNA binding [GO:0003677]; exoribonuclease H activity [GO:0004533]; RNA-directed DNA polymerase activity [GO:0003964]; RNA-DNA hybrid ribonuclease activity [GO:0004523]; zinc ion binding [GO:0008270]				CATALYTIC ACTIVITY: Reaction=3'-end directed exonucleolytic cleavage of viral RNA-DNA hybrid.; EC=3.1.13.2; Evidence={ECO:0000256|ARBA:ARBA00000379}; CATALYTIC ACTIVITY: Reaction=Endohydrolysis of RNA in RNA/DNA hybrids. Three different cleavage modes: 1. sequence-specific internal cleavage of RNA. Human immunodeficiency virus type 1 and Moloney murine leukemia virus enzymes prefer to cleave the …	DNA_BIND 1098..1146; /note="Integrase-type"; /evidence="ECO:0000256|PROSITE-ProRule:PRU00506"	FUNCTION: During replicative cycle of retroviruses, the reverse-transcribed viral DNA is integrated into the host chromosome by the viral integrase enzyme. RNase H activity is associated with the reverse transcriptase. {ECO:0000256|ARBA:ARBA00023429}.								Pararnavirae	89	51	266	144	2523	1611	18	362	1	19	0	0	0	1	0	0	0	0	0	0	0	0	0	0	0	0	0	0	0
E2E2F8	Exoribonuclease H (EC 2.7.7.49) (EC 3.1.13.2) (EC 3.1.26.13) (Integrase) (Pol polyprotein) (Protease) (Retropepsin) (Reverse transcriptase/ribonuclease H) (Fragment)	Equine infectious anemia virus	Aspartyl protease;Coiled coil;DNA integration;DNA recombination;DNA-binding;Endonuclease;Hydrolase;Metal-binding;Multifunctional enzyme;Nuclease;Nucleotidyltransferase;Protease;RNA-directed DNA polymerase;Transferase;Viral genome integration;Virus entry into host cell;Zinc;Zinc-finger	DNA integration [GO:0015074]; DNA recombination [GO:0006310]; establishment of integrated proviral latency [GO:0075713]; viral entry into host cell [GO:0046718]; viral genome integration into host DNA [GO:0044826]		aspartic-type endopeptidase activity [GO:0004190]; DNA binding [GO:0003677]; exoribonuclease H activity [GO:0004533]; RNA-directed DNA polymerase activity [GO:0003964]; RNA-DNA hybrid ribonuclease activity [GO:0004523]; zinc ion binding [GO:0008270]				CATALYTIC ACTIVITY: Reaction=3'-end directed exonucleolytic cleavage of viral RNA-DNA hybrid.; EC=3.1.13.2; Evidence={ECO:0000256|ARBA:ARBA00000379}; CATALYTIC ACTIVITY: Reaction=Endohydrolysis of RNA in RNA/DNA hybrids. Three different cleavage modes: 1. sequence-specific internal cleavage of RNA. Human immunodeficiency virus type 1 and Moloney murine leukemia virus enzymes prefer to cleave the …	DNA_BIND 1084..1132; /note="Integrase-type"; /evidence="ECO:0000256|PROSITE-ProRule:PRU00506"	FUNCTION: During replicative cycle of retroviruses, the reverse-transcribed viral DNA is integrated into the host chromosome by the viral integrase enzyme. RNase H activity is associated with the reverse transcriptase. {ECO:0000256|ARBA:ARBA00023429}.								Pararnavirae	116	158	1049	1496	811	1345	0	1	0	65	36	2	0	1	0	0	0	0	0	0	0	0	0	0	0	0	0	0	0
C5CLE5	Integrase family protein	Variovorax paradoxus (strain S110)	Coiled coil;DNA recombination	DNA integration [GO:0015074]; DNA recombination [GO:0006310]		DNA binding [GO:0003677]															63	38	1494	1425	371	302	0	0	0	0	0	0	0	0	0	0	0	0	0	0	0	0	1	0	0	0	0	0	0
Q66729	Protease (Retropepsin) (Fragment)	Equine infectious anemia virus	3D-structure;Aspartyl protease;Hydrolase;Metal-binding;Nucleotidyltransferase;Protease;RNA-directed DNA polymerase;Transferase			aspartic-type endopeptidase activity [GO:0004190]; metal ion binding [GO:0046872]; RNA-directed DNA polymerase activity [GO:0003964]														Pararnavirae	7	11	544	613	1054	1249	0	17	2	92	1	0	0	0	0	0	0	0	0	0	0	0	0	0	0	0	0	0	0
A0AW59	Resolvase	Arthrobacter sp. (strain FB24)	DNA integration;DNA recombination;DNA-binding;Plasmid;Reference proteome	DNA integration [GO:0015074]		DNA binding [GO:0003677]; recombinase activity [GO:0000150]							ACT_SITE 9; /note="O-(5'-phospho-DNA)-serine intermediate"; /evidence="ECO:0000256|PIRSR:PIRSR606118-50"								0	0	1735	1321	1	0	0	0	0	0	0	0	0	0	0	0	0	0	0	0	0	0	1	3	0	0	0	0	0
Q57414	Protein #3 (Transposon Tn5 left end with reading frame of unknown protein)	Escherichia coli		transposition, DNA-mediated [GO:0006313]		DNA binding [GO:0003677]; transposase activity [GO:0004803]															278	286	193	218	839	932	0	0	28	500	20	34	0	2	0	2	8	0	2	0	20	0	0	388	0	0	4	0	4
E6UWT8	Uncharacterized protein	Variovorax paradoxus (strain EPS)	DNA recombination;DNA-binding	DNA integration [GO:0015074]; DNA recombination [GO:0006310]		DNA binding [GO:0003677]															2	1	2	0	2	0	171	2631	0	1	1	0	0	1	0	0	0	0	0	0	0	0	0	1	0	0	4	1	0
B7WYH3	Integrase	Comamonas testosteroni (strain DSM 14576 / KF-1)	DNA recombination	DNA integration [GO:0015074]; DNA recombination [GO:0006310]		DNA binding [GO:0003677]															0	0	12	18	0	1	0	7	138	2610	0	0	0	1	0	0	0	0	0	0	0	0	0	0	0	0	1	4	0
A1VJB0	Recombinase	Polaromonas naphthalenivorans (strain CJ2)	Plasmid;Reference proteome			DNA binding [GO:0003677]; recombinase activity [GO:0000150]															29	21	13	10	1273	1364	0	0	0	0	0	0	0	0	0	0	1	0	0	0	1	0	1	22	0	0	5	0	0
I2IMA6	Replication-associated recombination protein A	Burkholderia sp. Ch1-1	Coiled coil;Nucleotide-binding;Reference proteome	DNA recombination [GO:0006310]; DNA repair [GO:0006281]; DNA replication [GO:0006260]		DNA binding [GO:0003677]; four-way junction helicase activity [GO:0009378]; nucleotide binding [GO:0000166]						FUNCTION: DNA-dependent ATPase that plays important roles in cellular responses to stalled DNA replication processes. {ECO:0000256|ARBA:ARBA00002393}.									0	0	1	0	1529	1065	0	0	0	0	0	0	0	0	0	0	0	0	0	0	0	0	0	0	0	0	1	0	0
E2E2I7	Exoribonuclease H (EC 2.7.7.49) (EC 3.1.13.2) (EC 3.1.26.13) (Integrase) (Pol polyprotein) (Protease) (Retropepsin) (Reverse transcriptase/ribonuclease H) (Fragment)	Equine infectious anemia virus	Aspartyl protease;Coiled coil;DNA integration;DNA recombination;DNA-binding;Endonuclease;Hydrolase;Metal-binding;Multifunctional enzyme;Nuclease;Nucleotidyltransferase;Protease;RNA-directed DNA polymerase;Transferase;Viral genome integration;Virus entry into host cell;Zinc;Zinc-finger	DNA integration [GO:0015074]; DNA recombination [GO:0006310]; establishment of integrated proviral latency [GO:0075713]; viral entry into host cell [GO:0046718]; viral genome integration into host DNA [GO:0044826]		aspartic-type endopeptidase activity [GO:0004190]; DNA binding [GO:0003677]; exoribonuclease H activity [GO:0004533]; RNA-directed DNA polymerase activity [GO:0003964]; RNA-DNA hybrid ribonuclease activity [GO:0004523]; zinc ion binding [GO:0008270]				CATALYTIC ACTIVITY: Reaction=3'-end directed exonucleolytic cleavage of viral RNA-DNA hybrid.; EC=3.1.13.2; Evidence={ECO:0000256|ARBA:ARBA00000379}; CATALYTIC ACTIVITY: Reaction=Endohydrolysis of RNA in RNA/DNA hybrids. Three different cleavage modes: 1. sequence-specific internal cleavage of RNA. Human immunodeficiency virus type 1 and Moloney murine leukemia virus enzymes prefer to cleave the …	DNA_BIND 1084..1132; /note="Integrase-type"; /evidence="ECO:0000256|PROSITE-ProRule:PRU00506"	FUNCTION: During replicative cycle of retroviruses, the reverse-transcribed viral DNA is integrated into the host chromosome by the viral integrase enzyme. RNase H activity is associated with the reverse transcriptase. {ECO:0000256|ARBA:ARBA00023429}.								Pararnavirae	0	13	16	171	1781	595	0	4	0	7	0	1	0	0	0	0	0	0	0	0	0	0	0	0	0	0	0	0	0
E3HKW0	Phage integrase family protein 1	Achromobacter xylosoxidans (strain A8)	DNA integration;DNA recombination;DNA-binding;Viral genome integration;Virus entry into host cell	DNA integration [GO:0015074]; DNA recombination [GO:0006310]; establishment of integrated proviral latency [GO:0075713]; viral entry into host cell [GO:0046718]; viral genome integration into host DNA [GO:0044826]		DNA binding [GO:0003677]															10	3	82	89	2	0	0	1	143	2191	1	0	0	0	0	0	0	0	0	0	0	0	0	9	0	0	7	0	0
A2VVA1	Transposase	Burkholderia cenocepacia PC184	Coiled coil	transposition, DNA-mediated [GO:0006313]		DNA binding [GO:0003677]; transposase activity [GO:0004803]															0	0	19	4	1365	612	0	0	0	0	0	0	0	0	0	0	0	0	0	0	0	0	0	0	0	0	0	0	0
H9U3F2	Int (Integrase) (Prophage CPS-53 integrase)	Pseudomonas aeruginosa	DNA integration;DNA recombination;DNA-binding;Viral genome integration;Virus entry into host cell	DNA integration [GO:0015074]; DNA recombination [GO:0006310]; establishment of integrated proviral latency [GO:0075713]; viral entry into host cell [GO:0046718]; viral genome integration into host DNA [GO:0044826]		DNA binding [GO:0003677]															10	9	925	638	2	0	0	0	2	410	1	0	0	0	0	0	3	0	2	0	1	0	4	50	1	0	1	0	0
B9BFB3	Replication-associated recombination protein A	Burkholderia multivorans CGD1	Coiled coil;Nucleotide-binding	DNA recombination [GO:0006310]; DNA repair [GO:0006281]; DNA replication [GO:0006260]		DNA binding [GO:0003677]; four-way junction helicase activity [GO:0009378]; nucleotide binding [GO:0000166]						FUNCTION: DNA-dependent ATPase that plays important roles in cellular responses to stalled DNA replication processes. {ECO:0000256|ARBA:ARBA00002393}.									0	0	189	190	538	1106	0	0	0	2	0	2	0	2	0	0	10	0	0	0	3	0	6	91	0	0	1	0	0
A2SGK0	Phage integrase family protein	Methylibium petroleiphilum (strain ATCC BAA-1232 / LMG 22953 / PM1)	DNA recombination;Reference proteome	DNA integration [GO:0015074]; DNA recombination [GO:0006310]		DNA binding [GO:0003677]															0	0	1011	757	0	0	0	0	0	0	0	0	0	0	0	0	0	0	0	0	0	0	0	0	0	0	0	0	0
K7WE30	Exoribonuclease H (EC 2.7.7.49) (EC 3.1.13.2) (EC 3.1.26.13) (Integrase) (Pol polyprotein) (Protease) (Retropepsin) (Reverse transcriptase/ribonuclease H) (Fragment)	Equine infectious anemia virus	Aspartyl protease;Coiled coil;DNA integration;DNA recombination;DNA-binding;Endonuclease;Hydrolase;Metal-binding;Multifunctional enzyme;Nuclease;Nucleotidyltransferase;Protease;RNA-directed DNA polymerase;Transferase;Viral genome integration;Virus entry into host cell;Zinc;Zinc-finger	DNA integration [GO:0015074]; DNA recombination [GO:0006310]; establishment of integrated proviral latency [GO:0075713]; viral entry into host cell [GO:0046718]; viral genome integration into host DNA [GO:0044826]		aspartic-type endopeptidase activity [GO:0004190]; DNA binding [GO:0003677]; exoribonuclease H activity [GO:0004533]; RNA-directed DNA polymerase activity [GO:0003964]; RNA-DNA hybrid ribonuclease activity [GO:0004523]; zinc ion binding [GO:0008270]				CATALYTIC ACTIVITY: Reaction=3'-end directed exonucleolytic cleavage of viral RNA-DNA hybrid.; EC=3.1.13.2; Evidence={ECO:0000256|ARBA:ARBA00000379}; CATALYTIC ACTIVITY: Reaction=Endohydrolysis of RNA in RNA/DNA hybrids. Three different cleavage modes: 1. sequence-specific internal cleavage of RNA. Human immunodeficiency virus type 1 and Moloney murine leukemia virus enzymes prefer to cleave the …	DNA_BIND 1097..1145; /note="Integrase-type"; /evidence="ECO:0000256|PROSITE-ProRule:PRU00506"	FUNCTION: During replicative cycle of retroviruses, the reverse-transcribed viral DNA is integrated into the host chromosome by the viral integrase enzyme. RNase H activity is associated with the reverse transcriptase. {ECO:0000256|ARBA:ARBA00023429}.								Pararnavirae	12	40	153	771	174	491	0	27	0	96	3	1	0	0	0	0	0	0	0	0	0	0	0	0	0	0	1	0	0
Q5NWF2	Integrase/recombinase (Probable integrase)	Aromatoleum aromaticum (strain EbN1) (Azoarcus sp. (strain EbN1))	DNA integration;DNA recombination;DNA-binding;Plasmid;Reference proteome	DNA integration [GO:0015074]; DNA recombination [GO:0006310]		DNA binding [GO:0003677]															1	0	0	0	235	178	0	0	66	1235	0	0	0	0	0	0	0	0	0	0	0	0	0	0	0	0	0	1	0
P0CF62	Transposase InsD for insertion element IS2-10	Escherichia coli (strain K12)	DNA recombination;DNA-binding;Transposable element;Transposition	DNA integration [GO:0015074]; DNA recombination [GO:0006310]; transposition [GO:0032196]		DNA binding [GO:0003677]						FUNCTION: Involved in the transposition of the insertion sequence IS2.									76	106	4	0	652	806	0	0	0	2	0	0	0	0	0	0	0	0	0	0	0	0	0	4	0	0	0	0	0
J7LZD9	Transposase for transposon	Arthrobacter sp. Rue61a	DNA recombination;DNA-binding;Plasmid;Transposable element;Transposition	transposition, DNA-mediated [GO:0006313]		DNA binding [GO:0003677]; transposase activity [GO:0004803]															0	0	246	224	555	609	0	0	0	0	0	0	0	0	0	0	0	0	0	0	0	0	0	0	0	0	0	0	0
Q66739	Reverse transcriptase (Fragment)	Equine infectious anemia virus	Coiled coil;Endonuclease;Hydrolase;Nuclease;Nucleotidyltransferase;RNA-directed DNA polymerase;Transferase			endonuclease activity [GO:0004519]; RNA-directed DNA polymerase activity [GO:0003964]														Pararnavirae	21	8	190	109	711	526	0	1	0	12	1	0	0	0	0	0	0	0	0	0	0	0	0	0	0	0	0	0	0
T1XB26	Putative transposase, IS4 family (Transposase, IS4 family)	Variovorax paradoxus B4	Coiled coil;Transposable element;Transposition	transposition, DNA-mediated [GO:0006313]		DNA binding [GO:0003677]; transposase activity [GO:0004803]						FUNCTION: Involved in the transposition of the insertion sequence IS5. {ECO:0000256|ARBA:ARBA00003544}.									20	28	123	99	723	565	0	0	0	0	0	0	0	0	0	0	0	0	0	0	0	0	0	2	0	0	0	1	0
F2LAU3	Phage integrase	Burkholderia gladioli (strain BSR3)	DNA integration;DNA recombination;DNA-binding;Viral genome integration;Virus entry into host cell	DNA integration [GO:0015074]; DNA recombination [GO:0006310]; establishment of integrated proviral latency [GO:0075713]; viral entry into host cell [GO:0046718]; viral genome integration into host DNA [GO:0044826]		DNA binding [GO:0003677]															0	0	0	0	1362	156	0	0	0	0	0	0	0	0	0	0	0	0	0	0	0	0	0	0	0	0	0	0	0
J3IQ61	Transposase Transposase IS66 family	Pseudomonas sp. GM78		transposition, DNA-mediated [GO:0006313]		DNA binding [GO:0003677]; transposase activity [GO:0004803]															12	2	405	380	1	3	0	0	61	826	1	0	0	2	0	0	22	0	0	0	6	1	26	260	10	0	0	9	0
T1XL78	Phage integrase family protein	Variovorax paradoxus B4	DNA recombination	DNA integration [GO:0015074]; DNA recombination [GO:0006310]		DNA binding [GO:0003677]															5	0	39	18	876	473	0	0	0	0	0	0	0	0	0	0	0	0	0	0	0	0	1	1	0	0	1	0	0
A7HYT2	Integrase family protein	Parvibaculum lavamentivorans (strain DS-1 / DSM 13023 / NCIMB 13966)	DNA integration;DNA recombination;DNA-binding;Reference proteome;Viral genome integration;Virus entry into host cell	DNA integration [GO:0015074]; DNA recombination [GO:0006310]; establishment of integrated proviral latency [GO:0075713]; viral entry into host cell [GO:0046718]; viral genome integration into host DNA [GO:0044826]		DNA binding [GO:0003677]															1	1	11	30	0	0	0	0	13	1255	0	0	0	0	0	0	1	0	0	0	0	0	0	11	0	0	0	0	0
Q12AL3	Transposase Tn3	Polaromonas sp. (strain JS666 / ATCC BAA-500)	Coiled coil;DNA recombination;DNA-binding;Reference proteome;Transposable element;Transposition	transposition, DNA-mediated [GO:0006313]		DNA binding [GO:0003677]; transposase activity [GO:0004803]															53	33	507	211	0	0	3	25	17	439	0	0	0	0	0	0	0	0	0	0	0	0	0	2	0	0	0	1	0
T1XKD8	Putative transposase	Variovorax paradoxus B4		DNA integration [GO:0015074]		sequence-specific DNA binding [GO:0043565]															72	133	437	462	2	4	0	29	1	39	2	1	0	1	0	0	0	0	0	0	0	0	0	2	0	0	4	0	0
D9PKB6	Integrase family protein (Fragment)	sediment metagenome	DNA recombination	DNA integration [GO:0015074]; DNA recombination [GO:0006310]		DNA binding [GO:0003677]															0	0	0	0	631	465	0	0	0	1	0	0	0	0	0	0	0	0	0	0	0	0	0	0	0	0	0	0	0
W1MPQ6	Transposase Tn3	Pseudomonas aeruginosa VRFPA03	Coiled coil;DNA recombination;DNA-binding;Plasmid;Transposable element;Transposition	transposition, DNA-mediated [GO:0006313]		DNA binding [GO:0003677]; transposase activity [GO:0004803]															55	90	203	255	539	556	0	0	0	121	1	0	0	0	1	0	54	0	11	0	10	0	35	1040	0	0	2	1	0
E2E2H0	Exoribonuclease H (EC 2.7.7.49) (EC 3.1.13.2) (EC 3.1.26.13) (Integrase) (Pol polyprotein) (Protease) (Retropepsin) (Reverse transcriptase/ribonuclease H) (Fragment)	Equine infectious anemia virus	Aspartyl protease;Coiled coil;DNA integration;DNA recombination;DNA-binding;Endonuclease;Hydrolase;Metal-binding;Multifunctional enzyme;Nuclease;Nucleotidyltransferase;Protease;RNA-directed DNA polymerase;Transferase;Viral genome integration;Virus entry into host cell;Zinc;Zinc-finger	DNA integration [GO:0015074]; DNA recombination [GO:0006310]; establishment of integrated proviral latency [GO:0075713]; viral entry into host cell [GO:0046718]; viral genome integration into host DNA [GO:0044826]		aspartic-type endopeptidase activity [GO:0004190]; DNA binding [GO:0003677]; exoribonuclease H activity [GO:0004533]; RNA-directed DNA polymerase activity [GO:0003964]; RNA-DNA hybrid ribonuclease activity [GO:0004523]; zinc ion binding [GO:0008270]				CATALYTIC ACTIVITY: Reaction=3'-end directed exonucleolytic cleavage of viral RNA-DNA hybrid.; EC=3.1.13.2; Evidence={ECO:0000256|ARBA:ARBA00000379}; CATALYTIC ACTIVITY: Reaction=Endohydrolysis of RNA in RNA/DNA hybrids. Three different cleavage modes: 1. sequence-specific internal cleavage of RNA. Human immunodeficiency virus type 1 and Moloney murine leukemia virus enzymes prefer to cleave the …	DNA_BIND 1085..1133; /note="Integrase-type"; /evidence="ECO:0000256|PROSITE-ProRule:PRU00506"	FUNCTION: During replicative cycle of retroviruses, the reverse-transcribed viral DNA is integrated into the host chromosome by the viral integrase enzyme. RNase H activity is associated with the reverse transcriptase. {ECO:0000256|ARBA:ARBA00023429}.								Pararnavirae	20	27	145	166	202	449	0	4	0	4	1	1	0	0	0	0	0	0	0	0	0	0	0	0	0	0	1	0	0
F1UH38	Deleted.																				0	0	0	0	0	0	35	951	0	1	0	0	0	0	0	0	0	0	0	0	0	0	1	11	3	0	1	0	0
S3B6V3	Uncharacterized protein	Microbacterium sp. oral taxon 186 str. F0373		DNA recombination [GO:0006310]; DNA repair [GO:0006281]		magnesium ion binding [GO:0000287]															50	0	295	0	617	0	0	0	0	0	0	0	0	0	0	0	0	0	0	0	0	0	1	8	0	0	0	0	2
A9IES2	Phage-related integrase	Bordetella petrii (strain ATCC BAA-461 / DSM 12804 / CCUG 43448)	DNA integration;DNA recombination;DNA-binding;Reference proteome;Viral genome integration;Virus entry into host cell	DNA integration [GO:0015074]; DNA recombination [GO:0006310]; establishment of integrated proviral latency [GO:0075713]; viral entry into host cell [GO:0046718]; viral genome integration into host DNA [GO:0044826]		DNA binding [GO:0003677]															23	12	0	2	646	249	0	0	0	0	0	0	0	1	0	0	0	0	1	0	2	0	0	2	0	0	0	0	0
C5CPL4	Uncharacterized protein	Variovorax paradoxus (strain S110)	DNA recombination;DNA-binding	DNA integration [GO:0015074]; DNA recombination [GO:0006310]		DNA binding [GO:0003677]															3	2	0	0	0	0	16	898	0	0	0	0	0	3	0	0	0	0	0	0	0	0	0	0	0	0	1	1	0
H0BS59	Integrase catalytic subunit	Acidovorax sp. NO-1	Coiled coil	DNA integration [GO:0015074]; transposition, DNA-mediated [GO:0006313]		DNA binding [GO:0003677]; transposase activity [GO:0004803]															285	198	214	162	0	1	0	23	0	1	1	1	0	2	0	0	0	0	0	0	0	0	0	4	0	0	0	2	0
Q2KZB2	Integrase	Bordetella avium (strain 197N)	DNA recombination;DNA-binding;Reference proteome	DNA integration [GO:0015074]; DNA recombination [GO:0006310]		DNA binding [GO:0003677]															0	0	27	23	0	0	0	3	8	814	0	0	0	0	0	0	0	0	0	0	0	0	0	0	0	0	0	9	0
E5ATS4	Transposase	Mycetohabitans rhizoxinica (strain DSM 19002 / CIP 109453 / HKI 454) (Paraburkholderia rhizoxinica)	Plasmid;Reference proteome	transposition, DNA-mediated [GO:0006313]		DNA binding [GO:0003677]; transposase activity [GO:0004803]															0	0	3	3	614	232	0	0	0	0	0	0	0	0	0	0	0	0	0	0	0	0	0	0	0	0	0	0	0
B6JHM2	Integrase	Oligotropha carboxidovorans (strain ATCC 49405 / DSM 1227 / KCTC 32145 / OM5)	DNA integration;DNA recombination;DNA-binding;Reference proteome;Viral genome integration;Virus entry into host cell	DNA integration [GO:0015074]; DNA recombination [GO:0006310]; establishment of integrated proviral latency [GO:0075713]; viral entry into host cell [GO:0046718]; viral genome integration into host DNA [GO:0044826]		DNA binding [GO:0003677]															0	0	0	0	489	345	0	0	0	0	0	0	0	0	0	0	0	0	0	0	0	0	0	0	0	0	0	0	0
O69765	Integrase	Pseudomonas putida (Arthrobacter siderocapsulatus)	DNA integration;DNA recombination;DNA-binding;Viral genome integration;Virus entry into host cell	DNA integration [GO:0015074]; DNA recombination [GO:0006310]; establishment of integrated proviral latency [GO:0075713]; viral entry into host cell [GO:0046718]; viral genome integration into host DNA [GO:0044826]		DNA binding [GO:0003677]															2	4	331	494	1	0	0	0	0	22	0	0	0	0	0	0	4	0	0	0	2	0	2	39	1	0	0	0	0
Q66738	Polymerase (Fragment)	Equine infectious anemia virus	DNA integration;DNA recombination;Nucleotidyltransferase;Transferase	DNA integration [GO:0015074]; DNA recombination [GO:0006310]		nucleic acid binding [GO:0003676]; nucleotidyltransferase activity [GO:0016779]; RNA-DNA hybrid ribonuclease activity [GO:0004523]														Pararnavirae	18	4	220	52	287	111	0	28	6	64	1	0	0	0	0	0	0	0	0	0	0	0	0	0	0	0	0	0	0
J3CLK7	Tyr recombinase domain-containing protein	Variovorax sp. CF313	DNA recombination;DNA-binding	DNA integration [GO:0015074]; DNA recombination [GO:0006310]		DNA binding [GO:0003677]															1	0	0	0	0	0	18	765	0	0	0	0	0	1	0	0	1	0	0	0	0	0	0	1	0	0	1	0	0
U6S407	Integrase core domain protein	Enterococcus faecalis VC1B-1		DNA integration [GO:0015074]		nucleic acid binding [GO:0003676]															0	0	765	0	0	0	0	0	0	0	0	0	0	0	0	0	0	0	0	0	0	0	0	0	0	0	0	0	0
Q66724	Protease (Retropepsin) (Fragment)	Equine infectious anemia virus	Aspartyl protease;Hydrolase;Nucleotidyltransferase;Protease;RNA-directed DNA polymerase;Transferase			aspartic-type endopeptidase activity [GO:0004190]; RNA-directed DNA polymerase activity [GO:0003964]														Pararnavirae	77	50	116	47	272	132	0	6	1	36	0	1	0	0	0	0	0	0	0	0	0	0	0	0	0	0	0	0	0
E2E2G4	Exoribonuclease H (EC 2.7.7.49) (EC 3.1.13.2) (EC 3.1.26.13) (Integrase) (Pol polyprotein) (Protease) (Retropepsin) (Reverse transcriptase/ribonuclease H) (Fragment)	Equine infectious anemia virus	Aspartyl protease;Coiled coil;DNA integration;DNA recombination;DNA-binding;Endonuclease;Hydrolase;Metal-binding;Multifunctional enzyme;Nuclease;Nucleotidyltransferase;Protease;RNA-directed DNA polymerase;Transferase;Viral genome integration;Virus entry into host cell;Zinc;Zinc-finger	DNA integration [GO:0015074]; DNA recombination [GO:0006310]; establishment of integrated proviral latency [GO:0075713]; viral entry into host cell [GO:0046718]; viral genome integration into host DNA [GO:0044826]		aspartic-type endopeptidase activity [GO:0004190]; DNA binding [GO:0003677]; exoribonuclease H activity [GO:0004533]; RNA-directed DNA polymerase activity [GO:0003964]; RNA-DNA hybrid ribonuclease activity [GO:0004523]; zinc ion binding [GO:0008270]				CATALYTIC ACTIVITY: Reaction=3'-end directed exonucleolytic cleavage of viral RNA-DNA hybrid.; EC=3.1.13.2; Evidence={ECO:0000256|ARBA:ARBA00000379}; CATALYTIC ACTIVITY: Reaction=Endohydrolysis of RNA in RNA/DNA hybrids. Three different cleavage modes: 1. sequence-specific internal cleavage of RNA. Human immunodeficiency virus type 1 and Moloney murine leukemia virus enzymes prefer to cleave the …	DNA_BIND 1084..1132; /note="Integrase-type"; /evidence="ECO:0000256|PROSITE-ProRule:PRU00506"	FUNCTION: During replicative cycle of retroviruses, the reverse-transcribed viral DNA is integrated into the host chromosome by the viral integrase enzyme. RNase H activity is associated with the reverse transcriptase. {ECO:0000256|ARBA:ARBA00023429}.								Pararnavirae	4	5	110	68	327	175	0	3	0	11	0	0	0	0	0	0	0	0	0	0	0	0	0	0	0	0	0	0	0
A5WY39	IS110 family transposase ISAtu7 (Orf_Bo120)	Rhizobium radiobacter (Agrobacterium tumefaciens) (Agrobacterium radiobacter)	Plasmid	transposition, DNA-mediated [GO:0006313]		DNA binding [GO:0003677]; transposase activity [GO:0004803]															0	1	0	0	0	1	0	0	18	637	0	0	0	0	0	0	0	0	0	0	0	0	0	0	0	0	0	0	0
E6V3W5	3'-phosphoesterase (EC 6.5.1.1) (DNA repair polymerase) (NHEJ DNA polymerase) (Polydeoxyribonucleotide synthase [ATP]) (Polymerase/primase)	Variovorax paradoxus (strain EPS)	DNA-binding;DNA-directed DNA polymerase;Exonuclease;Hydrolase;Ligase;Manganese;Multifunctional enzyme;Nuclease;Nucleotidyltransferase;Transferase	DNA recombination [GO:0006310]; DNA repair [GO:0006281]		ATP binding [GO:0005524]; DNA binding [GO:0003677]; DNA-directed DNA polymerase activity [GO:0003887]; DNA ligase (ATP) activity [GO:0003910]; exonuclease activity [GO:0004527]				CATALYTIC ACTIVITY: Reaction=ATP + (deoxyribonucleotide)(n)-3'-hydroxyl + 5'-phospho-(deoxyribonucleotide)(m) = (deoxyribonucleotide)(n+m) + AMP + diphosphate.; EC=6.5.1.1; Evidence={ECO:0000256|ARBA:ARBA00000359};							COFACTOR: Name=Mn(2+); Xref=ChEBI:CHEBI:29035; Evidence={ECO:0000256|ARBA:ARBA00001936};				341	305	0	0	0	1	0	0	0	0	0	0	0	0	0	0	0	0	0	0	0	0	0	0	0	0	0	0	0
S1EWA3	Insertion element IS1 5 protein insB (Insertion element IS1 8 protein insB)	Escherichia coli KTE73		transposition, DNA-mediated [GO:0006313]		DNA binding [GO:0003677]; transposase activity [GO:0004803]						FUNCTION: Absolutely required for transposition of IS1. {ECO:0000256|ARBA:ARBA00004091}.									1	4	276	91	130	68	4	43	0	4	0	0	0	0	0	0	0	0	0	0	0	0	0	0	0	1	0	0	6
A4XCA9	Resolvase, N-terminal domain	Salinispora tropica (strain ATCC BAA-916 / DSM 44818 / CNB-440)	Coiled coil;DNA integration;DNA recombination;DNA-binding;Reference proteome	DNA integration [GO:0015074]		DNA binding [GO:0003677]; DNA-binding transcription factor activity [GO:0003700]; recombinase activity [GO:0000150]							ACT_SITE 38; /note="O-(5'-phospho-DNA)-serine intermediate"; /evidence="ECO:0000256|PIRSR:PIRSR606118-50"								0	0	159	460	0	0	0	0	0	0	0	0	0	0	0	0	0	0	0	0	0	0	0	0	0	0	0	0	0
U3LPJ5	Dihydrolipoamide dehydrogenase	uncultured bacterium	Plasmid	cell redox homeostasis [GO:0045454]		flavin adenine dinucleotide binding [GO:0050660]; oxidoreductase activity [GO:0016491]											COFACTOR: Name=FAD; Xref=ChEBI:CHEBI:57692; Evidence={ECO:0000256|ARBA:ARBA00001974};				0	0	0	0	112	506	0	0	0	0	0	0	0	0	0	0	0	0	0	0	0	0	0	0	0	0	0	0	0
A9VZZ2	Integrase catalytic region	Methylorubrum extorquens (strain PA1) (Methylobacterium extorquens)		DNA integration [GO:0015074]		DNA binding [GO:0003677]; recombinase activity [GO:0000150]															0	0	0	0	386	227	0	0	0	0	0	0	0	0	0	0	0	0	0	0	0	0	0	0	0	0	0	0	0
G3A331	Transposase	Ralstonia syzygii R24		transposition, DNA-mediated [GO:0006313]		DNA binding [GO:0003677]; transposase activity [GO:0004803]															0	0	44	41	0	0	22	496	0	2	0	0	0	2	0	0	1	0	0	0	0	0	0	2	0	0	1	2	0
J3CSG2	Transposase, IS5 family	Variovorax sp. CF313	Transposable element;Transposition	transposition, DNA-mediated [GO:0006313]		DNA binding [GO:0003677]; transposase activity [GO:0004803]						FUNCTION: Involved in the transposition of the insertion sequence IS5. {ECO:0000256|ARBA:ARBA00003544}.									82	71	224	190	0	0	0	0	0	0	0	0	0	2	0	0	0	0	0	0	0	0	0	0	0	0	0	0	0
E9KU85	Exoribonuclease H (EC 2.7.7.49) (EC 3.1.13.2) (EC 3.1.26.13) (Integrase) (Pol polyprotein) (Protease) (Retropepsin) (Reverse transcriptase/ribonuclease H) (Fragment)	Equine infectious anemia virus	Aspartyl protease;Coiled coil;DNA integration;DNA recombination;DNA-binding;Endonuclease;Hydrolase;Metal-binding;Multifunctional enzyme;Nuclease;Nucleotidyltransferase;Protease;RNA-directed DNA polymerase;Transferase;Viral genome integration;Virus entry into host cell;Zinc;Zinc-finger	DNA integration [GO:0015074]; DNA recombination [GO:0006310]; establishment of integrated proviral latency [GO:0075713]; viral entry into host cell [GO:0046718]; viral genome integration into host DNA [GO:0044826]		aspartic-type endopeptidase activity [GO:0004190]; DNA binding [GO:0003677]; exoribonuclease H activity [GO:0004533]; RNA-directed DNA polymerase activity [GO:0003964]; RNA-DNA hybrid ribonuclease activity [GO:0004523]; zinc ion binding [GO:0008270]				CATALYTIC ACTIVITY: Reaction=3'-end directed exonucleolytic cleavage of viral RNA-DNA hybrid.; EC=3.1.13.2; Evidence={ECO:0000256|ARBA:ARBA00000379}; CATALYTIC ACTIVITY: Reaction=Endohydrolysis of RNA in RNA/DNA hybrids. Three different cleavage modes: 1. sequence-specific internal cleavage of RNA. Human immunodeficiency virus type 1 and Moloney murine leukemia virus enzymes prefer to cleave the …	DNA_BIND 1084..1132; /note="Integrase-type"; /evidence="ECO:0000256|PROSITE-ProRule:PRU00506"	FUNCTION: During replicative cycle of retroviruses, the reverse-transcribed viral DNA is integrated into the host chromosome by the viral integrase enzyme. RNase H activity is associated with the reverse transcriptase. {ECO:0000256|ARBA:ARBA00023429}.								Pararnavirae	7	6	69	151	91	175	0	21	0	43	0	0	0	0	0	0	0	0	0	0	0	0	0	0	0	0	0	0	0
I3W0S5	Resolvase	Arthrobacter sp. J3.37	Plasmid			DNA binding [GO:0003677]; recombinase activity [GO:0000150]															0	0	119	436	0	0	0	0	0	0	0	0	0	0	0	0	0	0	0	0	0	0	0	0	0	0	0	0	0
A9UTE2	Predicted protein	Monosiga brevicollis (Choanoflagellate)	DNA replication;Membrane;Reference proteome;Transmembrane;Transmembrane helix	DNA replication [GO:0006260]; double-strand break repair via break-induced replication [GO:0000727]	GINS complex [GO:0000811]; integral component of membrane [GO:0016021]																641	8	201	1	82	0	802	1513	26	52	719	14	4	10	1	0	415	222	1133	136	918	106	379	108	31	2	3	0	14
S2WWB3	IS5 family transposase	Delftia acidovorans CCUG 274B																			6	7	115	115	0	0	20	255	0	2	0	0	0	5	0	0	0	0	0	0	0	0	0	1	0	0	0	0	0
Q38XR6	Signal recognition particle receptor FtsY (SRP receptor)	Lactobacillus sakei subsp. sakei (strain 23K)	Cell membrane;Cytoplasm;GTP-binding;Membrane;Nucleotide-binding;Receptor;Reference proteome	SRP-dependent cotranslational protein targeting to membrane [GO:0006614]	cytoplasm [GO:0005737]; intrinsic component of plasma membrane [GO:0031226]	GTPase activity [GO:0003924]; GTP binding [GO:0005525]		NP_BIND 272..279; /note="GTP"; /evidence="ECO:0000256|HAMAP-Rule:MF_00920"; NP_BIND 354..358; /note="GTP"; /evidence="ECO:0000256|HAMAP-Rule:MF_00920"; NP_BIND 418..421; /note="GTP"; /evidence="ECO:0000256|HAMAP-Rule:MF_00920"				FUNCTION: Involved in targeting and insertion of nascent membrane proteins into the cytoplasmic membrane. Acts as a receptor for the complex formed by the signal recognition particle (SRP) and the ribosome-nascent chain (RNC). {ECO:0000256|HAMAP-Rule:MF_00920}.									33	0	266	0	155	0	2	55	0	0	0	0	0	0	0	0	0	0	0	0	0	0	0	0	0	0	0	0	0
A8ZL79	Phage integrase / plasmid pRiA4b ORF-3-like protein	Acaryochloris marina (strain MBIC 11017)	DNA recombination;DNA-binding;Plasmid;Reference proteome	DNA integration [GO:0015074]; DNA recombination [GO:0006310]		DNA binding [GO:0003677]															0	0	0	0	448	77	0	0	0	0	0	0	0	9	0	0	2	0	1	0	0	0	0	29	0	0	0	3	0
E8ZE76	Integrase	Streptococcus pneumoniae	DNA integration;DNA recombination;DNA-binding	DNA integration [GO:0015074]; DNA recombination [GO:0006310]		DNA binding [GO:0003677]															0	0	0	0	0	0	0	0	19	490	0	0	0	17	0	0	0	0	0	0	0	0	0	0	0	1	1	0	0
Q11ZB0	Transposase, IS4 family	Polaromonas sp. (strain JS666 / ATCC BAA-500)	Plasmid;Reference proteome;Transposable element;Transposition	transposition, DNA-mediated [GO:0006313]		DNA binding [GO:0003677]; transposase activity [GO:0004803]						FUNCTION: Involved in the transposition of the insertion sequence IS5. {ECO:0000256|ARBA:ARBA00003544}.									2	1	336	122	1	0	0	6	0	1	0	0	0	0	0	0	0	0	0	0	0	0	0	0	0	0	0	0	0
A7KK52	Integrase (Putative integrase/recombinase)	Delftia acidovorans (Pseudomonas acidovorans) (Comamonas acidovorans)	DNA recombination	DNA integration [GO:0015074]; DNA recombination [GO:0006310]		DNA binding [GO:0003677]															3	1	182	244	0	2	0	31	0	0	0	0	0	0	0	0	0	0	0	0	0	0	0	0	0	0	0	2	0
Q63YQ9	Prophage integrase	Burkholderia pseudomallei (strain K96243)	DNA integration;DNA recombination;DNA-binding;Reference proteome	DNA integration [GO:0015074]; DNA recombination [GO:0006310]		DNA binding [GO:0003677]															0	0	334	128	0	0	0	0	0	0	0	0	0	0	0	0	0	0	0	0	0	0	3	10	4	0	0	1	0
I3W0S6	Transposase Tn3 family protein	Arthrobacter sp. J3.37	Coiled coil;DNA recombination;DNA-binding;Plasmid;Transposable element;Transposition	transposition, DNA-mediated [GO:0006313]		DNA binding [GO:0003677]; transposase activity [GO:0004803]															259	183	0	0	0	0	0	0	0	0	0	0	0	0	0	0	0	0	0	0	4	0	0	4	0	0	0	0	0
C4GHI7	Site-specific recombinase, phage integrase family	Kingella oralis ATCC 51147	DNA integration;DNA recombination;DNA-binding;Reference proteome	DNA integration [GO:0015074]; DNA recombination [GO:0006310]		DNA binding [GO:0003677]															36	20	304	123	0	0	0	0	0	0	0	0	0	1	0	0	6	0	1	0	0	0	8	67	1	0	0	10	0
R7VZP8	WD_REPEATS_REGION domain-containing protein	Aegilops tauschii (Tausch's goatgrass) (Aegilops squarrosa)	Repeat;Ubl conjugation pathway;WD repeat	positive regulation of ubiquitin protein ligase activity [GO:1904668]		anaphase-promoting complex binding [GO:0010997]; ubiquitin-protein transferase activator activity [GO:0097027]						FUNCTION: Component of the anaphase promoting complex/cyclosome (APC/C), a cell cycle-regulated E3 ubiquitin-protein ligase complex that controls progression through mitosis and the G1 phase of the cell cycle. {ECO:0000256|ARBA:ARBA00023425}.								Viridiplantae	0	6	0	0	10	403	0	0	0	0	0	0	0	0	0	0	0	0	0	0	0	0	0	0	0	0	0	0	0
W1B3E7	Deleted.																				0	0	158	148	53	60	0	0	0	0	0	0	0	0	0	0	0	0	0	0	0	0	0	0	0	0	0	0	0
G1XZ07	Recombinase	Nitrospirillum amazonense Y2	Reference proteome			DNA binding [GO:0003677]; recombinase activity [GO:0000150]															12	4	0	0	219	185	0	0	0	0	0	0	0	0	0	0	0	0	0	0	0	0	0	8	0	0	0	0	0
A3YGB9	Putative integrase	Marinomonas sp. MED121	DNA integration;DNA recombination	DNA integration [GO:0015074]; DNA recombination [GO:0006310]		DNA binding [GO:0003677]															0	0	211	128	2	0	4	0	4	71	0	0	0	1	0	0	2	2	1	0	0	0	2	1	0	2	1	0	0
A9IDT2	Phage-related integrase	Bordetella petrii (strain ATCC BAA-461 / DSM 12804 / CCUG 43448)	DNA integration;DNA recombination;DNA-binding;Reference proteome;Viral genome integration;Virus entry into host cell	DNA integration [GO:0015074]; DNA recombination [GO:0006310]; establishment of integrated proviral latency [GO:0075713]; viral entry into host cell [GO:0046718]; viral genome integration into host DNA [GO:0044826]		DNA binding [GO:0003677]															0	0	223	193	0	0	0	0	0	0	0	0	0	0	0	0	0	0	0	0	0	0	1	4	0	0	0	0	0
J2K7N0	Transposase	Variovorax sp. CF313		DNA integration [GO:0015074]		nucleic acid binding [GO:0003676]															22	33	134	189	1	0	3	31	0	0	1	0	0	0	0	0	0	0	0	0	0	0	0	0	0	0	0	0	0
K2PKN9	DEDD_Tnp_IS110 domain-containing protein	Agrobacterium albertimagni AOL15		transposition, DNA-mediated [GO:0006313]		DNA binding [GO:0003677]; transposase activity [GO:0004803]															0	0	0	0	2	0	0	0	60	343	0	0	0	0	0	0	0	0	0	0	0	0	0	0	0	0	0	0	0
E3HKV5	Transposase, IS4 family protein 1	Achromobacter xylosoxidans (strain A8)	Transposable element;Transposition	transposition, DNA-mediated [GO:0006313]		DNA binding [GO:0003677]; transposase activity [GO:0004803]						FUNCTION: Involved in the transposition of the insertion sequence IS5. {ECO:0000256|ARBA:ARBA00003544}.									20	19	177	191	0	0	1	5	0	0	11	7	0	0	0	0	0	0	0	0	0	0	0	1	0	0	1	0	0
E9KUD3	Exoribonuclease H (EC 2.7.7.49) (EC 3.1.13.2) (EC 3.1.26.13) (Integrase) (Pol polyprotein) (Protease) (Retropepsin) (Reverse transcriptase/ribonuclease H) (Fragment)	Equine infectious anemia virus	Aspartyl protease;Coiled coil;DNA integration;DNA recombination;DNA-binding;Endonuclease;Hydrolase;Metal-binding;Multifunctional enzyme;Nuclease;Nucleotidyltransferase;Protease;RNA-directed DNA polymerase;Transferase;Viral genome integration;Virus entry into host cell;Zinc;Zinc-finger	DNA integration [GO:0015074]; DNA recombination [GO:0006310]; establishment of integrated proviral latency [GO:0075713]; viral entry into host cell [GO:0046718]; viral genome integration into host DNA [GO:0044826]		aspartic-type endopeptidase activity [GO:0004190]; DNA binding [GO:0003677]; exoribonuclease H activity [GO:0004533]; RNA-directed DNA polymerase activity [GO:0003964]; RNA-DNA hybrid ribonuclease activity [GO:0004523]; zinc ion binding [GO:0008270]				CATALYTIC ACTIVITY: Reaction=3'-end directed exonucleolytic cleavage of viral RNA-DNA hybrid.; EC=3.1.13.2; Evidence={ECO:0000256|ARBA:ARBA00000379}; CATALYTIC ACTIVITY: Reaction=Endohydrolysis of RNA in RNA/DNA hybrids. Three different cleavage modes: 1. sequence-specific internal cleavage of RNA. Human immunodeficiency virus type 1 and Moloney murine leukemia virus enzymes prefer to cleave the …	DNA_BIND 1084..1132; /note="Integrase-type"; /evidence="ECO:0000256|PROSITE-ProRule:PRU00506"	FUNCTION: During replicative cycle of retroviruses, the reverse-transcribed viral DNA is integrated into the host chromosome by the viral integrase enzyme. RNase H activity is associated with the reverse transcriptase. {ECO:0000256|ARBA:ARBA00023429}.								Pararnavirae	2	17	25	109	27	194	0	9	1	15	0	0	0	0	0	0	0	0	0	0	0	0	0	0	0	0	0	0	0
V4HKD8	Site-specific recombinase XerD	Candidatus Halobonum tyrrellensis G22	Coiled coil;DNA recombination;Reference proteome	DNA integration [GO:0015074]; DNA recombination [GO:0006310]		DNA binding [GO:0003677]															0	0	399	0	0	0	0	0	0	0	0	0	0	0	0	0	0	0	0	0	0	0	0	0	0	0	0	0	0
A4G2L7	Transposase IS3 family, part 1	Herminiimonas arsenicoxydans	Coiled coil;Reference proteome	transposition, DNA-mediated [GO:0006313]		DNA binding [GO:0003677]; transposase activity [GO:0004803]															0	0	0	0	366	3	0	0	1	3	0	0	0	0	0	0	0	0	0	0	0	0	0	0	0	0	0	0	0
E9KUF1	Exoribonuclease H (EC 2.7.7.49) (EC 3.1.13.2) (EC 3.1.26.13) (Integrase) (Pol polyprotein) (Protease) (Retropepsin) (Reverse transcriptase/ribonuclease H) (Fragment)	Equine infectious anemia virus	Aspartyl protease;Coiled coil;DNA integration;DNA recombination;DNA-binding;Endonuclease;Hydrolase;Metal-binding;Multifunctional enzyme;Nuclease;Nucleotidyltransferase;Protease;RNA-directed DNA polymerase;Transferase;Viral genome integration;Virus entry into host cell;Zinc;Zinc-finger	DNA integration [GO:0015074]; DNA recombination [GO:0006310]; establishment of integrated proviral latency [GO:0075713]; viral entry into host cell [GO:0046718]; viral genome integration into host DNA [GO:0044826]		aspartic-type endopeptidase activity [GO:0004190]; DNA binding [GO:0003677]; exoribonuclease H activity [GO:0004533]; RNA-directed DNA polymerase activity [GO:0003964]; RNA-DNA hybrid ribonuclease activity [GO:0004523]; zinc ion binding [GO:0008270]				CATALYTIC ACTIVITY: Reaction=3'-end directed exonucleolytic cleavage of viral RNA-DNA hybrid.; EC=3.1.13.2; Evidence={ECO:0000256|ARBA:ARBA00000379}; CATALYTIC ACTIVITY: Reaction=Endohydrolysis of RNA in RNA/DNA hybrids. Three different cleavage modes: 1. sequence-specific internal cleavage of RNA. Human immunodeficiency virus type 1 and Moloney murine leukemia virus enzymes prefer to cleave the …	DNA_BIND 1084..1132; /note="Integrase-type"; /evidence="ECO:0000256|PROSITE-ProRule:PRU00506"	FUNCTION: During replicative cycle of retroviruses, the reverse-transcribed viral DNA is integrated into the host chromosome by the viral integrase enzyme. RNase H activity is associated with the reverse transcriptase. {ECO:0000256|ARBA:ARBA00023429}.								Pararnavirae	0	1	37	199	39	73	1	5	0	6	0	0	0	0	0	0	0	0	0	0	0	0	0	0	0	0	0	0	0
X6K7E2	Integrase	Mesorhizobium sp. L103C105A0	DNA integration;DNA recombination;DNA-binding;Viral genome integration;Virus entry into host cell	DNA integration [GO:0015074]; DNA recombination [GO:0006310]; establishment of integrated proviral latency [GO:0075713]; viral entry into host cell [GO:0046718]; viral genome integration into host DNA [GO:0044826]		DNA binding [GO:0003677]															0	0	0	0	29	335	0	0	0	0	0	0	0	0	0	0	0	0	0	0	0	0	1	4	0	0	0	0	0
E7T008	Transposase	Shigella boydii ATCC 9905		transposition, DNA-mediated [GO:0006313]		DNA binding [GO:0003677]; transposase activity [GO:0004803]															0	1	0	0	176	179	0	0	0	0	0	0	0	0	0	0	0	0	0	0	0	0	0	0	0	0	0	0	0
E6V6M9	Integration host factor subunit beta	Variovorax paradoxus (strain EPS)	DNA recombination;DNA-binding;Transcription;Transcription regulation;Translation regulation	DNA recombination [GO:0006310]; regulation of transcription, DNA-templated [GO:0006355]; regulation of translation [GO:0006417]	chromosome [GO:0005694]	DNA binding [GO:0003677]						FUNCTION: This protein is one of the two subunits of integration host factor, a specific DNA-binding protein that functions in genetic recombination as well as in transcriptional and translational control. {ECO:0000256|RuleBase:RU003941}.									0	0	0	1	228	114	0	0	0	1	0	0	0	0	0	0	0	0	0	0	0	0	0	2	0	0	0	0	0
Q07163	Transposon TyH3 Gag-Pol polyprotein (Gag-Pol-p199) (TY1A-TY1B) (Transposon Ty1-H3 TYA-TYB polyprotein) (p190) [Cleaved into: Capsid protein (CA) (Gag-p45) (p54); Ty1 protease (PR) (EC 3.4.23.-) (Pol-p20) (p23); Integrase (IN) (Pol-p71) (p84) (p90); Reverse transcriptase/ribonuclease H (RT) (RT-RH) (EC 2.7.7.49) (EC 2.7.7.7) (EC 3.1.26.4) (Pol-p63) (p60)]	Saccharomyces cerevisiae (Baker's yeast)	ATP-binding;Aspartyl protease;Cytoplasm;DNA integration;DNA recombination;DNA-binding;DNA-directed DNA polymerase;Direct protein sequencing;Endonuclease;Hydrolase;Magnesium;Metal-binding;Multifunctional enzyme;Nuclease;Nucleotide-binding;Nucleotidyltransferase;Nucleus;Phosphoprotein;Protease;RNA-binding;RNA-directed DNA polymerase;Ribosomal frameshifting;Transferase;Transposable element;Transposi…	DNA integration [GO:0015074]; DNA recombination [GO:0006310]; transposition [GO:0032196]	cytoplasm [GO:0005737]; nucleus [GO:0005634]	aspartic-type endopeptidase activity [GO:0004190]; ATP binding [GO:0005524]; DNA binding [GO:0003677]; DNA-directed DNA polymerase activity [GO:0003887]; metal ion binding [GO:0046872]; RNA binding [GO:0003723]; RNA-directed DNA polymerase activity [GO:0003964]; RNA-DNA hybrid ribonuclease activity [GO:0004523]	METAL 671; /note="Magnesium; catalytic; for integrase activity"; /evidence="ECO:0000255|PROSITE-ProRule:PRU00457"; METAL 736; /note="Magnesium; catalytic; for integrase activity"; /evidence="ECO:0000255|PROSITE-ProRule:PRU00457"; METAL 1346; /note="Magnesium; catalytic; for reverse transcriptase activity"; /evidence="ECO:0000255|PROSITE-ProRule:PRU00457"; METAL 1427; /note="Magnesium; catalytic; …			CATALYTIC ACTIVITY: Reaction=a 2'-deoxyribonucleoside 5'-triphosphate + DNA(n) = diphosphate + DNA(n+1); Xref=Rhea:RHEA:22508, Rhea:RHEA-COMP:11130, Rhea:RHEA-COMP:11131, ChEBI:CHEBI:33019, ChEBI:CHEBI:61560, ChEBI:CHEBI:83828; EC=2.7.7.49; CATALYTIC ACTIVITY: Reaction=a 2'-deoxyribonucleoside 5'-triphosphate + DNA(n) = diphosphate + DNA(n+1); Xref=Rhea:RHEA:22508, Rhea:RHEA-COMP:11130, Rhea:RHEA…		FUNCTION: Capsid protein (CA) is the structural component of the virus-like particle (VLP), forming the shell that encapsulates the retrotransposons dimeric RNA genome. The particles are assembled from trimer-clustered units and there are holes in the capsid shells that allow for the diffusion of macromolecules. CA has also nucleocapsid-like chaperone activity, promoting primer tRNA(i)-Met anneal…	ACT_SITE 461; /note="For protease activity; shared with dimeric partner"; /evidence="ECO:0000255|PROSITE-ProRule:PRU10094"							Fungi	449	490	0	0	1	0	0	0	0	0	0	0	0	0	0	0	60	0	6	0	14	0	58	767	0	0	0	0	0
Q8Z6F5	DNA topoisomerase 3 (EC 5.6.2.1) (DNA topoisomerase III)	Salmonella typhi	DNA-binding;Isomerase;Magnesium;Metal-binding;Topoisomerase	DNA topological change [GO:0006265]		DNA binding [GO:0003677]; DNA topoisomerase type I (single strand cut, ATP-independent) activity [GO:0003917]; magnesium ion binding [GO:0000287]	METAL 7; /note="Magnesium 1; catalytic"; /evidence="ECO:0000255|HAMAP-Rule:MF_00953"; METAL 103; /note="Magnesium 1; catalytic"; /evidence="ECO:0000255|HAMAP-Rule:MF_00953"; METAL 103; /note="Magnesium 2"; /evidence="ECO:0000255|HAMAP-Rule:MF_00953"; METAL 105; /note="Magnesium 2"; /evidence="ECO:0000255|HAMAP-Rule:MF_00953"			CATALYTIC ACTIVITY: Reaction=ATP-independent breakage of single-stranded DNA, followed by passage and rejoining.; EC=5.6.2.1; Evidence={ECO:0000255|HAMAP-Rule:MF_00953};		FUNCTION: Releases the supercoiling and torsional tension of DNA, which is introduced during the DNA replication and transcription, by transiently cleaving and rejoining one strand of the DNA duplex. Introduces a single-strand break via transesterification at a target site in duplex DNA. The scissile phosphodiester is attacked by the catalytic tyrosine of the enzyme, resulting in the formation of…	ACT_SITE 328; /note="O-(5'-phospho-DNA)-tyrosine intermediate"; /evidence="ECO:0000255|HAMAP-Rule:MF_00953"				COFACTOR: Name=Mg(2+); Xref=ChEBI:CHEBI:18420; Evidence={ECO:0000255|HAMAP-Rule:MF_00953}; Note=Binds two Mg(2+) per subunit. {ECO:0000255|HAMAP-Rule:MF_00953};				132	229	1	0	0	0	0	0	0	0	0	0	0	0	0	0	3	0	0	0	1	0	7	39	0	0	0	0	0
E2E2J3	Exoribonuclease H (EC 2.7.7.49) (EC 3.1.13.2) (EC 3.1.26.13) (Integrase) (Pol polyprotein) (Protease) (Retropepsin) (Reverse transcriptase/ribonuclease H) (Fragment)	Equine infectious anemia virus	Aspartyl protease;Coiled coil;DNA integration;DNA recombination;DNA-binding;Endonuclease;Hydrolase;Metal-binding;Multifunctional enzyme;Nuclease;Nucleotidyltransferase;Protease;RNA-directed DNA polymerase;Transferase;Viral genome integration;Virus entry into host cell;Zinc;Zinc-finger	DNA integration [GO:0015074]; DNA recombination [GO:0006310]; establishment of integrated proviral latency [GO:0075713]; viral entry into host cell [GO:0046718]; viral genome integration into host DNA [GO:0044826]		aspartic-type endopeptidase activity [GO:0004190]; DNA binding [GO:0003677]; exoribonuclease H activity [GO:0004533]; RNA-directed DNA polymerase activity [GO:0003964]; RNA-DNA hybrid ribonuclease activity [GO:0004523]; zinc ion binding [GO:0008270]				CATALYTIC ACTIVITY: Reaction=3'-end directed exonucleolytic cleavage of viral RNA-DNA hybrid.; EC=3.1.13.2; Evidence={ECO:0000256|ARBA:ARBA00000379}; CATALYTIC ACTIVITY: Reaction=Endohydrolysis of RNA in RNA/DNA hybrids. Three different cleavage modes: 1. sequence-specific internal cleavage of RNA. Human immunodeficiency virus type 1 and Moloney murine leukemia virus enzymes prefer to cleave the …	DNA_BIND 1084..1132; /note="Integrase-type"; /evidence="ECO:0000256|PROSITE-ProRule:PRU00506"	FUNCTION: During replicative cycle of retroviruses, the reverse-transcribed viral DNA is integrated into the host chromosome by the viral integrase enzyme. RNase H activity is associated with the reverse transcriptase. {ECO:0000256|ARBA:ARBA00023429}.								Pararnavirae	1	2	28	92	41	157	0	4	0	4	0	1	0	0	0	0	0	0	0	0	0	0	0	0	0	0	0	0	0
F3L2V5	Phage integrase family protein	Halieaceae bacterium IMCC3088	DNA integration;DNA recombination;DNA-binding;Reference proteome;Viral genome integration;Virus entry into host cell	DNA integration [GO:0015074]; DNA recombination [GO:0006310]; establishment of integrated proviral latency [GO:0075713]; viral entry into host cell [GO:0046718]; viral genome integration into host DNA [GO:0044826]		DNA binding [GO:0003677]															0	0	0	0	102	219	0	0	0	0	0	0	0	0	0	0	0	0	0	0	0	0	0	0	0	0	0	0	0
E1ZSH7	DNA ligase (EC 6.5.1.1) (Fragment)	Chlorella variabilis (Green alga)	ATP-binding;DNA damage;DNA recombination;DNA repair;DNA replication;Ligase;Nucleotide-binding;Reference proteome	DNA biosynthetic process [GO:0071897]; DNA recombination [GO:0006310]; DNA repair [GO:0006281]; DNA replication [GO:0006260]		ATP binding [GO:0005524]; DNA binding [GO:0003677]; DNA ligase (ATP) activity [GO:0003910]				CATALYTIC ACTIVITY: Reaction=ATP + (deoxyribonucleotide)(n)-3'-hydroxyl + 5'-phospho-(deoxyribonucleotide)(m) = (deoxyribonucleotide)(n+m) + AMP + diphosphate.; EC=6.5.1.1; Evidence={ECO:0000256|ARBA:ARBA00000359, ECO:0000256|RuleBase:RU000617};										Viridiplantae	38	21	13	59	0	0	19	223	0	1	67	8	0	0	0	0	2	4	7	0	3	1	1	1	1	1	1	2	0
P32053	Prophage integrase IntA (Prophage CP4-57 integrase SlpA)	Escherichia coli (strain K12)	DNA integration;DNA recombination;DNA-binding;Reference proteome;Viral genome integration;Virus entry into host cell	provirus excision [GO:0032359]; viral entry into host cell [GO:0046718]; viral genome integration into host DNA [GO:0044826]		DNA binding [GO:0003677]; prophage integrase activity [GO:0008979]						FUNCTION: Integrase is necessary for integration of the phage into the host genome by site-specific recombination. In conjunction with excisionase, integrase is also necessary for excision of the prophage from the host genome. Part of the cryptic P4-like prophage CP4-57, it excises the prophage when overexpressed, which also requires integration host factor (encoded by ihfA and ihfB) (PubMed:7511…	ACT_SITE 248; /evidence="ECO:0000255|PROSITE-ProRule:PRU01246"; ACT_SITE 275; /evidence="ECO:0000255|PROSITE-ProRule:PRU01246"; ACT_SITE 337; /evidence="ECO:0000255|PROSITE-ProRule:PRU01246"; ACT_SITE 340; /evidence="ECO:0000255|PROSITE-ProRule:PRU01246"; ACT_SITE 363; /evidence="ECO:0000255|PROSITE-ProRule:PRU01246"; ACT_SITE 373; /note="O-(3'-phospho-DNA)-tyrosine intermediate"; /evidence="ECO:…								149	152	0	0	0	0	0	0	0	0	0	0	0	0	0	0	0	0	0	0	0	0	0	0	0	0	0	0	0
E9KUC7	Exoribonuclease H (EC 2.7.7.49) (EC 3.1.13.2) (EC 3.1.26.13) (Integrase) (Pol polyprotein) (Protease) (Retropepsin) (Reverse transcriptase/ribonuclease H) (Fragment)	Equine infectious anemia virus	Aspartyl protease;Coiled coil;DNA integration;DNA recombination;DNA-binding;Endonuclease;Hydrolase;Metal-binding;Multifunctional enzyme;Nuclease;Nucleotidyltransferase;Protease;RNA-directed DNA polymerase;Transferase;Viral genome integration;Virus entry into host cell;Zinc;Zinc-finger	DNA integration [GO:0015074]; DNA recombination [GO:0006310]; establishment of integrated proviral latency [GO:0075713]; viral entry into host cell [GO:0046718]; viral genome integration into host DNA [GO:0044826]		aspartic-type endopeptidase activity [GO:0004190]; DNA binding [GO:0003677]; exoribonuclease H activity [GO:0004533]; RNA-directed DNA polymerase activity [GO:0003964]; RNA-DNA hybrid ribonuclease activity [GO:0004523]; zinc ion binding [GO:0008270]				CATALYTIC ACTIVITY: Reaction=3'-end directed exonucleolytic cleavage of viral RNA-DNA hybrid.; EC=3.1.13.2; Evidence={ECO:0000256|ARBA:ARBA00000379}; CATALYTIC ACTIVITY: Reaction=Endohydrolysis of RNA in RNA/DNA hybrids. Three different cleavage modes: 1. sequence-specific internal cleavage of RNA. Human immunodeficiency virus type 1 and Moloney murine leukemia virus enzymes prefer to cleave the …	DNA_BIND 1083..1131; /note="Integrase-type"; /evidence="ECO:0000256|PROSITE-ProRule:PRU00506"	FUNCTION: During replicative cycle of retroviruses, the reverse-transcribed viral DNA is integrated into the host chromosome by the viral integrase enzyme. RNase H activity is associated with the reverse transcriptase. {ECO:0000256|ARBA:ARBA00023429}.								Pararnavirae	98	60	56	63	10	15	0	0	0	0	4	2	0	0	0	0	0	0	0	0	0	0	0	0	0	0	0	0	0
F4SJK5	Transposase InsH for insertion sequence element IS5 (Fragment)	Escherichia coli H736		transposition, DNA-mediated [GO:0006313]		DNA binding [GO:0003677]; transposase activity [GO:0004803]															0	0	28	39	150	79	0	0	0	0	0	0	0	0	0	0	0	0	0	0	0	0	0	0	0	0	0	0	0
T1XEB1	Tyrosine recombinase XerD	Variovorax paradoxus B4	Cell cycle;Cell division;Chromosome partition;Cytoplasm;DNA integration;DNA recombination;DNA-binding	cell cycle [GO:0007049]; cell division [GO:0051301]; chromosome segregation [GO:0007059]; transposition, DNA-mediated [GO:0006313]	cytoplasm [GO:0005737]	DNA binding [GO:0003677]; tyrosine-based site-specific recombinase activity [GO:0009037]						FUNCTION: Site-specific tyrosine recombinase, which acts by catalyzing the cutting and rejoining of the recombining DNA molecules. The XerC-XerD complex is essential to convert dimers of the bacterial chromosome into monomers to permit their segregation at cell division. It also contributes to the segregational stability of plasmids. {ECO:0000256|HAMAP-Rule:MF_01807}.	ACT_SITE 154; /evidence="ECO:0000256|HAMAP-Rule:MF_01807"; ACT_SITE 178; /evidence="ECO:0000256|HAMAP-Rule:MF_01807"; ACT_SITE 249; /evidence="ECO:0000256|HAMAP-Rule:MF_01807"; ACT_SITE 252; /evidence="ECO:0000256|HAMAP-Rule:MF_01807"; ACT_SITE 275; /evidence="ECO:0000256|HAMAP-Rule:MF_01807"; ACT_SITE 284; /note="O-(3'-phospho-DNA)-tyrosine intermediate"; /evidence="ECO:0000256|HAMAP-Rule:MF_018…								108	74	0	0	36	56	0	0	0	0	0	0	0	0	0	0	0	0	0	0	0	0	2	2	0	0	0	0	0
A1WAA6	Integrase, catalytic region	Acidovorax sp. (strain JS42)	Reference proteome	DNA integration [GO:0015074]		nucleic acid binding [GO:0003676]															4	0	119	145	0	0	0	0	0	0	2	0	0	0	0	0	0	0	0	0	0	0	0	1	0	0	0	0	0
X6GWE0	DEDD_Tnp_IS110 domain-containing protein	Mesorhizobium sp. L2C066B000		transposition, DNA-mediated [GO:0006313]		DNA binding [GO:0003677]; transposase activity [GO:0004803]															0	0	0	0	1	2	0	0	5	253	0	0	0	0	0	0	0	0	0	0	0	0	0	0	0	0	0	0	0
E2E2L7	Exoribonuclease H (EC 2.7.7.49) (EC 3.1.13.2) (EC 3.1.26.13) (Integrase) (Pol polyprotein) (Protease) (Retropepsin) (Reverse transcriptase/ribonuclease H) (Fragment)	Equine infectious anemia virus	Aspartyl protease;Coiled coil;DNA integration;DNA recombination;DNA-binding;Endonuclease;Hydrolase;Metal-binding;Multifunctional enzyme;Nuclease;Nucleotidyltransferase;Protease;RNA-directed DNA polymerase;Transferase;Viral genome integration;Virus entry into host cell;Zinc;Zinc-finger	DNA integration [GO:0015074]; DNA recombination [GO:0006310]; establishment of integrated proviral latency [GO:0075713]; viral entry into host cell [GO:0046718]; viral genome integration into host DNA [GO:0044826]		aspartic-type endopeptidase activity [GO:0004190]; DNA binding [GO:0003677]; exoribonuclease H activity [GO:0004533]; RNA-directed DNA polymerase activity [GO:0003964]; RNA-DNA hybrid ribonuclease activity [GO:0004523]; zinc ion binding [GO:0008270]				CATALYTIC ACTIVITY: Reaction=3'-end directed exonucleolytic cleavage of viral RNA-DNA hybrid.; EC=3.1.13.2; Evidence={ECO:0000256|ARBA:ARBA00000379}; CATALYTIC ACTIVITY: Reaction=Endohydrolysis of RNA in RNA/DNA hybrids. Three different cleavage modes: 1. sequence-specific internal cleavage of RNA. Human immunodeficiency virus type 1 and Moloney murine leukemia virus enzymes prefer to cleave the …	DNA_BIND 1084..1132; /note="Integrase-type"; /evidence="ECO:0000256|PROSITE-ProRule:PRU00506"	FUNCTION: During replicative cycle of retroviruses, the reverse-transcribed viral DNA is integrated into the host chromosome by the viral integrase enzyme. RNase H activity is associated with the reverse transcriptase. {ECO:0000256|ARBA:ARBA00023429}.								Pararnavirae	3	0	110	28	59	52	0	1	0	7	0	0	0	0	0	0	0	0	0	0	0	0	0	0	0	0	0	0	0
P07648	RecBCD enzyme subunit RecC (EC 3.1.11.5) (Exodeoxyribonuclease V 125 kDa polypeptide) (Exodeoxyribonuclease V gamma chain) (Exonuclease V subunit RecC) (ExoV subunit RecC)	Escherichia coli (strain K12)	3D-structure;ATP-binding;DNA damage;DNA repair;DNA-binding;Direct protein sequencing;Exonuclease;Helicase;Hydrolase;Nuclease;Nucleotide-binding;Reference proteome	clearance of foreign intracellular DNA [GO:0044355]; DNA recombination [GO:0006310]; double-strand break repair via homologous recombination [GO:0000724]; response to radiation [GO:0009314]	exodeoxyribonuclease V complex [GO:0009338]	ATP binding [GO:0005524]; DNA binding [GO:0003677]; DNA helicase activity [GO:0003678]; exodeoxyribonuclease V activity [GO:0008854]				CATALYTIC ACTIVITY: Reaction=Exonucleolytic cleavage (in the presence of ATP) in either 5'- to 3'- or 3'- to 5'-direction to yield 5'-phosphooligonucleotides.; EC=3.1.11.5; Evidence={ECO:0000255|HAMAP-Rule:MF_01486};	DNA_BIND 971; DNA_BIND 1001; DNA_BIND 1078..1081	FUNCTION: A helicase/nuclease that prepares dsDNA breaks (DSB) for recombinational DNA repair. Binds to DSBs and unwinds DNA via a rapid (>1 kb/second) and highly processive (>30 kb) ATP-dependent bidirectional helicase. Unwinds dsDNA until it encounters a Chi (crossover hotspot instigator, 5'-GCTGGTGG-3') sequence from the 3' direction. Cuts ssDNA a few nucleotides 3' to Chi site, by nicking one…		ACTIVITY REGULATION: After reacting with DNA bearing a Chi site the holoenzyme is disassembled and loses exonuclease activity, DNA unwinding and Chi-directed DNA cleavage; RecB remains complexed with ssDNA, which may prevent holoenzyme reassembly (PubMed:10197988). High levels of Mg(2+) (13 mM MgCl(2+)) or incubation with DNase allow holoenyzme reassembly, suggesting it is DNA bound to RecB that …							0	4	136	164	0	2	0	0	0	0	0	0	0	0	0	0	10	0	0	0	2	0	4	70	0	0	0	0	0
E6UUS9	Tyrosine recombinase XerD	Variovorax paradoxus (strain EPS)	Cell cycle;Cell division;Chromosome partition;Cytoplasm;DNA integration;DNA recombination;DNA-binding	cell cycle [GO:0007049]; cell division [GO:0051301]; chromosome segregation [GO:0007059]; transposition, DNA-mediated [GO:0006313]	cytoplasm [GO:0005737]	DNA binding [GO:0003677]; tyrosine-based site-specific recombinase activity [GO:0009037]						FUNCTION: Site-specific tyrosine recombinase, which acts by catalyzing the cutting and rejoining of the recombining DNA molecules. The XerC-XerD complex is essential to convert dimers of the bacterial chromosome into monomers to permit their segregation at cell division. It also contributes to the segregational stability of plasmids. {ECO:0000256|HAMAP-Rule:MF_01807}.	ACT_SITE 154; /evidence="ECO:0000256|HAMAP-Rule:MF_01807"; ACT_SITE 178; /evidence="ECO:0000256|HAMAP-Rule:MF_01807"; ACT_SITE 249; /evidence="ECO:0000256|HAMAP-Rule:MF_01807"; ACT_SITE 252; /evidence="ECO:0000256|HAMAP-Rule:MF_01807"; ACT_SITE 275; /evidence="ECO:0000256|HAMAP-Rule:MF_01807"; ACT_SITE 284; /note="O-(3'-phospho-DNA)-tyrosine intermediate"; /evidence="ECO:0000256|HAMAP-Rule:MF_018…								50	86	0	0	60	52	0	0	0	0	0	0	0	0	0	0	0	0	0	0	0	0	0	2	0	0	0	0	0
P51026	Insertion element IS2A uncharacterized 48.2 kDa protein	Escherichia coli	Transposable element	DNA integration [GO:0015074]; transposition, DNA-mediated [GO:0006313]		DNA binding [GO:0003677]; transposase activity [GO:0004803]															0	0	0	0	2	0	4	238	0	0	0	0	0	0	0	0	0	0	0	0	0	0	0	0	0	0	0	0	0
E8TTT5	Integrase family protein	Alicycliphilus denitrificans (strain DSM 18852 / JCM 14587 / BC)	DNA integration;DNA recombination;DNA-binding;Viral genome integration;Virus entry into host cell	DNA integration [GO:0015074]; DNA recombination [GO:0006310]; establishment of integrated proviral latency [GO:0075713]; viral entry into host cell [GO:0046718]; viral genome integration into host DNA [GO:0044826]		DNA binding [GO:0003677]															16	15	108	90	5	3	3	18	0	1	1	0	0	0	0	0	2	0	0	0	1	0	3	16	0	0	0	1	0
I4YQL9	Transposase	Microvirga lotononidis	Coiled coil;Reference proteome	transposition, DNA-mediated [GO:0006313]		DNA binding [GO:0003677]; transposase activity [GO:0004803]															0	0	0	0	175	66	0	0	0	0	0	0	0	0	0	0	0	0	0	0	0	0	0	0	0	0	0	0	0
P24230	ATP-dependent DNA helicase RecG (EC 3.6.4.12)	Escherichia coli (strain K12)	ATP-binding;DNA damage;DNA recombination;DNA repair;DNA-binding;Helicase;Hydrolase;Nucleotide-binding;Reference proteome	DNA duplex unwinding [GO:0032508]; DNA recombination [GO:0006310]; DNA repair [GO:0006281]; response to radiation [GO:0009314]	cytosol [GO:0005829]; Holliday junction helicase complex [GO:0009379]	ATP binding [GO:0005524]; DNA binding [GO:0003677]; DNA helicase activity [GO:0003678]		NP_BIND 296..303; /note="ATP"; /evidence="ECO:0000255|PROSITE-ProRule:PRU00541"		CATALYTIC ACTIVITY: Reaction=ATP + H2O = ADP + H(+) + phosphate; Xref=Rhea:RHEA:13065, ChEBI:CHEBI:15377, ChEBI:CHEBI:15378, ChEBI:CHEBI:30616, ChEBI:CHEBI:43474, ChEBI:CHEBI:456216; EC=3.6.4.12;		FUNCTION: Plays a critical role in recombination and DNA repair. Helps process Holliday junction intermediates to mature products by catalyzing branch migration. Has a DNA unwinding activity characteristic of a DNA helicase with 3'- to 5'- polarity. Unwinds branched duplex DNA (Y-DNA). Has a role in constitutive stable DNA replication (cSDR) and R-loop formation. Is genetically synergistic to Rad…									0	0	152	141	1	0	0	0	0	0	0	0	0	0	0	0	7	0	0	0	2	0	6	70	1	0	0	0	0
G6EHH4	Transposase insF for insertion sequence IS3A	Novosphingobium pentaromativorans US6-1	Reference proteome	DNA integration [GO:0015074]; transposition [GO:0032196]		nucleic acid binding [GO:0003676]															0	0	0	0	114	126	0	0	0	0	0	0	0	0	0	0	1	0	0	0	0	0	0	6	0	0	0	0	0
Q6KC79	Nipped-B-like protein (Delangin) (SCC2 homolog)	Homo sapiens (Human)	3D-structure;Acetylation;Activator;Alternative splicing;Cell cycle;Chromosome;Developmental protein;Disease variant;Mental retardation;Nucleus;Phosphoprotein;Reference proteome;Repeat;Transcription;Transcription regulation	brain development [GO:0007420]; cellular protein localization [GO:0034613]; cellular response to DNA damage stimulus [GO:0006974]; cellular response to X-ray [GO:0071481]; cognition [GO:0050890]; cohesin loading [GO:0071921]; developmental growth [GO:0048589]; digestive tract development [GO:0048565]; ear morphogenesis [GO:0042471]; embryonic digestive tract morphogenesis [GO:0048557]; embryonic …	chromatin [GO:0000785]; cytosol [GO:0005829]; extracellular exosome [GO:0070062]; integrator complex [GO:0032039]; intracellular membrane-bounded organelle [GO:0043231]; nucleoplasm [GO:0005654]; nucleus [GO:0005634]; Scc2-Scc4 cohesin loading complex [GO:0090694]; SMC loading complex [GO:0032116]	chromatin binding [GO:0003682]; chromo shadow domain binding [GO:0070087]; histone deacetylase binding [GO:0042826]; mediator complex binding [GO:0036033]; promoter-specific chromatin binding [GO:1990841]; protein C-terminus binding [GO:0008022]; protein N-terminus binding [GO:0047485]						FUNCTION: Plays an important role in the loading of the cohesin complex on to DNA. Forms a heterodimeric complex (also known as cohesin loading complex) with MAU2/SCC4 which mediates the loading of the cohesin complex onto chromatin (PubMed:22628566, PubMed:28914604). Plays a role in cohesin loading at sites of DNA damage. Its recruitment to double-strand breaks (DSBs) sites occurs in a CBX3-, RN…							DISEASE: Cornelia de Lange syndrome 1 (CDLS1) [MIM:122470]: A form of Cornelia de Lange syndrome, a clinically heterogeneous developmental disorder associated with malformations affecting multiple systems. Characterized by facial dysmorphisms, abnormal hands and feet, growth delay, cognitive retardation, hirsutism, gastroesophageal dysfunction and cardiac, ophthalmologic and genitourinary anomali…	Metazoa	4	3	120	110	0	0	0	1	0	2	2	7	0	0	0	0	1	0	0	0	1	0	1	0	0	0	2	1	0
F4GTM9	Integrase	Pusillimonas sp. (strain T7-7)	DNA integration;DNA recombination;DNA-binding;Reference proteome;Viral genome integration;Virus entry into host cell	DNA integration [GO:0015074]; DNA recombination [GO:0006310]; establishment of integrated proviral latency [GO:0075713]; viral entry into host cell [GO:0046718]; viral genome integration into host DNA [GO:0044826]		DNA binding [GO:0003677]															1	0	0	0	82	146	0	0	0	0	0	0	0	0	0	0	0	0	0	0	0	0	0	0	0	0	0	0	0
K7W7H5	Polymerase protein (Fragment)	Equine infectious anemia virus	Coiled coil;Endonuclease;Hydrolase;Nuclease;Nucleotidyltransferase;RNA-directed DNA polymerase;Transferase			endonuclease activity [GO:0004519]; RNA-directed DNA polymerase activity [GO:0003964]														Pararnavirae	2	1	14	29	59	119	0	0	0	5	0	0	0	0	0	0	0	0	0	0	0	0	0	0	0	0	0	0	0
C5TCJ2	Transposase IS3/IS911 family protein	Acidovorax delafieldii 2AN	Coiled coil;Reference proteome	transposition, DNA-mediated [GO:0006313]		DNA binding [GO:0003677]; transposase activity [GO:0004803]															48	77	46	58	0	0	0	0	0	0	0	0	0	0	0	0	0	0	0	0	0	0	0	0	1	0	0	0	0
P03828	Insertion element iso-IS1d protein InsA	Shigella dysenteriae	DNA recombination;Transposable element;Transposition	transposition, DNA-mediated [GO:0006313]								FUNCTION: Absolutely required for transposition of IS1.									4	2	82	62	46	20	0	12	0	0	2	0	0	0	2	0	0	0	0	0	0	0	0	0	0	0	0	0	0
D5X749	Transposase Tn3 family protein	Thiomonas intermedia (strain K12) (Thiobacillus intermedius)	DNA recombination;DNA-binding;Plasmid;Reference proteome;Transposable element;Transposition	transposition, DNA-mediated [GO:0006313]		DNA binding [GO:0003677]; transposase activity [GO:0004803]															11	10	71	27	67	39	0	0	0	2	1	0	0	2	0	0	0	0	0	0	0	0	0	0	0	0	3	5	0
A1VTY7	Single-stranded DNA-binding protein (SSB)	Polaromonas naphthalenivorans (strain CJ2)	DNA damage;DNA recombination;DNA repair;DNA replication;DNA-binding;Reference proteome	DNA recombination [GO:0006310]; DNA repair [GO:0006281]; DNA replication [GO:0006260]		single-stranded DNA binding [GO:0003697]						FUNCTION: Plays an important role in DNA replication, recombination and repair. Binds to ssDNA and to an array of partner proteins to recruit them to their sites of action during DNA metabolism. {ECO:0000256|HAMAP-Rule:MF_00984}.									0	0	197	27	1	0	0	0	0	0	0	0	0	0	0	0	0	0	0	0	1	0	0	0	0	0	0	4	0
Q46731	Transposase for transposon Tn5 (EC 3.1.-.-) (Tnp)	Escherichia coli	3D-structure;Alternative promoter usage;DNA recombination;DNA-binding;Direct protein sequencing;Endonuclease;Hydrolase;Magnesium;Metal-binding;Nuclease;Plasmid;Transposable element;Transposition	transposition, DNA-mediated [GO:0006313]		DNA binding [GO:0003677]; endonuclease activity [GO:0004519]; metal ion binding [GO:0046872]; transposase activity [GO:0004803]	METAL 97; /note="Magnesium 1"; METAL 97; /note="Magnesium 2"; METAL 188; /note="Magnesium 1"; METAL 326; /note="Magnesium 2"					FUNCTION: Mediates transposition of transposon Tn5 by a 'cut and paste' mechanism. First, the monomeric transposase binds the 19 bp inverted DNA repeats flanking the transposon. Then, dimerization of the DNA-bound transposase creates a synaptic DNA complex. After nicking of the first DNA strand, excision of the transposon proceeds through a series of intermediates. The transposase then mediates t…					COFACTOR: Name=Mg(2+); Xref=ChEBI:CHEBI:18420; Evidence={ECO:0000269|PubMed:10884228, ECO:0000269|PubMed:11896402, ECO:0000269|PubMed:15102449}; Note=Binds 2 magnesium ions per subunit. {ECO:0000269|PubMed:10884228, ECO:0000269|PubMed:11896402, ECO:0000269|PubMed:15102449};				98	74	282	194	768	656	0	0	8	324	2	2	0	0	4	2	20	0	20	0	118	0	12	3090	0	0	2	0	6
E2E2M9	Exoribonuclease H (EC 2.7.7.49) (EC 3.1.13.2) (EC 3.1.26.13) (Integrase) (Pol polyprotein) (Protease) (Retropepsin) (Reverse transcriptase/ribonuclease H) (Fragment)	Equine infectious anemia virus	Aspartyl protease;Coiled coil;DNA integration;DNA recombination;DNA-binding;Endonuclease;Hydrolase;Metal-binding;Multifunctional enzyme;Nuclease;Nucleotidyltransferase;Protease;RNA-directed DNA polymerase;Transferase;Viral genome integration;Virus entry into host cell;Zinc;Zinc-finger	DNA integration [GO:0015074]; DNA recombination [GO:0006310]; establishment of integrated proviral latency [GO:0075713]; viral entry into host cell [GO:0046718]; viral genome integration into host DNA [GO:0044826]		aspartic-type endopeptidase activity [GO:0004190]; DNA binding [GO:0003677]; exoribonuclease H activity [GO:0004533]; RNA-directed DNA polymerase activity [GO:0003964]; RNA-DNA hybrid ribonuclease activity [GO:0004523]; zinc ion binding [GO:0008270]				CATALYTIC ACTIVITY: Reaction=3'-end directed exonucleolytic cleavage of viral RNA-DNA hybrid.; EC=3.1.13.2; Evidence={ECO:0000256|ARBA:ARBA00000379}; CATALYTIC ACTIVITY: Reaction=Endohydrolysis of RNA in RNA/DNA hybrids. Three different cleavage modes: 1. sequence-specific internal cleavage of RNA. Human immunodeficiency virus type 1 and Moloney murine leukemia virus enzymes prefer to cleave the …	DNA_BIND 1084..1132; /note="Integrase-type"; /evidence="ECO:0000256|PROSITE-ProRule:PRU00506"	FUNCTION: During replicative cycle of retroviruses, the reverse-transcribed viral DNA is integrated into the host chromosome by the viral integrase enzyme. RNase H activity is associated with the reverse transcriptase. {ECO:0000256|ARBA:ARBA00023429}.								Pararnavirae	1	2	32	10	44	25	0	101	0	10	2	0	0	0	0	0	0	0	0	0	0	0	0	0	0	0	0	0	0
E2E2H6	Exoribonuclease H (EC 2.7.7.49) (EC 3.1.13.2) (EC 3.1.26.13) (Integrase) (Pol polyprotein) (Protease) (Retropepsin) (Reverse transcriptase/ribonuclease H) (Fragment)	Equine infectious anemia virus	Aspartyl protease;Coiled coil;DNA integration;DNA recombination;DNA-binding;Endonuclease;Hydrolase;Metal-binding;Multifunctional enzyme;Nuclease;Nucleotidyltransferase;Protease;RNA-directed DNA polymerase;Transferase;Viral genome integration;Virus entry into host cell;Zinc;Zinc-finger	DNA integration [GO:0015074]; DNA recombination [GO:0006310]; establishment of integrated proviral latency [GO:0075713]; viral entry into host cell [GO:0046718]; viral genome integration into host DNA [GO:0044826]		aspartic-type endopeptidase activity [GO:0004190]; DNA binding [GO:0003677]; exoribonuclease H activity [GO:0004533]; RNA-directed DNA polymerase activity [GO:0003964]; RNA-DNA hybrid ribonuclease activity [GO:0004523]; zinc ion binding [GO:0008270]				CATALYTIC ACTIVITY: Reaction=3'-end directed exonucleolytic cleavage of viral RNA-DNA hybrid.; EC=3.1.13.2; Evidence={ECO:0000256|ARBA:ARBA00000379}; CATALYTIC ACTIVITY: Reaction=Endohydrolysis of RNA in RNA/DNA hybrids. Three different cleavage modes: 1. sequence-specific internal cleavage of RNA. Human immunodeficiency virus type 1 and Moloney murine leukemia virus enzymes prefer to cleave the …	DNA_BIND 1084..1132; /note="Integrase-type"; /evidence="ECO:0000256|PROSITE-ProRule:PRU00506"	FUNCTION: During replicative cycle of retroviruses, the reverse-transcribed viral DNA is integrated into the host chromosome by the viral integrase enzyme. RNase H activity is associated with the reverse transcriptase. {ECO:0000256|ARBA:ARBA00023429}.								Pararnavirae	1	1	30	50	42	83	0	11	0	7	3	0	0	0	0	0	0	0	0	0	0	0	0	0	0	0	0	0	0
Q120N2	Integrase, catalytic region	Polaromonas sp. (strain JS666 / ATCC BAA-500)	Coiled coil;Plasmid;Reference proteome	DNA integration [GO:0015074]; transposition, DNA-mediated [GO:0006313]		DNA binding [GO:0003677]; transposase activity [GO:0004803]															18	63	33	108	0	0	0	1	0	0	0	0	0	0	0	0	0	0	0	0	1	0	1	2	0	0	0	0	0
Q992K2	Exoribonuclease H (EC 2.7.7.49) (EC 3.1.13.2) (EC 3.1.26.13) (Integrase) (Pol polyprotein) (Protease) (Retropepsin) (Reverse transcriptase/ribonuclease H) (Fragment)	Equine infectious anemia virus	Aspartyl protease;Coiled coil;DNA integration;DNA recombination;DNA-binding;Endonuclease;Hydrolase;Metal-binding;Multifunctional enzyme;Nuclease;Nucleotidyltransferase;Protease;RNA-directed DNA polymerase;Transferase;Viral genome integration;Virus entry into host cell;Zinc;Zinc-finger	DNA integration [GO:0015074]; DNA recombination [GO:0006310]; establishment of integrated proviral latency [GO:0075713]; viral entry into host cell [GO:0046718]; viral genome integration into host DNA [GO:0044826]		aspartic-type endopeptidase activity [GO:0004190]; DNA binding [GO:0003677]; exoribonuclease H activity [GO:0004533]; RNA-directed DNA polymerase activity [GO:0003964]; RNA-DNA hybrid ribonuclease activity [GO:0004523]; zinc ion binding [GO:0008270]				CATALYTIC ACTIVITY: Reaction=3'-end directed exonucleolytic cleavage of viral RNA-DNA hybrid.; EC=3.1.13.2; Evidence={ECO:0000256|ARBA:ARBA00000379}; CATALYTIC ACTIVITY: Reaction=Endohydrolysis of RNA in RNA/DNA hybrids. Three different cleavage modes: 1. sequence-specific internal cleavage of RNA. Human immunodeficiency virus type 1 and Moloney murine leukemia virus enzymes prefer to cleave the …	DNA_BIND 1084..1132; /note="Integrase-type"; /evidence="ECO:0000256|PROSITE-ProRule:PRU00506"	FUNCTION: During replicative cycle of retroviruses, the reverse-transcribed viral DNA is integrated into the host chromosome by the viral integrase enzyme. RNase H activity is associated with the reverse transcriptase. {ECO:0000256|ARBA:ARBA00023429}.								Pararnavirae	1	2	31	97	47	26	0	0	0	14	0	0	0	0	0	0	0	0	0	0	0	0	0	0	0	0	0	0	0
A9I0E1	Phage-related integrase	Bordetella petrii (strain ATCC BAA-461 / DSM 12804 / CCUG 43448)	DNA integration;DNA recombination;DNA-binding;Reference proteome;Viral genome integration;Virus entry into host cell	DNA integration [GO:0015074]; DNA recombination [GO:0006310]; establishment of integrated proviral latency [GO:0075713]; viral entry into host cell [GO:0046718]; viral genome integration into host DNA [GO:0044826]		DNA binding [GO:0003677]															4	6	0	0	10	198	0	0	0	0	0	0	0	0	0	0	0	0	0	0	0	0	0	5	0	0	0	0	0
B9BY97	Putative transposase for insertion sequence element	Burkholderia multivorans CGD2		transposition, DNA-mediated [GO:0006313]		DNA binding [GO:0003677]; transposase activity [GO:0004803]															0	0	0	0	0	0	1	206	0	0	0	0	0	0	0	0	0	0	0	0	0	0	0	0	0	0	0	0	0
I3W1F8	TnpA transposase	Arthrobacter sp. J3.40	DNA recombination;DNA-binding;Plasmid;Transposable element;Transposition	transposition, DNA-mediated [GO:0006313]		DNA binding [GO:0003677]; transposase activity [GO:0004803]															89	114	0	0	0	0	0	0	0	0	0	0	0	0	0	0	1	0	0	0	0	0	0	0	0	0	0	0	0
L7MA99	Putative integrin beta-like 1 (Fragment)	Rhipicephalus pulchellus (Yellow backed tick) (Dermacentor pulchellus)	Integrin	integrin-mediated signaling pathway [GO:0007229]																Metazoa	0	0	14	0	36	0	27	116	9	0	0	0	0	0	0	0	0	0	0	0	0	0	0	0	0	0	0	0	0
P0C6V9	Replicase polyprotein 1ab (pp1ab) (ORF1ab polyprotein) [Cleaved into: Host translation inhibitor nsp1 (nsp1) (Leader protein); Non-structural protein 2 (nsp2) (p65 homolog); Papain-like proteinase (PL-PRO) (EC 3.4.19.12) (EC 3.4.22.69) (Non-structural protein 3) (nsp3); Non-structural protein 4 (nsp4); 3C-like proteinase (3CL-PRO) (3CLp) (EC 3.4.22.-) (nsp5); Non-structural protein 6 (nsp6); Non-…	Bat coronavirus 279/2005 (BtCoV) (BtCoV/279/2005)	ATP-binding;Activation of host autophagy by virus;Decay of host mRNAs by virus;Endonuclease;Eukaryotic host gene expression shutoff by virus;Eukaryotic host translation shutoff by virus;Exonuclease;Helicase;Host cytoplasm;Host gene expression shutoff by virus;Host mRNA suppression by virus;Host membrane;Host-virus interaction;Hydrolase;Inhibition of host ISG15 by virus;Inhibition of host NF-kappa…	induction by virus of catabolism of host mRNA [GO:0039595]; induction by virus of host autophagy [GO:0039520]; methylation [GO:0032259]; modulation by virus of host protein ubiquitination [GO:0039648]; suppression by virus of host ISG15 activity [GO:0039579]; suppression by virus of host NF-kappaB transcription factor activity [GO:0039644]; suppression by virus of host type I interferon-mediated …	host cell endoplasmic reticulum-Golgi intermediate compartment [GO:0044172]; host cell membrane [GO:0033644]; host cell perinuclear region of cytoplasm [GO:0044220]; integral component of membrane [GO:0016021]	ATP binding [GO:0005524]; cysteine-type endopeptidase activity [GO:0004197]; DNA helicase activity [GO:0003678]; endonuclease activity [GO:0004519]; exoribonuclease activity [GO:0004532]; G-quadruplex RNA binding [GO:0002151]; methyltransferase activity [GO:0008168]; RNA-directed 5'-3' RNA polymerase activity [GO:0003968]; RNA helicase activity [GO:0003724]; single-stranded RNA binding [GO:000372…	METAL 4310; /note="Zinc 1"; /evidence="ECO:0000255|PROSITE-ProRule:PRU01297"; METAL 4313; /note="Zinc 1"; /evidence="ECO:0000255|PROSITE-ProRule:PRU01297"; METAL 4319; /note="Zinc 1"; /evidence="ECO:0000255|PROSITE-ProRule:PRU01297"; METAL 4326; /note="Zinc 1"; /evidence="ECO:0000255|PROSITE-ProRule:PRU01297"; METAL 4353; /note="Zinc 2"; /evidence="ECO:0000255|PROSITE-ProRule:PRU01297"; METAL 435…	NP_BIND 5589..5596; /note="ATP"; /evidence="ECO:0000250"		CATALYTIC ACTIVITY: Reaction=a ribonucleoside 5'-triphosphate + RNA(n) = diphosphate + RNA(n+1); Xref=Rhea:RHEA:21248, Rhea:RHEA-COMP:11128, Rhea:RHEA-COMP:11129, ChEBI:CHEBI:33019, ChEBI:CHEBI:61557, ChEBI:CHEBI:83400; EC=2.7.7.48; Evidence={ECO:0000255|PROSITE-ProRule:PRU00539}; CATALYTIC ACTIVITY: Reaction=ATP + H2O = ADP + H(+) + phosphate; Xref=Rhea:RHEA:13065, ChEBI:CHEBI:15377, ChEBI:CHEBI…		FUNCTION: The replicase polyprotein of coronaviruses is a multifunctional protein: it contains the activities necessary for the transcription of negative stranded RNA, leader RNA, subgenomic mRNAs and progeny virion RNA as well as proteinases responsible for the cleavage of the polyprotein into functional products. {ECO:0000250|UniProtKB:P0C6X7}.; FUNCTION: [Host translation inhibitor nsp1]: Inhi…	ACT_SITE 1657; /note="For PL-PRO activity"; /evidence="ECO:0000255|PROSITE-ProRule:PRU00444"; ACT_SITE 1818; /note="For PL-PRO activity"; /evidence="ECO:0000255|PROSITE-ProRule:PRU00444"; ACT_SITE 3287; /note="For 3CL-PRO activity"; /evidence="ECO:0000255|PROSITE-ProRule:PRU00772"; ACT_SITE 3391; /note="For 3CL-PRO activity"; /evidence="ECO:0000255|PROSITE-ProRule:PRU00772"; ACT_SITE 5134; /evide…							Orthornavirae	56	140	2	5	0	0	0	0	0	0	0	3	0	1	0	0	0	0	0	0	0	0	0	0	0	0	0	0	0
B9MB13	Transposase IS3/IS911 family protein	Acidovorax ebreus (strain TPSY) (Diaphorobacter sp. (strain TPSY))	Coiled coil	transposition, DNA-mediated [GO:0006313]		DNA binding [GO:0003677]; transposase activity [GO:0004803]															0	0	0	0	14	184	0	0	0	0	0	0	0	0	0	0	0	0	0	0	0	0	0	0	0	0	0	0	0
A7MNY7	Integration host factor subunit alpha (IHF-alpha)	Cronobacter sakazakii (strain ATCC BAA-894) (Enterobacter sakazakii)	DNA recombination;DNA-binding;Transcription;Transcription regulation;Translation regulation	DNA recombination [GO:0006310]; regulation of transcription, DNA-templated [GO:0006355]; regulation of translation [GO:0006417]		DNA binding [GO:0003677]						FUNCTION: This protein is one of the two subunits of integration host factor, a specific DNA-binding protein that functions in genetic recombination as well as in transcriptional and translational control. {ECO:0000255|HAMAP-Rule:MF_00380}.									0	0	143	76	0	0	0	0	0	0	0	0	0	0	0	0	2	0	0	0	0	0	2	32	0	0	0	0	0
P38257	Crossover junction endonuclease MMS4 (EC 3.1.22.-)	Saccharomyces cerevisiae (strain ATCC 204508 / S288c) (Baker's yeast)	Acetylation;Coiled coil;DNA damage;DNA recombination;DNA repair;Endonuclease;Hydrolase;Magnesium;Manganese;Meiosis;Metal-binding;Nuclease;Nucleus;Phosphoprotein;Reference proteome	cellular response to DNA damage stimulus [GO:0006974]; DNA repair [GO:0006281]; DNA topological change [GO:0006265]; double-strand break repair [GO:0006302]; intra-S DNA damage checkpoint [GO:0031573]; reciprocal meiotic recombination [GO:0007131]; regulation of reciprocal meiotic recombination [GO:0010520]; replication fork processing [GO:0031297]; resolution of meiotic recombination intermediat…	Holliday junction resolvase complex [GO:0048476]; nucleus [GO:0005634]	DNA binding [GO:0003677]; endonuclease activity [GO:0004519]; metal ion binding [GO:0046872]						FUNCTION: Interacts with MUS81 to form a DNA structure-specific endonuclease with substrate preference for branched DNA structures with a 5'-end at the branch nick. Typical substrates include 3'-flap structures, D-loops, replication forks with regressed leading strands and nicked Holliday junctions. Cleavage probably occurs approximately half a helical turn upstream of the free 5'-end in these st…					COFACTOR: Name=Mg(2+); Xref=ChEBI:CHEBI:18420; Evidence={ECO:0000269|PubMed:15590332}; Name=Mn(2+); Xref=ChEBI:CHEBI:29035; Evidence={ECO:0000269|PubMed:15590332};			Fungi	110	120	0	0	0	0	0	0	0	0	0	0	0	0	0	0	6	0	0	0	0	0	2	50	0	0	0	0	0
E6V1B0	DNA repair protein RadA	Variovorax paradoxus (strain EPS)	ATP-binding;DNA damage;DNA repair;DNA-binding;Hydrolase;Metal-binding;Nucleotide-binding;Stress response;Zinc;Zinc-finger	recombinational repair [GO:0000725]		ATPase activity, acting on DNA [GO:0008094]; ATP binding [GO:0005524]; ATP-dependent peptidase activity [GO:0004176]; damaged DNA binding [GO:0003684]; metal ion binding [GO:0046872]; serine-type endopeptidase activity [GO:0004252]		NP_BIND 100..107; /note="ATP"; /evidence="ECO:0000256|HAMAP-Rule:MF_01498"				FUNCTION: DNA-dependent ATPase involved in processing of recombination intermediates, plays a role in repairing DNA breaks. Stimulates the branch migration of RecA-mediated strand transfer reactions, allowing the 3' invading strand to extend heteroduplex DNA faster. Binds ssDNA in the presence of ADP but not other nucleotides, has ATPase activity that is stimulated by ssDNA and various branched D…									4	3	73	107	0	0	0	0	0	0	0	0	0	0	0	0	0	0	0	0	0	0	0	0	0	0	0	0	0
P89904	Exoribonuclease H (EC 2.7.7.49) (EC 3.1.13.2) (EC 3.1.26.13) (Integrase) (Protease) (Retropepsin) (Reverse transcriptase/ribonuclease H) (Fragment)	Simian immunodeficiency virus - agm.tan-1	Aspartyl protease;Coiled coil;DNA integration;DNA recombination;DNA-binding;Endonuclease;Hydrolase;Metal-binding;Multifunctional enzyme;Nuclease;Nucleotidyltransferase;Protease;RNA-directed DNA polymerase;Reference proteome;Transferase;Viral genome integration;Virus entry into host cell;Zinc;Zinc-finger	DNA integration [GO:0015074]; DNA recombination [GO:0006310]; establishment of integrated proviral latency [GO:0075713]; viral entry into host cell [GO:0046718]; viral genome integration into host DNA [GO:0044826]		aspartic-type endopeptidase activity [GO:0004190]; DNA binding [GO:0003677]; exoribonuclease H activity [GO:0004533]; RNA-directed DNA polymerase activity [GO:0003964]; RNA-DNA hybrid ribonuclease activity [GO:0004523]; zinc ion binding [GO:0008270]				CATALYTIC ACTIVITY: Reaction=3'-end directed exonucleolytic cleavage of viral RNA-DNA hybrid.; EC=3.1.13.2; Evidence={ECO:0000256|ARBA:ARBA00000379};	DNA_BIND 1005..1052; /note="Integrase-type"; /evidence="ECO:0000256|PROSITE-ProRule:PRU00506"									Pararnavirae	0	3	1	15	5	162	0	0	0	0	0	0	0	0	0	0	0	0	0	0	0	0	0	0	0	0	0	0	0
J2KBU2	Tyrosine recombinase XerD	Variovorax sp. CF313	Cell cycle;Cell division;Chromosome partition;Cytoplasm;DNA integration;DNA recombination;DNA-binding	cell cycle [GO:0007049]; cell division [GO:0051301]; chromosome segregation [GO:0007059]; transposition, DNA-mediated [GO:0006313]	cytoplasm [GO:0005737]	DNA binding [GO:0003677]; tyrosine-based site-specific recombinase activity [GO:0009037]						FUNCTION: Site-specific tyrosine recombinase, which acts by catalyzing the cutting and rejoining of the recombining DNA molecules. The XerC-XerD complex is essential to convert dimers of the bacterial chromosome into monomers to permit their segregation at cell division. It also contributes to the segregational stability of plasmids. {ECO:0000256|HAMAP-Rule:MF_01807}.	ACT_SITE 157; /evidence="ECO:0000256|HAMAP-Rule:MF_01807"; ACT_SITE 181; /evidence="ECO:0000256|HAMAP-Rule:MF_01807"; ACT_SITE 252; /evidence="ECO:0000256|HAMAP-Rule:MF_01807"; ACT_SITE 255; /evidence="ECO:0000256|HAMAP-Rule:MF_01807"; ACT_SITE 278; /evidence="ECO:0000256|HAMAP-Rule:MF_01807"; ACT_SITE 287; /note="O-(3'-phospho-DNA)-tyrosine intermediate"; /evidence="ECO:0000256|HAMAP-Rule:MF_018…								102	76	0	0	6	0	0	2	0	0	0	0	0	0	0	0	0	0	0	0	0	0	0	4	0	0	0	0	0
W5K5F4	Deleted.																				3	0	0	0	1	0	3	197	0	0	6	0	0	1	0	0	4	2	8	0	6	2	1	0	1	0	0	0	0
E2E2M3	Exoribonuclease H (EC 2.7.7.49) (EC 3.1.13.2) (EC 3.1.26.13) (Integrase) (Pol polyprotein) (Protease) (Retropepsin) (Reverse transcriptase/ribonuclease H) (Fragment)	Equine infectious anemia virus	Aspartyl protease;Coiled coil;DNA integration;DNA recombination;DNA-binding;Endonuclease;Hydrolase;Metal-binding;Multifunctional enzyme;Nuclease;Nucleotidyltransferase;Protease;RNA-directed DNA polymerase;Transferase;Viral genome integration;Virus entry into host cell;Zinc;Zinc-finger	DNA integration [GO:0015074]; DNA recombination [GO:0006310]; establishment of integrated proviral latency [GO:0075713]; viral entry into host cell [GO:0046718]; viral genome integration into host DNA [GO:0044826]		aspartic-type endopeptidase activity [GO:0004190]; DNA binding [GO:0003677]; exoribonuclease H activity [GO:0004533]; RNA-directed DNA polymerase activity [GO:0003964]; RNA-DNA hybrid ribonuclease activity [GO:0004523]; zinc ion binding [GO:0008270]				CATALYTIC ACTIVITY: Reaction=3'-end directed exonucleolytic cleavage of viral RNA-DNA hybrid.; EC=3.1.13.2; Evidence={ECO:0000256|ARBA:ARBA00000379}; CATALYTIC ACTIVITY: Reaction=Endohydrolysis of RNA in RNA/DNA hybrids. Three different cleavage modes: 1. sequence-specific internal cleavage of RNA. Human immunodeficiency virus type 1 and Moloney murine leukemia virus enzymes prefer to cleave the …	DNA_BIND 1084..1132; /note="Integrase-type"; /evidence="ECO:0000256|PROSITE-ProRule:PRU00506"	FUNCTION: During replicative cycle of retroviruses, the reverse-transcribed viral DNA is integrated into the host chromosome by the viral integrase enzyme. RNase H activity is associated with the reverse transcriptase. {ECO:0000256|ARBA:ARBA00023429}.								Pararnavirae	1	5	12	72	13	71	0	1	0	1	0	0	0	0	0	0	0	0	0	0	0	0	0	0	0	0	0	0	0
E6V3U6	ATP-dependent DNA helicase, RecQ family	Variovorax paradoxus (strain EPS)	ATP-binding;Coiled coil;Helicase;Hydrolase;Nucleotide-binding	DNA recombination [GO:0006310]		ATP binding [GO:0005524]; helicase activity [GO:0004386]; nucleic acid binding [GO:0003676]															104	71	0	0	0	1	0	0	0	0	0	0	0	0	0	0	0	0	0	0	0	0	0	0	0	0	0	0	0
A1VSK3	Phage integrase family protein	Polaromonas naphthalenivorans (strain CJ2)	DNA integration;DNA recombination;DNA-binding;Reference proteome;Viral genome integration;Virus entry into host cell	DNA integration [GO:0015074]; DNA recombination [GO:0006310]; establishment of integrated proviral latency [GO:0075713]; viral entry into host cell [GO:0046718]; viral genome integration into host DNA [GO:0044826]		DNA binding [GO:0003677]															0	0	0	0	106	62	0	0	0	1	0	0	0	0	0	0	0	0	0	0	0	0	0	1	0	0	0	0	0
V2RBW6	Deleted.																				0	0	44	121	0	0	0	0	0	0	0	0	0	0	0	0	0	0	0	0	0	0	0	0	0	0	0	0	0
Q12EX0	Phage integrase	Polaromonas sp. (strain JS666 / ATCC BAA-500)	DNA integration;DNA recombination;DNA-binding;Reference proteome;Viral genome integration;Virus entry into host cell	DNA integration [GO:0015074]; DNA recombination [GO:0006310]; establishment of integrated proviral latency [GO:0075713]; viral entry into host cell [GO:0046718]; viral genome integration into host DNA [GO:0044826]		DNA binding [GO:0003677]															0	0	0	0	66	99	0	0	0	0	0	0	0	0	0	0	0	0	0	0	0	0	0	1	0	0	0	0	0
I1I474	Deleted.																				6	0	45	0	114	0	0	0	0	0	0	0	0	0	0	0	1	0	0	0	0	0	0	1	0	0	0	0	0
T1X5I0	DNA repair protein RadA	Variovorax paradoxus B4	ATP-binding;DNA damage;DNA repair;DNA-binding;Hydrolase;Metal-binding;Nucleotide-binding;Stress response;Zinc;Zinc-finger	recombinational repair [GO:0000725]		ATPase activity, acting on DNA [GO:0008094]; ATP binding [GO:0005524]; damaged DNA binding [GO:0003684]; hydrolase activity [GO:0016787]; metal ion binding [GO:0046872]		NP_BIND 100..107; /note="ATP"; /evidence="ECO:0000256|HAMAP-Rule:MF_01498"				FUNCTION: DNA-dependent ATPase involved in processing of recombination intermediates, plays a role in repairing DNA breaks. Stimulates the branch migration of RecA-mediated strand transfer reactions, allowing the 3' invading strand to extend heteroduplex DNA faster. Binds ssDNA in the presence of ADP but not other nucleotides, has ATPase activity that is stimulated by ssDNA and various branched D…									2	1	117	45	0	0	0	0	0	0	0	0	0	0	0	0	1	0	0	0	0	0	0	3	0	0	0	0	0
E9KU97	Exoribonuclease H (EC 2.7.7.49) (EC 3.1.13.2) (EC 3.1.26.13) (Integrase) (Pol polyprotein) (Protease) (Retropepsin) (Reverse transcriptase/ribonuclease H) (Fragment)	Equine infectious anemia virus	Aspartyl protease;Coiled coil;DNA integration;DNA recombination;DNA-binding;Endonuclease;Hydrolase;Metal-binding;Multifunctional enzyme;Nuclease;Nucleotidyltransferase;Protease;RNA-directed DNA polymerase;Transferase;Viral genome integration;Virus entry into host cell;Zinc;Zinc-finger	DNA integration [GO:0015074]; DNA recombination [GO:0006310]; establishment of integrated proviral latency [GO:0075713]; viral entry into host cell [GO:0046718]; viral genome integration into host DNA [GO:0044826]		aspartic-type endopeptidase activity [GO:0004190]; DNA binding [GO:0003677]; exoribonuclease H activity [GO:0004533]; RNA-directed DNA polymerase activity [GO:0003964]; RNA-DNA hybrid ribonuclease activity [GO:0004523]; zinc ion binding [GO:0008270]				CATALYTIC ACTIVITY: Reaction=3'-end directed exonucleolytic cleavage of viral RNA-DNA hybrid.; EC=3.1.13.2; Evidence={ECO:0000256|ARBA:ARBA00000379}; CATALYTIC ACTIVITY: Reaction=Endohydrolysis of RNA in RNA/DNA hybrids. Three different cleavage modes: 1. sequence-specific internal cleavage of RNA. Human immunodeficiency virus type 1 and Moloney murine leukemia virus enzymes prefer to cleave the …	DNA_BIND 1084..1132; /note="Integrase-type"; /evidence="ECO:0000256|PROSITE-ProRule:PRU00506"	FUNCTION: During replicative cycle of retroviruses, the reverse-transcribed viral DNA is integrated into the host chromosome by the viral integrase enzyme. RNase H activity is associated with the reverse transcriptase. {ECO:0000256|ARBA:ARBA00023429}.								Pararnavirae	1	0	24	76	37	7	0	2	0	7	0	0	0	0	0	0	0	0	0	0	0	0	0	0	0	0	0	0	0
B7WXF9	Integrase family protein	Comamonas testosteroni (strain DSM 14576 / KF-1)	DNA recombination	DNA integration [GO:0015074]; DNA recombination [GO:0006310]		DNA binding [GO:0003677]															0	0	63	92	0	0	0	0	0	0	0	0	0	0	0	0	1	0	0	0	1	0	0	0	0	0	0	0	0
B1FYM1	Integrase catalytic region	Paraburkholderia graminis (strain ATCC 700544 / DSM 17151 / LMG 18924 / NCIMB 13744 / C4D1M)	Membrane;Transmembrane;Transmembrane helix	DNA integration [GO:0015074]; transposition, DNA-mediated [GO:0006313]	integral component of membrane [GO:0016021]	DNA binding [GO:0003677]; transferase activity, transferring acyl groups other than amino-acyl groups [GO:0016747]; transposase activity [GO:0004803]						FUNCTION: Required for the transposition of the insertion element. {ECO:0000256|ARBA:ARBA00002190}.									0	0	101	35	1	0	0	0	0	15	0	0	0	0	0	0	0	0	0	0	0	0	0	0	0	0	0	0	0
U2FU27	Alanine-synthesizing transaminase protein (EC 2.6.1.66)	Salinisphaera shabanensis E1L3A	Aminotransferase;DNA integration;DNA recombination;DNA-binding;Reference proteome;Transferase;Viral genome integration;Virus entry into host cell	DNA integration [GO:0015074]; DNA recombination [GO:0006310]; establishment of integrated proviral latency [GO:0075713]; viral entry into host cell [GO:0046718]; viral genome integration into host DNA [GO:0044826]		DNA binding [GO:0003677]; valine-pyruvate transaminase activity [GO:0009042]															0	0	0	0	94	58	0	0	0	0	0	0	0	0	0	0	1	0	0	0	0	0	0	1	0	0	0	0	0
P30130	Outer membrane usher protein FimD	Escherichia coli (strain K12)	3D-structure;Cell outer membrane;Direct protein sequencing;Disulfide bond;Fimbrium biogenesis;Membrane;Reference proteome;Signal;Transmembrane;Transmembrane beta strand;Transport	pilus assembly [GO:0009297]	cell outer membrane [GO:0009279]; integral component of membrane [GO:0016021]	fimbrial usher porin activity [GO:0015473]						FUNCTION: Involved in the export and assembly of FimA fimbrial subunits across the outer membrane.									0	0	0	0	75	78	0	0	0	0	0	0	0	0	0	0	1	0	0	0	0	0	1	2	0	0	0	0	0
J2TJ81	Transposase, IS5 family	Variovorax sp. CF313	Transposable element;Transposition	transposition, DNA-mediated [GO:0006313]		DNA binding [GO:0003677]; transposase activity [GO:0004803]						FUNCTION: Involved in the transposition of the insertion sequence IS5. {ECO:0000256|ARBA:ARBA00003544}.									13	24	80	34	0	0	0	0	0	0	0	0	0	0	0	0	0	0	0	0	0	0	0	3	0	0	0	0	0
K4NUG7	Resolvase/integrase Bin	uncultured bacterium	Coiled coil;DNA integration;DNA recombination;DNA-binding;Plasmid	DNA integration [GO:0015074]		DNA binding [GO:0003677]; recombinase activity [GO:0000150]							ACT_SITE 12; /note="O-(5'-phospho-DNA)-serine intermediate"; /evidence="ECO:0000256|PIRSR:PIRSR606118-50, ECO:0000256|PROSITE-ProRule:PRU10137"								0	0	0	0	100	49	0	0	0	0	0	0	0	0	0	0	0	0	0	0	0	0	0	0	0	0	0	1	0
S9RTV9	Transposase	Ralstonia sp. AU12-08	Transposable element;Transposition	transposition, DNA-mediated [GO:0006313]		DNA binding [GO:0003677]; transposase activity [GO:0004803]						FUNCTION: Involved in the transposition of the insertion sequence IS5. {ECO:0000256|ARBA:ARBA00003544}.									0	0	101	47	0	1	0	0	0	1	0	0	0	0	0	0	0	0	0	0	0	0	0	3	0	0	0	0	0
H2M0K4	DNA replication complex GINS protein PSF2	Oryzias latipes (Japanese rice fish) (Japanese killifish)	DNA replication;Nucleus;Reference proteome	DNA replication [GO:0006260]; double-strand break repair via break-induced replication [GO:0000727]	GINS complex [GO:0000811]															Metazoa	0	0	147	0	0	0	0	0	0	0	0	0	0	0	0	0	0	0	0	0	0	0	0	0	0	0	0	0	0
B4E6L4	Putative transposase	Burkholderia cenocepacia (strain ATCC BAA-245 / DSM 16553 / LMG 16656 / NCTC 13227 / J2315 / CF5610) (Burkholderia cepacia (strain J2315))		transposition, DNA-mediated [GO:0006313]		DNA binding [GO:0003677]; transposase activity [GO:0004803]															0	0	0	0	0	0	1	146	0	1	0	0	0	2	0	0	0	0	0	0	0	0	0	1	0	0	0	0	0
W9V942	Argininosuccinate lyase	Nitrincola nitratireducens	Lyase;Reference proteome;Signal			lyase activity [GO:0016829]															0	0	0	0	146	0	0	0	0	0	0	0	0	0	0	0	0	0	0	0	0	0	0	0	0	0	0	0	0
K7X6A9	Polymerase protein (Fragment)	Equine infectious anemia virus	Coiled coil;Endonuclease;Hydrolase;Nuclease;Nucleotidyltransferase;RNA-directed DNA polymerase;Transferase			endonuclease activity [GO:0004519]; RNA-directed DNA polymerase activity [GO:0003964]														Pararnavirae	0	2	0	5	9	12	0	0	1	114	0	0	0	0	0	0	0	0	0	0	0	0	0	0	0	0	0	0	0
K4PAZ9	Prophage integrase	Burkholderia phage phiX216	DNA recombination;DNA-binding	DNA integration [GO:0015074]; DNA recombination [GO:0006310]		DNA binding [GO:0003677]															0	0	11	23	65	42	0	0	0	0	0	0	0	0	0	0	0	0	0	0	0	0	0	0	0	0	0	1	0
A7HAK3	Plasmid pRiA4b ORF-3 family protein	Anaeromyxobacter sp. (strain Fw109-5)	Metal-binding;Reference proteome			carbon-sulfur lyase activity [GO:0016846]; metal ion binding [GO:0046872]															0	0	0	0	121	26	0	0	0	0	0	0	0	0	0	0	0	0	0	0	0	0	0	5	6	0	0	0	0
B2SZY4	Replication-associated recombination protein A	Paraburkholderia phytofirmans (strain DSM 17436 / LMG 22146 / PsJN) (Burkholderia phytofirmans)	Coiled coil;Nucleotide-binding	DNA recombination [GO:0006310]; DNA repair [GO:0006281]; DNA replication [GO:0006260]		DNA binding [GO:0003677]; four-way junction helicase activity [GO:0009378]; nucleotide binding [GO:0000166]						FUNCTION: DNA-dependent ATPase that plays important roles in cellular responses to stalled DNA replication processes. {ECO:0000256|ARBA:ARBA00002393}.									0	0	122	76	1	2	0	0	0	0	0	0	0	0	0	0	13	0	1	0	1	0	6	73	0	0	0	0	0
A1TK24	Transposase IS3/IS911 family protein	Acidovorax citrulli (strain AAC00-1) (Acidovorax avenae subsp. citrulli)	Reference proteome	transposition, DNA-mediated [GO:0006313]		DNA binding [GO:0003677]; transposase activity [GO:0004803]															81	56	0	0	0	0	0	0	0	0	0	0	0	0	0	0	0	0	0	0	0	0	0	1	0	0	0	0	0
F8FVM6	ISPsy2, transposase	Pseudomonas putida (strain S16)		transposition, DNA-mediated [GO:0006313]		DNA binding [GO:0003677]; transposase activity [GO:0004803]															0	0	34	25	45	35	0	0	0	0	0	0	0	0	0	0	0	0	0	0	1	0	1	6	0	0	0	0	0
B5HM15	Cell wall-associated hydrolase	Streptomyces sviceus ATCC 29083	Hydrolase			hydrolase activity [GO:0016787]															7	0	15	0	44	0	0	0	0	73	0	0	0	0	0	0	1	0	0	0	1	0	1	8	0	0	0	0	0
A9UNJ9	NUC153 domain-containing protein	Monosiga brevicollis (Choanoflagellate)	Coiled coil;Membrane;Nucleus;Reference proteome;Transmembrane;Transmembrane helix	rRNA processing [GO:0006364]	integral component of membrane [GO:0016021]; nucleolus [GO:0005730]	RNA binding [GO:0003723]															0	0	1	0	0	0	5	126	0	0	2	0	0	0	0	0	1	0	0	0	2	0	0	0	0	0	0	0	0
Q9X9R1	IS element-like sequence	Sphingobium xenophagum				DNA binding [GO:0003677]; recombinase activity [GO:0000150]															1	3	0	0	45	79	0	0	0	0	0	0	0	0	0	0	0	0	0	0	0	0	0	0	0	0	0	0	0
P39347	Putative protein IntB (Int(P4)) (Putative prophage P4 integrase)	Escherichia coli (strain K12)	DNA integration;DNA recombination;DNA-binding;Reference proteome;Viral genome integration;Virus entry into host cell	DNA integration [GO:0015074]; DNA recombination [GO:0006310]; establishment of integrated proviral latency [GO:0075713]; viral entry into host cell [GO:0046718]; viral genome integration into host DNA [GO:0044826]		DNA binding [GO:0003677]							ACT_SITE 213; /evidence="ECO:0000255|PROSITE-ProRule:PRU01246"; ACT_SITE 252; /evidence="ECO:0000255|PROSITE-ProRule:PRU01246"; ACT_SITE 316; /evidence="ECO:0000255|PROSITE-ProRule:PRU01246"; ACT_SITE 319; /evidence="ECO:0000255|PROSITE-ProRule:PRU01246"; ACT_SITE 343; /evidence="ECO:0000255|PROSITE-ProRule:PRU01246"; ACT_SITE 353; /note="O-(3'-phospho-DNA)-tyrosine intermediate"; /evidence="ECO:…								0	0	0	0	0	0	8	120	0	0	0	0	0	0	0	0	0	0	0	0	0	0	0	0	0	0	0	0	0
W5Y9J9	CP4-like integrase	Komagataeibacter xylinus E25	DNA integration;DNA recombination;DNA-binding;Viral genome integration;Virus entry into host cell	DNA integration [GO:0015074]; DNA recombination [GO:0006310]; establishment of integrated proviral latency [GO:0075713]; viral entry into host cell [GO:0046718]; viral genome integration into host DNA [GO:0044826]		DNA binding [GO:0003677]															0	0	0	0	12	116	0	0	0	0	0	0	0	0	0	0	0	0	0	0	1	0	0	0	0	0	0	0	0
X0W5K4	Uncharacterized protein	marine sediment metagenome	Coiled coil	transposition, DNA-mediated [GO:0006313]		DNA binding [GO:0003677]; transposase activity [GO:0004803]															0	0	0	0	65	53	0	0	1	8	0	0	0	0	0	0	0	0	0	0	0	0	0	0	0	0	0	2	0
A5WYE4	Orf_Bo229	Rhizobium radiobacter (Agrobacterium tumefaciens) (Agrobacterium radiobacter)	Plasmid	transposition, DNA-mediated [GO:0006313]		DNA binding [GO:0003677]; transposase activity [GO:0004803]															0	0	0	0	0	3	0	0	1	122	0	0	0	0	0	0	0	0	0	0	0	0	0	0	0	0	0	0	0
V6ACZ9	Integrase	Pseudomonas aeruginosa MH27	DNA integration;DNA recombination;DNA-binding;Viral genome integration;Virus entry into host cell	DNA integration [GO:0015074]; DNA recombination [GO:0006310]; establishment of integrated proviral latency [GO:0075713]; viral entry into host cell [GO:0046718]; viral genome integration into host DNA [GO:0044826]		DNA binding [GO:0003677]															0	0	96	42	0	0	0	0	0	1	0	0	0	0	0	0	1	0	0	0	0	0	2	19	0	0	0	0	0
P03012	Transposon gamma-delta resolvase (Transposon Tn1000 resolvase)	Escherichia coli (strain K12)	3D-structure;DNA integration;DNA recombination;DNA-binding;Plasmid;Transposable element	DNA integration [GO:0015074]		DNA binding [GO:0003677]; recombinase activity [GO:0000150]					DNA_BIND 161..180; /note="H-T-H motif"; /evidence="ECO:0000255"	FUNCTION: This protein catalyzes the site-specific recombination of the transposon and also regulates its frequency of transposition.	ACT_SITE 10; /note="O-(5'-phospho-DNA)-serine intermediate"; /evidence="ECO:0000255|PROSITE-ProRule:PRU01072, ECO:0000269|PubMed:6099239"								0	0	75	50	0	0	0	0	0	0	0	2	0	0	0	0	0	0	0	0	0	0	0	0	0	0	0	0	0
N6ZVL9	Phage integrase	Thauera phenylacetica B4P	DNA integration;DNA recombination;DNA-binding;Viral genome integration;Virus entry into host cell	DNA integration [GO:0015074]; DNA recombination [GO:0006310]; establishment of integrated proviral latency [GO:0075713]; viral entry into host cell [GO:0046718]; viral genome integration into host DNA [GO:0044826]		DNA binding [GO:0003677]															0	0	0	0	0	127	0	0	0	0	0	0	0	0	0	0	0	0	0	0	0	0	0	6	0	0	0	4	0
J3CUD6	Non-homologous end joining protein Ku	Variovorax sp. CF313	DNA damage;DNA recombination;DNA repair;DNA-binding;Membrane;Transmembrane;Transmembrane helix	DNA recombination [GO:0006310]; double-strand break repair via nonhomologous end joining [GO:0006303]	integral component of membrane [GO:0016021]	double-stranded DNA binding [GO:0003690]						FUNCTION: With LigD forms a non-homologous end joining (NHEJ) DNA repair enzyme, which repairs dsDNA breaks with reduced fidelity. Binds linear dsDNA with 5'- and 3'- overhangs but not closed circular dsDNA nor ssDNA. Recruits and stimulates the ligase activity of LigD. {ECO:0000256|HAMAP-Rule:MF_01875}.									75	48	0	0	1	0	0	0	0	1	0	0	0	0	0	0	0	0	0	0	0	0	1	3	0	0	0	0	0
C5CSF7	DNA repair protein RecO (Recombination protein O)	Variovorax paradoxus (strain S110)	DNA damage;DNA recombination;DNA repair	DNA recombination [GO:0006310]; DNA repair [GO:0006281]								FUNCTION: Involved in DNA repair and RecF pathway recombination. {ECO:0000255|HAMAP-Rule:MF_00201}.									29	11	40	40	0	0	0	0	0	0	0	0	0	0	0	0	0	0	0	0	0	0	0	0	0	0	0	0	0
C5AGM0	Cobalamin biosynthesis protein CobW	Burkholderia glumae (strain BGR1)	Reference proteome	cobalamin biosynthetic process [GO:0009236]																	0	1	0	0	0	119	0	0	0	0	0	0	0	0	0	0	0	0	0	0	0	0	0	0	0	0	0	0	0
Q6C0N0	YALI0F23287p	Yarrowia lipolytica (strain CLIB 122 / E 150) (Yeast) (Candida lipolytica)	ATP-binding;Nucleotide-binding;Reference proteome	double-strand break repair via break-induced replication [GO:0000727]; peptidyl-serine phosphorylation [GO:0018105]	cytoplasm [GO:0005737]; nucleus [GO:0005634]	ATP binding [GO:0005524]; protein serine/threonine kinase activity [GO:0004674]									BINDING 768; /note="ATP"; /evidence="ECO:0000256|PROSITE-ProRule:PRU10141"					Fungi	0	0	0	0	119	0	0	0	0	0	0	0	0	0	0	0	0	0	0	0	0	0	0	0	0	0	0	0	0
J1EAI1	Transposase	Acidovorax sp. CF316	Coiled coil;Reference proteome	DNA integration [GO:0015074]; transposition, DNA-mediated [GO:0006313]		DNA binding [GO:0003677]; transposase activity [GO:0004803]															52	47	9	11	0	0	0	0	0	0	0	0	0	0	0	0	0	0	0	0	0	0	0	1	0	0	0	0	0
A3W5R6	Putative P4-family integrase	Roseovarius sp. 217	DNA integration;DNA recombination;DNA-binding;Viral genome integration;Virus entry into host cell	DNA integration [GO:0015074]; DNA recombination [GO:0006310]; establishment of integrated proviral latency [GO:0075713]; viral entry into host cell [GO:0046718]; viral genome integration into host DNA [GO:0044826]		DNA binding [GO:0003677]															0	0	0	0	65	49	0	0	0	0	0	0	0	0	0	0	0	0	0	0	0	0	0	0	0	0	0	2	0
W7PNH3	3'-phosphoesterase (EC 6.5.1.1) (DNA repair polymerase) (NHEJ DNA polymerase) (Polydeoxyribonucleotide synthase [ATP]) (Polymerase/primase)	Halomonas sp. BC04	Coiled coil;DNA-binding;DNA-directed DNA polymerase;Exonuclease;Hydrolase;Ligase;Manganese;Multifunctional enzyme;Nuclease;Nucleotidyltransferase;Reference proteome;Transferase	DNA recombination [GO:0006310]; DNA repair [GO:0006281]		ATP binding [GO:0005524]; DNA binding [GO:0003677]; DNA-directed DNA polymerase activity [GO:0003887]; DNA ligase (ATP) activity [GO:0003910]; exonuclease activity [GO:0004527]				CATALYTIC ACTIVITY: Reaction=ATP + (deoxyribonucleotide)(n)-3'-hydroxyl + 5'-phospho-(deoxyribonucleotide)(m) = (deoxyribonucleotide)(n+m) + AMP + diphosphate.; EC=6.5.1.1; Evidence={ECO:0000256|ARBA:ARBA00000359};							COFACTOR: Name=Mn(2+); Xref=ChEBI:CHEBI:29035; Evidence={ECO:0000256|ARBA:ARBA00001936};				0	0	0	0	91	23	0	0	0	0	0	0	0	0	0	0	0	0	0	0	0	0	0	2	0	0	0	0	0
B5INZ0	Uncharacterized protein	Cyanobium sp. PCC 7001	Coiled coil;Reference proteome			DNA binding [GO:0003677]; recombinase activity [GO:0000150]															1	0	26	10	42	18	0	0	1	12	0	0	0	0	0	0	0	0	0	0	0	0	0	0	0	0	0	0	0
Q13JC9	Putative transposase ATP-binding protein, IstB (Putative transposase-associated ATP-binding protein) (Putative transposase-associated ATP-binding protein, IstB)	Paraburkholderia xenovorans (strain LB400)	ATP-binding;Nucleotide-binding;Reference proteome			ATP binding [GO:0005524]															0	2	18	73	0	13	0	0	0	0	0	0	0	0	0	0	0	0	0	0	0	0	0	0	0	0	0	0	0
J7FX08	InsA	Citrobacter freundii	Plasmid	transposition, DNA-mediated [GO:0006313]		DNA binding [GO:0003677]; transposase activity [GO:0004803]						FUNCTION: Absolutely required for transposition of IS1. {ECO:0000256|ARBA:ARBA00004091}.									1	0	48	28	16	6	0	2	0	2	0	0	0	0	0	0	0	0	0	0	0	1	0	0	0	0	2	0	0
F2IZX5	Integrase catalytic region	Polymorphum gilvum (strain LMG 25793 / CGMCC 1.9160 / SL003B-26A1)	Reference proteome	DNA integration [GO:0015074]; transposition [GO:0032196]		nucleic acid binding [GO:0003676]															0	0	0	0	25	78	0	0	0	0	0	0	0	0	0	0	0	0	0	0	0	0	0	1	0	0	0	0	0
C5T6N2	Transposase IS4 family protein	Acidovorax delafieldii 2AN	Reference proteome;Transposable element;Transposition	transposition, DNA-mediated [GO:0006313]		DNA binding [GO:0003677]; transposase activity [GO:0004803]						FUNCTION: Involved in the transposition of the insertion sequence IS5. {ECO:0000256|ARBA:ARBA00003544}.									0	0	34	58	0	0	0	10	0	0	0	0	0	0	0	0	0	0	0	0	0	0	0	0	0	0	0	0	0
T9BVZ7	Transposase insH for insertion sequence element IS5R	Escherichia coli UMEA 3212-1	Transposable element;Transposition	transposition, DNA-mediated [GO:0006313]		DNA binding [GO:0003677]; transposase activity [GO:0004803]						FUNCTION: Involved in the transposition of the insertion sequence IS5. {ECO:0000256|ARBA:ARBA00003544}.									0	0	3	6	10	85	0	0	0	0	4	0	0	0	0	0	0	0	0	0	0	0	0	0	0	0	0	0	0
U1TWM8	Uncharacterized protein	Pseudomonas simiae				DNA binding [GO:0003677]															0	0	0	0	0	0	0	0	0	101	0	0	0	0	0	0	0	0	0	0	0	0	0	0	0	0	0	0	0
B0T9Z8	Plasmid pRiA4b ORF-3 family protein	Caulobacter sp. (strain K31)	Plasmid	transposition, DNA-mediated [GO:0006313]		DNA binding [GO:0003677]; transposase activity [GO:0004803]															0	0	1	0	31	82	0	0	0	0	0	0	0	0	0	0	2	0	0	0	2	0	0	18	0	0	0	2	0
P31828	Probable zinc protease PqqL (EC 3.4.24.-)	Escherichia coli (strain K12)	3D-structure;Hydrolase;Metal-binding;Metalloprotease;Protease;Reference proteome;Zinc		cytosol [GO:0005829]	metal ion binding [GO:0046872]; metallopeptidase activity [GO:0008237]	METAL 80; /note="Zinc"; /evidence="ECO:0000255|PROSITE-ProRule:PRU10096"; METAL 84; /note="Zinc"; /evidence="ECO:0000255|PROSITE-ProRule:PRU10096"; METAL 160; /note="Zinc"; /evidence="ECO:0000255|PROSITE-ProRule:PRU10096"						ACT_SITE 83; /note="Proton acceptor"; /evidence="ECO:0000255|PROSITE-ProRule:PRU10096"				COFACTOR: Name=Zn(2+); Xref=ChEBI:CHEBI:29105; Evidence={ECO:0000250}; Note=Binds 1 zinc ion per subunit. {ECO:0000250};				0	0	0	0	48	49	0	0	0	0	0	0	0	0	0	0	0	0	0	0	0	0	0	0	0	0	0	0	0
X6FJ03	Uncharacterized protein	Mesorhizobium sp. L2C085B000	DNA recombination	DNA integration [GO:0015074]; transposition, DNA-mediated [GO:0006313]		DNA binding [GO:0003677]; transposase activity [GO:0004803]															0	4	0	0	24	66	0	0	0	0	0	0	0	0	0	0	0	0	0	0	0	0	0	0	0	0	0	0	0
I5CTR4	Transposase IS4 family protein	Paraburkholderia hospita BS001	Transposable element;Transposition	transposition, DNA-mediated [GO:0006313]		DNA binding [GO:0003677]; transposase activity [GO:0004803]						FUNCTION: Involved in the transposition of the insertion sequence IS5. {ECO:0000256|ARBA:ARBA00003544}.									0	0	0	0	0	0	5	88	0	1	0	0	0	0	0	0	0	0	0	0	0	0	0	0	0	0	2	0	0
A9V6J1	Signal recognition particle receptor subunit beta	Monosiga brevicollis (Choanoflagellate)	Coiled coil;Disulfide bond;GTP-binding;Glycoprotein;Glycosyltransferase;Membrane;Nucleotide-binding;Reference proteome;Signal;Transferase;Transmembrane;Transmembrane helix	carbohydrate metabolic process [GO:0005975]; glycosylation [GO:0070085]; protein glycosylation [GO:0006486]	Golgi apparatus [GO:0005794]; integral component of membrane [GO:0016021]	galactosyltransferase activity [GO:0008378]; GTP binding [GO:0005525]			PATHWAY: Protein modification; protein glycosylation. {ECO:0000256|ARBA:ARBA00004922}.												2	0	0	0	1	0	3	91	0	0	3	0	0	0	0	0	1	0	0	0	0	2	0	0	0	0	0	0	0
B4R9R8	Integrase/recombinase, phage integrase	Phenylobacterium zucineum (strain HLK1)	DNA integration;DNA recombination;DNA-binding;Reference proteome;Viral genome integration;Virus entry into host cell	DNA integration [GO:0015074]; DNA recombination [GO:0006310]; establishment of integrated proviral latency [GO:0075713]; viral entry into host cell [GO:0046718]; viral genome integration into host DNA [GO:0044826]		DNA binding [GO:0003677]															0	0	70	22	0	0	0	0	0	0	0	0	0	0	0	0	0	0	0	0	0	0	0	0	0	0	0	0	0
A7TDN2	Uncharacterized protein	Vanderwaltozyma polyspora (strain ATCC 22028 / DSM 70294 / BCRC 21397 / CBS 2163 / NBRC 10782 / NRRL Y-8283 / UCD 57-17) (Kluyveromyces polysporus)	ATP-binding;Hydrolase;Nucleotide-binding;Reference proteome	DNA topological change [GO:0006265]; DNA unwinding involved in DNA replication [GO:0006268]; double-strand break repair via homologous recombination [GO:0000724]; gene conversion at mating-type locus [GO:0007534]; intra-S DNA damage checkpoint [GO:0031573]; meiotic chromosome segregation [GO:0045132]; meiotic DNA double-strand break processing [GO:0000706]; mitotic G2/M transition checkpoint [GO:…	nucleolus [GO:0005730]; RecQ family helicase-topoisomerase III complex [GO:0031422]	3'-5' DNA helicase activity [GO:0043138]; ATP binding [GO:0005524]; hydrolase activity [GO:0016787]; nucleic acid binding [GO:0003676]														Fungi	0	0	0	0	0	0	105	0	0	0	3	0	0	0	0	0	0	9	0	3	6	0	3	3	0	0	3	0	0
H9FSK3	Nipped-B protein	Macaca mulatta (Rhesus macaque)	Cell cycle;Coiled coil;Nucleus;Repeat	cell cycle [GO:0007049]; regulation of gene expression [GO:0010468]	nucleus [GO:0005634]	chromatin binding [GO:0003682]														Metazoa	0	0	77	9	0	0	0	0	0	0	0	0	0	0	0	0	0	0	0	0	0	0	0	0	0	0	0	0	0
E7TER0	Transposase	Shigella flexneri CDC 796-83		transposition, DNA-mediated [GO:0006313]		DNA binding [GO:0003677]; transposase activity [GO:0004803]						FUNCTION: Absolutely required for transposition of IS1. {ECO:0000256|ARBA:ARBA00004091}.									0	0	0	0	58	27	0	0	0	0	0	0	0	0	0	0	0	0	0	0	0	0	0	0	0	0	0	0	0
U3UAG2	WGS project CAFE00000000 data, contig bkir_c134 (WGS project CAFE00000000 data, contig bkir_c33) (WGS project CAFE00000000 data, contig bkir_rep_c1459)	Candidatus Paraburkholderia kirkii UZHbot1	Reference proteome	transposition, DNA-mediated [GO:0006313]		DNA binding [GO:0003677]; transposase activity [GO:0004803]															0	0	0	0	37	46	0	0	0	0	0	0	0	0	0	0	0	0	0	0	0	0	0	0	0	0	2	0	0
J2TIN7	ATP-dependent DNA helicase RecG (EC 3.6.4.12)	Variovorax sp. CF313	ATP-binding;Coiled coil;DNA damage;DNA recombination;DNA repair;Helicase;Hydrolase;Nucleotide-binding	DNA recombination [GO:0006310]; DNA repair [GO:0006281]		ATP binding [GO:0005524]; DNA helicase activity [GO:0003678]; hydrolase activity [GO:0016787]; nucleic acid binding [GO:0003676]				CATALYTIC ACTIVITY: Reaction=ATP + H2O = ADP + H(+) + phosphate; Xref=Rhea:RHEA:13065, ChEBI:CHEBI:15377, ChEBI:CHEBI:15378, ChEBI:CHEBI:30616, ChEBI:CHEBI:43474, ChEBI:CHEBI:456216; EC=3.6.4.12; Evidence={ECO:0000256|ARBA:ARBA00001665, ECO:0000256|RuleBase:RU363016};		FUNCTION: Critical role in recombination and DNA repair. Helps process Holliday junction intermediates to mature products by catalyzing branch migration. Has a DNA unwinding activity characteristic of a DNA helicase with a 3'- to 5'- polarity. Unwinds branched duplex DNA (Y-DNA). {ECO:0000256|RuleBase:RU363016}.									1	1	0	0	0	0	0	0	3	79	0	0	0	0	0	0	0	0	0	0	0	0	0	4	0	0	0	0	0
K0HRV2	Resolvase domain protein	Acidovorax sp. KKS102	Coiled coil;DNA integration;DNA recombination;DNA-binding	DNA integration [GO:0015074]		DNA binding [GO:0003677]; recombinase activity [GO:0000150]							ACT_SITE 11; /note="O-(5'-phospho-DNA)-serine intermediate"; /evidence="ECO:0000256|PIRSR:PIRSR606118-50, ECO:0000256|PROSITE-ProRule:PRU10137"								0	0	35	46	0	0	0	0	0	0	0	0	0	0	0	0	0	0	0	0	0	0	0	0	0	0	0	2	0
K7WEF8	Polymerase protein (Fragment)	Equine infectious anemia virus	Coiled coil;Endonuclease;Hydrolase;Nuclease;Nucleotidyltransferase;RNA-directed DNA polymerase;Transferase			endonuclease activity [GO:0004519]; RNA-directed DNA polymerase activity [GO:0003964]														Pararnavirae	0	1	6	20	19	31	0	2	0	2	1	0	0	0	0	0	0	0	0	0	0	0	0	0	0	0	0	0	0
W0SGZ1	Transposase IS3/IS911 family protein	Sulfuritalea hydrogenivorans sk43H	Reference proteome	transposition, DNA-mediated [GO:0006313]		sequence-specific DNA binding [GO:0043565]; transposase activity [GO:0004803]															0	0	0	0	67	13	0	0	0	0	0	0	0	0	0	0	0	0	0	0	0	0	0	0	0	0	0	0	0
Q3SMV6	Resolvase	Nitrobacter winogradskyi (strain ATCC 25391 / DSM 10237 / CIP 104748 / NCIMB 11846 / Nb-255)	Coiled coil;Reference proteome			DNA binding [GO:0003677]; recombinase activity [GO:0000150]															81	0	0	0	0	0	0	0	0	0	0	0	0	0	0	0	0	0	0	0	1	0	0	1	0	0	0	2	0
J3CCS6	Putative SAM-dependent methyltransferase	Variovorax sp. CF313	Methyltransferase;S-adenosyl-L-methionine;Transferase	methylation [GO:0032259]		methyltransferase activity [GO:0008168]; RNA binding [GO:0003723]															0	0	25	56	0	0	0	0	0	0	0	0	0	0	0	0	0	0	0	0	0	0	0	0	2	0	0	0	0
A8AIH1	Integration host factor subunit beta (IHF-beta)	Citrobacter koseri (strain ATCC BAA-895 / CDC 4225-83 / SGSC4696)	DNA recombination;DNA-binding;Reference proteome;Transcription;Transcription regulation;Translation regulation	DNA recombination [GO:0006310]; regulation of transcription, DNA-templated [GO:0006355]; regulation of translation [GO:0006417]	chromosome [GO:0005694]	DNA binding [GO:0003677]						FUNCTION: This protein is one of the two subunits of integration host factor, a specific DNA-binding protein that functions in genetic recombination as well as in transcriptional and translational control. {ECO:0000255|HAMAP-Rule:MF_00381}.									0	1	48	39	0	0	0	0	0	0	0	0	0	0	0	0	2	0	0	0	0	0	0	11	0	0	0	0	0
F8FT69	ISPsy2, transposase	Pseudomonas putida (strain S16)	Transposable element;Transposition	transposition, DNA-mediated [GO:0006313]		DNA binding [GO:0003677]; transposase activity [GO:0004803]						FUNCTION: Involved in the transposition of the insertion sequence IS5. {ECO:0000256|ARBA:ARBA00003544}.									0	0	0	0	51	32	0	0	0	0	0	0	0	0	0	0	0	0	0	0	0	0	1	7	0	0	0	0	0
G4A999	DNA repair protein RadA	Aggregatibacter actinomycetemcomitans serotype e str. SC1083	ATP-binding;DNA damage;DNA repair;DNA-binding;Hydrolase;Metal-binding;Nucleotide-binding;Stress response;Zinc;Zinc-finger	recombinational repair [GO:0000725]		ATPase activity, acting on DNA [GO:0008094]; ATP binding [GO:0005524]; damaged DNA binding [GO:0003684]; hydrolase activity [GO:0016787]; metal ion binding [GO:0046872]		NP_BIND 99..106; /note="ATP"; /evidence="ECO:0000256|HAMAP-Rule:MF_01498"				FUNCTION: DNA-dependent ATPase involved in processing of recombination intermediates, plays a role in repairing DNA breaks. Stimulates the branch migration of RecA-mediated strand transfer reactions, allowing the 3' invading strand to extend heteroduplex DNA faster. Binds ssDNA in the presence of ADP but not other nucleotides, has ATPase activity that is stimulated by ssDNA and various branched D…									4	0	59	10	2	0	0	0	0	0	1	0	0	0	0	0	0	0	0	0	0	0	0	0	0	0	0	0	0
A4G2W9	Transposase IS110 family	Herminiimonas arsenicoxydans	Reference proteome	transposition, DNA-mediated [GO:0006313]		DNA binding [GO:0003677]; transposase activity [GO:0004803]															56	18	0	0	0	0	0	0	0	0	0	0	0	0	0	0	0	0	0	0	0	0	0	0	0	0	0	0	0
E6UWC2	Transposase IS3/IS911 family protein	Variovorax paradoxus (strain EPS)	Coiled coil;Transposable element	transposition, DNA-mediated [GO:0006313]		DNA binding [GO:0003677]; transposase activity [GO:0004803]															0	0	0	0	0	0	1	73	0	0	0	0	0	0	0	0	0	0	0	0	0	0	0	0	1	0	0	0	0
P12258	Transposable element Hobo transposase	Drosophila melanogaster (Fruit fly)	DNA integration;DNA recombination;DNA-binding;Metal-binding;Nucleus;Repeat;Transposable element;Zinc;Zinc-finger	DNA integration [GO:0015074]; DNA recombination [GO:0006310]	nucleus [GO:0005634]	DNA binding [GO:0003677]; metal ion binding [GO:0046872]; protein dimerization activity [GO:0046983]						FUNCTION: Essential for hobo transposase activity. {ECO:0000269|PubMed:1651170}.								Metazoa	9	0	37	0	24	0	1	2	0	0	0	0	0	0	0	0	0	0	0	0	0	0	0	0	0	0	0	0	0
Q8P8X1	Phage-related integrase	Xanthomonas campestris pv. campestris (strain ATCC 33913 / DSM 3586 / NCPPB 528 / LMG 568 / P 25)	DNA integration;DNA recombination;DNA-binding;Reference proteome;Viral genome integration;Virus entry into host cell	DNA integration [GO:0015074]; DNA recombination [GO:0006310]; establishment of integrated proviral latency [GO:0075713]; viral entry into host cell [GO:0046718]; viral genome integration into host DNA [GO:0044826]		DNA binding [GO:0003677]															0	0	12	18	0	1	0	0	0	42	0	0	0	0	0	0	0	0	0	0	0	0	0	1	0	0	2	0	0
A0AW58	Transposase Tn3 family protein	Arthrobacter sp. (strain FB24)	DNA recombination;DNA-binding;Plasmid;Reference proteome;Transposable element;Transposition	transposition, DNA-mediated [GO:0006313]		DNA binding [GO:0003677]; transposase activity [GO:0004803]															9	63	0	0	0	0	0	0	0	0	0	0	0	0	0	0	0	0	0	0	0	0	0	0	0	0	0	0	0
P77170	Serine recombinase PinQ (EC 3.1.22.-) (EC 6.5.1.-) (DNA-invertase PinQ) (Putative DNA-invertase from lambdoid prophage Qin) (Site-specific recombinase PinQ)	Escherichia coli (strain K12)	DNA integration;DNA invertase;DNA recombination;DNA-binding;Hydrolase;Ligase;Reference proteome	DNA integration [GO:0015074]; DNA recombination [GO:0006310]		DNA binding [GO:0003677]; hydrolase activity [GO:0016787]; ligase activity [GO:0016874]; recombinase activity [GO:0000150]							ACT_SITE 11; /note="O-(5'-phospho-DNA)-serine intermediate"; /evidence="ECO:0000255|PROSITE-ProRule:PRU01072"								29	43	0	0	0	0	0	0	0	0	0	0	0	0	0	0	0	0	0	0	0	0	0	0	0	0	0	0	0
H0GQH8	Ribonuclease H (EC 3.1.26.4)	Saccharomyces cerevisiae x Saccharomyces kudriavzevii (strain VIN7) (Yeast)	RNA-binding;Transposable element	DNA integration [GO:0015074]	cytoplasm [GO:0005737]; nucleus [GO:0005634]	RNA binding [GO:0003723]; RNA-DNA hybrid ribonuclease activity [GO:0004523]				CATALYTIC ACTIVITY: Reaction=Endonucleolytic cleavage to 5'-phosphomonoester.; EC=3.1.26.4; Evidence={ECO:0000256|ARBA:ARBA00000077};										Fungi	75	4	0	0	0	0	0	0	0	0	0	0	0	0	0	0	0	0	0	0	0	0	1	12	0	0	0	0	0
M9RCB4	IS481-family transposase	Octadecabacter antarcticus 307	Plasmid	DNA integration [GO:0015074]		nucleic acid binding [GO:0003676]															0	0	0	0	7	63	0	0	0	0	0	0	0	0	0	0	0	0	0	0	0	0	0	0	0	0	0	0	0
S0WDL0	Deleted.																				0	0	0	0	37	33	0	0	0	0	0	0	0	0	0	0	0	0	0	0	0	0	0	0	0	0	0	0	0
S5YVU3	Transposase	Paracoccus aminophilus JCM 7686	Reference proteome	DNA integration [GO:0015074]; transposition [GO:0032196]		nucleic acid binding [GO:0003676]															0	0	0	0	68	2	0	0	0	0	0	0	0	0	0	0	0	0	0	0	0	0	0	0	0	0	0	0	0
H5WLF7	Transposase	Burkholderiales bacterium JOSHI_001	Reference proteome	transposition, DNA-mediated [GO:0006313]		DNA binding [GO:0003677]; transposase activity [GO:0004803]															0	0	53	15	1	1	0	0	0	0	0	0	0	1	0	0	0	0	0	0	0	0	0	0	0	0	0	0	0
W4U659	ATP-dependent DNA helicase	Cutibacterium acnes JCM 18918	ATP-binding;Helicase;Hydrolase;Nucleotide-binding;Reference proteome	DNA recombination [GO:0006310]		ATP binding [GO:0005524]; helicase activity [GO:0004386]; hydrolase activity [GO:0016787]; nucleic acid binding [GO:0003676]															0	0	0	0	0	0	12	57	0	0	0	0	0	0	0	0	0	0	0	0	0	0	0	0	1	0	0	0	0
K8R4T9	Deleted.																				33	31	2	2	0	0	0	0	0	0	0	0	0	0	0	0	0	0	0	0	0	0	0	0	0	0	0	0	0
W7WUV3	Transposase IS116/IS110/IS902 family protein	Hydrogenophaga sp. T4	Reference proteome	transposition, DNA-mediated [GO:0006313]		DNA binding [GO:0003677]; transposase activity [GO:0004803]															27	41	0	0	0	0	0	0	0	0	0	0	0	0	0	0	0	0	0	0	0	0	0	0	0	0	0	0	0
S2XPX9	Transposase	Delftia acidovorans CCUG 274B																			0	0	0	0	16	38	0	0	0	27	0	0	0	0	0	0	1	0	0	0	0	0	3	16	0	0	0	0	0
C0BZK4	Uncharacterized protein	[Clostridium] hylemonae DSM 15053	Reference proteome	DNA recombination [GO:0006310]; DNA repair [GO:0006281]		ATP binding [GO:0005524]; DNA ligase (ATP) activity [GO:0003910]															0	0	2	0	70	0	0	0	0	0	0	0	0	6	0	0	0	0	0	0	0	0	0	2	0	0	0	0	0
W1AY89	Deleted.																				35	37	0	0	0	0	0	0	0	1	0	0	0	0	0	0	2	0	0	0	0	0	1	7	0	0	0	0	0
A9V8M3	Predicted protein	Monosiga brevicollis (Choanoflagellate)	Membrane;Nucleus;Reference proteome;Transmembrane;Transmembrane helix	DNA-dependent DNA replication [GO:0006261]	integral component of membrane [GO:0016021]; nucleus [GO:0005634]	chromatin binding [GO:0003682]															8	0	7	0	71	0	6	0	0	0	1	0	0	0	0	0	6	1	11	1	16	0	3	0	0	0	0	0	1
H0QKW0	AAA domain-containing protein	Arthrobacter globiformis NBRC 12137	Reference proteome	DNA replication [GO:0006260]		ATPase activity [GO:0016887]; ATP binding [GO:0005524]; DNA binding [GO:0003677]															38	27	0	0	0	0	0	0	0	0	0	0	0	0	0	0	0	0	0	0	0	0	0	0	0	0	0	0	0
Q9ALU2	Putative dehydrogenase (Fragment)	Herbaspirillum huttiense		cell redox homeostasis [GO:0045454]		flavin adenine dinucleotide binding [GO:0050660]; oxidoreductase activity [GO:0016491]											COFACTOR: Name=FAD; Xref=ChEBI:CHEBI:57692; Evidence={ECO:0000256|ARBA:ARBA00001974};				0	0	0	0	26	41	0	0	0	0	0	0	0	0	0	0	0	0	0	0	0	0	0	3	1	0	0	1	0
U3QKG4	Deleted.																				7	33	11	13	0	0	0	0	0	0	0	0	0	0	0	0	0	0	0	0	0	0	0	0	0	0	0	0	0
K2M6E6	Transposase	Nitratireductor pacificus pht-3B	Coiled coil;Reference proteome	transposition, DNA-mediated [GO:0006313]		DNA binding [GO:0003677]; transposase activity [GO:0004803]															0	0	0	0	10	53	0	0	0	1	0	0	0	0	0	0	0	0	0	0	0	0	0	0	0	0	0	0	0
T1X547	Non-homologous end joining protein Ku	Variovorax paradoxus B4	DNA damage;DNA recombination;DNA repair;DNA-binding	DNA recombination [GO:0006310]; double-strand break repair via nonhomologous end joining [GO:0006303]		double-stranded DNA binding [GO:0003690]						FUNCTION: With LigD forms a non-homologous end joining (NHEJ) DNA repair enzyme, which repairs dsDNA breaks with reduced fidelity. Binds linear dsDNA with 5'- and 3'- overhangs but not closed circular dsDNA nor ssDNA. Recruits and stimulates the ligase activity of LigD. {ECO:0000256|HAMAP-Rule:MF_01875}.									24	39	0	0	0	0	0	0	0	0	0	0	0	0	0	0	0	0	0	0	0	0	0	0	0	0	0	0	0
P94763	FimB recombinase	Escherichia coli	DNA integration;DNA recombination	DNA integration [GO:0015074]; DNA recombination [GO:0006310]		DNA binding [GO:0003677]															0	0	14	3	20	26	0	0	0	0	0	0	0	0	0	0	0	0	0	0	0	0	0	0	0	0	0	0	0
I6FQS6	Deleted.																				0	0	0	0	44	19	0	0	0	0	0	0	0	0	0	0	0	0	0	0	0	0	0	0	0	0	0	0	0
O97594	Structural maintenance of chromosomes protein 3 (SMC protein 3) (SMC-3) (Chondroitin sulfate proteoglycan 6)	Bos taurus (Bovine)	ATP-binding;Acetylation;Cell cycle;Cell division;Centromere;Chromosome;Coiled coil;DNA damage;DNA repair;Meiosis;Mitosis;Nucleotide-binding;Nucleus;Phosphoprotein;Reference proteome;Ubl conjugation	cell division [GO:0051301]; chromosome organization [GO:0051276]; DNA repair [GO:0006281]; meiotic cell cycle [GO:0051321]; regulation of DNA replication [GO:0006275]	chromatin [GO:0000785]; chromosome, centromeric region [GO:0000775]; meiotic cohesin complex [GO:0030893]; mitotic spindle pole [GO:0097431]; nuclear matrix [GO:0016363]	ATPase activity [GO:0016887]; ATP binding [GO:0005524]; dynein complex binding [GO:0070840]		NP_BIND 32..39; /note="ATP"; /evidence="ECO:0000255"				FUNCTION: Central component of cohesin, a complex required for chromosome cohesion during the cell cycle. The cohesin complex may form a large proteinaceous ring within which sister chromatids can be trapped. At anaphase, the complex is cleaved and dissociates from chromatin, allowing sister chromatids to segregate. Cohesion is coupled to DNA replication and is involved in DNA repair. The cohesin…								Metazoa	0	0	33	34	0	0	0	0	0	0	0	0	0	0	0	0	1	0	0	0	1	0	1	3	1	0	1	0	0
A4G6R0	Integrase	Herminiimonas arsenicoxydans	DNA integration;DNA recombination;DNA-binding;Reference proteome;Viral genome integration;Virus entry into host cell	DNA integration [GO:0015074]; DNA recombination [GO:0006310]; establishment of integrated proviral latency [GO:0075713]; viral entry into host cell [GO:0046718]; viral genome integration into host DNA [GO:0044826]		DNA binding [GO:0003677]															0	0	36	26	0	0	0	0	0	0	0	0	0	0	0	0	0	0	0	0	0	0	0	0	0	0	0	0	0
Q8AFL4	Pol protein (Fragment)	Simian immunodeficiency virus (SIV)	Aspartyl protease;Coiled coil;DNA integration;DNA recombination;Endonuclease;Hydrolase;Metal-binding;Nuclease;Nucleotidyltransferase;Protease;RNA-directed DNA polymerase;Transferase;Viral genome integration;Virus entry into host cell;Zinc;Zinc-finger	DNA integration [GO:0015074]; DNA recombination [GO:0006310]; establishment of integrated proviral latency [GO:0075713]; viral entry into host cell [GO:0046718]; viral genome integration into host DNA [GO:0044826]		aspartic-type endopeptidase activity [GO:0004190]; nucleic acid binding [GO:0003676]; RNA-directed DNA polymerase activity [GO:0003964]; RNA-DNA hybrid ribonuclease activity [GO:0004523]; zinc ion binding [GO:0008270]														Pararnavirae	0	1	21	38	1	0	0	0	0	0	0	0	0	0	0	0	0	0	0	0	0	0	0	0	0	0	0	0	0
I6CC18	Cytochrome o ubiquinol oxidase (EC 1.10.3.-)	Shigella flexneri K-315	Oxidoreductase			oxidoreductase activity [GO:0016491]															0	0	0	0	0	0	0	0	0	61	0	0	0	0	0	0	0	0	0	0	1	0	0	0	0	0	0	2	0
Q0WPE8	Non-specific serine/threonine protein kinase (EC 2.7.11.1)	Arabidopsis thaliana (Mouse-ear cress)	Kinase;Membrane;Receptor;Repeat;Signal;Transferase;Transmembrane;Transmembrane helix		integral component of membrane [GO:0016021]	ATP binding [GO:0005524]; protein serine kinase activity [GO:0106310]; protein threonine kinase activity [GO:0106311]				CATALYTIC ACTIVITY: Reaction=ATP + L-seryl-[protein] = ADP + H(+) + O-phospho-L-seryl-[protein]; Xref=Rhea:RHEA:17989, Rhea:RHEA-COMP:9863, Rhea:RHEA-COMP:11604, ChEBI:CHEBI:15378, ChEBI:CHEBI:29999, ChEBI:CHEBI:30616, ChEBI:CHEBI:83421, ChEBI:CHEBI:456216; EC=2.7.11.1; Evidence={ECO:0000256|ARBA:ARBA00001433}; CATALYTIC ACTIVITY: Reaction=ATP + L-threonyl-[protein] = ADP + H(+) + O-phospho-L-thr…										Viridiplantae	2	0	0	0	21	37	0	0	0	0	0	0	0	0	0	0	0	0	0	0	0	0	0	0	0	0	0	0	0
L0R4G2	DNA repair protein RAD51 homolog	Milnesium tardigradum (Water bear) (Tardigrade)	ATP-binding;DNA damage;DNA recombination;DNA repair;DNA-binding;Nucleotide-binding;Nucleus	double-strand break repair via homologous recombination [GO:0000724]; mitotic recombination-dependent replication fork processing [GO:1990426]	nucleus [GO:0005634]	ATPase activity, acting on DNA [GO:0008094]; ATP binding [GO:0005524]; double-stranded DNA binding [GO:0003690]; recombinase activity [GO:0000150]; single-stranded DNA binding [GO:0003697]						FUNCTION: Binds to single and double-stranded DNA and exhibits DNA-dependent ATPase activity. Underwinds duplex DNA. {ECO:0000256|RuleBase:RU364139}.								Metazoa	0	0	31	29	0	0	0	0	0	0	0	0	0	0	0	0	0	0	0	0	0	0	0	0	0	0	0	0	0
A7HYQ8	Integrase catalytic region	Parvibaculum lavamentivorans (strain DS-1 / DSM 13023 / NCIMB 13966)	Reference proteome	DNA integration [GO:0015074]																	34	1	21	1	0	2	0	0	0	0	0	0	0	0	0	0	0	0	0	0	0	0	0	0	0	0	0	0	0
C8PUV0	Deleted.																				0	0	39	20	0	0	0	0	0	0	0	0	0	0	0	0	0	0	0	0	0	0	0	0	0	0	0	0	0
G9MTJ7	Uncharacterized protein	Hypocrea virens (strain Gv29-8 / FGSC 10586) (Gliocladium virens) (Trichoderma virens)	Reference proteome	regulation of transcription, DNA-templated [GO:0006355]																Fungi	0	0	1	0	58	0	0	0	0	0	0	0	0	0	0	0	0	0	0	0	0	0	0	0	0	0	0	0	0
J3LQ64	ATP synthase subunit beta (EC 7.1.2.2)	Oryza brachyantha	ATP synthesis;ATP-binding;CF(1);Hydrogen ion transport;Ion transport;Membrane;Nucleotide-binding;Reference proteome;Translocase;Transport		proton-transporting ATP synthase complex, catalytic core F(1) [GO:0045261]	ATP binding [GO:0005524]; proton-transporting ATPase activity, rotational mechanism [GO:0046961]; proton-transporting ATP synthase activity, rotational mechanism [GO:0046933]				CATALYTIC ACTIVITY: Reaction=ATP + 4 H(+)(in) + H2O = ADP + 5 H(+)(out) + phosphate; Xref=Rhea:RHEA:57720, ChEBI:CHEBI:15377, ChEBI:CHEBI:15378, ChEBI:CHEBI:30616, ChEBI:CHEBI:43474, ChEBI:CHEBI:456216; EC=7.1.2.2; Evidence={ECO:0000256|ARBA:ARBA00001741, ECO:0000256|RuleBase:RU003553};		FUNCTION: Produces ATP from ADP in the presence of a proton gradient across the membrane. {ECO:0000256|RuleBase:RU003553}.								Viridiplantae	4	0	34	0	8	0	1	0	15	0	0	0	1	0	0	0	2	0	0	0	0	0	0	3	0	0	0	0	0
K7W7B7	Protease (Retropepsin) (Fragment)	Equine infectious anemia virus	Aspartyl protease;Hydrolase;Metal-binding;Nucleotidyltransferase;Protease;Transferase			aspartic-type endopeptidase activity [GO:0004190]; metal ion binding [GO:0046872]; nucleotidyltransferase activity [GO:0016779]														Pararnavirae	0	1	10	11	8	23	0	1	0	3	1	0	0	0	0	0	0	0	0	0	0	0	0	0	0	0	0	0	0
G3A4D8	Transposase	Ralstonia syzygii R24		transposition, DNA-mediated [GO:0006313]		sequence-specific DNA binding [GO:0043565]; transposase activity [GO:0004803]															0	0	0	0	46	13	0	0	0	0	1	1	0	0	0	0	0	0	0	0	0	0	0	2	0	0	0	0	0
F8GVW4	Transposase TnpA	Cupriavidus necator (strain ATCC 43291 / DSM 13513 / CCUG 52238 / LMG 8453 / N-1) (Ralstonia eutropha)	Plasmid	transposition, DNA-mediated [GO:0006313]		DNA binding [GO:0003677]; transposase activity [GO:0004803]															25	20	0	0	8	2	0	0	0	0	0	0	0	0	0	0	0	0	0	0	0	0	0	0	0	0	0	0	0
Q1M3G7	Putative Insertion sequence ATP-binding protein (Putative insertion sequence/recombinase/resolvase) (Putative transoposon resolvase)	Rhizobium leguminosarum bv. viciae (strain 3841)	ATP-binding;Coiled coil;Nucleotide-binding			ATP binding [GO:0005524]; DNA binding [GO:0003677]; recombinase activity [GO:0000150]															1	2	0	0	7	45	0	0	0	0	0	0	0	0	0	0	0	0	0	0	0	0	0	0	0	0	0	0	0
G4RB02	Isoleucine--tRNA ligase (EC 6.1.1.5) (Isoleucyl-tRNA synthetase) (IleRS)	Pelagibacterium halotolerans (strain DSM 22347 / JCM 15775 / CGMCC 1.7692 / B2)	ATP-binding;Aminoacyl-tRNA synthetase;Cytoplasm;Ligase;Nucleotide-binding;Protein biosynthesis;Reference proteome	isoleucyl-tRNA aminoacylation [GO:0006428]	cytoplasm [GO:0005737]	aminoacyl-tRNA editing activity [GO:0002161]; ATP binding [GO:0005524]; isoleucine-tRNA ligase activity [GO:0004822]; tRNA binding [GO:0000049]				CATALYTIC ACTIVITY: Reaction=ATP + L-isoleucine + tRNA(Ile) = AMP + diphosphate + L-isoleucyl-tRNA(Ile); Xref=Rhea:RHEA:11060, Rhea:RHEA-COMP:9666, Rhea:RHEA-COMP:9695, ChEBI:CHEBI:30616, ChEBI:CHEBI:33019, ChEBI:CHEBI:58045, ChEBI:CHEBI:78442, ChEBI:CHEBI:78528, ChEBI:CHEBI:456215; EC=6.1.1.5; Evidence={ECO:0000256|ARBA:ARBA00000114, ECO:0000256|HAMAP-Rule:MF_02002};		FUNCTION: Catalyzes the attachment of isoleucine to tRNA(Ile). As IleRS can inadvertently accommodate and process structurally similar amino acids such as valine, to avoid such errors it has two additional distinct tRNA(Ile)-dependent editing activities. One activity is designated as 'pretransfer' editing and involves the hydrolysis of activated Val-AMP. The other activity is designated 'posttran…			BINDING 647; /note="Aminoacyl-adenylate"; /evidence="ECO:0000256|HAMAP-Rule:MF_02002"; BINDING 691; /note="ATP"; /evidence="ECO:0000256|HAMAP-Rule:MF_02002"						0	0	55	0	0	0	0	0	0	0	0	0	0	0	0	0	0	0	0	0	0	0	0	0	0	0	0	0	0
P77768	Recombination-promoting nuclease RpnB (EC 3.1.21.-)	Escherichia coli (strain K12)	DNA recombination;Endonuclease;Hydrolase;Magnesium;Nuclease;Reference proteome	DNA recombination [GO:0006310]		double-stranded DNA endodeoxyribonuclease activity [GO:1990238]						FUNCTION: A low activity DNA endonuclease yielding 3'-hydroxyl ends (Probable). Upon expression enhances RecA-independent DNA recombination 19-fold, concomitantly reducing viability by 98% and inducing DNA damage as measured by induction of the SOS repair response. {ECO:0000269|PubMed:28096446, ECO:0000305|PubMed:28096446}.									0	0	40	25	0	0	0	0	0	0	0	0	0	0	0	0	1	0	0	0	0	0	1	15	0	0	0	4	1
E6V5E6	Non-homologous end joining protein Ku	Variovorax paradoxus (strain EPS)	DNA damage;DNA recombination;DNA repair;DNA-binding	DNA recombination [GO:0006310]; double-strand break repair via nonhomologous end joining [GO:0006303]		double-stranded DNA binding [GO:0003690]						FUNCTION: With LigD forms a non-homologous end joining (NHEJ) DNA repair enzyme, which repairs dsDNA breaks with reduced fidelity. Binds linear dsDNA with 5'- and 3'- overhangs but not closed circular dsDNA nor ssDNA. Recruits and stimulates the ligase activity of LigD. {ECO:0000256|HAMAP-Rule:MF_01875}.									14	23	0	0	11	6	0	0	0	0	0	0	0	0	0	0	0	0	0	0	0	0	0	1	0	0	0	0	0
A5VBV0	Resolvase, N-terminal domain	Sphingomonas wittichii (strain RW1 / DSM 6014 / JCM 10273)	Coiled coil;Plasmid;Reference proteome			DNA binding [GO:0003677]; recombinase activity [GO:0000150]															3	4	0	0	20	26	0	0	0	0	0	0	0	0	0	0	0	0	0	0	0	0	0	0	0	0	0	0	0
B4E5J7	Putative phage integrase	Burkholderia cenocepacia (strain ATCC BAA-245 / DSM 16553 / LMG 16656 / NCTC 13227 / J2315 / CF5610) (Burkholderia cepacia (strain J2315))	Coiled coil;DNA recombination	DNA integration [GO:0015074]; DNA recombination [GO:0006310]		DNA binding [GO:0003677]															25	18	6	4	0	0	0	0	0	0	0	0	0	0	0	0	0	0	0	0	0	0	0	0	0	0	0	0	0
Q46840	Protein YghO	Escherichia coli (strain K12)	Reference proteome																		0	0	10	10	26	6	0	0	0	0	0	0	0	0	0	0	0	0	0	0	0	0	0	0	0	0	0	0	2
D2BBJ4	Transposase IS4 family protein	Streptosporangium roseum (strain ATCC 12428 / DSM 43021 / JCM 3005 / NI 9100)	Reference proteome	transposition, DNA-mediated [GO:0006313]		DNA binding [GO:0003677]; transposase activity [GO:0004803]															0	0	41	10	0	0	0	0	0	0	0	0	0	0	0	0	0	0	0	0	0	0	0	0	0	0	0	0	0
A1VR21	Integration host factor subunit beta	Polaromonas naphthalenivorans (strain CJ2)	DNA recombination;DNA-binding;Reference proteome;Transcription;Transcription regulation;Translation regulation	DNA recombination [GO:0006310]; regulation of transcription, DNA-templated [GO:0006355]; regulation of translation [GO:0006417]	chromosome [GO:0005694]	DNA binding [GO:0003677]						FUNCTION: This protein is one of the two subunits of integration host factor, a specific DNA-binding protein that functions in genetic recombination as well as in transcriptional and translational control. {ECO:0000256|RuleBase:RU003941}.									0	0	0	0	44	7	0	0	0	0	0	0	0	0	0	0	0	0	0	0	0	0	0	0	0	0	0	0	0
H0HWN1	Resolvase domain-containing protein	Mesorhizobium alhagi CCNWXJ12-2	Reference proteome			DNA binding [GO:0003677]; recombinase activity [GO:0000150]															0	0	0	0	14	37	0	0	0	0	0	0	0	0	0	0	0	0	0	0	0	0	0	0	0	0	0	0	0
T1XMH8	Putative transposase	Variovorax paradoxus B4		transposition, DNA-mediated [GO:0006313]		DNA binding [GO:0003677]; transposase activity [GO:0004803]															0	0	0	0	0	1	0	50	0	1	0	0	0	1	0	0	1	0	0	0	0	0	0	0	0	0	1	0	0
C4Y6N8	Structural maintenance of chromosomes protein 5	Clavispora lusitaniae (strain ATCC 42720) (Yeast) (Candida lusitaniae)	ATP-binding;Coiled coil;Nucleotide-binding;Reference proteome	double-strand break repair via homologous recombination [GO:0000724]; sister chromatid cohesion [GO:0007062]	nucleus [GO:0005634]; Smc5-Smc6 complex [GO:0030915]	ATPase activity [GO:0016887]; ATP binding [GO:0005524]														Fungi	53	0	0	0	0	0	0	0	0	0	0	0	4	0	0	0	0	0	0	0	0	0	0	0	0	0	0	0	0
F5Y3X0	DNA repair protein RadA	Ramlibacter tataouinensis (strain ATCC BAA-407 / DSM 14655 / LMG 21543 / TTB310)	ATP-binding;DNA damage;DNA repair;DNA-binding;Hydrolase;Metal-binding;Nucleotide-binding;Reference proteome;Stress response;Zinc;Zinc-finger	recombinational repair [GO:0000725]		ATPase activity, acting on DNA [GO:0008094]; ATP binding [GO:0005524]; ATP-dependent peptidase activity [GO:0004176]; damaged DNA binding [GO:0003684]; metal ion binding [GO:0046872]; serine-type endopeptidase activity [GO:0004252]		NP_BIND 108..115; /note="ATP"; /evidence="ECO:0000256|HAMAP-Rule:MF_01498"				FUNCTION: DNA-dependent ATPase involved in processing of recombination intermediates, plays a role in repairing DNA breaks. Stimulates the branch migration of RecA-mediated strand transfer reactions, allowing the 3' invading strand to extend heteroduplex DNA faster. Binds ssDNA in the presence of ADP but not other nucleotides, has ATPase activity that is stimulated by ssDNA and various branched D…									0	2	16	34	0	0	0	0	0	0	0	0	0	0	0	0	0	0	0	0	0	0	0	1	2	0	0	0	0
E7SZX6	Transposase	Shigella boydii ATCC 9905		transposition, DNA-mediated [GO:0006313]		DNA binding [GO:0003677]; transposase activity [GO:0004803]															0	0	43	7	0	0	0	0	0	0	0	0	0	0	0	0	0	0	0	0	0	0	0	0	0	0	0	0	0
Q1ZVK5	Hydrolase, alpha/beta fold family protein	Photobacterium angustum (strain S14 / CCUG 15956) (Vibrio sp. (strain S14 / CCUG 15956))	Hydrolase;Reference proteome;Signal			hydrolase activity [GO:0016787]															0	0	10	0	29	0	7	0	3	0	0	0	0	0	0	0	0	0	0	0	0	0	0	0	0	0	0	0	0
K2PZQ5	Transposase IS116/IS110/IS902	Agrobacterium albertimagni AOL15	Coiled coil	transposition, DNA-mediated [GO:0006313]		DNA binding [GO:0003677]; transposase activity [GO:0004803]															0	0	0	0	1	2	0	0	0	46	0	0	0	0	0	0	0	0	0	0	0	0	0	0	0	0	0	0	0
I7GZT4	Capsid protein p30 (Matrix protein p15) (RNA-binding phosphoprotein p12) (Ribonuclease H) (pp12)	Felis catus (Cat) (Felis silvestris catus)	DNA integration;Endonuclease;Host cell membrane;Host membrane;Hydrolase;Magnesium;Membrane;Metal-binding;Nuclease;Nucleotidyltransferase;Phosphoprotein;RNA-directed DNA polymerase;Transferase;Transposable element;Viral genome integration;Viral matrix protein;Virion;Virus entry into host cell;Zinc;Zinc-finger	DNA integration [GO:0015074]; establishment of integrated proviral latency [GO:0075713]; viral entry into host cell [GO:0046718]; viral genome integration into host DNA [GO:0044826]; virion assembly [GO:0019068]	plasma membrane [GO:0005886]	aspartic-type endopeptidase activity [GO:0004190]; nucleic acid binding [GO:0003676]; RNA-directed DNA polymerase activity [GO:0003964]; RNA-DNA hybrid ribonuclease activity [GO:0004523]; zinc ion binding [GO:0008270]											COFACTOR: Name=Mg(2+); Xref=ChEBI:CHEBI:18420; Evidence={ECO:0000256|ARBA:ARBA00001946};			Metazoa	0	0	0	0	0	0	0	0	4	45	0	0	0	0	0	0	0	0	0	0	0	0	0	0	0	0	0	0	0
F5VTT3	Single-stranded DNA-binding protein (SSB)	Streptococcus oralis SK255	DNA damage;DNA recombination;DNA repair;DNA replication;DNA-binding	DNA recombination [GO:0006310]; DNA repair [GO:0006281]; DNA replication [GO:0006260]		single-stranded DNA binding [GO:0003697]						FUNCTION: Plays an important role in DNA replication, recombination and repair. Binds to ssDNA and to an array of partner proteins to recruit them to their sites of action during DNA metabolism. {ECO:0000256|HAMAP-Rule:MF_00984}.									0	0	42	24	0	0	0	0	0	0	0	0	1	25	0	0	0	0	0	0	0	0	0	0	0	0	0	0	0
G1TLT7	Deleted.																				7	0	11	0	12	0	0	18	0	0	0	0	0	0	0	0	0	0	0	0	0	0	0	0	0	0	0	0	0
J0KHY6	Single-stranded DNA-binding protein (SSB)	Acidovorax sp. CF316	DNA damage;DNA recombination;DNA repair;DNA replication;DNA-binding;Reference proteome	DNA recombination [GO:0006310]; DNA repair [GO:0006281]; DNA replication [GO:0006260]		single-stranded DNA binding [GO:0003697]						FUNCTION: Plays an important role in DNA replication, recombination and repair. Binds to ssDNA and to an array of partner proteins to recruit them to their sites of action during DNA metabolism. {ECO:0000256|HAMAP-Rule:MF_00984}.									0	0	48	0	0	0	0	0	0	0	0	0	0	0	0	0	0	0	0	0	0	0	0	0	0	0	0	1	0
A4JQL1	Transposase, IS4 family	Burkholderia vietnamiensis (strain G4 / LMG 22486) (Burkholderia cepacia (strain R1808))		transposition, DNA-mediated [GO:0006313]		DNA binding [GO:0003677]; transposase activity [GO:0004803]															0	0	0	0	0	0	0	47	0	1	0	0	0	0	0	0	0	0	0	0	0	0	0	0	0	0	0	0	0
F2UQG4	Leucyl-tRNA synthetase (EC 6.1.1.4)	Salpingoeca rosetta (strain ATCC 50818 / BSB-021)	ATP-binding;Aminoacyl-tRNA synthetase;Ligase;Nucleotide-binding;Protein biosynthesis;Reference proteome	leucyl-tRNA aminoacylation [GO:0006429]		aminoacyl-tRNA editing activity [GO:0002161]; ATP binding [GO:0005524]; leucine-tRNA ligase activity [GO:0004823]				CATALYTIC ACTIVITY: Reaction=ATP + L-leucine + tRNA(Leu) = AMP + diphosphate + L-leucyl-tRNA(Leu); Xref=Rhea:RHEA:11688, Rhea:RHEA-COMP:9613, Rhea:RHEA-COMP:9622, ChEBI:CHEBI:30616, ChEBI:CHEBI:33019, ChEBI:CHEBI:57427, ChEBI:CHEBI:78442, ChEBI:CHEBI:78494, ChEBI:CHEBI:456215; EC=6.1.1.4; Evidence={ECO:0000256|ARBA:ARBA00001372};											1	0	0	0	0	0	43	5	0	0	1	0	0	0	0	0	0	0	1	0	0	0	1	0	0	0	0	0	0
E9KU91	Exoribonuclease H (EC 2.7.7.49) (EC 3.1.13.2) (EC 3.1.26.13) (Integrase) (Pol polyprotein) (Protease) (Retropepsin) (Reverse transcriptase/ribonuclease H) (Fragment)	Equine infectious anemia virus	Aspartyl protease;Coiled coil;DNA integration;DNA recombination;DNA-binding;Endonuclease;Hydrolase;Metal-binding;Multifunctional enzyme;Nuclease;Nucleotidyltransferase;Protease;RNA-directed DNA polymerase;Transferase;Viral genome integration;Virus entry into host cell;Zinc;Zinc-finger	DNA integration [GO:0015074]; DNA recombination [GO:0006310]; establishment of integrated proviral latency [GO:0075713]; viral entry into host cell [GO:0046718]; viral genome integration into host DNA [GO:0044826]		aspartic-type endopeptidase activity [GO:0004190]; DNA binding [GO:0003677]; exoribonuclease H activity [GO:0004533]; RNA-directed DNA polymerase activity [GO:0003964]; RNA-DNA hybrid ribonuclease activity [GO:0004523]; zinc ion binding [GO:0008270]				CATALYTIC ACTIVITY: Reaction=3'-end directed exonucleolytic cleavage of viral RNA-DNA hybrid.; EC=3.1.13.2; Evidence={ECO:0000256|ARBA:ARBA00000379}; CATALYTIC ACTIVITY: Reaction=Endohydrolysis of RNA in RNA/DNA hybrids. Three different cleavage modes: 1. sequence-specific internal cleavage of RNA. Human immunodeficiency virus type 1 and Moloney murine leukemia virus enzymes prefer to cleave the …	DNA_BIND 1084..1132; /note="Integrase-type"; /evidence="ECO:0000256|PROSITE-ProRule:PRU00506"	FUNCTION: During replicative cycle of retroviruses, the reverse-transcribed viral DNA is integrated into the host chromosome by the viral integrase enzyme. RNase H activity is associated with the reverse transcriptase. {ECO:0000256|ARBA:ARBA00023429}.								Pararnavirae	0	1	7	20	6	10	0	1	0	2	0	0	0	0	0	0	0	0	0	0	0	0	0	0	0	0	0	0	0
C1DA14	Dihydrolipoyl dehydrogenase (EC 1.8.1.4)	Laribacter hongkongensis (strain HLHK9)	Disulfide bond;FAD;Flavoprotein;Lipoyl;NAD;Nucleotide-binding;Oxidoreductase;Redox-active center;Reference proteome	cell redox homeostasis [GO:0045454]		dihydrolipoyl dehydrogenase activity [GO:0004148]; flavin adenine dinucleotide binding [GO:0050660]		NP_BIND 301..308; /note="NAD"; /evidence="ECO:0000256|PIRSR:PIRSR000350-3"; NP_BIND 439..442; /note="FAD"; /evidence="ECO:0000256|PIRSR:PIRSR000350-3"		CATALYTIC ACTIVITY: Reaction=(R)-N(6)-dihydrolipoyl-L-lysyl-[protein] + NAD(+) = (R)-N(6)-lipoyl-L-lysyl-[protein] + H(+) + NADH; Xref=Rhea:RHEA:15045, Rhea:RHEA-COMP:10474, Rhea:RHEA-COMP:10475, ChEBI:CHEBI:15378, ChEBI:CHEBI:57540, ChEBI:CHEBI:57945, ChEBI:CHEBI:83099, ChEBI:CHEBI:83100; EC=1.8.1.4; Evidence={ECO:0000256|ARBA:ARBA00001492, ECO:0000256|RuleBase:RU003692};			ACT_SITE 565; /note="Proton acceptor"; /evidence="ECO:0000256|PIRSR:PIRSR000350-2"		BINDING 166; /note="FAD"; /evidence="ECO:0000256|PIRSR:PIRSR000350-3"; BINDING 229; /note="FAD; via amide nitrogen and carbonyl oxygen"; /evidence="ECO:0000256|PIRSR:PIRSR000350-3"; BINDING 324; /note="NAD"; /evidence="ECO:0000256|PIRSR:PIRSR000350-3"; BINDING 392; /note="NAD; via amide nitrogen"; /evidence="ECO:0000256|PIRSR:PIRSR000350-3"; BINDING 433; /note="FAD"; /evidence="ECO:0000256|PIRSR:…		COFACTOR: Name=(R)-lipoate; Xref=ChEBI:CHEBI:83088; Evidence={ECO:0000256|ARBA:ARBA00001938}; ; COFACTOR: Name=FAD; Xref=ChEBI:CHEBI:57692; Evidence={ECO:0000256|ARBA:ARBA00001974}; ; COFACTOR: Name=FAD; Xref=ChEBI:CHEBI:57692; Evidence={ECO:0000256|PIRSR:PIRSR000350-3, ECO:0000256|RuleBase:RU003692}; Note=Binds 1 FAD per subunit. {ECO:0000256|PIRSR:PIRSR000350-3, ECO:0000256|RuleBase:RU003692};				0	0	0	0	47	0	0	0	0	0	0	0	0	0	0	0	0	0	0	0	0	0	0	0	0	0	0	0	0
D4SS06	Deleted.																				0	0	0	0	5	42	0	0	0	0	0	0	0	0	0	0	0	0	0	0	0	0	0	0	0	0	0	0	0
E1LR38	Single-stranded DNA-binding protein (SSB)	Streptococcus mitis SK597	DNA damage;DNA recombination;DNA repair;DNA replication;DNA-binding	DNA recombination [GO:0006310]; DNA repair [GO:0006281]; DNA replication [GO:0006260]		single-stranded DNA binding [GO:0003697]						FUNCTION: Plays an important role in DNA replication, recombination and repair. Binds to ssDNA and to an array of partner proteins to recruit them to their sites of action during DNA metabolism. {ECO:0000256|HAMAP-Rule:MF_00984}.									0	0	49	12	0	0	0	0	0	0	0	0	0	23	0	0	0	0	0	0	0	0	0	0	0	0	0	0	0
U3QX94	Deleted.																				31	12	0	0	2	1	0	0	0	0	0	0	0	0	0	0	0	0	0	0	0	0	0	0	1	0	0	0	0
N6Z5H7	IS4 family transposase	Thauera phenylacetica B4P	Transposable element;Transposition	transposition, DNA-mediated [GO:0006313]		DNA binding [GO:0003677]; transposase activity [GO:0004803]						FUNCTION: Involved in the transposition of the insertion sequence IS5. {ECO:0000256|ARBA:ARBA00003544}.									0	0	4	12	0	0	2	28	0	0	0	0	0	0	0	0	0	0	0	0	0	0	0	1	0	0	0	0	0
E0XSN2	Site-specific recombinases, DNA invertase pin homologs	uncultured Rhodospirillales bacterium HF0070_31K06	DNA integration;DNA recombination;DNA-binding	DNA integration [GO:0015074]		DNA binding [GO:0003677]; recombinase activity [GO:0000150]							ACT_SITE 10; /note="O-(5'-phospho-DNA)-serine intermediate"; /evidence="ECO:0000256|PIRSR:PIRSR606118-50, ECO:0000256|PROSITE-ProRule:PRU10137"								0	0	9	35	0	0	0	1	0	0	0	0	0	0	0	0	0	0	0	0	0	0	0	0	0	0	0	0	0
Q5ZJL9	Deoxynucleoside triphosphate triphosphohydrolase SAMHD1 (dNTPase) (EC 3.1.5.-)	Gallus gallus (Chicken)	Allosteric enzyme;Antiviral defense;Chromosome;DNA damage;DNA repair;DNA replication;GTP-binding;Hydrolase;Immunity;Innate immunity;Metal-binding;Nucleotide-binding;Nucleus;Reference proteome;Zinc	cellular response to DNA damage stimulus [GO:0006974]; dATP catabolic process [GO:0046061]; defense response to virus [GO:0051607]; deoxyribonucleotide catabolic process [GO:0009264]; dGTP catabolic process [GO:0006203]; DNA strand resection involved in replication fork processing [GO:0110025]; double-strand break repair via homologous recombination [GO:0000724]; innate immune response [GO:004508…	nucleoplasm [GO:0005654]; nucleus [GO:0005634]; site of double-strand break [GO:0035861]; tetraspanin-enriched microdomain [GO:0097197]	dGTPase activity [GO:0008832]; dGTP binding [GO:0032567]; GTP binding [GO:0005525]; identical protein binding [GO:0042802]; nucleic acid binding [GO:0003676]; RNA binding [GO:0003723]; single-stranded DNA binding [GO:0003697]; triphosphoric monoester hydrolase activity [GO:0016793]; zinc ion binding [GO:0008270]	METAL 158; /note="Zinc; via tele nitrogen"; /evidence="ECO:0000250|UniProtKB:Q9Y3Z3"; METAL 197; /note="Zinc; via tele nitrogen"; /evidence="ECO:0000250|UniProtKB:Q9Y3Z3"; METAL 198; /note="Zinc"; /evidence="ECO:0000250|UniProtKB:Q9Y3Z3"; METAL 302; /note="Zinc"; /evidence="ECO:0000250|UniProtKB:Q9Y3Z3"	NP_BIND 128..136; /note="GTP"; /evidence="ECO:0000250|UniProtKB:Q9Y3Z3"; NP_BIND 343..345; /note="dNTP"; /evidence="ECO:0000250|UniProtKB:Q9Y3Z3"		CATALYTIC ACTIVITY: Reaction=a 2'-deoxyribonucleoside 5'-triphosphate + H2O = a 2'-deoxyribonucleoside + H(+) + triphosphate; Xref=Rhea:RHEA:46148, ChEBI:CHEBI:15377, ChEBI:CHEBI:15378, ChEBI:CHEBI:18036, ChEBI:CHEBI:18274, ChEBI:CHEBI:61560; Evidence={ECO:0000250|UniProtKB:Q9Y3Z3};		FUNCTION: Protein that acts both as a host restriction factor involved in defense response to virus and as a regulator of DNA end resection at stalled replication forks. Has deoxynucleoside triphosphate (dNTPase) activity, which is required to restrict infection by viruses: dNTPase activity reduces cellular dNTP levels to levels too low for retroviral reverse transcription to occur, blocking earl…	ACT_SITE 224; /evidence="ECO:0000250|UniProtKB:Q9Y3Z3"	ACTIVITY REGULATION: Allosterically activated and regulated via the combined actions of GTP and dNTPs (dATP, dGTP, dTTP and dCTP): Allosteric site 1 binds GTP, while allosteric site 2 binds dNTP. Allosteric activation promotes the formation of highly active homotetramers. {ECO:0000250|UniProtKB:Q9Y3Z3}.	BINDING 107; /note="GTP"; /evidence="ECO:0000250|UniProtKB:Q9Y3Z3"; BINDING 110; /note="dNTP; via amide nitrogen; shared with neighboring subunit"; /evidence="ECO:0000250|UniProtKB:Q9Y3Z3"; BINDING 140; /note="Substrate"; /evidence="ECO:0000250|UniProtKB:Q9Y3Z3"; BINDING 155; /note="Substrate"; /evidence="ECO:0000250|UniProtKB:Q9Y3Z3"; BINDING 201; /note="Substrate"; /evidence="ECO:0000250|UniPro…		COFACTOR: Name=Zn(2+); Xref=ChEBI:CHEBI:29105; Evidence={ECO:0000250|UniProtKB:Q9Y3Z3}; Note=Binds 1 zinc ion per subunit. {ECO:0000250|UniProtKB:Q9Y3Z3};			Metazoa	0	0	1	44	0	0	0	0	0	0	0	0	0	0	0	0	0	0	0	0	0	0	0	0	0	0	0	0	0
B2JST0	Integrase family protein	Paraburkholderia phymatum (strain DSM 17167 / CIP 108236 / LMG 21445 / STM815) (Burkholderia phymatum)	DNA integration;DNA recombination;DNA-binding;Plasmid;Reference proteome	DNA integration [GO:0015074]; DNA recombination [GO:0006310]		DNA binding [GO:0003677]															0	0	0	0	14	31	0	0	0	0	0	0	0	0	0	0	0	0	0	0	0	0	0	0	0	0	0	0	0
G8MP98	Putative transposase	Burkholderia sp. YI23	Plasmid																		0	0	0	0	42	3	0	0	0	0	0	0	0	0	0	0	0	0	0	0	0	0	0	0	0	0	0	0	0
H5WPT9	Transposase	Burkholderiales bacterium JOSHI_001	Coiled coil;Reference proteome	transposition, DNA-mediated [GO:0006313]		DNA binding [GO:0003677]; transposase activity [GO:0004803]															0	0	0	0	0	4	0	0	2	39	0	0	0	0	0	0	0	0	0	0	0	0	0	0	0	0	0	0	0
H0BXR8	Transposase, IS4	Acidovorax sp. NO-1	Transposable element;Transposition	transposition, DNA-mediated [GO:0006313]		DNA binding [GO:0003677]; transposase activity [GO:0004803]						FUNCTION: Involved in the transposition of the insertion sequence IS5. {ECO:0000256|ARBA:ARBA00003544}.									0	0	27	16	0	1	0	0	0	0	0	0	0	0	0	0	0	0	0	0	0	0	0	0	0	0	0	0	0
J3CTH5	DNA repair protein RecO (Recombination protein O)	Variovorax sp. CF313	DNA damage;DNA recombination;DNA repair	DNA recombination [GO:0006310]; DNA repair [GO:0006281]								FUNCTION: Involved in DNA repair and RecF pathway recombination. {ECO:0000256|HAMAP-Rule:MF_00201}.									0	0	33	11	0	0	0	0	0	0	0	0	0	0	0	0	0	0	0	0	0	0	0	0	0	0	0	0	0
G1ETV6	Recombination activating protein 2 (Fragment)	Tsingymantis antitra		DNA recombination [GO:0006310]	nucleus [GO:0005634]	DNA binding [GO:0003677]														Metazoa	0	0	0	0	44	0	0	0	0	0	0	0	0	0	0	0	0	0	0	0	0	0	0	0	0	0	0	0	0
V7HBQ2	DEDD_Tnp_IS110 domain-containing protein	Mesorhizobium sp. L103C120A0		transposition, DNA-mediated [GO:0006313]		DNA binding [GO:0003677]; transposase activity [GO:0004803]															0	0	0	0	0	0	0	0	0	44	0	0	0	0	0	0	0	0	0	0	0	0	0	0	0	0	0	0	0
E6UWK8	ATP-dependent DNA helicase RecG (EC 3.6.4.12)	Variovorax paradoxus (strain EPS)	ATP-binding;Coiled coil;DNA damage;DNA recombination;DNA repair;Helicase;Hydrolase;Nucleotide-binding	DNA recombination [GO:0006310]; DNA repair [GO:0006281]		ATP binding [GO:0005524]; DNA helicase activity [GO:0003678]; hydrolase activity [GO:0016787]; nucleic acid binding [GO:0003676]				CATALYTIC ACTIVITY: Reaction=ATP + H2O = ADP + H(+) + phosphate; Xref=Rhea:RHEA:13065, ChEBI:CHEBI:15377, ChEBI:CHEBI:15378, ChEBI:CHEBI:30616, ChEBI:CHEBI:43474, ChEBI:CHEBI:456216; EC=3.6.4.12; Evidence={ECO:0000256|ARBA:ARBA00001665, ECO:0000256|RuleBase:RU363016};		FUNCTION: Critical role in recombination and DNA repair. Helps process Holliday junction intermediates to mature products by catalyzing branch migration. Has a DNA unwinding activity characteristic of a DNA helicase with a 3'- to 5'- polarity. Unwinds branched duplex DNA (Y-DNA). {ECO:0000256|RuleBase:RU363016}.									0	1	0	0	0	0	0	1	0	47	0	0	0	0	0	0	1	0	0	0	0	0	0	8	0	0	0	0	0
J7L0I5	Transposase DDE domain protein	Nocardiopsis alba (strain ATCC BAA-2165 / BE74)	Reference proteome	transposition, DNA-mediated [GO:0006313]		DNA binding [GO:0003677]; transposase activity [GO:0004803]															0	0	22	21	0	0	0	0	0	0	0	0	0	0	0	0	0	0	0	0	0	0	0	0	0	0	0	0	0
V6DJT5	Single-stranded-DNA-specific exonuclease RecJ	Lactobacillus salivarius cp400	Coiled coil;Exonuclease;Hydrolase;Nuclease	DNA recombination [GO:0006310]; DNA repair [GO:0006281]		5'-3' exonuclease activity [GO:0008409]; nucleic acid binding [GO:0003676]															0	0	0	0	0	0	0	0	0	43	0	0	0	0	0	0	0	0	0	0	0	0	0	0	0	0	0	0	0
A9IBE9	Putative helicase	Bordetella petrii (strain ATCC BAA-461 / DSM 12804 / CCUG 43448)	ATP-binding;Helicase;Hydrolase;Nucleotide-binding;Reference proteome			helicase activity [GO:0004386]															9	15	0	0	8	11	0	0	0	0	0	0	0	0	0	0	0	0	0	0	0	0	0	1	0	0	0	0	0
K2DVD4	Integrase catalytic domain-containing protein	uncultured bacterium	Coiled coil	DNA integration [GO:0015074]; transposition, DNA-mediated [GO:0006313]		DNA binding [GO:0003677]; transposase activity [GO:0004803]															1	5	20	17	0	0	0	0	0	0	0	0	0	0	0	0	0	0	0	0	0	1	0	0	0	0	0	5	0
D0J4K4	Transposase IS116/IS110/IS902 family protein	Comamonas testosteroni (strain CNB-2)	Reference proteome	transposition, DNA-mediated [GO:0006313]		DNA binding [GO:0003677]; transposase activity [GO:0004803]															0	1	17	17	5	4	0	0	0	0	0	0	0	0	0	0	0	0	0	1	0	0	1	1	0	0	0	0	0
K7WRW0	Protease (Retropepsin) (Fragment)	Equine infectious anemia virus	Aspartyl protease;Hydrolase;Metal-binding;Nucleotidyltransferase;Protease;Transferase			aspartic-type endopeptidase activity [GO:0004190]; metal ion binding [GO:0046872]; nucleotidyltransferase activity [GO:0016779]														Pararnavirae	0	2	4	21	6	8	0	0	0	1	0	0	0	0	0	0	0	0	0	0	0	0	0	0	0	0	0	0	0
E8X7Q7	Acyltransferase 3	Granulicella tundricola (strain ATCC BAA-1859 / DSM 23138 / MP5ACTX9)	Acyltransferase;Membrane;Plasmid;Reference proteome;Transferase;Transmembrane;Transmembrane helix		integral component of membrane [GO:0016021]	transferase activity, transferring acyl groups other than amino-acyl groups [GO:0016747]															0	0	33	9	0	0	0	0	0	0	0	0	0	0	0	0	0	0	0	0	0	0	0	0	0	0	0	0	0
N6YC46	Single-stranded DNA-binding protein (SSB)	Thauera sp. 27	DNA-binding;Reference proteome	DNA replication [GO:0006260]		single-stranded DNA binding [GO:0003697]															0	0	42	0	0	0	0	0	0	0	0	0	0	0	0	0	0	0	0	0	0	0	0	0	0	0	0	0	0
D9UY23	Predicted protein	Streptomyces sp. AA4	Reference proteome;Transposable element	transposition, DNA-mediated [GO:0006313]		DNA binding [GO:0003677]; transposase activity [GO:0004803]															0	0	0	0	1	41	0	0	0	0	0	0	0	0	0	0	0	0	0	0	0	0	0	0	0	0	0	0	0
X6KHQ3	Transposase IS5	Mesorhizobium sp. L103C105A0	Transposable element;Transposition	transposition, DNA-mediated [GO:0006313]		DNA binding [GO:0003677]; transposase activity [GO:0004803]						FUNCTION: Involved in the transposition of the insertion sequence IS5. {ECO:0000256|ARBA:ARBA00003544}.									0	0	0	0	32	10	0	0	0	0	0	0	0	0	0	0	0	1	0	0	0	0	0	0	0	0	0	0	0
X4Y8F7	Reverse transcriptase (Fragment)	Human immunodeficiency virus 2	Endonuclease;Hydrolase;Nuclease;Nucleotidyltransferase;RNA-directed DNA polymerase;Transferase			endonuclease activity [GO:0004519]; RNA-directed DNA polymerase activity [GO:0003964]														Pararnavirae	0	0	0	4	3	34	0	0	0	0	0	0	0	0	0	0	0	0	0	0	0	0	0	0	0	0	0	0	0
W7WQF1	Argininosuccinate lyase	Hydrogenophaga sp. T4	Lyase;Reference proteome;Signal		periplasmic space [GO:0042597]	lyase activity [GO:0016829]															0	0	0	0	42	0	0	0	0	0	0	0	0	0	0	0	0	0	0	0	0	0	0	2	0	0	0	0	0
F3V916	Deleted.																				6	4	0	0	12	18	0	0	0	0	0	0	0	0	0	0	0	0	0	0	0	0	0	0	0	0	0	0	0
I4E5B2	Transcription-repair-coupling factor (TRCF) (EC 3.6.4.-)	Neisseria meningitidis alpha522	ATP-binding;Coiled coil;Cytoplasm;DNA damage;DNA repair;DNA-binding;Helicase;Hydrolase;Nucleotide-binding	regulation of transcription, DNA-templated [GO:0006355]; transcription-coupled nucleotide-excision repair, DNA damage recognition [GO:0000716]	cytoplasm [GO:0005737]; excinuclease repair complex [GO:0009380]	ATP binding [GO:0005524]; damaged DNA binding [GO:0003684]; helicase activity [GO:0004386]; hydrolase activity [GO:0016787]						FUNCTION: Couples transcription and DNA repair by recognizing RNA polymerase (RNAP) stalled at DNA lesions. Mediates ATP-dependent release of RNAP and its truncated transcript from the DNA, and recruitment of nucleotide excision repair machinery to the damaged site. {ECO:0000256|HAMAP-Rule:MF_00969}.									0	0	40	0	0	0	0	0	0	0	0	0	0	0	0	0	0	0	0	0	0	0	0	0	0	0	0	0	0
D0KWV0	Transposase IS3/IS911 family protein	Halothiobacillus neapolitanus (strain ATCC 23641 / c2) (Thiobacillus neapolitanus)	Reference proteome	transposition, DNA-mediated [GO:0006313]		DNA binding [GO:0003677]; transposase activity [GO:0004803]															0	0	0	0	9	30	0	0	0	0	0	0	0	0	0	0	0	0	0	0	0	0	0	0	0	0	0	0	0
B9R123	Deleted.																				0	0	0	0	4	35	0	0	0	0	0	0	0	0	0	0	0	0	0	0	0	0	0	1	0	0	0	0	0
Q9WYX8	Uncharacterized protein TM_0508	Thermotoga maritima (strain ATCC 43589 / DSM 3109 / JCM 10099 / NBRC 100826 / MSB8)	ATP-binding;Nucleotide-binding;Reference proteome	DNA-dependent DNA replication [GO:0006261]; DNA recombination [GO:0006310]; DNA repair [GO:0006281]; regulation of DNA repair [GO:0006282]		ATP binding [GO:0005524]; DNA binding [GO:0003677]; enzyme activator activity [GO:0008047]; four-way junction helicase activity [GO:0009378]; single-stranded DNA helicase activity [GO:0017116]		NP_BIND 49..56; /note="ATP"; /evidence="ECO:0000255"													18	22	0	0	0	0	0	0	0	0	0	3	0	0	0	0	0	0	0	0	0	0	0	0	0	0	0	0	0
A1VJC0	Transposase IS116/IS110/IS902 family protein	Polaromonas naphthalenivorans (strain CJ2)	Reference proteome	transposition, DNA-mediated [GO:0006313]		DNA binding [GO:0003677]; transposase activity [GO:0004803]															0	0	4	9	17	8	0	0	0	0	0	0	0	0	0	0	0	0	0	0	0	0	0	0	0	0	0	0	0
B7NBZ0	Type IV secretory pathway VirB6 component	Escherichia coli O17:K52:H18 (strain UMN026 / ExPEC)	Membrane;Transmembrane;Transmembrane helix	protein secretion by the type IV secretion system [GO:0030255]	integral component of membrane [GO:0016021]																0	0	8	0	30	0	0	0	0	0	0	0	0	0	0	0	0	0	0	0	0	0	0	0	0	0	0	0	0
F6EYB5	Resolvase domain protein	Sphingobium chlorophenolicum L-1	Coiled coil;DNA integration;DNA recombination;DNA-binding;Reference proteome	DNA integration [GO:0015074]		DNA binding [GO:0003677]; recombinase activity [GO:0000150]							ACT_SITE 11; /note="O-(5'-phospho-DNA)-serine intermediate"; /evidence="ECO:0000256|PIRSR:PIRSR606118-50, ECO:0000256|PROSITE-ProRule:PRU10137"								27	10	0	0	0	0	0	0	0	0	0	0	0	0	0	0	0	0	0	0	0	0	0	0	0	0	0	0	0
F6SSW0	SLX4 structure-specific endonuclease subunit	Macaca mulatta (Rhesus macaque)	DNA damage;DNA repair;Metal-binding;Reference proteome;Zinc;Zinc-finger	DNA double-strand break processing involved in repair via single-strand annealing [GO:0010792]; double-strand break repair via homologous recombination [GO:0000724]; interstrand cross-link repair [GO:0036297]; meiotic DNA double-strand break processing [GO:0000706]; negative regulation of telomere maintenance via telomere lengthening [GO:1904357]; nucleotide-excision repair [GO:0006289]; positive…	cell junction [GO:0030054]; chromatin [GO:0000785]; chromosome, telomeric region [GO:0000781]; cytosol [GO:0005829]; ERCC4-ERCC1 complex [GO:0070522]; Holliday junction resolvase complex [GO:0048476]; nucleoplasm [GO:0005654]; Slx1-Slx4 complex [GO:0033557]	3'-flap endonuclease activity [GO:0048257]; 5'-flap endonuclease activity [GO:0017108]; crossover junction endodeoxyribonuclease activity [GO:0008821]; DNA binding [GO:0003677]; enzyme activator activity [GO:0008047]; enzyme binding [GO:0019899]; metal ion binding [GO:0046872]														Metazoa	2	0	11	0	23	0	0	0	1	0	0	0	0	0	0	0	0	0	0	0	0	0	0	0	0	0	0	0	0
P75741	Putative protein YbfL (H repeat-associated protein in rhsC-phrB intergenic region) (ORF-H2)	Escherichia coli (strain K12)	Reference proteome	transposition, DNA-mediated [GO:0006313]		DNA binding [GO:0003677]; transposase activity [GO:0004803]															1	0	18	18	0	0	0	0	0	0	0	0	0	0	0	0	0	0	0	0	0	0	0	0	0	0	0	0	0
J3BYQ8	Transposase	Pseudomonas sp. GM74	Coiled coil;Transposable element;Transposition	transposition, DNA-mediated [GO:0006313]		DNA binding [GO:0003677]; transposase activity [GO:0004803]						FUNCTION: Involved in the transposition of the insertion sequence IS5. {ECO:0000256|ARBA:ARBA00003544}.									0	0	0	0	0	0	0	0	6	31	0	0	0	0	0	0	1	0	0	0	0	0	0	0	0	0	0	1	0
R9QTB2	3C-like proteinase (EC 3.4.19.12) (EC 3.4.22.69) (Growth factor-like peptide) (Leader protein) (Non-structural protein 10) (Non-structural protein 2) (Non-structural protein 3) (Non-structural protein 4) (Non-structural protein 6) (Non-structural protein 7) (Non-structural protein 8) (Non-structural protein 9) (Papain-like proteinase) (p65 homolog)	Bat coronavirus Rp/Shaanxi2011	Activation of host autophagy by virus;Decay of host mRNAs by virus;Eukaryotic host gene expression shutoff by virus;Eukaryotic host translation shutoff by virus;Host cytoplasm;Host gene expression shutoff by virus;Host mRNA suppression by virus;Host membrane;Host-virus interaction;Hydrolase;Inhibition of host ISG15 by virus;Inhibition of host innate immune response by virus;Inhibition of host int…	induction by virus of catabolism of host mRNA [GO:0039595]; induction by virus of host autophagy [GO:0039520]; modulation by virus of host protein ubiquitination [GO:0039648]; suppression by virus of host gene expression [GO:0039657]; suppression by virus of host ISG15 activity [GO:0039579]; suppression by virus of host type I interferon-mediated signaling pathway [GO:0039502]; viral genome repli…	host cell membrane [GO:0033644]; host cell perinuclear region of cytoplasm [GO:0044220]; integral component of membrane [GO:0016021]	cysteine-type endopeptidase activity [GO:0004197]; G-quadruplex RNA binding [GO:0002151]; single-stranded RNA binding [GO:0003727]; thiol-dependent deubiquitinase [GO:0004843]; transferase activity [GO:0016740]; zinc ion binding [GO:0008270]														Orthornavirae	15	21	0	0	0	0	0	0	0	0	0	0	0	0	0	0	0	0	0	0	0	0	0	0	0	0	0	0	0
L7UJW6	Crossover junction endodeoxyribonuclease RuvC (EC 3.1.22.4) (Holliday junction nuclease RuvC) (Holliday junction resolvase RuvC)	Myxococcus stipitatus (strain DSM 14675 / JCM 12634 / Mx s8)	DNA damage;DNA recombination;DNA repair;Hydrolase;Magnesium;Metal-binding;Nuclease	DNA recombination [GO:0006310]; DNA repair [GO:0006281]		crossover junction endodeoxyribonuclease activity [GO:0008821]; magnesium ion binding [GO:0000287]; nucleic acid binding [GO:0003676]	METAL 7; /note="Magnesium"; /evidence="ECO:0000256|HAMAP-Rule:MF_00034"; METAL 67; /note="Magnesium"; /evidence="ECO:0000256|HAMAP-Rule:MF_00034"; METAL 141; /note="Magnesium"; /evidence="ECO:0000256|HAMAP-Rule:MF_00034"; METAL 144; /note="Magnesium"; /evidence="ECO:0000256|HAMAP-Rule:MF_00034"			CATALYTIC ACTIVITY: Reaction=Endonucleolytic cleavage at a junction such as a reciprocal single-stranded crossover between two homologous DNA duplexes (Holliday junction).; EC=3.1.22.4; Evidence={ECO:0000256|ARBA:ARBA00000362, ECO:0000256|HAMAP-Rule:MF_00034};		FUNCTION: Nuclease that resolves Holliday junction intermediates in genetic recombination. Cleaves the cruciform structure in supercoiled DNA by nicking to strands with the same polarity at sites symmetrically opposed at the junction in the homologous arms and leaves a 5'-terminal phosphate and a 3'-terminal hydroxyl group. {ECO:0000256|HAMAP-Rule:MF_00034}.					COFACTOR: Name=Mg(2+); Xref=ChEBI:CHEBI:18420; Evidence={ECO:0000256|ARBA:ARBA00001946}; ; COFACTOR: Name=Mg(2+); Xref=ChEBI:CHEBI:18420; Evidence={ECO:0000256|HAMAP-Rule:MF_00034}; Note=Binds 1 Mg(2+) ion per subunit. {ECO:0000256|HAMAP-Rule:MF_00034};				0	0	36	0	0	0	0	0	0	0	0	0	0	0	0	0	0	0	0	0	0	0	0	0	0	0	0	0	0
E6V0W5	Dihydrolipoyl dehydrogenase (EC 1.8.1.4)	Variovorax paradoxus (strain EPS)	Disulfide bond;FAD;Flavoprotein;Lipoyl;NAD;Oxidoreductase;Redox-active center	cell redox homeostasis [GO:0045454]		dihydrolipoyl dehydrogenase activity [GO:0004148]; flavin adenine dinucleotide binding [GO:0050660]				CATALYTIC ACTIVITY: Reaction=(R)-N(6)-dihydrolipoyl-L-lysyl-[protein] + NAD(+) = (R)-N(6)-lipoyl-L-lysyl-[protein] + H(+) + NADH; Xref=Rhea:RHEA:15045, Rhea:RHEA-COMP:10474, Rhea:RHEA-COMP:10475, ChEBI:CHEBI:15378, ChEBI:CHEBI:57540, ChEBI:CHEBI:57945, ChEBI:CHEBI:83099, ChEBI:CHEBI:83100; EC=1.8.1.4; Evidence={ECO:0000256|RuleBase:RU003692};							COFACTOR: Name=(R)-lipoate; Xref=ChEBI:CHEBI:83088; Evidence={ECO:0000256|ARBA:ARBA00001938}; ; COFACTOR: Name=FAD; Xref=ChEBI:CHEBI:57692; Evidence={ECO:0000256|ARBA:ARBA00001974}; ; COFACTOR: Name=FAD; Xref=ChEBI:CHEBI:57692; Evidence={ECO:0000256|RuleBase:RU003692}; Note=Binds 1 FAD per subunit. {ECO:0000256|RuleBase:RU003692};				0	0	0	0	28	8	0	0	0	0	0	0	0	0	0	0	0	0	0	0	0	0	0	1	0	0	0	0	0
K7X6C2	dUTP diphosphatase (EC 3.6.1.23) (Fragment)	Equine infectious anemia virus	Aspartyl protease;DNA integration;DNA recombination;Endonuclease;Hydrolase;Metal-binding;Nuclease;Nucleotidyltransferase;Protease;Transferase;Virus entry into host cell;Zinc;Zinc-finger	DNA integration [GO:0015074]; DNA recombination [GO:0006310]; dUMP biosynthetic process [GO:0006226]; dUTP catabolic process [GO:0046081]; viral entry into host cell [GO:0046718]		aspartic-type endopeptidase activity [GO:0004190]; dUTP diphosphatase activity [GO:0004170]; magnesium ion binding [GO:0000287]; nucleic acid binding [GO:0003676]; nucleotidyltransferase activity [GO:0016779]; RNA-DNA hybrid ribonuclease activity [GO:0004523]; zinc ion binding [GO:0008270]				CATALYTIC ACTIVITY: Reaction=dUTP + H2O = diphosphate + dUMP + H(+); Xref=Rhea:RHEA:10248, ChEBI:CHEBI:15377, ChEBI:CHEBI:15378, ChEBI:CHEBI:33019, ChEBI:CHEBI:61555, ChEBI:CHEBI:246422; EC=3.6.1.23; Evidence={ECO:0000256|ARBA:ARBA00000878};										Pararnavirae	2	2	7	7	5	7	0	1	0	4	0	0	0	0	0	0	0	0	0	0	0	0	0	0	0	0	0	0	0
W0AGG1	Recombinase domain-containing protein	Sphingomonas sanxanigenens DSM 19645 = NX02	Coiled coil;Reference proteome			DNA binding [GO:0003677]; recombinase activity [GO:0000150]															0	0	0	2	10	23	0	0	0	0	0	0	0	0	0	0	0	0	0	0	0	0	0	0	0	0	0	0	0
H0BU16	Transposase IS3/IS911 family protein	Acidovorax sp. NO-1		transposition, DNA-mediated [GO:0006313]		sequence-specific DNA binding [GO:0043565]; transposase activity [GO:0004803]															0	0	0	0	15	19	0	0	0	1	0	0	0	0	0	0	0	0	0	0	0	0	0	0	0	0	0	0	0
Q46SV9	3'-phosphoesterase (EC 6.5.1.1) (DNA repair polymerase) (NHEJ DNA polymerase) (Polydeoxyribonucleotide synthase [ATP]) (Polymerase/primase)	Cupriavidus pinatubonensis (strain JMP 134 / LMG 1197) (Cupriavidus necator (strain JMP 134))	DNA-binding;DNA-directed DNA polymerase;Exonuclease;Hydrolase;Ligase;Manganese;Multifunctional enzyme;Nuclease;Nucleotidyltransferase;Reference proteome;Transferase	DNA recombination [GO:0006310]; DNA repair [GO:0006281]		ATP binding [GO:0005524]; DNA binding [GO:0003677]; DNA-directed DNA polymerase activity [GO:0003887]; DNA ligase (ATP) activity [GO:0003910]; exonuclease activity [GO:0004527]				CATALYTIC ACTIVITY: Reaction=ATP + (deoxyribonucleotide)(n)-3'-hydroxyl + 5'-phospho-(deoxyribonucleotide)(m) = (deoxyribonucleotide)(n+m) + AMP + diphosphate.; EC=6.5.1.1; Evidence={ECO:0000256|ARBA:ARBA00000359};							COFACTOR: Name=Mn(2+); Xref=ChEBI:CHEBI:29035; Evidence={ECO:0000256|ARBA:ARBA00001936};				7	27	0	0	0	0	0	0	0	0	0	0	0	0	0	0	0	0	0	0	0	0	0	0	0	0	0	0	0
M1UZG1	Tyrosine recombinase XerC	Corynebacterium callunae DSM 20147	Cell cycle;Cell division;Chromosome partition;Cytoplasm;DNA integration;DNA recombination;DNA-binding	cell cycle [GO:0007049]; cell division [GO:0051301]; chromosome segregation [GO:0007059]; transposition, DNA-mediated [GO:0006313]	cytoplasm [GO:0005737]	DNA binding [GO:0003677]; tyrosine-based site-specific recombinase activity [GO:0009037]						FUNCTION: Site-specific tyrosine recombinase, which acts by catalyzing the cutting and rejoining of the recombining DNA molecules. The XerC-XerD complex is essential to convert dimers of the bacterial chromosome into monomers to permit their segregation at cell division. It also contributes to the segregational stability of plasmids. {ECO:0000256|HAMAP-Rule:MF_01808}.	ACT_SITE 110; /evidence="ECO:0000256|HAMAP-Rule:MF_01808"; ACT_SITE 134; /evidence="ECO:0000256|HAMAP-Rule:MF_01808"; ACT_SITE 201; /evidence="ECO:0000256|HAMAP-Rule:MF_01808"; ACT_SITE 204; /evidence="ECO:0000256|HAMAP-Rule:MF_01808"; ACT_SITE 227; /evidence="ECO:0000256|HAMAP-Rule:MF_01808"; ACT_SITE 236; /note="O-(3'-phospho-DNA)-tyrosine intermediate"; /evidence="ECO:0000256|HAMAP-Rule:MF_018…								0	0	24	10	0	0	0	0	0	0	0	0	0	0	0	0	0	0	0	0	0	0	0	0	0	0	0	0	0
Q21W56	Transposase, IS4 family	Rhodoferax ferrireducens (strain ATCC BAA-621 / DSM 15236 / T118) (Albidiferax ferrireducens)	Reference proteome;Transposable element;Transposition	transposition, DNA-mediated [GO:0006313]		DNA binding [GO:0003677]; transposase activity [GO:0004803]						FUNCTION: Involved in the transposition of the insertion sequence IS5. {ECO:0000256|ARBA:ARBA00003544}.									0	0	3	0	0	0	1	30	0	0	0	0	0	0	0	0	0	0	0	0	0	0	0	0	0	0	0	0	0
Q21ZW5	Transposase, IS4 family	Rhodoferax ferrireducens (strain ATCC BAA-621 / DSM 15236 / T118) (Albidiferax ferrireducens)	Reference proteome;Transposable element;Transposition	transposition, DNA-mediated [GO:0006313]		DNA binding [GO:0003677]; transposase activity [GO:0004803]						FUNCTION: Involved in the transposition of the insertion sequence IS5. {ECO:0000256|ARBA:ARBA00003544}.									0	0	14	20	0	0	0	0	0	0	0	0	0	0	0	0	0	0	0	0	0	0	0	0	0	0	0	0	0
Q32FR2	HTH gntR-type domain-containing protein	Shigella dysenteriae serotype 1 (strain Sd197)	Reference proteome			DNA-binding transcription factor activity [GO:0003700]															0	0	0	0	19	15	0	0	0	0	0	0	0	0	0	0	0	0	0	0	0	0	0	0	0	0	0	0	0
C5T3I0	Integrase family protein	Acidovorax delafieldii 2AN	DNA integration;DNA recombination;DNA-binding;Reference proteome;Viral genome integration;Virus entry into host cell	DNA integration [GO:0015074]; DNA recombination [GO:0006310]; establishment of integrated proviral latency [GO:0075713]; viral entry into host cell [GO:0046718]; viral genome integration into host DNA [GO:0044826]		DNA binding [GO:0003677]															0	0	25	5	0	0	0	0	0	8	0	0	0	0	0	0	0	0	0	0	0	0	0	7	0	0	2	0	0
J3CB88	Site-specific recombinase XerD	Chryseobacterium populi	DNA recombination;DNA-binding	DNA integration [GO:0015074]; DNA recombination [GO:0006310]		DNA binding [GO:0003677]															29	6	0	0	0	0	0	0	0	0	0	0	0	0	0	0	0	0	0	0	0	0	0	3	0	0	0	0	0
B2JTR1	Integrase family protein	Paraburkholderia phymatum (strain DSM 17167 / CIP 108236 / LMG 21445 / STM815) (Burkholderia phymatum)	DNA integration;DNA recombination;DNA-binding;Plasmid;Reference proteome	DNA integration [GO:0015074]; DNA recombination [GO:0006310]		DNA binding [GO:0003677]															0	0	0	0	7	26	0	0	0	0	0	0	0	0	0	0	0	0	0	0	0	0	0	0	0	0	0	1	0
Q129N0	Transposase IS3/IS911	Polaromonas sp. (strain JS666 / ATCC BAA-500)	Coiled coil;Reference proteome	transposition, DNA-mediated [GO:0006313]		DNA binding [GO:0003677]; transposase activity [GO:0004803]															0	0	0	0	16	14	0	0	0	3	0	0	0	0	0	0	0	0	0	0	0	0	0	0	0	0	0	0	0
E2X5A9	Transposase (Transposase insF for insertion sequence IS3A/B/C/D/E/fA)	Shigella dysenteriae 1617	Plasmid	DNA integration [GO:0015074]; transposition [GO:0032196]		nucleic acid binding [GO:0003676]															14	20	0	0	0	0	0	0	0	0	0	0	0	0	0	0	0	0	0	0	0	0	0	2	0	0	0	0	0
S3AEY6	Single-stranded DNA-binding protein (SSB)	Streptococcus sp. HPH0090	DNA damage;DNA recombination;DNA repair;DNA replication;DNA-binding	DNA recombination [GO:0006310]; DNA repair [GO:0006281]; DNA replication [GO:0006260]		single-stranded DNA binding [GO:0003697]						FUNCTION: Plays an important role in DNA replication, recombination and repair. Binds to ssDNA and to an array of partner proteins to recruit them to their sites of action during DNA metabolism. {ECO:0000256|HAMAP-Rule:MF_00984}.									0	0	38	23	0	0	0	0	0	0	2	0	2	39	0	0	0	0	0	0	0	0	0	0	0	0	0	0	0
D7GKC4	Transposase InsF for insertion sequence	Escherichia coli ETEC 1392/75	Plasmid	DNA integration [GO:0015074]; transposition [GO:0032196]		nucleic acid binding [GO:0003676]															20	16	0	0	0	0	0	0	0	0	0	0	0	0	0	0	2	0	0	0	2	0	0	2	0	0	0	0	2
K7WEF4	Polymerase protein (Fragment)	Equine infectious anemia virus	Coiled coil;Endonuclease;Hydrolase;Nuclease;Nucleotidyltransferase;RNA-directed DNA polymerase;Transferase			endonuclease activity [GO:0004519]; RNA-directed DNA polymerase activity [GO:0003964]														Pararnavirae	0	0	4	4	10	8	0	0	0	6	0	0	0	0	0	0	0	0	0	0	0	0	0	0	0	0	0	0	0
V5Z561	RecBCD enzyme subunit RecB (EC 3.1.11.5) (Exonuclease V subunit RecB) (ExoV subunit RecB) (Helicase/nuclease RecBCD subunit RecB)	Erwinia piriflorinigrans CFBP 5888	ATP-binding;DNA damage;DNA repair;DNA-binding;Endonuclease;Exonuclease;Helicase;Hydrolase;Magnesium;Metal-binding;Nuclease;Nucleotide-binding	double-strand break repair via homologous recombination [GO:0000724]		ATP binding [GO:0005524]; DNA binding [GO:0003677]; DNA helicase activity [GO:0003678]; endonuclease activity [GO:0004519]; exodeoxyribonuclease V activity [GO:0008854]; magnesium ion binding [GO:0000287]	METAL 942; /note="Magnesium; via tele nitrogen"; /evidence="ECO:0000256|HAMAP-Rule:MF_01485"; METAL 1052; /note="Magnesium"; /evidence="ECO:0000256|HAMAP-Rule:MF_01485"; METAL 1065; /note="Magnesium"; /evidence="ECO:0000256|HAMAP-Rule:MF_01485"			CATALYTIC ACTIVITY: Reaction=ATP + H2O = ADP + H(+) + phosphate; Xref=Rhea:RHEA:13065, ChEBI:CHEBI:15377, ChEBI:CHEBI:15378, ChEBI:CHEBI:30616, ChEBI:CHEBI:43474, ChEBI:CHEBI:456216; EC=3.6.4.12; Evidence={ECO:0000256|ARBA:ARBA00001665}; CATALYTIC ACTIVITY: Reaction=Exonucleolytic cleavage (in the presence of ATP) in either 5'- to 3'- or 3'- to 5'-direction to yield 5'-phosphooligonucleotides.; E…		FUNCTION: A helicase/nuclease that prepares dsDNA breaks (DSB) for recombinational DNA repair. Binds to DSBs and unwinds DNA via a highly rapid and processive ATP-dependent bidirectional helicase activity. Unwinds dsDNA until it encounters a Chi (crossover hotspot instigator) sequence from the 3' direction. Cuts ssDNA a few nucleotides 3' to the Chi site. The properties and activities of the enzy…	ACT_SITE 1065; /note="For nuclease activity"; /evidence="ECO:0000256|HAMAP-Rule:MF_01485"				COFACTOR: Name=Mg(2+); Xref=ChEBI:CHEBI:18420; Evidence={ECO:0000256|HAMAP-Rule:MF_01485}; Note=Binds 1 Mg(2+) ion per subunit. {ECO:0000256|HAMAP-Rule:MF_01485};				0	0	32	0	0	0	0	0	0	0	0	0	0	0	0	0	0	0	0	0	0	0	0	0	0	0	0	0	0
A8JGB2	DEAH-box RNA helicase (Fragment)	Chlamydomonas reinhardtii (Chlamydomonas smithii)	ATP-binding;Helicase;Hydrolase;Membrane;Nucleotide-binding;Transmembrane;Transmembrane helix		integral component of membrane [GO:0016021]	ATP binding [GO:0005524]; hydrolase activity [GO:0016787]; RNA helicase activity [GO:0003724]				CATALYTIC ACTIVITY: Reaction=ATP + H2O = ADP + H(+) + phosphate; Xref=Rhea:RHEA:13065, ChEBI:CHEBI:15377, ChEBI:CHEBI:15378, ChEBI:CHEBI:30616, ChEBI:CHEBI:43474, ChEBI:CHEBI:456216; EC=3.6.4.13; Evidence={ECO:0000256|ARBA:ARBA00001556};										Viridiplantae	13	0	4	0	0	0	7	16	0	0	11	0	0	0	0	0	0	0	0	0	2	0	0	0	0	0	0	0	0
N6YGJ4	Transposase (Fragment)	Thauera linaloolentis 47Lol = DSM 12138	Reference proteome	transposition, DNA-mediated [GO:0006313]		DNA binding [GO:0003677]; transposase activity [GO:0004803]															31	0	0	0	0	0	0	0	0	0	0	0	0	0	0	0	0	0	0	0	0	0	0	0	0	0	0	0	0
A1WHE4	Transposase, IS4 family	Verminephrobacter eiseniae (strain EF01-2)	Reference proteome;Transposable element;Transposition	transposition, DNA-mediated [GO:0006313]		DNA binding [GO:0003677]; transposase activity [GO:0004803]						FUNCTION: Involved in the transposition of the insertion sequence IS5. {ECO:0000256|ARBA:ARBA00003544}.									0	0	6	22	0	0	0	3	0	0	0	0	0	0	0	0	0	0	0	0	0	0	0	0	0	0	0	0	0
S2XDE5	Uncharacterized protein	Delftia acidovorans CCUG 274B																			0	0	0	0	31	0	0	0	0	0	0	0	0	0	0	0	0	0	0	0	0	0	0	0	0	0	0	0	0
A9V5H0	Putative rRNA methyltransferase (EC 2.1.1.-) (2'-O-ribose RNA methyltransferase SPB1 homolog)	Monosiga brevicollis (Choanoflagellate)	Coiled coil;Methyltransferase;Nucleus;Reference proteome;Ribosome biogenesis;S-adenosyl-L-methionine;Transferase;rRNA processing	enzyme-directed rRNA 2'-O-methylation [GO:0000453]; maturation of 5.8S rRNA from tricistronic rRNA transcript (SSU-rRNA, 5.8S rRNA, LSU-rRNA) [GO:0000466]; maturation of LSU-rRNA from tricistronic rRNA transcript (SSU-rRNA, 5.8S rRNA, LSU-rRNA) [GO:0000463]; RNA methylation [GO:0001510]; rRNA methylation [GO:0031167]	nucleolus [GO:0005730]; preribosome, large subunit precursor [GO:0030687]	RNA methyltransferase activity [GO:0008173]; rRNA (guanine) methyltransferase activity [GO:0016435]; rRNA (uridine-2'-O-)-methyltransferase activity [GO:0008650]				CATALYTIC ACTIVITY: Reaction=a ribonucleotide in rRNA + S-adenosyl-L-methionine = a 2'-O-methylribonucleotide in rRNA + H(+) + S-adenosyl-L-homocysteine; Xref=Rhea:RHEA:48628, Rhea:RHEA-COMP:12164, Rhea:RHEA-COMP:12165, ChEBI:CHEBI:15378, ChEBI:CHEBI:57856, ChEBI:CHEBI:59789, ChEBI:CHEBI:90675, ChEBI:CHEBI:90676; Evidence={ECO:0000256|HAMAP-Rule:MF_03163};		FUNCTION: Probable methyltransferase involved in the maturation of rRNA and in the biogenesis of ribosomal subunits. {ECO:0000256|HAMAP-Rule:MF_03163}.	ACT_SITE 245; /note="Proton acceptor"; /evidence="ECO:0000256|HAMAP-Rule:MF_03163"		BINDING 144; /note="S-adenosyl-L-methionine; via amide nitrogen"; /evidence="ECO:0000256|HAMAP-Rule:MF_03163"; BINDING 146; /note="S-adenosyl-L-methionine; via amide nitrogen"; /evidence="ECO:0000256|HAMAP-Rule:MF_03163"; BINDING 164; /note="S-adenosyl-L-methionine"; /evidence="ECO:0000256|HAMAP-Rule:MF_03163"; BINDING 180; /note="S-adenosyl-L-methionine"; /evidence="ECO:0000256|HAMAP-Rule:MF_031…						1	0	0	0	0	0	1	29	0	2	2	0	0	1	0	0	0	0	0	0	0	0	0	0	0	0	0	0	0
G7DHK4	Deleted.																				8	0	31	0	4	0	0	0	0	0	16	0	0	0	0	0	0	0	0	0	0	0	0	3	0	0	0	0	0
Q12490	Transposon Ty1-BL Gag-Pol polyprotein (Gag-Pol-p199) (TY1A-TY1B) (Transposon Ty1 TYA-TYB polyprotein) (p190) [Cleaved into: Capsid protein (CA) (Gag-p45) (p54); Ty1 protease (PR) (EC 3.4.23.-) (Pol-p20) (p23); Integrase (IN) (Pol-p71) (p84) (p90); Reverse transcriptase/ribonuclease H (RT) (RT-RH) (EC 2.7.7.49) (EC 2.7.7.7) (EC 3.1.26.4) (Pol-p63) (p60)]	Saccharomyces cerevisiae (strain ATCC 204508 / S288c) (Baker's yeast)	ATP-binding;Aspartyl protease;Cytoplasm;DNA integration;DNA recombination;DNA-binding;DNA-directed DNA polymerase;Endonuclease;Hydrolase;Magnesium;Metal-binding;Multifunctional enzyme;Nuclease;Nucleotide-binding;Nucleotidyltransferase;Nucleus;Protease;RNA-binding;RNA-directed DNA polymerase;Reference proteome;Ribosomal frameshifting;Transferase;Transposable element;Transposition;Viral release fro…	DNA integration [GO:0015074]; DNA recombination [GO:0006310]; transposition, RNA-mediated [GO:0032197]	cytoplasm [GO:0005737]; nucleus [GO:0005634]; retrotransposon nucleocapsid [GO:0000943]	aspartic-type endopeptidase activity [GO:0004190]; ATP binding [GO:0005524]; DNA binding [GO:0003677]; DNA-directed DNA polymerase activity [GO:0003887]; metal ion binding [GO:0046872]; peptidase activity [GO:0008233]; ribonuclease activity [GO:0004540]; RNA binding [GO:0003723]; RNA-directed DNA polymerase activity [GO:0003964]; RNA-DNA hybrid ribonuclease activity [GO:0004523]	METAL 671; /note="Magnesium; catalytic; for integrase activity"; /evidence="ECO:0000255|PROSITE-ProRule:PRU00457"; METAL 736; /note="Magnesium; catalytic; for integrase activity"; /evidence="ECO:0000255|PROSITE-ProRule:PRU00457"; METAL 1346; /note="Magnesium; catalytic; for reverse transcriptase activity"; /evidence="ECO:0000255|PROSITE-ProRule:PRU00457"; METAL 1427; /note="Magnesium; catalytic; …			CATALYTIC ACTIVITY: Reaction=a 2'-deoxyribonucleoside 5'-triphosphate + DNA(n) = diphosphate + DNA(n+1); Xref=Rhea:RHEA:22508, Rhea:RHEA-COMP:11130, Rhea:RHEA-COMP:11131, ChEBI:CHEBI:33019, ChEBI:CHEBI:61560, ChEBI:CHEBI:83828; EC=2.7.7.49; CATALYTIC ACTIVITY: Reaction=a 2'-deoxyribonucleoside 5'-triphosphate + DNA(n) = diphosphate + DNA(n+1); Xref=Rhea:RHEA:22508, Rhea:RHEA-COMP:11130, Rhea:RHEA…		FUNCTION: Capsid protein (CA) is the structural component of the virus-like particle (VLP), forming the shell that encapsulates the retrotransposons dimeric RNA genome. The particles are assembled from trimer-clustered units and there are holes in the capsid shells that allow for the diffusion of macromolecules. CA has also nucleocapsid-like chaperone activity, promoting primer tRNA(i)-Met anneal…	ACT_SITE 461; /note="For protease activity; shared with dimeric partner"; /evidence="ECO:0000255|PROSITE-ProRule:PRU10094"							Fungi	61	68	0	0	0	0	0	0	0	0	0	0	0	0	0	0	14	0	1	0	8	0	17	108	0	0	0	0	0
A9WSE6	Crossover junction endodeoxyribonuclease RuvC (EC 3.1.22.4) (Holliday junction nuclease RuvC) (Holliday junction resolvase RuvC)	Renibacterium salmoninarum (strain ATCC 33209 / DSM 20767 / JCM 11484 / NBRC 15589 / NCIMB 2235)	DNA damage;DNA recombination;DNA repair;Hydrolase;Magnesium;Metal-binding;Nuclease;Reference proteome	DNA recombination [GO:0006310]; DNA repair [GO:0006281]		crossover junction endodeoxyribonuclease activity [GO:0008821]; magnesium ion binding [GO:0000287]; nucleic acid binding [GO:0003676]	METAL 7; /note="Magnesium"; /evidence="ECO:0000255|HAMAP-Rule:MF_00034"; METAL 68; /note="Magnesium"; /evidence="ECO:0000255|HAMAP-Rule:MF_00034"; METAL 141; /note="Magnesium"; /evidence="ECO:0000255|HAMAP-Rule:MF_00034"; METAL 144; /note="Magnesium"; /evidence="ECO:0000255|HAMAP-Rule:MF_00034"			CATALYTIC ACTIVITY: Reaction=Endonucleolytic cleavage at a junction such as a reciprocal single-stranded crossover between two homologous DNA duplexes (Holliday junction).; EC=3.1.22.4; Evidence={ECO:0000255|HAMAP-Rule:MF_00034};		FUNCTION: Nuclease that resolves Holliday junction intermediates in genetic recombination. Cleaves the cruciform structure in supercoiled DNA by nicking to strands with the same polarity at sites symmetrically opposed at the junction in the homologous arms and leaves a 5'-terminal phosphate and a 3'-terminal hydroxyl group. {ECO:0000255|HAMAP-Rule:MF_00034}.					COFACTOR: Name=Mg(2+); Xref=ChEBI:CHEBI:18420; Evidence={ECO:0000255|HAMAP-Rule:MF_00034}; Note=Binds 1 Mg(2+) ion per subunit. {ECO:0000255|HAMAP-Rule:MF_00034};				0	0	0	0	18	13	0	0	0	0	0	0	0	1	0	0	0	0	0	0	0	0	0	0	0	0	0	0	0
B0XL79	Glycosyltransferase PglE (Glycosyltransferase PglE, putative)	Culex quinquefasciatus (Southern house mosquito) (Culex pungens)	Reference proteome;Transferase			transferase activity [GO:0016740]														Metazoa	0	0	30	0	0	0	0	0	0	0	0	0	0	0	0	0	0	0	0	0	0	0	0	0	0	0	14	0	0
Q46NF8	Transposase, IS4 family	Cupriavidus pinatubonensis (strain JMP 134 / LMG 1197) (Cupriavidus necator (strain JMP 134))	Coiled coil;Plasmid;Reference proteome;Transposable element;Transposition	transposition, DNA-mediated [GO:0006313]		DNA binding [GO:0003677]; transposase activity [GO:0004803]						FUNCTION: Involved in the transposition of the insertion sequence IS5. {ECO:0000256|ARBA:ARBA00003544}.									0	0	0	0	11	19	0	0	0	0	0	0	0	0	0	0	0	0	0	0	0	0	0	0	0	0	0	0	0
W1G706	Mobile element protein	Citrobacter freundii	Coiled coil	transposition, DNA-mediated [GO:0006313]		DNA binding [GO:0003677]; transposase activity [GO:0004803]															0	0	0	0	0	1	0	0	0	41	0	0	0	1	0	0	2	0	0	0	0	0	0	15	0	0	0	0	0
X5PSL9	Transposase	Mesorhizobium sp. LSJC280B00	Coiled coil	transposition, DNA-mediated [GO:0006313]		DNA binding [GO:0003677]; transposase activity [GO:0004803]															0	0	0	0	0	0	0	0	2	28	0	0	0	0	0	0	0	0	0	0	0	0	0	0	0	0	0	0	0
H3DR19	Uncharacterized protein	Tetraodon nigroviridis (Spotted green pufferfish) (Chelonodon nigroviridis)	DNA-binding;Membrane;Reference proteome;Transmembrane;Transmembrane helix		cytoplasm [GO:0005737]; integral component of membrane [GO:0016021]; nucleus [GO:0005634]; transcription regulator complex [GO:0005667]	DNA binding [GO:0003677]; DNA-binding transcription factor activity [GO:0003700]; protein dimerization activity [GO:0046983]														Metazoa	9	0	2	0	21	0	12	11	0	0	15	0	0	0	0	0	6	3	7	0	5	2	0	0	0	0	0	0	0
W9SBV7	Metal transporter Nramp5	Morus notabilis	Membrane;Reference proteome;Transmembrane;Transmembrane helix		integral component of membrane [GO:0016021]	metal ion transmembrane transporter activity [GO:0046873]														Viridiplantae	1	0	23	0	12	0	0	0	0	0	0	0	2	0	0	0	0	0	0	0	1	0	2	5	0	0	0	0	0
S2X0A5	IS5 family transposase	Delftia acidovorans CCUG 274B																			0	1	16	12	0	0	0	0	0	0	0	0	0	0	0	0	0	0	0	0	0	0	0	0	0	0	0	0	0
Q5H316	Acetyltransferases	Xanthomonas oryzae pv. oryzae (strain KACC10331 / KXO85)	Reference proteome;Transferase			N-acetyltransferase activity [GO:0008080]															0	0	16	12	0	0	0	0	0	1	0	0	0	0	0	0	0	0	0	0	0	0	0	0	0	0	0	0	0
G9PDI7	Uncharacterized protein	Actinomyces graevenitzii C83	Coiled coil;Reference proteome			DNA binding [GO:0003677]; recombinase activity [GO:0000150]															21	10	0	0	0	0	0	0	0	0	0	0	0	4	0	0	0	0	0	0	0	0	0	0	0	0	0	1	0
J3GV03	Transposase	Pseudomonas sp. GM55		transposition, DNA-mediated [GO:0006313]		DNA binding [GO:0003677]; transposase activity [GO:0004803]															13	15	0	0	0	0	0	0	0	0	0	0	0	0	0	0	0	0	0	0	0	0	0	0	0	0	0	0	0
L0WAJ2	Transposase, IS4 family protein (Fragment)	Alcanivorax hongdengensis A-11-3	Transposable element;Transposition	transposition, DNA-mediated [GO:0006313]		DNA binding [GO:0003677]; transposase activity [GO:0004803]						FUNCTION: Involved in the transposition of the insertion sequence IS5. {ECO:0000256|ARBA:ARBA00003544}.									10	13	1	4	0	0	0	0	0	0	0	0	0	0	0	0	0	0	0	0	0	0	0	0	0	1	0	0	0
P75679	Putative transposase InsN for insertion sequence element IS911A	Escherichia coli (strain K12)	DNA recombination;DNA-binding;Reference proteome;Transposable element;Transposition	transposition, DNA-mediated [GO:0006313]		DNA binding [GO:0003677]; transposase activity [GO:0004803]						FUNCTION: Involved in the transposition of the insertion sequence IS911.									6	22	0	0	0	0	0	0	0	0	0	0	0	0	0	0	0	0	0	0	0	0	0	0	0	0	0	0	0
L1KIM4	Transposase, IS4 family	Streptomyces ipomoeae 91-03	Reference proteome	transposition, DNA-mediated [GO:0006313]		DNA binding [GO:0003677]; transposase activity [GO:0004803]															0	0	0	0	0	0	1	27	0	0	0	0	0	0	0	0	0	0	0	0	0	0	0	0	0	0	0	0	0
Q0VCA5	Deoxynucleoside triphosphate triphosphohydrolase SAMHD1 (dNTPase) (EC 3.1.5.-)	Bos taurus (Bovine)	Acetylation;Allosteric enzyme;Antiviral defense;Chromosome;DNA damage;DNA repair;DNA replication;GTP-binding;Hydrolase;Immunity;Innate immunity;Isopeptide bond;Metal-binding;Nucleotide-binding;Nucleus;Phosphoprotein;Reference proteome;Ubl conjugation;Zinc	cellular response to DNA damage stimulus [GO:0006974]; dATP catabolic process [GO:0046061]; defense response to virus [GO:0051607]; deoxyribonucleotide catabolic process [GO:0009264]; dGTP catabolic process [GO:0006203]; DNA strand resection involved in replication fork processing [GO:0110025]; double-strand break repair via homologous recombination [GO:0000724]; innate immune response [GO:004508…	nucleoplasm [GO:0005654]; nucleus [GO:0005634]; site of double-strand break [GO:0035861]; tetraspanin-enriched microdomain [GO:0097197]	dGTPase activity [GO:0008832]; dGTP binding [GO:0032567]; GTP binding [GO:0005525]; identical protein binding [GO:0042802]; nucleic acid binding [GO:0003676]; ribonuclease activity [GO:0004540]; RNA binding [GO:0003723]; single-stranded DNA binding [GO:0003697]; triphosphoric monoester hydrolase activity [GO:0016793]; zinc ion binding [GO:0008270]	METAL 155; /note="Zinc; via tele nitrogen"; /evidence="ECO:0000250|UniProtKB:Q9Y3Z3"; METAL 194; /note="Zinc; via tele nitrogen"; /evidence="ECO:0000250|UniProtKB:Q9Y3Z3"; METAL 195; /note="Zinc"; /evidence="ECO:0000250|UniProtKB:Q9Y3Z3"; METAL 300; /note="Zinc"; /evidence="ECO:0000250|UniProtKB:Q9Y3Z3"	NP_BIND 125..133; /note="GTP"; /evidence="ECO:0000250|UniProtKB:Q9Y3Z3"; NP_BIND 341..343; /note="dNTP"; /evidence="ECO:0000250|UniProtKB:Q9Y3Z3"		CATALYTIC ACTIVITY: Reaction=a 2'-deoxyribonucleoside 5'-triphosphate + H2O = a 2'-deoxyribonucleoside + H(+) + triphosphate; Xref=Rhea:RHEA:46148, ChEBI:CHEBI:15377, ChEBI:CHEBI:15378, ChEBI:CHEBI:18036, ChEBI:CHEBI:18274, ChEBI:CHEBI:61560; Evidence={ECO:0000250|UniProtKB:Q9Y3Z3};		FUNCTION: Protein that acts both as a host restriction factor involved in defense response to virus and as a regulator of DNA end resection at stalled replication forks (By similarity). Has deoxynucleoside triphosphate (dNTPase) activity, which is required to restrict infection by viruses: dNTPase activity reduces cellular dNTP levels to levels too low for retroviral reverse transcription to occu…	ACT_SITE 221; /evidence="ECO:0000250|UniProtKB:Q9Y3Z3"	ACTIVITY REGULATION: Allosterically activated and regulated via the combined actions of GTP and dNTPs (dATP, dGTP, dTTP and dCTP): Allosteric site 1 binds GTP, while allosteric site 2 binds dNTP. Allosteric activation promotes the formation of highly active homotetramers. {ECO:0000250|UniProtKB:Q9Y3Z3}.	BINDING 104; /note="GTP"; /evidence="ECO:0000250|UniProtKB:Q9Y3Z3"; BINDING 107; /note="dNTP; via amide nitrogen; shared with neighboring subunit"; /evidence="ECO:0000250|UniProtKB:Q9Y3Z3"; BINDING 137; /note="Substrate"; /evidence="ECO:0000250|UniProtKB:Q9Y3Z3"; BINDING 152; /note="Substrate"; /evidence="ECO:0000250|UniProtKB:Q9Y3Z3"; BINDING 198; /note="Substrate"; /evidence="ECO:0000250|UniPro…		COFACTOR: Name=Zn(2+); Xref=ChEBI:CHEBI:29105; Evidence={ECO:0000250|UniProtKB:Q9Y3Z3}; Note=Binds 1 zinc ion per subunit. {ECO:0000250|UniProtKB:Q9Y3Z3};			Metazoa	0	0	1	28	0	0	0	0	0	0	0	0	0	0	0	0	0	0	1	0	1	0	0	0	0	0	0	0	0
A3WWZ7	Phage integrase	Nitrobacter sp. Nb-311A	DNA integration;DNA recombination;DNA-binding;Viral genome integration;Virus entry into host cell	DNA integration [GO:0015074]; DNA recombination [GO:0006310]; establishment of integrated proviral latency [GO:0075713]; viral entry into host cell [GO:0046718]; viral genome integration into host DNA [GO:0044826]		DNA binding [GO:0003677]															26	0	0	0	1	0	0	0	0	0	0	0	0	0	0	0	0	0	0	0	0	0	0	0	0	0	0	0	0
D8NT48	Deleted.																				17	10	0	0	0	0	0	0	0	0	0	0	0	0	0	0	0	0	0	0	0	0	0	0	0	0	0	0	0
K7WC19	Polymerase protein (Fragment)	Equine infectious anemia virus	Coiled coil;Endonuclease;Hydrolase;Nuclease;Nucleotidyltransferase;RNA-directed DNA polymerase;Transferase			endonuclease activity [GO:0004519]; RNA-directed DNA polymerase activity [GO:0003964]														Pararnavirae	0	0	1	5	5	6	0	9	0	1	0	0	0	0	0	0	0	0	0	0	0	0	0	0	0	0	0	0	0
L7W3Z4	DNA-directed DNA polymerase (EC 2.7.7.7)	Nonlabens dokdonensis (strain DSM 17205 / KCTC 12402 / DSW-6) (Donghaeana dokdonensis)	DNA replication;DNA-directed DNA polymerase;Nucleotidyltransferase;Transferase	DNA replication [GO:0006260]		3'-5' exonuclease activity [GO:0008408]; DNA-directed DNA polymerase activity [GO:0003887]				CATALYTIC ACTIVITY: Reaction=a 2'-deoxyribonucleoside 5'-triphosphate + DNA(n) = diphosphate + DNA(n+1); Xref=Rhea:RHEA:22508, Rhea:RHEA-COMP:11130, Rhea:RHEA-COMP:11131, ChEBI:CHEBI:33019, ChEBI:CHEBI:61560, ChEBI:CHEBI:83828; EC=2.7.7.7; Evidence={ECO:0000256|ARBA:ARBA00001680};											0	0	26	0	1	0	0	0	0	0	0	0	0	0	0	0	0	0	0	0	0	0	0	0	0	0	0	0	0
R4U041	Transposase	Couchioplanes caeruleus		transposition, DNA-mediated [GO:0006313]		DNA binding [GO:0003677]; transposase activity [GO:0004803]															0	0	27	0	0	0	0	0	0	0	0	0	0	0	0	0	0	0	0	0	0	0	0	0	0	0	0	0	0
K8R032	Deleted.																				10	16	0	0	0	0	0	0	0	0	0	0	0	0	0	0	0	0	0	0	0	0	0	0	0	0	0	0	0
P36601	DNA repair protein rhp51 (RAD51 homolog)	Schizosaccharomyces pombe (strain 972 / ATCC 24843) (Fission yeast)	ATP-binding;DNA damage;DNA recombination;DNA repair;DNA-binding;Magnesium;Nucleotide-binding;Nucleus;Reference proteome	chromosome organization involved in meiotic cell cycle [GO:0070192]; DNA recombinase assembly [GO:0000730]; double-strand break repair involved in meiotic recombination [GO:1990918]; double-strand break repair via homologous recombination [GO:0000724]; interstrand cross-link repair [GO:0036297]; mating type switching [GO:0007533]; meiotic strand invasion [GO:0000708]; mitotic recombination [GO:00…	chromatin [GO:0000785]; chromosome, centromeric region [GO:0000775]; condensed nuclear chromosome [GO:0000794]; nuclear envelope [GO:0005635]; nucleus [GO:0005634]; site of double-strand break [GO:0035861]	ATPase activity [GO:0016887]; ATPase activity, acting on DNA [GO:0008094]; ATP binding [GO:0005524]; double-stranded DNA binding [GO:0003690]; identical protein binding [GO:0042802]; protein-DNA loading ATPase activity [GO:0033170]; recombinase activity [GO:0000150]; single-stranded DNA binding [GO:0003697]; Swi5-Sfr1 complex binding [GO:1905334]		NP_BIND 149..156; /note="ATP"; /evidence="ECO:0000255"				FUNCTION: Required both for recombination and for the repair of DNA damage caused by X-rays. Binds to single and double-stranded DNA, in the presence of magnesium, and exhibits DNA-dependent ATPase activity. Promotes DNA strand annealing and strand exchange via DNA recombinase activity and forms helical nucleoprotein filaments. {ECO:0000269|PubMed:15899844}.								Fungi	0	0	4	22	0	0	0	0	0	0	0	0	0	0	0	0	0	0	0	0	0	0	0	0	0	0	0	0	0
S7QLX5	DNA repair protein RAD51 homolog	Gloeophyllum trabeum (strain ATCC 11539 / FP-39264 / Madison 617) (Brown rot fungus)	ATP-binding;DNA damage;DNA recombination;DNA repair;DNA-binding;Nucleotide-binding;Nucleus;Reference proteome	double-strand break repair involved in meiotic recombination [GO:1990918]; double-strand break repair via homologous recombination [GO:0000724]; interstrand cross-link repair [GO:0036297]; mating type switching [GO:0007533]; meiotic strand invasion [GO:0000708]; mitotic recombination [GO:0006312]; mitotic recombination-dependent replication fork processing [GO:1990426]; protein homooligomerizatio…	chromosome, centromeric region [GO:0000775]; nucleus [GO:0005634]; site of double-strand break [GO:0035861]	ATPase activity, acting on DNA [GO:0008094]; ATP binding [GO:0005524]; double-stranded DNA binding [GO:0003690]; identical protein binding [GO:0042802]; recombinase activity [GO:0000150]; single-stranded DNA binding [GO:0003697]; Swi5-Sfr1 complex binding [GO:1905334]						FUNCTION: Required both for recombination and for the repair of DNA damage caused by X-rays. {ECO:0000256|RuleBase:RU364139}.								Fungi	0	0	16	10	0	0	0	0	0	0	0	0	0	0	0	0	0	0	0	0	0	0	0	0	0	0	0	3	0
F0Q8V2	Histone family protein DNA-binding protein	Acidovorax avenae (strain ATCC 19860 / DSM 7227 / JCM 20985 / NCPPB 1011)	DNA-binding			DNA binding [GO:0003677]															0	0	0	0	11	15	0	0	0	0	0	0	0	0	0	0	0	0	0	0	0	0	0	0	0	0	0	0	0
Q981L2	Integrase/recombinase	Mesorhizobium japonicum (strain LMG 29417 / CECT 9101 / MAFF 303099) (Mesorhizobium loti (strain MAFF 303099))	DNA integration;DNA recombination;DNA-binding;Plasmid	DNA integration [GO:0015074]; DNA recombination [GO:0006310]		DNA binding [GO:0003677]															0	0	0	0	13	13	0	0	0	0	0	0	0	0	0	0	0	0	0	0	0	0	0	0	0	0	0	0	0
A1TVT0	DNA-directed RNA polymerase subunit beta (RNAP subunit beta) (EC 2.7.7.6) (RNA polymerase subunit beta) (Transcriptase subunit beta)	Acidovorax citrulli (strain AAC00-1) (Acidovorax avenae subsp. citrulli)	DNA-directed RNA polymerase;Nucleotidyltransferase;Reference proteome;Transcription;Transferase	transcription, DNA-templated [GO:0006351]		DNA binding [GO:0003677]; DNA-directed 5'-3' RNA polymerase activity [GO:0003899]; ribonucleoside binding [GO:0032549]				CATALYTIC ACTIVITY: Reaction=a ribonucleoside 5'-triphosphate + RNA(n) = diphosphate + RNA(n+1); Xref=Rhea:RHEA:21248, Rhea:RHEA-COMP:11128, Rhea:RHEA-COMP:11129, ChEBI:CHEBI:33019, ChEBI:CHEBI:61557, ChEBI:CHEBI:83400; EC=2.7.7.6; Evidence={ECO:0000255|HAMAP-Rule:MF_01321};		FUNCTION: DNA-dependent RNA polymerase catalyzes the transcription of DNA into RNA using the four ribonucleoside triphosphates as substrates. {ECO:0000255|HAMAP-Rule:MF_01321}.									0	0	4	22	0	0	0	0	0	0	0	0	0	0	0	0	0	0	0	0	0	0	1	0	0	0	0	0	0
G8MDF7	Uncharacterized protein	Burkholderia sp. YI23																			0	0	0	0	26	0	0	0	0	0	0	0	0	0	0	0	0	0	0	0	0	0	0	1	0	0	0	0	0
V7F9F9	Integrase	Mesorhizobium sp. LSJC264A00	DNA integration;DNA recombination;DNA-binding	DNA integration [GO:0015074]; DNA recombination [GO:0006310]		DNA binding [GO:0003677]															0	0	0	0	4	21	0	0	0	0	0	0	0	0	0	0	0	0	0	0	0	0	0	0	0	0	0	2	0
I2IE52	Transposase, IS5 family	Burkholderia sp. Ch1-1	Reference proteome;Transposable element;Transposition	transposition, DNA-mediated [GO:0006313]		DNA binding [GO:0003677]; transposase activity [GO:0004803]						FUNCTION: Involved in the transposition of the insertion sequence IS5. {ECO:0000256|ARBA:ARBA00003544}.									0	0	0	0	0	0	5	20	0	0	0	0	0	0	0	0	0	0	0	0	0	0	0	0	0	0	0	0	0
A7EPU7	PHD domain-containing protein	Sclerotinia sclerotiorum (strain ATCC 18683 / 1980 / Ss-1) (White mold) (Whetzelinia sclerotiorum)	Metal-binding;Reference proteome;Zinc	histone acetylation [GO:0016573]	nucleus [GO:0005634]; Rpd3L complex [GO:0033698]	metal ion binding [GO:0046872]; methylated histone binding [GO:0035064]														Fungi	0	0	0	0	0	0	0	25	0	0	0	0	0	0	0	0	0	0	0	0	0	0	0	0	0	0	0	0	0
P10220	Large tegument protein deneddylase (EC 3.4.19.12) (EC 3.4.22.-)	Human herpesvirus 1 (strain 17) (HHV-1) (Human herpes simplex virus 1)	3D-structure;Host cytoplasm;Host nucleus;Host-virus interaction;Hydrolase;Modulation of host ubiquitin pathway by viral deubiquitinase;Modulation of host ubiquitin pathway by virus;Protease;Reference proteome;Repeat;Thiol protease;Ubl conjugation pathway;Virion;Virion tegument	modulation by virus of host protein ubiquitination [GO:0039648]; nuclear capsid assembly [GO:0039708]; viral DNA genome replication [GO:0039693]	host cell cytoplasm [GO:0030430]; host cell nucleus [GO:0042025]; viral tegument [GO:0019033]	NEDD8-specific protease activity [GO:0019784]; thiol-dependent deubiquitinase [GO:0004843]				CATALYTIC ACTIVITY: Reaction=Thiol-dependent hydrolysis of ester, thioester, amide, peptide and isopeptide bonds formed by the C-terminal Gly of ubiquitin (a 76-residue protein attached to proteins as an intracellular targeting signal).; EC=3.4.19.12; Evidence={ECO:0000255|HAMAP-Rule:MF_04044, ECO:0000269|PubMed:16109378};		FUNCTION: Large tegument protein that plays multiple roles in the viral cycle. During viral entry, remains associated with the capsid while most of the tegument is detached and participates in the capsid transport toward the host nucleus. Plays a role in the routing of the capsid at the nuclear pore complex and subsequent uncoating. Within the host nucleus, acts as a deneddylase and promotes the …	ACT_SITE 65; /evidence="ECO:0000255|HAMAP-Rule:MF_04044, ECO:0000269|PubMed:16109378"; ACT_SITE 197; /evidence="ECO:0000255|HAMAP-Rule:MF_04044"; ACT_SITE 199; /evidence="ECO:0000255|HAMAP-Rule:MF_04044"								0	0	2	0	0	0	0	17	0	7	0	0	0	1	0	0	1	0	0	0	0	0	0	0	0	0	0	0	0
Z5X2S2	Transposase	Mycolicibacterium aromaticivorans JS19b1 = JCM 16368	Coiled coil;Transposable element	transposition, DNA-mediated [GO:0006313]		DNA binding [GO:0003677]; transposase activity [GO:0004803]															0	0	0	0	25	1	0	0	0	0	0	0	0	0	0	0	2	0	0	0	0	0	0	0	0	0	0	0	0
W7VZN9	Putative prophage CPS-53 integrase	Methylibium sp. T29	DNA integration;DNA recombination;DNA-binding;Viral genome integration;Virus entry into host cell	DNA integration [GO:0015074]; DNA recombination [GO:0006310]; establishment of integrated proviral latency [GO:0075713]; viral entry into host cell [GO:0046718]; viral genome integration into host DNA [GO:0044826]		DNA binding [GO:0003677]															0	0	31	0	0	0	0	0	0	0	0	0	9	0	0	0	0	0	0	0	0	0	0	1	0	0	0	0	0
A9VBB1	Predicted protein	Monosiga brevicollis (Choanoflagellate)	Membrane;Reference proteome;Transmembrane;Transmembrane helix		integral component of membrane [GO:0016021]; plasma membrane [GO:0005886]																30	0	6	0	0	0	18	2	7	0	23	0	0	0	0	0	5	1	13	3	6	2	2	3	0	0	0	0	0
K0MDK6	Putative helicase	Bordetella parapertussis (strain Bpp5)	ATP-binding;Helicase;Hydrolase;Nucleotide-binding			helicase activity [GO:0004386]															0	5	0	1	0	19	0	0	0	0	0	0	0	0	0	0	0	0	0	0	0	0	0	1	0	0	0	0	0
T5KW68	Uncharacterized protein	Stenotrophomonas maltophilia MF89	DNA integration;DNA recombination;DNA-binding	DNA integration [GO:0015074]; DNA recombination [GO:0006310]		DNA binding [GO:0003677]															15	9	0	0	0	0	0	0	0	0	0	0	0	0	0	0	0	0	0	0	0	0	0	0	0	0	0	0	0
Q8IY18	Structural maintenance of chromosomes protein 5 (SMC protein 5) (SMC-5) (hSMC5)	Homo sapiens (Human)	ATP-binding;Cell cycle;Cell division;Chromosome;Coiled coil;DNA damage;DNA recombination;DNA repair;Mitosis;Nucleotide-binding;Nucleus;Phosphoprotein;Reference proteome;Telomere;Ubl conjugation	cell division [GO:0051301]; cellular response to DNA damage stimulus [GO:0006974]; cellular senescence [GO:0090398]; chromosome condensation [GO:0030261]; double-strand break repair via homologous recombination [GO:0000724]; internal peptidyl-lysine acetylation [GO:0018393]; mitotic cell cycle phase transition [GO:0044772]; positive regulation of chromosome segregation [GO:0051984]; positive regu…	cell junction [GO:0030054]; chromosome, centromeric region [GO:0000775]; chromosome, telomeric region [GO:0000781]; cytoplasm [GO:0005737]; interchromatin granule [GO:0035061]; nuclear speck [GO:0016607]; nucleoplasm [GO:0005654]; nucleus [GO:0005634]; PML body [GO:0016605]; sex chromosome [GO:0000803]; site of double-strand break [GO:0035861]; Smc5-Smc6 complex [GO:0030915]	ATPase activity [GO:0016887]; ATP binding [GO:0005524]		NP_BIND 80..87; /note="ATP"; /evidence="ECO:0000255"				FUNCTION: Core component of the SMC5-SMC6 complex, a complex involved in repair of DNA double-strand breaks by homologous recombination. The complex may promote sister chromatid homologous recombination by recruiting the SMC1-SMC3 cohesin complex to double-strand breaks. The complex is required for telomere maintenance via recombination in ALT (alternative lengthening of telomeres) cell lines and…								Metazoa	0	0	9	3	3	9	0	0	0	0	0	0	0	0	0	0	0	0	0	0	0	0	0	0	0	0	0	0	0
I9BTK5	Deleted.																				0	0	0	0	6	18	0	0	0	0	0	0	0	0	0	0	0	0	0	0	0	0	0	0	0	0	0	0	0
H1RMK2	Deleted.																				3	2	0	0	0	1	0	17	0	1	0	0	0	0	0	0	0	0	0	0	0	0	0	1	0	0	0	0	0
A9V7J6	Non-reducing end alpha-L-arabinofuranosidase (EC 3.2.1.55)	Monosiga brevicollis (Choanoflagellate)	Hydrolase;Membrane;Reference proteome;Transmembrane;Transmembrane helix	L-arabinose metabolic process [GO:0046373]	integral component of membrane [GO:0016021]	alpha-L-arabinofuranosidase activity [GO:0046556]				CATALYTIC ACTIVITY: Reaction=Hydrolysis of terminal non-reducing alpha-L-arabinofuranoside residues in alpha-L-arabinosides.; EC=3.2.1.55; Evidence={ECO:0000256|ARBA:ARBA00001462};											8	0	2	0	0	0	3	28	0	0	5	0	0	0	0	0	5	1	7	0	6	0	3	0	0	0	0	0	0
P27323	Heat shock protein 90-1 (AtHSP90.1) (AtHsp90-1) (Heat shock protein 81-1) (Hsp81-1) (Heat shock protein 83)	Arabidopsis thaliana (Mouse-ear cress)	ATP-binding;Chaperone;Cytoplasm;Immunity;Innate immunity;Nucleotide-binding;Phosphoprotein;Plant defense;Reference proteome;Stress response	cellular response to heat [GO:0034605]; chaperone-mediated protein folding [GO:0061077]; defense response to bacterium [GO:0042742]; innate immune response [GO:0045087]; protein folding [GO:0006457]; protein stabilization [GO:0050821]	cytosol [GO:0005829]; perinuclear region of cytoplasm [GO:0048471]; plasma membrane [GO:0005886]; protein-containing complex [GO:0032991]	ATPase activity [GO:0016887]; ATP binding [GO:0005524]; unfolded protein binding [GO:0051082]		NP_BIND 100..101; /note="ATP"; /evidence="ECO:0000250|UniProtKB:P02829"; NP_BIND 120..125; /note="ATP"; /evidence="ECO:0000250|UniProtKB:P02829"				FUNCTION: Functions as a holding molecular chaperone (holdase) which stabilizes unfolding protein intermediates and rapidly releases them in an active form once stress has abated. Functions as a folding molecular chaperone (foldase) that assists the non-covalent folding of proteins in an ATP-dependent manner (PubMed:23827697). Molecular chaperone involved in R gene-mediated disease resistance. Re…			BINDING 34; /note="ATP"; /evidence="ECO:0000250|UniProtKB:P02829"; BINDING 38; /note="ATP"; /evidence="ECO:0000250|UniProtKB:P02829"; BINDING 80; /note="ATP"; /evidence="ECO:0000250|UniProtKB:P02829"; BINDING 85; /note="ATP"; /evidence="ECO:0000250|UniProtKB:P02829"; BINDING 93; /note="ATP"; /evidence="ECO:0000250|UniProtKB:P02829"; BINDING 99; /note="ATP"; /evidence="ECO:0000250|UniProtKB:P02829…					Viridiplantae	0	0	4	21	0	0	0	0	0	0	0	0	0	0	0	0	0	0	1	0	2	0	0	0	0	0	0	0	0
D2UAH8	Putative isrso12 transposase orf a protein	Xanthomonas albilineans (strain GPE PC73 / CFBP 7063)	Coiled coil;Reference proteome	transposition, DNA-mediated [GO:0006313]		DNA binding [GO:0003677]; transposase activity [GO:0004803]															0	0	0	0	20	3	0	0	0	0	0	0	0	0	0	0	0	0	0	0	0	0	0	0	0	0	0	0	0
J7M0F0	Transposase	Arthrobacter sp. Rue61a	Plasmid	transposition, DNA-mediated [GO:0006313]		DNA binding [GO:0003677]; transposase activity [GO:0004803]															0	0	0	0	16	7	0	0	0	0	0	0	0	0	0	0	0	0	0	0	0	0	0	0	0	0	0	0	0
B0W5Z1	Replication protein A subunit	Culex quinquefasciatus (Southern house mosquito) (Culex pungens)	DNA replication;DNA-binding;Metal-binding;Nucleus;Reference proteome;Zinc;Zinc-finger	DNA recombination [GO:0006310]; DNA repair [GO:0006281]; DNA replication [GO:0006260]	nucleus [GO:0005634]	DNA binding [GO:0003677]; metal ion binding [GO:0046872]						FUNCTION: As part of the heterotrimeric replication protein A complex (RPA/RP-A), binds and stabilizes single-stranded DNA intermediates, that form during DNA replication or upon DNA stress. It prevents their reannealing and in parallel, recruits and activates different proteins and complexes involved in DNA metabolism. Thereby, it plays an essential role both in DNA replication and the cellular …								Metazoa	0	0	17	0	9	0	0	0	0	0	0	0	0	0	0	0	0	0	0	0	0	0	0	5	0	0	0	0	0
G7H5F0	Putative AAA family ATPase	Gordonia araii NBRC 100433	Nucleotide-binding;Reference proteome	DNA recombination [GO:0006310]; DNA repair [GO:0006281]; DNA replication [GO:0006260]		DNA binding [GO:0003677]; four-way junction helicase activity [GO:0009378]; nucleotide binding [GO:0000166]															7	15	0	0	0	0	0	0	0	0	0	0	0	0	0	0	0	0	0	0	0	0	0	0	0	0	0	0	0
Q12337	Transposon Ty2-GR1 Gag-Pol polyprotein (TY2A-TY2B) (Transposon Ty2 TYA-TYB polyprotein) [Cleaved into: Capsid protein (CA); Ty2 protease (PR) (EC 3.4.23.-); Integrase (IN); Reverse transcriptase/ribonuclease H (RT) (RT-RH) (EC 2.7.7.49) (EC 2.7.7.7) (EC 3.1.26.4)]	Saccharomyces cerevisiae (strain ATCC 204508 / S288c) (Baker's yeast)	ATP-binding;Aspartyl protease;Cytoplasm;DNA integration;DNA recombination;DNA-binding;DNA-directed DNA polymerase;Endonuclease;Hydrolase;Magnesium;Metal-binding;Multifunctional enzyme;Nuclease;Nucleotide-binding;Nucleotidyltransferase;Nucleus;Protease;RNA-binding;RNA-directed DNA polymerase;Ribosomal frameshifting;Transferase;Transposable element;Transposition;Viral release from host cell;Virion …	DNA integration [GO:0015074]; DNA recombination [GO:0006310]; transposition [GO:0032196]	cytoplasm [GO:0005737]; nucleus [GO:0005634]	aspartic-type endopeptidase activity [GO:0004190]; ATP binding [GO:0005524]; DNA binding [GO:0003677]; DNA-directed DNA polymerase activity [GO:0003887]; metal ion binding [GO:0046872]; RNA binding [GO:0003723]; RNA-directed DNA polymerase activity [GO:0003964]; RNA-DNA hybrid ribonuclease activity [GO:0004523]	METAL 667; /note="Magnesium; catalytic; for integrase activity"; /evidence="ECO:0000255|PROSITE-ProRule:PRU00457"; METAL 732; /note="Magnesium; catalytic; for integrase activity"; /evidence="ECO:0000255|PROSITE-ProRule:PRU00457"; METAL 1361; /note="Magnesium; catalytic; for reverse transcriptase activity"; /evidence="ECO:0000255|PROSITE-ProRule:PRU00457"; METAL 1442; /note="Magnesium; catalytic; …			CATALYTIC ACTIVITY: Reaction=a 2'-deoxyribonucleoside 5'-triphosphate + DNA(n) = diphosphate + DNA(n+1); Xref=Rhea:RHEA:22508, Rhea:RHEA-COMP:11130, Rhea:RHEA-COMP:11131, ChEBI:CHEBI:33019, ChEBI:CHEBI:61560, ChEBI:CHEBI:83828; EC=2.7.7.49; CATALYTIC ACTIVITY: Reaction=a 2'-deoxyribonucleoside 5'-triphosphate + DNA(n) = diphosphate + DNA(n+1); Xref=Rhea:RHEA:22508, Rhea:RHEA-COMP:11130, Rhea:RHEA…		FUNCTION: Capsid protein (CA) is the structural component of the virus-like particle (VLP), forming the shell that encapsulates the retrotransposons dimeric RNA genome. The particles are assembled from trimer-clustered units and there are holes in the capsid shells that allow for the diffusion of macromolecules. CA has also nucleocapsid-like chaperone activity, promoting primer tRNA(i)-Met anneal…	ACT_SITE 457; /note="For protease activity; shared with dimeric partner"; /evidence="ECO:0000250"							Fungi	18	12	0	0	0	0	0	0	0	0	0	0	0	0	0	0	2	0	0	0	0	0	0	10	0	0	0	0	0
O33828	Resolvase-like protein	Acidithiobacillus ferridurans	DNA recombination;DNA-binding;Plasmid;Transposable element;Transposition	transposition, DNA-mediated [GO:0006313]		DNA binding [GO:0003677]; transposase activity [GO:0004803]															0	1	0	0	9	11	0	0	0	1	0	0	0	0	0	0	0	0	0	0	0	0	0	0	0	0	0	1	0
Q128D7	Tyrosine recombinase XerD	Polaromonas sp. (strain JS666 / ATCC BAA-500)	Cell cycle;Cell division;Chromosome partition;Cytoplasm;DNA integration;DNA recombination;DNA-binding;Reference proteome	cell cycle [GO:0007049]; cell division [GO:0051301]; chromosome segregation [GO:0007059]; transposition, DNA-mediated [GO:0006313]	cytoplasm [GO:0005737]	DNA binding [GO:0003677]; tyrosine-based site-specific recombinase activity [GO:0009037]						FUNCTION: Site-specific tyrosine recombinase, which acts by catalyzing the cutting and rejoining of the recombining DNA molecules. The XerC-XerD complex is essential to convert dimers of the bacterial chromosome into monomers to permit their segregation at cell division. It also contributes to the segregational stability of plasmids. {ECO:0000256|HAMAP-Rule:MF_01807}.	ACT_SITE 151; /evidence="ECO:0000256|HAMAP-Rule:MF_01807"; ACT_SITE 175; /evidence="ECO:0000256|HAMAP-Rule:MF_01807"; ACT_SITE 246; /evidence="ECO:0000256|HAMAP-Rule:MF_01807"; ACT_SITE 249; /evidence="ECO:0000256|HAMAP-Rule:MF_01807"; ACT_SITE 272; /evidence="ECO:0000256|HAMAP-Rule:MF_01807"; ACT_SITE 281; /note="O-(3'-phospho-DNA)-tyrosine intermediate"; /evidence="ECO:0000256|HAMAP-Rule:MF_018…								0	0	0	0	4	18	0	0	0	0	0	0	0	0	0	0	0	0	0	0	0	0	0	0	0	0	0	0	0
V0ABL2	Tyr recombinase domain-containing protein	Escherichia coli 907713	DNA integration;DNA recombination	DNA integration [GO:0015074]; DNA recombination [GO:0006310]		DNA binding [GO:0003677]															0	0	0	0	14	8	0	0	0	0	0	0	0	0	0	0	0	0	0	0	0	0	0	0	0	0	0	0	0
F3SBP9	Transposase insF for insertion sequence IS3A	Gluconacetobacter sp. SXCC-1	Reference proteome	DNA integration [GO:0015074]; transposition [GO:0032196]		nucleic acid binding [GO:0003676]															0	0	0	0	0	24	0	0	0	0	0	0	0	0	0	0	1	0	0	0	0	0	0	2	0	0	0	0	0
A9VZV9	Integrase, catalytic region	Methylorubrum extorquens (strain PA1) (Methylobacterium extorquens)		DNA integration [GO:0015074]		nucleic acid binding [GO:0003676]															0	0	0	0	11	11	0	0	0	0	0	0	0	0	0	0	0	0	0	0	0	0	0	1	0	0	0	0	0
H0BYA6	Phage integrase	Acidovorax sp. NO-1	DNA integration;DNA recombination;DNA-binding;Viral genome integration;Virus entry into host cell	DNA integration [GO:0015074]; DNA recombination [GO:0006310]; establishment of integrated proviral latency [GO:0075713]; viral entry into host cell [GO:0046718]; viral genome integration into host DNA [GO:0044826]		DNA binding [GO:0003677]															0	0	0	0	19	3	0	0	0	0	0	0	0	0	0	0	0	0	0	0	0	0	1	0	0	0	0	0	0
B8H910	Resolvase domain protein	Pseudarthrobacter chlorophenolicus (strain ATCC 700700 / DSM 12829 / CIP 107037 / JCM 12360 / KCTC 9906 / NCIMB 13794 / A6) (Arthrobacter chlorophenolicus)	Coiled coil;DNA integration;DNA recombination;DNA-binding	DNA integration [GO:0015074]		DNA binding [GO:0003677]; recombinase activity [GO:0000150]							ACT_SITE 12; /note="O-(5'-phospho-DNA)-serine intermediate"; /evidence="ECO:0000256|PIRSR:PIRSR606118-50, ECO:0000256|PROSITE-ProRule:PRU10137"								12	9	0	0	0	0	0	0	0	0	0	0	0	0	0	0	0	0	0	0	0	0	0	0	0	0	0	0	0
F0VE69	Putative BRCA2 repeat-containing protein (Fragment)	Neospora caninum (strain Liverpool)	DNA damage;DNA repair;Reference proteome;Repeat	double-strand break repair via homologous recombination [GO:0000724]																	1	0	7	0	13	0	0	0	0	0	0	0	0	0	0	0	0	0	0	0	0	0	0	0	0	0	0	1	0
C9Y7F8	Ribosomal RNA large subunit methyltransferase I (EC 2.1.1.4)	Curvibacter putative symbiont of Hydra magnipapillata	Methyltransferase;S-adenosyl-L-methionine;Transferase	methylation [GO:0032259]		acetylserotonin O-methyltransferase activity [GO:0017096]; RNA binding [GO:0003723]															0	0	2	19	0	0	0	0	0	0	0	0	0	0	0	0	0	0	0	0	0	0	0	0	0	0	0	0	0
D6U8V9	DDE_Tnp_1 domain-containing protein	Ktedonobacter racemifer DSM 44963	Reference proteome	transposition, DNA-mediated [GO:0006313]		DNA binding [GO:0003677]; transposase activity [GO:0004803]															0	0	17	4	0	0	0	0	0	0	0	0	0	0	0	0	0	0	0	0	0	0	0	0	0	0	0	0	0
F3KXT8	Single-stranded DNA-binding protein (SSB)	Hylemonella gracilis ATCC 19624	DNA damage;DNA recombination;DNA repair;DNA replication;DNA-binding;Reference proteome	DNA recombination [GO:0006310]; DNA repair [GO:0006281]; DNA replication [GO:0006260]		single-stranded DNA binding [GO:0003697]						FUNCTION: Plays an important role in DNA replication, recombination and repair. Binds to ssDNA and to an array of partner proteins to recruit them to their sites of action during DNA metabolism. {ECO:0000256|HAMAP-Rule:MF_00984}.									0	0	0	21	0	0	0	0	0	0	0	0	0	0	0	0	0	0	0	0	0	0	0	0	0	0	0	3	0
Q5I2Q9	DNA invertase	Laribacter hongkongensis	DNA integration;DNA recombination;DNA-binding;Plasmid	DNA integration [GO:0015074]		DNA binding [GO:0003677]; recombinase activity [GO:0000150]							ACT_SITE 11; /note="O-(5'-phospho-DNA)-serine intermediate"; /evidence="ECO:0000256|PIRSR:PIRSR606118-50, ECO:0000256|PROSITE-ProRule:PRU10137"								0	0	0	0	20	1	0	0	0	0	0	0	0	0	0	0	0	0	0	0	0	0	0	0	0	0	0	0	0
Q9KPF6	Dihydrolipoyl dehydrogenase (EC 1.8.1.4) (Dihydrolipoamide dehydrogenase) (E3 component of 2-oxoglutarate dehydrogenase complex)	Vibrio cholerae serotype O1 (strain ATCC 39315 / El Tor Inaba N16961)	Cytoplasm;Disulfide bond;FAD;Flavoprotein;Glycolysis;NAD;Oxidoreductase;Redox-active center;Reference proteome	acetyl-CoA biosynthetic process from pyruvate [GO:0006086]; cell redox homeostasis [GO:0045454]; glycolytic process [GO:0006096]	cytosolic pyruvate dehydrogenase complex [GO:0045250]	dihydrolipoyl dehydrogenase activity [GO:0004148]; flavin adenine dinucleotide binding [GO:0050660]		NP_BIND 36..45; /note="FAD"; /evidence="ECO:0000250"; NP_BIND 182..186; /note="NAD"; /evidence="ECO:0000250"; NP_BIND 270..273; /note="NAD"; /evidence="ECO:0000250"		CATALYTIC ACTIVITY: Reaction=(R)-N(6)-dihydrolipoyl-L-lysyl-[protein] + NAD(+) = (R)-N(6)-lipoyl-L-lysyl-[protein] + H(+) + NADH; Xref=Rhea:RHEA:15045, Rhea:RHEA-COMP:10474, Rhea:RHEA-COMP:10475, ChEBI:CHEBI:15378, ChEBI:CHEBI:57540, ChEBI:CHEBI:57945, ChEBI:CHEBI:83099, ChEBI:CHEBI:83100; EC=1.8.1.4;		FUNCTION: The branched-chain alpha-keto dehydrogenase complex catalyzes the overall conversion of alpha-keto acids to acyl-CoA and CO(2). It contains multiple copies of 3 enzymatic components: branched-chain alpha-keto acid decarboxylase (E1), lipoamide acyltransferase (E2) and lipoamide dehydrogenase (E3) (By similarity). {ECO:0000250}.	ACT_SITE 445; /note="Proton acceptor"; /evidence="ECO:0000250"		BINDING 54; /note="FAD"; /evidence="ECO:0000250"; BINDING 117; /note="FAD; via amide nitrogen and carbonyl oxygen"; /evidence="ECO:0000250"; BINDING 205; /note="NAD"; /evidence="ECO:0000250"; BINDING 238; /note="NAD; via amide nitrogen"; /evidence="ECO:0000250"; BINDING 313; /note="FAD"; /evidence="ECO:0000250"; BINDING 321; /note="FAD; via amide nitrogen"; /evidence="ECO:0000250"		COFACTOR: Name=FAD; Xref=ChEBI:CHEBI:57692; Evidence={ECO:0000250}; Note=Binds 1 FAD per subunit. {ECO:0000250};				0	0	0	0	2	19	0	0	0	0	0	0	0	0	0	0	0	0	0	0	0	0	0	0	0	0	0	0	0
A9V7V3	Predicted protein	Monosiga brevicollis (Choanoflagellate)	Coiled coil;Membrane;Reference proteome;Repeat;Transmembrane;Transmembrane helix		integral component of membrane [GO:0016021]	ATPase activity [GO:0016887]; ubiquitin-protein transferase activity [GO:0004842]															26	0	3	0	0	0	46	58	4	0	29	0	0	0	0	0	19	6	43	7	41	7	15	6	1	0	0	0	1
A9V8P0	Serine/threonine-protein phosphatase 2A 55 kDa regulatory subunit B	Monosiga brevicollis (Choanoflagellate)	Reference proteome;Repeat;WD repeat	peptidyl-serine dephosphorylation [GO:0070262]	cytosol [GO:0005829]; protein phosphatase type 2A complex [GO:0000159]	protein phosphatase regulator activity [GO:0019888]															2	0	16	0	0	0	1	10	0	0	0	0	0	0	0	0	2	1	5	0	2	0	2	0	0	0	0	0	0
E6V5E7	3'-phosphoesterase (EC 6.5.1.1) (DNA repair polymerase) (NHEJ DNA polymerase) (Polydeoxyribonucleotide synthase [ATP]) (Polymerase/primase)	Variovorax paradoxus (strain EPS)	DNA-binding;DNA-directed DNA polymerase;Exonuclease;Hydrolase;Ligase;Manganese;Multifunctional enzyme;Nuclease;Nucleotidyltransferase;Transferase	DNA recombination [GO:0006310]; DNA repair [GO:0006281]		ATP binding [GO:0005524]; DNA binding [GO:0003677]; DNA-directed DNA polymerase activity [GO:0003887]; DNA ligase (ATP) activity [GO:0003910]; exonuclease activity [GO:0004527]				CATALYTIC ACTIVITY: Reaction=ATP + (deoxyribonucleotide)(n)-3'-hydroxyl + 5'-phospho-(deoxyribonucleotide)(m) = (deoxyribonucleotide)(n+m) + AMP + diphosphate.; EC=6.5.1.1; Evidence={ECO:0000256|ARBA:ARBA00000359};							COFACTOR: Name=Mn(2+); Xref=ChEBI:CHEBI:29035; Evidence={ECO:0000256|ARBA:ARBA00001936};				0	0	0	0	0	0	1	22	0	0	0	0	0	0	0	0	0	0	0	0	0	0	0	3	0	0	0	0	0
G5LM69	Recombination-associated protein RdgC (Fragment)	Salmonella enterica subsp. enterica serovar Alachua str. R6-377		DNA recombination [GO:0006310]	nucleoid [GO:0009295]							FUNCTION: May be involved in recombination. {ECO:0000256|ARBA:ARBA00003332}.									0	0	25	7	0	0	0	0	0	0	0	0	0	0	0	0	2	0	0	0	0	0	0	15	0	0	0	0	0
F0M2G7	Recombination protein MgsA	Pseudarthrobacter phenanthrenivorans (strain DSM 18606 / JCM 16027 / LMG 23796 / Sphe3) (Arthrobacter phenanthrenivorans)	Reference proteome	DNA replication [GO:0006260]		ATPase activity [GO:0016887]; ATP binding [GO:0005524]; DNA binding [GO:0003677]															19	1	0	0	0	0	0	0	0	0	0	0	0	0	0	0	0	0	0	0	0	0	0	0	0	0	0	0	0
J2ZTE2	Transposase	Novosphingobium sp. AP12	Reference proteome	transposition, DNA-mediated [GO:0006313]		sequence-specific DNA binding [GO:0043565]; transposase activity [GO:0004803]															1	2	0	0	0	0	0	0	0	27	0	0	0	0	0	0	1	0	0	0	1	0	0	13	0	0	0	0	0
P0ADI0	Serine recombinase PinR (EC 3.1.22.-) (EC 6.5.1.-) (DNA-invertase PinR) (Putative DNA-invertase from lambdoid prophage Rac) (Site-specific recombinase PinR)	Escherichia coli (strain K12)	DNA integration;DNA invertase;DNA recombination;DNA-binding;Hydrolase;Ligase;Reference proteome	DNA integration [GO:0015074]; DNA recombination [GO:0006310]		DNA binding [GO:0003677]; hydrolase activity [GO:0016787]; ligase activity [GO:0016874]; recombinase activity [GO:0000150]							ACT_SITE 11; /note="O-(5'-phospho-DNA)-serine intermediate"; /evidence="ECO:0000255|PROSITE-ProRule:PRU01072"								13	7	0	0	0	0	0	0	0	0	0	0	0	0	0	0	0	0	0	0	0	0	0	0	0	0	0	0	0
P31665	Recombination-promoting nuclease RpnC (EC 3.1.21.-)	Escherichia coli (strain K12)	DNA recombination;Endonuclease;Hydrolase;Magnesium;Nuclease;Reference proteome	DNA recombination [GO:0006310]		double-stranded DNA endodeoxyribonuclease activity [GO:1990238]						FUNCTION: A low activity DNA endonuclease yielding 3'-hydroxyl ends (Probable). Upon expression enhances RecA-independent DNA recombination 2.9-fold, concomitantly reducing viability by 59% and inducing DNA damage as measured by induction of the SOS repair response. {ECO:0000269|PubMed:28096446}.									11	10	0	1	0	0	0	0	0	0	0	0	0	0	0	0	0	0	0	0	0	0	0	1	2	0	0	0	0
A2SCQ4	Putative transposase	Methylibium petroleiphilum (strain ATCC BAA-1232 / LMG 22953 / PM1)	Reference proteome	transposition, DNA-mediated [GO:0006313]		DNA binding [GO:0003677]; transposase activity [GO:0004803]															0	0	15	4	1	0	0	0	0	0	0	0	0	0	0	0	0	0	0	0	0	0	0	0	0	0	0	0	0
M4VJW5	Single-stranded DNA-binding protein (SSB)	Micavibrio aeruginosavorus EPB	DNA damage;DNA recombination;DNA repair;DNA replication;DNA-binding	DNA recombination [GO:0006310]; DNA repair [GO:0006281]; DNA replication [GO:0006260]		single-stranded DNA binding [GO:0003697]					DNA_BIND 54..60; /evidence="ECO:0000256|HAMAP-Rule:MF_00984"	FUNCTION: Plays an important role in DNA replication, recombination and repair. Binds to ssDNA and to an array of partner proteins to recruit them to their sites of action during DNA metabolism. {ECO:0000256|HAMAP-Rule:MF_00984}.									0	0	0	20	0	0	0	0	0	0	0	0	0	0	0	0	0	0	0	0	0	0	0	0	0	0	0	0	0
A1VWN1	Transposase IS116/IS110/IS902 family protein	Polaromonas naphthalenivorans (strain CJ2)	Plasmid;Reference proteome	transposition, DNA-mediated [GO:0006313]		DNA binding [GO:0003677]; transposase activity [GO:0004803]															0	0	0	0	12	8	0	0	0	0	0	0	0	0	0	0	0	0	0	0	0	0	0	0	0	0	0	0	0
W7PTF3	Integrase	Halomonas sp. BC04	DNA integration;DNA recombination;DNA-binding;Reference proteome;Viral genome integration;Virus entry into host cell	DNA integration [GO:0015074]; DNA recombination [GO:0006310]; establishment of integrated proviral latency [GO:0075713]; viral entry into host cell [GO:0046718]; viral genome integration into host DNA [GO:0044826]		DNA binding [GO:0003677]															0	0	0	0	12	8	0	0	0	0	0	0	0	0	0	0	0	0	0	0	0	0	0	0	0	0	0	0	0
E9FJV7	Site-specific recombinase, phage integrase family	Streptococcus sp. M334	DNA integration;DNA recombination;DNA-binding	DNA integration [GO:0015074]; DNA recombination [GO:0006310]		DNA binding [GO:0003677]															6	0	9	0	8	0	0	0	0	0	5	0	0	0	0	0	0	0	0	0	0	0	0	0	0	0	0	0	0
Q9Y3Z3	Deoxynucleoside triphosphate triphosphohydrolase SAMHD1 (dNTPase) (EC 3.1.5.-) (Dendritic cell-derived IFNG-induced protein) (DCIP) (Monocyte protein 5) (MOP-5) (SAM domain and HD domain-containing protein 1) (hSAMHD1)	Homo sapiens (Human)	3D-structure;Acetylation;Aicardi-Goutieres syndrome;Allosteric enzyme;Alternative splicing;Antiviral defense;Chromosome;DNA damage;DNA repair;DNA replication;Direct protein sequencing;Disease variant;GTP-binding;Host-virus interaction;Hydrolase;Immunity;Innate immunity;Isopeptide bond;Metal-binding;Nucleotide-binding;Nucleus;Phosphoprotein;Reference proteome;Ubl conjugation;Zinc	cellular response to DNA damage stimulus [GO:0006974]; dATP catabolic process [GO:0046061]; defense response to virus [GO:0051607]; deoxyribonucleotide catabolic process [GO:0009264]; dGTP catabolic process [GO:0006203]; DNA strand resection involved in replication fork processing [GO:0110025]; double-strand break repair via homologous recombination [GO:0000724]; immune response [GO:0006955]; neg…	nucleoplasm [GO:0005654]; nucleus [GO:0005634]; plasma membrane [GO:0005886]; site of double-strand break [GO:0035861]; tetraspanin-enriched microdomain [GO:0097197]	dGTPase activity [GO:0008832]; dGTP binding [GO:0032567]; GTP binding [GO:0005525]; identical protein binding [GO:0042802]; nucleic acid binding [GO:0003676]; ribonuclease activity [GO:0004540]; RNA binding [GO:0003723]; single-stranded DNA binding [GO:0003697]; triphosphoric monoester hydrolase activity [GO:0016793]; zinc ion binding [GO:0008270]	METAL 167; /note="Zinc; via tele nitrogen"; /evidence="ECO:0000269|PubMed:24141705, ECO:0000269|PubMed:24217394, ECO:0000269|PubMed:25288794, ECO:0000269|PubMed:25760601, ECO:0000269|PubMed:26431200"; METAL 206; /note="Zinc; via tele nitrogen"; /evidence="ECO:0000269|PubMed:24141705, ECO:0000269|PubMed:24217394, ECO:0000269|PubMed:25288794, ECO:0000269|PubMed:25760601, ECO:0000269|PubMed:26431200…	NP_BIND 137..145; /note="GTP"; /evidence="ECO:0000269|PubMed:24141705, ECO:0000269|PubMed:24217394, ECO:0000269|PubMed:25267621, ECO:0000269|PubMed:25288794, ECO:0000269|PubMed:25760601, ECO:0000269|PubMed:26294762, ECO:0000269|PubMed:26431200"; NP_BIND 352..354; /note="dNTP"; /evidence="ECO:0000269|PubMed:24141705, ECO:0000269|PubMed:24217394, ECO:0000269|PubMed:25267621, ECO:0000269|PubMed:2528…		CATALYTIC ACTIVITY: Reaction=a 2'-deoxyribonucleoside 5'-triphosphate + H2O = a 2'-deoxyribonucleoside + H(+) + triphosphate; Xref=Rhea:RHEA:46148, ChEBI:CHEBI:15377, ChEBI:CHEBI:15378, ChEBI:CHEBI:18036, ChEBI:CHEBI:18274, ChEBI:CHEBI:61560; Evidence={ECO:0000269|PubMed:22056990, ECO:0000269|PubMed:23601106, ECO:0000269|PubMed:24217394, ECO:0000269|PubMed:26101257, ECO:0000269|PubMed:26294762, E…		FUNCTION: Protein that acts both as a host restriction factor involved in defense response to virus and as a regulator of DNA end resection at stalled replication forks (PubMed:19525956, PubMed:21613998, PubMed:21720370, PubMed:23602554, PubMed:23601106, PubMed:22056990, PubMed:24336198, PubMed:26294762, PubMed:26431200, PubMed:28229507, PubMed:28834754, PubMed:29670289). Has deoxynucleoside trip…	ACT_SITE 233; /evidence="ECO:0000305|PubMed:22056990"	ACTIVITY REGULATION: Allosterically activated and regulated via the combined actions of GTP and dNTPs (dATP, dGTP, dTTP and dCTP): Allosteric site 1 binds GTP, while allosteric site 2 binds dNTP (PubMed:25288794, PubMed:25267621, PubMed:25760601). Allosteric activation promotes the formation of highly active homotetramers (PubMed:22056990, PubMed:24141705, PubMed:24217394, PubMed:25288794, PubMed…	BINDING 116; /note="GTP"; /evidence="ECO:0000269|PubMed:24141705, ECO:0000269|PubMed:24217394, ECO:0000269|PubMed:25267621, ECO:0000269|PubMed:25288794, ECO:0000269|PubMed:25760601, ECO:0000269|PubMed:26294762, ECO:0000269|PubMed:26431200"; BINDING 119; /note="dNTP; via amide nitrogen; shared with neighboring subunit"; /evidence="ECO:0000269|PubMed:24141705, ECO:0000269|PubMed:24217394, ECO:00002…		COFACTOR: Name=Zn(2+); Xref=ChEBI:CHEBI:29105; Evidence={ECO:0000269|PubMed:24141705, ECO:0000269|PubMed:24217394, ECO:0000269|PubMed:25288794, ECO:0000269|PubMed:25760601, ECO:0000269|PubMed:26431200}; Note=Binds 1 zinc ion per subunit. {ECO:0000269|PubMed:24141705, ECO:0000269|PubMed:24217394, ECO:0000269|PubMed:25288794, ECO:0000269|PubMed:25760601, ECO:0000269|PubMed:26431200};		DISEASE: Aicardi-Goutieres syndrome 5 (AGS5) [MIM:612952]: A form of Aicardi-Goutieres syndrome, a genetically heterogeneous disease characterized by cerebral atrophy, leukoencephalopathy, intracranial calcifications, chronic cerebrospinal fluid (CSF) lymphocytosis, increased CSF alpha-interferon, and negative serologic investigations for common prenatal infection. Clinical features as thrombocyt…	Metazoa	0	0	3	16	0	0	0	0	0	3	0	3	0	0	0	0	1	0	0	0	0	0	0	0	0	0	0	0	0
C5TCQ2	Transposase IS3/IS911 family protein	Acidovorax delafieldii 2AN	Coiled coil;Reference proteome;Transposable element	transposition, DNA-mediated [GO:0006313]		DNA binding [GO:0003677]; transposase activity [GO:0004803]															7	12	0	0	0	0	0	0	0	0	0	0	0	0	0	0	0	0	0	0	0	0	0	0	0	0	0	0	0
D7BNR7	AAA ATPase central domain protein	Arcanobacterium haemolyticum (strain ATCC 9345 / DSM 20595 / NBRC 15585 / NCTC 8452 / 11018)	Coiled coil;Reference proteome	DNA replication [GO:0006260]		ATPase activity [GO:0016887]; ATP binding [GO:0005524]; DNA binding [GO:0003677]															9	10	0	0	0	0	0	0	0	0	0	0	0	0	0	0	0	0	0	0	0	0	0	0	0	0	0	0	0
R8BE98	Putative dna replication factor a subunit ssb3 protein	Togninia minima (strain UCR-PA7) (Esca disease fungus) (Phaeoacremonium aleophilum)	Nucleus;Reference proteome	DNA recombination [GO:0006310]; DNA repair [GO:0006281]; DNA replication [GO:0006260]	nucleus [GO:0005634]	DNA binding [GO:0003677]														Fungi	19	0	0	0	0	0	0	0	0	0	0	0	0	0	0	0	0	0	0	0	0	0	0	0	0	0	0	0	0
Q1M648	Putative transposase (Putative transposase for insertion sequence element) (Putative transposase related protein)	Rhizobium leguminosarum bv. viciae (strain 3841)	Plasmid	transposition, DNA-mediated [GO:0006313]		DNA binding [GO:0003677]; transposase activity [GO:0004803]															0	0	10	9	0	0	0	0	0	0	0	0	0	0	0	0	0	0	0	0	0	0	0	0	0	0	0	0	0
A1TQ54	3'-phosphoesterase (EC 6.5.1.1) (DNA repair polymerase) (NHEJ DNA polymerase) (Polydeoxyribonucleotide synthase [ATP]) (Polymerase/primase)	Acidovorax citrulli (strain AAC00-1) (Acidovorax avenae subsp. citrulli)	DNA-binding;DNA-directed DNA polymerase;Exonuclease;Hydrolase;Ligase;Manganese;Multifunctional enzyme;Nuclease;Nucleotidyltransferase;Reference proteome;Transferase	DNA recombination [GO:0006310]; DNA repair [GO:0006281]		ATP binding [GO:0005524]; DNA binding [GO:0003677]; DNA-directed DNA polymerase activity [GO:0003887]; DNA ligase (ATP) activity [GO:0003910]; exonuclease activity [GO:0004527]				CATALYTIC ACTIVITY: Reaction=ATP + (deoxyribonucleotide)(n)-3'-hydroxyl + 5'-phospho-(deoxyribonucleotide)(m) = (deoxyribonucleotide)(n+m) + AMP + diphosphate.; EC=6.5.1.1; Evidence={ECO:0000256|ARBA:ARBA00000359};							COFACTOR: Name=Mn(2+); Xref=ChEBI:CHEBI:29035; Evidence={ECO:0000256|ARBA:ARBA00001936};				0	0	0	0	16	7	0	0	0	0	0	0	0	0	0	0	0	0	0	0	0	0	0	6	0	0	0	0	0
B3X3F1	IS4 ORF	Shigella dysenteriae 1012		transposition, DNA-mediated [GO:0006313]		DNA binding [GO:0003677]; transposase activity [GO:0004803]															0	0	0	0	17	2	0	0	0	0	0	0	0	0	0	0	0	0	0	0	0	0	0	0	0	0	0	0	0
H5THI4	Resolvase/invertase-type recombinase catalytic domain-containing protein	Gordonia otitidis NBRC 100426				DNA binding [GO:0003677]; recombinase activity [GO:0000150]															0	0	0	0	3	16	0	0	0	0	0	0	0	0	0	0	0	0	0	0	0	0	0	0	0	0	0	0	0
C5CM11	Holliday junction ATP-dependent DNA helicase RuvA (EC 3.6.4.12)	Variovorax paradoxus (strain S110)	ATP-binding;DNA damage;DNA recombination;DNA repair;DNA-binding;Helicase;Hydrolase;Nucleotide-binding;SOS response	DNA recombination [GO:0006310]; DNA repair [GO:0006281]; SOS response [GO:0009432]	Holliday junction helicase complex [GO:0009379]	ATP binding [GO:0005524]; DNA binding [GO:0003677]; four-way junction helicase activity [GO:0009378]; hydrolase activity [GO:0016787]				CATALYTIC ACTIVITY: Reaction=ATP + H2O = ADP + H(+) + phosphate; Xref=Rhea:RHEA:13065, ChEBI:CHEBI:15377, ChEBI:CHEBI:15378, ChEBI:CHEBI:30616, ChEBI:CHEBI:43474, ChEBI:CHEBI:456216; EC=3.6.4.12; Evidence={ECO:0000255|HAMAP-Rule:MF_00031};		FUNCTION: The RuvA-RuvB complex in the presence of ATP renatures cruciform structure in supercoiled DNA with palindromic sequence, indicating that it may promote strand exchange reactions in homologous recombination. RuvAB is a helicase that mediates the Holliday junction migration by localized denaturation and reannealing. RuvA stimulates, in the presence of DNA, the weak ATPase activity of RuvB…									13	7	0	0	0	0	0	0	0	0	0	0	0	0	0	0	0	0	0	0	0	0	0	2	0	0	0	0	0
E6V6E0	Holliday junction ATP-dependent DNA helicase RuvA (EC 3.6.4.12)	Variovorax paradoxus (strain EPS)	ATP-binding;DNA damage;DNA recombination;DNA repair;DNA-binding;Helicase;Hydrolase;Nucleotide-binding;SOS response	DNA recombination [GO:0006310]; DNA repair [GO:0006281]; SOS response [GO:0009432]	Holliday junction helicase complex [GO:0009379]	ATP binding [GO:0005524]; DNA binding [GO:0003677]; four-way junction helicase activity [GO:0009378]; hydrolase activity [GO:0016787]				CATALYTIC ACTIVITY: Reaction=ATP + H2O = ADP + H(+) + phosphate; Xref=Rhea:RHEA:13065, ChEBI:CHEBI:15377, ChEBI:CHEBI:15378, ChEBI:CHEBI:30616, ChEBI:CHEBI:43474, ChEBI:CHEBI:456216; EC=3.6.4.12; Evidence={ECO:0000256|HAMAP-Rule:MF_00031};		FUNCTION: The RuvA-RuvB complex in the presence of ATP renatures cruciform structure in supercoiled DNA with palindromic sequence, indicating that it may promote strand exchange reactions in homologous recombination. RuvAB is a helicase that mediates the Holliday junction migration by localized denaturation and reannealing. RuvA stimulates, in the presence of DNA, the weak ATPase activity of RuvB…									14	3	0	0	1	0	0	0	0	0	0	0	0	0	0	0	0	0	0	0	0	0	0	0	0	0	0	0	0
P16939	Insertion element IS600 uncharacterized 11 kDa protein (ISO-S3 11 kDa protein)	Shigella sonnei	Transposable element	transposition, DNA-mediated [GO:0006313]		DNA binding [GO:0003677]; transposase activity [GO:0004803]															6	12	0	0	0	0	0	0	0	0	0	0	0	0	0	0	0	0	0	0	0	0	0	0	0	0	0	0	0
G6YIG7	Transposase (Fragment)	Mesorhizobium amorphae CCNWGS0123	Reference proteome			ATP binding [GO:0005524]															0	1	0	13	0	4	0	0	0	0	0	0	0	0	0	0	0	0	0	0	0	0	0	0	0	0	0	0	0
K7X670	Protease (Retropepsin) (Fragment)	Equine infectious anemia virus	Aspartyl protease;Hydrolase;Metal-binding;Nucleotidyltransferase;Protease;Transferase			aspartic-type endopeptidase activity [GO:0004190]; metal ion binding [GO:0046872]; nucleotidyltransferase activity [GO:0016779]														Pararnavirae	0	1	4	4	1	8	0	0	0	0	0	0	0	0	0	0	0	0	0	0	0	0	0	0	0	0	0	0	0
G7TM26	Transposase	Xanthomonas oryzae pv. oryzicola (strain BLS256)	Transposable element;Transposition	transposition, DNA-mediated [GO:0006313]		DNA binding [GO:0003677]; transposase activity [GO:0004803]						FUNCTION: Involved in the transposition of the insertion sequence IS5. {ECO:0000256|ARBA:ARBA00003544}.									0	0	10	8	0	0	0	0	0	0	0	0	0	0	0	0	0	0	0	0	0	0	0	0	0	0	0	0	0
Q89I84	Protein RecA (Recombinase A)	Bradyrhizobium diazoefficiens (strain JCM 10833 / BCRC 13528 / IAM 13628 / NBRC 14792 / USDA 110)	ATP-binding;Cytoplasm;DNA damage;DNA recombination;DNA repair;DNA-binding;Nucleotide-binding;Reference proteome;SOS response	DNA recombination [GO:0006310]; DNA repair [GO:0006281]; SOS response [GO:0009432]	cytoplasm [GO:0005737]	ATPase activity, acting on DNA [GO:0008094]; ATP binding [GO:0005524]; damaged DNA binding [GO:0003684]; single-stranded DNA binding [GO:0003697]		NP_BIND 77..84; /note="ATP"; /evidence="ECO:0000255|HAMAP-Rule:MF_00268"				FUNCTION: Can catalyze the hydrolysis of ATP in the presence of single-stranded DNA, the ATP-dependent uptake of single-stranded DNA by duplex DNA, and the ATP-dependent hybridization of homologous single-stranded DNAs. It interacts with LexA causing its activation and leading to its autocatalytic cleavage. {ECO:0000255|HAMAP-Rule:MF_00268}.									0	0	0	18	0	0	0	0	0	0	0	0	0	0	0	0	0	0	0	0	0	0	0	0	0	0	0	0	0
C5T064	Integrase family protein	Acidovorax delafieldii 2AN	DNA integration;DNA recombination;DNA-binding;Reference proteome;Viral genome integration;Virus entry into host cell	DNA integration [GO:0015074]; DNA recombination [GO:0006310]; establishment of integrated proviral latency [GO:0075713]; viral entry into host cell [GO:0046718]; viral genome integration into host DNA [GO:0044826]		DNA binding [GO:0003677]															0	0	0	0	18	0	0	0	0	0	0	0	0	0	0	0	0	0	0	0	0	0	0	0	0	0	0	0	0
M9MJX6	Phage integrase family protein	Gluconobacter thailandicus NBRC 3255	DNA integration;DNA recombination;DNA-binding	DNA integration [GO:0015074]; DNA recombination [GO:0006310]		DNA binding [GO:0003677]															0	0	0	0	18	0	0	0	0	0	0	0	0	0	0	0	0	0	0	0	0	0	0	0	0	0	0	0	0
T2M6Z3	COBW domain-containing protein 1	Hydra vulgaris (Hydra) (Hydra attenuata)	Coiled coil;Glycoprotein;Hydrolase;Membrane;Secreted;Transmembrane;Transmembrane helix		extracellular region [GO:0005576]; integral component of membrane [GO:0016021]	hydrolase activity [GO:0016787]											COFACTOR: Name=Zn(2+); Xref=ChEBI:CHEBI:29105; Evidence={ECO:0000256|ARBA:ARBA00001947};			Metazoa	0	0	0	0	17	1	0	0	0	0	0	0	0	0	0	0	0	0	0	0	0	0	0	0	0	0	0	0	0
A9V440	Predicted protein	Monosiga brevicollis (Choanoflagellate)	Membrane;Reference proteome;Transmembrane;Transmembrane helix		integral component of membrane [GO:0016021]	lipid binding [GO:0008289]															0	0	0	0	0	0	0	18	0	0	0	0	0	0	0	0	0	0	0	0	0	0	0	0	0	0	0	0	0
C5CNB3	ATP synthase subunit alpha (EC 7.1.2.2) (ATP synthase F1 sector subunit alpha) (F-ATPase subunit alpha)	Variovorax paradoxus (strain S110)	ATP synthesis;ATP-binding;CF(1);Cell inner membrane;Cell membrane;Hydrogen ion transport;Ion transport;Membrane;Nucleotide-binding;Translocase;Transport		plasma membrane [GO:0005886]; proton-transporting ATP synthase complex, catalytic core F(1) [GO:0045261]	ATP binding [GO:0005524]; proton-transporting ATPase activity, rotational mechanism [GO:0046961]; proton-transporting ATP synthase activity, rotational mechanism [GO:0046933]		NP_BIND 174..181; /note="ATP"; /evidence="ECO:0000255|HAMAP-Rule:MF_01346"		CATALYTIC ACTIVITY: Reaction=ATP + 4 H(+)(in) + H2O = ADP + 5 H(+)(out) + phosphate; Xref=Rhea:RHEA:57720, ChEBI:CHEBI:15377, ChEBI:CHEBI:15378, ChEBI:CHEBI:30616, ChEBI:CHEBI:43474, ChEBI:CHEBI:456216; EC=7.1.2.2; Evidence={ECO:0000255|HAMAP-Rule:MF_01346};		FUNCTION: Produces ATP from ADP in the presence of a proton gradient across the membrane. The alpha chain is a regulatory subunit. {ECO:0000255|HAMAP-Rule:MF_01346}.									16	4	0	0	0	0	0	0	0	0	0	0	0	0	0	0	0	0	0	0	0	0	0	3	1	0	0	0	0
G2ZZ95	Putative transposase, IS110 family	Ralstonia syzygii R24		transposition, DNA-mediated [GO:0006313]		DNA binding [GO:0003677]; transposase activity [GO:0004803]															10	4	0	0	1	3	0	0	0	0	0	0	0	0	0	0	0	0	0	0	0	0	0	1	0	0	0	0	0
G9FCA5	Tn21 family resolvase	uncultured bacterium	Coiled coil;DNA integration;DNA recombination;DNA-binding;Plasmid	DNA integration [GO:0015074]		DNA binding [GO:0003677]; recombinase activity [GO:0000150]							ACT_SITE 36; /note="O-(5'-phospho-DNA)-serine intermediate"; /evidence="ECO:0000256|PIRSR:PIRSR606118-50, ECO:0000256|PROSITE-ProRule:PRU10137"								0	0	0	0	9	8	0	0	0	0	0	0	0	0	0	0	0	0	0	0	0	0	0	0	0	0	0	1	0
I2QJV3	Transposase, IS5 family	Bradyrhizobium sp. WSM1253	Transposable element;Transposition	transposition, DNA-mediated [GO:0006313]		DNA binding [GO:0003677]; transposase activity [GO:0004803]						FUNCTION: Involved in the transposition of the insertion sequence IS5. {ECO:0000256|ARBA:ARBA00003544}.									0	0	0	0	11	6	0	0	0	0	0	0	0	0	0	0	0	0	0	0	0	0	0	0	0	0	0	0	0
A4J9T7	Transposase IS116/IS110/IS902 family protein	Burkholderia vietnamiensis (strain G4 / LMG 22486) (Burkholderia cepacia (strain R1808))	Coiled coil	transposition, DNA-mediated [GO:0006313]		DNA binding [GO:0003677]; transposase activity [GO:0004803]															0	0	0	0	0	3	0	0	1	13	0	0	0	0	0	0	0	0	0	0	0	0	0	0	0	0	0	0	0
A9H2K9	Integrase catalytic region (Putative integrase)	Gluconacetobacter diazotrophicus (strain ATCC 49037 / DSM 5601 / CCUG 37298 / CIP 103539 / LMG 7603 / PAl5)	Reference proteome	DNA integration [GO:0015074]		nucleic acid binding [GO:0003676]															0	0	0	0	0	17	0	0	0	0	0	0	0	0	0	0	0	0	0	0	0	0	0	0	0	0	0	0	0
D9PMR5	Transposase IS3/IS911 family protein (Fragment)	sediment metagenome		transposition, DNA-mediated [GO:0006313]		sequence-specific DNA binding [GO:0043565]; transposase activity [GO:0004803]															11	5	0	0	0	0	0	1	0	0	0	0	0	0	0	0	0	0	0	0	1	0	0	0	0	0	0	0	0
J3CQX4	DNA helicase (EC 3.6.4.12)	Variovorax sp. CF313	ATP-binding;DNA-binding;Helicase;Hydrolase;Nucleotide-binding	DNA recombination [GO:0006310]; DNA repair [GO:0006281]; DNA replication [GO:0006260]; SOS response [GO:0009432]		3'-5' DNA helicase activity [GO:0043138]; ATP binding [GO:0005524]; DNA binding [GO:0003677]				CATALYTIC ACTIVITY: Reaction=ATP + H2O = ADP + H(+) + phosphate; Xref=Rhea:RHEA:13065, ChEBI:CHEBI:15377, ChEBI:CHEBI:15378, ChEBI:CHEBI:30616, ChEBI:CHEBI:43474, ChEBI:CHEBI:456216; EC=3.6.4.12; Evidence={ECO:0000256|ARBA:ARBA00001665};											0	0	0	0	1	1	0	18	0	1	0	0	0	0	0	0	0	0	0	0	0	0	0	7	0	0	0	0	0
B0I1L3	E3 ubiquitin-protein ligase RAG1 (EC 2.3.2.27) (Endonuclease RAG1) (RING-type E3 ubiquitin transferase RAG1) (V(D)J recombination-activating protein 1) (Fragment)	Fejervarya limnocharis (Boie's wart frog) (Rana limnocharis)	Chromatin regulator;DNA recombination;DNA-binding;Endonuclease;Hydrolase;Metal-binding;Multifunctional enzyme;Nuclease;Nucleus;Transferase;Ubl conjugation pathway;Zinc;Zinc-finger	chromatin organization [GO:0006325]; V(D)J recombination [GO:0033151]	nucleus [GO:0005634]	endonuclease activity [GO:0004519]; metal ion binding [GO:0046872]; protein homodimerization activity [GO:0042803]; sequence-specific DNA binding [GO:0043565]; ubiquitin protein ligase activity [GO:0061630]				CATALYTIC ACTIVITY: Reaction=S-ubiquitinyl-[E2 ubiquitin-conjugating enzyme]-L-cysteine + [acceptor protein]-L-lysine = [E2 ubiquitin-conjugating enzyme]-L-cysteine + N(6)-ubiquitinyl-[acceptor protein]-L-lysine.; EC=2.3.2.27; Evidence={ECO:0000256|ARBA:ARBA00000900};							COFACTOR: Name=Mg(2+); Xref=ChEBI:CHEBI:18420; Evidence={ECO:0000256|ARBA:ARBA00001946}; ; COFACTOR: Name=Mn(2+); Xref=ChEBI:CHEBI:29035; Evidence={ECO:0000256|ARBA:ARBA00001936};			Metazoa	12	2	2	0	0	0	0	0	0	0	0	0	0	0	0	0	0	0	0	0	0	0	0	0	0	0	2	0	0
F6IP36	Putative insertion sequence ATP-binding protein	Novosphingobium sp. PP1Y	ATP-binding;Coiled coil;Nucleotide-binding;Plasmid;Reference proteome			ATP binding [GO:0005524]; DNA binding [GO:0003677]; recombinase activity [GO:0000150]															1	1	0	1	0	13	0	0	0	0	0	0	0	0	0	0	0	0	0	0	0	0	0	0	0	0	0	0	0
N6VC08	Phage integrase	Bartonella schoenbuchensis m07a	DNA integration;DNA recombination;DNA-binding;Viral genome integration;Virus entry into host cell	DNA integration [GO:0015074]; DNA recombination [GO:0006310]; establishment of integrated proviral latency [GO:0075713]; viral entry into host cell [GO:0046718]; viral genome integration into host DNA [GO:0044826]		DNA binding [GO:0003677]															2	0	6	0	5	2	0	1	0	0	0	0	0	0	0	0	0	0	0	0	0	0	0	0	0	0	0	0	0
Q9EVD1	Resolvase	Erwinia amylovora (Fire blight bacteria)	DNA integration;DNA recombination;DNA-binding;Plasmid	DNA integration [GO:0015074]		DNA binding [GO:0003677]; recombinase activity [GO:0000150]							ACT_SITE 11; /note="O-(5'-phospho-DNA)-serine intermediate"; /evidence="ECO:0000256|PIRSR:PIRSR606118-50, ECO:0000256|PROSITE-ProRule:PRU10137"								7	6	2	1	0	0	0	0	0	0	0	0	0	0	0	0	0	0	0	0	0	0	0	0	0	0	0	0	0
A4A3S3	Transposase, IS4 family	Congregibacter litoralis KT71	Coiled coil;Reference proteome;Transposable element;Transposition	transposition, DNA-mediated [GO:0006313]		DNA binding [GO:0003677]; transposase activity [GO:0004803]						FUNCTION: Involved in the transposition of the insertion sequence IS5. {ECO:0000256|ARBA:ARBA00003544}.									0	0	10	4	1	1	0	0	0	0	0	0	0	0	0	0	0	0	0	0	0	0	0	0	0	0	0	0	0
I0HRA0	Transposase IS116/IS110/IS902 family protein	Rubrivivax gelatinosus (strain NBRC 100245 / IL144)	Reference proteome	transposition, DNA-mediated [GO:0006313]		DNA binding [GO:0003677]; transposase activity [GO:0004803]															0	0	6	10	0	0	0	0	0	0	0	0	0	0	0	0	0	0	0	0	0	0	0	0	0	0	0	0	0
L4JFM0	H repeat-associated protein ydcC	Escherichia coli KTE146		transposition, DNA-mediated [GO:0006313]		DNA binding [GO:0003677]; transposase activity [GO:0004803]															0	0	12	3	0	1	0	0	0	0	0	0	0	0	0	0	0	0	0	0	0	0	0	0	0	0	0	0	0
V6AKQ4	Cytochrome c oxidase (EC 1.9.3.1)	Pseudomonas aeruginosa MH27	Oxidoreductase			oxidoreductase activity [GO:0016491]															0	0	10	6	0	0	0	0	0	0	0	0	0	0	0	0	0	0	0	0	0	0	0	0	0	0	0	0	0
Q83P67	Recombinase regulator for fimA	Shigella flexneri	DNA integration;DNA recombination;Reference proteome	DNA integration [GO:0015074]; DNA recombination [GO:0006310]		DNA binding [GO:0003677]															0	0	0	0	9	7	0	0	0	0	0	0	0	0	0	0	0	0	0	0	0	0	0	0	0	0	0	0	0
A9UZS4	Predicted protein	Monosiga brevicollis (Choanoflagellate)	Reference proteome	peptidyl-serine phosphorylation [GO:0018105]; peptidyl-threonine phosphorylation [GO:0018107]		ATP binding [GO:0005524]; protein serine/threonine kinase activity [GO:0004674]															0	0	0	0	0	0	0	20	0	0	2	1	0	0	0	0	0	2	1	0	0	0	0	0	0	0	0	0	0
B1VCK3	IS5-TnpA protein (IS5-like element IS5 family transposase) (IS5/IS1182 family transposase)	Escherichia coli	Plasmid;Transposable element;Transposition	transposition, DNA-mediated [GO:0006313]		DNA binding [GO:0003677]; transposase activity [GO:0004803]						FUNCTION: Involved in the transposition of the insertion sequence IS5. {ECO:0000256|ARBA:ARBA00003544}.									0	0	0	0	0	0	0	16	0	0	0	0	0	0	0	0	0	0	0	0	0	0	0	0	0	0	0	0	0
B9KVG0	Transposase IS116/IS110/IS902 family protein	Rhodobacter sphaeroides (strain KD131 / KCTC 12085)		transposition, DNA-mediated [GO:0006313]		DNA binding [GO:0003677]; transposase activity [GO:0004803]															0	0	0	0	0	0	0	0	0	16	0	0	0	0	0	0	0	0	0	0	0	0	0	0	0	0	0	0	0
Q14686	Nuclear receptor coactivator 6 (Activating signal cointegrator 2) (ASC-2) (Amplified in breast cancer protein 3) (Cancer-amplified transcriptional coactivator ASC-2) (Nuclear receptor coactivator RAP250) (NRC RAP250) (Nuclear receptor-activating protein, 250 kDa) (Peroxisome proliferator-activated receptor-interacting protein) (PPAR-interacting protein) (PRIP) (Thyroid hormone receptor-binding pr…	Homo sapiens (Human)	Acetylation;Activator;Methylation;Nucleus;Phosphoprotein;Reference proteome;Repeat;Transcription;Transcription regulation	brain development [GO:0007420]; cellular response to DNA damage stimulus [GO:0006974]; DNA-templated transcription, initiation [GO:0006352]; heart development [GO:0007507]; myeloid cell differentiation [GO:0030099]; positive regulation of transcription, DNA-templated [GO:0045893]; positive regulation of transcription by RNA polymerase II [GO:0045944]; regulation of lipid metabolic process [GO:001…	cytosol [GO:0005829]; histone methyltransferase complex [GO:0035097]; intracellular membrane-bounded organelle [GO:0043231]; nucleoplasm [GO:0005654]; nucleus [GO:0005634]; transcription regulator complex [GO:0005667]	chromatin binding [GO:0003682]; enzyme binding [GO:0019899]; estrogen receptor binding [GO:0030331]; hormone receptor binding [GO:0051427]; nuclear receptor coactivator activity [GO:0030374]; retinoid X receptor binding [GO:0046965]; thyroid hormone receptor binding [GO:0046966]; transcription coactivator activity [GO:0003713]						FUNCTION: Nuclear receptor coactivator that directly binds nuclear receptors and stimulates the transcriptional activities in a hormone-dependent fashion. Coactivates expression in an agonist- and AF2-dependent manner. Involved in the coactivation of different nuclear receptors, such as for steroids (GR and ERs), retinoids (RARs and RXRs), thyroid hormone (TRs), vitamin D3 (VDR) and prostanoids (…								Metazoa	13	3	0	0	0	0	0	0	3	8	1	1	0	0	0	0	3	0	7	0	2	0	1	2	0	0	0	0	1
W7W0V8	Tyrosine recombinase XerD	Methylibium sp. T29	DNA integration;DNA recombination;DNA-binding	DNA integration [GO:0015074]; DNA recombination [GO:0006310]		DNA binding [GO:0003677]															9	5	0	1	0	1	0	0	0	0	0	0	0	0	0	0	0	0	0	0	0	0	0	1	0	0	0	0	0
D3NT86	Crossover junction endodeoxyribonuclease RuvC (EC 3.1.22.4) (Holliday junction nuclease RuvC) (Holliday junction resolvase RuvC)	Azospirillum sp. (strain B510)	DNA damage;DNA recombination;DNA repair;Hydrolase;Magnesium;Metal-binding;Nuclease	DNA recombination [GO:0006310]; DNA repair [GO:0006281]		crossover junction endodeoxyribonuclease activity [GO:0008821]; magnesium ion binding [GO:0000287]; nucleic acid binding [GO:0003676]	METAL 7; /note="Magnesium"; /evidence="ECO:0000256|HAMAP-Rule:MF_00034"; METAL 67; /note="Magnesium"; /evidence="ECO:0000256|HAMAP-Rule:MF_00034"; METAL 139; /note="Magnesium"; /evidence="ECO:0000256|HAMAP-Rule:MF_00034"; METAL 142; /note="Magnesium"; /evidence="ECO:0000256|HAMAP-Rule:MF_00034"			CATALYTIC ACTIVITY: Reaction=Endonucleolytic cleavage at a junction such as a reciprocal single-stranded crossover between two homologous DNA duplexes (Holliday junction).; EC=3.1.22.4; Evidence={ECO:0000256|ARBA:ARBA00000362, ECO:0000256|HAMAP-Rule:MF_00034};		FUNCTION: Nuclease that resolves Holliday junction intermediates in genetic recombination. Cleaves the cruciform structure in supercoiled DNA by nicking to strands with the same polarity at sites symmetrically opposed at the junction in the homologous arms and leaves a 5'-terminal phosphate and a 3'-terminal hydroxyl group. {ECO:0000256|HAMAP-Rule:MF_00034}.					COFACTOR: Name=Mg(2+); Xref=ChEBI:CHEBI:18420; Evidence={ECO:0000256|ARBA:ARBA00001946}; ; COFACTOR: Name=Mg(2+); Xref=ChEBI:CHEBI:18420; Evidence={ECO:0000256|HAMAP-Rule:MF_00034}; Note=Binds 1 Mg(2+) ion per subunit. {ECO:0000256|HAMAP-Rule:MF_00034};				0	0	18	0	0	0	0	0	0	0	0	0	0	0	0	0	0	0	0	0	0	0	0	4	0	0	0	0	0
F0QZJ4	AAA ATPase central domain protein	Phocaeicola salanitronis (strain DSM 18170 / JCM 13657 / BL78) (Bacteroides salanitronis)	Nucleotide-binding	DNA recombination [GO:0006310]; DNA repair [GO:0006281]; DNA replication [GO:0006260]		DNA binding [GO:0003677]; four-way junction helicase activity [GO:0009378]; nucleotide binding [GO:0000166]															0	0	0	0	16	0	0	0	0	0	0	0	0	1	0	0	0	0	0	0	0	0	0	0	0	0	0	0	0
W7X4N7	Argininosuccinate lyase	Hydrogenophaga sp. T4	Lyase;Reference proteome;Signal		periplasmic space [GO:0042597]	lyase activity [GO:0016829]															0	0	0	0	16	0	0	0	0	0	0	0	0	0	0	0	0	0	0	0	0	0	0	1	0	0	0	0	0
G1MYL8	ATP-dependent RNA helicase SUPV3L1, mitochondrial (EC 3.6.4.13) (Suppressor of var1 3-like protein 1)	Meleagris gallopavo (Wild turkey)	ATP-binding;Helicase;Hydrolase;Mitochondrion;Mitochondrion nucleoid;Nucleotide-binding;Reference proteome;Transit peptide	chromatin maintenance [GO:0070827]; DNA recombination [GO:0006310]; mitochondrial mRNA catabolic process [GO:0000958]; mitochondrial mRNA surveillance [GO:0035946]; mitochondrial ncRNA surveillance [GO:0035945]; mitochondrial RNA 3'-end processing [GO:0000965]; mitochondrion morphogenesis [GO:0070584]; negative regulation of apoptotic process [GO:0043066]; positive regulation of cell growth [GO:0…	mitochondrial degradosome [GO:0045025]; mitochondrial nucleoid [GO:0042645]; nucleus [GO:0005634]	3'-5' RNA helicase activity [GO:0034458]; ATP binding [GO:0005524]; DNA binding [GO:0003677]; DNA helicase activity [GO:0003678]; double-stranded RNA binding [GO:0003725]; hydrolase activity, acting on acid anhydrides [GO:0016817]; protein homodimerization activity [GO:0042803]				CATALYTIC ACTIVITY: Reaction=ATP + H2O = ADP + H(+) + phosphate; Xref=Rhea:RHEA:13065, ChEBI:CHEBI:15377, ChEBI:CHEBI:15378, ChEBI:CHEBI:30616, ChEBI:CHEBI:43474, ChEBI:CHEBI:456216; EC=3.6.4.13; Evidence={ECO:0000256|ARBA:ARBA00001556};							COFACTOR: Name=Mg(2+); Xref=ChEBI:CHEBI:18420; Evidence={ECO:0000256|ARBA:ARBA00001946}; ; COFACTOR: Name=Mn(2+); Xref=ChEBI:CHEBI:29035; Evidence={ECO:0000256|ARBA:ARBA00001936};			Metazoa	15	0	0	0	0	0	0	0	0	0	0	0	0	0	0	0	0	0	0	0	0	0	0	0	0	0	0	0	0
G4MDE1	Transposase	Candidatus Paraburkholderia kirkii UZHbot1	Reference proteome;Transposable element;Transposition	transposition, DNA-mediated [GO:0006313]		DNA binding [GO:0003677]; transposase activity [GO:0004803]						FUNCTION: Involved in the transposition of the insertion sequence IS5. {ECO:0000256|ARBA:ARBA00003544}.									0	1	1	13	0	0	0	0	0	0	0	0	0	0	0	0	0	0	0	0	0	0	0	0	0	0	0	0	0
C9Y705	DNA repair protein RadA	Curvibacter putative symbiont of Hydra magnipapillata	ATP-binding;DNA damage;DNA repair;DNA-binding;Hydrolase;Metal-binding;Methyltransferase;Nucleotide-binding;Transferase;Zinc;Zinc-finger	DNA repair [GO:0006281]; methylation [GO:0032259]		ATPase activity, acting on DNA [GO:0008094]; ATP binding [GO:0005524]; damaged DNA binding [GO:0003684]; hydrolase activity [GO:0016787]; metal ion binding [GO:0046872]; methyltransferase activity [GO:0008168]						FUNCTION: DNA-dependent ATPase involved in processing of recombination intermediates, plays a role in repairing DNA breaks. Stimulates the branch migration of RecA-mediated strand transfer reactions, allowing the 3' invading strand to extend heteroduplex DNA faster. Binds ssDNA in the presence of ADP but not other nucleotides, has ATPase activity that is stimulated by ssDNA and various branched D…									0	0	1	16	0	0	0	0	0	0	0	0	0	0	0	0	0	0	0	0	0	0	0	3	0	0	0	2	0
I6DBT6	Integration host factor subunit beta (IHF-beta)	Shigella boydii 965-58	DNA recombination;DNA-binding;Transcription;Transcription regulation;Translation regulation	DNA recombination [GO:0006310]; regulation of transcription, DNA-templated [GO:0006355]; regulation of translation [GO:0006417]	chromosome [GO:0005694]	DNA binding [GO:0003677]						FUNCTION: This protein is one of the two subunits of integration host factor, a specific DNA-binding protein that functions in genetic recombination as well as in transcriptional and translational control. {ECO:0000256|HAMAP-Rule:MF_00381, ECO:0000256|RuleBase:RU003941}.									0	0	6	9	0	0	0	0	0	0	0	0	0	0	0	0	0	0	0	0	0	0	0	0	0	0	0	0	0
J7Q6W1	Integrase family protein	Methylocystis sp. (strain SC2)	DNA integration;DNA recombination;DNA-binding;Reference proteome;Viral genome integration;Virus entry into host cell	DNA integration [GO:0015074]; DNA recombination [GO:0006310]; establishment of integrated proviral latency [GO:0075713]; viral entry into host cell [GO:0046718]; viral genome integration into host DNA [GO:0044826]		DNA binding [GO:0003677]															0	0	6	9	0	0	0	0	0	0	0	0	0	0	0	0	0	0	0	0	0	0	0	0	0	0	0	0	0
T1XMI8	Putative transposase, IS3/IS911 family (Transposase-like protein)	Variovorax paradoxus B4		transposition, DNA-mediated [GO:0006313]		sequence-specific DNA binding [GO:0043565]; transposase activity [GO:0004803]															0	0	14	1	0	0	0	0	0	0	0	0	0	0	0	0	0	0	0	0	0	0	0	0	0	0	0	0	0
G4MEM8	CobW GTPase involved in cobalt insertion forB12 biosynthesis	Candidatus Paraburkholderia kirkii UZHbot1	Reference proteome	cobalamin biosynthetic process [GO:0009236]																	0	0	0	0	15	0	0	0	0	0	0	0	0	0	0	0	0	0	0	0	0	0	0	0	0	0	0	0	0
B7VU64	Transposase (Fragment)	uncultured bacterium	Transposable element;Transposition	transposition, DNA-mediated [GO:0006313]		DNA binding [GO:0003677]; transposase activity [GO:0004803]						FUNCTION: Involved in the transposition of the insertion sequence IS5. {ECO:0000256|ARBA:ARBA00003544}.									0	0	0	0	0	0	0	15	0	0	0	0	0	0	0	0	0	0	0	0	0	0	0	0	0	0	0	1	0
Q88AU9	DDE_Tnp_IS66_C domain-containing protein	Pseudomonas syringae pv. tomato (strain ATCC BAA-871 / DC3000)	Reference proteome																		0	0	0	0	0	0	0	0	0	15	0	0	0	0	0	0	0	0	0	0	0	0	0	0	0	0	0	0	0
M1DBW2	30S ribosomal protein S12, chloroplastic	Solanum tuberosum (Potato)	Reference proteome	translation [GO:0006412]	chloroplast [GO:0009507]; small ribosomal subunit [GO:0015935]	structural constituent of ribosome [GO:0003735]														Viridiplantae	7	0	5	0	4	0	0	0	0	0	0	0	0	0	0	0	1	0	0	0	1	0	0	0	0	0	0	0	0
E6UUN6	Crossover junction endodeoxyribonuclease RuvC (EC 3.1.22.4) (Holliday junction nuclease RuvC) (Holliday junction resolvase RuvC)	Variovorax paradoxus (strain EPS)	DNA damage;DNA recombination;DNA repair;Hydrolase;Magnesium;Metal-binding;Nuclease	DNA recombination [GO:0006310]; DNA repair [GO:0006281]		crossover junction endodeoxyribonuclease activity [GO:0008821]; magnesium ion binding [GO:0000287]; nucleic acid binding [GO:0003676]	METAL 7; /note="Magnesium"; /evidence="ECO:0000256|HAMAP-Rule:MF_00034"; METAL 69; /note="Magnesium"; /evidence="ECO:0000256|HAMAP-Rule:MF_00034"; METAL 141; /note="Magnesium"; /evidence="ECO:0000256|HAMAP-Rule:MF_00034"; METAL 144; /note="Magnesium"; /evidence="ECO:0000256|HAMAP-Rule:MF_00034"			CATALYTIC ACTIVITY: Reaction=Endonucleolytic cleavage at a junction such as a reciprocal single-stranded crossover between two homologous DNA duplexes (Holliday junction).; EC=3.1.22.4; Evidence={ECO:0000256|ARBA:ARBA00000362, ECO:0000256|HAMAP-Rule:MF_00034};		FUNCTION: Nuclease that resolves Holliday junction intermediates in genetic recombination. Cleaves the cruciform structure in supercoiled DNA by nicking to strands with the same polarity at sites symmetrically opposed at the junction in the homologous arms and leaves a 5'-terminal phosphate and a 3'-terminal hydroxyl group. {ECO:0000256|HAMAP-Rule:MF_00034}.					COFACTOR: Name=Mg(2+); Xref=ChEBI:CHEBI:18420; Evidence={ECO:0000256|ARBA:ARBA00001946}; ; COFACTOR: Name=Mg(2+); Xref=ChEBI:CHEBI:18420; Evidence={ECO:0000256|HAMAP-Rule:MF_00034}; Note=Binds 1 Mg(2+) ion per subunit. {ECO:0000256|HAMAP-Rule:MF_00034};				0	0	1	0	9	5	0	0	0	0	0	0	0	0	0	0	0	0	0	0	0	0	0	1	0	0	0	0	0
B7LQ29	DNA topoisomerase 3 (EC 5.6.2.1) (DNA topoisomerase III)	Escherichia fergusonii (strain ATCC 35469 / DSM 13698 / CCUG 18766 / IAM 14443 / JCM 21226 / LMG 7866 / NBRC 102419 / NCTC 12128 / CDC 0568-73)	DNA-binding;Isomerase;Magnesium;Metal-binding;Topoisomerase	DNA topological change [GO:0006265]		DNA binding [GO:0003677]; DNA topoisomerase type I (single strand cut, ATP-independent) activity [GO:0003917]; magnesium ion binding [GO:0000287]	METAL 16; /note="Magnesium 1; catalytic"; /evidence="ECO:0000256|HAMAP-Rule:MF_00953"; METAL 112; /note="Magnesium 1; catalytic"; /evidence="ECO:0000256|HAMAP-Rule:MF_00953"; METAL 112; /note="Magnesium 2"; /evidence="ECO:0000256|HAMAP-Rule:MF_00953"; METAL 114; /note="Magnesium 2"; /evidence="ECO:0000256|HAMAP-Rule:MF_00953"			CATALYTIC ACTIVITY: Reaction=ATP-independent breakage of single-stranded DNA, followed by passage and rejoining.; EC=5.6.2.1; Evidence={ECO:0000256|ARBA:ARBA00000213, ECO:0000256|HAMAP-Rule:MF_00953};		FUNCTION: Releases the supercoiling and torsional tension of DNA, which is introduced during the DNA replication and transcription, by transiently cleaving and rejoining one strand of the DNA duplex. Introduces a single-strand break via transesterification at a target site in duplex DNA. The scissile phosphodiester is attacked by the catalytic tyrosine of the enzyme, resulting in the formation of…	ACT_SITE 337; /note="O-(5'-phospho-DNA)-tyrosine intermediate"; /evidence="ECO:0000256|HAMAP-Rule:MF_00953"				COFACTOR: Name=Mg(2+); Xref=ChEBI:CHEBI:18420; Evidence={ECO:0000256|HAMAP-Rule:MF_00953}; Note=Binds two Mg(2+) per subunit. {ECO:0000256|HAMAP-Rule:MF_00953};				11	3	0	0	0	0	0	0	0	0	0	0	0	0	0	0	0	0	0	0	0	0	0	0	0	0	0	0	0
E2E2J9	Exoribonuclease H (EC 2.7.7.49) (EC 3.1.13.2) (EC 3.1.26.13) (Integrase) (Pol polyprotein) (Protease) (Retropepsin) (Reverse transcriptase/ribonuclease H) (Fragment)	Equine infectious anemia virus	Aspartyl protease;Coiled coil;DNA integration;DNA recombination;DNA-binding;Endonuclease;Hydrolase;Metal-binding;Multifunctional enzyme;Nuclease;Nucleotidyltransferase;Protease;RNA-directed DNA polymerase;Transferase;Viral genome integration;Virus entry into host cell;Zinc;Zinc-finger	DNA integration [GO:0015074]; DNA recombination [GO:0006310]; establishment of integrated proviral latency [GO:0075713]; viral entry into host cell [GO:0046718]; viral genome integration into host DNA [GO:0044826]		aspartic-type endopeptidase activity [GO:0004190]; DNA binding [GO:0003677]; exoribonuclease H activity [GO:0004533]; RNA-directed DNA polymerase activity [GO:0003964]; RNA-DNA hybrid ribonuclease activity [GO:0004523]; zinc ion binding [GO:0008270]				CATALYTIC ACTIVITY: Reaction=3'-end directed exonucleolytic cleavage of viral RNA-DNA hybrid.; EC=3.1.13.2; Evidence={ECO:0000256|ARBA:ARBA00000379}; CATALYTIC ACTIVITY: Reaction=Endohydrolysis of RNA in RNA/DNA hybrids. Three different cleavage modes: 1. sequence-specific internal cleavage of RNA. Human immunodeficiency virus type 1 and Moloney murine leukemia virus enzymes prefer to cleave the …	DNA_BIND 1084..1132; /note="Integrase-type"; /evidence="ECO:0000256|PROSITE-ProRule:PRU00506"	FUNCTION: During replicative cycle of retroviruses, the reverse-transcribed viral DNA is integrated into the host chromosome by the viral integrase enzyme. RNase H activity is associated with the reverse transcriptase. {ECO:0000256|ARBA:ARBA00023429}.								Pararnavirae	0	1	3	2	2	6	0	0	0	0	0	0	0	0	0	0	0	0	0	0	0	0	0	0	0	0	0	0	0
E9KUB5	Exoribonuclease H (EC 2.7.7.49) (EC 3.1.13.2) (EC 3.1.26.13) (Integrase) (Pol polyprotein) (Protease) (Retropepsin) (Reverse transcriptase/ribonuclease H) (Fragment)	Equine infectious anemia virus	Aspartyl protease;Coiled coil;DNA integration;DNA recombination;DNA-binding;Endonuclease;Hydrolase;Metal-binding;Multifunctional enzyme;Nuclease;Nucleotidyltransferase;Protease;RNA-directed DNA polymerase;Transferase;Viral genome integration;Virus entry into host cell;Zinc;Zinc-finger	DNA integration [GO:0015074]; DNA recombination [GO:0006310]; establishment of integrated proviral latency [GO:0075713]; viral entry into host cell [GO:0046718]; viral genome integration into host DNA [GO:0044826]		aspartic-type endopeptidase activity [GO:0004190]; DNA binding [GO:0003677]; exoribonuclease H activity [GO:0004533]; RNA-directed DNA polymerase activity [GO:0003964]; RNA-DNA hybrid ribonuclease activity [GO:0004523]; zinc ion binding [GO:0008270]				CATALYTIC ACTIVITY: Reaction=3'-end directed exonucleolytic cleavage of viral RNA-DNA hybrid.; EC=3.1.13.2; Evidence={ECO:0000256|ARBA:ARBA00000379}; CATALYTIC ACTIVITY: Reaction=Endohydrolysis of RNA in RNA/DNA hybrids. Three different cleavage modes: 1. sequence-specific internal cleavage of RNA. Human immunodeficiency virus type 1 and Moloney murine leukemia virus enzymes prefer to cleave the …	DNA_BIND 1084..1132; /note="Integrase-type"; /evidence="ECO:0000256|PROSITE-ProRule:PRU00506"	FUNCTION: During replicative cycle of retroviruses, the reverse-transcribed viral DNA is integrated into the host chromosome by the viral integrase enzyme. RNase H activity is associated with the reverse transcriptase. {ECO:0000256|ARBA:ARBA00023429}.								Pararnavirae	0	0	2	4	5	1	0	0	0	2	0	0	0	0	0	0	0	0	0	0	0	0	0	0	0	0	0	0	0
H5SPN7	Recombination protein RecR	uncultured Acidobacteria bacterium	Coiled coil;DNA damage;DNA recombination;DNA repair;Metal-binding;Zinc;Zinc-finger	DNA recombination [GO:0006310]; DNA repair [GO:0006281]		DNA binding [GO:0003677]; metal ion binding [GO:0046872]						FUNCTION: May play a role in DNA repair. It seems to be involved in an RecBC-independent recombinational process of DNA repair. It may act with RecF and RecO. {ECO:0000256|HAMAP-Rule:MF_00017}.									0	0	0	0	5	9	0	0	0	0	0	0	0	0	0	0	0	0	0	0	0	0	0	0	0	0	0	0	0
R4Y6Z2	Uncharacterized protein	Klebsiella pneumoniae subsp. rhinoscleromatis SB3432	Coiled coil	transposition, DNA-mediated [GO:0006313]		DNA binding [GO:0003677]; transposase activity [GO:0004803]															0	0	0	0	0	0	0	14	0	0	0	0	0	0	0	0	0	0	0	0	0	0	0	0	0	0	0	0	0
M5AL62	Putative transposase	Rhizobium loti (Mesorhizobium loti)	Coiled coil	transposition, DNA-mediated [GO:0006313]		DNA binding [GO:0003677]; transposase activity [GO:0004803]															0	0	0	0	0	0	0	0	3	11	0	0	0	0	0	0	0	0	0	0	0	0	0	0	0	0	0	0	0
C6X2I4	Holliday junction ATP-dependent DNA helicase RuvB (EC 3.6.4.12)	Flavobacteriaceae bacterium (strain 3519-10)	ATP-binding;DNA damage;DNA recombination;DNA repair;Helicase;Hydrolase;Nucleotide-binding;Reference proteome;SOS response	DNA recombination [GO:0006310]; DNA repair [GO:0006281]; SOS response [GO:0009432]		ATP binding [GO:0005524]; DNA binding [GO:0003677]; four-way junction helicase activity [GO:0009378]; hydrolase activity [GO:0016787]		NP_BIND 68..75; /note="ATP"; /evidence="ECO:0000256|HAMAP-Rule:MF_00016"		CATALYTIC ACTIVITY: Reaction=ATP + H2O = ADP + H(+) + phosphate; Xref=Rhea:RHEA:13065, ChEBI:CHEBI:15377, ChEBI:CHEBI:15378, ChEBI:CHEBI:30616, ChEBI:CHEBI:43474, ChEBI:CHEBI:456216; EC=3.6.4.12; Evidence={ECO:0000256|HAMAP-Rule:MF_00016};		FUNCTION: The RuvA-RuvB complex in the presence of ATP renatures cruciform structure in supercoiled DNA with palindromic sequence, indicating that it may promote strand exchange reactions in homologous recombination. RuvAB is a helicase that mediates the Holliday junction migration by localized denaturation and reannealing. {ECO:0000256|HAMAP-Rule:MF_00016}.									11	3	0	0	0	0	0	0	0	0	0	0	0	0	0	0	0	0	0	0	0	0	0	0	1	0	0	0	0
R9KTV5	Uncharacterized protein	Lachnospiraceae bacterium A2	DNA recombination;DNA-binding;Reference proteome	DNA integration [GO:0015074]; DNA recombination [GO:0006310]		DNA binding [GO:0003677]															14	0	0	0	0	0	0	0	0	0	0	0	0	0	0	0	1	0	0	0	0	0	0	0	0	0	0	0	0
C9Y8Z4	Probable family 20 transposase	Curvibacter putative symbiont of Hydra magnipapillata	Coiled coil	transposition, DNA-mediated [GO:0006313]		DNA binding [GO:0003677]; transposase activity [GO:0004803]															5	7	0	0	0	1	0	0	0	0	0	0	0	0	0	0	0	0	0	0	0	0	0	0	0	0	0	0	0
I5CRP7	ATP-dependent DNA helicase RecQ (Fragment)	Paraburkholderia hospita BS001	ATP-binding;Helicase;Hydrolase;Nucleotide-binding	DNA recombination [GO:0006310]		ATP binding [GO:0005524]; helicase activity [GO:0004386]; hydrolase activity [GO:0016787]; nucleic acid binding [GO:0003676]															7	6	0	0	0	0	0	0	0	0	0	0	0	0	0	0	0	0	0	0	0	0	0	0	0	0	0	0	0
N6YH24	Transposase is3/is911 family protein	Thauera sp. 63	Reference proteome	transposition, DNA-mediated [GO:0006313]		sequence-specific DNA binding [GO:0043565]; transposase activity [GO:0004803]															3	0	7	0	4	1	0	0	0	0	3	0	0	0	0	0	0	0	0	0	0	0	0	0	0	0	0	0	0
P15032	Exodeoxyribonuclease 8 (EC 3.1.11.-) (Exodeoxyribonuclease VIII) (EXO VIII)	Escherichia coli (strain K12)	3D-structure;Exonuclease;Hydrolase;Nuclease;Reference proteome			double-stranded DNA 5'-3' exodeoxyribonuclease activity [GO:0051908]; identical protein binding [GO:0042802]						FUNCTION: Is involved in the RecE pathway of recombination. Catalyzes the degradation of double-stranded DNA. Acts progressively in a 5' to 3' direction, releasing 5'-phosphomononucleotides. Has a strong preference for linear duplex substrate DNA and appears to be unable to initiate degradation from single-stranded breaks in DNA.									0	0	2	11	0	0	0	0	0	0	0	0	0	0	0	0	0	0	0	0	0	0	0	0	0	0	0	0	0
P31623	Gag-Pro-Pol polyprotein [Cleaved into: Matrix protein p10; Phosphorylated protein; p12; Capsid protein p27; Nucleocapsid protein-dUTPase (NC-dUTPase) (EC 3.6.1.23); Protease 17 kDa (EC 3.4.23.-); Protease 13 kDa (EC 3.4.23.-); G-patch peptide; Reverse transcriptase/ribonuclease H (RT) (EC 2.7.7.49) (EC 2.7.7.7) (EC 3.1.26.4); Integrase (IN) (EC 2.7.7.-) (EC 3.1.-.-)]	Sheep pulmonary adenomatosis virus (Jaagsiekte sheep retrovirus) (JSRV)	Aspartyl protease;DNA integration;DNA recombination;DNA-binding;DNA-directed DNA polymerase;Endonuclease;Hydrolase;Lipoprotein;Magnesium;Metal-binding;Multifunctional enzyme;Myristate;Nuclease;Nucleotidyltransferase;Protease;RNA-binding;RNA-directed DNA polymerase;Repeat;Ribosomal frameshifting;Transferase;Viral genome integration;Viral matrix protein;Viral nucleoprotein;Virion;Virus entry into h…	DNA integration [GO:0015074]; DNA recombination [GO:0006310]; establishment of integrated proviral latency [GO:0075713]; viral entry into host cell [GO:0046718]; viral genome integration into host DNA [GO:0044826]	viral nucleocapsid [GO:0019013]	aspartic-type endopeptidase activity [GO:0004190]; DNA binding [GO:0003677]; DNA-directed DNA polymerase activity [GO:0003887]; dUTP diphosphatase activity [GO:0004170]; RNA binding [GO:0003723]; RNA-directed DNA polymerase activity [GO:0003964]; RNA-DNA hybrid ribonuclease activity [GO:0004523]; structural constituent of virion [GO:0039660]; zinc ion binding [GO:0008270]	METAL 976; /note="Magnesium; catalytic; for reverse transcriptase activity"; /evidence="ECO:0000255|PROSITE-ProRule:PRU00405"; METAL 1051; /note="Magnesium; catalytic; for reverse transcriptase activity"; /evidence="ECO:0000255|PROSITE-ProRule:PRU00405"; METAL 1052; /note="Magnesium; catalytic; for reverse transcriptase activity"; /evidence="ECO:0000255|PROSITE-ProRule:PRU00405"; METAL 1322; /not…			CATALYTIC ACTIVITY: Reaction=a 2'-deoxyribonucleoside 5'-triphosphate + DNA(n) = diphosphate + DNA(n+1); Xref=Rhea:RHEA:22508, Rhea:RHEA-COMP:11130, Rhea:RHEA-COMP:11131, ChEBI:CHEBI:33019, ChEBI:CHEBI:61560, ChEBI:CHEBI:83828; EC=2.7.7.49; Evidence={ECO:0000255|PROSITE-ProRule:PRU00405}; CATALYTIC ACTIVITY: Reaction=a 2'-deoxyribonucleoside 5'-triphosphate + DNA(n) = diphosphate + DNA(n+1); Xref…	DNA_BIND 1665..1714; /note="Integrase-type"; /evidence="ECO:0000255|PROSITE-ProRule:PRU00506"	FUNCTION: [Matrix protein p10]: Matrix protein. {ECO:0000250|UniProtKB:P07572}.; FUNCTION: Nucleocapsid protein p14: Nucleocapsid protein. {ECO:0000250|UniProtKB:P07572}.; FUNCTION: [Capsid protein p27]: Capsid protein. {ECO:0000250|UniProtKB:P07572}.; FUNCTION: [Protease 17 kDa]: The aspartyl protease mediates proteolytic cleavages of Gag and Gag-Pol polyproteins during or shortly after the rele…	ACT_SITE 739; /note="Protease; shared with dimeric partner"; /evidence="ECO:0000255|PROSITE-ProRule:PRU00275"				COFACTOR: Name=Mg(2+); Xref=ChEBI:CHEBI:18420; Evidence={ECO:0000255|PROSITE-ProRule:PRU00405}; Note=The RT polymerase active site binds 2 magnesium ions. {ECO:0000255|PROSITE-ProRule:PRU00405};			Pararnavirae	0	0	3	7	1	1	0	1	0	0	0	0	0	0	0	0	0	0	0	0	0	0	0	0	0	0	0	0	0
O88162	Putative IS3-like transposase	Rhizobium radiobacter (Agrobacterium tumefaciens) (Agrobacterium radiobacter)	Plasmid	DNA integration [GO:0015074]; transposition [GO:0032196]		nucleic acid binding [GO:0003676]															0	0	0	0	0	13	0	0	0	0	0	0	0	0	0	0	0	0	0	0	0	0	0	0	0	0	0	0	0
X6FCG0	Integrase	Mesorhizobium sp. L48C026A00	DNA recombination	DNA integration [GO:0015074]; DNA recombination [GO:0006310]		DNA binding [GO:0003677]															0	0	0	0	0	13	0	0	0	0	0	0	0	0	0	0	0	0	0	0	0	0	0	0	0	0	0	0	0
C7LVF8	RecBCD enzyme subunit RecC (EC 3.1.11.5) (Exonuclease V subunit RecC) (ExoV subunit RecC) (Helicase/nuclease RecBCD subunit RecC)	Desulfomicrobium baculatum (strain DSM 4028 / VKM B-1378 / X) (Desulfovibrio baculatus)	ATP-binding;DNA damage;DNA repair;DNA-binding;Exonuclease;Helicase;Hydrolase;Nuclease;Nucleotide-binding;Reference proteome	double-strand break repair via homologous recombination [GO:0000724]	exodeoxyribonuclease V complex [GO:0009338]	ATP binding [GO:0005524]; DNA binding [GO:0003677]; DNA helicase activity [GO:0003678]; exodeoxyribonuclease V activity [GO:0008854]				CATALYTIC ACTIVITY: Reaction=Exonucleolytic cleavage (in the presence of ATP) in either 5'- to 3'- or 3'- to 5'-direction to yield 5'-phosphooligonucleotides.; EC=3.1.11.5; Evidence={ECO:0000256|HAMAP-Rule:MF_01486};		FUNCTION: A helicase/nuclease that prepares dsDNA breaks (DSB) for recombinational DNA repair. Binds to DSBs and unwinds DNA via a highly rapid and processive ATP-dependent bidirectional helicase activity. Unwinds dsDNA until it encounters a Chi (crossover hotspot instigator) sequence from the 3' direction. Cuts ssDNA a few nucleotides 3' to the Chi site. The properties and activities of the enzy…									0	0	13	0	0	0	0	0	0	0	0	0	1	0	0	0	0	0	0	0	0	0	0	0	0	0	0	0	0
G4E4P4	Transposase IS4 family protein	Thiorhodospira sibirica ATCC 700588	Reference proteome;Transposable element;Transposition	transposition, DNA-mediated [GO:0006313]		DNA binding [GO:0003677]; transposase activity [GO:0004803]						FUNCTION: Involved in the transposition of the insertion sequence IS5. {ECO:0000256|ARBA:ARBA00003544}.									1	4	3	4	0	0	0	0	0	0	0	0	0	0	0	0	0	0	0	0	0	0	0	0	0	0	0	0	0
U5DAS0	ATP-dependent DNA helicase, RecQ family (EC 3.6.4.12)	Rubidibacter lacunae KORDI 51-2	ATP-binding;Helicase;Hydrolase;Nucleotide-binding;Reference proteome	DNA recombination [GO:0006310]		ATP binding [GO:0005524]; DNA helicase activity [GO:0003678]; hydrolase activity [GO:0016787]; nucleic acid binding [GO:0003676]															4	4	0	0	1	1	0	1	0	1	0	0	0	0	0	0	0	0	0	0	0	0	0	0	0	0	0	0	0
W7X991	ATP synthase subunit alpha (EC 7.1.2.2) (ATP synthase F1 sector subunit alpha) (F-ATPase subunit alpha)	Hydrogenophaga sp. T4	ATP synthesis;ATP-binding;CF(1);Cell membrane;Hydrogen ion transport;Hydrolase;Ion transport;Membrane;Nucleotide-binding;Reference proteome;Translocase;Transport		plasma membrane [GO:0005886]; proton-transporting ATP synthase complex, catalytic core F(1) [GO:0045261]	ATP binding [GO:0005524]; hydrolase activity [GO:0016787]; proton-transporting ATPase activity, rotational mechanism [GO:0046961]; proton-transporting ATP synthase activity, rotational mechanism [GO:0046933]		NP_BIND 174..181; /note="ATP"; /evidence="ECO:0000256|HAMAP-Rule:MF_01346"		CATALYTIC ACTIVITY: Reaction=ATP + 4 H(+)(in) + H2O = ADP + 5 H(+)(out) + phosphate; Xref=Rhea:RHEA:57720, ChEBI:CHEBI:15377, ChEBI:CHEBI:15378, ChEBI:CHEBI:30616, ChEBI:CHEBI:43474, ChEBI:CHEBI:456216; EC=7.1.2.2; Evidence={ECO:0000256|HAMAP-Rule:MF_01346};		FUNCTION: Produces ATP from ADP in the presence of a proton gradient across the membrane. The alpha chain is a regulatory subunit. {ECO:0000256|ARBA:ARBA00003784, ECO:0000256|HAMAP-Rule:MF_01346}.									5	9	0	0	0	0	0	0	0	0	0	0	0	1	0	0	0	0	0	0	0	0	0	0	2	0	0	0	0
E9KU79	Exoribonuclease H (EC 2.7.7.49) (EC 3.1.13.2) (EC 3.1.26.13) (Integrase) (Pol polyprotein) (Protease) (Retropepsin) (Reverse transcriptase/ribonuclease H) (Fragment)	Equine infectious anemia virus	Aspartyl protease;Coiled coil;DNA integration;DNA recombination;DNA-binding;Endonuclease;Hydrolase;Metal-binding;Multifunctional enzyme;Nuclease;Nucleotidyltransferase;Protease;RNA-directed DNA polymerase;Transferase;Viral genome integration;Virus entry into host cell;Zinc;Zinc-finger	DNA integration [GO:0015074]; DNA recombination [GO:0006310]; establishment of integrated proviral latency [GO:0075713]; viral entry into host cell [GO:0046718]; viral genome integration into host DNA [GO:0044826]		aspartic-type endopeptidase activity [GO:0004190]; DNA binding [GO:0003677]; exoribonuclease H activity [GO:0004533]; RNA-directed DNA polymerase activity [GO:0003964]; RNA-DNA hybrid ribonuclease activity [GO:0004523]; zinc ion binding [GO:0008270]				CATALYTIC ACTIVITY: Reaction=3'-end directed exonucleolytic cleavage of viral RNA-DNA hybrid.; EC=3.1.13.2; Evidence={ECO:0000256|ARBA:ARBA00000379}; CATALYTIC ACTIVITY: Reaction=Endohydrolysis of RNA in RNA/DNA hybrids. Three different cleavage modes: 1. sequence-specific internal cleavage of RNA. Human immunodeficiency virus type 1 and Moloney murine leukemia virus enzymes prefer to cleave the …	DNA_BIND 1083..1131; /note="Integrase-type"; /evidence="ECO:0000256|PROSITE-ProRule:PRU00506"	FUNCTION: During replicative cycle of retroviruses, the reverse-transcribed viral DNA is integrated into the host chromosome by the viral integrase enzyme. RNase H activity is associated with the reverse transcriptase. {ECO:0000256|ARBA:ARBA00023429}.								Pararnavirae	0	0	4	1	6	1	0	0	0	0	0	0	0	0	0	0	0	0	0	0	0	0	0	0	0	0	0	0	0
K2K3B7	ATP-dependent DNA helicase RecG (EC 3.6.4.12)	Gallaecimonas xiamenensis 3-C-1	ATP-binding;DNA damage;DNA recombination;DNA repair;Helicase;Hydrolase;Nucleotide-binding;Reference proteome	DNA recombination [GO:0006310]; DNA repair [GO:0006281]		ATP binding [GO:0005524]; DNA helicase activity [GO:0003678]; hydrolase activity [GO:0016787]; nucleic acid binding [GO:0003676]				CATALYTIC ACTIVITY: Reaction=ATP + H2O = ADP + H(+) + phosphate; Xref=Rhea:RHEA:13065, ChEBI:CHEBI:15377, ChEBI:CHEBI:15378, ChEBI:CHEBI:30616, ChEBI:CHEBI:43474, ChEBI:CHEBI:456216; EC=3.6.4.12; Evidence={ECO:0000256|ARBA:ARBA00001665, ECO:0000256|RuleBase:RU363016};		FUNCTION: Critical role in recombination and DNA repair. Helps process Holliday junction intermediates to mature products by catalyzing branch migration. Has a DNA unwinding activity characteristic of a DNA helicase with a 3'- to 5'- polarity. Unwinds branched duplex DNA (Y-DNA). {ECO:0000256|RuleBase:RU363016}.									0	0	12	0	0	0	0	0	0	0	0	0	0	0	0	0	0	0	0	0	0	0	0	0	0	0	0	0	0
L7M8P7	DNA repair protein RAD51 homolog	Rhipicephalus pulchellus (Yellow backed tick) (Dermacentor pulchellus)	ATP-binding;DNA damage;DNA recombination;DNA repair;DNA-binding;Nucleotide-binding;Nucleus	double-strand break repair via homologous recombination [GO:0000724]; mitotic recombination-dependent replication fork processing [GO:1990426]	nucleus [GO:0005634]	ATPase activity, acting on DNA [GO:0008094]; ATP binding [GO:0005524]; double-stranded DNA binding [GO:0003690]; recombinase activity [GO:0000150]; single-stranded DNA binding [GO:0003697]						FUNCTION: Binds to single and double-stranded DNA and exhibits DNA-dependent ATPase activity. Underwinds duplex DNA. {ECO:0000256|RuleBase:RU364139}.								Metazoa	0	0	6	6	0	0	0	0	0	0	0	0	0	0	0	0	0	0	0	0	0	0	0	0	0	0	0	0	0
W4KPC9	Uncharacterized protein	Heterobasidion irregulare (strain TC 32-1)	ATP-binding;Nucleotide-binding;Reference proteome	double-strand break repair involved in meiotic recombination [GO:1990918]; double-strand break repair via homologous recombination [GO:0000724]; interstrand cross-link repair [GO:0036297]; mating type switching [GO:0007533]; meiotic strand invasion [GO:0000708]; mitotic recombination [GO:0006312]; mitotic recombination-dependent replication fork processing [GO:1990426]; protein homooligomerizatio…	chromosome, centromeric region [GO:0000775]; nucleus [GO:0005634]; site of double-strand break [GO:0035861]	ATPase activity, acting on DNA [GO:0008094]; ATP binding [GO:0005524]; double-stranded DNA binding [GO:0003690]; identical protein binding [GO:0042802]; recombinase activity [GO:0000150]; single-stranded DNA binding [GO:0003697]; Swi5-Sfr1 complex binding [GO:1905334]														Fungi	0	0	4	8	0	0	0	0	0	0	0	0	0	0	0	0	0	0	0	0	0	0	0	0	0	0	0	0	0
C9DI71	Exoribonuclease H (EC 2.7.7.49) (EC 3.1.13.2) (EC 3.1.26.13) (Integrase) (Protease) (Retropepsin) (Reverse transcriptase/ribonuclease H) (Fragment)	Caprine arthritis encephalitis virus (CAEV)	Aspartyl protease;DNA integration;DNA recombination;DNA-binding;Endonuclease;Hydrolase;Metal-binding;Multifunctional enzyme;Nuclease;Nucleotidyltransferase;Protease;RNA-directed DNA polymerase;Reference proteome;Transferase;Viral genome integration;Virus entry into host cell;Zinc;Zinc-finger	DNA integration [GO:0015074]; DNA recombination [GO:0006310]; establishment of integrated proviral latency [GO:0075713]; viral entry into host cell [GO:0046718]; viral genome integration into host DNA [GO:0044826]		aspartic-type endopeptidase activity [GO:0004190]; DNA binding [GO:0003677]; exoribonuclease H activity [GO:0004533]; RNA-directed DNA polymerase activity [GO:0003964]; RNA-DNA hybrid ribonuclease activity [GO:0004523]; zinc ion binding [GO:0008270]				CATALYTIC ACTIVITY: Reaction=3'-end directed exonucleolytic cleavage of viral RNA-DNA hybrid.; EC=3.1.13.2; Evidence={ECO:0000256|ARBA:ARBA00000379};	DNA_BIND 924..976; /note="Integrase-type"; /evidence="ECO:0000256|PROSITE-ProRule:PRU00506"									Pararnavirae	0	0	0	10	0	1	0	0	0	1	0	0	0	0	0	0	0	0	0	0	0	0	0	0	0	0	0	0	0
T2DPD7	Cell wall-associated hydrolase	Phaseolus vulgaris (Kidney bean) (French bean)	Hydrolase			hydrolase activity [GO:0016787]														Viridiplantae	0	0	0	10	4	0	0	0	0	0	0	0	0	1	0	0	0	0	0	0	1	0	0	1	0	0	0	0	0
G9P0F1	Uncharacterized protein	Hypocrea atroviridis (strain ATCC 20476 / IMI 206040) (Trichoderma atroviride)	Reference proteome	regulation of transcription, DNA-templated [GO:0006355]																Fungi	0	0	0	0	12	0	0	0	0	0	0	0	0	0	0	0	0	0	0	0	0	0	0	0	0	0	0	0	0
H0JUC3	Transposase	Rhodococcus pyridinivorans AK37	Coiled coil;Transposable element	transposition, DNA-mediated [GO:0006313]		DNA binding [GO:0003677]; transposase activity [GO:0004803]															0	0	0	0	1	11	0	0	0	0	0	0	0	0	0	0	0	0	0	0	0	0	0	0	0	0	0	0	0
B4FYB2	Helicase ATP-binding domain-containing protein	Zea mays (Maize)		DNA recombination [GO:0006310]		ATP binding [GO:0005524]; helicase activity [GO:0004386]; nucleic acid binding [GO:0003676]														Viridiplantae	0	0	0	0	0	0	0	14	0	0	0	0	0	0	0	0	1	0	1	0	1	0	0	0	0	0	1	0	0
A9VD11	Phosphoinositide phospholipase C (EC 3.1.4.11)	Monosiga brevicollis (Choanoflagellate)	Hydrolase;Lipid degradation;Lipid metabolism;Membrane;Reference proteome;Transmembrane;Transmembrane helix	intracellular signal transduction [GO:0035556]; lipid catabolic process [GO:0016042]	integral component of membrane [GO:0016021]	phosphatidylinositol phospholipase C activity [GO:0004435]				CATALYTIC ACTIVITY: Reaction=a 1,2-diacyl-sn-glycero-3-phospho-(1D-myo-inositol-4,5-bisphosphate) + H2O = 1D-myo-inositol 1,4,5-trisphosphate + a 1,2-diacyl-sn-glycerol + H(+); Xref=Rhea:RHEA:33179, ChEBI:CHEBI:15377, ChEBI:CHEBI:15378, ChEBI:CHEBI:17815, ChEBI:CHEBI:58456, ChEBI:CHEBI:203600; EC=3.1.4.11; Evidence={ECO:0000256|RuleBase:RU361133};											16	0	1	0	0	0	4	34	0	0	9	0	0	0	0	0	5	5	16	2	18	1	8	0	1	0	0	0	0
V8I9H9	Integrase	Streptococcus mitis 27/7	DNA integration;DNA recombination;DNA-binding	DNA integration [GO:0015074]; DNA recombination [GO:0006310]		DNA binding [GO:0003677]															4	0	4	0	6	0	0	0	0	0	1	0	0	3	0	0	0	0	0	0	0	0	0	0	0	0	0	0	0
B0FQY1	Protease (Retropepsin) (Fragment)	Human immunodeficiency virus 1	Aspartyl protease;DNA integration;DNA recombination;DNA-binding;Endonuclease;Hydrolase;Metal-binding;Nuclease;Nucleotidyltransferase;Protease;RNA-directed DNA polymerase;Transferase;Viral genome integration;Virus entry into host cell;Zinc;Zinc-finger	DNA recombination [GO:0006310]; establishment of integrated proviral latency [GO:0075713]; viral entry into host cell [GO:0046718]; viral genome integration into host DNA [GO:0044826]		aspartic-type endopeptidase activity [GO:0004190]; DNA binding [GO:0003677]; endonuclease activity [GO:0004519]; metal ion binding [GO:0046872]; RNA-directed DNA polymerase activity [GO:0003964]														Pararnavirae	0	0	1	5	2	4	0	0	0	0	1	0	0	0	0	0	0	0	0	0	0	0	0	0	0	0	0	0	0
P75804	Aldose sugar dehydrogenase YliI (Asd) (EC 1.1.5.-) (Soluble aldose sugar dehydrogenase YliI)	Escherichia coli (strain K12)	3D-structure;Calcium;Cell outer membrane;Membrane;Metal-binding;Oxidoreductase;PQQ;Reference proteome;Signal		cell outer membrane [GO:0009279]; outer membrane-bounded periplasmic space [GO:0030288]	calcium ion binding [GO:0005509]; oxidoreductase activity, acting on the CH-OH group of donors, quinone or similar compound as acceptor [GO:0016901]; pyrroloquinoline quinone binding [GO:0070968]	METAL 240; /note="Calcium"; /evidence="ECO:0000269|PubMed:16864586"; METAL 250; /note="Calcium; via carbonyl oxygen"; /evidence="ECO:0000269|PubMed:16864586"					FUNCTION: Aldose sugar dehydrogenase with broad substrate specificity. The physiological substrate is unknown. Can oxidize glucose to gluconolactone. Can also utilize D-arabinose, L-arabinose and 2-deoxy-glucose. Has higher activity towards oligomeric sugars, such as maltose, maltotriose or cellobiose. It may function to input sugar-derived electrons into the respiratory network. {ECO:0000269|Pub…	ACT_SITE 147; /note="Proton acceptor"; /evidence="ECO:0000250"		BINDING 82; /note="PQQ"; /evidence="ECO:0000269|PubMed:16864586"; BINDING 261; /note="PQQ"; /evidence="ECO:0000269|PubMed:16864586"		COFACTOR: Name=Ca(2+); Xref=ChEBI:CHEBI:29108; Evidence={ECO:0000269|PubMed:16864586}; Note=Binds 2 calcium ions per monomer. {ECO:0000269|PubMed:16864586}; COFACTOR: Name=pyrroloquinoline quinone; Xref=ChEBI:CHEBI:58442;				0	0	0	0	3	9	0	0	0	0	0	0	0	0	0	0	0	0	0	0	0	0	0	1	0	0	0	0	0
P46100	Transcriptional regulator ATRX (EC 3.6.4.12) (ATP-dependent helicase ATRX) (X-linked helicase II) (X-linked nuclear protein) (XNP) (Znf-HX)	Homo sapiens (Human)	3D-structure;ATP-binding;Acetylation;Alternative splicing;Chromatin regulator;Chromosome;DNA damage;DNA repair;DNA-binding;Disease variant;Helicase;Hydrolase;Isopeptide bond;Mental retardation;Metal-binding;Methylation;Nucleotide-binding;Nucleus;Phosphoprotein;Reference proteome;Telomere;Transcription;Transcription regulation;Ubl conjugation;Zinc;Zinc-finger	cellular response to hydroxyurea [GO:0072711]; chromatin remodeling [GO:0006338]; chromosome organization involved in meiotic cell cycle [GO:0070192]; DNA damage response, signal transduction by p53 class mediator [GO:0030330]; DNA methylation [GO:0006306]; DNA repair [GO:0006281]; DNA replication-independent nucleosome assembly [GO:0006336]; forebrain development [GO:0030900]; meiotic spindle or…	chromosome, subtelomeric region [GO:0099115]; chromosome, telomeric region [GO:0000781]; condensed chromosome, centromeric region [GO:0000779]; heterochromatin [GO:0000792]; nuclear body [GO:0016604]; nuclear chromosome [GO:0000228]; nucleoplasm [GO:0005654]; nucleus [GO:0005634]; pericentric heterochromatin [GO:0005721]; PML body [GO:0016605]	ATP binding [GO:0005524]; chromatin binding [GO:0003682]; chromo shadow domain binding [GO:0070087]; DNA binding [GO:0003677]; DNA helicase activity [GO:0003678]; DNA translocase activity [GO:0015616]; histone binding [GO:0042393]; metal ion binding [GO:0046872]; methylated histone binding [GO:0035064]; nucleosome-dependent ATPase activity [GO:0070615]		NP_BIND 1594..1601; /note="ATP"; /evidence="ECO:0000255|PROSITE-ProRule:PRU00541"		CATALYTIC ACTIVITY: Reaction=ATP + H2O = ADP + H(+) + phosphate; Xref=Rhea:RHEA:13065, ChEBI:CHEBI:15377, ChEBI:CHEBI:15378, ChEBI:CHEBI:30616, ChEBI:CHEBI:43474, ChEBI:CHEBI:456216; EC=3.6.4.12;		FUNCTION: Involved in transcriptional regulation and chromatin remodeling. Facilitates DNA replication in multiple cellular environments and is required for efficient replication of a subset of genomic loci. Binds to DNA tandem repeat sequences in both telomeres and euchromatin and in vitro binds DNA quadruplex structures. May help stabilizing G-rich regions into regular chromatin structures by r…							DISEASE: Alpha-thalassemia mental retardation syndrome, X-linked (ATRX) [MIM:301040]: A disorder characterized by severe psychomotor retardation, facial dysmorphism, urogenital abnormalities, and alpha-thalassemia. An essential phenotypic trait are hemoglobin H erythrocyte inclusions. {ECO:0000269|PubMed:10204841, ECO:0000269|PubMed:10417298, ECO:0000269|PubMed:10660327, ECO:0000269|PubMed:109955…	Metazoa	0	0	0	0	0	0	0	0	0	14	1	3	0	0	0	0	0	0	0	0	0	0	0	0	0	0	1	0	0
A1TJ39	ATP synthase subunit alpha (EC 7.1.2.2) (ATP synthase F1 sector subunit alpha) (F-ATPase subunit alpha)	Acidovorax citrulli (strain AAC00-1) (Acidovorax avenae subsp. citrulli)	ATP synthesis;ATP-binding;CF(1);Cell inner membrane;Cell membrane;Hydrogen ion transport;Ion transport;Membrane;Nucleotide-binding;Reference proteome;Translocase;Transport		plasma membrane [GO:0005886]; proton-transporting ATP synthase complex, catalytic core F(1) [GO:0045261]	ATP binding [GO:0005524]; proton-transporting ATPase activity, rotational mechanism [GO:0046961]; proton-transporting ATP synthase activity, rotational mechanism [GO:0046933]		NP_BIND 174..181; /note="ATP"; /evidence="ECO:0000255|HAMAP-Rule:MF_01346"		CATALYTIC ACTIVITY: Reaction=ATP + 4 H(+)(in) + H2O = ADP + 5 H(+)(out) + phosphate; Xref=Rhea:RHEA:57720, ChEBI:CHEBI:15377, ChEBI:CHEBI:15378, ChEBI:CHEBI:30616, ChEBI:CHEBI:43474, ChEBI:CHEBI:456216; EC=7.1.2.2; Evidence={ECO:0000255|HAMAP-Rule:MF_01346};		FUNCTION: Produces ATP from ADP in the presence of a proton gradient across the membrane. The alpha chain is a regulatory subunit. {ECO:0000255|HAMAP-Rule:MF_01346}.									12	2	0	0	0	0	0	1	0	0	0	0	0	0	0	0	0	0	0	0	0	0	0	5	1	0	0	0	0
I0HT35	Transposon Tn2501 resolvase TnpR	Rubrivivax gelatinosus (strain NBRC 100245 / IL144)	DNA integration;DNA recombination;DNA-binding;Reference proteome	DNA integration [GO:0015074]		DNA binding [GO:0003677]; recombinase activity [GO:0000150]							ACT_SITE 13; /note="O-(5'-phospho-DNA)-serine intermediate"; /evidence="ECO:0000256|PIRSR:PIRSR606118-50, ECO:0000256|PROSITE-ProRule:PRU10137"								1	10	0	0	0	0	0	0	0	0	0	0	0	0	0	0	0	0	0	0	0	0	0	0	0	0	0	0	0
J3CID1	Transposase, IS5 family	Variovorax sp. CF313	Transposable element;Transposition	transposition, DNA-mediated [GO:0006313]		DNA binding [GO:0003677]; transposase activity [GO:0004803]						FUNCTION: Involved in the transposition of the insertion sequence IS5. {ECO:0000256|ARBA:ARBA00003544}.									3	0	5	0	2	1	0	0	0	0	0	0	0	0	0	0	0	0	0	0	0	0	0	0	0	0	0	0	0
L0H097	Transposase	Thioflavicoccus mobilis 8321	Coiled coil;Reference proteome;Transposable element	transposition, DNA-mediated [GO:0006313]		DNA binding [GO:0003677]; transposase activity [GO:0004803]															11	0	0	0	0	0	0	0	0	0	0	0	0	0	0	0	0	0	0	0	0	0	0	0	0	0	0	0	0
A2SE27	TIS1021-transposase protein	Methylibium petroleiphilum (strain ATCC BAA-1232 / LMG 22953 / PM1)	Reference proteome;Transposable element;Transposition	transposition, DNA-mediated [GO:0006313]		DNA binding [GO:0003677]; transposase activity [GO:0004803]						FUNCTION: Involved in the transposition of the insertion sequence IS5. {ECO:0000256|ARBA:ARBA00003544}.									0	0	4	7	0	0	0	0	0	0	0	0	0	0	0	0	0	0	0	0	0	0	0	0	0	0	0	0	0
K8RIA7	Deleted.																				0	0	4	6	0	0	0	0	0	1	0	0	0	0	0	0	0	0	0	0	0	0	0	0	0	0	0	0	0
W7WX90	Transposase IS116/IS110/IS902 family protein	Hydrogenophaga sp. T4	Reference proteome	transposition, DNA-mediated [GO:0006313]		DNA binding [GO:0003677]; transposase activity [GO:0004803]															0	0	4	7	0	0	0	0	0	0	0	0	0	0	0	0	0	0	0	0	0	0	0	0	0	0	0	0	0
E6V3A9	Transposase IS116/IS110/IS902 family protein	Variovorax paradoxus (strain EPS)		transposition, DNA-mediated [GO:0006313]		DNA binding [GO:0003677]; transposase activity [GO:0004803]															0	0	0	10	0	1	0	0	0	0	0	0	0	0	0	0	0	0	0	0	0	0	0	0	0	0	0	0	0
Q6FQK4	DNA repair protein RAD51 homolog	Candida glabrata (strain ATCC 2001 / CBS 138 / JCM 3761 / NBRC 0622 / NRRL Y-65) (Yeast) (Torulopsis glabrata)	ATP-binding;DNA damage;DNA recombination;DNA repair;DNA-binding;Nucleotide-binding;Nucleus;Reference proteome	double-strand break repair via homologous recombination [GO:0000724]; heteroduplex formation [GO:0030491]; meiotic joint molecule formation [GO:0000709]; mitochondrial DNA repair [GO:0043504]; mitotic recombination-dependent replication fork processing [GO:1990426]; nucleotide-excision repair [GO:0006289]; strand invasion [GO:0042148]; telomere maintenance via recombination [GO:0000722]	condensed nuclear chromosome [GO:0000794]; mitochondrial matrix [GO:0005759]	ATPase activity, acting on DNA [GO:0008094]; ATP binding [GO:0005524]; double-stranded DNA binding [GO:0003690]; identical protein binding [GO:0042802]; recombinase activity [GO:0000150]; single-stranded DNA binding [GO:0003697]						FUNCTION: Required both for recombination and for the repair of DNA damage caused by X-rays. {ECO:0000256|RuleBase:RU364139}.								Fungi	0	0	0	11	0	0	0	0	0	0	0	0	0	0	0	0	0	0	0	0	0	0	0	0	0	0	0	0	0
M5U5S6	Plasmid pRiA4b ORF-3-like protein	Rhodopirellula sallentina SM41	Reference proteome			serine-type endopeptidase activity [GO:0004252]															0	0	0	0	1	10	0	0	0	0	0	0	0	0	0	0	0	0	0	0	0	0	0	0	0	0	0	0	0
Q13P88	Uncharacterized protein	Paraburkholderia xenovorans (strain LB400)	Reference proteome	transposition, DNA-mediated [GO:0006313]		sequence-specific DNA binding [GO:0043565]; transposase activity [GO:0004803]															0	0	0	0	11	0	0	0	0	0	0	0	0	0	0	0	0	0	0	0	0	0	0	0	0	0	0	0	0
Q8SA93	Putative polyprotein	Zea mays (Maize)	Coiled coil;Membrane;Transmembrane;Transmembrane helix	DNA integration [GO:0015074]	integral component of membrane [GO:0016021]	nucleic acid binding [GO:0003676]														Viridiplantae	0	0	0	0	0	0	11	0	0	0	0	0	0	0	0	0	0	0	0	0	0	0	0	0	0	0	0	0	0
Q1A1A6	Forkhead box protein G1 (FoxG1)	Cebus capucinus (White-faced sapajou)	DNA-binding;Developmental protein;Nucleus;Proto-oncogene;Transcription;Transcription regulation	multicellular organism development [GO:0007275]	nucleus [GO:0005634]	DNA-binding transcription factor activity [GO:0003700]; sequence-specific DNA binding [GO:0043565]					DNA_BIND 181..275; /note="Fork-head"; /evidence="ECO:0000255|PROSITE-ProRule:PRU00089"	FUNCTION: Transcription repression factor which plays an important role in the establishment of the regional subdivision of the developing brain and in the development of the telencephalon. {ECO:0000250|UniProtKB:P55316}.								Metazoa	0	0	0	0	0	0	0	11	0	0	0	0	0	0	0	0	0	0	0	0	0	0	0	0	0	0	0	0	0
A9UPZ0	Annexin	Monosiga brevicollis (Choanoflagellate)	Annexin;Calcium;Calcium/phospholipid-binding;Reference proteome;Repeat		cytoplasm [GO:0005737]	calcium-dependent phospholipid binding [GO:0005544]; calcium ion binding [GO:0005509]															7	0	4	0	1	0	20	11	0	0	12	0	1	0	0	0	6	2	9	2	7	2	5	1	1	0	1	0	0
A1VIV0	ATP synthase subunit alpha 1 (EC 7.1.2.2) (ATP synthase F1 sector subunit alpha 1) (F-ATPase subunit alpha 1)	Polaromonas naphthalenivorans (strain CJ2)	ATP synthesis;ATP-binding;CF(1);Cell inner membrane;Cell membrane;Hydrogen ion transport;Ion transport;Membrane;Nucleotide-binding;Reference proteome;Translocase;Transport		plasma membrane [GO:0005886]; proton-transporting ATP synthase complex, catalytic core F(1) [GO:0045261]	ATP binding [GO:0005524]; proton-transporting ATPase activity, rotational mechanism [GO:0046961]; proton-transporting ATP synthase activity, rotational mechanism [GO:0046933]		NP_BIND 174..181; /note="ATP"; /evidence="ECO:0000255|HAMAP-Rule:MF_01346"		CATALYTIC ACTIVITY: Reaction=ATP + 4 H(+)(in) + H2O = ADP + 5 H(+)(out) + phosphate; Xref=Rhea:RHEA:57720, ChEBI:CHEBI:15377, ChEBI:CHEBI:15378, ChEBI:CHEBI:30616, ChEBI:CHEBI:43474, ChEBI:CHEBI:456216; EC=7.1.2.2; Evidence={ECO:0000255|HAMAP-Rule:MF_01346};		FUNCTION: Produces ATP from ADP in the presence of a proton gradient across the membrane. The alpha chain is a regulatory subunit. {ECO:0000255|HAMAP-Rule:MF_01346}.									4	9	0	0	0	0	0	0	0	0	0	0	0	0	0	0	0	0	0	0	0	1	0	2	1	0	0	3	0
Q3S4B9	Putative transposase (Transposase IS116/IS110/IS902 family protein)	Polaromonas naphthalenivorans (strain CJ2)	Coiled coil;Reference proteome	transposition, DNA-mediated [GO:0006313]		DNA binding [GO:0003677]; transposase activity [GO:0004803]															2	11	0	0	0	0	0	0	0	0	0	0	0	0	0	0	0	0	0	0	0	0	0	4	0	0	0	0	0
P28917	H repeat-associated putative transposase YdcC (ORF-H)	Escherichia coli (strain K12)	Reference proteome	transposition, DNA-mediated [GO:0006313]		DNA binding [GO:0003677]; transposase activity [GO:0004803]															0	0	1	10	0	0	0	0	0	0	0	0	0	0	0	0	0	0	0	0	0	0	0	1	0	0	0	0	0
A0JX93	Recombination protein MgsA	Arthrobacter sp. (strain FB24)	Reference proteome	DNA replication [GO:0006260]		ATPase activity [GO:0016887]; ATP binding [GO:0005524]; DNA binding [GO:0003677]															10	0	0	0	0	0	0	0	0	0	0	0	0	0	0	0	0	0	0	0	0	0	0	0	0	0	0	0	0
K6WNP9	Putative recombinase	Gordonia rhizosphera NBRC 16068	DNA recombination;DNA-binding;Reference proteome	DNA integration [GO:0015074]; DNA recombination [GO:0006310]		DNA binding [GO:0003677]															10	0	0	0	0	0	0	0	0	0	0	0	0	0	0	0	0	0	0	0	0	0	0	0	0	0	0	0	0
P0CX57	Transposon Ty1-A Gag polyprotein (Gag-p49) (Transposon Ty1 protein A) (TY1A) (TYA) (p58) [Cleaved into: Capsid protein (CA) (Gag-p45) (p54); Gag-p4]	Saccharomyces cerevisiae (strain ATCC 204508 / S288c) (Baker's yeast)	Cytoplasm;Phosphoprotein;RNA-binding;Reference proteome;Transposable element	transposition, RNA-mediated [GO:0032197]	cytoplasm [GO:0005737]; retrotransposon nucleocapsid [GO:0000943]	RNA binding [GO:0003723]						FUNCTION: Capsid protein (CA) is the structural component of the virus-like particle (VLP), forming the shell that encapsulates the retrotransposons dimeric RNA genome. The particles are assembled from trimer-clustered units and there are holes in the capsid shells that allow for the diffusion of macromolecules. CA has also nucleocapsid-like chaperone activity, promoting primer tRNA(i)-Met anneal…								Fungi	8	2	0	0	0	0	0	0	0	0	0	0	0	0	0	0	0	0	0	0	0	0	0	0	0	0	0	0	0
P22382	Gag-Pol polyprotein (Pr160Gag-Pol) [Cleaved into: Matrix protein p17 (MA); Capsid protein p24 (CA); Nucleocapsid protein p7 (NC); p6-pol (p6*); Protease (EC 3.4.23.16) (PR) (Retropepsin); Reverse transcriptase/ribonuclease H (EC 2.7.7.49) (EC 2.7.7.7) (EC 3.1.26.13) (Exoribonuclease H) (EC 3.1.13.2) (p66 RT); p51 RT; p15; Integrase (IN) (EC 2.7.7.-) (EC 3.1.-.-)]	Simian immunodeficiency virus (isolate GB1) (SIV-mnd) (Simian immunodeficiency virus mandrill)	Aspartyl protease;Capsid protein;DNA integration;DNA recombination;DNA-binding;DNA-directed DNA polymerase;Endonuclease;Eukaryotic host gene expression shutoff by virus;Eukaryotic host translation shutoff by virus;Host cell membrane;Host cytoplasm;Host gene expression shutoff by virus;Host membrane;Host nucleus;Host-virus interaction;Hydrolase;Lipoprotein;Magnesium;Membrane;Metal-binding;Multifun…	DNA integration [GO:0015074]; DNA recombination [GO:0006310]; establishment of integrated proviral latency [GO:0075713]; suppression by virus of host gene expression [GO:0039657]; viral entry into host cell [GO:0046718]; viral genome integration into host DNA [GO:0044826]; viral penetration into host nucleus [GO:0075732]	host cell cytoplasm [GO:0030430]; host cell nucleus [GO:0042025]; host cell plasma membrane [GO:0020002]; membrane [GO:0016020]; viral nucleocapsid [GO:0019013]	aspartic-type endopeptidase activity [GO:0004190]; DNA binding [GO:0003677]; DNA-directed DNA polymerase activity [GO:0003887]; exoribonuclease H activity [GO:0004533]; RNA binding [GO:0003723]; RNA-directed DNA polymerase activity [GO:0003964]; RNA-DNA hybrid ribonuclease activity [GO:0004523]; structural molecule activity [GO:0005198]; zinc ion binding [GO:0008270]	METAL 706; /note="Magnesium; catalytic; for reverse transcriptase activity"; /evidence="ECO:0000250"; METAL 781; /note="Magnesium; catalytic; for reverse transcriptase activity"; /evidence="ECO:0000250"; METAL 782; /note="Magnesium; catalytic; for reverse transcriptase activity"; /evidence="ECO:0000250"; METAL 1039; /note="Magnesium; catalytic; for RNase H activity"; /evidence="ECO:0000250"; META…			CATALYTIC ACTIVITY: Reaction=Specific for a P1 residue that is hydrophobic, and P1' variable, but often Pro.; EC=3.4.23.16; Evidence={ECO:0000255|PROSITE-ProRule:PRU00275}; CATALYTIC ACTIVITY: Reaction=Endohydrolysis of RNA in RNA/DNA hybrids. Three different cleavage modes: 1. sequence-specific internal cleavage of RNA. Human immunodeficiency virus type 1 and Moloney murine leukemia virus enzyme…	DNA_BIND 1379..1426; /note="Integrase-type"; /evidence="ECO:0000255|PROSITE-ProRule:PRU00506"	FUNCTION: Gag-Pol polyprotein and Gag polyprotein may regulate their own translation, by the binding genomic RNA in the 5'-UTR. At low concentration, Gag-Pol and Gag would promote translation, whereas at high concentration, the polyproteins encapsidate genomic RNA and then shutt off translation (By similarity). {ECO:0000250}.; FUNCTION: Matrix protein p17 has two main functions: in infected cell,…	ACT_SITE 518; /note="For protease activity; shared with dimeric partner"; /evidence="ECO:0000255|PROSITE-ProRule:PRU10094"	ACTIVITY REGULATION: The viral protease is inhibited by many synthetic protease inhibitors (PIs), such as amprenavir, atazanavir, indinavir, loprinavir, nelfinavir, ritonavir and saquinavir. RT can be inhibited either by nucleoside RT inhibitors (NRTIs) or by non nucleoside RT inhibitors (NNRTIs). NRTIs act as chain terminators, whereas NNRTIs inhibit DNA polymerization by binding a small hydroph…			COFACTOR: Name=Mg(2+); Xref=ChEBI:CHEBI:18420; Evidence={ECO:0000250}; Note=Binds 2 magnesium ions for reverse transcriptase polymerase activity. {ECO:0000250}; COFACTOR: Name=Mg(2+); Xref=ChEBI:CHEBI:18420; Evidence={ECO:0000250}; Note=Binds 2 magnesium ions for ribonuclease H (RNase H) activity. Substrate-binding is a precondition for magnesium binding. {ECO:0000250}; COFACTOR: Name=Mg(2+); Xre…			Pararnavirae	1	1	0	0	0	8	0	0	0	0	0	0	0	0	0	0	0	0	0	0	0	0	0	0	0	0	0	0	0
Q00037	Transposase for transposon gamma-delta (Transposon Tn1000 transposase)	Escherichia coli (strain K12)	DNA recombination;DNA-binding;Plasmid;Transposable element;Transposition	transposition, DNA-mediated [GO:0006313]		DNA binding [GO:0003677]; transposase activity [GO:0004803]						FUNCTION: Required for transposition of transposon Tn1000.									4	0	4	0	2	0	0	0	0	0	0	0	0	0	0	0	0	0	0	0	0	0	0	0	0	0	2	0	0
Q0SYY8	IS2 ORF2	Shigella flexneri serotype 5b (strain 8401)		DNA integration [GO:0015074]		nucleic acid binding [GO:0003676]															4	6	0	0	0	0	0	0	0	0	0	0	0	0	0	0	0	0	0	0	0	0	0	0	0	0	0	0	0
T1XLK0	Putative transposase, IS4 family	Variovorax paradoxus B4	Transposable element;Transposition	transposition, DNA-mediated [GO:0006313]		DNA binding [GO:0003677]; transposase activity [GO:0004803]						FUNCTION: Involved in the transposition of the insertion sequence IS5. {ECO:0000256|ARBA:ARBA00003544}.									6	4	0	0	0	0	0	0	0	0	0	0	0	0	0	0	0	0	0	0	0	0	0	0	0	0	1	0	0
V4R3A4	Tyrosine recombinase XerC	Lutibaculum baratangense AMV1	Cell cycle;Cell division;Chromosome partition;Cytoplasm;DNA integration;DNA recombination;DNA-binding;Reference proteome	cell cycle [GO:0007049]; cell division [GO:0051301]; chromosome segregation [GO:0007059]; transposition, DNA-mediated [GO:0006313]	cytoplasm [GO:0005737]	DNA binding [GO:0003677]; tyrosine-based site-specific recombinase activity [GO:0009037]						FUNCTION: Site-specific tyrosine recombinase, which acts by catalyzing the cutting and rejoining of the recombining DNA molecules. The XerC-XerD complex is essential to convert dimers of the bacterial chromosome into monomers to permit their segregation at cell division. It also contributes to the segregational stability of plasmids. {ECO:0000256|HAMAP-Rule:MF_01808}.	ACT_SITE 171; /evidence="ECO:0000256|HAMAP-Rule:MF_01808"; ACT_SITE 197; /evidence="ECO:0000256|HAMAP-Rule:MF_01808"; ACT_SITE 265; /evidence="ECO:0000256|HAMAP-Rule:MF_01808"; ACT_SITE 268; /evidence="ECO:0000256|HAMAP-Rule:MF_01808"; ACT_SITE 291; /evidence="ECO:0000256|HAMAP-Rule:MF_01808"; ACT_SITE 300; /note="O-(3'-phospho-DNA)-tyrosine intermediate"; /evidence="ECO:0000256|HAMAP-Rule:MF_018…								10	0	0	0	0	0	0	0	0	0	0	0	0	0	0	0	0	0	0	0	0	0	0	0	0	0	0	0	0
A0L2W5	Transposase, IS4 family protein	Shewanella sp. (strain ANA-3)	Plasmid;Transposable element;Transposition	transposition, DNA-mediated [GO:0006313]		DNA binding [GO:0003677]; transposase activity [GO:0004803]						FUNCTION: Involved in the transposition of the insertion sequence IS5. {ECO:0000256|ARBA:ARBA00003544}.									0	0	2	8	0	0	0	0	0	0	0	0	0	0	0	0	0	0	0	0	0	0	0	0	0	0	0	0	0
Q99973	Telomerase protein component 1 (Telomerase-associated protein 1) (Telomerase protein 1) (p240) (p80 telomerase homolog)	Homo sapiens (Human)	ATP-binding;Alternative splicing;Chromosome;Nucleotide-binding;Nucleus;RNA-binding;Reference proteome;Repeat;Ribonucleoprotein;Telomere;WD repeat	telomere maintenance via recombination [GO:0000722]	chromosome, telomeric region [GO:0000781]; cytoplasm [GO:0005737]; nuclear matrix [GO:0016363]; ribonucleoprotein complex [GO:1990904]; telomerase holoenzyme complex [GO:0005697]	ATP binding [GO:0005524]; enzyme binding [GO:0019899]; p53 binding [GO:0002039]; RNA binding [GO:0003723]; telomerase activity [GO:0003720]; telomerase RNA binding [GO:0070034]		NP_BIND 1168..1175; /note="ATP"; /evidence="ECO:0000255|PROSITE-ProRule:PRU00136"				FUNCTION: Component of the telomerase ribonucleoprotein complex that is essential for the replication of chromosome termini (PubMed:19179534). Also component of the ribonucleoprotein vaults particle, a multi-subunit structure involved in nucleo-cytoplasmic transport (By similarity). Responsible for the localizing and stabilizing vault RNA (vRNA) association in the vault ribonucleoprotein particle…								Metazoa	0	0	2	8	0	0	0	0	0	0	0	0	0	0	0	0	0	0	0	0	0	0	0	0	0	0	0	0	0
Q9AD67	Putative Tn5714 transposase (Putative transposon Tn5714 transposase)	Streptomyces coelicolor (strain ATCC BAA-471 / A3(2) / M145)	ATP-binding;Helicase;Hydrolase;Nucleotide-binding;Plasmid;Reference proteome	transposition, DNA-mediated [GO:0006313]		DNA binding [GO:0003677]; helicase activity [GO:0004386]; transposase activity [GO:0004803]															0	0	1	9	0	0	0	0	0	0	0	0	0	0	0	0	0	0	0	0	0	0	0	0	0	0	0	0	0
D4TNA2	Cobalamin synthesis protein/P47K	Raphidiopsis brookii D9	Reference proteome																		0	0	0	0	9	1	0	0	0	0	0	0	0	0	0	0	0	0	0	0	0	0	0	0	0	0	0	0	0
E9KUA9	Exoribonuclease H (EC 2.7.7.49) (EC 3.1.13.2) (EC 3.1.26.13) (Integrase) (Pol polyprotein) (Protease) (Retropepsin) (Reverse transcriptase/ribonuclease H) (Fragment)	Equine infectious anemia virus	Aspartyl protease;Coiled coil;DNA integration;DNA recombination;DNA-binding;Endonuclease;Hydrolase;Metal-binding;Multifunctional enzyme;Nuclease;Nucleotidyltransferase;Protease;RNA-directed DNA polymerase;Transferase;Viral genome integration;Virus entry into host cell;Zinc;Zinc-finger	DNA integration [GO:0015074]; DNA recombination [GO:0006310]; establishment of integrated proviral latency [GO:0075713]; viral entry into host cell [GO:0046718]; viral genome integration into host DNA [GO:0044826]		aspartic-type endopeptidase activity [GO:0004190]; DNA binding [GO:0003677]; exoribonuclease H activity [GO:0004533]; RNA-directed DNA polymerase activity [GO:0003964]; RNA-DNA hybrid ribonuclease activity [GO:0004523]; zinc ion binding [GO:0008270]				CATALYTIC ACTIVITY: Reaction=3'-end directed exonucleolytic cleavage of viral RNA-DNA hybrid.; EC=3.1.13.2; Evidence={ECO:0000256|ARBA:ARBA00000379}; CATALYTIC ACTIVITY: Reaction=Endohydrolysis of RNA in RNA/DNA hybrids. Three different cleavage modes: 1. sequence-specific internal cleavage of RNA. Human immunodeficiency virus type 1 and Moloney murine leukemia virus enzymes prefer to cleave the …	DNA_BIND 1084..1132; /note="Integrase-type"; /evidence="ECO:0000256|PROSITE-ProRule:PRU00506"	FUNCTION: During replicative cycle of retroviruses, the reverse-transcribed viral DNA is integrated into the host chromosome by the viral integrase enzyme. RNase H activity is associated with the reverse transcriptase. {ECO:0000256|ARBA:ARBA00023429}.								Pararnavirae	0	0	0	0	7	3	0	0	0	0	0	0	0	0	0	0	0	0	0	0	0	0	0	0	0	0	0	0	0
Q12ZW2	Transposase, IS4 family	Rhodopseudomonas palustris (strain BisB5)	Transposable element;Transposition	transposition, DNA-mediated [GO:0006313]		DNA binding [GO:0003677]; transposase activity [GO:0004803]						FUNCTION: Involved in the transposition of the insertion sequence IS5. {ECO:0000256|ARBA:ARBA00003544}.									0	0	0	0	8	2	0	0	0	0	0	0	0	0	0	0	0	0	0	0	0	0	0	0	0	0	0	0	0
M5XJW1	RNase H domain-containing protein (Fragment)	Prunus persica (Peach) (Amygdalus persica)				nucleic acid binding [GO:0003676]; RNA-DNA hybrid ribonuclease activity [GO:0004523]														Viridiplantae	0	0	0	0	0	0	0	10	0	0	0	0	0	0	0	0	0	0	0	0	0	0	0	0	0	0	0	0	0
G9XHL5	DNA-binding helix-turn-helix protein	Desulfitobacterium hafniense DP7	DNA recombination;DNA-binding	DNA integration [GO:0015074]; DNA recombination [GO:0006310]		DNA binding [GO:0003677]						FUNCTION: Site-specific tyrosine recombinase, which acts by catalyzing the cutting and rejoining of the recombining DNA molecules. {ECO:0000256|ARBA:ARBA00003283}.									0	0	15	12	0	0	0	0	0	0	0	0	0	0	0	0	4	0	0	0	0	0	1	21	0	0	0	1	0
J2TE88	ATP dependent DNA ligase-like protein	Variovorax sp. CF313	Ligase;Signal	DNA recombination [GO:0006310]; DNA repair [GO:0006281]		ATP binding [GO:0005524]; DNA ligase (ATP) activity [GO:0003910]				CATALYTIC ACTIVITY: Reaction=ATP + (deoxyribonucleotide)(n)-3'-hydroxyl + 5'-phospho-(deoxyribonucleotide)(m) = (deoxyribonucleotide)(n+m) + AMP + diphosphate.; EC=6.5.1.1; Evidence={ECO:0000256|ARBA:ARBA00000359};											1	1	0	0	0	8	0	0	0	0	0	0	0	0	0	0	0	0	0	0	0	0	1	0	0	0	0	1	0
H0C2C5	Transposase, IS4	Acidovorax sp. NO-1	Transposable element;Transposition	transposition, DNA-mediated [GO:0006313]		DNA binding [GO:0003677]; transposase activity [GO:0004803]						FUNCTION: Involved in the transposition of the insertion sequence IS5. {ECO:0000256|ARBA:ARBA00003544}.									0	0	7	3	0	0	0	0	0	0	0	0	0	0	0	0	0	0	0	0	0	0	0	1	0	0	0	0	0
Q2JBB1	DDE_Tnp_1 domain-containing protein	Frankia casuarinae (strain DSM 45818 / CECT 9043 / CcI3)	Reference proteome	transposition, DNA-mediated [GO:0006313]		DNA binding [GO:0003677]; transposase activity [GO:0004803]															0	0	6	4	0	0	0	0	0	0	0	0	0	0	0	0	0	0	0	0	0	0	0	1	0	0	0	0	0
F8XWX3	ISAfe7, transposase orfA	Acidithiobacillus sp. GGI-221	Coiled coil;Reference proteome;Transposable element	transposition, DNA-mediated [GO:0006313]		DNA binding [GO:0003677]; transposase activity [GO:0004803]															2	7	0	0	0	0	0	0	0	0	0	0	0	0	0	0	0	0	0	0	0	0	0	0	0	0	0	0	0
H1WNI9	Deleted.																				7	2	0	0	0	0	0	0	0	0	0	0	0	0	0	0	0	0	0	0	0	0	0	0	0	0	0	0	0
I2W7H3	Transposase	Escherichia coli 9.0111	Coiled coil	transposition, DNA-mediated [GO:0006313]		DNA binding [GO:0003677]; transposase activity [GO:0004803]															7	2	0	0	0	0	0	0	0	0	0	0	0	0	0	0	0	0	0	0	0	0	0	0	0	0	0	0	0
I3YCX0	Transposase	Thiocystis violascens (strain ATCC 17096 / DSM 198 / 6111) (Chromatium violascens)	Coiled coil;Reference proteome	transposition, DNA-mediated [GO:0006313]		DNA binding [GO:0003677]; transposase activity [GO:0004803]															1	8	0	0	0	0	0	0	0	0	0	0	0	0	0	0	0	0	0	0	0	0	0	0	0	0	0	0	0
Q9AGM2	Resolvase	Arthrobacter keyseri	Coiled coil;DNA integration;DNA recombination;DNA-binding;Plasmid	DNA integration [GO:0015074]		DNA binding [GO:0003677]; recombinase activity [GO:0000150]							ACT_SITE 12; /note="O-(5'-phospho-DNA)-serine intermediate"; /evidence="ECO:0000256|PIRSR:PIRSR606118-50, ECO:0000256|PROSITE-ProRule:PRU10137"								3	6	0	0	0	0	0	0	0	0	0	0	0	0	0	0	0	0	0	0	0	0	0	0	0	0	0	0	0
J7Q7E8	H repeat-associated protein yhhI domain protein (ISAs1 family transposase) (Isec1, transposase) (Transposase IS4 family protein)	Escherichia coli		transposition, DNA-mediated [GO:0006313]		DNA binding [GO:0003677]; transposase activity [GO:0004803]															0	0	1	8	0	0	0	0	0	0	0	0	0	0	0	0	0	0	0	0	0	0	0	0	0	0	0	0	0
Q8AGY0	Gag-Pro-Pol polyprotein (Integrase)	Python molurus endogenous retrovirus	DNA integration;DNA recombination;Endonuclease;Hydrolase;Magnesium;Metal-binding;Multifunctional enzyme;Nuclease;Nucleotidyltransferase;RNA-directed DNA polymerase;Ribosomal frameshifting;Transferase;Viral genome integration;Virion;Virus entry into host cell;Zinc;Zinc-finger	DNA integration [GO:0015074]; DNA recombination [GO:0006310]; establishment of integrated proviral latency [GO:0075713]; viral entry into host cell [GO:0046718]; viral genome integration into host DNA [GO:0044826]	virion [GO:0019012]	aspartic-type endopeptidase activity [GO:0004190]; nucleic acid binding [GO:0003676]; RNA-directed DNA polymerase activity [GO:0003964]; RNA-DNA hybrid ribonuclease activity [GO:0004523]; structural molecule activity [GO:0005198]; zinc ion binding [GO:0008270]					DNA_BIND 1549..1596; /note="Integrase-type"; /evidence="ECO:0000256|PROSITE-ProRule:PRU00506"	FUNCTION: Capsid protein. {ECO:0000256|ARBA:ARBA00003374}.; FUNCTION: Matrix protein. {ECO:0000256|ARBA:ARBA00003230}.; FUNCTION: capsid protein. {ECO:0000256|ARBA:ARBA00002310}.					COFACTOR: Name=Mg(2+); Xref=ChEBI:CHEBI:18420; Evidence={ECO:0000256|ARBA:ARBA00001946};			Pararnavirae	0	0	1	2	0	0	0	3	0	3	0	0	0	0	0	0	0	0	0	0	0	0	0	0	0	0	0	0	0
W4M0H3	Uncharacterized protein	Candidatus Entotheonella factor	Coiled coil;DNA recombination;DNA-binding;Plasmid;Reference proteome;Transposable element;Transposition	transposition, DNA-mediated [GO:0006313]		DNA binding [GO:0003677]; transposase activity [GO:0004803]															0	0	9	0	0	0	0	0	0	0	0	0	0	0	0	0	0	0	0	0	0	0	0	0	0	0	0	0	0
I3W1F7	DNA-invertase	Arthrobacter sp. J3.40	Plasmid			DNA binding [GO:0003677]; recombinase activity [GO:0000150]															0	0	0	0	5	4	0	0	0	0	0	0	0	0	0	0	0	0	0	0	0	0	0	0	0	0	0	0	0
K2GGF6	Glycosyl transferase group 1 (Fragment)	uncultured bacterium	Transferase			transferase activity, transferring glycosyl groups [GO:0016757]															0	0	0	0	7	0	0	2	0	0	0	0	0	0	0	0	0	0	0	0	0	0	0	0	0	0	0	0	0
Q52JI3	Beta-B3 crystallin (Beta-crystallin B3)	Danio rerio (Zebrafish) (Brachydanio rerio)	Eye lens protein;Proteomics identification;Reference proteome;Repeat	lens development in camera-type eye [GO:0002088]; visual perception [GO:0007601]		structural constituent of eye lens [GO:0005212]						FUNCTION: Crystallins are the dominant structural components of the vertebrate eye lens. {ECO:0000256|ARBA:ARBA00003689}.								Metazoa	0	0	0	0	0	0	9	0	0	0	0	0	0	0	0	0	0	0	0	0	0	0	0	0	0	0	0	0	0
O81630	F8M12.22 protein	Arabidopsis thaliana (Mouse-ear cress)	Coiled coil			nucleic acid binding [GO:0003676]; RNA-DNA hybrid ribonuclease activity [GO:0004523]														Viridiplantae	0	0	0	0	0	0	0	9	0	0	0	0	0	0	0	0	0	0	0	0	0	0	0	0	0	0	0	0	0
S9RTW9	Integrase catalytic domain-containing protein	Ralstonia sp. AU12-08		DNA integration [GO:0015074]; transposition [GO:0032196]		nucleic acid binding [GO:0003676]															0	0	0	0	0	0	0	9	0	0	0	0	0	0	0	0	0	0	0	0	0	0	0	0	0	0	0	0	0
O54935	DNA repair protein XRCC1 (X-ray repair cross-complementing protein 1)	Cricetulus griseus (Chinese hamster) (Cricetulus barabensis griseus)	DNA damage;DNA repair;Isopeptide bond;Nucleus;Phosphoprotein;Repeat;Ubl conjugation	single strand break repair [GO:0000012]	nucleolus [GO:0005730]; nucleus [GO:0005634]	damaged DNA binding [GO:0003684]						FUNCTION: Involved in DNA single-strand break repair by mediating the assembly of DNA break repair protein complexes. Probably during DNA repair, negatively regulates ADP-ribose levels by modulating ADP-ribosyltransferase PARP1 activity. {ECO:0000250|UniProtKB:P18887}.								Metazoa	0	0	0	0	0	0	0	0	0	9	0	0	0	0	0	0	0	0	0	0	0	0	0	0	0	0	0	0	0
C5D175	Integrase family protein	Variovorax paradoxus (strain S110)	DNA integration;DNA recombination;DNA-binding	DNA integration [GO:0015074]; DNA recombination [GO:0006310]		DNA binding [GO:0003677]															5	0	0	0	4	3	0	0	0	0	0	0	0	0	0	0	0	0	0	0	0	0	1	4	0	0	0	0	0
Q00899	Transcriptional repressor protein YY1 (Delta transcription factor) (NF-E1) (UCR-motif DNA-binding protein) (Yin and yang 1) (YY-1)	Mus musculus (Mouse)	ADP-ribosylation;Activator;Cytoplasm;DNA damage;DNA recombination;DNA repair;DNA-binding;Differentiation;Isopeptide bond;Metal-binding;Nucleus;Phosphoprotein;Reference proteome;Repeat;Repressor;Spermatogenesis;Transcription;Transcription regulation;Ubl conjugation;Zinc;Zinc-finger	anterior/posterior pattern specification [GO:0009952]; B cell differentiation [GO:0030183]; camera-type eye morphogenesis [GO:0048593]; cell development [GO:0048468]; cellular response to DNA damage stimulus [GO:0006974]; cellular response to interleukin-1 [GO:0071347]; cellular response to UV [GO:0034644]; chromosome organization [GO:0051276]; double-strand break repair via homologous recombinat…	chromatin [GO:0000785]; chromatin silencing complex [GO:0005677]; cytoplasm [GO:0005737]; Ino80 complex [GO:0031011]; nuclear matrix [GO:0016363]; nucleoplasm [GO:0005654]; nucleus [GO:0005634]; PcG protein complex [GO:0031519]; transcription regulator complex [GO:0005667]	chromatin binding [GO:0003682]; cis-regulatory region sequence-specific DNA binding [GO:0000987]; DNA binding [GO:0003677]; DNA-binding transcription activator activity, RNA polymerase II-specific [GO:0001228]; DNA-binding transcription factor activity [GO:0003700]; DNA-binding transcription factor activity, RNA polymerase II-specific [GO:0000981]; DNA-binding transcription repressor activity, RN…	METAL 298; /note="Zinc 1"; /evidence="ECO:0000250"; METAL 303; /note="Zinc 1"; /evidence="ECO:0000250"; METAL 316; /note="Zinc 1"; /evidence="ECO:0000250"; METAL 320; /note="Zinc 1"; /evidence="ECO:0000250"; METAL 327; /note="Zinc 2"; /evidence="ECO:0000250"; METAL 330; /note="Zinc 2"; /evidence="ECO:0000250"; METAL 343; /note="Zinc 2"; /evidence="ECO:0000250"; METAL 347; /note="Zinc 2"; /evidenc…					FUNCTION: Multifunctional transcription factor that exhibits positive and negative control on a large number of cellular and viral genes by binding to sites overlapping the transcription start site. Binds to the consensus sequence 5'-CCGCCATNTT-3'; some genes have been shown to contain a longer binding motif allowing enhanced binding; the initial CG dinucleotide can be methylated greatly reducing…								Metazoa	10	0	0	0	0	0	0	0	0	0	0	0	0	0	0	0	0	0	0	0	2	0	0	0	0	0	0	0	0
Q29S11	Nuclear ubiquitous casein and cyclin-dependent kinase substrate 1	Bos taurus (Bovine)	Chromosome;DNA damage;DNA repair;Nucleus;Phosphoprotein;Reference proteome	double-strand break repair via homologous recombination [GO:0000724]; interstrand cross-link repair [GO:0036297]	chromosome [GO:0005694]; cytoplasm [GO:0005737]; nucleus [GO:0005634]	double-stranded DNA binding [GO:0003690]; single-stranded DNA binding [GO:0003697]						FUNCTION: Chromatin-associated protein involved in DNA repair by promoting homologous recombination (HR). Binds double-stranded DNA (dsDNA) and secondary DNA structures, such as D-loop structures, but with less affinity than RAD51AP1. {ECO:0000250|UniProtKB:Q9H1E3}.								Metazoa	0	0	0	0	0	0	0	0	0	10	0	0	0	0	0	0	0	0	0	0	2	0	0	0	0	0	0	0	0
P11901	Transposase for insertion sequence element IS421	Escherichia coli	DNA recombination;DNA-binding;Transposable element;Transposition	transposition, DNA-mediated [GO:0006313]		DNA binding [GO:0003677]; transposase activity [GO:0004803]						FUNCTION: Involved in the transposition of the insertion sequence IS421.									0	0	4	10	0	0	0	0	0	0	0	2	0	0	2	0	0	0	0	0	0	0	0	2	2	0	0	0	0
A9V9C6	Predicted protein	Monosiga brevicollis (Choanoflagellate)	ATP-binding;Coiled coil;Cytoplasm;Membrane;Motor protein;Nucleotide-binding;Reference proteome;Transmembrane;Transmembrane helix	cytoskeleton-dependent intracellular transport [GO:0030705]; microtubule-based movement [GO:0007018]; plus-end-directed vesicle transport along microtubule [GO:0072383]; response to metal ion [GO:0010038]	cytoplasm [GO:0005737]; integral component of membrane [GO:0016021]; kinesin complex [GO:0005871]; microtubule [GO:0005874]	actin binding [GO:0003779]; ATPase activity [GO:0016887]; ATP binding [GO:0005524]; ATP-dependent microtubule motor activity [GO:1990939]; microtubule binding [GO:0008017]; microtubule motor activity [GO:0003777]		NP_BIND 430..437; /note="ATP"; /evidence="ECO:0000256|PROSITE-ProRule:PRU00283"													2	0	0	0	0	0	0	11	0	0	5	0	0	0	0	0	0	0	0	0	1	0	1	0	0	0	0	0	0
A9USW3	Predicted protein	Monosiga brevicollis (Choanoflagellate)	Reference proteome			nucleic acid binding [GO:0003676]															1	0	12	0	0	0	1	2	0	0	9	0	0	0	0	0	0	0	1	0	1	1	0	0	0	0	0	0	0
B2TB59	ATP-dependent DNA helicase, RecQ family	Paraburkholderia phytofirmans (strain DSM 17436 / LMG 22146 / PsJN) (Burkholderia phytofirmans)	ATP-binding;Helicase;Hydrolase;Nucleotide-binding	DNA recombination [GO:0006310]		ATP binding [GO:0005524]; helicase activity [GO:0004386]; hydrolase activity [GO:0016787]; nucleic acid binding [GO:0003676]															4	4	0	0	0	0	0	0	0	0	0	0	0	0	0	0	0	0	0	0	0	0	0	0	0	0	0	0	0
B9Z0D1	Transposase IS3/IS911 family protein	Pseudogulbenkiania ferrooxidans 2002	Coiled coil;Transposable element	transposition, DNA-mediated [GO:0006313]		DNA binding [GO:0003677]; transposase activity [GO:0004803]															2	6	0	0	0	0	0	0	0	0	0	0	0	0	0	0	0	0	0	0	0	0	0	0	0	0	0	0	0
Q12GN8	Integrase, catalytic region	Polaromonas sp. (strain JS666 / ATCC BAA-500)	Coiled coil;Reference proteome	DNA integration [GO:0015074]; transposition, DNA-mediated [GO:0006313]		DNA binding [GO:0003677]; transposase activity [GO:0004803]															8	2	0	0	0	0	0	0	0	0	0	0	0	0	0	0	0	0	1	0	0	0	0	2	0	0	0	0	0
U2HLL1	Mobile element protein	Burkholderia sp. AU4i	Transposable element;Transposition	transposition, DNA-mediated [GO:0006313]		DNA binding [GO:0003677]; transposase activity [GO:0004803]						FUNCTION: Involved in the transposition of the insertion sequence IS5. {ECO:0000256|ARBA:ARBA00003544}.									1	0	0	8	0	1	0	0	0	0	0	0	0	0	0	0	1	0	0	0	0	0	0	2	0	0	0	0	0
C8XGX0	RecBCD enzyme subunit RecC (EC 3.1.11.5) (Exonuclease V subunit RecC) (ExoV subunit RecC) (Helicase/nuclease RecBCD subunit RecC)	Nakamurella multipartita (strain ATCC 700099 / DSM 44233 / CIP 104796 / JCM 9543 / NBRC 105858 / Y-104) (Microsphaera multipartita)	ATP-binding;DNA damage;DNA repair;DNA-binding;Exonuclease;Helicase;Hydrolase;Nuclease;Nucleotide-binding;Reference proteome	double-strand break repair via homologous recombination [GO:0000724]	exodeoxyribonuclease V complex [GO:0009338]	ATP binding [GO:0005524]; DNA binding [GO:0003677]; DNA helicase activity [GO:0003678]; exodeoxyribonuclease V activity [GO:0008854]				CATALYTIC ACTIVITY: Reaction=Exonucleolytic cleavage (in the presence of ATP) in either 5'- to 3'- or 3'- to 5'-direction to yield 5'-phosphooligonucleotides.; EC=3.1.11.5; Evidence={ECO:0000256|HAMAP-Rule:MF_01486};		FUNCTION: A helicase/nuclease that prepares dsDNA breaks (DSB) for recombinational DNA repair. Binds to DSBs and unwinds DNA via a highly rapid and processive ATP-dependent bidirectional helicase activity. Unwinds dsDNA until it encounters a Chi (crossover hotspot instigator) sequence from the 3' direction. Cuts ssDNA a few nucleotides 3' to the Chi site. The properties and activities of the enzy…									0	0	8	0	0	0	0	0	0	0	0	0	0	0	0	0	0	0	0	0	0	0	0	0	0	0	0	0	0
E0LXU6	RecBCD enzyme subunit RecB (EC 3.1.11.5) (Exonuclease V subunit RecB) (ExoV subunit RecB) (Helicase/nuclease RecBCD subunit RecB)	Pantoea sp. aB	ATP-binding;DNA damage;DNA repair;DNA-binding;Exonuclease;Helicase;Hydrolase;Magnesium;Metal-binding;Nuclease;Nucleotide-binding	double-strand break repair via homologous recombination [GO:0000724]		ATP binding [GO:0005524]; DNA binding [GO:0003677]; DNA helicase activity [GO:0003678]; exodeoxyribonuclease V activity [GO:0008854]; magnesium ion binding [GO:0000287]	METAL 956; /note="Magnesium; via tele nitrogen"; /evidence="ECO:0000256|HAMAP-Rule:MF_01485"; METAL 1067; /note="Magnesium"; /evidence="ECO:0000256|HAMAP-Rule:MF_01485"; METAL 1080; /note="Magnesium"; /evidence="ECO:0000256|HAMAP-Rule:MF_01485"			CATALYTIC ACTIVITY: Reaction=ATP + H2O = ADP + H(+) + phosphate; Xref=Rhea:RHEA:13065, ChEBI:CHEBI:15377, ChEBI:CHEBI:15378, ChEBI:CHEBI:30616, ChEBI:CHEBI:43474, ChEBI:CHEBI:456216; EC=3.6.4.12; Evidence={ECO:0000256|ARBA:ARBA00001665}; CATALYTIC ACTIVITY: Reaction=Exonucleolytic cleavage (in the presence of ATP) in either 5'- to 3'- or 3'- to 5'-direction to yield 5'-phosphooligonucleotides.; E…		FUNCTION: A helicase/nuclease that prepares dsDNA breaks (DSB) for recombinational DNA repair. Binds to DSBs and unwinds DNA via a highly rapid and processive ATP-dependent bidirectional helicase activity. Unwinds dsDNA until it encounters a Chi (crossover hotspot instigator) sequence from the 3' direction. Cuts ssDNA a few nucleotides 3' to the Chi site. The properties and activities of the enzy…	ACT_SITE 1080; /note="For nuclease activity"; /evidence="ECO:0000256|HAMAP-Rule:MF_01485"				COFACTOR: Name=Mg(2+); Xref=ChEBI:CHEBI:18420; Evidence={ECO:0000256|HAMAP-Rule:MF_01485}; Note=Binds 1 Mg(2+) ion per subunit. {ECO:0000256|HAMAP-Rule:MF_01485};				0	0	8	0	0	0	0	0	0	0	0	0	0	0	0	0	0	0	0	0	0	0	0	0	0	0	0	0	0
E6VQ97	Integrase family protein	Rhodopseudomonas palustris (strain DX-1)	DNA integration;DNA recombination;DNA-binding;Viral genome integration;Virus entry into host cell	DNA integration [GO:0015074]; DNA recombination [GO:0006310]; establishment of integrated proviral latency [GO:0075713]; viral entry into host cell [GO:0046718]; viral genome integration into host DNA [GO:0044826]		DNA binding [GO:0003677]															0	0	3	5	0	0	0	0	0	0	0	0	0	0	0	0	0	0	0	0	0	0	0	0	0	0	0	0	0
G7CJ23	Acetyltransferase	Mycolicibacterium thermoresistibile (strain ATCC 19527 / DSM 44167 / CIP 105390 / JCM 6362 / NCTC 10409 / 316) (Mycobacterium thermoresistibile)	Reference proteome;Transferase			transferase activity [GO:0016740]															0	0	8	0	0	0	0	0	0	0	0	0	0	0	0	0	0	0	0	0	0	0	0	0	0	0	0	0	0
G8S6B8	Transposase for insertion sequence element IS1106	Actinoplanes sp. (strain ATCC 31044 / CBS 674.73 / SE50/110)	Reference proteome	transposition, DNA-mediated [GO:0006313]		DNA binding [GO:0003677]; transposase activity [GO:0004803]															0	0	3	5	0	0	0	0	0	0	0	0	0	0	0	0	0	0	0	0	0	0	0	0	0	0	0	0	0
K7WRH0	Exoribonuclease H (EC 2.7.7.49) (EC 3.1.13.2) (EC 3.1.26.13) (Integrase) (Pol polyprotein) (Protease) (Retropepsin) (Reverse transcriptase/ribonuclease H) (Fragment)	Equine infectious anemia virus	Aspartyl protease;Coiled coil;DNA integration;DNA recombination;DNA-binding;Endonuclease;Hydrolase;Metal-binding;Multifunctional enzyme;Nuclease;Nucleotidyltransferase;Protease;RNA-directed DNA polymerase;Transferase;Viral genome integration;Virus entry into host cell;Zinc;Zinc-finger	DNA integration [GO:0015074]; DNA recombination [GO:0006310]; establishment of integrated proviral latency [GO:0075713]; viral entry into host cell [GO:0046718]; viral genome integration into host DNA [GO:0044826]		aspartic-type endopeptidase activity [GO:0004190]; DNA binding [GO:0003677]; exoribonuclease H activity [GO:0004533]; RNA-directed DNA polymerase activity [GO:0003964]; RNA-DNA hybrid ribonuclease activity [GO:0004523]; zinc ion binding [GO:0008270]				CATALYTIC ACTIVITY: Reaction=3'-end directed exonucleolytic cleavage of viral RNA-DNA hybrid.; EC=3.1.13.2; Evidence={ECO:0000256|ARBA:ARBA00000379}; CATALYTIC ACTIVITY: Reaction=Endohydrolysis of RNA in RNA/DNA hybrids. Three different cleavage modes: 1. sequence-specific internal cleavage of RNA. Human immunodeficiency virus type 1 and Moloney murine leukemia virus enzymes prefer to cleave the …	DNA_BIND 1097..1145; /note="Integrase-type"; /evidence="ECO:0000256|PROSITE-ProRule:PRU00506"	FUNCTION: During replicative cycle of retroviruses, the reverse-transcribed viral DNA is integrated into the host chromosome by the viral integrase enzyme. RNase H activity is associated with the reverse transcriptase. {ECO:0000256|ARBA:ARBA00023429}.								Pararnavirae	0	0	2	1	2	2	0	0	0	1	0	0	0	0	0	0	0	0	0	0	0	0	0	0	0	0	0	0	0
Q5P667	Transposase	Aromatoleum aromaticum (strain EbN1) (Azoarcus sp. (strain EbN1))	Plasmid;Reference proteome	transposition, DNA-mediated [GO:0006313]		DNA binding [GO:0003677]; transposase activity [GO:0004803]															0	0	7	1	0	0	0	0	0	0	0	0	0	0	0	0	0	0	0	0	0	0	0	0	0	0	0	0	0
Q6ED88	V(D)J recombination-activating protein 1 (EC 2.3.2.27) (EC 3.1.-.-) (Fragment)	Philesturnus carunculatus (saddleback)	Chromatin regulator;Coiled coil;DNA recombination;DNA-binding;Endonuclease;Hydrolase;Metal-binding;Multifunctional enzyme;Nuclease;Nucleus;Transferase;Ubl conjugation pathway;Zinc;Zinc-finger	B cell differentiation [GO:0030183]; histone monoubiquitination [GO:0010390]; T cell differentiation in thymus [GO:0033077]; V(D)J recombination [GO:0033151]	nucleus [GO:0005634]	endonuclease activity [GO:0004519]; histone binding [GO:0042393]; protein homodimerization activity [GO:0042803]; sequence-specific DNA binding [GO:0043565]; ubiquitin protein ligase activity [GO:0061630]; zinc ion binding [GO:0008270]				CATALYTIC ACTIVITY: Reaction=S-ubiquitinyl-[E2 ubiquitin-conjugating enzyme]-L-cysteine + [acceptor protein]-L-lysine = [E2 ubiquitin-conjugating enzyme]-L-cysteine + N(6)-ubiquitinyl-[acceptor protein]-L-lysine.; EC=2.3.2.27; Evidence={ECO:0000256|ARBA:ARBA00000900, ECO:0000256|RuleBase:RU366024};	DNA_BIND 358..425; /note="NBD"; /evidence="ECO:0000256|PROSITE-ProRule:PRU00820"	FUNCTION: Catalytic component of the RAG complex, a multiprotein complex that mediates the DNA cleavage phase during V(D)J recombination. V(D)J recombination assembles a diverse repertoire of immunoglobulin and T-cell receptor genes in developing B and T-lymphocytes through rearrangement of different V (variable), in some cases D (diversity), and J (joining) gene segments. In the RAG complex, RAG…					COFACTOR: Name=Mg(2+); Xref=ChEBI:CHEBI:18420; Evidence={ECO:0000256|ARBA:ARBA00001946, ECO:0000256|RuleBase:RU366024}; ; COFACTOR: Name=Mn(2+); Xref=ChEBI:CHEBI:29035; Evidence={ECO:0000256|ARBA:ARBA00001936}; ; COFACTOR: Name=Mn(2+); Xref=ChEBI:CHEBI:29035; Evidence={ECO:0000256|RuleBase:RU366024}; Note=Binds 1 divalent metal cation per subunit. Mg(2+) or Mn(2+). {ECO:0000256|RuleBase:RU366024};			Metazoa	0	0	8	0	0	0	0	0	0	0	0	0	0	0	0	0	0	0	0	0	0	0	0	0	0	0	0	0	0
C5CSF8	Pyridoxine 5'-phosphate synthase (PNP synthase) (EC 2.6.99.2)	Variovorax paradoxus (strain S110)	Cytoplasm;Pyridoxine biosynthesis;Transferase	pyridoxine biosynthetic process [GO:0008615]	cytoplasm [GO:0005737]	pyridoxine 5'-phosphate synthase activity [GO:0033856]			PATHWAY: Cofactor biosynthesis; pyridoxine 5'-phosphate biosynthesis; pyridoxine 5'-phosphate from D-erythrose 4-phosphate: step 5/5. {ECO:0000256|HAMAP-Rule:MF_00279}.	CATALYTIC ACTIVITY: Reaction=1-deoxy-D-xylulose 5-phosphate + 3-amino-2-oxopropyl phosphate = H(+) + 2 H2O + phosphate + pyridoxine 5'-phosphate; Xref=Rhea:RHEA:15265, ChEBI:CHEBI:15377, ChEBI:CHEBI:15378, ChEBI:CHEBI:43474, ChEBI:CHEBI:57279, ChEBI:CHEBI:57792, ChEBI:CHEBI:58589; EC=2.6.99.2; Evidence={ECO:0000256|HAMAP-Rule:MF_00279};		FUNCTION: Catalyzes the complicated ring closure reaction between the two acyclic compounds 1-deoxy-D-xylulose-5-phosphate (DXP) and 3-amino-2-oxopropyl phosphate (1-amino-acetone-3-phosphate or AAP) to form pyridoxine 5'-phosphate (PNP) and inorganic phosphate. {ECO:0000256|HAMAP-Rule:MF_00279}.	ACT_SITE 51; /note="Proton acceptor"; /evidence="ECO:0000256|HAMAP-Rule:MF_00279"; ACT_SITE 83; /note="Proton acceptor"; /evidence="ECO:0000256|HAMAP-Rule:MF_00279"; ACT_SITE 204; /note="Proton donor"; /evidence="ECO:0000256|HAMAP-Rule:MF_00279"		BINDING 15; /note="3-amino-2-oxopropyl phosphate"; /evidence="ECO:0000256|HAMAP-Rule:MF_00279"; BINDING 26; /note="3-amino-2-oxopropyl phosphate"; /evidence="ECO:0000256|HAMAP-Rule:MF_00279"; BINDING 53; /note="1-deoxy-D-xylulose 5-phosphate"; /evidence="ECO:0000256|HAMAP-Rule:MF_00279"; BINDING 58; /note="1-deoxy-D-xylulose 5-phosphate"; /evidence="ECO:0000256|HAMAP-Rule:MF_00279"; BINDING 113; …						0	0	0	8	0	0	0	0	0	0	0	0	0	0	0	0	0	0	0	0	0	0	0	0	0	0	0	0	0
V5PM74	Deleted.																				0	0	0	1	0	0	0	0	0	7	0	0	0	0	0	0	0	0	0	0	0	0	0	0	0	0	0	0	0
A5FT57	IstB domain protein ATP-binding protein	Acidiphilium cryptum (strain JF-5)	ATP-binding;Nucleotide-binding;Plasmid;Reference proteome			ATP binding [GO:0005524]															0	0	0	0	6	2	0	0	0	0	0	0	0	0	0	0	0	0	0	0	0	0	0	0	0	0	0	0	0
L2UW01	Deleted.																				0	0	0	0	0	0	0	8	0	0	0	0	0	0	0	0	0	0	0	0	0	0	0	0	0	0	0	0	0
Q5QFZ9	tRNA/rRNA cytosine-C5-methylase	Pseudomonas savastanoi pv. phaseolicola (Pseudomonas syringae pv. phaseolicola)	Methyltransferase;Plasmid;Transferase	methylation [GO:0032259]		methyltransferase activity [GO:0008168]															0	0	0	0	0	0	0	8	0	0	0	0	0	0	0	0	0	0	0	0	0	0	0	0	0	0	0	0	0
J2KEQ7	3'-phosphoesterase (EC 6.5.1.1) (DNA repair polymerase) (NHEJ DNA polymerase) (Polydeoxyribonucleotide synthase [ATP]) (Polymerase/primase)	Variovorax sp. CF313	DNA-binding;DNA-directed DNA polymerase;Exonuclease;Hydrolase;Ligase;Manganese;Multifunctional enzyme;Nuclease;Nucleotidyltransferase;Transferase	DNA recombination [GO:0006310]; DNA repair [GO:0006281]		ATP binding [GO:0005524]; DNA binding [GO:0003677]; DNA-directed DNA polymerase activity [GO:0003887]; DNA ligase (ATP) activity [GO:0003910]; exonuclease activity [GO:0004527]				CATALYTIC ACTIVITY: Reaction=ATP + (deoxyribonucleotide)(n)-3'-hydroxyl + 5'-phospho-(deoxyribonucleotide)(m) = (deoxyribonucleotide)(n+m) + AMP + diphosphate.; EC=6.5.1.1; Evidence={ECO:0000256|ARBA:ARBA00000359};							COFACTOR: Name=Mn(2+); Xref=ChEBI:CHEBI:29035; Evidence={ECO:0000256|ARBA:ARBA00001936};				1	0	0	0	0	0	0	12	0	1	0	0	0	0	0	0	2	0	0	0	0	0	2	5	0	0	0	0	0
A3MQJ7	ATP synthase subunit alpha 1 (EC 7.1.2.2) (ATP synthase F1 sector subunit alpha 1) (F-ATPase subunit alpha 1)	Burkholderia mallei (strain NCTC 10247)	ATP synthesis;ATP-binding;CF(1);Cell inner membrane;Cell membrane;Hydrogen ion transport;Ion transport;Membrane;Nucleotide-binding;Translocase;Transport		plasma membrane [GO:0005886]; proton-transporting ATP synthase complex, catalytic core F(1) [GO:0045261]	ATP binding [GO:0005524]; proton-transporting ATPase activity, rotational mechanism [GO:0046961]; proton-transporting ATP synthase activity, rotational mechanism [GO:0046933]		NP_BIND 169..176; /note="ATP"; /evidence="ECO:0000255|HAMAP-Rule:MF_01346"		CATALYTIC ACTIVITY: Reaction=ATP + 4 H(+)(in) + H2O = ADP + 5 H(+)(out) + phosphate; Xref=Rhea:RHEA:57720, ChEBI:CHEBI:15377, ChEBI:CHEBI:15378, ChEBI:CHEBI:30616, ChEBI:CHEBI:43474, ChEBI:CHEBI:456216; EC=7.1.2.2; Evidence={ECO:0000255|HAMAP-Rule:MF_01346};		FUNCTION: Produces ATP from ADP in the presence of a proton gradient across the membrane. The alpha chain is a regulatory subunit. {ECO:0000255|HAMAP-Rule:MF_01346}.									0	8	0	0	0	0	0	0	0	0	0	0	0	0	0	0	0	0	0	0	0	0	1	0	0	0	0	0	0
G8S7U9	Tyrosine recombinase xerC	Actinoplanes sp. (strain ATCC 31044 / CBS 674.73 / SE50/110)	DNA recombination;DNA-binding;Reference proteome	DNA integration [GO:0015074]; DNA recombination [GO:0006310]		DNA binding [GO:0003677]															0	0	20	0	0	0	0	0	0	0	0	0	3	12	0	1	0	0	0	3	0	0	0	0	0	0	0	136	0
N6YJN7	IS5 family transposase	Thauera linaloolentis 47Lol = DSM 12138	Reference proteome;Transposable element;Transposition	transposition, DNA-mediated [GO:0006313]		DNA binding [GO:0003677]; transposase activity [GO:0004803]						FUNCTION: Involved in the transposition of the insertion sequence IS5. {ECO:0000256|ARBA:ARBA00003544}.									0	0	1	7	0	0	0	0	0	0	0	0	0	0	0	0	0	0	0	0	0	0	0	1	0	0	0	0	0
R5UL11	DDE_Tnp_1 domain-containing protein	Bacteroides sp. CAG:702		transposition, DNA-mediated [GO:0006313]		DNA binding [GO:0003677]; transposase activity [GO:0004803]															0	0	8	0	0	0	0	0	0	0	0	0	0	1	0	0	0	0	0	0	0	0	0	0	0	0	0	0	0
K9D747	Integrase catalytic domain-containing protein	Massilia timonae CCUG 45783	Reference proteome	DNA integration [GO:0015074]		nucleic acid binding [GO:0003676]															0	0	0	0	0	0	1	9	0	0	0	0	0	0	0	0	0	0	0	0	0	0	0	4	0	0	0	0	0
E6ZGZ2	Component of oligomeric Golgi complex 7 (Conserved oligomeric Golgi complex subunit 7)	Dicentrarchus labrax (European seabass) (Morone labrax)	Coiled coil;Golgi apparatus;Membrane;Protein transport;Transport	intracellular protein transport [GO:0006886]	Golgi membrane [GO:0000139]; Golgi transport complex [GO:0017119]															Metazoa	3	0	2	0	0	0	1	8	0	0	9	0	0	0	0	0	0	0	0	0	1	0	0	0	0	0	0	0	0
E4ZS09	Uncharacterized protein	Leptosphaeria maculans (strain JN3 / isolate v23.1.3 / race Av1-4-5-6-7-8) (Blackleg fungus) (Phoma lingam)	Reference proteome;Signal			flavin adenine dinucleotide binding [GO:0050660]; oxidoreductase activity, acting on CH-OH group of donors [GO:0016614]														Fungi	3	0	1	0	0	0	0	6	0	1	4	0	0	0	0	0	2	0	0	0	0	0	0	0	0	0	0	0	0
A3TLT7	Conserved ATP/GTP binding protein	Janibacter sp. HTCC2649	Reference proteome	DNA replication [GO:0006260]		ATPase activity [GO:0016887]; ATP binding [GO:0005524]; DNA binding [GO:0003677]															2	5	0	0	0	0	0	0	0	0	0	0	0	0	0	0	0	0	0	0	0	0	0	0	0	0	0	0	0
E9XVD5	Transposase (Fragment)	Escherichia coli TW10509	Coiled coil	transposition, DNA-mediated [GO:0006313]		DNA binding [GO:0003677]; transposase activity [GO:0004803]															4	3	0	0	0	0	0	0	0	0	0	0	0	0	0	0	0	0	0	0	0	0	0	0	0	0	0	0	0
R6BZC8	Plasmid recombination enzyme	Prevotella copri CAG:164	Coiled coil;Reference proteome	DNA recombination [GO:0006310]		DNA binding [GO:0003677]															7	0	0	0	0	0	0	0	0	0	0	0	0	0	0	0	0	0	0	0	0	0	0	0	0	0	0	0	0
V4HII1	Site-specific recombinase XerD	Candidatus Halobonum tyrrellensis G22	DNA recombination;Reference proteome	DNA integration [GO:0015074]; DNA recombination [GO:0006310]		DNA binding [GO:0003677]															2	0	0	0	0	0	0	0	5	0	0	0	0	0	0	0	0	0	0	0	0	0	0	0	0	0	0	0	0
W1B5W9	Deleted.																				1	0	0	0	4	2	0	0	0	0	0	0	0	0	0	0	0	0	0	0	0	0	0	0	0	0	0	0	0
M4UXW7	Phage integrase	Ralstonia solanacearum FQY_4	DNA recombination	DNA integration [GO:0015074]; DNA recombination [GO:0006310]		DNA binding [GO:0003677]															0	5	0	2	0	0	0	0	0	0	0	0	0	0	0	0	0	0	0	0	0	0	0	0	0	0	0	0	0
B4G713	GL18532	Drosophila persimilis (Fruit fly)	Coiled coil;Metal-binding;Reference proteome;Zinc;Zinc-finger	double-strand break repair via homologous recombination [GO:0000724]; mitotic cytokinesis [GO:0000281]		metal ion binding [GO:0046872]; phosphatidylinositol-3-phosphate binding [GO:0032266]														Metazoa	0	0	7	0	0	0	0	0	0	0	0	0	0	0	0	0	0	0	0	0	0	0	0	0	0	0	0	0	0
C8XDA8	Resolvase domain protein	Nakamurella multipartita (strain ATCC 700099 / DSM 44233 / CIP 104796 / JCM 9543 / NBRC 105858 / Y-104) (Microsphaera multipartita)	DNA integration;DNA recombination;DNA-binding;Reference proteome	DNA integration [GO:0015074]		DNA binding [GO:0003677]; recombinase activity [GO:0000150]							ACT_SITE 9; /note="O-(5'-phospho-DNA)-serine intermediate"; /evidence="ECO:0000256|PIRSR:PIRSR606118-50"								0	0	4	3	0	0	0	0	0	0	0	0	0	0	0	0	0	0	0	0	0	0	0	0	0	0	0	0	0
V7AKD7	Uncharacterized protein	Phaseolus vulgaris (Kidney bean) (French bean)	ATP-binding;DNA damage;DNA recombination;DNA-binding;Nucleotide-binding;Reference proteome	DNA recombination [GO:0006310]; DNA repair [GO:0006281]		ATPase activity, acting on DNA [GO:0008094]; ATP binding [GO:0005524]; single-stranded DNA binding [GO:0003697]														Viridiplantae	0	0	1	0	6	0	0	0	0	0	0	0	0	0	0	0	0	0	0	0	0	0	0	0	0	0	0	0	0
B9BAR6	Transposase IS3/family protein	Burkholderia multivorans CGD1	Coiled coil	transposition, DNA-mediated [GO:0006313]		sequence-specific DNA binding [GO:0043565]; transposase activity [GO:0004803]															0	0	0	7	0	0	0	0	0	0	0	0	0	0	0	0	0	0	0	0	0	0	0	0	0	0	0	0	0
B1T964	Integrase domain protein SAM domain protein	Burkholderia ambifaria MEX-5	DNA integration;DNA recombination;DNA-binding	DNA integration [GO:0015074]; DNA recombination [GO:0006310]		DNA binding [GO:0003677]															0	0	0	0	3	4	0	0	0	0	0	0	0	0	0	0	0	0	0	0	0	0	0	0	0	0	0	0	0
H6KZW4	Nuclease SbcCD subunit D	Saprospira grandis (strain Lewin)	DNA recombination;DNA replication;Endonuclease;Exonuclease;Hydrolase;Nuclease;Reference proteome	DNA recombination [GO:0006310]; DNA replication [GO:0006260]		3'-5' exonuclease activity [GO:0008408]; endonuclease activity [GO:0004519]						FUNCTION: SbcCD cleaves DNA hairpin structures. These structures can inhibit DNA replication and are intermediates in certain DNA recombination reactions. The complex acts as a 3'->5' double strand exonuclease that can open hairpins. It also has a 5' single-strand endonuclease activity. {ECO:0000256|RuleBase:RU363069}.									0	0	0	0	7	0	0	0	0	0	0	0	0	0	0	0	0	0	0	0	0	0	0	0	0	0	0	0	0
V2QKB6	Deleted.																				0	0	0	0	6	1	0	0	0	0	0	0	0	0	0	0	0	0	0	0	0	0	0	0	0	0	0	0	0
W4PYT5	Metal chaperone	Bacillus wakoensis JCM 9140	Reference proteome																		0	0	0	0	3	4	0	0	0	0	0	0	0	0	0	0	0	0	0	0	0	0	0	0	0	0	0	0	0
A9VBU7	Predicted protein	Monosiga brevicollis (Choanoflagellate)	Hydrolase;Membrane;Metalloprotease;Protease;Reference proteome;Transmembrane;Transmembrane helix;Zinc		integral component of membrane [GO:0016021]	metal ion binding [GO:0046872]; metallopeptidase activity [GO:0008237]															0	0	0	0	0	0	2	5	0	0	0	0	0	0	0	0	0	0	0	0	0	0	0	0	0	0	0	0	0
M7ZFV8	RNase H domain-containing protein	Triticum urartu (Red wild einkorn) (Crithodium urartu)	Membrane;Reference proteome;Signal;Transmembrane;Transmembrane helix		integral component of membrane [GO:0016021]	nucleic acid binding [GO:0003676]; RNA-DNA hybrid ribonuclease activity [GO:0004523]														Viridiplantae	0	0	0	0	0	0	0	7	0	0	0	0	0	0	0	0	0	0	0	0	0	0	0	0	0	0	0	0	0
L7MIZ6	Putative integrin beta-like 1 (Fragment)	Rhipicephalus pulchellus (Yellow backed tick) (Dermacentor pulchellus)	Integrin	integrin-mediated signaling pathway [GO:0007229]																Metazoa	3	0	5	0	0	0	2	1	0	1	0	0	0	0	0	0	0	0	5	0	2	0	0	1	0	0	0	0	0
W4TBG7	Deleted.																				1	11	0	0	0	0	0	0	0	0	0	0	0	0	0	0	0	0	0	0	0	0	0	8	0	0	0	0	0
W1VBR8	Cell wall-associated hydrolase	Actinomyces urogenitalis DORA_12	Hydrolase			hydrolase activity [GO:0016787]															0	0	2	0	10	0	0	0	0	0	0	0	0	0	0	0	0	0	0	0	0	0	0	8	0	0	0	0	0
D0J4C9	Uncharacterized protein	Comamonas testosteroni (strain CNB-2)	DNA recombination;Reference proteome	DNA integration [GO:0015074]; DNA recombination [GO:0006310]		DNA binding [GO:0003677]															1	0	0	2	0	0	0	0	1	5	0	0	0	0	0	0	0	0	0	0	0	0	0	4	0	0	0	3	0
K7X699	Polymerase protein (Fragment)	Equine infectious anemia virus	Coiled coil;Endonuclease;Hydrolase;Nuclease;Nucleotidyltransferase;RNA-directed DNA polymerase;Transferase			endonuclease activity [GO:0004519]; RNA-directed DNA polymerase activity [GO:0003964]														Pararnavirae	0	0	0	0	2	3	0	0	0	2	1	0	0	0	0	0	0	0	0	0	0	0	0	0	0	0	0	0	0
A9V0A8	Predicted protein (Fragment)	Monosiga brevicollis (Choanoflagellate)	Membrane;Reference proteome;Transmembrane;Transmembrane helix		cytosol [GO:0005829]; integral component of membrane [GO:0016021]	alditol:NADP+ 1-oxidoreductase activity [GO:0004032]; D-threo-aldose 1-dehydrogenase activity [GO:0047834]; oxidoreductase activity, acting on NAD(P)H, NAD(P) as acceptor [GO:0016652]															0	0	0	0	0	0	0	7	0	0	1	0	0	0	0	0	0	0	0	0	0	0	0	0	0	0	0	0	0
Q4T0K3	Chromosome 11 SCAF10960, whole genome shotgun sequence (Fragment)	Tetraodon nigroviridis (Spotted green pufferfish) (Chelonodon nigroviridis)	Disulfide bond;EGF-like domain			calcium ion binding [GO:0005509]														Metazoa	0	0	0	0	0	0	0	7	0	0	0	0	0	0	0	0	0	1	0	0	0	0	0	0	0	0	0	0	0
Q8VMM4	Single-stranded DNA-binding protein (SSB)	Pseudomonas putida (Arthrobacter siderocapsulatus)	DNA-binding;Plasmid	DNA replication [GO:0006260]		single-stranded DNA binding [GO:0003697]															11	0	8	0	4	0	0	0	0	0	2	0	0	0	0	0	2	0	0	0	1	0	1	19	0	0	0	0	0
T1XLD4	Putative phage integrase	Variovorax paradoxus B4	DNA integration;DNA recombination;DNA-binding	DNA integration [GO:0015074]; DNA recombination [GO:0006310]		DNA binding [GO:0003677]															0	2	0	0	4	1	0	0	0	1	0	0	0	0	0	0	0	0	0	0	1	0	0	2	0	0	0	0	0
A9VAQ6	Predicted protein	Monosiga brevicollis (Choanoflagellate)	Coiled coil;Reference proteome	double-strand break repair via homologous recombination [GO:0000724]; mitotic cytokinesis [GO:0000281]; regulation of cytokinesis [GO:0032465]	centrosome [GO:0005813]; midbody [GO:0030496]	phosphatidylinositol-3-phosphate binding [GO:0032266]															0	0	2	0	0	0	1	5	0	0	3	0	0	0	0	0	0	0	0	0	0	0	0	0	0	0	0	0	0
A7ZK01	Integration host factor subunit beta (IHF-beta)	Escherichia coli O139:H28 (strain E24377A / ETEC)	DNA recombination;DNA-binding;Transcription;Transcription regulation;Translation regulation	DNA recombination [GO:0006310]; regulation of transcription, DNA-templated [GO:0006355]; regulation of translation [GO:0006417]	chromosome [GO:0005694]	DNA binding [GO:0003677]						FUNCTION: This protein is one of the two subunits of integration host factor, a specific DNA-binding protein that functions in genetic recombination as well as in transcriptional and translational control. {ECO:0000255|HAMAP-Rule:MF_00381}.									2	0	4	0	0	0	0	0	0	0	0	0	0	0	0	0	0	0	0	0	0	0	0	0	0	0	0	0	0
E8YTL0	Deleted.																				2	4	0	0	0	0	0	0	0	0	0	0	0	0	0	0	0	0	0	0	0	0	0	0	0	0	0	0	0
E9XVB1	Transposase (Fragment)	Escherichia coli TW10509	Coiled coil	transposition, DNA-mediated [GO:0006313]		DNA binding [GO:0003677]; transposase activity [GO:0004803]															1	5	0	0	0	0	0	0	0	0	0	0	0	0	0	0	0	0	0	0	0	0	0	0	0	0	0	0	0
F2LB79	Phage integrase	Burkholderia gladioli (strain BSR3)	DNA recombination	DNA integration [GO:0015074]; DNA recombination [GO:0006310]		DNA binding [GO:0003677]															1	1	1	3	0	0	0	0	0	0	0	0	0	0	0	0	0	0	0	0	0	0	0	0	0	0	0	1	0
F8FTV1	Transposon resolvase	Pseudomonas putida (strain S16)	DNA integration;DNA recombination;DNA-binding	DNA integration [GO:0015074]		DNA binding [GO:0003677]; recombinase activity [GO:0000150]							ACT_SITE 18; /note="O-(5'-phospho-DNA)-serine intermediate"; /evidence="ECO:0000256|PIRSR:PIRSR606118-50, ECO:0000256|PROSITE-ProRule:PRU10137"								2	4	0	0	0	0	0	0	0	0	0	0	0	0	0	0	0	0	0	0	0	0	0	0	0	0	0	0	0
H4KRS7	Putative transposase	Escherichia coli DEC2C		transposition [GO:0032196]																	4	0	2	0	0	0	0	0	0	0	0	0	0	0	0	0	0	0	0	0	0	0	0	0	0	0	0	0	0
K7GJ52	DNA helicase (EC 3.6.4.12)	Pelodiscus sinensis (Chinese softshell turtle) (Trionyx sinensis)	ATP-binding;DNA-binding;Nucleotide-binding;Nucleus;Reference proteome	double-strand break repair via homologous recombination [GO:0000724]; female gamete generation [GO:0007292]; male gamete generation [GO:0048232]	MCM8-MCM9 complex [GO:0097362]; nucleus [GO:0005634]	ATP binding [GO:0005524]; DNA binding [GO:0003677]; DNA helicase activity [GO:0003678]				CATALYTIC ACTIVITY: Reaction=ATP + H2O = ADP + H(+) + phosphate; Xref=Rhea:RHEA:13065, ChEBI:CHEBI:15377, ChEBI:CHEBI:15378, ChEBI:CHEBI:30616, ChEBI:CHEBI:43474, ChEBI:CHEBI:456216; EC=3.6.4.12; Evidence={ECO:0000256|ARBA:ARBA00001665};										Metazoa	6	0	0	0	0	0	0	0	0	0	0	0	0	0	0	0	0	0	0	0	0	0	0	0	0	0	0	0	0
S2WGB1	Uncharacterized protein	Delftia acidovorans CCUG 15835																			1	4	1	0	0	0	0	0	0	0	0	0	0	0	0	0	0	0	0	0	0	0	0	0	0	0	0	0	0
A3VYW9	ISPsy20, transposase IstA	Roseovarius sp. 217	DNA recombination;DNA-binding;Transposable element;Transposition	DNA integration [GO:0015074]; DNA recombination [GO:0006310]; transposition [GO:0032196]		DNA binding [GO:0003677]															0	6	0	0	0	0	0	0	0	0	0	0	0	0	0	0	0	0	0	0	0	0	0	0	0	0	0	0	0
A9V349	Predicted protein	Monosiga brevicollis (Choanoflagellate)	Glycoprotein;Membrane;Reference proteome;Transmembrane;Transmembrane helix		cytoplasm [GO:0005737]; integral component of membrane [GO:0016021]	deaminase activity [GO:0019239]; scavenger receptor activity [GO:0005044]															0	1	4	0	0	0	0	1	0	0	0	0	0	0	0	0	0	0	0	0	0	0	0	0	0	0	0	0	0
X7ZSQ5	Sigma-54 interaction domain protein	Mycobacterium kansasii 662		DNA replication [GO:0006260]		ATPase activity [GO:0016887]; ATP binding [GO:0005524]; DNA binding [GO:0003677]															0	6	0	0	0	0	0	0	0	0	0	0	0	0	0	0	0	0	0	0	0	0	0	0	0	0	0	0	0
A8TTV7	Putative transposase for insertion sequence element	alpha proteobacterium BAL199	Reference proteome	transposition, DNA-mediated [GO:0006313]		DNA binding [GO:0003677]; transposase activity [GO:0004803]															0	0	1	5	0	0	0	0	0	0	0	0	0	0	0	0	0	0	0	0	0	0	0	0	0	0	0	0	0
B2JTR0	Putative transposase	Paraburkholderia phymatum (strain DSM 17167 / CIP 108236 / LMG 21445 / STM815) (Burkholderia phymatum)	Plasmid;Reference proteome	transposition, DNA-mediated [GO:0006313]		DNA binding [GO:0003677]; transposase activity [GO:0004803]															0	0	2	2	0	2	0	0	0	0	0	0	0	0	0	0	0	0	0	0	0	0	0	0	0	0	0	0	0
E6UYU8	Protein RecA (Recombinase A)	Variovorax paradoxus (strain EPS)	ATP-binding;Coiled coil;Cytoplasm;DNA damage;DNA recombination;DNA repair;DNA-binding;Nucleotide-binding;SOS response	DNA recombination [GO:0006310]; DNA repair [GO:0006281]; SOS response [GO:0009432]	cytoplasm [GO:0005737]	ATPase activity, acting on DNA [GO:0008094]; ATP binding [GO:0005524]; damaged DNA binding [GO:0003684]; single-stranded DNA binding [GO:0003697]		NP_BIND 78..85; /note="ATP"; /evidence="ECO:0000256|HAMAP-Rule:MF_00268"				FUNCTION: Can catalyze the hydrolysis of ATP in the presence of single-stranded DNA, the ATP-dependent uptake of single-stranded DNA by duplex DNA, and the ATP-dependent hybridization of homologous single-stranded DNAs. {ECO:0000256|RuleBase:RU000526}.; FUNCTION: Can catalyze the hydrolysis of ATP in the presence of single-stranded DNA, the ATP-dependent uptake of single-stranded DNA by duplex DN…									0	0	1	0	0	0	0	0	0	11	0	0	0	0	0	0	0	0	0	0	0	0	0	4	5	0	0	0	0
I4T594	Transposase	Escherichia coli 541-15		DNA integration [GO:0015074]; transposition [GO:0032196]																	0	0	2	4	0	0	0	0	0	0	0	0	0	0	0	0	0	0	0	0	0	0	0	0	0	0	0	0	0
J1EEG3	DDE_Tnp_1 domain-containing protein	Acidovorax sp. CF316	Reference proteome	transposition, DNA-mediated [GO:0006313]		DNA binding [GO:0003677]; transposase activity [GO:0004803]															0	0	2	4	0	0	0	0	0	0	0	0	0	0	0	0	0	0	0	0	0	0	0	0	0	0	0	0	0
K0I2C9	Transposase, IS4	Acidovorax sp. KKS102	Transposable element;Transposition	transposition, DNA-mediated [GO:0006313]		DNA binding [GO:0003677]; transposase activity [GO:0004803]						FUNCTION: Involved in the transposition of the insertion sequence IS5. {ECO:0000256|ARBA:ARBA00003544}.									0	0	3	0	0	0	2	1	0	0	0	0	0	0	0	0	0	0	0	0	0	0	0	0	0	0	0	0	0
L8MJ48	Transposase, IS4 family protein	Pseudomonas furukawaii	Transposable element;Transposition	transposition, DNA-mediated [GO:0006313]		DNA binding [GO:0003677]; transposase activity [GO:0004803]						FUNCTION: Involved in the transposition of the insertion sequence IS5. {ECO:0000256|ARBA:ARBA00003544}.									0	0	4	2	0	0	0	0	0	0	0	0	0	0	0	0	0	0	0	0	0	0	0	0	0	0	0	0	0
Q32PG3	WD repeat-containing protein 48 (USP1-associated factor 1)	Bos taurus (Bovine)	Acetylation;Cytoplasm;DNA damage;DNA repair;DNA-binding;Endosome;Lysosome;Nucleus;Phosphoprotein;Reference proteome;Repeat;Ubl conjugation pathway;WD repeat	cellular response to DNA damage stimulus [GO:0006974]; DNA repair [GO:0006281]; positive regulation of double-strand break repair via homologous recombination [GO:1905168]; positive regulation of protein deubiquitination [GO:1903003]; protein deubiquitination [GO:0016579]	late endosome [GO:0005770]; lysosome [GO:0005764]; nucleus [GO:0005634]	DNA binding [GO:0003677]; double-stranded DNA binding [GO:0003690]; single-stranded DNA binding [GO:0003697]						FUNCTION: Regulator of deubiquitinating complexes, which acts as a strong activator of USP1, USP12 and USP46. Enhances the USP1-mediated deubiquitination of FANCD2; USP1 being almost inactive by itself. Activates deubiquitination by increasing the catalytic turnover without increasing the affinity of deubiquitinating enzymes for the substrate. Also activates deubiquitinating activity of complexes…								Metazoa	0	0	1	5	0	0	0	0	0	0	0	0	0	0	0	0	0	0	0	0	0	0	0	0	0	0	0	0	0
W0TAQ6	Halotolerance protein 9	Kluyveromyces marxianus (strain DMKU3-1042 / BCC 29191 / NBRC 104275) (Yeast) (Candida kefyr)	Coiled coil;Metal-binding;Zinc	transcription, DNA-templated [GO:0006351]		DNA binding [GO:0003677]; DNA-binding transcription factor activity, RNA polymerase II-specific [GO:0000981]; zinc ion binding [GO:0008270]														Fungi	0	0	5	0	0	0	0	0	0	1	0	0	0	0	0	0	0	0	0	0	0	0	0	0	0	0	0	0	0
D9PN97	Transposase IS116/IS110/IS902 family protein (Fragment)	sediment metagenome		transposition, DNA-mediated [GO:0006313]		DNA binding [GO:0003677]; transposase activity [GO:0004803]															0	0	0	6	0	0	0	0	0	0	0	0	0	0	0	0	0	0	0	0	0	0	0	0	0	0	0	0	0
F4N9P7	Gag polyprotein	Simian immunodeficiency virus (SIV)	Aspartyl protease;Capsid protein;Coiled coil;DNA integration;DNA recombination;DNA-binding;DNA-directed DNA polymerase;Endonuclease;Eukaryotic host gene expression shutoff by virus;Eukaryotic host translation shutoff by virus;Host cell membrane;Host cytoplasm;Host gene expression shutoff by virus;Host membrane;Host nucleus;Host-virus interaction;Hydrolase;Lipoprotein;Magnesium;Membrane;Metal-bind…	DNA integration [GO:0015074]; DNA recombination [GO:0006310]; establishment of integrated proviral latency [GO:0075713]; suppression by virus of host gene expression [GO:0039657]; viral entry into host cell [GO:0046718]; viral genome integration into host DNA [GO:0044826]; viral penetration into host nucleus [GO:0075732]	cytoplasm [GO:0005737]; host cell cytoplasm [GO:0030430]; host cell nucleus [GO:0042025]; host cell plasma membrane [GO:0020002]; plasma membrane [GO:0005886]; viral nucleocapsid [GO:0019013]	aspartic-type endopeptidase activity [GO:0004190]; DNA binding [GO:0003677]; DNA-directed DNA polymerase activity [GO:0003887]; exoribonuclease H activity [GO:0004533]; RNA binding [GO:0003723]; RNA-directed DNA polymerase activity [GO:0003964]; RNA-DNA hybrid ribonuclease activity [GO:0004523]; structural molecule activity [GO:0005198]; zinc ion binding [GO:0008270]				CATALYTIC ACTIVITY: Reaction=3'-end directed exonucleolytic cleavage of viral RNA-DNA hybrid.; EC=3.1.13.2; Evidence={ECO:0000256|ARBA:ARBA00000379};	DNA_BIND 1391..1438; /note="Integrase-type"; /evidence="ECO:0000256|PROSITE-ProRule:PRU00506"						COFACTOR: Name=Mg(2+); Xref=ChEBI:CHEBI:18420; Evidence={ECO:0000256|ARBA:ARBA00001946};			Pararnavirae	0	0	0	2	0	4	0	0	0	0	0	0	0	0	0	0	0	0	0	0	0	0	0	0	0	0	0	0	0
L7UQJ6	DNA repair protein RAD51 homolog (Fragment)	Macrobiotus cf. harmsworthi EABP-2013	ATP-binding;DNA damage;DNA recombination;DNA repair;DNA-binding;Nucleotide-binding;Nucleus	double-strand break repair via homologous recombination [GO:0000724]; mitotic recombination-dependent replication fork processing [GO:1990426]	nucleus [GO:0005634]	ATPase activity, acting on DNA [GO:0008094]; ATP binding [GO:0005524]; double-stranded DNA binding [GO:0003690]; recombinase activity [GO:0000150]; single-stranded DNA binding [GO:0003697]						FUNCTION: Binds to single and double-stranded DNA and exhibits DNA-dependent ATPase activity. Underwinds duplex DNA. {ECO:0000256|RuleBase:RU364139}.								Metazoa	0	0	0	6	0	0	0	0	0	0	0	0	0	0	0	0	0	0	0	0	0	0	0	0	0	0	0	0	0
Q83393	Integrase (Fragment)	Mouse mammary tumor virus (MMTV)	DNA integration;DNA recombination;Endonuclease;Hydrolase;Metal-binding;Multifunctional enzyme;Nuclease;Nucleotidyltransferase;RNA-directed DNA polymerase;Transferase;Viral genome integration;Virus entry into host cell;Zinc;Zinc-finger	DNA integration [GO:0015074]; DNA recombination [GO:0006310]; establishment of integrated proviral latency [GO:0075713]; viral entry into host cell [GO:0046718]; viral genome integration into host DNA [GO:0044826]		nucleic acid binding [GO:0003676]; RNA-directed DNA polymerase activity [GO:0003964]; RNA-DNA hybrid ribonuclease activity [GO:0004523]; zinc ion binding [GO:0008270]					DNA_BIND 797..846; /note="Integrase-type"; /evidence="ECO:0000256|PROSITE-ProRule:PRU00506"									Pararnavirae	0	0	0	3	0	3	0	0	0	0	0	0	0	0	0	0	0	0	0	0	0	0	0	0	0	0	0	0	0
A1VJB8	Transposase IS3/IS911 family protein	Polaromonas naphthalenivorans (strain CJ2)	Reference proteome	transposition, DNA-mediated [GO:0006313]		sequence-specific DNA binding [GO:0043565]; transposase activity [GO:0004803]															0	0	0	0	6	0	0	0	0	0	0	0	0	0	0	0	0	0	0	0	0	0	0	0	0	0	0	0	0
A5CCN5	Tyrosine recombinase XerC	Orientia tsutsugamushi (strain Boryong) (Rickettsia tsutsugamushi)	Cell cycle;Cell division;Chromosome partition;Cytoplasm;DNA integration;DNA recombination;DNA-binding;Reference proteome	cell cycle [GO:0007049]; cell division [GO:0051301]; chromosome segregation [GO:0007059]; transposition, DNA-mediated [GO:0006313]	cytoplasm [GO:0005737]	DNA binding [GO:0003677]; tyrosine-based site-specific recombinase activity [GO:0009037]						FUNCTION: Site-specific tyrosine recombinase, which acts by catalyzing the cutting and rejoining of the recombining DNA molecules. The XerC-XerD complex is essential to convert dimers of the bacterial chromosome into monomers to permit their segregation at cell division. It also contributes to the segregational stability of plasmids. {ECO:0000256|HAMAP-Rule:MF_01808}.	ACT_SITE 146; /evidence="ECO:0000256|HAMAP-Rule:MF_01808"; ACT_SITE 176; /evidence="ECO:0000256|HAMAP-Rule:MF_01808"; ACT_SITE 251; /evidence="ECO:0000256|HAMAP-Rule:MF_01808"; ACT_SITE 254; /evidence="ECO:0000256|HAMAP-Rule:MF_01808"; ACT_SITE 277; /evidence="ECO:0000256|HAMAP-Rule:MF_01808"; ACT_SITE 286; /note="O-(3'-phospho-DNA)-tyrosine intermediate"; /evidence="ECO:0000256|HAMAP-Rule:MF_018…								0	0	0	0	6	0	0	0	0	0	0	0	0	0	0	0	0	0	0	0	0	0	0	0	0	0	0	0	0
B1KQQ8	Molybdopterin oxidoreductase	Shewanella woodyi (strain ATCC 51908 / MS32)	Iron;Iron-sulfur;Metal-binding;Reference proteome			iron-sulfur cluster binding [GO:0051536]; metal ion binding [GO:0046872]; molybdopterin cofactor binding [GO:0043546]; oxidoreductase activity [GO:0016491]											COFACTOR: Name=Mo-bis(molybdopterin guanine dinucleotide); Xref=ChEBI:CHEBI:60539; Evidence={ECO:0000256|ARBA:ARBA00001942};				0	0	0	0	6	0	0	0	0	0	0	0	0	0	0	0	0	0	0	0	0	0	0	0	0	0	0	0	0
F7GQE4	Ig-like domain-containing protein	Callithrix jacchus (White-tufted-ear marmoset)	Glycoprotein;Immunity;MHC I;Membrane;Reference proteome;Signal;Transmembrane;Transmembrane helix	antigen processing and presentation of peptide antigen via MHC class I [GO:0002474]; immune response [GO:0006955]	integral component of membrane [GO:0016021]; MHC class I protein complex [GO:0042612]															Metazoa	0	0	0	0	6	0	0	0	0	0	0	0	0	0	0	0	0	0	0	0	0	0	0	0	0	0	0	0	0
G7HXA1	Resolvase	Corynebacterium casei UCMA 3821	DNA integration;DNA recombination;DNA-binding	DNA integration [GO:0015074]		DNA binding [GO:0003677]; recombinase activity [GO:0000150]							ACT_SITE 31; /note="O-(5'-phospho-DNA)-serine intermediate"; /evidence="ECO:0000256|PIRSR:PIRSR606118-50, ECO:0000256|PROSITE-ProRule:PRU10137"								0	0	0	0	1	5	0	0	0	0	0	0	0	0	0	0	0	0	0	0	0	0	0	0	0	0	0	0	0
K0NRT2	Replication-associated recombination protein A	Desulfobacula toluolica (strain DSM 7467 / Tol2)	Coiled coil;Reference proteome	DNA replication [GO:0006260]		ATPase activity [GO:0016887]; ATP binding [GO:0005524]; DNA binding [GO:0003677]						FUNCTION: DNA-dependent ATPase that plays important roles in cellular responses to stalled DNA replication processes. {ECO:0000256|ARBA:ARBA00002393}.									0	0	0	0	1	5	0	0	0	0	0	0	0	0	0	0	0	0	0	0	0	0	0	0	0	0	0	0	0
M7TNC9	Putative family helicase protein	Botryotinia fuckeliana (strain BcDW1) (Noble rot fungus) (Botrytis cinerea)	ATP-binding;Helicase;Hydrolase;Nucleotide-binding;Reference proteome	DNA recombination [GO:0006310]; DNA repair [GO:0006281]; DNA replication [GO:0006260]		3'-5' DNA helicase activity [GO:0043138]; ATP binding [GO:0005524]; hydrolase activity [GO:0016787]; nucleic acid binding [GO:0003676]														Fungi	0	0	0	0	6	0	0	0	0	0	0	0	0	0	0	0	0	0	0	0	0	0	0	0	0	0	0	0	0
P06627	Relaxosome protein TraY	Escherichia coli (strain K12)	Activator;Conjugation;Cytoplasm;DNA-binding;Plasmid;Transcription;Transcription regulation	conjugation [GO:0000746]	cytoplasm [GO:0005737]	DNA binding [GO:0003677]						FUNCTION: Conjugative DNA transfer (CDT) is the unidirectional transfer of ssDNA plasmid from a donor to a recipient cell. It is the central mechanism by which antibiotic resistance and virulence factors are propagated in bacterial populations. Part of the relaxosome, which facilitates a site- and strand-specific cut in the origin of transfer by TraI, at the nic site. Relaxosome formation require…									0	0	0	0	6	0	0	0	0	0	0	0	0	0	0	0	0	0	0	0	0	0	0	0	0	0	0	0	0
P39212	Putative transposase InsN for insertion sequence element IS911B	Escherichia coli (strain K12)	DNA recombination;DNA-binding;Reference proteome;Transposable element;Transposition	transposition, DNA-mediated [GO:0006313]		DNA binding [GO:0003677]; transposase activity [GO:0004803]						FUNCTION: Involved in the transposition of the insertion sequence IS911.									0	0	0	0	2	2	0	2	0	0	0	0	0	0	0	0	0	0	0	0	0	0	0	0	0	0	0	0	0
R4Y7Q2	ABC transporter domain-containing protein	Klebsiella pneumoniae subsp. rhinoscleromatis SB3432	ATP-binding;Nucleotide-binding			ATPase-coupled transmembrane transporter activity [GO:0042626]; ATP binding [GO:0005524]		NP_BIND 38..45; /note="ATP"; /evidence="ECO:0000256|PROSITE-ProRule:PRU00434"													0	0	0	0	3	3	0	0	0	0	0	0	0	0	0	0	0	0	0	0	0	0	0	0	0	0	0	0	0
S3CW73	60s ribosomal protein mitochondrial	Ophiostoma piceae (strain UAMH 11346) (Sap stain fungus)	Nucleus;Reference proteome;Ribonucleoprotein;Ribosomal protein	DNA recombination [GO:0006310]; DNA repair [GO:0006281]; DNA replication [GO:0006260]; translation [GO:0006412]	nucleus [GO:0005634]; ribosome [GO:0005840]	DNA binding [GO:0003677]; structural constituent of ribosome [GO:0003735]														Fungi	0	0	0	0	6	0	0	0	0	0	0	0	0	0	0	0	0	0	0	0	0	0	0	0	0	0	0	0	0
V4Q4R0	Integrase	Pseudomonas chloritidismutans AW-1	DNA integration;DNA recombination;DNA-binding;Viral genome integration;Virus entry into host cell	DNA integration [GO:0015074]; DNA recombination [GO:0006310]; establishment of integrated proviral latency [GO:0075713]; viral entry into host cell [GO:0046718]; viral genome integration into host DNA [GO:0044826]		DNA binding [GO:0003677]															0	0	0	0	4	2	0	0	0	0	0	0	0	0	0	0	0	0	0	0	0	0	0	0	0	0	0	0	0
H0A7R1	3'-phosphoesterase (EC 6.5.1.1) (DNA repair polymerase) (NHEJ DNA polymerase) (Polydeoxyribonucleotide synthase [ATP]) (Polymerase/primase)	Acetobacteraceae bacterium AT-5844	DNA-binding;DNA-directed DNA polymerase;Exonuclease;Hydrolase;Ligase;Manganese;Multifunctional enzyme;Nuclease;Nucleotidyltransferase;Reference proteome;Transferase	DNA recombination [GO:0006310]; DNA repair [GO:0006281]		ATP binding [GO:0005524]; DNA binding [GO:0003677]; DNA-directed DNA polymerase activity [GO:0003887]; DNA ligase (ATP) activity [GO:0003910]; exonuclease activity [GO:0004527]				CATALYTIC ACTIVITY: Reaction=ATP + (deoxyribonucleotide)(n)-3'-hydroxyl + 5'-phospho-(deoxyribonucleotide)(m) = (deoxyribonucleotide)(n+m) + AMP + diphosphate.; EC=6.5.1.1; Evidence={ECO:0000256|ARBA:ARBA00000359};							COFACTOR: Name=Mn(2+); Xref=ChEBI:CHEBI:29035; Evidence={ECO:0000256|ARBA:ARBA00001936};				0	0	0	0	0	6	0	0	0	0	0	0	0	0	0	0	0	0	0	0	0	0	0	0	0	0	0	0	0
H1Q3T9	AAA domain-containing protein	Prevotella micans F0438	Reference proteome	DNA replication [GO:0006260]		ATPase activity [GO:0016887]; ATP binding [GO:0005524]; DNA binding [GO:0003677]															0	0	0	0	0	10	0	0	0	0	0	0	0	6	0	0	0	0	0	0	0	0	0	0	0	0	0	0	0
Q5S3X5	Integrase catalytic domain-containing protein	Enterobacter cloacae	Plasmid	DNA integration [GO:0015074]		nucleic acid binding [GO:0003676]															0	0	0	0	0	6	0	0	0	0	0	0	0	0	0	0	0	0	0	0	0	0	0	0	0	0	0	0	0
R7X3B6	Deleted.																				0	0	0	0	0	6	0	0	0	0	0	0	0	0	0	0	0	0	0	0	0	0	0	0	0	0	0	0	0
A4BQY8	Putative transcriptional regulator, Fis family protein	Nitrococcus mobilis Nb-231	Reference proteome	DNA integration [GO:0015074]		nucleic acid binding [GO:0003676]															0	0	0	0	0	0	1	5	0	0	0	0	0	0	0	0	0	0	0	0	0	0	0	0	0	0	0	0	0
A8XE95	ATP-dependent DNA helicase (EC 3.6.4.12)	Caenorhabditis briggsae	ATP-binding;DNA damage;DNA recombination;DNA repair;Helicase;Hydrolase;Nucleotide-binding;Reference proteome	DNA duplex unwinding [GO:0032508]; DNA recombination [GO:0006310]; DNA repair [GO:0006281]; DNA replication [GO:0006260]; telomere maintenance [GO:0000723]	replication fork [GO:0005657]	ATP binding [GO:0005524]; DNA helicase activity [GO:0003678]; hydrolase activity [GO:0016787]				CATALYTIC ACTIVITY: Reaction=ATP + H2O = ADP + H(+) + phosphate; Xref=Rhea:RHEA:13065, ChEBI:CHEBI:15377, ChEBI:CHEBI:15378, ChEBI:CHEBI:30616, ChEBI:CHEBI:43474, ChEBI:CHEBI:456216; EC=3.6.4.12; Evidence={ECO:0000256|RuleBase:RU363044};							COFACTOR: Name=Mg(2+); Xref=ChEBI:CHEBI:18420; Evidence={ECO:0000256|RuleBase:RU363044};			Metazoa	0	0	13	0	0	0	0	0	0	0	0	0	0	0	0	0	1	0	5	0	4	0	1	0	0	0	0	0	0
X1F180	Tyr recombinase domain-containing protein (Fragment)	marine sediment metagenome	DNA recombination	DNA integration [GO:0015074]; DNA recombination [GO:0006310]		DNA binding [GO:0003677]															0	0	0	0	7	0	0	0	0	0	0	0	0	0	0	0	0	0	0	0	0	0	0	2	0	0	0	0	0
V4Q8L2	DNA invertase	Pseudomonas chloritidismutans AW-1	DNA integration;DNA recombination;DNA-binding	DNA integration [GO:0015074]		DNA binding [GO:0003677]; recombinase activity [GO:0000150]							ACT_SITE 11; /note="O-(5'-phospho-DNA)-serine intermediate"; /evidence="ECO:0000256|PIRSR:PIRSR606118-50, ECO:0000256|PROSITE-ProRule:PRU10137"								0	0	0	0	0	7	0	0	0	0	0	0	0	0	0	0	0	0	1	0	0	0	0	1	0	0	0	0	0
T5KIV1	DNA repair polymerase (EC 6.5.1.1) (NHEJ DNA polymerase) (Polydeoxyribonucleotide synthase [ATP]) (Polymerase/primase)	Microbacterium maritypicum MF109	DNA-binding;DNA-directed DNA polymerase;Exonuclease;Hydrolase;Ligase;Manganese;Multifunctional enzyme;Nuclease;Nucleotidyltransferase;Reference proteome;Transferase	DNA recombination [GO:0006310]; DNA repair [GO:0006281]		ATP binding [GO:0005524]; DNA binding [GO:0003677]; DNA-directed DNA polymerase activity [GO:0003887]; DNA ligase (ATP) activity [GO:0003910]; exonuclease activity [GO:0004527]				CATALYTIC ACTIVITY: Reaction=ATP + (deoxyribonucleotide)(n)-3'-hydroxyl + 5'-phospho-(deoxyribonucleotide)(m) = (deoxyribonucleotide)(n+m) + AMP + diphosphate.; EC=6.5.1.1; Evidence={ECO:0000256|ARBA:ARBA00000359};							COFACTOR: Name=Mn(2+); Xref=ChEBI:CHEBI:29035; Evidence={ECO:0000256|ARBA:ARBA00001936};				8	0	0	0	0	0	0	0	0	0	0	0	0	0	0	0	0	0	0	0	0	0	0	4	0	0	0	0	0
Q9RX02	Integrase, putative	Deinococcus radiodurans (strain ATCC 13939 / DSM 20539 / JCM 16871 / LMG 4051 / NBRC 15346 / NCIMB 9279 / R1 / VKM B-1422)	Coiled coil;DNA recombination;DNA-binding;Reference proteome	DNA integration [GO:0015074]; DNA recombination [GO:0006310]		DNA binding [GO:0003677]															0	0	6	0	0	0	0	0	0	0	0	0	0	0	0	0	0	0	0	0	0	0	0	0	1	0	0	0	0
T1X771	Transposase IS200-like domain-containing protein	Variovorax paradoxus B4		transposition, DNA-mediated [GO:0006313]		DNA binding [GO:0003677]; transposase activity [GO:0004803]															0	0	0	0	2	4	0	0	0	0	0	0	0	0	0	0	0	0	0	0	0	0	0	1	0	0	0	0	0
W5J246	Werner helicase interacting protein	Anopheles darlingi (Mosquito)	ATP-binding;Helicase;Hydrolase;Nucleotide-binding;Reference proteome	DNA replication [GO:0006260]		ATP binding [GO:0005524]; DNA binding [GO:0003677]; helicase activity [GO:0004386]														Metazoa	0	0	0	0	1	5	0	0	0	0	0	0	0	0	0	0	0	0	0	0	0	0	0	1	0	0	0	0	0
Q3SZ41	Recombining binding protein suppressor of hairless (J kappa-recombination signal-binding protein) (RBP-J kappa)	Bos taurus (Bovine)	Acetylation;Activator;Cytoplasm;DNA-binding;Notch signaling pathway;Nucleus;Reference proteome;Repeat;Repressor;Transcription;Transcription regulation	Notch signaling pathway [GO:0007219]; positive regulation of transcription from RNA polymerase II promoter in response to hypoxia [GO:0061419]; positive regulation of transcription of Notch receptor target [GO:0007221]	cytoplasm [GO:0005737]; MAML1-RBP-Jkappa- ICN1 complex [GO:0002193]; nucleus [GO:0005634]	DNA-binding transcription activator activity, RNA polymerase II-specific [GO:0001228]; DNA-binding transcription factor activity, RNA polymerase II-specific [GO:0000981]; RNA polymerase II cis-regulatory region sequence-specific DNA binding [GO:0000978]; sequence-specific DNA binding [GO:0043565]; transcription factor binding [GO:0008134]						FUNCTION: Transcriptional regulator that plays a central role in Notch signaling, a signaling pathway involved in cell-cell communication that regulates a broad spectrum of cell-fate determinations. Acts as a transcriptional repressor when it is not associated with Notch proteins. When associated with some NICD product of Notch proteins (Notch intracellular domain), it acts as a transcriptional a…								Metazoa	0	0	0	0	0	0	0	0	0	6	0	1	0	0	0	0	0	0	0	0	0	0	0	0	0	0	0	0	0
A9V6D1	Predicted protein	Monosiga brevicollis (Choanoflagellate)	ATP-binding;Cytoplasm;Kinase;Lipid metabolism;Nucleotide-binding;Reference proteome;Signal;Transferase	cholesterol biosynthetic process [GO:0006695]; isopentenyl diphosphate biosynthetic process, mevalonate pathway [GO:0019287]	cytosol [GO:0005829]	ATP binding [GO:0005524]; phosphomevalonate kinase activity [GO:0004631]															1	0	0	0	0	0	0	4	0	0	0	0	0	0	0	0	0	0	0	0	0	0	0	0	0	0	0	0	0
E4U416	Transposase Tn3 family protein	Sulfuricurvum kujiense (strain ATCC BAA-921 / DSM 16994 / JCM 11577 / YK-1)	DNA recombination;DNA-binding;Plasmid;Reference proteome;Transposable element;Transposition	transposition, DNA-mediated [GO:0006313]		DNA binding [GO:0003677]; transposase activity [GO:0004803]															3	2	0	0	0	0	0	0	0	0	0	0	0	0	0	0	0	0	0	0	0	0	0	0	0	0	0	0	0
I3DCJ8	Putative prophage CP4-57 integrase	Pasteurella bettyae CCUG 2042	DNA integration;DNA recombination;DNA-binding;Reference proteome;Viral genome integration;Virus entry into host cell	DNA integration [GO:0015074]; DNA recombination [GO:0006310]; establishment of integrated proviral latency [GO:0075713]; viral entry into host cell [GO:0046718]; viral genome integration into host DNA [GO:0044826]		DNA binding [GO:0003677]															4	1	0	0	0	0	0	0	0	0	0	0	0	0	0	0	0	0	0	0	0	0	0	0	0	0	1	0	0
Q5ZJT0	ATP-dependent RNA helicase SUPV3L1, mitochondrial (EC 3.6.4.13) (Suppressor of var1 3-like protein 1) (SUV3-like protein 1)	Gallus gallus (Chicken)	ATP-binding;Helicase;Hydrolase;Mitochondrion;Mitochondrion nucleoid;Nucleotide-binding;Nucleus;Reference proteome;Transit peptide	chromatin maintenance [GO:0070827]; DNA duplex unwinding [GO:0032508]; DNA recombination [GO:0006310]; mitochondrial mRNA catabolic process [GO:0000958]; mitochondrial mRNA surveillance [GO:0035946]; mitochondrial ncRNA surveillance [GO:0035945]; mitochondrial RNA 3'-end processing [GO:0000965]; mitochondrial RNA surveillance [GO:2000827]; mitochondrion morphogenesis [GO:0070584]; negative regula…	mitochondrial degradosome [GO:0045025]; mitochondrial matrix [GO:0005759]; mitochondrial nucleoid [GO:0042645]; mitochondrion [GO:0005739]; nucleus [GO:0005634]	3'-5' RNA helicase activity [GO:0034458]; ATP binding [GO:0005524]; DNA binding [GO:0003677]; DNA helicase activity [GO:0003678]; double-stranded RNA binding [GO:0003725]; RNA helicase activity [GO:0003724]		NP_BIND 195..202; /note="ATP"; /evidence="ECO:0000255|PROSITE-ProRule:PRU00541"		CATALYTIC ACTIVITY: Reaction=ATP + H2O = ADP + H(+) + phosphate; Xref=Rhea:RHEA:13065, ChEBI:CHEBI:15377, ChEBI:CHEBI:15378, ChEBI:CHEBI:30616, ChEBI:CHEBI:43474, ChEBI:CHEBI:456216; EC=3.6.4.13;		FUNCTION: Major helicase player in mitochondrial RNA metabolism. Component of the mitochondrial degradosome (mtEXO) complex, that degrades 3' overhang double-stranded RNA with a 3'-to-5' directionality in an ATP-dependent manner. ATPase and ATP-dependent multisubstrate helicase, able to unwind double-stranded (ds) DNA and RNA, and RNA/DNA heteroduplexes in the 5'-to-3' direction. Plays a role in …					COFACTOR: Name=Mg(2+); Xref=ChEBI:CHEBI:18420; Evidence={ECO:0000250}; Name=Mn(2+); Xref=ChEBI:CHEBI:29035; Evidence={ECO:0000250};			Metazoa	1	0	0	0	0	4	0	0	0	0	0	0	0	0	0	0	0	0	0	0	0	0	0	0	0	0	0	0	0
R0ENV9	Exodeoxyribonuclease III (EC 3.1.11.2)	Pediococcus acidilactici D3	Membrane;Transmembrane;Transmembrane helix	DNA repair [GO:0006281]	integral component of membrane [GO:0016021]	DNA binding [GO:0003677]; endonuclease activity [GO:0004519]; exodeoxyribonuclease III activity [GO:0008853]				CATALYTIC ACTIVITY: Reaction=Exonucleolytic cleavage in the 3'- to 5'-direction to yield nucleoside 5'-phosphates.; EC=3.1.11.2; Evidence={ECO:0000256|ARBA:ARBA00000493};											5	0	0	0	0	0	0	0	0	0	0	0	0	0	0	0	0	0	0	0	0	0	0	0	0	0	0	0	0
V9W2M4	Mutator family transposase	Paenibacillus larvae subsp. larvae DSM 25430	DNA recombination;DNA-binding;Reference proteome;Transposable element;Transposition	transposition, DNA-mediated [GO:0006313]		DNA binding [GO:0003677]; transposase activity [GO:0004803]						FUNCTION: Required for the transposition of the insertion element. {ECO:0000256|ARBA:ARBA00002190, ECO:0000256|RuleBase:RU365089}.									3	2	0	0	0	0	0	0	0	0	0	0	0	0	0	0	0	0	0	0	0	0	0	0	0	0	0	0	0
F5RFK8	Uncharacterized protein	Methyloversatilis universalis (strain ATCC BAA-1314 / JCM 13912 / FAM5)	Coiled coil																		0	5	0	0	0	0	0	0	0	0	0	0	0	0	0	0	0	0	0	0	0	0	0	0	0	0	0	0	0
G0EY05	Phage integrase family protein	Cupriavidus necator (strain ATCC 43291 / DSM 13513 / CCUG 52238 / LMG 8453 / N-1) (Ralstonia eutropha)	DNA recombination	DNA integration [GO:0015074]; DNA recombination [GO:0006310]		DNA binding [GO:0003677]															0	1	1	3	0	0	0	0	0	0	0	0	0	0	0	0	0	0	0	0	0	0	0	0	0	0	0	0	0
Q27X56	Protease (EC 2.7.7.49) (EC 3.1.26.13) (Retropepsin) (Fragment)	Human immunodeficiency virus 1	Aspartyl protease;DNA integration;DNA recombination;DNA-binding;Endonuclease;Hydrolase;Metal-binding;Nuclease;Nucleotidyltransferase;Protease;RNA-directed DNA polymerase;Transferase;Viral genome integration;Virus entry into host cell;Zinc;Zinc-finger	DNA recombination [GO:0006310]; establishment of integrated proviral latency [GO:0075713]; viral entry into host cell [GO:0046718]; viral genome integration into host DNA [GO:0044826]		aspartic-type endopeptidase activity [GO:0004190]; DNA binding [GO:0003677]; endonuclease activity [GO:0004519]; metal ion binding [GO:0046872]; RNA-directed DNA polymerase activity [GO:0003964]														Pararnavirae	0	4	0	1	0	0	0	0	0	0	0	0	0	0	0	0	0	0	0	0	0	0	0	0	0	0	0	0	0
C1G0Y4	KIX_2 domain-containing protein	Paracoccidioides brasiliensis (strain Pb18)	Coiled coil;Nucleus;Reference proteome	regulation of transcription by RNA polymerase II [GO:0006357]	mediator complex [GO:0016592]	transcription coregulator activity [GO:0003712]														Fungi	0	0	1	0	0	0	1	3	0	0	0	0	0	0	0	0	0	0	0	0	0	0	0	0	0	0	0	0	0
D0J6X7	Phage integrase	Comamonas testosteroni (strain CNB-2)	DNA recombination;DNA-binding;Reference proteome	DNA integration [GO:0015074]; DNA recombination [GO:0006310]		DNA binding [GO:0003677]															0	0	5	0	0	0	0	0	0	0	0	0	0	0	0	0	0	0	0	0	0	0	0	0	0	0	0	0	0
E9KUC1	Exoribonuclease H (EC 2.7.7.49) (EC 3.1.13.2) (EC 3.1.26.13) (Integrase) (Pol polyprotein) (Protease) (Retropepsin) (Reverse transcriptase/ribonuclease H) (Fragment)	Equine infectious anemia virus	Aspartyl protease;Coiled coil;DNA integration;DNA recombination;DNA-binding;Endonuclease;Hydrolase;Metal-binding;Multifunctional enzyme;Nuclease;Nucleotidyltransferase;Protease;RNA-directed DNA polymerase;Transferase;Viral genome integration;Virus entry into host cell;Zinc;Zinc-finger	DNA integration [GO:0015074]; DNA recombination [GO:0006310]; establishment of integrated proviral latency [GO:0075713]; viral entry into host cell [GO:0046718]; viral genome integration into host DNA [GO:0044826]		aspartic-type endopeptidase activity [GO:0004190]; DNA binding [GO:0003677]; exoribonuclease H activity [GO:0004533]; RNA-directed DNA polymerase activity [GO:0003964]; RNA-DNA hybrid ribonuclease activity [GO:0004523]; zinc ion binding [GO:0008270]				CATALYTIC ACTIVITY: Reaction=3'-end directed exonucleolytic cleavage of viral RNA-DNA hybrid.; EC=3.1.13.2; Evidence={ECO:0000256|ARBA:ARBA00000379}; CATALYTIC ACTIVITY: Reaction=Endohydrolysis of RNA in RNA/DNA hybrids. Three different cleavage modes: 1. sequence-specific internal cleavage of RNA. Human immunodeficiency virus type 1 and Moloney murine leukemia virus enzymes prefer to cleave the …	DNA_BIND 1084..1132; /note="Integrase-type"; /evidence="ECO:0000256|PROSITE-ProRule:PRU00506"	FUNCTION: During replicative cycle of retroviruses, the reverse-transcribed viral DNA is integrated into the host chromosome by the viral integrase enzyme. RNase H activity is associated with the reverse transcriptase. {ECO:0000256|ARBA:ARBA00023429}.								Pararnavirae	0	0	2	0	1	2	0	0	0	0	0	0	0	0	0	0	0	0	0	0	0	0	0	0	0	0	0	0	0
F6IJZ6	Transposase	Novosphingobium sp. PP1Y	Plasmid;Reference proteome			ATP binding [GO:0005524]															0	0	4	0	0	0	0	1	0	0	0	0	0	0	0	0	0	0	0	0	0	0	0	0	0	0	0	0	0
[truncated: 29,680 more rows]
[truncated: 13 more columns]
