# Supplementary material for: Analysis of bronchoalveolar lavage fluid metatranscriptomes among patients with COVID-19 disease
Source: Sci Rep. 2022 Dec 7;12:21125. doi: 10.1038/s41598-022-25463-0 (PMC9729217; doi:10.1038/s41598-022-25463-0)
Supplement: Supplementary file 13 — Supplementary Table 14. [file 41598_2022_25463_MOESM13_ESM.xlsx]

## Sheet: GO.0008270
uniprot	Entry	Protein names	Organism	Keywords	Gene ontology (biological process)	Gene ontology (cellular component)	Gene ontology (molecular function)	Metal binding	Nucleotide binding	Pathway	Catalytic activity	DNA binding	Function [CC]	Active site	Activity regulation	Binding site	Calcium binding	Cofactor	Redox potential	Involvement in disease	Taxonomic lineage (KINGDOM)	deceased_nCov1_shen_CRR125941	deceased_nCov1_shen_CRR125949	deceased_nCov2_shen_CRR125940	deceased_nCov2_shen_CRR125948	deceased_nCov3_shen_CRR125939	deceased_nCov3_shen_CRR125947	deceased_nCov5_shen_CRR125937	deceased_nCov5_shen_CRR125945	deceased_nCov6_shen_CRR125936	deceased_nCov6_shen_CRR125944	recovered_nCov4_shen_CRR125938	recovered_nCov4_shen_CRR125946	recovered_nCov7_shen_CRR125935	recovered_nCov7_shen_CRR125943	recovered_P01_chen_SRR10903402	recovered_P02_chen_SRR10903401	recovered_WIV05_zhou_SRR11092061	stabilized_WIV02_zhou_SRR11092058	stabilized_WIV02_zhou_SRR11092063	stabilized_WIV04_zhou_SRR11092057	stabilized_WIV04_zhou_SRR11092062	stabilized_WIV06_zhou_SRR11092056	stabilized_WIV06_zhou_SRR11092060	stabilized_WIV07_zhou_SRR11092059	stabilized_WIV07_zhou_SRR11092064	unknown_nCov8_shen_CRR125934	unknown_nCov8_shen_CRR125942	unknown_patient_1_wu_SRR10971381
P0C6V9	P0C6V9	Replicase polyprotein 1ab (pp1ab) (ORF1ab polyprotein) [Cleaved into: Host translation inhibitor nsp1 (nsp1) (Leader protein); Non-structural protein 2 (nsp2) (p65 homolog); Papain-like proteinase (PL-PRO) (EC 3.4.19.12) (EC 3.4.22.69) (Non-structural protein 3) (nsp3); Non-structural protein 4 (nsp4); 3C-like proteinase (3CL-PRO) (3CLp) (EC 3.4.22.-) (nsp5); Non-structural protein 6 (nsp6); Non-…	Bat coronavirus 279/2005 (BtCoV) (BtCoV/279/2005)	ATP-binding;Activation of host autophagy by virus;Decay of host mRNAs by virus;Endonuclease;Eukaryotic host gene expression shutoff by virus;Eukaryotic host translation shutoff by virus;Exonuclease;Helicase;Host cytoplasm;Host gene expression shutoff by virus;Host mRNA suppression by virus;Host membrane;Host-virus interaction;Hydrolase;Inhibition of host ISG15 by virus;Inhibition of host NF-kappa…	induction by virus of catabolism of host mRNA [GO:0039595]; induction by virus of host autophagy [GO:0039520]; methylation [GO:0032259]; modulation by virus of host protein ubiquitination [GO:0039648]; suppression by virus of host ISG15 activity [GO:0039579]; suppression by virus of host NF-kappaB transcription factor activity [GO:0039644]; suppression by virus of host type I interferon-mediated …	host cell endoplasmic reticulum-Golgi intermediate compartment [GO:0044172]; host cell membrane [GO:0033644]; host cell perinuclear region of cytoplasm [GO:0044220]; integral component of membrane [GO:0016021]	ATP binding [GO:0005524]; cysteine-type endopeptidase activity [GO:0004197]; DNA helicase activity [GO:0003678]; endonuclease activity [GO:0004519]; exoribonuclease activity [GO:0004532]; G-quadruplex RNA binding [GO:0002151]; methyltransferase activity [GO:0008168]; RNA-directed 5'-3' RNA polymerase activity [GO:0003968]; RNA helicase activity [GO:0003724]; single-stranded RNA binding [GO:000372…	METAL 4310; /note="Zinc 1"; /evidence="ECO:0000255|PROSITE-ProRule:PRU01297"; METAL 4313; /note="Zinc 1"; /evidence="ECO:0000255|PROSITE-ProRule:PRU01297"; METAL 4319; /note="Zinc 1"; /evidence="ECO:0000255|PROSITE-ProRule:PRU01297"; METAL 4326; /note="Zinc 1"; /evidence="ECO:0000255|PROSITE-ProRule:PRU01297"; METAL 4353; /note="Zinc 2"; /evidence="ECO:0000255|PROSITE-ProRule:PRU01297"; METAL 435…	NP_BIND 5589..5596; /note="ATP"; /evidence="ECO:0000250"		CATALYTIC ACTIVITY: Reaction=a ribonucleoside 5'-triphosphate + RNA(n) = diphosphate + RNA(n+1); Xref=Rhea:RHEA:21248, Rhea:RHEA-COMP:11128, Rhea:RHEA-COMP:11129, ChEBI:CHEBI:33019, ChEBI:CHEBI:61557, ChEBI:CHEBI:83400; EC=2.7.7.48; Evidence={ECO:0000255|PROSITE-ProRule:PRU00539}; CATALYTIC ACTIVITY: Reaction=ATP + H2O = ADP + H(+) + phosphate; Xref=Rhea:RHEA:13065, ChEBI:CHEBI:15377, ChEBI:CHEBI…		FUNCTION: The replicase polyprotein of coronaviruses is a multifunctional protein: it contains the activities necessary for the transcription of negative stranded RNA, leader RNA, subgenomic mRNAs and progeny virion RNA as well as proteinases responsible for the cleavage of the polyprotein into functional products. {ECO:0000250|UniProtKB:P0C6X7}.; FUNCTION: [Host translation inhibitor nsp1]: Inhi…	ACT_SITE 1657; /note="For PL-PRO activity"; /evidence="ECO:0000255|PROSITE-ProRule:PRU00444"; ACT_SITE 1818; /note="For PL-PRO activity"; /evidence="ECO:0000255|PROSITE-ProRule:PRU00444"; ACT_SITE 3287; /note="For 3CL-PRO activity"; /evidence="ECO:0000255|PROSITE-ProRule:PRU00772"; ACT_SITE 3391; /note="For 3CL-PRO activity"; /evidence="ECO:0000255|PROSITE-ProRule:PRU00772"; ACT_SITE 5134; /evide…							Orthornavirae	8276561	11471599	637505	716590	11987	12364	489	25911	14833	526489	117439	158011	43	1529	13805	3403	128	53	285	414	3857	20	296	575	88	638	20261	12143
E0XIZ2	E0XIZ2	2'-O-methyltransferase (EC 2.7.7.48) (EC 3.4.19.12) (EC 3.4.22.69) (EC 3.6.4.12) (EC 3.6.4.13) (3C-like proteinase) (Growth factor-like peptide) (Guanine-N7 methyltransferase) (Helicase) (Host translation inhibitor nsp1) (Leader protein) (NendoU) (Non-structural protein 10) (Non-structural protein 2) (Non-structural protein 3) (Non-structural protein 4) (Non-structural protein 6) (Non-structural …	Bat coronavirus BM48-31/BGR/2008	ATP-binding;Activation of host autophagy by virus;Decay of host mRNAs by virus;Endonuclease;Eukaryotic host gene expression shutoff by virus;Eukaryotic host translation shutoff by virus;Exonuclease;Helicase;Host cytoplasm;Host gene expression shutoff by virus;Host mRNA suppression by virus;Host membrane;Host-virus interaction;Hydrolase;Inhibition of host ISG15 by virus;Inhibition of host NF-kappa…	induction by virus of catabolism of host mRNA [GO:0039595]; induction by virus of host autophagy [GO:0039520]; methylation [GO:0032259]; modulation by virus of host protein ubiquitination [GO:0039648]; suppression by virus of host ISG15 activity [GO:0039579]; suppression by virus of host NF-kappaB transcription factor activity [GO:0039644]; suppression by virus of host type I interferon-mediated …	endoplasmic reticulum-Golgi intermediate compartment [GO:0005793]; host cell endoplasmic reticulum-Golgi intermediate compartment [GO:0044172]; host cell membrane [GO:0033644]; host cell perinuclear region of cytoplasm [GO:0044220]; integral component of membrane [GO:0016021]	ATP binding [GO:0005524]; cysteine-type endopeptidase activity [GO:0004197]; DNA helicase activity [GO:0003678]; endonuclease activity [GO:0004519]; exoribonuclease activity [GO:0004532]; G-quadruplex RNA binding [GO:0002151]; methyltransferase activity [GO:0008168]; RNA-directed 5'-3' RNA polymerase activity [GO:0003968]; RNA helicase activity [GO:0003724]; single-stranded RNA binding [GO:000372…						FUNCTION: Forms a hexadecamer with nsp7 (8 subunits of each) that may participate in viral replication by acting as a primase. Alternatively, may synthesize substantially longer products than oligonucleotide primers. {ECO:0000256|ARBA:ARBA00002182}.; FUNCTION: Forms a hexadecamer with nsp8 (8 subunits of each) that may participate in viral replication by acting as a primase. Alternatively, may sy…								Orthornavirae	3033952	3614102	243974	234449	3463	2855	2568	55845	11598	326340	43447	51444	20	651	4961	1191	32	11	71	122	944	5	59	181	28	256	7081	3934
P11204	P11204	Pol polyprotein [Cleaved into: Protease (Retropepsin) (EC 3.4.23.-); Reverse transcriptase/ribonuclease H (RT) (EC 2.7.7.49) (EC 3.1.26.13) (Exoribonuclease H) (EC 3.1.13.2); Integrase (IN) (EC 2.7.7.-) (EC 3.1.-.-)]	Equine infectious anemia virus (isolate 1369) (EIAV)	3D-structure;Aspartyl protease;Cleavage on pair of basic residues;DNA integration;DNA recombination;DNA-binding;Endonuclease;Hydrolase;Metal-binding;Multifunctional enzyme;Nuclease;Nucleotidyltransferase;Protease;RNA-directed DNA polymerase;Transferase;Viral genome integration;Virus entry into host cell;Zinc;Zinc-finger	DNA integration [GO:0015074]; DNA recombination [GO:0006310]; dUMP biosynthetic process [GO:0006226]; dUTP catabolic process [GO:0046081]; establishment of integrated proviral latency [GO:0075713]; viral entry into host cell [GO:0046718]; viral genome integration into host DNA [GO:0044826]		aspartic-type endopeptidase activity [GO:0004190]; DNA binding [GO:0003677]; dUTP diphosphatase activity [GO:0004170]; exoribonuclease H activity [GO:0004533]; magnesium ion binding [GO:0000287]; RNA-directed DNA polymerase activity [GO:0003964]; RNA-DNA hybrid ribonuclease activity [GO:0004523]; UTP binding [GO:0002134]; zinc ion binding [GO:0008270]				CATALYTIC ACTIVITY: Reaction=Endohydrolysis of RNA in RNA/DNA hybrids. Three different cleavage modes: 1. sequence-specific internal cleavage of RNA. Human immunodeficiency virus type 1 and Moloney murine leukemia virus enzymes prefer to cleave the RNA strand one nucleotide away from the RNA-DNA junction. 2. RNA 5'-end directed cleavage 13-19 nucleotides from the RNA end. 3. DNA 3'-end directed c…	DNA_BIND 1096..1144; /note="Integrase-type"; /evidence="ECO:0000255|PROSITE-ProRule:PRU00506"	FUNCTION: During replicative cycle of retroviruses, the reverse-transcribed viral DNA is integrated into the host chromosome by the viral integrase enzyme. RNase H activity is associated with the reverse transcriptase.	ACT_SITE 105; /evidence="ECO:0000255|PROSITE-ProRule:PRU10094"							Pararnavirae	74423	71111	979824	776507	1438105	1370364	3460	91275	9669	248985	4279	1378	27	388	42	22	0	0	0	0	0	0	0	0	0	32	837	0
P0C6W2	P0C6W2	Replicase polyprotein 1ab (pp1ab) (ORF1ab polyprotein) [Cleaved into: Host translation inhibitor nsp1 (nsp1) (Leader protein); Non-structural protein 2 (nsp2) (p65 homolog); Papain-like proteinase (PL-PRO) (EC 3.4.19.12) (EC 3.4.22.69) (Non-structural protein 3) (nsp3); Non-structural protein 4 (nsp4); 3C-like proteinase (3CL-PRO) (3CLp) (EC 3.4.22.-) (nsp5); Non-structural protein 6 (nsp6); Non-…	Bat coronavirus HKU3 (BtCoV) (SARS-like coronavirus HKU3)	ATP-binding;Activation of host autophagy by virus;Decay of host mRNAs by virus;Endonuclease;Eukaryotic host gene expression shutoff by virus;Eukaryotic host translation shutoff by virus;Exonuclease;Helicase;Host cytoplasm;Host gene expression shutoff by virus;Host mRNA suppression by virus;Host membrane;Host-virus interaction;Hydrolase;Inhibition of host ISG15 by virus;Inhibition of host NF-kappa…	induction by virus of catabolism of host mRNA [GO:0039595]; induction by virus of host autophagy [GO:0039520]; methylation [GO:0032259]; modulation by virus of host protein ubiquitination [GO:0039648]; suppression by virus of host ISG15 activity [GO:0039579]; suppression by virus of host NF-kappaB transcription factor activity [GO:0039644]; suppression by virus of host type I interferon-mediated …	host cell endoplasmic reticulum-Golgi intermediate compartment [GO:0044172]; host cell membrane [GO:0033644]; host cell perinuclear region of cytoplasm [GO:0044220]; integral component of membrane [GO:0016021]	ATP binding [GO:0005524]; cysteine-type endopeptidase activity [GO:0004197]; DNA helicase activity [GO:0003678]; endonuclease activity [GO:0004519]; exoribonuclease activity [GO:0004532]; G-quadruplex RNA binding [GO:0002151]; methyltransferase activity [GO:0008168]; RNA-directed 5'-3' RNA polymerase activity [GO:0003968]; RNA helicase activity [GO:0003724]; single-stranded RNA binding [GO:000372…	METAL 4298; /note="Zinc 1"; /evidence="ECO:0000255|PROSITE-ProRule:PRU01297"; METAL 4301; /note="Zinc 1"; /evidence="ECO:0000255|PROSITE-ProRule:PRU01297"; METAL 4307; /note="Zinc 1"; /evidence="ECO:0000255|PROSITE-ProRule:PRU01297"; METAL 4314; /note="Zinc 1"; /evidence="ECO:0000255|PROSITE-ProRule:PRU01297"; METAL 4341; /note="Zinc 2"; /evidence="ECO:0000255|PROSITE-ProRule:PRU01297"; METAL 434…	NP_BIND 5577..5584; /note="ATP"; /evidence="ECO:0000250"		CATALYTIC ACTIVITY: Reaction=a ribonucleoside 5'-triphosphate + RNA(n) = diphosphate + RNA(n+1); Xref=Rhea:RHEA:21248, Rhea:RHEA-COMP:11128, Rhea:RHEA-COMP:11129, ChEBI:CHEBI:33019, ChEBI:CHEBI:61557, ChEBI:CHEBI:83400; EC=2.7.7.48; Evidence={ECO:0000255|PROSITE-ProRule:PRU00539}; CATALYTIC ACTIVITY: Reaction=ATP + H2O = ADP + H(+) + phosphate; Xref=Rhea:RHEA:13065, ChEBI:CHEBI:15377, ChEBI:CHEBI…		FUNCTION: The replicase polyprotein of coronaviruses is a multifunctional protein: it contains the activities necessary for the transcription of negative stranded RNA, leader RNA, subgenomic mRNAs and progeny virion RNA as well as proteinases responsible for the cleavage of the polyprotein into functional products. {ECO:0000250|UniProtKB:P0C6X7}.; FUNCTION: [Host translation inhibitor nsp1]: Inhi…	ACT_SITE 1645; /note="For PL-PRO activity"; /evidence="ECO:0000255|PROSITE-ProRule:PRU00444"; ACT_SITE 1806; /note="For PL-PRO activity"; /evidence="ECO:0000255|PROSITE-ProRule:PRU00444"; ACT_SITE 3275; /note="For 3CL-PRO activity"; /evidence="ECO:0000255|PROSITE-ProRule:PRU00772"; ACT_SITE 3379; /note="For 3CL-PRO activity"; /evidence="ECO:0000255|PROSITE-ProRule:PRU00772"; ACT_SITE 5122; /evide…							Orthornavirae	2045935	1956000	219117	161567	3629	2785	171	8483	6637	146666	30138	27418	20	383	4676	1244	46	17	63	129	932	3	71	198	38	236	4787	3388
P0C6X7	P0C6X7	Replicase polyprotein 1ab (pp1ab) (ORF1ab polyprotein) [Cleaved into: Host translation inhibitor nsp1 (Leader protein) (Non-structural protein 1) (nsp1); Non-structural protein 2 (nsp2) (p65 homolog); Non-structural protein 3 (nsp3) (EC 3.4.19.12) (EC 3.4.22.69) (PL2-PRO) (Papain-like proteinase) (PL-PRO); Non-structural protein 4 (nsp4); 3C-like proteinase (3CL-PRO) (3CLp) (EC 3.4.22.-) (Main pr…	Severe acute respiratory syndrome coronavirus (SARS-CoV)	3D-structure;ATP-binding;Activation of host autophagy by virus;Decay of host mRNAs by virus;Endonuclease;Eukaryotic host gene expression shutoff by virus;Eukaryotic host translation shutoff by virus;Exonuclease;Helicase;Host cytoplasm;Host gene expression shutoff by virus;Host mRNA suppression by virus;Host membrane;Host-virus interaction;Hydrolase;Inhibition of host ISG15 by virus;Inhibition of …	7-methylguanosine mRNA capping [GO:0006370]; induction by virus of catabolism of host mRNA [GO:0039595]; induction by virus of host autophagy [GO:0039520]; methylation [GO:0032259]; modulation by virus of host protein ubiquitination [GO:0039648]; mRNA methylation [GO:0080009]; positive regulation of ubiquitin-specific protease activity [GO:2000158]; positive stranded viral RNA replication [GO:003…	cytoplasmic viral factory [GO:0039714]; double membrane vesicle viral factory outer membrane [GO:0062243]; host cell cytoplasm [GO:0030430]; host cell endoplasmic reticulum-Golgi intermediate compartment [GO:0044172]; host cell perinuclear region of cytoplasm [GO:0044220]; integral component of membrane [GO:0016021]	3'-5'-exoribonuclease activity [GO:0000175]; ATP binding [GO:0005524]; cysteine-type endopeptidase activity [GO:0004197]; DNA helicase activity [GO:0003678]; double-stranded RNA binding [GO:0003725]; endonuclease activity [GO:0004519]; G-quadruplex RNA binding [GO:0002151]; helicase activity [GO:0004386]; identical protein binding [GO:0042802]; ISG15-specific protease activity [GO:0019785]; Lys48…	METAL 4304; /note="Zinc"; METAL 4304; /note="Zinc 1"; /evidence="ECO:0000255|PROSITE-ProRule:PRU01297"; METAL 4307; /note="Zinc"; METAL 4307; /note="Zinc 1"; /evidence="ECO:0000255|PROSITE-ProRule:PRU01297"; METAL 4313; /note="Zinc"; METAL 4313; /note="Zinc 1"; /evidence="ECO:0000255|PROSITE-ProRule:PRU01297"; METAL 4320; /note="Zinc"; METAL 4320; /note="Zinc 1"; /evidence="ECO:0000255|PROSITE-Pr…	NP_BIND 5583..5590; /note="ATP"; /evidence="ECO:0000250"		CATALYTIC ACTIVITY: [RNA-directed RNA polymerase]: Reaction=a ribonucleoside 5'-triphosphate + RNA(n) = diphosphate + RNA(n+1); Xref=Rhea:RHEA:21248, Rhea:RHEA-COMP:11128, Rhea:RHEA-COMP:11129, ChEBI:CHEBI:33019, ChEBI:CHEBI:61557, ChEBI:CHEBI:83400; EC=2.7.7.48; Evidence={ECO:0000255|PROSITE-ProRule:PRU00539, ECO:0000269|PubMed:14561748}; CATALYTIC ACTIVITY: [Helicase]: Reaction=ATP + H2O = ADP …		FUNCTION: [Isoform Replicase polyprotein 1ab]: Multifunctional protein involved in the transcription and replication of viral RNAs. Contains the proteinases responsible for the cleavages of the polyprotein.; FUNCTION: [Host translation inhibitor nsp1]: Inhibits host translation by interacting with the 40S ribosomal subunit. The nsp1-40S ribosome complex further induces an endonucleolytic cleavage…	ACT_SITE 1651; /note="For PL-PRO activity"; /evidence="ECO:0000255|PROSITE-ProRule:PRU00444"; ACT_SITE 1812; /note="For PL-PRO activity"; /evidence="ECO:0000255|PROSITE-ProRule:PRU00444"; ACT_SITE 3281; /note="For 3CL-PRO activity"; /evidence="ECO:0000255|PROSITE-ProRule:PRU00772"; ACT_SITE 3385; /note="For 3CL-PRO activity"; /evidence="ECO:0000255|PROSITE-ProRule:PRU00772"; ACT_SITE 5128; /evide…	ACTIVITY REGULATION: [Proofreading exoribonuclease]: Inhibited by Remdesivir (GS-5734). {ECO:0000269|PubMed:29511076}.						Orthornavirae	1818363	1284048	138814	84740	3779	2105	445	7588	5251	93771	26199	17075	16	248	3264	868	41	12	67	109	968	5	66	150	15	172	2838	2195
P0C6W6	P0C6W6	Replicase polyprotein 1ab (pp1ab) (ORF1ab polyprotein) [Cleaved into: Host translation inhibitor nsp1 (nsp1) (Leader protein); Non-structural protein 2 (nsp2) (p65 homolog); Papain-like proteinase (PL-PRO) (EC 3.4.19.12) (EC 3.4.22.69) (Non-structural protein 3) (nsp3); Non-structural protein 4 (nsp4); 3C-like proteinase (3CL-PRO) (3CLp) (EC 3.4.22.-) (nsp5); Non-structural protein 6 (nsp6); Non-…	Bat coronavirus Rp3/2004 (BtCoV/Rp3/2004) (SARS-like coronavirus Rp3)	ATP-binding;Activation of host autophagy by virus;Decay of host mRNAs by virus;Endonuclease;Eukaryotic host gene expression shutoff by virus;Eukaryotic host translation shutoff by virus;Exonuclease;Helicase;Host cytoplasm;Host gene expression shutoff by virus;Host mRNA suppression by virus;Host membrane;Host-virus interaction;Hydrolase;Inhibition of host ISG15 by virus;Inhibition of host NF-kappa…	induction by virus of catabolism of host mRNA [GO:0039595]; induction by virus of host autophagy [GO:0039520]; methylation [GO:0032259]; modulation by virus of host protein ubiquitination [GO:0039648]; suppression by virus of host ISG15 activity [GO:0039579]; suppression by virus of host NF-kappaB transcription factor activity [GO:0039644]; suppression by virus of host type I interferon-mediated …	host cell endoplasmic reticulum-Golgi intermediate compartment [GO:0044172]; host cell membrane [GO:0033644]; host cell perinuclear region of cytoplasm [GO:0044220]; integral component of membrane [GO:0016021]	ATP binding [GO:0005524]; cysteine-type endopeptidase activity [GO:0004197]; DNA helicase activity [GO:0003678]; endonuclease activity [GO:0004519]; exoribonuclease activity [GO:0004532]; G-quadruplex RNA binding [GO:0002151]; methyltransferase activity [GO:0008168]; RNA-directed 5'-3' RNA polymerase activity [GO:0003968]; RNA helicase activity [GO:0003724]; single-stranded RNA binding [GO:000372…	METAL 4302; /note="Zinc 1"; /evidence="ECO:0000255|PROSITE-ProRule:PRU01297"; METAL 4305; /note="Zinc 1"; /evidence="ECO:0000255|PROSITE-ProRule:PRU01297"; METAL 4311; /note="Zinc 1"; /evidence="ECO:0000255|PROSITE-ProRule:PRU01297"; METAL 4318; /note="Zinc 1"; /evidence="ECO:0000255|PROSITE-ProRule:PRU01297"; METAL 4345; /note="Zinc 2"; /evidence="ECO:0000255|PROSITE-ProRule:PRU01297"; METAL 434…	NP_BIND 5581..5588; /note="ATP"; /evidence="ECO:0000250"		CATALYTIC ACTIVITY: Reaction=a ribonucleoside 5'-triphosphate + RNA(n) = diphosphate + RNA(n+1); Xref=Rhea:RHEA:21248, Rhea:RHEA-COMP:11128, Rhea:RHEA-COMP:11129, ChEBI:CHEBI:33019, ChEBI:CHEBI:61557, ChEBI:CHEBI:83400; EC=2.7.7.48; Evidence={ECO:0000255|PROSITE-ProRule:PRU00539}; CATALYTIC ACTIVITY: Reaction=ATP + H2O = ADP + H(+) + phosphate; Xref=Rhea:RHEA:13065, ChEBI:CHEBI:15377, ChEBI:CHEBI…		FUNCTION: The replicase polyprotein of coronaviruses is a multifunctional protein: it contains the activities necessary for the transcription of negative stranded RNA, leader RNA, subgenomic mRNAs and progeny virion RNA as well as proteinases responsible for the cleavage of the polyprotein into functional products. {ECO:0000250|UniProtKB:P0C6X7}.; FUNCTION: [Host translation inhibitor nsp1]: Inhi…	ACT_SITE 1649; /note="For PL-PRO activity"; /evidence="ECO:0000255|PROSITE-ProRule:PRU00444"; ACT_SITE 1810; /note="For PL-PRO activity"; /evidence="ECO:0000255|PROSITE-ProRule:PRU00444"; ACT_SITE 3279; /note="For 3CL-PRO activity"; /evidence="ECO:0000255|PROSITE-ProRule:PRU00772"; ACT_SITE 3383; /note="For 3CL-PRO activity"; /evidence="ECO:0000255|PROSITE-ProRule:PRU00772"; ACT_SITE 5126; /evide…							Orthornavirae	837989	767797	93748	64301	660	379	300	7043	1711	46705	13688	11529	10	143	1975	559	24	6	35	55	497	3	44	91	21	90	1935	2293
Q0Q485	Q0Q485	2'-O-methyltransferase (EC 2.7.7.48) (EC 3.4.19.12) (EC 3.4.22.69) (EC 3.6.4.12) (EC 3.6.4.13) (3C-like proteinase) (Growth factor-like peptide) (Guanine-N7 methyltransferase) (Helicase) (Host translation inhibitor nsp1) (Leader protein) (NendoU) (Non-structural protein 10) (Non-structural protein 2) (Non-structural protein 3) (Non-structural protein 4) (Non-structural protein 6) (Non-structural …	Bat CoV 273/2005	ATP-binding;Activation of host autophagy by virus;Decay of host mRNAs by virus;Endonuclease;Eukaryotic host gene expression shutoff by virus;Eukaryotic host translation shutoff by virus;Exonuclease;Helicase;Host cytoplasm;Host gene expression shutoff by virus;Host mRNA suppression by virus;Host membrane;Host-virus interaction;Hydrolase;Inhibition of host ISG15 by virus;Inhibition of host NF-kappa…	induction by virus of catabolism of host mRNA [GO:0039595]; induction by virus of host autophagy [GO:0039520]; methylation [GO:0032259]; modulation by virus of host protein ubiquitination [GO:0039648]; suppression by virus of host ISG15 activity [GO:0039579]; suppression by virus of host NF-kappaB transcription factor activity [GO:0039644]; suppression by virus of host type I interferon-mediated …	endoplasmic reticulum-Golgi intermediate compartment [GO:0005793]; host cell endoplasmic reticulum-Golgi intermediate compartment [GO:0044172]; host cell membrane [GO:0033644]; host cell perinuclear region of cytoplasm [GO:0044220]; integral component of membrane [GO:0016021]	ATP binding [GO:0005524]; cysteine-type endopeptidase activity [GO:0004197]; DNA helicase activity [GO:0003678]; endonuclease activity [GO:0004519]; exoribonuclease activity [GO:0004532]; G-quadruplex RNA binding [GO:0002151]; methyltransferase activity [GO:0008168]; RNA-directed 5'-3' RNA polymerase activity [GO:0003968]; RNA helicase activity [GO:0003724]; single-stranded RNA binding [GO:000372…						FUNCTION: Forms a hexadecamer with nsp7 (8 subunits of each) that may participate in viral replication by acting as a primase. Alternatively, may synthesize substantially longer products than oligonucleotide primers. {ECO:0000256|ARBA:ARBA00002182}.; FUNCTION: Forms a hexadecamer with nsp8 (8 subunits of each) that may participate in viral replication by acting as a primase. Alternatively, may sy…								Orthornavirae	824652	624277	70039	41213	809	599	74	305	1814	34727	12605	8687	9	105	1709	434	14	5	33	67	443	5	32	98	14	73	1597	1551
R9QTH2	R9QTH2	3C-like proteinase (EC 3.4.19.12) (EC 3.4.22.69) (Growth factor-like peptide) (Leader protein) (Non-structural protein 10) (Non-structural protein 2) (Non-structural protein 3) (Non-structural protein 4) (Non-structural protein 6) (Non-structural protein 7) (Non-structural protein 8) (Non-structural protein 9) (Papain-like proteinase) (p65 homolog)	Bat coronavirus Cp/Yunnan2011	Activation of host autophagy by virus;Decay of host mRNAs by virus;Eukaryotic host gene expression shutoff by virus;Eukaryotic host translation shutoff by virus;Host cytoplasm;Host gene expression shutoff by virus;Host mRNA suppression by virus;Host membrane;Host-virus interaction;Hydrolase;Inhibition of host ISG15 by virus;Inhibition of host innate immune response by virus;Inhibition of host int…	induction by virus of catabolism of host mRNA [GO:0039595]; induction by virus of host autophagy [GO:0039520]; modulation by virus of host protein ubiquitination [GO:0039648]; suppression by virus of host gene expression [GO:0039657]; suppression by virus of host ISG15 activity [GO:0039579]; suppression by virus of host type I interferon-mediated signaling pathway [GO:0039502]; viral genome repli…	host cell membrane [GO:0033644]; host cell perinuclear region of cytoplasm [GO:0044220]; integral component of membrane [GO:0016021]	cysteine-type endopeptidase activity [GO:0004197]; G-quadruplex RNA binding [GO:0002151]; single-stranded RNA binding [GO:0003727]; thiol-dependent deubiquitinase [GO:0004843]; transferase activity [GO:0016740]; zinc ion binding [GO:0008270]														Orthornavirae	445241	388197	25013	17706	194	25	21	784	638	17096	6819	5568	3	78	854	211	10	4	51	29	476	0	31	56	9	38	886	733
D2DJW2	D2DJW2	2'-O-methyltransferase (EC 2.7.7.48) (EC 3.4.19.12) (EC 3.4.22.69) (EC 3.6.4.12) (EC 3.6.4.13) (3C-like proteinase) (Growth factor-like peptide) (Guanine-N7 methyltransferase) (Helicase) (Host translation inhibitor nsp1) (Leader protein) (NendoU) (Non-structural protein 10) (Non-structural protein 2) (Non-structural protein 3) (Non-structural protein 4) (Non-structural protein 6) (Non-structural …	SARS coronavirus Rs_672/2006	ATP-binding;Activation of host autophagy by virus;Decay of host mRNAs by virus;Endonuclease;Eukaryotic host gene expression shutoff by virus;Eukaryotic host translation shutoff by virus;Exonuclease;Helicase;Host cytoplasm;Host gene expression shutoff by virus;Host mRNA suppression by virus;Host membrane;Host-virus interaction;Hydrolase;Inhibition of host ISG15 by virus;Inhibition of host NF-kappa…	induction by virus of catabolism of host mRNA [GO:0039595]; induction by virus of host autophagy [GO:0039520]; methylation [GO:0032259]; modulation by virus of host protein ubiquitination [GO:0039648]; suppression by virus of host ISG15 activity [GO:0039579]; suppression by virus of host NF-kappaB transcription factor activity [GO:0039644]; suppression by virus of host type I interferon-mediated …	endoplasmic reticulum-Golgi intermediate compartment [GO:0005793]; host cell endoplasmic reticulum-Golgi intermediate compartment [GO:0044172]; host cell membrane [GO:0033644]; host cell perinuclear region of cytoplasm [GO:0044220]; integral component of membrane [GO:0016021]	ATP binding [GO:0005524]; cysteine-type endopeptidase activity [GO:0004197]; DNA helicase activity [GO:0003678]; endonuclease activity [GO:0004519]; exoribonuclease activity [GO:0004532]; G-quadruplex RNA binding [GO:0002151]; methyltransferase activity [GO:0008168]; RNA-directed 5'-3' RNA polymerase activity [GO:0003968]; RNA helicase activity [GO:0003724]; single-stranded RNA binding [GO:000372…						FUNCTION: Forms a hexadecamer with nsp7 (8 subunits of each) that may participate in viral replication by acting as a primase. Alternatively, may synthesize substantially longer products than oligonucleotide primers. {ECO:0000256|ARBA:ARBA00002182}.; FUNCTION: Forms a hexadecamer with nsp8 (8 subunits of each) that may participate in viral replication by acting as a primase. Alternatively, may sy…								Orthornavirae	351336	166182	45119	16717	2261	953	7	110	927	11159	2642	1397	0	23	565	123	8	1	37	9	275	1	17	24	1	19	287	732
R9QTB2	R9QTB2	3C-like proteinase (EC 3.4.19.12) (EC 3.4.22.69) (Growth factor-like peptide) (Leader protein) (Non-structural protein 10) (Non-structural protein 2) (Non-structural protein 3) (Non-structural protein 4) (Non-structural protein 6) (Non-structural protein 7) (Non-structural protein 8) (Non-structural protein 9) (Papain-like proteinase) (p65 homolog)	Bat coronavirus Rp/Shaanxi2011	Activation of host autophagy by virus;Decay of host mRNAs by virus;Eukaryotic host gene expression shutoff by virus;Eukaryotic host translation shutoff by virus;Host cytoplasm;Host gene expression shutoff by virus;Host mRNA suppression by virus;Host membrane;Host-virus interaction;Hydrolase;Inhibition of host ISG15 by virus;Inhibition of host innate immune response by virus;Inhibition of host int…	induction by virus of catabolism of host mRNA [GO:0039595]; induction by virus of host autophagy [GO:0039520]; modulation by virus of host protein ubiquitination [GO:0039648]; suppression by virus of host gene expression [GO:0039657]; suppression by virus of host ISG15 activity [GO:0039579]; suppression by virus of host type I interferon-mediated signaling pathway [GO:0039502]; viral genome repli…	host cell membrane [GO:0033644]; host cell perinuclear region of cytoplasm [GO:0044220]; integral component of membrane [GO:0016021]	cysteine-type endopeptidase activity [GO:0004197]; G-quadruplex RNA binding [GO:0002151]; single-stranded RNA binding [GO:0003727]; thiol-dependent deubiquitinase [GO:0004843]; transferase activity [GO:0016740]; zinc ion binding [GO:0008270]														Orthornavirae	207858	176275	15430	10474	142	280	28	423	752	14911	4230	3072	0	42	533	148	4	1	13	16	135	0	15	28	4	20	483	562
B8Q8S4	B8Q8S4	2'-O-methyltransferase (EC 2.7.7.48) (EC 3.4.19.12) (EC 3.4.22.69) (EC 3.6.4.12) (EC 3.6.4.13) (3C-like proteinase) (Growth factor-like peptide) (Guanine-N7 methyltransferase) (Helicase) (Host translation inhibitor nsp1) (Leader protein) (NendoU) (Non-structural protein 10) (Non-structural protein 2) (Non-structural protein 3) (Non-structural protein 4) (Non-structural protein 6) (Non-structural …	SARS coronavirus BJ182b	ATP-binding;Activation of host autophagy by virus;Decay of host mRNAs by virus;Endonuclease;Eukaryotic host gene expression shutoff by virus;Eukaryotic host translation shutoff by virus;Exonuclease;Helicase;Host cytoplasm;Host gene expression shutoff by virus;Host mRNA suppression by virus;Host membrane;Host-virus interaction;Hydrolase;Inhibition of host ISG15 by virus;Inhibition of host NF-kappa…	induction by virus of catabolism of host mRNA [GO:0039595]; induction by virus of host autophagy [GO:0039520]; methylation [GO:0032259]; modulation by virus of host protein ubiquitination [GO:0039648]; suppression by virus of host ISG15 activity [GO:0039579]; suppression by virus of host NF-kappaB transcription factor activity [GO:0039644]; suppression by virus of host type I interferon-mediated …	endoplasmic reticulum-Golgi intermediate compartment [GO:0005793]; host cell endoplasmic reticulum-Golgi intermediate compartment [GO:0044172]; host cell membrane [GO:0033644]; host cell perinuclear region of cytoplasm [GO:0044220]; integral component of membrane [GO:0016021]	ATP binding [GO:0005524]; cysteine-type endopeptidase activity [GO:0004197]; DNA helicase activity [GO:0003678]; endonuclease activity [GO:0004519]; exoribonuclease activity [GO:0004532]; G-quadruplex RNA binding [GO:0002151]; methyltransferase activity [GO:0008168]; RNA-directed 5'-3' RNA polymerase activity [GO:0003968]; RNA helicase activity [GO:0003724]; single-stranded RNA binding [GO:000372…						FUNCTION: Forms a hexadecamer with nsp7 (8 subunits of each) that may participate in viral replication by acting as a primase. Alternatively, may synthesize substantially longer products than oligonucleotide primers. {ECO:0000256|ARBA:ARBA00002182}.; FUNCTION: Forms a hexadecamer with nsp8 (8 subunits of each) that may participate in viral replication by acting as a primase. Alternatively, may sy…								Orthornavirae	177139	125793	9976	5706	994	525	198	4362	681	11284	2188	1301	2	32	293	84	3	0	10	12	126	1	8	13	6	21	274	373
D5HJT3	D5HJT3	2'-O-methyltransferase (EC 2.7.7.48) (EC 3.4.19.12) (EC 3.4.22.69) (EC 3.6.4.12) (EC 3.6.4.13) (3C-like proteinase) (Growth factor-like peptide) (Guanine-N7 methyltransferase) (Helicase) (Host translation inhibitor nsp1) (Leader protein) (NendoU) (Non-structural protein 10) (Non-structural protein 2) (Non-structural protein 3) (Non-structural protein 4) (Non-structural protein 6) (Non-structural …	Bat SARS coronavirus HKU3-7	ATP-binding;Activation of host autophagy by virus;Decay of host mRNAs by virus;Endonuclease;Eukaryotic host gene expression shutoff by virus;Eukaryotic host translation shutoff by virus;Exonuclease;Helicase;Host cytoplasm;Host gene expression shutoff by virus;Host mRNA suppression by virus;Host membrane;Host-virus interaction;Hydrolase;Inhibition of host ISG15 by virus;Inhibition of host NF-kappa…	induction by virus of catabolism of host mRNA [GO:0039595]; induction by virus of host autophagy [GO:0039520]; methylation [GO:0032259]; modulation by virus of host protein ubiquitination [GO:0039648]; suppression by virus of host ISG15 activity [GO:0039579]; suppression by virus of host NF-kappaB transcription factor activity [GO:0039644]; suppression by virus of host type I interferon-mediated …	endoplasmic reticulum-Golgi intermediate compartment [GO:0005793]; host cell endoplasmic reticulum-Golgi intermediate compartment [GO:0044172]; host cell membrane [GO:0033644]; host cell perinuclear region of cytoplasm [GO:0044220]; integral component of membrane [GO:0016021]	ATP binding [GO:0005524]; cysteine-type endopeptidase activity [GO:0004197]; DNA helicase activity [GO:0003678]; endonuclease activity [GO:0004519]; exoribonuclease activity [GO:0004532]; G-quadruplex RNA binding [GO:0002151]; methyltransferase activity [GO:0008168]; RNA-directed 5'-3' RNA polymerase activity [GO:0003968]; RNA helicase activity [GO:0003724]; single-stranded RNA binding [GO:000372…						FUNCTION: Forms a hexadecamer with nsp7 (8 subunits of each) that may participate in viral replication by acting as a primase. Alternatively, may synthesize substantially longer products than oligonucleotide primers. {ECO:0000256|ARBA:ARBA00002182}.; FUNCTION: Forms a hexadecamer with nsp8 (8 subunits of each) that may participate in viral replication by acting as a primase. Alternatively, may sy…								Orthornavirae	156203	87870	11568	4917	594	411	9	229	418	3887	2610	1466	2	32	642	158	5	3	9	14	168	3	10	22	2	21	361	369
P32542	P32542	Pol polyprotein [Cleaved into: Protease (Retropepsin) (EC 3.4.23.-); Reverse transcriptase/ribonuclease H (RT) (EC 2.7.7.49) (EC 3.1.26.13) (Exoribonuclease H) (EC 3.1.13.2); Integrase (IN) (EC 2.7.7.-) (EC 3.1.-.-)]	Equine infectious anemia virus (isolate CL22) (EIAV)	3D-structure;Aspartyl protease;Cleavage on pair of basic residues;DNA integration;DNA recombination;DNA-binding;Endonuclease;Hydrolase;Metal-binding;Multifunctional enzyme;Nuclease;Nucleotidyltransferase;Protease;RNA-directed DNA polymerase;Transferase;Viral genome integration;Virus entry into host cell;Zinc;Zinc-finger	DNA integration [GO:0015074]; DNA recombination [GO:0006310]; establishment of integrated proviral latency [GO:0075713]; viral entry into host cell [GO:0046718]; viral genome integration into host DNA [GO:0044826]		aspartic-type endopeptidase activity [GO:0004190]; DNA binding [GO:0003677]; exoribonuclease H activity [GO:0004533]; RNA-directed DNA polymerase activity [GO:0003964]; RNA-DNA hybrid ribonuclease activity [GO:0004523]; zinc ion binding [GO:0008270]				CATALYTIC ACTIVITY: Reaction=Endohydrolysis of RNA in RNA/DNA hybrids. Three different cleavage modes: 1. sequence-specific internal cleavage of RNA. Human immunodeficiency virus type 1 and Moloney murine leukemia virus enzymes prefer to cleave the RNA strand one nucleotide away from the RNA-DNA junction. 2. RNA 5'-end directed cleavage 13-19 nucleotides from the RNA end. 3. DNA 3'-end directed c…	DNA_BIND 1096..1144; /note="Integrase-type"; /evidence="ECO:0000255|PROSITE-ProRule:PRU00506"	FUNCTION: During replicative cycle of retroviruses, the reverse-transcribed viral DNA is integrated into the host chromosome by the viral integrase enzyme. RNase H activity is associated with the reverse transcriptase.	ACT_SITE 105; /evidence="ECO:0000255|PROSITE-ProRule:PRU10094"							Pararnavirae	4540	2165	47895	20494	77731	41315	368	6296	940	19276	265	42	1	20	14	8	0	0	0	0	0	0	0	0	0	5	50	0
Q0QDZ2	Q0QDZ2	3C-like proteinase (EC 3.4.19.12) (EC 3.4.22.69) (Growth factor-like peptide) (Leader protein) (Non-structural protein 10) (Non-structural protein 2) (Non-structural protein 3) (Non-structural protein 4) (Non-structural protein 6) (Non-structural protein 7) (Non-structural protein 8) (Non-structural protein 9) (Papain-like proteinase) (p65 homolog)	Bat SARS CoV Rf1/2004	Activation of host autophagy by virus;Decay of host mRNAs by virus;Eukaryotic host gene expression shutoff by virus;Eukaryotic host translation shutoff by virus;Host cytoplasm;Host gene expression shutoff by virus;Host mRNA suppression by virus;Host membrane;Host-virus interaction;Hydrolase;Inhibition of host ISG15 by virus;Inhibition of host innate immune response by virus;Inhibition of host int…	induction by virus of catabolism of host mRNA [GO:0039595]; induction by virus of host autophagy [GO:0039520]; modulation by virus of host protein ubiquitination [GO:0039648]; suppression by virus of host gene expression [GO:0039657]; suppression by virus of host ISG15 activity [GO:0039579]; suppression by virus of host type I interferon-mediated signaling pathway [GO:0039502]; viral genome repli…	host cell membrane [GO:0033644]; host cell perinuclear region of cytoplasm [GO:0044220]; integral component of membrane [GO:0016021]	cysteine-type endopeptidase activity [GO:0004197]; G-quadruplex RNA binding [GO:0002151]; single-stranded RNA binding [GO:0003727]; thiol-dependent deubiquitinase [GO:0004843]; transferase activity [GO:0016740]; zinc ion binding [GO:0008270]														Orthornavirae	86962	103382	3161	3133	26	73	0	5	835	21623	1065	1230	1	29	99	27	0	0	0	2	5	0	1	11	0	14	159	40
V5R152	V5R152	ORF1ab polyprotein (RNA-directed RNA polymerase) (Replicase polyprotein 1ab) (Fragment)	Betacoronavirus Rhinolophus hipposideros/Italy/187632-2/2012	Nucleotidyltransferase;RNA-directed RNA polymerase;Transferase	transcription, DNA-templated [GO:0006351]		RNA binding [GO:0003723]; RNA-directed 5'-3' RNA polymerase activity [GO:0003968]														Orthornavirae	103698	87630	10274	7009	36	0	3	34	234	5034	1853	1548	1	10	296	114	7	1	4	8	90	0	5	26	0	20	299	243
Q0QDY1	Q0QDY1	3C-like proteinase (EC 3.4.19.12) (EC 3.4.22.69) (Growth factor-like peptide) (Leader protein) (Non-structural protein 10) (Non-structural protein 2) (Non-structural protein 3) (Non-structural protein 4) (Non-structural protein 6) (Non-structural protein 7) (Non-structural protein 8) (Non-structural protein 9) (Papain-like proteinase) (p65 homolog)	Bat SARS CoV Rm1/2004	Activation of host autophagy by virus;Decay of host mRNAs by virus;Eukaryotic host gene expression shutoff by virus;Eukaryotic host translation shutoff by virus;Host cytoplasm;Host gene expression shutoff by virus;Host mRNA suppression by virus;Host membrane;Host-virus interaction;Hydrolase;Inhibition of host ISG15 by virus;Inhibition of host innate immune response by virus;Inhibition of host int…	induction by virus of catabolism of host mRNA [GO:0039595]; induction by virus of host autophagy [GO:0039520]; modulation by virus of host protein ubiquitination [GO:0039648]; suppression by virus of host gene expression [GO:0039657]; suppression by virus of host ISG15 activity [GO:0039579]; suppression by virus of host type I interferon-mediated signaling pathway [GO:0039502]; viral genome repli…	host cell membrane [GO:0033644]; host cell perinuclear region of cytoplasm [GO:0044220]; integral component of membrane [GO:0016021]	cysteine-type endopeptidase activity [GO:0004197]; G-quadruplex RNA binding [GO:0002151]; single-stranded RNA binding [GO:0003727]; thiol-dependent deubiquitinase [GO:0004843]; transferase activity [GO:0016740]; zinc ion binding [GO:0008270]														Orthornavirae	93923	81178	8332	5401	44	96	44	388	100	1746	1550	1247	0	21	291	72	2	4	4	16	106	0	13	21	1	16	266	472
Q6S8D8	Q6S8D8	2'-O-methyltransferase (EC 2.7.7.48) (EC 3.4.19.12) (EC 3.4.22.69) (EC 3.6.4.12) (EC 3.6.4.13) (3C-like proteinase) (Growth factor-like peptide) (Guanine-N7 methyltransferase) (Helicase) (Host translation inhibitor nsp1) (Leader protein) (NendoU) (Non-structural protein 10) (Non-structural protein 2) (Non-structural protein 3) (Non-structural protein 4) (Non-structural protein 6) (Non-structural …	SARS coronavirus ShanghaiQXC2	ATP-binding;Activation of host autophagy by virus;Decay of host mRNAs by virus;Endonuclease;Eukaryotic host gene expression shutoff by virus;Eukaryotic host translation shutoff by virus;Exonuclease;Helicase;Host cytoplasm;Host gene expression shutoff by virus;Host mRNA suppression by virus;Host membrane;Host-virus interaction;Hydrolase;Inhibition of host ISG15 by virus;Inhibition of host NF-kappa…	induction by virus of catabolism of host mRNA [GO:0039595]; induction by virus of host autophagy [GO:0039520]; methylation [GO:0032259]; modulation by virus of host protein ubiquitination [GO:0039648]; suppression by virus of host ISG15 activity [GO:0039579]; suppression by virus of host NF-kappaB transcription factor activity [GO:0039644]; suppression by virus of host type I interferon-mediated …	endoplasmic reticulum-Golgi intermediate compartment [GO:0005793]; host cell endoplasmic reticulum-Golgi intermediate compartment [GO:0044172]; host cell membrane [GO:0033644]; host cell perinuclear region of cytoplasm [GO:0044220]; integral component of membrane [GO:0016021]	ATP binding [GO:0005524]; cysteine-type endopeptidase activity [GO:0004197]; DNA helicase activity [GO:0003678]; endonuclease activity [GO:0004519]; exoribonuclease activity [GO:0004532]; G-quadruplex RNA binding [GO:0002151]; methyltransferase activity [GO:0008168]; RNA-directed 5'-3' RNA polymerase activity [GO:0003968]; RNA helicase activity [GO:0003724]; single-stranded RNA binding [GO:000372…						FUNCTION: Forms a hexadecamer with nsp7 (8 subunits of each) that may participate in viral replication by acting as a primase. Alternatively, may synthesize substantially longer products than oligonucleotide primers. {ECO:0000256|ARBA:ARBA00002182}.; FUNCTION: Forms a hexadecamer with nsp8 (8 subunits of each) that may participate in viral replication by acting as a primase. Alternatively, may sy…								Orthornavirae	91027	68966	4884	3053	32	2	0	4	281	4606	1358	873	1	9	247	63	2	3	11	8	95	0	5	6	0	14	161	188
R9QTJ6	R9QTJ6	Growth factor-like peptide (EC 3.6.4.13) (NendoU) (Non-structural protein 2) (Non-structural protein 4) (Non-structural protein 8) (ORF1ab polyprotein) (RNA-directed RNA polymerase) (Replicase polyprotein 1ab) (Uridylate-specific endoribonuclease)	Bat coronavirus Cp/Yunnan2011	ATP-binding;Helicase;Hydrolase;Membrane;Metal-binding;Methyltransferase;Nucleotide-binding;Nucleotidyltransferase;RNA-directed RNA polymerase;Reference proteome;Ribosomal frameshifting;Transferase;Viral RNA replication;Zinc;Zinc-finger	methylation [GO:0032259]; transcription, DNA-templated [GO:0006351]; viral RNA genome replication [GO:0039694]	host cell membrane [GO:0033644]; membrane [GO:0016020]	ATP binding [GO:0005524]; exoribonuclease activity [GO:0004532]; methyltransferase activity [GO:0008168]; RNA binding [GO:0003723]; RNA-directed 5'-3' RNA polymerase activity [GO:0003968]; RNA helicase activity [GO:0003724]; zinc ion binding [GO:0008270]														Orthornavirae	49673	55921	2870	2409	387	357	0	1	12	246	780	834	0	4	57	22	0	0	0	2	1	0	0	0	0	3	115	23
R9QTA1	R9QTA1	Growth factor-like peptide (EC 3.6.4.13) (NendoU) (Non-structural protein 2) (Non-structural protein 4) (Non-structural protein 8) (ORF1ab polyprotein) (RNA-directed RNA polymerase) (Replicase polyprotein 1ab) (Uridylate-specific endoribonuclease)	Bat coronavirus Rp/Shaanxi2011	ATP-binding;Helicase;Hydrolase;Membrane;Metal-binding;Methyltransferase;Nucleotide-binding;Nucleotidyltransferase;RNA-directed RNA polymerase;Reference proteome;Ribosomal frameshifting;Transferase;Viral RNA replication;Zinc;Zinc-finger	methylation [GO:0032259]; transcription, DNA-templated [GO:0006351]; viral RNA genome replication [GO:0039694]	host cell membrane [GO:0033644]; membrane [GO:0016020]	ATP binding [GO:0005524]; exoribonuclease activity [GO:0004532]; methyltransferase activity [GO:0008168]; RNA binding [GO:0003723]; RNA-directed 5'-3' RNA polymerase activity [GO:0003968]; RNA helicase activity [GO:0003724]; zinc ion binding [GO:0008270]														Orthornavirae	67827	24233	6414	2200	24	3	1	22	25	290	971	341	2	12	354	89	7	2	4	20	166	0	12	15	1	27	120	250
U5WL93	U5WL93	2'-O-methyltransferase (EC 2.7.7.48) (EC 3.4.19.12) (EC 3.4.22.69) (EC 3.6.4.12) (EC 3.6.4.13) (3C-like proteinase) (Growth factor-like peptide) (Guanine-N7 methyltransferase) (Helicase) (Host translation inhibitor nsp1) (Leader protein) (NendoU) (Non-structural protein 10) (Non-structural protein 2) (Non-structural protein 3) (Non-structural protein 4) (Non-structural protein 6) (Non-structural …	Bat SARS-like coronavirus RsSHC014	ATP-binding;Activation of host autophagy by virus;Decay of host mRNAs by virus;Endonuclease;Eukaryotic host gene expression shutoff by virus;Eukaryotic host translation shutoff by virus;Exonuclease;Helicase;Host cytoplasm;Host gene expression shutoff by virus;Host mRNA suppression by virus;Host membrane;Host-virus interaction;Hydrolase;Inhibition of host ISG15 by virus;Inhibition of host NF-kappa…	induction by virus of catabolism of host mRNA [GO:0039595]; induction by virus of host autophagy [GO:0039520]; methylation [GO:0032259]; modulation by virus of host protein ubiquitination [GO:0039648]; suppression by virus of host ISG15 activity [GO:0039579]; suppression by virus of host NF-kappaB transcription factor activity [GO:0039644]; suppression by virus of host type I interferon-mediated …	endoplasmic reticulum-Golgi intermediate compartment [GO:0005793]; host cell endoplasmic reticulum-Golgi intermediate compartment [GO:0044172]; host cell membrane [GO:0033644]; host cell perinuclear region of cytoplasm [GO:0044220]; integral component of membrane [GO:0016021]	ATP binding [GO:0005524]; cysteine-type endopeptidase activity [GO:0004197]; DNA helicase activity [GO:0003678]; endonuclease activity [GO:0004519]; exoribonuclease activity [GO:0004532]; G-quadruplex RNA binding [GO:0002151]; methyltransferase activity [GO:0008168]; RNA-directed 5'-3' RNA polymerase activity [GO:0003968]; RNA helicase activity [GO:0003724]; single-stranded RNA binding [GO:000372…						FUNCTION: Forms a hexadecamer with nsp7 (8 subunits of each) that may participate in viral replication by acting as a primase. Alternatively, may synthesize substantially longer products than oligonucleotide primers. {ECO:0000256|ARBA:ARBA00002182}.; FUNCTION: Forms a hexadecamer with nsp8 (8 subunits of each) that may participate in viral replication by acting as a primase. Alternatively, may sy…								Orthornavirae	53276	25909	2949	601	20	1	0	157	127	3572	661	372	1	15	125	42	1	0	2	5	45	0	4	7	1	4	82	119
U5WLB9	U5WLB9	2'-O-methyltransferase (EC 2.7.7.48) (EC 3.4.19.12) (EC 3.4.22.69) (EC 3.6.4.12) (EC 3.6.4.13) (3C-like proteinase) (Growth factor-like peptide) (Guanine-N7 methyltransferase) (Helicase) (Host translation inhibitor nsp1) (Leader protein) (NendoU) (Non-structural protein 10) (Non-structural protein 2) (Non-structural protein 3) (Non-structural protein 4) (Non-structural protein 6) (Non-structural …	Bat SARS-like coronavirus WIV1	ATP-binding;Activation of host autophagy by virus;Decay of host mRNAs by virus;Endonuclease;Eukaryotic host gene expression shutoff by virus;Eukaryotic host translation shutoff by virus;Exonuclease;Helicase;Host cytoplasm;Host gene expression shutoff by virus;Host mRNA suppression by virus;Host membrane;Host-virus interaction;Hydrolase;Inhibition of host ISG15 by virus;Inhibition of host NF-kappa…	induction by virus of catabolism of host mRNA [GO:0039595]; induction by virus of host autophagy [GO:0039520]; methylation [GO:0032259]; modulation by virus of host protein ubiquitination [GO:0039648]; suppression by virus of host ISG15 activity [GO:0039579]; suppression by virus of host NF-kappaB transcription factor activity [GO:0039644]; suppression by virus of host type I interferon-mediated …	endoplasmic reticulum-Golgi intermediate compartment [GO:0005793]; host cell endoplasmic reticulum-Golgi intermediate compartment [GO:0044172]; host cell membrane [GO:0033644]; host cell perinuclear region of cytoplasm [GO:0044220]; integral component of membrane [GO:0016021]	ATP binding [GO:0005524]; cysteine-type endopeptidase activity [GO:0004197]; DNA helicase activity [GO:0003678]; endonuclease activity [GO:0004519]; exoribonuclease activity [GO:0004532]; G-quadruplex RNA binding [GO:0002151]; methyltransferase activity [GO:0008168]; RNA-directed 5'-3' RNA polymerase activity [GO:0003968]; RNA helicase activity [GO:0003724]; single-stranded RNA binding [GO:000372…						FUNCTION: Forms a hexadecamer with nsp7 (8 subunits of each) that may participate in viral replication by acting as a primase. Alternatively, may synthesize substantially longer products than oligonucleotide primers. {ECO:0000256|ARBA:ARBA00002182}.; FUNCTION: Forms a hexadecamer with nsp8 (8 subunits of each) that may participate in viral replication by acting as a primase. Alternatively, may sy…								Orthornavirae	44481	15035	3278	1275	48	10	5	41	52	924	744	194	0	8	128	46	3	0	4	4	49	0	4	9	0	5	123	156
Q692E6	Q692E6	2'-O-methyltransferase (EC 2.7.7.48) (EC 3.4.19.12) (EC 3.4.22.69) (EC 3.6.4.12) (EC 3.6.4.13) (3C-like proteinase) (Growth factor-like peptide) (Guanine-N7 methyltransferase) (Helicase) (Host translation inhibitor nsp1) (Leader protein) (NendoU) (Non-structural protein 10) (Non-structural protein 2) (Non-structural protein 3) (Non-structural protein 4) (Non-structural protein 6) (Non-structural …	SARS coronavirus TJF	ATP-binding;Activation of host autophagy by virus;Decay of host mRNAs by virus;Endonuclease;Eukaryotic host gene expression shutoff by virus;Eukaryotic host translation shutoff by virus;Exonuclease;Helicase;Host cytoplasm;Host gene expression shutoff by virus;Host mRNA suppression by virus;Host membrane;Host-virus interaction;Hydrolase;Inhibition of host ISG15 by virus;Inhibition of host NF-kappa…	induction by virus of catabolism of host mRNA [GO:0039595]; induction by virus of host autophagy [GO:0039520]; methylation [GO:0032259]; modulation by virus of host protein ubiquitination [GO:0039648]; suppression by virus of host ISG15 activity [GO:0039579]; suppression by virus of host NF-kappaB transcription factor activity [GO:0039644]; suppression by virus of host type I interferon-mediated …	endoplasmic reticulum-Golgi intermediate compartment [GO:0005793]; host cell endoplasmic reticulum-Golgi intermediate compartment [GO:0044172]; host cell membrane [GO:0033644]; host cell perinuclear region of cytoplasm [GO:0044220]; integral component of membrane [GO:0016021]	ATP binding [GO:0005524]; cysteine-type endopeptidase activity [GO:0004197]; DNA helicase activity [GO:0003678]; endonuclease activity [GO:0004519]; exoribonuclease activity [GO:0004532]; G-quadruplex RNA binding [GO:0002151]; methyltransferase activity [GO:0008168]; RNA-directed 5'-3' RNA polymerase activity [GO:0003968]; RNA helicase activity [GO:0003724]; single-stranded RNA binding [GO:000372…						FUNCTION: Forms a hexadecamer with nsp7 (8 subunits of each) that may participate in viral replication by acting as a primase. Alternatively, may synthesize substantially longer products than oligonucleotide primers. {ECO:0000256|ARBA:ARBA00002182}.; FUNCTION: Forms a hexadecamer with nsp8 (8 subunits of each) that may participate in viral replication by acting as a primase. Alternatively, may sy…								Orthornavirae	30307	21277	1903	1182	8	0	0	0	0	0	605	413	1	2	93	19	0	1	0	1	10	1	1	3	0	5	90	48
Q6TPE9	Q6TPE9	2'-O-methyltransferase (EC 2.7.7.48) (EC 3.4.19.12) (EC 3.4.22.69) (EC 3.6.4.12) (EC 3.6.4.13) (3C-like proteinase) (Growth factor-like peptide) (Guanine-N7 methyltransferase) (Helicase) (Host translation inhibitor nsp1) (Leader protein) (NendoU) (Non-structural protein 10) (Non-structural protein 2) (Non-structural protein 3) (Non-structural protein 4) (Non-structural protein 6) (Non-structural …	SARS coronavirus GZ02	ATP-binding;Activation of host autophagy by virus;Decay of host mRNAs by virus;Endonuclease;Eukaryotic host gene expression shutoff by virus;Eukaryotic host translation shutoff by virus;Exonuclease;Helicase;Host cytoplasm;Host gene expression shutoff by virus;Host mRNA suppression by virus;Host membrane;Host-virus interaction;Hydrolase;Inhibition of host ISG15 by virus;Inhibition of host NF-kappa…	induction by virus of catabolism of host mRNA [GO:0039595]; induction by virus of host autophagy [GO:0039520]; methylation [GO:0032259]; modulation by virus of host protein ubiquitination [GO:0039648]; suppression by virus of host ISG15 activity [GO:0039579]; suppression by virus of host NF-kappaB transcription factor activity [GO:0039644]; suppression by virus of host type I interferon-mediated …	endoplasmic reticulum-Golgi intermediate compartment [GO:0005793]; host cell endoplasmic reticulum-Golgi intermediate compartment [GO:0044172]; host cell membrane [GO:0033644]; host cell perinuclear region of cytoplasm [GO:0044220]; integral component of membrane [GO:0016021]	ATP binding [GO:0005524]; cysteine-type endopeptidase activity [GO:0004197]; DNA helicase activity [GO:0003678]; endonuclease activity [GO:0004519]; exoribonuclease activity [GO:0004532]; G-quadruplex RNA binding [GO:0002151]; methyltransferase activity [GO:0008168]; RNA-directed 5'-3' RNA polymerase activity [GO:0003968]; RNA helicase activity [GO:0003724]; single-stranded RNA binding [GO:000372…						FUNCTION: Forms a hexadecamer with nsp7 (8 subunits of each) that may participate in viral replication by acting as a primase. Alternatively, may synthesize substantially longer products than oligonucleotide primers. {ECO:0000256|ARBA:ARBA00002182}.; FUNCTION: Forms a hexadecamer with nsp8 (8 subunits of each) that may participate in viral replication by acting as a primase. Alternatively, may sy…								Orthornavirae	16819	19087	1438	1260	16	0	1	473	32	1339	196	248	1	6	74	29	1	0	3	4	23	0	2	6	0	2	53	95
P0C6F5	P0C6F5	Replicase polyprotein 1a (pp1a) (ORF1a polyprotein) [Cleaved into: Non-structural protein 1 (nsp1) (Leader protein); Non-structural protein 2 (nsp2) (p65 homolog); Non-structural protein 3 (nsp3) (EC 3.4.19.12) (EC 3.4.22.69) (PL2-PRO) (Papain-like proteinase) (PL-PRO); Non-structural protein 4 (nsp4); 3C-like proteinase (3CL-PRO) (3CLp) (EC 3.4.22.-) (nsp5); Non-structural protein 6 (nsp6); Non-…	Bat coronavirus 279/2005 (BtCoV) (BtCoV/279/2005)	Activation of host autophagy by virus;Decay of host mRNAs by virus;Eukaryotic host gene expression shutoff by virus;Eukaryotic host translation shutoff by virus;Host cytoplasm;Host gene expression shutoff by virus;Host mRNA suppression by virus;Host membrane;Host-virus interaction;Hydrolase;Inhibition of host IRF3 by virus;Inhibition of host ISG15 by virus;Inhibition of host RLR pathway by virus;…	induction by virus of catabolism of host mRNA [GO:0039595]; induction by virus of host autophagy [GO:0039520]; modulation by virus of host protein ubiquitination [GO:0039648]; suppression by virus of host IRF3 activity [GO:0039548]; suppression by virus of host ISG15 activity [GO:0039579]; suppression by virus of host type I interferon-mediated signaling pathway [GO:0039502]; viral genome replica…	host cell membrane [GO:0033644]; host cell perinuclear region of cytoplasm [GO:0044220]; integral component of membrane [GO:0016021]	cysteine-type endopeptidase activity [GO:0004197]; G-quadruplex RNA binding [GO:0002151]; single-stranded RNA binding [GO:0003727]; thiol-dependent deubiquitinase [GO:0004843]; transferase activity [GO:0016740]; zinc ion binding [GO:0008270]	METAL 4310; /note="Zinc 1"; /evidence="ECO:0000255|PROSITE-ProRule:PRU01297"; METAL 4313; /note="Zinc 1"; /evidence="ECO:0000255|PROSITE-ProRule:PRU01297"; METAL 4319; /note="Zinc 1"; /evidence="ECO:0000255|PROSITE-ProRule:PRU01297"; METAL 4326; /note="Zinc 1"; /evidence="ECO:0000255|PROSITE-ProRule:PRU01297"; METAL 4353; /note="Zinc 2"; /evidence="ECO:0000255|PROSITE-ProRule:PRU01297"; METAL 435…			CATALYTIC ACTIVITY: Reaction=TSAVLQ-|-SGFRK-NH(2) and SGVTFQ-|-GKFKK the two peptides corresponding to the two self-cleavage sites of the SARS 3C-like proteinase are the two most reactive peptide substrates. The enzyme exhibits a strong preference for substrates containing Gln at P1 position and Leu at P2 position.; EC=3.4.22.69; CATALYTIC ACTIVITY: Reaction=Thiol-dependent hydrolysis of ester, t…		FUNCTION: The papain-like proteinase (PL-PRO) is responsible for the cleavages located at the N-terminus of replicase polyprotein. In addition, PL-PRO possesses a deubiquitinating/deISGylating activity and processes both 'Lys-48'- and 'Lys-63'-linked polyubiquitin chains from cellular substrates. Antagonizes innate immune induction of type I interferon by blocking the phosphorylation, dimerizatio…	ACT_SITE 1657; /note="For PL-PRO activity"; /evidence="ECO:0000255|PROSITE-ProRule:PRU00444"; ACT_SITE 1818; /note="For PL-PRO activity"; /evidence="ECO:0000255|PROSITE-ProRule:PRU00444"; ACT_SITE 3287; /note="For 3CL-PRO activity"; /evidence="ECO:0000255|PROSITE-ProRule:PRU00772"; ACT_SITE 3391; /note="For 3CL-PRO activity"; /evidence="ECO:0000255|PROSITE-ProRule:PRU00772"							Orthornavirae	10802	19448	766	1134	11	0	0	0	0	0	204	324	0	2	7	3	1	0	1	3	14	0	0	3	0	0	59	23
D5HJQ0	D5HJQ0	2'-O-methyltransferase (EC 2.7.7.48) (EC 3.4.19.12) (EC 3.4.22.69) (EC 3.6.4.12) (EC 3.6.4.13) (3C-like proteinase) (Growth factor-like peptide) (Guanine-N7 methyltransferase) (Helicase) (Host translation inhibitor nsp1) (Leader protein) (NendoU) (Non-structural protein 10) (Non-structural protein 2) (Non-structural protein 3) (Non-structural protein 4) (Non-structural protein 6) (Non-structural …	Bat SARS coronavirus HKU3-4	ATP-binding;Activation of host autophagy by virus;Decay of host mRNAs by virus;Endonuclease;Eukaryotic host gene expression shutoff by virus;Eukaryotic host translation shutoff by virus;Exonuclease;Helicase;Host cytoplasm;Host gene expression shutoff by virus;Host mRNA suppression by virus;Host membrane;Host-virus interaction;Hydrolase;Inhibition of host ISG15 by virus;Inhibition of host NF-kappa…	induction by virus of catabolism of host mRNA [GO:0039595]; induction by virus of host autophagy [GO:0039520]; methylation [GO:0032259]; modulation by virus of host protein ubiquitination [GO:0039648]; suppression by virus of host ISG15 activity [GO:0039579]; suppression by virus of host NF-kappaB transcription factor activity [GO:0039644]; suppression by virus of host type I interferon-mediated …	endoplasmic reticulum-Golgi intermediate compartment [GO:0005793]; host cell endoplasmic reticulum-Golgi intermediate compartment [GO:0044172]; host cell membrane [GO:0033644]; host cell perinuclear region of cytoplasm [GO:0044220]; integral component of membrane [GO:0016021]	ATP binding [GO:0005524]; cysteine-type endopeptidase activity [GO:0004197]; DNA helicase activity [GO:0003678]; endonuclease activity [GO:0004519]; exoribonuclease activity [GO:0004532]; G-quadruplex RNA binding [GO:0002151]; methyltransferase activity [GO:0008168]; RNA-directed 5'-3' RNA polymerase activity [GO:0003968]; RNA helicase activity [GO:0003724]; single-stranded RNA binding [GO:000372…						FUNCTION: Forms a hexadecamer with nsp7 (8 subunits of each) that may participate in viral replication by acting as a primase. Alternatively, may synthesize substantially longer products than oligonucleotide primers. {ECO:0000256|ARBA:ARBA00002182}.; FUNCTION: Forms a hexadecamer with nsp8 (8 subunits of each) that may participate in viral replication by acting as a primase. Alternatively, may sy…								Orthornavirae	8369	17854	655	1290	2	0	0	8	0	277	108	296	0	3	2	0	0	0	0	0	1	0	0	0	0	0	27	1
Q3ZTC6	Q3ZTC6	2'-O-methyltransferase (EC 2.7.7.48) (EC 3.4.19.12) (EC 3.4.22.69) (EC 3.6.4.12) (EC 3.6.4.13) (3C-like proteinase) (Growth factor-like peptide) (Guanine-N7 methyltransferase) (Helicase) (Host translation inhibitor nsp1) (Leader protein) (NendoU) (Non-structural protein 10) (Non-structural protein 2) (Non-structural protein 3) (Non-structural protein 4) (Non-structural protein 6) (Non-structural …	SARS coronavirus civet020	ATP-binding;Activation of host autophagy by virus;Decay of host mRNAs by virus;Endonuclease;Eukaryotic host gene expression shutoff by virus;Eukaryotic host translation shutoff by virus;Exonuclease;Helicase;Host cytoplasm;Host gene expression shutoff by virus;Host mRNA suppression by virus;Host membrane;Host-virus interaction;Hydrolase;Inhibition of host ISG15 by virus;Inhibition of host NF-kappa…	induction by virus of catabolism of host mRNA [GO:0039595]; induction by virus of host autophagy [GO:0039520]; methylation [GO:0032259]; modulation by virus of host protein ubiquitination [GO:0039648]; suppression by virus of host ISG15 activity [GO:0039579]; suppression by virus of host NF-kappaB transcription factor activity [GO:0039644]; suppression by virus of host type I interferon-mediated …	endoplasmic reticulum-Golgi intermediate compartment [GO:0005793]; host cell endoplasmic reticulum-Golgi intermediate compartment [GO:0044172]; host cell membrane [GO:0033644]; host cell perinuclear region of cytoplasm [GO:0044220]; integral component of membrane [GO:0016021]	ATP binding [GO:0005524]; cysteine-type endopeptidase activity [GO:0004197]; DNA helicase activity [GO:0003678]; endonuclease activity [GO:0004519]; exoribonuclease activity [GO:0004532]; G-quadruplex RNA binding [GO:0002151]; methyltransferase activity [GO:0008168]; RNA-directed 5'-3' RNA polymerase activity [GO:0003968]; RNA helicase activity [GO:0003724]; single-stranded RNA binding [GO:000372…						FUNCTION: Forms a hexadecamer with nsp7 (8 subunits of each) that may participate in viral replication by acting as a primase. Alternatively, may synthesize substantially longer products than oligonucleotide primers. {ECO:0000256|ARBA:ARBA00002182}.; FUNCTION: Forms a hexadecamer with nsp8 (8 subunits of each) that may participate in viral replication by acting as a primase. Alternatively, may sy…								Orthornavirae	19160	3660	1792	93	4	0	0	0	25	333	353	49	0	5	42	10	0	0	1	1	6	0	0	0	0	1	32	35
K4P9I3	K4P9I3	Exoribonuclease H (EC 2.7.7.49) (EC 3.1.13.2) (EC 3.1.26.13) (Integrase) (Pol polyprotein) (Protease) (Retropepsin) (Reverse transcriptase/ribonuclease H)	Equine infectious anemia virus	Aspartyl protease;Coiled coil;DNA integration;DNA recombination;DNA-binding;Endonuclease;Hydrolase;Metal-binding;Multifunctional enzyme;Nuclease;Nucleotidyltransferase;Protease;RNA-directed DNA polymerase;Transferase;Viral genome integration;Virus entry into host cell;Zinc;Zinc-finger	DNA integration [GO:0015074]; DNA recombination [GO:0006310]; establishment of integrated proviral latency [GO:0075713]; viral entry into host cell [GO:0046718]; viral genome integration into host DNA [GO:0044826]		aspartic-type endopeptidase activity [GO:0004190]; DNA binding [GO:0003677]; exoribonuclease H activity [GO:0004533]; RNA-directed DNA polymerase activity [GO:0003964]; RNA-DNA hybrid ribonuclease activity [GO:0004523]; zinc ion binding [GO:0008270]				CATALYTIC ACTIVITY: Reaction=3'-end directed exonucleolytic cleavage of viral RNA-DNA hybrid.; EC=3.1.13.2; Evidence={ECO:0000256|ARBA:ARBA00000379}; CATALYTIC ACTIVITY: Reaction=Endohydrolysis of RNA in RNA/DNA hybrids. Three different cleavage modes: 1. sequence-specific internal cleavage of RNA. Human immunodeficiency virus type 1 and Moloney murine leukemia virus enzymes prefer to cleave the …	DNA_BIND 1085..1133; /note="Integrase-type"; /evidence="ECO:0000256|PROSITE-ProRule:PRU00506"	FUNCTION: During replicative cycle of retroviruses, the reverse-transcribed viral DNA is integrated into the host chromosome by the viral integrase enzyme. RNase H activity is associated with the reverse transcriptase. {ECO:0000256|ARBA:ARBA00023429}.								Pararnavirae	93	398	2236	7994	1818	8342	6	804	4	211	9	2	0	0	0	0	0	0	0	0	0	0	0	0	0	0	4	0
Q5DIC7	Q5DIC7	2'-O-methyltransferase (EC 2.7.7.48) (EC 3.4.19.12) (EC 3.4.22.69) (EC 3.6.4.12) (EC 3.6.4.13) (3C-like proteinase) (Growth factor-like peptide) (Guanine-N7 methyltransferase) (Helicase) (Host translation inhibitor nsp1) (Leader protein) (NendoU) (Non-structural protein 10) (Non-structural protein 2) (Non-structural protein 3) (Non-structural protein 4) (Non-structural protein 6) (Non-structural …	SARS coronavirus WH20	ATP-binding;Activation of host autophagy by virus;Decay of host mRNAs by virus;Endonuclease;Eukaryotic host gene expression shutoff by virus;Eukaryotic host translation shutoff by virus;Exonuclease;Helicase;Host cytoplasm;Host gene expression shutoff by virus;Host mRNA suppression by virus;Host membrane;Host-virus interaction;Hydrolase;Inhibition of host ISG15 by virus;Inhibition of host NF-kappa…	induction by virus of catabolism of host mRNA [GO:0039595]; induction by virus of host autophagy [GO:0039520]; methylation [GO:0032259]; modulation by virus of host protein ubiquitination [GO:0039648]; suppression by virus of host ISG15 activity [GO:0039579]; suppression by virus of host NF-kappaB transcription factor activity [GO:0039644]; suppression by virus of host type I interferon-mediated …	endoplasmic reticulum-Golgi intermediate compartment [GO:0005793]; host cell endoplasmic reticulum-Golgi intermediate compartment [GO:0044172]; host cell membrane [GO:0033644]; host cell perinuclear region of cytoplasm [GO:0044220]; integral component of membrane [GO:0016021]	ATP binding [GO:0005524]; cysteine-type endopeptidase activity [GO:0004197]; DNA helicase activity [GO:0003678]; endonuclease activity [GO:0004519]; exoribonuclease activity [GO:0004532]; G-quadruplex RNA binding [GO:0002151]; methyltransferase activity [GO:0008168]; RNA-directed 5'-3' RNA polymerase activity [GO:0003968]; RNA helicase activity [GO:0003724]; single-stranded RNA binding [GO:000372…						FUNCTION: Forms a hexadecamer with nsp7 (8 subunits of each) that may participate in viral replication by acting as a primase. Alternatively, may synthesize substantially longer products than oligonucleotide primers. {ECO:0000256|ARBA:ARBA00002182}.; FUNCTION: Forms a hexadecamer with nsp8 (8 subunits of each) that may participate in viral replication by acting as a primase. Alternatively, may sy…								Orthornavirae	12260	5563	1062	506	13	0	58	616	75	1232	116	47	0	2	11	7	0	0	0	0	0	0	0	0	0	1	10	8
F1BYL8	F1BYL8	Growth factor-like peptide (EC 3.6.4.13) (NendoU) (Non-structural protein 2) (Non-structural protein 4) (Non-structural protein 8) (ORF1ab polyprotein) (RNA-directed RNA polymerase) (Replicase polyprotein 1ab) (Uridylate-specific endoribonuclease) (Fragment)	Zaria bat coronavirus	ATP-binding;Helicase;Hydrolase;Membrane;Metal-binding;Methyltransferase;Nucleotide-binding;Nucleotidyltransferase;RNA-directed RNA polymerase;Ribosomal frameshifting;Transferase;Viral RNA replication;Zinc;Zinc-finger	methylation [GO:0032259]; transcription, DNA-templated [GO:0006351]; viral RNA genome replication [GO:0039694]	host cell membrane [GO:0033644]; membrane [GO:0016020]	ATP binding [GO:0005524]; exoribonuclease activity [GO:0004532]; methyltransferase activity [GO:0008168]; RNA binding [GO:0003723]; RNA-directed 5'-3' RNA polymerase activity [GO:0003968]; RNA helicase activity [GO:0003724]; zinc ion binding [GO:0008270]														Orthornavirae	1763	13934	150	787	4	2	0	5	1	82	13	151	0	0	0	1	0	0	0	0	0	0	0	0	0	0	9	6
P03371	P03371	Pol polyprotein [Cleaved into: Protease (Retropepsin) (EC 3.4.23.-); Reverse transcriptase/ribonuclease H (RT) (EC 2.7.7.49) (EC 3.1.26.13) (Exoribonuclease H) (EC 3.1.13.2); Integrase (IN) (EC 2.7.7.-) (EC 3.1.-.-)]	Equine infectious anemia virus (strain Wyoming) (EIAV)	Aspartyl protease;Cleavage on pair of basic residues;DNA integration;DNA recombination;DNA-binding;Endonuclease;Hydrolase;Metal-binding;Multifunctional enzyme;Nuclease;Nucleotidyltransferase;Protease;RNA-directed DNA polymerase;Transferase;Viral genome integration;Virus entry into host cell;Zinc;Zinc-finger	DNA integration [GO:0015074]; DNA recombination [GO:0006310]; establishment of integrated proviral latency [GO:0075713]; viral entry into host cell [GO:0046718]; viral genome integration into host DNA [GO:0044826]		aspartic-type endopeptidase activity [GO:0004190]; DNA binding [GO:0003677]; exoribonuclease H activity [GO:0004533]; RNA-directed DNA polymerase activity [GO:0003964]; RNA-DNA hybrid ribonuclease activity [GO:0004523]; zinc ion binding [GO:0008270]				CATALYTIC ACTIVITY: Reaction=Endohydrolysis of RNA in RNA/DNA hybrids. Three different cleavage modes: 1. sequence-specific internal cleavage of RNA. Human immunodeficiency virus type 1 and Moloney murine leukemia virus enzymes prefer to cleave the RNA strand one nucleotide away from the RNA-DNA junction. 2. RNA 5'-end directed cleavage 13-19 nucleotides from the RNA end. 3. DNA 3'-end directed c…	DNA_BIND 1095..1143; /note="Integrase-type"; /evidence="ECO:0000255|PROSITE-ProRule:PRU00506"	FUNCTION: During replicative cycle of retroviruses, the reverse-transcribed viral DNA is integrated into the host chromosome by the viral integrase enzyme. RNase H activity is associated with the reverse transcriptase.	ACT_SITE 105; /evidence="ECO:0000255|PROSITE-ProRule:PRU10094"							Pararnavirae	141	135	2910	3667	3828	5416	3	43	12	230	9	3	0	1	0	0	0	0	0	0	0	0	0	0	0	0	1	0
V9X138	V9X138	Aldehyde dehydrogenase	Pseudomonas sp. FGI182																			1	0	3	0	7444	8598	1	2	0	0	0	0	0	0	0	0	1	0	0	0	0	0	0	2	0	0	0	0
D2E2M3	D2E2M3	2'-O-methyltransferase (EC 2.7.7.48) (EC 3.4.19.12) (EC 3.4.22.69) (EC 3.6.4.12) (EC 3.6.4.13) (3C-like proteinase) (Growth factor-like peptide) (Guanine-N7 methyltransferase) (Helicase) (Host translation inhibitor nsp1) (Leader protein) (NendoU) (Non-structural protein 10) (Non-structural protein 2) (Non-structural protein 3) (Non-structural protein 4) (Non-structural protein 6) (Non-structural …	SARS coronavirus ExoN1	ATP-binding;Activation of host autophagy by virus;Decay of host mRNAs by virus;Endonuclease;Eukaryotic host gene expression shutoff by virus;Eukaryotic host translation shutoff by virus;Exonuclease;Helicase;Host cytoplasm;Host gene expression shutoff by virus;Host mRNA suppression by virus;Host membrane;Host-virus interaction;Hydrolase;Inhibition of host ISG15 by virus;Inhibition of host NF-kappa…	induction by virus of catabolism of host mRNA [GO:0039595]; induction by virus of host autophagy [GO:0039520]; methylation [GO:0032259]; modulation by virus of host protein ubiquitination [GO:0039648]; suppression by virus of host ISG15 activity [GO:0039579]; suppression by virus of host NF-kappaB transcription factor activity [GO:0039644]; suppression by virus of host type I interferon-mediated …	endoplasmic reticulum-Golgi intermediate compartment [GO:0005793]; host cell endoplasmic reticulum-Golgi intermediate compartment [GO:0044172]; host cell membrane [GO:0033644]; host cell perinuclear region of cytoplasm [GO:0044220]; integral component of membrane [GO:0016021]	ATP binding [GO:0005524]; cysteine-type endopeptidase activity [GO:0004197]; DNA helicase activity [GO:0003678]; endonuclease activity [GO:0004519]; exoribonuclease activity [GO:0004532]; G-quadruplex RNA binding [GO:0002151]; methyltransferase activity [GO:0008168]; RNA-directed 5'-3' RNA polymerase activity [GO:0003968]; RNA helicase activity [GO:0003724]; single-stranded RNA binding [GO:000372…						FUNCTION: Forms a hexadecamer with nsp7 (8 subunits of each) that may participate in viral replication by acting as a primase. Alternatively, may synthesize substantially longer products than oligonucleotide primers. {ECO:0000256|ARBA:ARBA00002182}.; FUNCTION: Forms a hexadecamer with nsp8 (8 subunits of each) that may participate in viral replication by acting as a primase. Alternatively, may sy…								Orthornavirae	12694	772	685	67	5	0	29	101	71	446	235	6	0	1	62	16	1	0	0	3	12	0	1	2	0	3	14	569
D5HJW8	D5HJW8	2'-O-methyltransferase (EC 2.7.7.48) (EC 3.4.19.12) (EC 3.4.22.69) (EC 3.6.4.12) (EC 3.6.4.13) (3C-like proteinase) (Growth factor-like peptide) (Guanine-N7 methyltransferase) (Helicase) (Host translation inhibitor nsp1) (Leader protein) (NendoU) (Non-structural protein 10) (Non-structural protein 2) (Non-structural protein 3) (Non-structural protein 4) (Non-structural protein 6) (Non-structural …	Bat SARS coronavirus HKU3-10	ATP-binding;Activation of host autophagy by virus;Decay of host mRNAs by virus;Endonuclease;Eukaryotic host gene expression shutoff by virus;Eukaryotic host translation shutoff by virus;Exonuclease;Helicase;Host cytoplasm;Host gene expression shutoff by virus;Host mRNA suppression by virus;Host membrane;Host-virus interaction;Hydrolase;Inhibition of host ISG15 by virus;Inhibition of host NF-kappa…	induction by virus of catabolism of host mRNA [GO:0039595]; induction by virus of host autophagy [GO:0039520]; methylation [GO:0032259]; modulation by virus of host protein ubiquitination [GO:0039648]; suppression by virus of host ISG15 activity [GO:0039579]; suppression by virus of host NF-kappaB transcription factor activity [GO:0039644]; suppression by virus of host type I interferon-mediated …	endoplasmic reticulum-Golgi intermediate compartment [GO:0005793]; host cell endoplasmic reticulum-Golgi intermediate compartment [GO:0044172]; host cell membrane [GO:0033644]; host cell perinuclear region of cytoplasm [GO:0044220]; integral component of membrane [GO:0016021]	ATP binding [GO:0005524]; cysteine-type endopeptidase activity [GO:0004197]; DNA helicase activity [GO:0003678]; endonuclease activity [GO:0004519]; exoribonuclease activity [GO:0004532]; G-quadruplex RNA binding [GO:0002151]; methyltransferase activity [GO:0008168]; RNA-directed 5'-3' RNA polymerase activity [GO:0003968]; RNA helicase activity [GO:0003724]; single-stranded RNA binding [GO:000372…						FUNCTION: Forms a hexadecamer with nsp7 (8 subunits of each) that may participate in viral replication by acting as a primase. Alternatively, may synthesize substantially longer products than oligonucleotide primers. {ECO:0000256|ARBA:ARBA00002182}.; FUNCTION: Forms a hexadecamer with nsp8 (8 subunits of each) that may participate in viral replication by acting as a primase. Alternatively, may sy…								Orthornavirae	11432	1599	1162	122	8	3	0	6	185	371	250	8	1	0	94	28	1	0	2	6	25	0	2	8	2	3	7	158
Q0QDY0	Q0QDY0	Growth factor-like peptide (EC 3.6.4.13) (NendoU) (Non-structural protein 2) (Non-structural protein 4) (Non-structural protein 8) (ORF1ab polyprotein) (RNA-directed RNA polymerase) (Replicase polyprotein 1ab) (Uridylate-specific endoribonuclease)	Bat SARS CoV Rm1/2004	ATP-binding;Helicase;Hydrolase;Membrane;Metal-binding;Methyltransferase;Nucleotide-binding;Nucleotidyltransferase;RNA-directed RNA polymerase;Ribosomal frameshifting;Transferase;Viral RNA replication;Zinc;Zinc-finger	methylation [GO:0032259]; transcription, DNA-templated [GO:0006351]; viral RNA genome replication [GO:0039694]	host cell membrane [GO:0033644]; membrane [GO:0016020]	ATP binding [GO:0005524]; exoribonuclease activity [GO:0004532]; methyltransferase activity [GO:0008168]; RNA binding [GO:0003723]; RNA-directed 5'-3' RNA polymerase activity [GO:0003968]; RNA helicase activity [GO:0003724]; zinc ion binding [GO:0008270]														Orthornavirae	6657	3486	610	301	9	5	4	70	41	911	66	35	0	1	11	4	0	0	0	0	1	0	1	0	0	1	6	0
P0C6F8	P0C6F8	Replicase polyprotein 1a (pp1a) (ORF1a polyprotein) [Cleaved into: Non-structural protein 1 (nsp1) (Leader protein); Non-structural protein 2 (nsp2) (p65 homolog); Non-structural protein 3 (nsp3) (EC 3.4.19.12) (EC 3.4.22.69) (PL2-PRO) (Papain-like proteinase) (PL-PRO); Non-structural protein 4 (nsp4); 3C-like proteinase (3CL-PRO) (3CLp) (EC 3.4.22.-) (nsp5); Non-structural protein 6 (nsp6); Non-…	Bat coronavirus HKU3 (BtCoV) (SARS-like coronavirus HKU3)	Activation of host autophagy by virus;Decay of host mRNAs by virus;Eukaryotic host gene expression shutoff by virus;Eukaryotic host translation shutoff by virus;Host cytoplasm;Host gene expression shutoff by virus;Host mRNA suppression by virus;Host membrane;Host-virus interaction;Hydrolase;Inhibition of host IRF3 by virus;Inhibition of host ISG15 by virus;Inhibition of host RLR pathway by virus;…	induction by virus of catabolism of host mRNA [GO:0039595]; induction by virus of host autophagy [GO:0039520]; modulation by virus of host protein ubiquitination [GO:0039648]; suppression by virus of host IRF3 activity [GO:0039548]; suppression by virus of host ISG15 activity [GO:0039579]; suppression by virus of host type I interferon-mediated signaling pathway [GO:0039502]; viral genome replica…	host cell membrane [GO:0033644]; host cell perinuclear region of cytoplasm [GO:0044220]; integral component of membrane [GO:0016021]	cysteine-type endopeptidase activity [GO:0004197]; G-quadruplex RNA binding [GO:0002151]; single-stranded RNA binding [GO:0003727]; thiol-dependent deubiquitinase [GO:0004843]; transferase activity [GO:0016740]; zinc ion binding [GO:0008270]	METAL 4298; /note="Zinc 1"; /evidence="ECO:0000255|PROSITE-ProRule:PRU01297"; METAL 4301; /note="Zinc 1"; /evidence="ECO:0000255|PROSITE-ProRule:PRU01297"; METAL 4307; /note="Zinc 1"; /evidence="ECO:0000255|PROSITE-ProRule:PRU01297"; METAL 4314; /note="Zinc 1"; /evidence="ECO:0000255|PROSITE-ProRule:PRU01297"; METAL 4341; /note="Zinc 2"; /evidence="ECO:0000255|PROSITE-ProRule:PRU01297"; METAL 434…			CATALYTIC ACTIVITY: Reaction=TSAVLQ-|-SGFRK-NH(2) and SGVTFQ-|-GKFKK the two peptides corresponding to the two self-cleavage sites of the SARS 3C-like proteinase are the two most reactive peptide substrates. The enzyme exhibits a strong preference for substrates containing Gln at P1 position and Leu at P2 position.; EC=3.4.22.69; CATALYTIC ACTIVITY: Reaction=Thiol-dependent hydrolysis of ester, t…		FUNCTION: The papain-like proteinase (PL-PRO) is responsible for the cleavages located at the N-terminus of replicase polyprotein. In addition, PL-PRO possesses a deubiquitinating/deISGylating activity and processes both 'Lys-48'- and 'Lys-63'-linked polyubiquitin chains from cellular substrates. Antagonizes innate immune induction of type I interferon by blocking the phosphorylation, dimerizatio…	ACT_SITE 1645; /note="For PL-PRO activity"; /evidence="ECO:0000255|PROSITE-ProRule:PRU00444"; ACT_SITE 1806; /note="For PL-PRO activity"; /evidence="ECO:0000255|PROSITE-ProRule:PRU00444"; ACT_SITE 3275; /note="For 3CL-PRO activity"; /evidence="ECO:0000255|PROSITE-ProRule:PRU00772"; ACT_SITE 3379; /note="For 3CL-PRO activity"; /evidence="ECO:0000255|PROSITE-ProRule:PRU00772"							Orthornavirae	11301	0	835	0	2	0	0	0	0	0	217	0	0	0	45	19	3	1	5	5	85	0	11	17	0	2	24	51
L0GI92	L0GI92	Theronine dehydrogenase-like Zn-dependent dehydrogenase	Pseudomonas stutzeri RCH2																			2	0	4	1	5141	6361	3	61	0	0	0	0	0	0	0	0	0	0	0	0	0	0	0	0	0	0	0	0
E9KUA3	E9KUA3	Exoribonuclease H (EC 2.7.7.49) (EC 3.1.13.2) (EC 3.1.26.13) (Integrase) (Pol polyprotein) (Protease) (Retropepsin) (Reverse transcriptase/ribonuclease H) (Fragment)	Equine infectious anemia virus	Aspartyl protease;Coiled coil;DNA integration;DNA recombination;DNA-binding;Endonuclease;Hydrolase;Metal-binding;Multifunctional enzyme;Nuclease;Nucleotidyltransferase;Protease;RNA-directed DNA polymerase;Transferase;Viral genome integration;Virus entry into host cell;Zinc;Zinc-finger	DNA integration [GO:0015074]; DNA recombination [GO:0006310]; establishment of integrated proviral latency [GO:0075713]; viral entry into host cell [GO:0046718]; viral genome integration into host DNA [GO:0044826]		aspartic-type endopeptidase activity [GO:0004190]; DNA binding [GO:0003677]; exoribonuclease H activity [GO:0004533]; RNA-directed DNA polymerase activity [GO:0003964]; RNA-DNA hybrid ribonuclease activity [GO:0004523]; zinc ion binding [GO:0008270]				CATALYTIC ACTIVITY: Reaction=3'-end directed exonucleolytic cleavage of viral RNA-DNA hybrid.; EC=3.1.13.2; Evidence={ECO:0000256|ARBA:ARBA00000379}; CATALYTIC ACTIVITY: Reaction=Endohydrolysis of RNA in RNA/DNA hybrids. Three different cleavage modes: 1. sequence-specific internal cleavage of RNA. Human immunodeficiency virus type 1 and Moloney murine leukemia virus enzymes prefer to cleave the …	DNA_BIND 1084..1132; /note="Integrase-type"; /evidence="ECO:0000256|PROSITE-ProRule:PRU00506"	FUNCTION: During replicative cycle of retroviruses, the reverse-transcribed viral DNA is integrated into the host chromosome by the viral integrase enzyme. RNase H activity is associated with the reverse transcriptase. {ECO:0000256|ARBA:ARBA00023429}.								Pararnavirae	100	131	948	943	2811	4623	3	347	12	273	8	2	0	1	0	0	0	0	0	0	0	0	0	0	0	1	2	0
D5HJZ0	D5HJZ0	2'-O-methyltransferase (EC 2.7.7.48) (EC 3.4.19.12) (EC 3.4.22.69) (EC 3.6.4.12) (EC 3.6.4.13) (3C-like proteinase) (Growth factor-like peptide) (Guanine-N7 methyltransferase) (Helicase) (Host translation inhibitor nsp1) (Leader protein) (NendoU) (Non-structural protein 10) (Non-structural protein 2) (Non-structural protein 3) (Non-structural protein 4) (Non-structural protein 6) (Non-structural …	Bat SARS coronavirus HKU3-12	ATP-binding;Activation of host autophagy by virus;Decay of host mRNAs by virus;Endonuclease;Eukaryotic host gene expression shutoff by virus;Eukaryotic host translation shutoff by virus;Exonuclease;Helicase;Host cytoplasm;Host gene expression shutoff by virus;Host mRNA suppression by virus;Host membrane;Host-virus interaction;Hydrolase;Inhibition of host ISG15 by virus;Inhibition of host NF-kappa…	induction by virus of catabolism of host mRNA [GO:0039595]; induction by virus of host autophagy [GO:0039520]; methylation [GO:0032259]; modulation by virus of host protein ubiquitination [GO:0039648]; suppression by virus of host ISG15 activity [GO:0039579]; suppression by virus of host NF-kappaB transcription factor activity [GO:0039644]; suppression by virus of host type I interferon-mediated …	endoplasmic reticulum-Golgi intermediate compartment [GO:0005793]; host cell endoplasmic reticulum-Golgi intermediate compartment [GO:0044172]; host cell membrane [GO:0033644]; host cell perinuclear region of cytoplasm [GO:0044220]; integral component of membrane [GO:0016021]	ATP binding [GO:0005524]; cysteine-type endopeptidase activity [GO:0004197]; DNA helicase activity [GO:0003678]; endonuclease activity [GO:0004519]; exoribonuclease activity [GO:0004532]; G-quadruplex RNA binding [GO:0002151]; methyltransferase activity [GO:0008168]; RNA-directed 5'-3' RNA polymerase activity [GO:0003968]; RNA helicase activity [GO:0003724]; single-stranded RNA binding [GO:000372…						FUNCTION: Forms a hexadecamer with nsp7 (8 subunits of each) that may participate in viral replication by acting as a primase. Alternatively, may synthesize substantially longer products than oligonucleotide primers. {ECO:0000256|ARBA:ARBA00002182}.; FUNCTION: Forms a hexadecamer with nsp8 (8 subunits of each) that may participate in viral replication by acting as a primase. Alternatively, may sy…								Orthornavirae	3777	4447	546	369	8	5	0	10	115	854	51	73	0	0	11	2	0	0	0	1	0	0	0	0	0	0	6	4
S5Y9F0	S5Y9F0	2'-O-methyltransferase (EC 2.7.7.48) (EC 3.4.19.12) (EC 3.4.22.69) (EC 3.6.4.12) (EC 3.6.4.13) (3C-like proteinase) (Growth factor-like peptide) (Guanine-N7 methyltransferase) (Helicase) (Host translation inhibitor nsp1) (Leader protein) (NendoU) (Non-structural protein 10) (Non-structural protein 2) (Non-structural protein 3) (Non-structural protein 4) (Non-structural protein 6) (Non-structural …	SARS coronavirus ExoN1	ATP-binding;Activation of host autophagy by virus;Decay of host mRNAs by virus;Endonuclease;Eukaryotic host gene expression shutoff by virus;Eukaryotic host translation shutoff by virus;Exonuclease;Helicase;Host cytoplasm;Host gene expression shutoff by virus;Host mRNA suppression by virus;Host membrane;Host-virus interaction;Hydrolase;Inhibition of host ISG15 by virus;Inhibition of host NF-kappa…	induction by virus of catabolism of host mRNA [GO:0039595]; induction by virus of host autophagy [GO:0039520]; methylation [GO:0032259]; modulation by virus of host protein ubiquitination [GO:0039648]; suppression by virus of host ISG15 activity [GO:0039579]; suppression by virus of host NF-kappaB transcription factor activity [GO:0039644]; suppression by virus of host type I interferon-mediated …	endoplasmic reticulum-Golgi intermediate compartment [GO:0005793]; host cell endoplasmic reticulum-Golgi intermediate compartment [GO:0044172]; host cell membrane [GO:0033644]; host cell perinuclear region of cytoplasm [GO:0044220]; integral component of membrane [GO:0016021]	ATP binding [GO:0005524]; cysteine-type endopeptidase activity [GO:0004197]; DNA helicase activity [GO:0003678]; endonuclease activity [GO:0004519]; exoribonuclease activity [GO:0004532]; G-quadruplex RNA binding [GO:0002151]; methyltransferase activity [GO:0008168]; RNA-directed 5'-3' RNA polymerase activity [GO:0003968]; RNA helicase activity [GO:0003724]; single-stranded RNA binding [GO:000372…						FUNCTION: Forms a hexadecamer with nsp7 (8 subunits of each) that may participate in viral replication by acting as a primase. Alternatively, may synthesize substantially longer products than oligonucleotide primers. {ECO:0000256|ARBA:ARBA00002182}.; FUNCTION: Forms a hexadecamer with nsp8 (8 subunits of each) that may participate in viral replication by acting as a primase. Alternatively, may sy…								Orthornavirae	3640	3208	1320	917	74	201	0	3	8	594	59	66	0	2	3	1	0	0	0	0	0	0	0	0	0	0	5	1
Q9W7U6	Q9W7U6	Exoribonuclease H (EC 2.7.7.49) (EC 3.1.13.2) (EC 3.1.26.13) (Integrase) (Pol polyprotein) (Protease) (Retropepsin) (Reverse transcriptase/ribonuclease H)	Equine infectious anemia virus	Aspartyl protease;Coiled coil;DNA integration;DNA recombination;DNA-binding;Endonuclease;Hydrolase;Metal-binding;Multifunctional enzyme;Nuclease;Nucleotidyltransferase;Protease;RNA-directed DNA polymerase;Transferase;Viral genome integration;Virus entry into host cell;Zinc;Zinc-finger	DNA integration [GO:0015074]; DNA recombination [GO:0006310]; establishment of integrated proviral latency [GO:0075713]; viral entry into host cell [GO:0046718]; viral genome integration into host DNA [GO:0044826]		aspartic-type endopeptidase activity [GO:0004190]; DNA binding [GO:0003677]; exoribonuclease H activity [GO:0004533]; RNA-directed DNA polymerase activity [GO:0003964]; RNA-DNA hybrid ribonuclease activity [GO:0004523]; zinc ion binding [GO:0008270]				CATALYTIC ACTIVITY: Reaction=3'-end directed exonucleolytic cleavage of viral RNA-DNA hybrid.; EC=3.1.13.2; Evidence={ECO:0000256|ARBA:ARBA00000379}; CATALYTIC ACTIVITY: Reaction=Endohydrolysis of RNA in RNA/DNA hybrids. Three different cleavage modes: 1. sequence-specific internal cleavage of RNA. Human immunodeficiency virus type 1 and Moloney murine leukemia virus enzymes prefer to cleave the …	DNA_BIND 1088..1136; /note="Integrase-type"; /evidence="ECO:0000256|PROSITE-ProRule:PRU00506"	FUNCTION: During replicative cycle of retroviruses, the reverse-transcribed viral DNA is integrated into the host chromosome by the viral integrase enzyme. RNase H activity is associated with the reverse transcriptase. {ECO:0000256|ARBA:ARBA00023429}.								Pararnavirae	89	40	2069	619	4048	1753	16	340	4	146	10	1	0	1	0	0	0	0	0	0	0	0	0	0	0	0	3	0
M3TTD9	M3TTD9	Alcohol dehydrogenase GroES family domain containing protein	Entamoeba histolytica HM-1:IMSS-B																			0	0	3	6	2669	5144	0	5	0	0	0	0	0	0	0	0	1	0	0	0	0	0	0	1	0	0	0	0
J2L3I9	J2L3I9	Zinc carboxypeptidase	Variovorax sp. CF313	Carboxypeptidase;Hydrolase;Protease			metallocarboxypeptidase activity [GO:0004181]; zinc ion binding [GO:0008270]															0	0	0	1	0	0	0	1	326	7377	0	0	0	1	0	0	0	0	0	0	0	0	1	5	0	0	2	2
F1BYL7	F1BYL7	Non-structural protein 6 (Non-structural protein 8) (Fragment)	Zaria bat coronavirus	Hydrolase;Membrane;Metal-binding;Protease;Ribosomal frameshifting;Thiol protease;Transmembrane;Transmembrane helix	regulation of autophagy [GO:0010506]; viral protein processing [GO:0019082]	host cell membrane [GO:0033644]; integral component of membrane [GO:0016021]	cysteine-type endopeptidase activity [GO:0004197]; metal ion binding [GO:0046872]; omega peptidase activity [GO:0008242]; transferase activity [GO:0016740]														Orthornavirae	810	6175	76	340	2	0	0	0	3	177	12	56	0	0	0	1	0	0	0	0	0	0	0	0	0	0	4	1
P0C6W1	P0C6W1	Replicase polyprotein 1ab (pp1ab) (ORF1ab polyprotein) [Cleaved into: Host translation inhibitor nsp1 (nsp1) (Leader protein); Non-structural protein 2 (nsp2) (p65 homolog); Papain-like proteinase (PL-PRO) (EC 3.4.19.12) (EC 3.4.22.69) (Non-structural protein 3) (nsp3); Non-structural protein 4 (nsp4); 3C-like proteinase (3CL-PRO) (3CLp) (EC 3.4.22.-) (nsp5); Non-structural protein 6 (nsp6); Non-…	Bat coronavirus 133/2005 (BtCoV) (BtCoV/133/2005)	ATP-binding;Activation of host autophagy by virus;Decay of host mRNAs by virus;Endonuclease;Eukaryotic host gene expression shutoff by virus;Eukaryotic host translation shutoff by virus;Exonuclease;Helicase;Host cytoplasm;Host gene expression shutoff by virus;Host mRNA suppression by virus;Host membrane;Host-virus interaction;Hydrolase;Inhibition of host ISG15 by virus;Inhibition of host NF-kappa…	induction by virus of catabolism of host mRNA [GO:0039595]; induction by virus of host autophagy [GO:0039520]; methylation [GO:0032259]; modulation by virus of host protein ubiquitination [GO:0039648]; suppression by virus of host ISG15 activity [GO:0039579]; suppression by virus of host NF-kappaB transcription factor activity [GO:0039644]; suppression by virus of host type I interferon-mediated …	host cell endoplasmic reticulum-Golgi intermediate compartment [GO:0044172]; host cell membrane [GO:0033644]; host cell perinuclear region of cytoplasm [GO:0044220]; integral component of membrane [GO:0016021]	ATP binding [GO:0005524]; cysteine-type endopeptidase activity [GO:0004197]; DNA helicase activity [GO:0003678]; endonuclease activity [GO:0004519]; exoribonuclease activity [GO:0004532]; G-quadruplex RNA binding [GO:0002151]; methyltransferase activity [GO:0008168]; RNA-directed 5'-3' RNA polymerase activity [GO:0003968]; RNA helicase activity [GO:0003724]; single-stranded RNA binding [GO:000372…	METAL 4362; /note="Zinc 1"; /evidence="ECO:0000255|PROSITE-ProRule:PRU01297"; METAL 4365; /note="Zinc 1"; /evidence="ECO:0000255|PROSITE-ProRule:PRU01297"; METAL 4371; /note="Zinc 1"; /evidence="ECO:0000255|PROSITE-ProRule:PRU01297"; METAL 4378; /note="Zinc 1"; /evidence="ECO:0000255|PROSITE-ProRule:PRU01297"; METAL 4404; /note="Zinc 2"; /evidence="ECO:0000255|PROSITE-ProRule:PRU01297"; METAL 440…	NP_BIND 5643..5650; /note="ATP"; /evidence="ECO:0000255"		CATALYTIC ACTIVITY: Reaction=ATP + H2O = ADP + H(+) + phosphate; Xref=Rhea:RHEA:13065, ChEBI:CHEBI:15377, ChEBI:CHEBI:15378, ChEBI:CHEBI:30616, ChEBI:CHEBI:43474, ChEBI:CHEBI:456216; EC=3.6.4.12; CATALYTIC ACTIVITY: Reaction=ATP + H2O = ADP + H(+) + phosphate; Xref=Rhea:RHEA:13065, ChEBI:CHEBI:15377, ChEBI:CHEBI:15378, ChEBI:CHEBI:30616, ChEBI:CHEBI:43474, ChEBI:CHEBI:456216; EC=3.6.4.13; CATALYT…		FUNCTION: The replicase polyprotein of coronaviruses is a multifunctional protein: it contains the activities necessary for the transcription of negative stranded RNA, leader RNA, subgenomic mRNAs and progeny virion RNA as well as proteinases responsible for the cleavage of the polyprotein into functional products. {ECO:0000250|UniProtKB:P0C6X7}.; FUNCTION: [Host translation inhibitor nsp1]: Inhi…	ACT_SITE 1641; /note="For PL-PRO activity"; /evidence="ECO:0000255|PROSITE-ProRule:PRU00444"; ACT_SITE 1807; /note="For PL-PRO activity"; /evidence="ECO:0000255|PROSITE-ProRule:PRU00444"; ACT_SITE 3339; /note="For 3CL-PRO activity"; /evidence="ECO:0000255|PROSITE-ProRule:PRU00772"; ACT_SITE 3446; /note="For 3CL-PRO activity"; /evidence="ECO:0000255|PROSITE-ProRule:PRU00772"; ACT_SITE 5188; /evide…							Orthornavirae	1080	4914	135	537	1	20	0	17	0	20	18	59	0	0	2	0	0	0	0	0	3	0	0	1	0	0	2	7
Q3ZTF4	Q3ZTF4	2'-O-methyltransferase (EC 2.7.7.48) (EC 3.4.19.12) (EC 3.4.22.69) (EC 3.6.4.12) (EC 3.6.4.13) (3C-like proteinase) (Growth factor-like peptide) (Guanine-N7 methyltransferase) (Helicase) (Host translation inhibitor nsp1) (Leader protein) (NendoU) (Non-structural protein 10) (Non-structural protein 2) (Non-structural protein 3) (Non-structural protein 4) (Non-structural protein 6) (Non-structural …	Civet SARS CoV 007/2004	ATP-binding;Activation of host autophagy by virus;Decay of host mRNAs by virus;Endonuclease;Eukaryotic host gene expression shutoff by virus;Eukaryotic host translation shutoff by virus;Exonuclease;Helicase;Host cytoplasm;Host gene expression shutoff by virus;Host mRNA suppression by virus;Host membrane;Host-virus interaction;Hydrolase;Inhibition of host ISG15 by virus;Inhibition of host NF-kappa…	induction by virus of catabolism of host mRNA [GO:0039595]; induction by virus of host autophagy [GO:0039520]; methylation [GO:0032259]; modulation by virus of host protein ubiquitination [GO:0039648]; suppression by virus of host ISG15 activity [GO:0039579]; suppression by virus of host NF-kappaB transcription factor activity [GO:0039644]; suppression by virus of host type I interferon-mediated …	endoplasmic reticulum-Golgi intermediate compartment [GO:0005793]; host cell endoplasmic reticulum-Golgi intermediate compartment [GO:0044172]; host cell membrane [GO:0033644]; host cell perinuclear region of cytoplasm [GO:0044220]; integral component of membrane [GO:0016021]	ATP binding [GO:0005524]; cysteine-type endopeptidase activity [GO:0004197]; DNA helicase activity [GO:0003678]; endonuclease activity [GO:0004519]; exoribonuclease activity [GO:0004532]; G-quadruplex RNA binding [GO:0002151]; methyltransferase activity [GO:0008168]; RNA-directed 5'-3' RNA polymerase activity [GO:0003968]; RNA helicase activity [GO:0003724]; single-stranded RNA binding [GO:000372…						FUNCTION: Forms a hexadecamer with nsp7 (8 subunits of each) that may participate in viral replication by acting as a primase. Alternatively, may synthesize substantially longer products than oligonucleotide primers. {ECO:0000256|ARBA:ARBA00002182}.; FUNCTION: Forms a hexadecamer with nsp8 (8 subunits of each) that may participate in viral replication by acting as a primase. Alternatively, may sy…								Orthornavirae	4091	2403	91	53	2	0	0	5	5	57	63	35	0	1	4	2	0	0	0	0	0	0	0	0	0	0	5	5
E2E2I1	E2E2I1	Exoribonuclease H (EC 2.7.7.49) (EC 3.1.13.2) (EC 3.1.26.13) (Integrase) (Pol polyprotein) (Protease) (Retropepsin) (Reverse transcriptase/ribonuclease H) (Fragment)	Equine infectious anemia virus	Aspartyl protease;Coiled coil;DNA integration;DNA recombination;DNA-binding;Endonuclease;Hydrolase;Metal-binding;Multifunctional enzyme;Nuclease;Nucleotidyltransferase;Protease;RNA-directed DNA polymerase;Transferase;Viral genome integration;Virus entry into host cell;Zinc;Zinc-finger	DNA integration [GO:0015074]; DNA recombination [GO:0006310]; establishment of integrated proviral latency [GO:0075713]; viral entry into host cell [GO:0046718]; viral genome integration into host DNA [GO:0044826]		aspartic-type endopeptidase activity [GO:0004190]; DNA binding [GO:0003677]; exoribonuclease H activity [GO:0004533]; RNA-directed DNA polymerase activity [GO:0003964]; RNA-DNA hybrid ribonuclease activity [GO:0004523]; zinc ion binding [GO:0008270]				CATALYTIC ACTIVITY: Reaction=3'-end directed exonucleolytic cleavage of viral RNA-DNA hybrid.; EC=3.1.13.2; Evidence={ECO:0000256|ARBA:ARBA00000379}; CATALYTIC ACTIVITY: Reaction=Endohydrolysis of RNA in RNA/DNA hybrids. Three different cleavage modes: 1. sequence-specific internal cleavage of RNA. Human immunodeficiency virus type 1 and Moloney murine leukemia virus enzymes prefer to cleave the …	DNA_BIND 1084..1132; /note="Integrase-type"; /evidence="ECO:0000256|PROSITE-ProRule:PRU00506"	FUNCTION: During replicative cycle of retroviruses, the reverse-transcribed viral DNA is integrated into the host chromosome by the viral integrase enzyme. RNase H activity is associated with the reverse transcriptase. {ECO:0000256|ARBA:ARBA00023429}.								Pararnavirae	48	64	648	1302	1134	2533	0	86	3	538	4	1	0	0	0	0	0	0	0	0	0	0	0	0	0	0	1	0
Q9E6G1	Q9E6G1	Exoribonuclease H (EC 2.7.7.49) (EC 3.1.13.2) (EC 3.1.26.13) (Integrase) (Pol polyprotein) (Protease) (Retropepsin) (Reverse transcriptase/ribonuclease H) (Fragment)	Equine infectious anemia virus	Aspartyl protease;Coiled coil;DNA integration;DNA recombination;DNA-binding;Endonuclease;Hydrolase;Metal-binding;Multifunctional enzyme;Nuclease;Nucleotidyltransferase;Protease;RNA-directed DNA polymerase;Transferase;Viral genome integration;Virus entry into host cell;Zinc;Zinc-finger	DNA integration [GO:0015074]; DNA recombination [GO:0006310]; establishment of integrated proviral latency [GO:0075713]; viral entry into host cell [GO:0046718]; viral genome integration into host DNA [GO:0044826]		aspartic-type endopeptidase activity [GO:0004190]; DNA binding [GO:0003677]; exoribonuclease H activity [GO:0004533]; RNA-directed DNA polymerase activity [GO:0003964]; RNA-DNA hybrid ribonuclease activity [GO:0004523]; zinc ion binding [GO:0008270]				CATALYTIC ACTIVITY: Reaction=3'-end directed exonucleolytic cleavage of viral RNA-DNA hybrid.; EC=3.1.13.2; Evidence={ECO:0000256|ARBA:ARBA00000379}; CATALYTIC ACTIVITY: Reaction=Endohydrolysis of RNA in RNA/DNA hybrids. Three different cleavage modes: 1. sequence-specific internal cleavage of RNA. Human immunodeficiency virus type 1 and Moloney murine leukemia virus enzymes prefer to cleave the …	DNA_BIND 1096..1144; /note="Integrase-type"; /evidence="ECO:0000256|PROSITE-ProRule:PRU00506"	FUNCTION: During replicative cycle of retroviruses, the reverse-transcribed viral DNA is integrated into the host chromosome by the viral integrase enzyme. RNase H activity is associated with the reverse transcriptase. {ECO:0000256|ARBA:ARBA00023429}.								Pararnavirae	74	26	1805	287	2613	1065	18	118	13	288	4	0	0	0	0	0	0	0	0	0	0	0	0	0	0	0	2	0
I6REE7	I6REE7	2'-O-methyltransferase (EC 2.7.7.48) (EC 3.4.19.12) (EC 3.4.22.69) (EC 3.6.4.12) (EC 3.6.4.13) (3C-like proteinase) (Growth factor-like peptide) (Guanine-N7 methyltransferase) (Helicase) (Host translation inhibitor nsp1) (Leader protein) (NendoU) (Non-structural protein 10) (Non-structural protein 2) (Non-structural protein 3) (Non-structural protein 4) (Non-structural protein 6) (Non-structural …	SARS coronavirus ExoN1	ATP-binding;Activation of host autophagy by virus;Decay of host mRNAs by virus;Endonuclease;Eukaryotic host gene expression shutoff by virus;Eukaryotic host translation shutoff by virus;Exonuclease;Helicase;Host cytoplasm;Host gene expression shutoff by virus;Host mRNA suppression by virus;Host membrane;Host-virus interaction;Hydrolase;Inhibition of host ISG15 by virus;Inhibition of host NF-kappa…	induction by virus of catabolism of host mRNA [GO:0039595]; induction by virus of host autophagy [GO:0039520]; methylation [GO:0032259]; modulation by virus of host protein ubiquitination [GO:0039648]; suppression by virus of host ISG15 activity [GO:0039579]; suppression by virus of host NF-kappaB transcription factor activity [GO:0039644]; suppression by virus of host type I interferon-mediated …	endoplasmic reticulum-Golgi intermediate compartment [GO:0005793]; host cell endoplasmic reticulum-Golgi intermediate compartment [GO:0044172]; host cell membrane [GO:0033644]; host cell perinuclear region of cytoplasm [GO:0044220]; integral component of membrane [GO:0016021]	ATP binding [GO:0005524]; cysteine-type endopeptidase activity [GO:0004197]; DNA helicase activity [GO:0003678]; endonuclease activity [GO:0004519]; exoribonuclease activity [GO:0004532]; G-quadruplex RNA binding [GO:0002151]; methyltransferase activity [GO:0008168]; RNA-directed 5'-3' RNA polymerase activity [GO:0003968]; RNA helicase activity [GO:0003724]; single-stranded RNA binding [GO:000372…						FUNCTION: Forms a hexadecamer with nsp7 (8 subunits of each) that may participate in viral replication by acting as a primase. Alternatively, may synthesize substantially longer products than oligonucleotide primers. {ECO:0000256|ARBA:ARBA00002182}.; FUNCTION: Forms a hexadecamer with nsp8 (8 subunits of each) that may participate in viral replication by acting as a primase. Alternatively, may sy…								Orthornavirae	2829	2278	532	275	1	0	0	12	25	265	38	25	0	1	4	0	0	0	0	0	1	0	0	0	0	0	1	3
E6UZ63	E6UZ63	Phosphoribosyl-AMP cyclohydrolase (PRA-CH) (EC 3.5.4.19)	Variovorax paradoxus (strain EPS)	Amino-acid biosynthesis;Cytoplasm;Histidine biosynthesis;Hydrolase;Magnesium;Metal-binding;Zinc	histidine biosynthetic process [GO:0000105]	cytoplasm [GO:0005737]	magnesium ion binding [GO:0000287]; phosphoribosyl-AMP cyclohydrolase activity [GO:0004635]; zinc ion binding [GO:0008270]	METAL 76; /note="Magnesium"; /evidence="ECO:0000256|HAMAP-Rule:MF_01021"; METAL 77; /note="Zinc; shared with dimeric partner"; /evidence="ECO:0000256|HAMAP-Rule:MF_01021"; METAL 78; /note="Magnesium"; /evidence="ECO:0000256|HAMAP-Rule:MF_01021"; METAL 80; /note="Magnesium"; /evidence="ECO:0000256|HAMAP-Rule:MF_01021"; METAL 97; /note="Zinc; shared with dimeric partner"; /evidence="ECO:0000256|HAM…		PATHWAY: Amino-acid biosynthesis; L-histidine biosynthesis; L-histidine from 5-phospho-alpha-D-ribose 1-diphosphate: step 3/9. {ECO:0000256|ARBA:ARBA00005169, ECO:0000256|HAMAP-Rule:MF_01021}.	CATALYTIC ACTIVITY: Reaction=1-(5-phospho-beta-D-ribosyl)-5'-AMP + H2O = 1-(5-phospho-beta-D-ribosyl)-5-[(5-phospho-beta-D-ribosylamino)methylideneamino]imidazole-4-carboxamide; Xref=Rhea:RHEA:20049, ChEBI:CHEBI:15377, ChEBI:CHEBI:58435, ChEBI:CHEBI:59457; EC=3.5.4.19; Evidence={ECO:0000256|ARBA:ARBA00000024, ECO:0000256|HAMAP-Rule:MF_01021};		FUNCTION: Catalyzes the hydrolysis of the adenine ring of phosphoribosyl-AMP. {ECO:0000256|HAMAP-Rule:MF_01021}.					COFACTOR: Name=Mg(2+); Xref=ChEBI:CHEBI:18420; Evidence={ECO:0000256|HAMAP-Rule:MF_01021}; Note=Binds 1 Mg(2+) ion per subunit. {ECO:0000256|HAMAP-Rule:MF_01021}; COFACTOR: Name=Zn(2+); Xref=ChEBI:CHEBI:29105; Evidence={ECO:0000256|HAMAP-Rule:MF_01021}; Note=Binds 1 zinc ion per subunit. {ECO:0000256|HAMAP-Rule:MF_01021};				2	0	3	0	3200	2872	0	0	0	0	0	0	0	0	0	0	0	0	0	0	0	0	1	1	0	0	0	0
Q13IT6	Q13IT6	Putative glutathione-independent formaldehyde dehydrogenase	Paraburkholderia xenovorans (strain LB400)	Reference proteome																		2	0	1	0	3911	2071	0	2	0	0	0	0	0	0	0	0	0	0	0	0	0	0	0	0	0	0	0	0
D2E2T2	D2E2T2	2'-O-methyltransferase (EC 2.7.7.48) (EC 3.4.19.12) (EC 3.4.22.69) (EC 3.6.4.12) (EC 3.6.4.13) (3C-like proteinase) (Growth factor-like peptide) (Guanine-N7 methyltransferase) (Helicase) (Host translation inhibitor nsp1) (Leader protein) (NendoU) (Non-structural protein 10) (Non-structural protein 2) (Non-structural protein 3) (Non-structural protein 4) (Non-structural protein 6) (Non-structural …	SARS coronavirus ExoN1	ATP-binding;Activation of host autophagy by virus;Decay of host mRNAs by virus;Endonuclease;Eukaryotic host gene expression shutoff by virus;Eukaryotic host translation shutoff by virus;Exonuclease;Helicase;Host cytoplasm;Host gene expression shutoff by virus;Host mRNA suppression by virus;Host membrane;Host-virus interaction;Hydrolase;Inhibition of host ISG15 by virus;Inhibition of host NF-kappa…	induction by virus of catabolism of host mRNA [GO:0039595]; induction by virus of host autophagy [GO:0039520]; methylation [GO:0032259]; modulation by virus of host protein ubiquitination [GO:0039648]; suppression by virus of host ISG15 activity [GO:0039579]; suppression by virus of host NF-kappaB transcription factor activity [GO:0039644]; suppression by virus of host type I interferon-mediated …	endoplasmic reticulum-Golgi intermediate compartment [GO:0005793]; host cell endoplasmic reticulum-Golgi intermediate compartment [GO:0044172]; host cell membrane [GO:0033644]; host cell perinuclear region of cytoplasm [GO:0044220]; integral component of membrane [GO:0016021]	ATP binding [GO:0005524]; cysteine-type endopeptidase activity [GO:0004197]; DNA helicase activity [GO:0003678]; endonuclease activity [GO:0004519]; exoribonuclease activity [GO:0004532]; G-quadruplex RNA binding [GO:0002151]; methyltransferase activity [GO:0008168]; RNA-directed 5'-3' RNA polymerase activity [GO:0003968]; RNA helicase activity [GO:0003724]; single-stranded RNA binding [GO:000372…						FUNCTION: Forms a hexadecamer with nsp7 (8 subunits of each) that may participate in viral replication by acting as a primase. Alternatively, may synthesize substantially longer products than oligonucleotide primers. {ECO:0000256|ARBA:ARBA00002182}.; FUNCTION: Forms a hexadecamer with nsp8 (8 subunits of each) that may participate in viral replication by acting as a primase. Alternatively, may sy…								Orthornavirae	3878	1370	282	99	3	1	2	30	11	177	42	7	0	1	11	3	0	0	2	0	0	0	0	0	0	0	2	0
D2E2W2	D2E2W2	2'-O-methyltransferase (EC 2.7.7.48) (EC 3.4.19.12) (EC 3.4.22.69) (EC 3.6.4.12) (EC 3.6.4.13) (3C-like proteinase) (Growth factor-like peptide) (Guanine-N7 methyltransferase) (Helicase) (Host translation inhibitor nsp1) (Leader protein) (NendoU) (Non-structural protein 10) (Non-structural protein 2) (Non-structural protein 3) (Non-structural protein 4) (Non-structural protein 6) (Non-structural …	SARS coronavirus MA15 ExoN1	ATP-binding;Activation of host autophagy by virus;Decay of host mRNAs by virus;Endonuclease;Eukaryotic host gene expression shutoff by virus;Eukaryotic host translation shutoff by virus;Exonuclease;Helicase;Host cytoplasm;Host gene expression shutoff by virus;Host mRNA suppression by virus;Host membrane;Host-virus interaction;Hydrolase;Inhibition of host ISG15 by virus;Inhibition of host NF-kappa…	induction by virus of catabolism of host mRNA [GO:0039595]; induction by virus of host autophagy [GO:0039520]; methylation [GO:0032259]; modulation by virus of host protein ubiquitination [GO:0039648]; suppression by virus of host ISG15 activity [GO:0039579]; suppression by virus of host NF-kappaB transcription factor activity [GO:0039644]; suppression by virus of host type I interferon-mediated …	endoplasmic reticulum-Golgi intermediate compartment [GO:0005793]; host cell endoplasmic reticulum-Golgi intermediate compartment [GO:0044172]; host cell membrane [GO:0033644]; host cell perinuclear region of cytoplasm [GO:0044220]; integral component of membrane [GO:0016021]	ATP binding [GO:0005524]; cysteine-type endopeptidase activity [GO:0004197]; DNA helicase activity [GO:0003678]; endonuclease activity [GO:0004519]; exoribonuclease activity [GO:0004532]; G-quadruplex RNA binding [GO:0002151]; methyltransferase activity [GO:0008168]; RNA-directed 5'-3' RNA polymerase activity [GO:0003968]; RNA helicase activity [GO:0003724]; single-stranded RNA binding [GO:000372…						FUNCTION: Forms a hexadecamer with nsp7 (8 subunits of each) that may participate in viral replication by acting as a primase. Alternatively, may synthesize substantially longer products than oligonucleotide primers. {ECO:0000256|ARBA:ARBA00002182}.; FUNCTION: Forms a hexadecamer with nsp8 (8 subunits of each) that may participate in viral replication by acting as a primase. Alternatively, may sy…								Orthornavirae	3199	1213	592	76	4	0	22	477	7	234	32	14	0	0	4	1	0	0	0	0	2	0	0	0	0	0	3	5
F3F0T0	A0A656GCL5	Glutathione-independent formaldehyde dehydrogenase	Pseudomonas amygdali pv. mori str. 301020																			0	0	2	1	3666	2109	0	4	0	0	0	0	0	0	0	0	0	0	0	0	0	0	0	0	0	0	0	0
Q0QDZ1	Q0QDZ1	Growth factor-like peptide (EC 3.6.4.13) (NendoU) (Non-structural protein 2) (Non-structural protein 4) (Non-structural protein 8) (ORF1ab polyprotein) (RNA-directed RNA polymerase) (Replicase polyprotein 1ab) (Uridylate-specific endoribonuclease)	Bat SARS CoV Rf1/2004	ATP-binding;Helicase;Hydrolase;Membrane;Metal-binding;Methyltransferase;Nucleotide-binding;Nucleotidyltransferase;RNA-directed RNA polymerase;Ribosomal frameshifting;Transferase;Viral RNA replication;Zinc;Zinc-finger	methylation [GO:0032259]; transcription, DNA-templated [GO:0006351]; viral RNA genome replication [GO:0039694]	host cell membrane [GO:0033644]; membrane [GO:0016020]	ATP binding [GO:0005524]; exoribonuclease activity [GO:0004532]; methyltransferase activity [GO:0008168]; RNA binding [GO:0003723]; RNA-directed 5'-3' RNA polymerase activity [GO:0003968]; RNA helicase activity [GO:0003724]; zinc ion binding [GO:0008270]														Orthornavirae	3136	1273	676	451	5	3	0	19	15	159	21	5	0	2	1	1	0	0	0	0	0	0	0	0	0	0	0	2
Q9EP46	Q9EP46	Exoribonuclease H (EC 2.7.7.49) (EC 3.1.13.2) (EC 3.1.26.13) (Integrase) (Pol polyprotein) (Protease) (Retropepsin) (Reverse transcriptase/ribonuclease H) (Fragment)	Equine infectious anemia virus	Aspartyl protease;Coiled coil;DNA integration;DNA recombination;DNA-binding;Endonuclease;Hydrolase;Metal-binding;Multifunctional enzyme;Nuclease;Nucleotidyltransferase;Protease;RNA-directed DNA polymerase;Transferase;Viral genome integration;Virus entry into host cell;Zinc;Zinc-finger	DNA integration [GO:0015074]; DNA recombination [GO:0006310]; establishment of integrated proviral latency [GO:0075713]; viral entry into host cell [GO:0046718]; viral genome integration into host DNA [GO:0044826]		aspartic-type endopeptidase activity [GO:0004190]; DNA binding [GO:0003677]; exoribonuclease H activity [GO:0004533]; RNA-directed DNA polymerase activity [GO:0003964]; RNA-DNA hybrid ribonuclease activity [GO:0004523]; zinc ion binding [GO:0008270]				CATALYTIC ACTIVITY: Reaction=3'-end directed exonucleolytic cleavage of viral RNA-DNA hybrid.; EC=3.1.13.2; Evidence={ECO:0000256|ARBA:ARBA00000379}; CATALYTIC ACTIVITY: Reaction=Endohydrolysis of RNA in RNA/DNA hybrids. Three different cleavage modes: 1. sequence-specific internal cleavage of RNA. Human immunodeficiency virus type 1 and Moloney murine leukemia virus enzymes prefer to cleave the …	DNA_BIND 1098..1146; /note="Integrase-type"; /evidence="ECO:0000256|PROSITE-ProRule:PRU00506"	FUNCTION: During replicative cycle of retroviruses, the reverse-transcribed viral DNA is integrated into the host chromosome by the viral integrase enzyme. RNase H activity is associated with the reverse transcriptase. {ECO:0000256|ARBA:ARBA00023429}.								Pararnavirae	108	36	1472	609	1704	921	23	301	8	164	1	0	0	4	0	0	0	0	0	0	0	0	0	0	0	0	0	0
Q9EP41	Q9EP41	Exoribonuclease H (EC 2.7.7.49) (EC 3.1.13.2) (EC 3.1.26.13) (Integrase) (Pol polyprotein) (Protease) (Retropepsin) (Reverse transcriptase/ribonuclease H) (Fragment)	Equine infectious anemia virus	Aspartyl protease;Coiled coil;DNA integration;DNA recombination;DNA-binding;Endonuclease;Hydrolase;Metal-binding;Multifunctional enzyme;Nuclease;Nucleotidyltransferase;Protease;RNA-directed DNA polymerase;Transferase;Viral genome integration;Virus entry into host cell;Zinc;Zinc-finger	DNA integration [GO:0015074]; DNA recombination [GO:0006310]; establishment of integrated proviral latency [GO:0075713]; viral entry into host cell [GO:0046718]; viral genome integration into host DNA [GO:0044826]		aspartic-type endopeptidase activity [GO:0004190]; DNA binding [GO:0003677]; exoribonuclease H activity [GO:0004533]; RNA-directed DNA polymerase activity [GO:0003964]; RNA-DNA hybrid ribonuclease activity [GO:0004523]; zinc ion binding [GO:0008270]				CATALYTIC ACTIVITY: Reaction=3'-end directed exonucleolytic cleavage of viral RNA-DNA hybrid.; EC=3.1.13.2; Evidence={ECO:0000256|ARBA:ARBA00000379}; CATALYTIC ACTIVITY: Reaction=Endohydrolysis of RNA in RNA/DNA hybrids. Three different cleavage modes: 1. sequence-specific internal cleavage of RNA. Human immunodeficiency virus type 1 and Moloney murine leukemia virus enzymes prefer to cleave the …	DNA_BIND 1098..1146; /note="Integrase-type"; /evidence="ECO:0000256|PROSITE-ProRule:PRU00506"	FUNCTION: During replicative cycle of retroviruses, the reverse-transcribed viral DNA is integrated into the host chromosome by the viral integrase enzyme. RNase H activity is associated with the reverse transcriptase. {ECO:0000256|ARBA:ARBA00023429}.								Pararnavirae	89	51	266	144	2523	1611	18	362	1	19	0	0	0	1	0	0	0	0	0	0	0	0	0	0	0	0	0	0
E2E2F8	E2E2F8	Exoribonuclease H (EC 2.7.7.49) (EC 3.1.13.2) (EC 3.1.26.13) (Integrase) (Pol polyprotein) (Protease) (Retropepsin) (Reverse transcriptase/ribonuclease H) (Fragment)	Equine infectious anemia virus	Aspartyl protease;Coiled coil;DNA integration;DNA recombination;DNA-binding;Endonuclease;Hydrolase;Metal-binding;Multifunctional enzyme;Nuclease;Nucleotidyltransferase;Protease;RNA-directed DNA polymerase;Transferase;Viral genome integration;Virus entry into host cell;Zinc;Zinc-finger	DNA integration [GO:0015074]; DNA recombination [GO:0006310]; establishment of integrated proviral latency [GO:0075713]; viral entry into host cell [GO:0046718]; viral genome integration into host DNA [GO:0044826]		aspartic-type endopeptidase activity [GO:0004190]; DNA binding [GO:0003677]; exoribonuclease H activity [GO:0004533]; RNA-directed DNA polymerase activity [GO:0003964]; RNA-DNA hybrid ribonuclease activity [GO:0004523]; zinc ion binding [GO:0008270]				CATALYTIC ACTIVITY: Reaction=3'-end directed exonucleolytic cleavage of viral RNA-DNA hybrid.; EC=3.1.13.2; Evidence={ECO:0000256|ARBA:ARBA00000379}; CATALYTIC ACTIVITY: Reaction=Endohydrolysis of RNA in RNA/DNA hybrids. Three different cleavage modes: 1. sequence-specific internal cleavage of RNA. Human immunodeficiency virus type 1 and Moloney murine leukemia virus enzymes prefer to cleave the …	DNA_BIND 1084..1132; /note="Integrase-type"; /evidence="ECO:0000256|PROSITE-ProRule:PRU00506"	FUNCTION: During replicative cycle of retroviruses, the reverse-transcribed viral DNA is integrated into the host chromosome by the viral integrase enzyme. RNase H activity is associated with the reverse transcriptase. {ECO:0000256|ARBA:ARBA00023429}.								Pararnavirae	116	158	1049	1496	811	1345	0	1	0	65	36	2	0	1	0	0	0	0	0	0	0	0	0	0	0	0	0	0
F2YDB1	F2YDB1	2'-O-methyltransferase (EC 2.7.7.48) (EC 3.4.19.12) (EC 3.4.22.69) (EC 3.6.4.12) (EC 3.6.4.13) (3C-like proteinase) (Growth factor-like peptide) (Guanine-N7 methyltransferase) (Helicase) (Host translation inhibitor nsp1) (Leader protein) (NendoU) (Non-structural protein 10) (Non-structural protein 2) (Non-structural protein 3) (Non-structural protein 4) (Non-structural protein 6) (Non-structural …	SARS coronavirus MA15	ATP-binding;Activation of host autophagy by virus;Decay of host mRNAs by virus;Endonuclease;Eukaryotic host gene expression shutoff by virus;Eukaryotic host translation shutoff by virus;Exonuclease;Helicase;Host cytoplasm;Host gene expression shutoff by virus;Host mRNA suppression by virus;Host membrane;Host-virus interaction;Hydrolase;Inhibition of host ISG15 by virus;Inhibition of host NF-kappa…	induction by virus of catabolism of host mRNA [GO:0039595]; induction by virus of host autophagy [GO:0039520]; methylation [GO:0032259]; modulation by virus of host protein ubiquitination [GO:0039648]; suppression by virus of host ISG15 activity [GO:0039579]; suppression by virus of host NF-kappaB transcription factor activity [GO:0039644]; suppression by virus of host type I interferon-mediated …	endoplasmic reticulum-Golgi intermediate compartment [GO:0005793]; host cell endoplasmic reticulum-Golgi intermediate compartment [GO:0044172]; host cell membrane [GO:0033644]; host cell perinuclear region of cytoplasm [GO:0044220]; integral component of membrane [GO:0016021]	ATP binding [GO:0005524]; cysteine-type endopeptidase activity [GO:0004197]; DNA helicase activity [GO:0003678]; endonuclease activity [GO:0004519]; exoribonuclease activity [GO:0004532]; G-quadruplex RNA binding [GO:0002151]; methyltransferase activity [GO:0008168]; RNA-directed 5'-3' RNA polymerase activity [GO:0003968]; RNA helicase activity [GO:0003724]; single-stranded RNA binding [GO:000372…						FUNCTION: Forms a hexadecamer with nsp7 (8 subunits of each) that may participate in viral replication by acting as a primase. Alternatively, may synthesize substantially longer products than oligonucleotide primers. {ECO:0000256|ARBA:ARBA00002182}.; FUNCTION: Forms a hexadecamer with nsp8 (8 subunits of each) that may participate in viral replication by acting as a primase. Alternatively, may sy…								Orthornavirae	2508	1808	367	221	2	0	0	33	1	4	32	16	0	1	1	0	0	0	0	0	0	0	0	0	0	0	3	0
U5WIN0	U5WIN0	2'-O-methyltransferase (EC 2.7.7.48) (EC 3.4.19.12) (EC 3.4.22.69) (EC 3.6.4.12) (EC 3.6.4.13) (3C-like proteinase) (Growth factor-like peptide) (Guanine-N7 methyltransferase) (Helicase) (Host translation inhibitor nsp1) (Leader protein) (NendoU) (Non-structural protein 10) (Non-structural protein 2) (Non-structural protein 3) (Non-structural protein 4) (Non-structural protein 6) (Non-structural …	Bat SARS-like coronavirus Rs3367	ATP-binding;Activation of host autophagy by virus;Decay of host mRNAs by virus;Endonuclease;Eukaryotic host gene expression shutoff by virus;Eukaryotic host translation shutoff by virus;Exonuclease;Helicase;Host cytoplasm;Host gene expression shutoff by virus;Host mRNA suppression by virus;Host membrane;Host-virus interaction;Hydrolase;Inhibition of host ISG15 by virus;Inhibition of host NF-kappa…	induction by virus of catabolism of host mRNA [GO:0039595]; induction by virus of host autophagy [GO:0039520]; methylation [GO:0032259]; modulation by virus of host protein ubiquitination [GO:0039648]; suppression by virus of host ISG15 activity [GO:0039579]; suppression by virus of host NF-kappaB transcription factor activity [GO:0039644]; suppression by virus of host type I interferon-mediated …	endoplasmic reticulum-Golgi intermediate compartment [GO:0005793]; host cell endoplasmic reticulum-Golgi intermediate compartment [GO:0044172]; host cell membrane [GO:0033644]; host cell perinuclear region of cytoplasm [GO:0044220]; integral component of membrane [GO:0016021]	ATP binding [GO:0005524]; cysteine-type endopeptidase activity [GO:0004197]; DNA helicase activity [GO:0003678]; endonuclease activity [GO:0004519]; exoribonuclease activity [GO:0004532]; G-quadruplex RNA binding [GO:0002151]; methyltransferase activity [GO:0008168]; RNA-directed 5'-3' RNA polymerase activity [GO:0003968]; RNA helicase activity [GO:0003724]; single-stranded RNA binding [GO:000372…						FUNCTION: Forms a hexadecamer with nsp7 (8 subunits of each) that may participate in viral replication by acting as a primase. Alternatively, may synthesize substantially longer products than oligonucleotide primers. {ECO:0000256|ARBA:ARBA00002182}.; FUNCTION: Forms a hexadecamer with nsp8 (8 subunits of each) that may participate in viral replication by acting as a primase. Alternatively, may sy…								Orthornavirae	2659	1463	363	128	19	18	0	6	4	250	53	21	0	0	6	3	0	0	0	0	0	0	0	0	0	0	16	3
F2YD21	F2YD21	2'-O-methyltransferase (EC 2.7.7.48) (EC 3.4.19.12) (EC 3.4.22.69) (EC 3.6.4.12) (EC 3.6.4.13) (3C-like proteinase) (Growth factor-like peptide) (Guanine-N7 methyltransferase) (Helicase) (Host translation inhibitor nsp1) (Leader protein) (NendoU) (Non-structural protein 10) (Non-structural protein 2) (Non-structural protein 3) (Non-structural protein 4) (Non-structural protein 6) (Non-structural …	SARS coronavirus MA15 ExoN1	ATP-binding;Activation of host autophagy by virus;Decay of host mRNAs by virus;Endonuclease;Eukaryotic host gene expression shutoff by virus;Eukaryotic host translation shutoff by virus;Exonuclease;Helicase;Host cytoplasm;Host gene expression shutoff by virus;Host mRNA suppression by virus;Host membrane;Host-virus interaction;Hydrolase;Inhibition of host ISG15 by virus;Inhibition of host NF-kappa…	induction by virus of catabolism of host mRNA [GO:0039595]; induction by virus of host autophagy [GO:0039520]; methylation [GO:0032259]; modulation by virus of host protein ubiquitination [GO:0039648]; suppression by virus of host ISG15 activity [GO:0039579]; suppression by virus of host NF-kappaB transcription factor activity [GO:0039644]; suppression by virus of host type I interferon-mediated …	endoplasmic reticulum-Golgi intermediate compartment [GO:0005793]; host cell endoplasmic reticulum-Golgi intermediate compartment [GO:0044172]; host cell membrane [GO:0033644]; host cell perinuclear region of cytoplasm [GO:0044220]; integral component of membrane [GO:0016021]	ATP binding [GO:0005524]; cysteine-type endopeptidase activity [GO:0004197]; DNA helicase activity [GO:0003678]; endonuclease activity [GO:0004519]; exoribonuclease activity [GO:0004532]; G-quadruplex RNA binding [GO:0002151]; methyltransferase activity [GO:0008168]; RNA-directed 5'-3' RNA polymerase activity [GO:0003968]; RNA helicase activity [GO:0003724]; single-stranded RNA binding [GO:000372…						FUNCTION: Forms a hexadecamer with nsp7 (8 subunits of each) that may participate in viral replication by acting as a primase. Alternatively, may synthesize substantially longer products than oligonucleotide primers. {ECO:0000256|ARBA:ARBA00002182}.; FUNCTION: Forms a hexadecamer with nsp8 (8 subunits of each) that may participate in viral replication by acting as a primase. Alternatively, may sy…								Orthornavirae	3013	1135	206	73	1	0	0	0	2	32	18	8	1	1	3	0	0	0	0	0	0	0	0	0	0	0	2	1
C8YZ74	C8YZ74	3C-like proteinase (EC 3.4.19.12) (EC 3.4.22.69) (Growth factor-like peptide) (Leader protein) (Non-structural protein 10) (Non-structural protein 2) (Non-structural protein 3) (Non-structural protein 4) (Non-structural protein 6) (Non-structural protein 7) (Non-structural protein 8) (Non-structural protein 9) (Papain-like proteinase) (p65 homolog)	Severe acute respiratory syndrome coronavirus (SARS-CoV)	Activation of host autophagy by virus;Decay of host mRNAs by virus;Eukaryotic host gene expression shutoff by virus;Eukaryotic host translation shutoff by virus;Host cytoplasm;Host gene expression shutoff by virus;Host mRNA suppression by virus;Host membrane;Host-virus interaction;Hydrolase;Inhibition of host ISG15 by virus;Inhibition of host innate immune response by virus;Inhibition of host int…	induction by virus of catabolism of host mRNA [GO:0039595]; induction by virus of host autophagy [GO:0039520]; modulation by virus of host protein ubiquitination [GO:0039648]; suppression by virus of host gene expression [GO:0039657]; suppression by virus of host ISG15 activity [GO:0039579]; suppression by virus of host type I interferon-mediated signaling pathway [GO:0039502]; viral genome repli…	host cell membrane [GO:0033644]; host cell perinuclear region of cytoplasm [GO:0044220]; integral component of membrane [GO:0016021]	cysteine-type endopeptidase activity [GO:0004197]; G-quadruplex RNA binding [GO:0002151]; single-stranded RNA binding [GO:0003727]; thiol-dependent deubiquitinase [GO:0004843]; transferase activity [GO:0016740]; zinc ion binding [GO:0008270]														Orthornavirae	3980	220	108	22	0	0	0	1	86	23	90	5	0	0	41	12	4	1	3	2	18	0	2	8	0	0	2	109
Q1T6X8	Q1T6X8	2'-O-methyltransferase (EC 2.7.7.48) (EC 3.4.19.12) (EC 3.4.22.69) (EC 3.6.4.12) (EC 3.6.4.13) (3C-like proteinase) (Growth factor-like peptide) (Guanine-N7 methyltransferase) (Helicase) (Host translation inhibitor nsp1) (Leader protein) (NendoU) (Non-structural protein 10) (Non-structural protein 2) (Non-structural protein 3) (Non-structural protein 4) (Non-structural protein 6) (Non-structural …	SARS coronavirus Frankfurt 1	3D-structure;ATP-binding;Activation of host autophagy by virus;Decay of host mRNAs by virus;Endonuclease;Eukaryotic host gene expression shutoff by virus;Eukaryotic host translation shutoff by virus;Exonuclease;Helicase;Host cytoplasm;Host gene expression shutoff by virus;Host mRNA suppression by virus;Host membrane;Host-virus interaction;Hydrolase;Inhibition of host ISG15 by virus;Inhibition of …	induction by virus of catabolism of host mRNA [GO:0039595]; induction by virus of host autophagy [GO:0039520]; methylation [GO:0032259]; modulation by virus of host protein ubiquitination [GO:0039648]; suppression by virus of host ISG15 activity [GO:0039579]; suppression by virus of host NF-kappaB transcription factor activity [GO:0039644]; suppression by virus of host type I interferon-mediated …	endoplasmic reticulum-Golgi intermediate compartment [GO:0005793]; host cell endoplasmic reticulum-Golgi intermediate compartment [GO:0044172]; host cell membrane [GO:0033644]; host cell perinuclear region of cytoplasm [GO:0044220]; integral component of membrane [GO:0016021]	ATP binding [GO:0005524]; cysteine-type endopeptidase activity [GO:0004197]; DNA helicase activity [GO:0003678]; endonuclease activity [GO:0004519]; exoribonuclease activity [GO:0004532]; G-quadruplex RNA binding [GO:0002151]; methyltransferase activity [GO:0008168]; RNA-directed 5'-3' RNA polymerase activity [GO:0003968]; RNA helicase activity [GO:0003724]; single-stranded RNA binding [GO:000372…						FUNCTION: Forms a hexadecamer with nsp7 (8 subunits of each) that may participate in viral replication by acting as a primase. Alternatively, may synthesize substantially longer products than oligonucleotide primers. {ECO:0000256|ARBA:ARBA00002182}.; FUNCTION: Forms a hexadecamer with nsp8 (8 subunits of each) that may participate in viral replication by acting as a primase. Alternatively, may sy…								Orthornavirae	1806	1722	70	166	3	6	0	152	3	374	33	26	0	0	3	0	0	0	0	1	0	0	0	2	0	1	5	2
Q3S2E4	Q3S2E4	2'-O-methyltransferase (EC 2.7.7.48) (EC 3.4.19.12) (EC 3.4.22.69) (EC 3.6.4.12) (EC 3.6.4.13) (3C-like proteinase) (Growth factor-like peptide) (Guanine-N7 methyltransferase) (Helicase) (Host translation inhibitor nsp1) (Leader protein) (NendoU) (Non-structural protein 10) (Non-structural protein 2) (Non-structural protein 3) (Non-structural protein 4) (Non-structural protein 6) (Non-structural …	SARS coronavirus ZJ0301	ATP-binding;Activation of host autophagy by virus;Decay of host mRNAs by virus;Endonuclease;Eukaryotic host gene expression shutoff by virus;Eukaryotic host translation shutoff by virus;Exonuclease;Helicase;Host cytoplasm;Host gene expression shutoff by virus;Host mRNA suppression by virus;Host membrane;Host-virus interaction;Hydrolase;Inhibition of host ISG15 by virus;Inhibition of host NF-kappa…	induction by virus of catabolism of host mRNA [GO:0039595]; induction by virus of host autophagy [GO:0039520]; methylation [GO:0032259]; modulation by virus of host protein ubiquitination [GO:0039648]; suppression by virus of host ISG15 activity [GO:0039579]; suppression by virus of host NF-kappaB transcription factor activity [GO:0039644]; suppression by virus of host type I interferon-mediated …	endoplasmic reticulum-Golgi intermediate compartment [GO:0005793]; host cell endoplasmic reticulum-Golgi intermediate compartment [GO:0044172]; host cell membrane [GO:0033644]; host cell perinuclear region of cytoplasm [GO:0044220]; integral component of membrane [GO:0016021]	ATP binding [GO:0005524]; cysteine-type endopeptidase activity [GO:0004197]; DNA helicase activity [GO:0003678]; endonuclease activity [GO:0004519]; exoribonuclease activity [GO:0004532]; G-quadruplex RNA binding [GO:0002151]; methyltransferase activity [GO:0008168]; RNA-directed 5'-3' RNA polymerase activity [GO:0003968]; RNA helicase activity [GO:0003724]; single-stranded RNA binding [GO:000372…						FUNCTION: Forms a hexadecamer with nsp7 (8 subunits of each) that may participate in viral replication by acting as a primase. Alternatively, may synthesize substantially longer products than oligonucleotide primers. {ECO:0000256|ARBA:ARBA00002182}.; FUNCTION: Forms a hexadecamer with nsp8 (8 subunits of each) that may participate in viral replication by acting as a primase. Alternatively, may sy…								Orthornavirae	1889	758	899	433	0	0	0	2	0	28	16	9	0	0	5	1	0	0	0	0	1	0	0	0	0	0	0	1
D3VWZ3	D3VWZ3	S-(hydroxymethyl)glutathione dehydrogenase (EC 1.1.1.284)	Comamonas testosteroni (Pseudomonas testosteroni)	Metal-binding;NAD;Oxidoreductase;Zinc	ethanol oxidation [GO:0006069]		S-(hydroxymethyl)glutathione dehydrogenase NAD activity [GO:0106322]; S-(hydroxymethyl)glutathione dehydrogenase NADP activity [GO:0106321]; zinc ion binding [GO:0008270]				CATALYTIC ACTIVITY: Reaction=NAD(+) + S-(hydroxymethyl)glutathione = H(+) + NADH + S-formylglutathione; Xref=Rhea:RHEA:19985, ChEBI:CHEBI:15378, ChEBI:CHEBI:57540, ChEBI:CHEBI:57688, ChEBI:CHEBI:57945, ChEBI:CHEBI:58758; EC=1.1.1.284; Evidence={ECO:0000256|ARBA:ARBA00001030, ECO:0000256|RuleBase:RU362016}; CATALYTIC ACTIVITY: Reaction=NADP(+) + S-(hydroxymethyl)glutathione = H(+) + NADPH + S-form…							COFACTOR: Name=Zn(2+); Xref=ChEBI:CHEBI:29105; Evidence={ECO:0000256|ARBA:ARBA00001947, ECO:0000256|RuleBase:RU362016};				83	73	59	68	0	0	1	47	109	3550	0	0	0	1	0	0	3	0	0	0	3	0	2	29	0	0	0	2
S2WPR5	A0A7U9HN32	Aminopeptidase N	Delftia acidovorans CCUG 15835	Aminopeptidase;Hydrolase;Protease																		1	0	2349	1560	0	0	0	0	0	0	0	0	0	0	0	0	3	0	0	0	0	0	3	47	0	0	0	0
O05703	O05703	Zinc-binding lipoprotein AdcA	Streptococcus pneumoniae serotype 4 (strain ATCC BAA-334 / TIGR4)	Cell membrane;Competence;Ion transport;Lipoprotein;Membrane;Palmitate;Signal;Transport;Zinc;Zinc transport	cell adhesion [GO:0007155]; establishment of competence for transformation [GO:0030420]; zinc ion transport [GO:0006829]	plasma membrane [GO:0005886]	zinc ion binding [GO:0008270]						FUNCTION: Part of the ATP-driven transport system AdcABC for zinc. Required for transformability (By similarity). {ECO:0000250}.									0	0	2017	1762	0	0	0	0	0	0	0	0	0	27	0	0	0	0	0	0	0	0	0	0	3	0	0	0
Q66729	Q66729	Protease (Retropepsin) (Fragment)	Equine infectious anemia virus	3D-structure;Aspartyl protease;Hydrolase;Metal-binding;Nucleotidyltransferase;Protease;RNA-directed DNA polymerase;Transferase			aspartic-type endopeptidase activity [GO:0004190]; metal ion binding [GO:0046872]; RNA-directed DNA polymerase activity [GO:0003964]														Pararnavirae	7	11	544	613	1054	1249	0	17	2	92	1	0	0	0	0	0	0	0	0	0	0	0	0	0	0	0	0	0
D2E2H9	D2E2H9	2'-O-methyltransferase (EC 2.7.7.48) (EC 3.4.19.12) (EC 3.4.22.69) (EC 3.6.4.12) (EC 3.6.4.13) (3C-like proteinase) (Growth factor-like peptide) (Guanine-N7 methyltransferase) (Helicase) (Host translation inhibitor nsp1) (Leader protein) (NendoU) (Non-structural protein 10) (Non-structural protein 2) (Non-structural protein 3) (Non-structural protein 4) (Non-structural protein 6) (Non-structural …	SARS coronavirus MA15 ExoN1	ATP-binding;Activation of host autophagy by virus;Decay of host mRNAs by virus;Endonuclease;Eukaryotic host gene expression shutoff by virus;Eukaryotic host translation shutoff by virus;Exonuclease;Helicase;Host cytoplasm;Host gene expression shutoff by virus;Host mRNA suppression by virus;Host membrane;Host-virus interaction;Hydrolase;Inhibition of host ISG15 by virus;Inhibition of host NF-kappa…	induction by virus of catabolism of host mRNA [GO:0039595]; induction by virus of host autophagy [GO:0039520]; methylation [GO:0032259]; modulation by virus of host protein ubiquitination [GO:0039648]; suppression by virus of host ISG15 activity [GO:0039579]; suppression by virus of host NF-kappaB transcription factor activity [GO:0039644]; suppression by virus of host type I interferon-mediated …	endoplasmic reticulum-Golgi intermediate compartment [GO:0005793]; host cell endoplasmic reticulum-Golgi intermediate compartment [GO:0044172]; host cell membrane [GO:0033644]; host cell perinuclear region of cytoplasm [GO:0044220]; integral component of membrane [GO:0016021]	ATP binding [GO:0005524]; cysteine-type endopeptidase activity [GO:0004197]; DNA helicase activity [GO:0003678]; endonuclease activity [GO:0004519]; exoribonuclease activity [GO:0004532]; G-quadruplex RNA binding [GO:0002151]; methyltransferase activity [GO:0008168]; RNA-directed 5'-3' RNA polymerase activity [GO:0003968]; RNA helicase activity [GO:0003724]; single-stranded RNA binding [GO:000372…						FUNCTION: Forms a hexadecamer with nsp7 (8 subunits of each) that may participate in viral replication by acting as a primase. Alternatively, may synthesize substantially longer products than oligonucleotide primers. {ECO:0000256|ARBA:ARBA00002182}.; FUNCTION: Forms a hexadecamer with nsp8 (8 subunits of each) that may participate in viral replication by acting as a primase. Alternatively, may sy…								Orthornavirae	2388	918	175	21	1	0	1	5	3	40	33	10	0	0	1	0	0	0	0	0	0	0	0	0	0	0	4	2
D2E1K4	D2E1K4	2'-O-methyltransferase (EC 2.7.7.48) (EC 3.4.19.12) (EC 3.4.22.69) (EC 3.6.4.12) (EC 3.6.4.13) (3C-like proteinase) (Growth factor-like peptide) (Guanine-N7 methyltransferase) (Helicase) (Host translation inhibitor nsp1) (Leader protein) (NendoU) (Non-structural protein 10) (Non-structural protein 2) (Non-structural protein 3) (Non-structural protein 4) (Non-structural protein 6) (Non-structural …	SARS coronavirus ExoN1	ATP-binding;Activation of host autophagy by virus;Decay of host mRNAs by virus;Endonuclease;Eukaryotic host gene expression shutoff by virus;Eukaryotic host translation shutoff by virus;Exonuclease;Helicase;Host cytoplasm;Host gene expression shutoff by virus;Host mRNA suppression by virus;Host membrane;Host-virus interaction;Hydrolase;Inhibition of host ISG15 by virus;Inhibition of host NF-kappa…	induction by virus of catabolism of host mRNA [GO:0039595]; induction by virus of host autophagy [GO:0039520]; methylation [GO:0032259]; modulation by virus of host protein ubiquitination [GO:0039648]; suppression by virus of host ISG15 activity [GO:0039579]; suppression by virus of host NF-kappaB transcription factor activity [GO:0039644]; suppression by virus of host type I interferon-mediated …	endoplasmic reticulum-Golgi intermediate compartment [GO:0005793]; host cell endoplasmic reticulum-Golgi intermediate compartment [GO:0044172]; host cell membrane [GO:0033644]; host cell perinuclear region of cytoplasm [GO:0044220]; integral component of membrane [GO:0016021]	ATP binding [GO:0005524]; cysteine-type endopeptidase activity [GO:0004197]; DNA helicase activity [GO:0003678]; endonuclease activity [GO:0004519]; exoribonuclease activity [GO:0004532]; G-quadruplex RNA binding [GO:0002151]; methyltransferase activity [GO:0008168]; RNA-directed 5'-3' RNA polymerase activity [GO:0003968]; RNA helicase activity [GO:0003724]; single-stranded RNA binding [GO:000372…						FUNCTION: Forms a hexadecamer with nsp7 (8 subunits of each) that may participate in viral replication by acting as a primase. Alternatively, may synthesize substantially longer products than oligonucleotide primers. {ECO:0000256|ARBA:ARBA00002182}.; FUNCTION: Forms a hexadecamer with nsp8 (8 subunits of each) that may participate in viral replication by acting as a primase. Alternatively, may sy…								Orthornavirae	2313	924	140	42	0	0	0	5	4	79	36	9	0	0	8	1	0	0	0	0	0	0	0	0	0	0	3	1
A7ZIT5	A7ZIT5	Cysteine--tRNA ligase (EC 6.1.1.16) (Cysteinyl-tRNA synthetase) (CysRS)	Escherichia coli O139:H28 (strain E24377A / ETEC)	ATP-binding;Aminoacyl-tRNA synthetase;Cytoplasm;Ligase;Metal-binding;Nucleotide-binding;Protein biosynthesis;Zinc	cysteinyl-tRNA aminoacylation [GO:0006423]	cytoplasm [GO:0005737]	ATP binding [GO:0005524]; cysteine-tRNA ligase activity [GO:0004817]; zinc ion binding [GO:0008270]	METAL 28; /note="Zinc"; /evidence="ECO:0000255|HAMAP-Rule:MF_00041"; METAL 209; /note="Zinc"; /evidence="ECO:0000255|HAMAP-Rule:MF_00041"; METAL 234; /note="Zinc"; /evidence="ECO:0000255|HAMAP-Rule:MF_00041"; METAL 238; /note="Zinc"; /evidence="ECO:0000255|HAMAP-Rule:MF_00041"			CATALYTIC ACTIVITY: Reaction=ATP + L-cysteine + tRNA(Cys) = AMP + diphosphate + L-cysteinyl-tRNA(Cys); Xref=Rhea:RHEA:17773, Rhea:RHEA-COMP:9661, Rhea:RHEA-COMP:9679, ChEBI:CHEBI:30616, ChEBI:CHEBI:33019, ChEBI:CHEBI:35235, ChEBI:CHEBI:78442, ChEBI:CHEBI:78517, ChEBI:CHEBI:456215; EC=6.1.1.16; Evidence={ECO:0000255|HAMAP-Rule:MF_00041};					BINDING 269; /note="ATP"; /evidence="ECO:0000255|HAMAP-Rule:MF_00041"		COFACTOR: Name=Zn(2+); Xref=ChEBI:CHEBI:29105; Evidence={ECO:0000255|HAMAP-Rule:MF_00041}; Note=Binds 1 zinc ion per subunit. {ECO:0000255|HAMAP-Rule:MF_00041};				0	0	1815	1661	0	0	0	0	0	0	0	0	0	0	0	0	4	0	0	0	1	0	2	11	0	0	0	0
Q6R7Y8	Q6R7Y8	2'-O-methyltransferase (EC 2.7.7.48) (EC 3.4.19.12) (EC 3.4.22.69) (EC 3.6.4.12) (EC 3.6.4.13) (3C-like proteinase) (Growth factor-like peptide) (Guanine-N7 methyltransferase) (Helicase) (Host translation inhibitor nsp1) (Leader protein) (NendoU) (Non-structural protein 10) (Non-structural protein 2) (Non-structural protein 3) (Non-structural protein 4) (Non-structural protein 6) (Non-structural …	SARS coronavirus NS-1	ATP-binding;Activation of host autophagy by virus;Decay of host mRNAs by virus;Endonuclease;Eukaryotic host gene expression shutoff by virus;Eukaryotic host translation shutoff by virus;Exonuclease;Helicase;Host cytoplasm;Host gene expression shutoff by virus;Host mRNA suppression by virus;Host membrane;Host-virus interaction;Hydrolase;Inhibition of host ISG15 by virus;Inhibition of host NF-kappa…	induction by virus of catabolism of host mRNA [GO:0039595]; induction by virus of host autophagy [GO:0039520]; methylation [GO:0032259]; modulation by virus of host protein ubiquitination [GO:0039648]; suppression by virus of host ISG15 activity [GO:0039579]; suppression by virus of host NF-kappaB transcription factor activity [GO:0039644]; suppression by virus of host type I interferon-mediated …	endoplasmic reticulum-Golgi intermediate compartment [GO:0005793]; host cell endoplasmic reticulum-Golgi intermediate compartment [GO:0044172]; host cell membrane [GO:0033644]; host cell perinuclear region of cytoplasm [GO:0044220]; integral component of membrane [GO:0016021]	ATP binding [GO:0005524]; cysteine-type endopeptidase activity [GO:0004197]; DNA helicase activity [GO:0003678]; endonuclease activity [GO:0004519]; exoribonuclease activity [GO:0004532]; G-quadruplex RNA binding [GO:0002151]; methyltransferase activity [GO:0008168]; RNA-directed 5'-3' RNA polymerase activity [GO:0003968]; RNA helicase activity [GO:0003724]; single-stranded RNA binding [GO:000372…						FUNCTION: Forms a hexadecamer with nsp7 (8 subunits of each) that may participate in viral replication by acting as a primase. Alternatively, may synthesize substantially longer products than oligonucleotide primers. {ECO:0000256|ARBA:ARBA00002182}.; FUNCTION: Forms a hexadecamer with nsp8 (8 subunits of each) that may participate in viral replication by acting as a primase. Alternatively, may sy…								Orthornavirae	1898	1284	145	72	4	4	0	0	2	48	15	16	0	0	3	1	0	0	0	0	0	0	0	0	0	0	2	5
P0C6W5	P0C6W5	Replicase polyprotein 1ab (pp1ab) (ORF1ab polyprotein) [Cleaved into: Host translation inhibitor nsp1 (nsp1) (Leader protein); Non-structural protein 2 (nsp2) (p65 homolog); Papain-like proteinase (PL-PRO) (EC 3.4.19.12) (EC 3.4.22.69) (Non-structural protein 3) (nsp3); Non-structural protein 4 (nsp4); 3C-like proteinase (3CL-PRO) (3CLp) (EC 3.4.22.-) (nsp5); Non-structural protein 6 (nsp6); Non-…	Bat coronavirus HKU9 (BtCoV) (BtCoV/HKU9)	3D-structure;ATP-binding;Activation of host autophagy by virus;Decay of host mRNAs by virus;Endonuclease;Eukaryotic host gene expression shutoff by virus;Eukaryotic host translation shutoff by virus;Exonuclease;Helicase;Host cytoplasm;Host gene expression shutoff by virus;Host mRNA suppression by virus;Host membrane;Host-virus interaction;Hydrolase;Inhibition of host ISG15 by virus;Inhibition of …	induction by virus of catabolism of host mRNA [GO:0039595]; induction by virus of host autophagy [GO:0039520]; methylation [GO:0032259]; modulation by virus of host protein ubiquitination [GO:0039648]; suppression by virus of host ISG15 activity [GO:0039579]; suppression by virus of host NF-kappaB transcription factor activity [GO:0039644]; suppression by virus of host type I interferon-mediated …	host cell endoplasmic reticulum-Golgi intermediate compartment [GO:0044172]; host cell membrane [GO:0033644]; host cell perinuclear region of cytoplasm [GO:0044220]; integral component of membrane [GO:0016021]	ATP binding [GO:0005524]; cysteine-type endopeptidase activity [GO:0004197]; DNA helicase activity [GO:0003678]; endonuclease activity [GO:0004519]; exoribonuclease activity [GO:0004532]; G-quadruplex RNA binding [GO:0002151]; methyltransferase activity [GO:0008168]; RNA-directed 5'-3' RNA polymerase activity [GO:0003968]; RNA helicase activity [GO:0003724]; single-stranded RNA binding [GO:000372…	METAL 4168; /note="Zinc 1"; /evidence="ECO:0000255|PROSITE-ProRule:PRU01297"; METAL 4171; /note="Zinc 1"; /evidence="ECO:0000255|PROSITE-ProRule:PRU01297"; METAL 4177; /note="Zinc 1"; /evidence="ECO:0000255|PROSITE-ProRule:PRU01297"; METAL 4184; /note="Zinc 1"; /evidence="ECO:0000255|PROSITE-ProRule:PRU01297"; METAL 4211; /note="Zinc 2"; /evidence="ECO:0000255|PROSITE-ProRule:PRU01297"; METAL 421…	NP_BIND 5447..5454; /note="ATP"; /evidence="ECO:0000255"		CATALYTIC ACTIVITY: Reaction=a ribonucleoside 5'-triphosphate + RNA(n) = diphosphate + RNA(n+1); Xref=Rhea:RHEA:21248, Rhea:RHEA-COMP:11128, Rhea:RHEA-COMP:11129, ChEBI:CHEBI:33019, ChEBI:CHEBI:61557, ChEBI:CHEBI:83400; EC=2.7.7.48; Evidence={ECO:0000255|PROSITE-ProRule:PRU00539}; CATALYTIC ACTIVITY: Reaction=ATP + H2O = ADP + H(+) + phosphate; Xref=Rhea:RHEA:13065, ChEBI:CHEBI:15377, ChEBI:CHEBI…		FUNCTION: The replicase polyprotein of coronaviruses is a multifunctional protein: it contains the activities necessary for the transcription of negative stranded RNA, leader RNA, subgenomic mRNAs and progeny virion RNA as well as proteinases responsible for the cleavage of the polyprotein into functional products. {ECO:0000250|UniProtKB:P0C6X7}.; FUNCTION: [Host translation inhibitor nsp1]: Inhi…	ACT_SITE 1533; /note="For PL-PRO activity"; /evidence="ECO:0000255|PROSITE-ProRule:PRU00444"; ACT_SITE 1694; /note="For PL-PRO activity"; /evidence="ECO:0000255|PROSITE-ProRule:PRU00444"; ACT_SITE 3144; /note="For 3CL-PRO activity"; /evidence="ECO:0000255|PROSITE-ProRule:PRU00772"; ACT_SITE 3248; /note="For 3CL-PRO activity"; /evidence="ECO:0000255|PROSITE-ProRule:PRU00772"; ACT_SITE 4992; /evide…							Orthornavirae	1413	1610	94	139	0	5	0	21	1	26	9	16	0	0	0	0	0	0	0	0	0	0	0	0	0	0	1	4
E7F8J3	E7F8J3	Zinc finger protein 385D	Danio rerio (Zebrafish) (Brachydanio rerio)	Membrane;Metal-binding;Reference proteome;Signal;Transmembrane;Transmembrane helix;Zinc;Zinc-finger		integral component of membrane [GO:0016021]; nucleus [GO:0005634]	nucleic acid binding [GO:0003676]; zinc ion binding [GO:0008270]														Metazoa	499	210	181	57	25	5	103	1848	11	394	393	68	0	15	0	0	3	5	15	1	5	2	5	2	1	0	15	0
E6V311	E6V311	Peptidase M14 carboxypeptidase A	Variovorax paradoxus (strain EPS)	Carboxypeptidase;Hydrolase;Protease			metallocarboxypeptidase activity [GO:0004181]; zinc ion binding [GO:0008270]															0	0	0	0	0	0	0	0	33	2598	0	0	0	1	0	0	0	0	0	0	0	0	0	1	0	0	0	0
E2E2I7	E2E2I7	Exoribonuclease H (EC 2.7.7.49) (EC 3.1.13.2) (EC 3.1.26.13) (Integrase) (Pol polyprotein) (Protease) (Retropepsin) (Reverse transcriptase/ribonuclease H) (Fragment)	Equine infectious anemia virus	Aspartyl protease;Coiled coil;DNA integration;DNA recombination;DNA-binding;Endonuclease;Hydrolase;Metal-binding;Multifunctional enzyme;Nuclease;Nucleotidyltransferase;Protease;RNA-directed DNA polymerase;Transferase;Viral genome integration;Virus entry into host cell;Zinc;Zinc-finger	DNA integration [GO:0015074]; DNA recombination [GO:0006310]; establishment of integrated proviral latency [GO:0075713]; viral entry into host cell [GO:0046718]; viral genome integration into host DNA [GO:0044826]		aspartic-type endopeptidase activity [GO:0004190]; DNA binding [GO:0003677]; exoribonuclease H activity [GO:0004533]; RNA-directed DNA polymerase activity [GO:0003964]; RNA-DNA hybrid ribonuclease activity [GO:0004523]; zinc ion binding [GO:0008270]				CATALYTIC ACTIVITY: Reaction=3'-end directed exonucleolytic cleavage of viral RNA-DNA hybrid.; EC=3.1.13.2; Evidence={ECO:0000256|ARBA:ARBA00000379}; CATALYTIC ACTIVITY: Reaction=Endohydrolysis of RNA in RNA/DNA hybrids. Three different cleavage modes: 1. sequence-specific internal cleavage of RNA. Human immunodeficiency virus type 1 and Moloney murine leukemia virus enzymes prefer to cleave the …	DNA_BIND 1084..1132; /note="Integrase-type"; /evidence="ECO:0000256|PROSITE-ProRule:PRU00506"	FUNCTION: During replicative cycle of retroviruses, the reverse-transcribed viral DNA is integrated into the host chromosome by the viral integrase enzyme. RNase H activity is associated with the reverse transcriptase. {ECO:0000256|ARBA:ARBA00023429}.								Pararnavirae	0	13	16	171	1781	595	0	4	0	7	0	1	0	0	0	0	0	0	0	0	0	0	0	0	0	0	0	0
D2E204	D2E204	2'-O-methyltransferase (EC 2.7.7.48) (EC 3.4.19.12) (EC 3.4.22.69) (EC 3.6.4.12) (EC 3.6.4.13) (3C-like proteinase) (Growth factor-like peptide) (Guanine-N7 methyltransferase) (Helicase) (Host translation inhibitor nsp1) (Leader protein) (NendoU) (Non-structural protein 10) (Non-structural protein 2) (Non-structural protein 3) (Non-structural protein 4) (Non-structural protein 6) (Non-structural …	SARS coronavirus ExoN1	ATP-binding;Activation of host autophagy by virus;Decay of host mRNAs by virus;Endonuclease;Eukaryotic host gene expression shutoff by virus;Eukaryotic host translation shutoff by virus;Exonuclease;Helicase;Host cytoplasm;Host gene expression shutoff by virus;Host mRNA suppression by virus;Host membrane;Host-virus interaction;Hydrolase;Inhibition of host ISG15 by virus;Inhibition of host NF-kappa…	induction by virus of catabolism of host mRNA [GO:0039595]; induction by virus of host autophagy [GO:0039520]; methylation [GO:0032259]; modulation by virus of host protein ubiquitination [GO:0039648]; suppression by virus of host ISG15 activity [GO:0039579]; suppression by virus of host NF-kappaB transcription factor activity [GO:0039644]; suppression by virus of host type I interferon-mediated …	endoplasmic reticulum-Golgi intermediate compartment [GO:0005793]; host cell endoplasmic reticulum-Golgi intermediate compartment [GO:0044172]; host cell membrane [GO:0033644]; host cell perinuclear region of cytoplasm [GO:0044220]; integral component of membrane [GO:0016021]	ATP binding [GO:0005524]; cysteine-type endopeptidase activity [GO:0004197]; DNA helicase activity [GO:0003678]; endonuclease activity [GO:0004519]; exoribonuclease activity [GO:0004532]; G-quadruplex RNA binding [GO:0002151]; methyltransferase activity [GO:0008168]; RNA-directed 5'-3' RNA polymerase activity [GO:0003968]; RNA helicase activity [GO:0003724]; single-stranded RNA binding [GO:000372…						FUNCTION: Forms a hexadecamer with nsp7 (8 subunits of each) that may participate in viral replication by acting as a primase. Alternatively, may synthesize substantially longer products than oligonucleotide primers. {ECO:0000256|ARBA:ARBA00002182}.; FUNCTION: Forms a hexadecamer with nsp8 (8 subunits of each) that may participate in viral replication by acting as a primase. Alternatively, may sy…								Orthornavirae	1563	983	30	23	0	0	0	0	0	8	15	6	0	0	4	2	1	1	0	1	4	0	2	2	0	0	5	13
J7SI34	J7SI34	ATP-dependent zinc metalloprotease FtsH (EC 3.4.24.-)	Streptococcus salivarius K12	ATP-binding;Cell cycle;Cell division;Cell membrane;Hydrolase;Membrane;Metal-binding;Metalloprotease;Nucleotide-binding;Protease;Transmembrane;Transmembrane helix;Zinc	cell division [GO:0051301]; protein catabolic process [GO:0030163]	integral component of membrane [GO:0016021]; plasma membrane [GO:0005886]	ATP binding [GO:0005524]; ATP-dependent peptidase activity [GO:0004176]; metalloendopeptidase activity [GO:0004222]; zinc ion binding [GO:0008270]	METAL 446; /note="Zinc; catalytic"; /evidence="ECO:0000256|HAMAP-Rule:MF_01458"; METAL 450; /note="Zinc; catalytic"; /evidence="ECO:0000256|HAMAP-Rule:MF_01458"; METAL 522; /note="Zinc; catalytic"; /evidence="ECO:0000256|HAMAP-Rule:MF_01458"	NP_BIND 224..231; /note="ATP"; /evidence="ECO:0000256|HAMAP-Rule:MF_01458"				FUNCTION: Acts as a processive, ATP-dependent zinc metallopeptidase for both cytoplasmic and membrane proteins. Plays a role in the quality control of integral membrane proteins. {ECO:0000256|HAMAP-Rule:MF_01458}.	ACT_SITE 447; /evidence="ECO:0000256|HAMAP-Rule:MF_01458"				COFACTOR: Name=Zn(2+); Xref=ChEBI:CHEBI:29105; Evidence={ECO:0000256|ARBA:ARBA00001947}; ; COFACTOR: Name=Zn(2+); Xref=ChEBI:CHEBI:29105; Evidence={ECO:0000256|HAMAP-Rule:MF_01458}; Note=Binds 1 zinc ion per subunit. {ECO:0000256|HAMAP-Rule:MF_01458};				0	0	0	0	0	0	0	0	124	2638	0	0	11	380	0	0	0	0	0	0	0	0	0	0	0	0	0	0
Q0ZJC7	Q0ZJC7	2'-O-methyltransferase (EC 2.7.7.48) (EC 3.4.19.12) (EC 3.4.22.69) (EC 3.6.4.12) (EC 3.6.4.13) (3C-like proteinase) (Growth factor-like peptide) (Guanine-N7 methyltransferase) (Helicase) (Host translation inhibitor nsp1) (M-PRO) (NendoU) (Non-structural protein 10) (Non-structural protein 2) (Non-structural protein 3) (Non-structural protein 4) (Non-structural protein 6) (Non-structural protein 7…	Human coronavirus HKU1 (HCoV-HKU1)	ATP-binding;Activation of host autophagy by virus;Decay of host mRNAs by virus;Endonuclease;Eukaryotic host gene expression shutoff by virus;Eukaryotic host translation shutoff by virus;Exonuclease;Helicase;Host cytoplasm;Host gene expression shutoff by virus;Host mRNA suppression by virus;Host membrane;Host-virus interaction;Hydrolase;Inhibition of host ISG15 by virus;Inhibition of host NF-kappa…	induction by virus of catabolism of host mRNA [GO:0039595]; induction by virus of host autophagy [GO:0039520]; methylation [GO:0032259]; modulation by virus of host protein ubiquitination [GO:0039648]; suppression by virus of host ISG15 activity [GO:0039579]; suppression by virus of host NF-kappaB transcription factor activity [GO:0039644]; suppression by virus of host type I interferon-mediated …	endoplasmic reticulum-Golgi intermediate compartment [GO:0005793]; host cell endoplasmic reticulum-Golgi intermediate compartment [GO:0044172]; host cell membrane [GO:0033644]; host cell perinuclear region of cytoplasm [GO:0044220]; integral component of membrane [GO:0016021]	ATP binding [GO:0005524]; cysteine-type endopeptidase activity [GO:0004197]; DNA helicase activity [GO:0003678]; endonuclease activity [GO:0004519]; exoribonuclease activity [GO:0004532]; methyltransferase activity [GO:0008168]; RNA-directed 5'-3' RNA polymerase activity [GO:0003968]; RNA helicase activity [GO:0003724]; single-stranded RNA binding [GO:0003727]; thiol-dependent deubiquitinase [GO:…				CATALYTIC ACTIVITY: Reaction=ATP + H2O = ADP + H(+) + phosphate; Xref=Rhea:RHEA:13065, ChEBI:CHEBI:15377, ChEBI:CHEBI:15378, ChEBI:CHEBI:30616, ChEBI:CHEBI:43474, ChEBI:CHEBI:456216; EC=3.6.4.12; Evidence={ECO:0000256|ARBA:ARBA00001665}; CATALYTIC ACTIVITY: Reaction=ATP + H2O = ADP + H(+) + phosphate; Xref=Rhea:RHEA:13065, ChEBI:CHEBI:15377, ChEBI:CHEBI:15378, ChEBI:CHEBI:30616, ChEBI:CHEBI:43474…		FUNCTION: Cleaves the C-terminus of replicase polyprotein at 11 sites. Recognizes substrates containing the core sequence [ILMVF]-Q-|-[SGACN]. Also able to bind an ADP-ribose-1''-phosphate (ADRP). {ECO:0000256|ARBA:ARBA00002223}.; FUNCTION: Enzyme possessing two different activities: an exoribonuclease activity acting on both ssRNA and dsRNA in a 3' to 5' direction and a N7-guanine methyltransfer…								Orthornavirae	398	1620	52	413	1	3	0	0	1	10	3	21	0	0	0	0	0	0	0	0	0	0	0	1	0	0	0	0
P0C6Y5	P0C6Y5	Replicase polyprotein 1ab (pp1ab) (ORF1ab polyprotein) [Cleaved into: Non-structural protein 1 (nsp1) (p9); Non-structural protein 2 (nsp2) (p87); Non-structural protein 3 (nsp3) (EC 3.4.19.12) (EC 3.4.22.-) (PL1-PRO/PL2-PRO) (PLP1/PLP2) (Papain-like proteinases 1/2) (p195); Non-structural protein 4 (nsp4) (Peptide HD2); 3C-like proteinase (3CL-PRO) (3CLp) (EC 3.4.22.-) (M-PRO) (nsp5) (p34); Non-…	Porcine transmissible gastroenteritis coronavirus (strain Purdue) (TGEV)	3D-structure;ATP-binding;Activation of host autophagy by virus;Endonuclease;Exonuclease;Helicase;Host cytoplasm;Host membrane;Host-virus interaction;Hydrolase;Inhibition of host IRF3 by virus;Inhibition of host RLR pathway by virus;Inhibition of host innate immune response by virus;Membrane;Metal-binding;Methyltransferase;Modulation of host ubiquitin pathway by viral deubiquitinase;Modulation of …	induction by virus of host autophagy [GO:0039520]; methylation [GO:0032259]; modulation by virus of host protein ubiquitination [GO:0039648]; suppression by virus of host IRF3 activity [GO:0039548]; transcription, DNA-templated [GO:0006351]; viral genome replication [GO:0019079]; viral protein processing [GO:0019082]	host cell endoplasmic reticulum-Golgi intermediate compartment [GO:0044172]; host cell membrane [GO:0033644]; host cell perinuclear region of cytoplasm [GO:0044220]; integral component of membrane [GO:0016021]	ATP binding [GO:0005524]; cysteine-type endopeptidase activity [GO:0004197]; DNA helicase activity [GO:0003678]; endonuclease activity [GO:0004519]; exoribonuclease activity [GO:0004532]; methyltransferase activity [GO:0008168]; RNA binding [GO:0003723]; RNA-directed 5'-3' RNA polymerase activity [GO:0003968]; RNA helicase activity [GO:0003724]; thiol-dependent deubiquitinase [GO:0004843]; zinc i…	METAL 3937; /note="Zinc 1"; /evidence="ECO:0000255|PROSITE-ProRule:PRU01297"; METAL 3940; /note="Zinc 1"; /evidence="ECO:0000255|PROSITE-ProRule:PRU01297"; METAL 3946; /note="Zinc 1"; /evidence="ECO:0000255|PROSITE-ProRule:PRU01297"; METAL 3953; /note="Zinc 1"; /evidence="ECO:0000255|PROSITE-ProRule:PRU01297"; METAL 3979; /note="Zinc 2"; /evidence="ECO:0000255|PROSITE-ProRule:PRU01297"; METAL 398…	NP_BIND 5210..5217; /note="ATP"; /evidence="ECO:0000250"		CATALYTIC ACTIVITY: Reaction=Thiol-dependent hydrolysis of ester, thioester, amide, peptide and isopeptide bonds formed by the C-terminal Gly of ubiquitin (a 76-residue protein attached to proteins as an intracellular targeting signal).; EC=3.4.19.12; CATALYTIC ACTIVITY: Reaction=a ribonucleoside 5'-triphosphate + RNA(n) = diphosphate + RNA(n+1); Xref=Rhea:RHEA:21248, Rhea:RHEA-COMP:11128, Rhea:R…		FUNCTION: The replicase polyprotein of coronaviruses is a multifunctional protein: it contains the activities necessary for the transcription of negative stranded RNA, leader RNA, subgenomic mRNAs and progeny virion RNA as well as proteinases responsible for the cleavage of the polyprotein into functional products. {ECO:0000269|PubMed:21047955}.; FUNCTION: Non-structural protein 1 inhibits host t…	ACT_SITE 1093; /note="For PL1-PRO activity"; /evidence="ECO:0000255|PROSITE-ProRule:PRU00444"; ACT_SITE 1244; /note="For PL1-PRO activity"; /evidence="ECO:0000255|PROSITE-ProRule:PRU00444"; ACT_SITE 1588; /note="For PL2-PRO activity"; /evidence="ECO:0000255|PROSITE-ProRule:PRU00444"; ACT_SITE 1741; /note="For PL2-PRO activity"; /evidence="ECO:0000255|PROSITE-ProRule:PRU00444"; ACT_SITE 2919; /not…							Orthornavirae	520	1786	16	66	1	1	0	0	1	65	13	12	0	0	0	0	0	0	0	0	0	0	0	1	0	0	3	0
A7ZKD6	A7ZKD6	Probable phosphatase YcdX (EC 3.1.3.-)	Escherichia coli O139:H28 (strain E24377A / ETEC)	Hydrolase;Metal-binding;Zinc			phosphatase activity [GO:0016791]; zinc ion binding [GO:0008270]	METAL 7; /note="Zinc 1"; /evidence="ECO:0000255|HAMAP-Rule:MF_01561"; METAL 9; /note="Zinc 1"; /evidence="ECO:0000255|HAMAP-Rule:MF_01561"; METAL 15; /note="Zinc 2"; /evidence="ECO:0000255|HAMAP-Rule:MF_01561"; METAL 40; /note="Zinc 2"; /evidence="ECO:0000255|HAMAP-Rule:MF_01561"; METAL 73; /note="Zinc 1"; /evidence="ECO:0000255|HAMAP-Rule:MF_01561"; METAL 73; /note="Zinc 3"; /evidence="ECO:00002…										COFACTOR: Name=Zn(2+); Xref=ChEBI:CHEBI:29105; Evidence={ECO:0000255|HAMAP-Rule:MF_01561}; Note=Binds 3 Zn(2+) ions per subunit. {ECO:0000255|HAMAP-Rule:MF_01561};				0	0	0	0	0	0	0	0	86	2183	0	0	0	0	0	0	0	0	0	0	0	0	0	3	0	0	0	0
H3N2D0	H3N2D0	Fructose-bisphosphate aldolase (FBP aldolase) (EC 4.1.2.13)	Klebsiella michiganensis	Glycolysis;Lyase;Metal-binding;Zinc	glycolytic process [GO:0006096]		fructose-bisphosphate aldolase activity [GO:0004332]; zinc ion binding [GO:0008270]	METAL 111; /note="Zinc 1; catalytic"; /evidence="ECO:0000256|PIRSR:PIRSR001359-3"; METAL 145; /note="Zinc 2"; /evidence="ECO:0000256|PIRSR:PIRSR001359-3"; METAL 175; /note="Zinc 2"; /evidence="ECO:0000256|PIRSR:PIRSR001359-3"; METAL 227; /note="Zinc 1; catalytic"; /evidence="ECO:0000256|PIRSR:PIRSR001359-3"; METAL 265; /note="Zinc 1; catalytic"; /evidence="ECO:0000256|PIRSR:PIRSR001359-3"		PATHWAY: Carbohydrate degradation. {ECO:0000256|ARBA:ARBA00004921}.; PATHWAY: Carbohydrate degradation; glycolysis; D-glyceraldehyde 3-phosphate and glycerone phosphate from D-glucose: step 4/4. {ECO:0000256|ARBA:ARBA00004714, ECO:0000256|RuleBase:RU366023}.	CATALYTIC ACTIVITY: Reaction=beta-D-fructose 1,6-bisphosphate = D-glyceraldehyde 3-phosphate + dihydroxyacetone phosphate; Xref=Rhea:RHEA:14729, ChEBI:CHEBI:32966, ChEBI:CHEBI:57642, ChEBI:CHEBI:59776; EC=4.1.2.13; Evidence={ECO:0000256|ARBA:ARBA00000441, ECO:0000256|RuleBase:RU366023};		FUNCTION: Catalyzes the aldol condensation of dihydroxyacetone phosphate (DHAP or glycerone-phosphate) with glyceraldehyde 3-phosphate (G3P) to form fructose 1,6-bisphosphate (FBP) in gluconeogenesis and the reverse reaction in glycolysis. {ECO:0000256|ARBA:ARBA00002181, ECO:0000256|RuleBase:RU366023}.	ACT_SITE 110; /note="Proton donor"; /evidence="ECO:0000256|PIRSR:PIRSR001359-1"		BINDING 228; /note="Dihydroxyacetone phosphate; via amide nitrogen"; /evidence="ECO:0000256|PIRSR:PIRSR001359-2"		COFACTOR: Name=Zn(2+); Xref=ChEBI:CHEBI:29105; Evidence={ECO:0000256|ARBA:ARBA00001947}; ; COFACTOR: Name=Zn(2+); Xref=ChEBI:CHEBI:29105; Evidence={ECO:0000256|PIRSR:PIRSR001359-3, ECO:0000256|RuleBase:RU366023}; Note=Binds 2 Zn(2+) ions per subunit. One is catalytic and the other provides a structural contribution. {ECO:0000256|PIRSR:PIRSR001359-3, ECO:0000256|RuleBase:RU366023};				0	0	1439	742	1	0	0	0	0	0	0	0	0	0	0	0	2	0	0	0	0	0	6	36	0	0	0	0
A1R5V4	A1R5V4	Glutathione-independent formaldehyde dehydrogenase (EC 1.2.1.46)	Paenarthrobacter aurescens (strain TC1)	Oxidoreductase;Reference proteome			formaldehyde dehydrogenase activity [GO:0018467]															0	0	0	1	38	2060	0	0	0	0	0	0	0	0	0	0	0	0	0	0	0	0	0	0	0	0	0	0
E6VBC3	E6VBC3	Guanine deaminase (Guanase) (EC 3.5.4.3) (Guanine aminohydrolase)	Variovorax paradoxus (strain EPS)	Hydrolase;Metal-binding;Zinc	guanine catabolic process [GO:0006147]		guanine deaminase activity [GO:0008892]; zinc ion binding [GO:0008270]			PATHWAY: Purine metabolism; guanine degradation; xanthine from guanine: step 1/1. {ECO:0000256|ARBA:ARBA00004984, ECO:0000256|RuleBase:RU366009}.	CATALYTIC ACTIVITY: Reaction=guanine + H(+) + H2O = NH4(+) + xanthine; Xref=Rhea:RHEA:14665, ChEBI:CHEBI:15377, ChEBI:CHEBI:15378, ChEBI:CHEBI:16235, ChEBI:CHEBI:17712, ChEBI:CHEBI:28938; EC=3.5.4.3; Evidence={ECO:0000256|ARBA:ARBA00001495, ECO:0000256|RuleBase:RU366009};		FUNCTION: Catalyzes the hydrolytic deamination of guanine, producing xanthine and ammonia. {ECO:0000256|RuleBase:RU366009}.					COFACTOR: Name=Zn(2+); Xref=ChEBI:CHEBI:29105; Evidence={ECO:0000256|ARBA:ARBA00001947}; ; COFACTOR: Name=Zn(2+); Xref=ChEBI:CHEBI:29105; Evidence={ECO:0000256|RuleBase:RU366009}; Note=Binds 1 zinc ion per subunit. {ECO:0000256|RuleBase:RU366009};				0	0	0	0	0	0	0	0	100	1997	0	0	0	1	0	0	0	0	0	0	0	0	0	0	2	0	0	0
P36548	P36548	N-acetylmuramoyl-L-alanine amidase AmiA (EC 3.5.1.28)	Escherichia coli (strain K12)	Cell wall biogenesis/degradation;Hydrolase;Periplasm;Reference proteome;Signal	cell wall organization [GO:0071555]; peptidoglycan catabolic process [GO:0009253]	outer membrane-bounded periplasmic space [GO:0030288]; periplasmic space [GO:0042597]	N-acetylmuramoyl-L-alanine amidase activity [GO:0008745]; zinc ion binding [GO:0008270]				CATALYTIC ACTIVITY: Reaction=Hydrolyzes the link between N-acetylmuramoyl residues and L-amino acid residues in certain cell-wall glycopeptides.; EC=3.5.1.28;		FUNCTION: Cell-wall hydrolase involved in septum cleavage during cell division. Can also act as powerful autolysin in the presence of murein synthesis inhibitors. {ECO:0000269|PubMed:11454209, ECO:0000269|PubMed:18390656}.									1	0	0	0	1226	848	0	0	0	0	3	1	0	0	0	0	1	0	0	0	1	0	1	8	0	0	0	0
Q6JH48	Q6JH48	2'-O-methyltransferase (EC 2.7.7.48) (EC 3.4.19.12) (EC 3.4.22.69) (EC 3.6.4.12) (EC 3.6.4.13) (3C-like proteinase) (Growth factor-like peptide) (Guanine-N7 methyltransferase) (Helicase) (Host translation inhibitor nsp1) (Leader protein) (NendoU) (Non-structural protein 10) (Non-structural protein 2) (Non-structural protein 3) (Non-structural protein 4) (Non-structural protein 6) (Non-structural …	SARS coronavirus Sino1-11	ATP-binding;Activation of host autophagy by virus;Decay of host mRNAs by virus;Endonuclease;Eukaryotic host gene expression shutoff by virus;Eukaryotic host translation shutoff by virus;Exonuclease;Helicase;Host cytoplasm;Host gene expression shutoff by virus;Host mRNA suppression by virus;Host membrane;Host-virus interaction;Hydrolase;Inhibition of host ISG15 by virus;Inhibition of host NF-kappa…	induction by virus of catabolism of host mRNA [GO:0039595]; induction by virus of host autophagy [GO:0039520]; methylation [GO:0032259]; modulation by virus of host protein ubiquitination [GO:0039648]; suppression by virus of host ISG15 activity [GO:0039579]; suppression by virus of host NF-kappaB transcription factor activity [GO:0039644]; suppression by virus of host type I interferon-mediated …	endoplasmic reticulum-Golgi intermediate compartment [GO:0005793]; host cell endoplasmic reticulum-Golgi intermediate compartment [GO:0044172]; host cell membrane [GO:0033644]; host cell perinuclear region of cytoplasm [GO:0044220]; integral component of membrane [GO:0016021]	ATP binding [GO:0005524]; cysteine-type endopeptidase activity [GO:0004197]; DNA helicase activity [GO:0003678]; endonuclease activity [GO:0004519]; exoribonuclease activity [GO:0004532]; G-quadruplex RNA binding [GO:0002151]; methyltransferase activity [GO:0008168]; RNA-directed 5'-3' RNA polymerase activity [GO:0003968]; RNA helicase activity [GO:0003724]; single-stranded RNA binding [GO:000372…						FUNCTION: Forms a hexadecamer with nsp7 (8 subunits of each) that may participate in viral replication by acting as a primase. Alternatively, may synthesize substantially longer products than oligonucleotide primers. {ECO:0000256|ARBA:ARBA00002182}.; FUNCTION: Forms a hexadecamer with nsp8 (8 subunits of each) that may participate in viral replication by acting as a primase. Alternatively, may sy…								Orthornavirae	792	1124	76	79	1	0	0	0	0	0	7	8	0	0	2	1	0	0	0	0	0	0	0	0	0	0	1	2
J3CJM1	J3CJM1	Phosphoribosyl-AMP cyclohydrolase (PRA-CH) (EC 3.5.4.19)	Variovorax sp. CF313	Amino-acid biosynthesis;Cytoplasm;Histidine biosynthesis;Hydrolase;Magnesium;Metal-binding;Zinc	histidine biosynthetic process [GO:0000105]	cytoplasm [GO:0005737]	magnesium ion binding [GO:0000287]; phosphoribosyl-AMP cyclohydrolase activity [GO:0004635]; zinc ion binding [GO:0008270]	METAL 76; /note="Magnesium"; /evidence="ECO:0000256|HAMAP-Rule:MF_01021"; METAL 77; /note="Zinc; shared with dimeric partner"; /evidence="ECO:0000256|HAMAP-Rule:MF_01021"; METAL 78; /note="Magnesium"; /evidence="ECO:0000256|HAMAP-Rule:MF_01021"; METAL 80; /note="Magnesium"; /evidence="ECO:0000256|HAMAP-Rule:MF_01021"; METAL 97; /note="Zinc; shared with dimeric partner"; /evidence="ECO:0000256|HAM…		PATHWAY: Amino-acid biosynthesis; L-histidine biosynthesis; L-histidine from 5-phospho-alpha-D-ribose 1-diphosphate: step 3/9. {ECO:0000256|ARBA:ARBA00005169, ECO:0000256|HAMAP-Rule:MF_01021}.	CATALYTIC ACTIVITY: Reaction=1-(5-phospho-beta-D-ribosyl)-5'-AMP + H2O = 1-(5-phospho-beta-D-ribosyl)-5-[(5-phospho-beta-D-ribosylamino)methylideneamino]imidazole-4-carboxamide; Xref=Rhea:RHEA:20049, ChEBI:CHEBI:15377, ChEBI:CHEBI:58435, ChEBI:CHEBI:59457; EC=3.5.4.19; Evidence={ECO:0000256|ARBA:ARBA00000024, ECO:0000256|HAMAP-Rule:MF_01021};		FUNCTION: Catalyzes the hydrolysis of the adenine ring of phosphoribosyl-AMP. {ECO:0000256|HAMAP-Rule:MF_01021}.					COFACTOR: Name=Mg(2+); Xref=ChEBI:CHEBI:18420; Evidence={ECO:0000256|HAMAP-Rule:MF_01021}; Note=Binds 1 Mg(2+) ion per subunit. {ECO:0000256|HAMAP-Rule:MF_01021}; COFACTOR: Name=Zn(2+); Xref=ChEBI:CHEBI:29105; Evidence={ECO:0000256|HAMAP-Rule:MF_01021}; Note=Binds 1 zinc ion per subunit. {ECO:0000256|HAMAP-Rule:MF_01021};				0	0	0	0	953	999	0	0	0	0	0	0	0	0	0	0	0	0	0	0	0	0	0	0	0	0	0	0
D2E1E6	D2E1E6	3C-like proteinase (EC 3.4.19.12) (EC 3.4.22.69) (Growth factor-like peptide) (Leader protein) (Non-structural protein 10) (Non-structural protein 2) (Non-structural protein 3) (Non-structural protein 4) (Non-structural protein 6) (Non-structural protein 7) (Non-structural protein 8) (Non-structural protein 9) (Papain-like proteinase) (p65 homolog)	SARS coronavirus wtic-MB	Activation of host autophagy by virus;Decay of host mRNAs by virus;Eukaryotic host gene expression shutoff by virus;Eukaryotic host translation shutoff by virus;Host cytoplasm;Host gene expression shutoff by virus;Host mRNA suppression by virus;Host membrane;Host-virus interaction;Hydrolase;Inhibition of host ISG15 by virus;Inhibition of host innate immune response by virus;Inhibition of host int…	induction by virus of catabolism of host mRNA [GO:0039595]; induction by virus of host autophagy [GO:0039520]; modulation by virus of host protein ubiquitination [GO:0039648]; suppression by virus of host gene expression [GO:0039657]; suppression by virus of host ISG15 activity [GO:0039579]; suppression by virus of host type I interferon-mediated signaling pathway [GO:0039502]; viral genome repli…	host cell membrane [GO:0033644]; host cell perinuclear region of cytoplasm [GO:0044220]; integral component of membrane [GO:0016021]	cysteine-type endopeptidase activity [GO:0004197]; G-quadruplex RNA binding [GO:0002151]; single-stranded RNA binding [GO:0003727]; thiol-dependent deubiquitinase [GO:0004843]; transferase activity [GO:0016740]; zinc ion binding [GO:0008270]														Orthornavirae	1005	703	58	51	0	0	0	3	4	96	11	7	0	0	0	0	0	0	0	0	0	0	0	0	0	0	2	1
Q4JDQ5	Q4JDQ5	2'-O-methyltransferase (EC 2.7.7.48) (EC 3.4.19.12) (EC 3.4.22.69) (EC 3.6.4.12) (EC 3.6.4.13) (3C-like proteinase) (Growth factor-like peptide) (Guanine-N7 methyltransferase) (Helicase) (Host translation inhibitor nsp1) (Leader protein) (NendoU) (Non-structural protein 10) (Non-structural protein 2) (Non-structural protein 3) (Non-structural protein 4) (Non-structural protein 6) (Non-structural …	SARS coronavirus B039	ATP-binding;Activation of host autophagy by virus;Decay of host mRNAs by virus;Endonuclease;Eukaryotic host gene expression shutoff by virus;Eukaryotic host translation shutoff by virus;Exonuclease;Helicase;Host cytoplasm;Host gene expression shutoff by virus;Host mRNA suppression by virus;Host membrane;Host-virus interaction;Hydrolase;Inhibition of host ISG15 by virus;Inhibition of host NF-kappa…	induction by virus of catabolism of host mRNA [GO:0039595]; induction by virus of host autophagy [GO:0039520]; methylation [GO:0032259]; modulation by virus of host protein ubiquitination [GO:0039648]; suppression by virus of host ISG15 activity [GO:0039579]; suppression by virus of host NF-kappaB transcription factor activity [GO:0039644]; suppression by virus of host type I interferon-mediated …	endoplasmic reticulum-Golgi intermediate compartment [GO:0005793]; host cell endoplasmic reticulum-Golgi intermediate compartment [GO:0044172]; host cell membrane [GO:0033644]; host cell perinuclear region of cytoplasm [GO:0044220]; integral component of membrane [GO:0016021]	ATP binding [GO:0005524]; cysteine-type endopeptidase activity [GO:0004197]; DNA helicase activity [GO:0003678]; endonuclease activity [GO:0004519]; exoribonuclease activity [GO:0004532]; G-quadruplex RNA binding [GO:0002151]; methyltransferase activity [GO:0008168]; RNA-directed 5'-3' RNA polymerase activity [GO:0003968]; RNA helicase activity [GO:0003724]; single-stranded RNA binding [GO:000372…						FUNCTION: Forms a hexadecamer with nsp7 (8 subunits of each) that may participate in viral replication by acting as a primase. Alternatively, may synthesize substantially longer products than oligonucleotide primers. {ECO:0000256|ARBA:ARBA00002182}.; FUNCTION: Forms a hexadecamer with nsp8 (8 subunits of each) that may participate in viral replication by acting as a primase. Alternatively, may sy…								Orthornavirae	365	1299	19	58	1	0	0	0	0	31	9	8	0	0	0	0	0	0	0	0	0	0	0	0	0	0	0	0
K7WE30	K7WE30	Exoribonuclease H (EC 2.7.7.49) (EC 3.1.13.2) (EC 3.1.26.13) (Integrase) (Pol polyprotein) (Protease) (Retropepsin) (Reverse transcriptase/ribonuclease H) (Fragment)	Equine infectious anemia virus	Aspartyl protease;Coiled coil;DNA integration;DNA recombination;DNA-binding;Endonuclease;Hydrolase;Metal-binding;Multifunctional enzyme;Nuclease;Nucleotidyltransferase;Protease;RNA-directed DNA polymerase;Transferase;Viral genome integration;Virus entry into host cell;Zinc;Zinc-finger	DNA integration [GO:0015074]; DNA recombination [GO:0006310]; establishment of integrated proviral latency [GO:0075713]; viral entry into host cell [GO:0046718]; viral genome integration into host DNA [GO:0044826]		aspartic-type endopeptidase activity [GO:0004190]; DNA binding [GO:0003677]; exoribonuclease H activity [GO:0004533]; RNA-directed DNA polymerase activity [GO:0003964]; RNA-DNA hybrid ribonuclease activity [GO:0004523]; zinc ion binding [GO:0008270]				CATALYTIC ACTIVITY: Reaction=3'-end directed exonucleolytic cleavage of viral RNA-DNA hybrid.; EC=3.1.13.2; Evidence={ECO:0000256|ARBA:ARBA00000379}; CATALYTIC ACTIVITY: Reaction=Endohydrolysis of RNA in RNA/DNA hybrids. Three different cleavage modes: 1. sequence-specific internal cleavage of RNA. Human immunodeficiency virus type 1 and Moloney murine leukemia virus enzymes prefer to cleave the …	DNA_BIND 1097..1145; /note="Integrase-type"; /evidence="ECO:0000256|PROSITE-ProRule:PRU00506"	FUNCTION: During replicative cycle of retroviruses, the reverse-transcribed viral DNA is integrated into the host chromosome by the viral integrase enzyme. RNase H activity is associated with the reverse transcriptase. {ECO:0000256|ARBA:ARBA00023429}.								Pararnavirae	12	40	153	771	174	491	0	27	0	96	3	1	0	0	0	0	0	0	0	0	0	0	0	0	0	0	1	0
Q80DP5	Q80DP5	RNA-directed RNA polymerase (Fragment)	SARS coronavirus Hong Kong/03/2003	Nucleotidyltransferase;RNA-directed RNA polymerase;Transferase			exoribonuclease activity [GO:0004532]; methyltransferase activity [GO:0008168]; RNA-directed 5'-3' RNA polymerase activity [GO:0003968]														Orthornavirae	1097	471	115	43	0	0	0	0	2	21	19	9	0	0	5	0	0	0	0	0	0	0	0	0	0	0	7	2
F1T272	F1T272	Fructose-bisphosphate aldolase (FBP aldolase) (EC 4.1.2.13)	Erwinia sp. Koakin	Glycolysis;Lyase;Metal-binding;Zinc	glycolytic process [GO:0006096]		fructose-bisphosphate aldolase activity [GO:0004332]; zinc ion binding [GO:0008270]	METAL 111; /note="Zinc 1; catalytic"; /evidence="ECO:0000256|PIRSR:PIRSR001359-3"; METAL 145; /note="Zinc 2"; /evidence="ECO:0000256|PIRSR:PIRSR001359-3"; METAL 175; /note="Zinc 2"; /evidence="ECO:0000256|PIRSR:PIRSR001359-3"; METAL 227; /note="Zinc 1; catalytic"; /evidence="ECO:0000256|PIRSR:PIRSR001359-3"; METAL 265; /note="Zinc 1; catalytic"; /evidence="ECO:0000256|PIRSR:PIRSR001359-3"		PATHWAY: Carbohydrate degradation. {ECO:0000256|ARBA:ARBA00004921}.; PATHWAY: Carbohydrate degradation; glycolysis; D-glyceraldehyde 3-phosphate and glycerone phosphate from D-glucose: step 4/4. {ECO:0000256|ARBA:ARBA00004714, ECO:0000256|RuleBase:RU366023}.	CATALYTIC ACTIVITY: Reaction=beta-D-fructose 1,6-bisphosphate = D-glyceraldehyde 3-phosphate + dihydroxyacetone phosphate; Xref=Rhea:RHEA:14729, ChEBI:CHEBI:32966, ChEBI:CHEBI:57642, ChEBI:CHEBI:59776; EC=4.1.2.13; Evidence={ECO:0000256|ARBA:ARBA00000441, ECO:0000256|RuleBase:RU366023};		FUNCTION: Catalyzes the aldol condensation of dihydroxyacetone phosphate (DHAP or glycerone-phosphate) with glyceraldehyde 3-phosphate (G3P) to form fructose 1,6-bisphosphate (FBP) in gluconeogenesis and the reverse reaction in glycolysis. {ECO:0000256|ARBA:ARBA00002181, ECO:0000256|RuleBase:RU366023}.	ACT_SITE 110; /note="Proton donor"; /evidence="ECO:0000256|PIRSR:PIRSR001359-1"		BINDING 228; /note="Dihydroxyacetone phosphate; via amide nitrogen"; /evidence="ECO:0000256|PIRSR:PIRSR001359-2"		COFACTOR: Name=Zn(2+); Xref=ChEBI:CHEBI:29105; Evidence={ECO:0000256|ARBA:ARBA00001947}; ; COFACTOR: Name=Zn(2+); Xref=ChEBI:CHEBI:29105; Evidence={ECO:0000256|PIRSR:PIRSR001359-3, ECO:0000256|RuleBase:RU366023}; Note=Binds 2 Zn(2+) ions per subunit. One is catalytic and the other provides a structural contribution. {ECO:0000256|PIRSR:PIRSR001359-3, ECO:0000256|RuleBase:RU366023};				0	0	653	1061	0	0	0	0	0	0	1	0	0	0	0	0	1	0	1	0	0	0	0	8	0	0	0	0
P0C6X8	P0C6X8	Replicase polyprotein 1ab (pp1ab) (ORF1ab polyprotein) [Cleaved into: Host translation inhibitor nsp1 (nsp1) (p28); Non-structural protein 2 (nsp2) (p65); Papain-like proteinase (PL-PRO) (EC 3.4.19.12) (EC 3.4.22.69) (Non-structural protein 3) (nsp3) (p210); Non-structural protein 4 (nsp4) (Peptide HD2) (p44); 3C-like proteinase (3CL-PRO) (3CLp) (EC 3.4.22.-) (M-PRO) (nsp5) (p27); Non-structural …	Murine coronavirus (strain 2) (MHV-2) (Murine hepatitis virus)	ATP-binding;Activation of host autophagy by virus;Decay of host mRNAs by virus;Endonuclease;Eukaryotic host gene expression shutoff by virus;Eukaryotic host translation shutoff by virus;Exonuclease;Helicase;Host cytoplasm;Host gene expression shutoff by virus;Host mRNA suppression by virus;Host membrane;Host-virus interaction;Hydrolase;Inhibition of host ISG15 by virus;Inhibition of host NF-kappa…	induction by virus of catabolism of host mRNA [GO:0039595]; induction by virus of host autophagy [GO:0039520]; methylation [GO:0032259]; modulation by virus of host protein ubiquitination [GO:0039648]; suppression by virus of host ISG15 activity [GO:0039579]; suppression by virus of host NF-kappaB transcription factor activity [GO:0039644]; suppression by virus of host type I interferon-mediated …	host cell endoplasmic reticulum-Golgi intermediate compartment [GO:0044172]; host cell membrane [GO:0033644]; host cell perinuclear region of cytoplasm [GO:0044220]; integral component of membrane [GO:0016021]	ATP binding [GO:0005524]; cysteine-type endopeptidase activity [GO:0004197]; DNA helicase activity [GO:0003678]; endonuclease activity [GO:0004519]; exoribonuclease activity [GO:0004532]; methyltransferase activity [GO:0008168]; RNA-directed 5'-3' RNA polymerase activity [GO:0003968]; RNA helicase activity [GO:0003724]; single-stranded RNA binding [GO:0003727]; thiol-dependent deubiquitinase [GO:…	METAL 4339; /note="Zinc 1"; /evidence="ECO:0000255|PROSITE-ProRule:PRU01297"; METAL 4342; /note="Zinc 1"; /evidence="ECO:0000255|PROSITE-ProRule:PRU01297"; METAL 4348; /note="Zinc 1"; /evidence="ECO:0000255|PROSITE-ProRule:PRU01297"; METAL 4355; /note="Zinc 1"; /evidence="ECO:0000255|PROSITE-ProRule:PRU01297"; METAL 4381; /note="Zinc 2"; /evidence="ECO:0000255|PROSITE-ProRule:PRU01297"; METAL 438…	NP_BIND 5611..5618; /note="ATP"; /evidence="ECO:0000250"		CATALYTIC ACTIVITY: Reaction=a ribonucleoside 5'-triphosphate + RNA(n) = diphosphate + RNA(n+1); Xref=Rhea:RHEA:21248, Rhea:RHEA-COMP:11128, Rhea:RHEA-COMP:11129, ChEBI:CHEBI:33019, ChEBI:CHEBI:61557, ChEBI:CHEBI:83400; EC=2.7.7.48; Evidence={ECO:0000255|PROSITE-ProRule:PRU00539}; CATALYTIC ACTIVITY: Reaction=ATP + H2O = ADP + H(+) + phosphate; Xref=Rhea:RHEA:13065, ChEBI:CHEBI:15377, ChEBI:CHEBI…		FUNCTION: The replicase polyprotein of coronaviruses is a multifunctional protein: it contains the activities necessary for the transcription of negative stranded RNA, leader RNA, subgenomic mRNAs and progeny virion RNA as well as proteinases responsible for the cleavage of the polyprotein into functional products. {ECO:0000250|UniProtKB:P0C6X7}.; FUNCTION: [Host translation inhibitor nsp1]: Inhi…	ACT_SITE 1068; /note="For PL1-PRO activity"; /evidence="ECO:0000255|PROSITE-ProRule:PRU00444"; ACT_SITE 1219; /note="For PL1-PRO activity"; /evidence="ECO:0000255|PROSITE-ProRule:PRU00444"; ACT_SITE 1663; /note="For PL2-PRO activity"; /evidence="ECO:0000255|PROSITE-ProRule:PRU00444"; ACT_SITE 1820; /note="For PL2-PRO activity"; /evidence="ECO:0000255|PROSITE-ProRule:PRU00444"; ACT_SITE 3320; /not…							Orthornavirae	357	1281	9	33	0	0	0	0	0	43	6	17	0	0	1	1	0	0	0	0	0	0	0	0	0	0	2	0
D5HJU4	D5HJU4	2'-O-methyltransferase (EC 2.7.7.48) (EC 3.4.19.12) (EC 3.4.22.69) (EC 3.6.4.12) (EC 3.6.4.13) (3C-like proteinase) (Growth factor-like peptide) (Guanine-N7 methyltransferase) (Helicase) (Host translation inhibitor nsp1) (Leader protein) (NendoU) (Non-structural protein 10) (Non-structural protein 2) (Non-structural protein 3) (Non-structural protein 4) (Non-structural protein 6) (Non-structural …	Bat SARS coronavirus HKU3-8	ATP-binding;Activation of host autophagy by virus;Decay of host mRNAs by virus;Endonuclease;Eukaryotic host gene expression shutoff by virus;Eukaryotic host translation shutoff by virus;Exonuclease;Helicase;Host cytoplasm;Host gene expression shutoff by virus;Host mRNA suppression by virus;Host membrane;Host-virus interaction;Hydrolase;Inhibition of host ISG15 by virus;Inhibition of host NF-kappa…	induction by virus of catabolism of host mRNA [GO:0039595]; induction by virus of host autophagy [GO:0039520]; methylation [GO:0032259]; modulation by virus of host protein ubiquitination [GO:0039648]; suppression by virus of host ISG15 activity [GO:0039579]; suppression by virus of host NF-kappaB transcription factor activity [GO:0039644]; suppression by virus of host type I interferon-mediated …	endoplasmic reticulum-Golgi intermediate compartment [GO:0005793]; host cell endoplasmic reticulum-Golgi intermediate compartment [GO:0044172]; host cell membrane [GO:0033644]; host cell perinuclear region of cytoplasm [GO:0044220]; integral component of membrane [GO:0016021]	ATP binding [GO:0005524]; cysteine-type endopeptidase activity [GO:0004197]; DNA helicase activity [GO:0003678]; endonuclease activity [GO:0004519]; exoribonuclease activity [GO:0004532]; G-quadruplex RNA binding [GO:0002151]; methyltransferase activity [GO:0008168]; RNA-directed 5'-3' RNA polymerase activity [GO:0003968]; RNA helicase activity [GO:0003724]; single-stranded RNA binding [GO:000372…						FUNCTION: Forms a hexadecamer with nsp7 (8 subunits of each) that may participate in viral replication by acting as a primase. Alternatively, may synthesize substantially longer products than oligonucleotide primers. {ECO:0000256|ARBA:ARBA00002182}.; FUNCTION: Forms a hexadecamer with nsp8 (8 subunits of each) that may participate in viral replication by acting as a primase. Alternatively, may sy…								Orthornavirae	917	345	141	10	1	0	0	5	13	208	12	2	0	0	2	0	0	0	0	0	0	0	0	0	0	0	2	0
F2UFY2	F2UFY2	Uncharacterized protein	Salpingoeca rosetta (strain ATCC 50818 / BSB-021)	Metal-binding;Reference proteome;Zinc;Zinc-finger																		615	74	103	53	20	1	42	1115	6	124	783	42	0	15	0	0	0	1	0	0	2	0	0	1	0	1	18	0
Q66739	Q66739	Reverse transcriptase (Fragment)	Equine infectious anemia virus	Coiled coil;Endonuclease;Hydrolase;Nuclease;Nucleotidyltransferase;RNA-directed DNA polymerase;Transferase			endonuclease activity [GO:0004519]; RNA-directed DNA polymerase activity [GO:0003964]														Pararnavirae	21	8	190	109	711	526	0	1	0	12	1	0	0	0	0	0	0	0	0	0	0	0	0	0	0	0	0	0
C5CPY1	C5CPY1	Transcriptional repressor NrdR	Variovorax paradoxus (strain S110)	ATP-binding;DNA-binding;Metal-binding;Nucleotide-binding;Repressor;Transcription;Transcription regulation;Zinc;Zinc-finger	negative regulation of transcription, DNA-templated [GO:0045892]		ATP binding [GO:0005524]; DNA binding [GO:0003677]; zinc ion binding [GO:0008270]						FUNCTION: Negatively regulates transcription of bacterial ribonucleotide reductase nrd genes and operons by binding to NrdR-boxes. {ECO:0000255|HAMAP-Rule:MF_00440}.					COFACTOR: Name=Zn(2+); Xref=ChEBI:CHEBI:29105; Evidence={ECO:0000255|HAMAP-Rule:MF_00440}; Note=Binds 1 zinc ion. {ECO:0000255|HAMAP-Rule:MF_00440};				0	0	902	615	0	0	0	0	0	0	0	0	0	0	0	0	0	0	0	0	0	0	0	1	0	0	0	0
T1XBU8	T1XBU8	ATP-dependent zinc metalloprotease FtsH (EC 3.4.24.-)	Variovorax paradoxus B4	ATP-binding;Cell membrane;Hydrolase;Membrane;Metal-binding;Metalloprotease;Nucleotide-binding;Protease;Transmembrane;Transmembrane helix;Zinc	protein catabolic process [GO:0030163]	integral component of membrane [GO:0016021]; plasma membrane [GO:0005886]	ATP binding [GO:0005524]; ATP-dependent peptidase activity [GO:0004176]; metalloendopeptidase activity [GO:0004222]; zinc ion binding [GO:0008270]	METAL 423; /note="Zinc; catalytic"; /evidence="ECO:0000256|HAMAP-Rule:MF_01458"; METAL 427; /note="Zinc; catalytic"; /evidence="ECO:0000256|HAMAP-Rule:MF_01458"; METAL 499; /note="Zinc; catalytic"; /evidence="ECO:0000256|HAMAP-Rule:MF_01458"	NP_BIND 201..208; /note="ATP"; /evidence="ECO:0000256|HAMAP-Rule:MF_01458"				FUNCTION: Acts as a processive, ATP-dependent zinc metallopeptidase for both cytoplasmic and membrane proteins. Plays a role in the quality control of integral membrane proteins. {ECO:0000256|HAMAP-Rule:MF_01458}.	ACT_SITE 424; /evidence="ECO:0000256|HAMAP-Rule:MF_01458"				COFACTOR: Name=Zn(2+); Xref=ChEBI:CHEBI:29105; Evidence={ECO:0000256|ARBA:ARBA00001947}; ; COFACTOR: Name=Zn(2+); Xref=ChEBI:CHEBI:29105; Evidence={ECO:0000256|HAMAP-Rule:MF_01458}; Note=Binds 1 zinc ion per subunit. {ECO:0000256|HAMAP-Rule:MF_01458};				2	0	820	678	8	7	0	0	0	0	1	0	0	0	0	0	0	0	0	0	0	0	0	0	0	0	0	0
D2E1H5	D2E1H5	2'-O-methyltransferase (EC 2.7.7.48) (EC 3.4.19.12) (EC 3.4.22.69) (EC 3.6.4.12) (EC 3.6.4.13) (3C-like proteinase) (Growth factor-like peptide) (Guanine-N7 methyltransferase) (Helicase) (Host translation inhibitor nsp1) (Leader protein) (NendoU) (Non-structural protein 10) (Non-structural protein 2) (Non-structural protein 3) (Non-structural protein 4) (Non-structural protein 6) (Non-structural …	SARS coronavirus ExoN1	ATP-binding;Activation of host autophagy by virus;Decay of host mRNAs by virus;Endonuclease;Eukaryotic host gene expression shutoff by virus;Eukaryotic host translation shutoff by virus;Exonuclease;Helicase;Host cytoplasm;Host gene expression shutoff by virus;Host mRNA suppression by virus;Host membrane;Host-virus interaction;Hydrolase;Inhibition of host ISG15 by virus;Inhibition of host NF-kappa…	induction by virus of catabolism of host mRNA [GO:0039595]; induction by virus of host autophagy [GO:0039520]; methylation [GO:0032259]; modulation by virus of host protein ubiquitination [GO:0039648]; suppression by virus of host ISG15 activity [GO:0039579]; suppression by virus of host NF-kappaB transcription factor activity [GO:0039644]; suppression by virus of host type I interferon-mediated …	endoplasmic reticulum-Golgi intermediate compartment [GO:0005793]; host cell endoplasmic reticulum-Golgi intermediate compartment [GO:0044172]; host cell membrane [GO:0033644]; host cell perinuclear region of cytoplasm [GO:0044220]; integral component of membrane [GO:0016021]	ATP binding [GO:0005524]; cysteine-type endopeptidase activity [GO:0004197]; DNA helicase activity [GO:0003678]; endonuclease activity [GO:0004519]; exoribonuclease activity [GO:0004532]; G-quadruplex RNA binding [GO:0002151]; methyltransferase activity [GO:0008168]; RNA-directed 5'-3' RNA polymerase activity [GO:0003968]; RNA helicase activity [GO:0003724]; single-stranded RNA binding [GO:000372…						FUNCTION: Forms a hexadecamer with nsp7 (8 subunits of each) that may participate in viral replication by acting as a primase. Alternatively, may synthesize substantially longer products than oligonucleotide primers. {ECO:0000256|ARBA:ARBA00002182}.; FUNCTION: Forms a hexadecamer with nsp8 (8 subunits of each) that may participate in viral replication by acting as a primase. Alternatively, may sy…								Orthornavirae	884	396	99	17	0	0	1	0	0	10	17	9	0	0	5	0	0	0	0	0	0	0	0	0	0	0	0	6
S5PWH2	S5PWH2	2'-O-methyltransferase (EC 2.7.7.48) (EC 3.4.19.12) (EC 3.4.22.69) (EC 3.6.4.12) (EC 3.6.4.13) (3C-like proteinase) (Growth factor-like peptide) (Guanine-N7 methyltransferase) (Helicase) (Host translation inhibitor nsp1) (Leader protein) (NendoU) (Non-structural protein 10) (Non-structural protein 2) (Non-structural protein 3) (Non-structural protein 4) (Non-structural protein 6) (Non-structural …	Coronavirus Neoromicia/PML-PHE1/RSA/2011	ATP-binding;Activation of host autophagy by virus;Decay of host mRNAs by virus;Endonuclease;Eukaryotic host gene expression shutoff by virus;Eukaryotic host translation shutoff by virus;Exonuclease;Helicase;Host cytoplasm;Host gene expression shutoff by virus;Host mRNA suppression by virus;Host membrane;Host-virus interaction;Hydrolase;Inhibition of host ISG15 by virus;Inhibition of host NF-kappa…	induction by virus of catabolism of host mRNA [GO:0039595]; induction by virus of host autophagy [GO:0039520]; methylation [GO:0032259]; modulation by virus of host protein ubiquitination [GO:0039648]; suppression by virus of host ISG15 activity [GO:0039579]; suppression by virus of host NF-kappaB transcription factor activity [GO:0039644]; suppression by virus of host type I interferon-mediated …	endoplasmic reticulum-Golgi intermediate compartment [GO:0005793]; host cell endoplasmic reticulum-Golgi intermediate compartment [GO:0044172]; host cell membrane [GO:0033644]; host cell perinuclear region of cytoplasm [GO:0044220]; integral component of membrane [GO:0016021]	ATP binding [GO:0005524]; cysteine-type endopeptidase activity [GO:0004197]; DNA helicase activity [GO:0003678]; endonuclease activity [GO:0004519]; exoribonuclease activity [GO:0004532]; G-quadruplex RNA binding [GO:0002151]; methyltransferase activity [GO:0008168]; RNA-directed 5'-3' RNA polymerase activity [GO:0003968]; RNA helicase activity [GO:0003724]; single-stranded RNA binding [GO:000372…				CATALYTIC ACTIVITY: Reaction=ATP + H2O = ADP + H(+) + phosphate; Xref=Rhea:RHEA:13065, ChEBI:CHEBI:15377, ChEBI:CHEBI:15378, ChEBI:CHEBI:30616, ChEBI:CHEBI:43474, ChEBI:CHEBI:456216; EC=3.6.4.12; Evidence={ECO:0000256|ARBA:ARBA00001665}; CATALYTIC ACTIVITY: Reaction=ATP + H2O = ADP + H(+) + phosphate; Xref=Rhea:RHEA:13065, ChEBI:CHEBI:15377, ChEBI:CHEBI:15378, ChEBI:CHEBI:30616, ChEBI:CHEBI:43474…		FUNCTION: Cleaves the C-terminus of replicase polyprotein at 11 sites. Recognizes substrates containing the core sequence [ILMVF]-Q-|-[SGACN]. Also able to bind an ADP-ribose-1''-phosphate (ADRP). {ECO:0000256|ARBA:ARBA00002223}.; FUNCTION: Enzyme possessing two different activities: an exoribonuclease activity acting on both ssRNA and dsRNA in a 3' to 5' direction and a N7-guanine methyltransfer…								Orthornavirae	788	548	8	4	1	1	0	0	0	41	13	6	0	1	0	0	0	0	0	0	0	0	0	0	0	0	3	0
B9BFA8	B9BFA8	S-(hydroxymethyl)glutathione dehydrogenase (EC 1.1.1.284)	Burkholderia multivorans CGD1	Metal-binding;NAD;Oxidoreductase;Zinc	ethanol oxidation [GO:0006069]		S-(hydroxymethyl)glutathione dehydrogenase NAD activity [GO:0106322]; S-(hydroxymethyl)glutathione dehydrogenase NADP activity [GO:0106321]; zinc ion binding [GO:0008270]				CATALYTIC ACTIVITY: Reaction=NAD(+) + S-(hydroxymethyl)glutathione = H(+) + NADH + S-formylglutathione; Xref=Rhea:RHEA:19985, ChEBI:CHEBI:15378, ChEBI:CHEBI:57540, ChEBI:CHEBI:57688, ChEBI:CHEBI:57945, ChEBI:CHEBI:58758; EC=1.1.1.284; Evidence={ECO:0000256|ARBA:ARBA00001030, ECO:0000256|RuleBase:RU362016}; CATALYTIC ACTIVITY: Reaction=NADP(+) + S-(hydroxymethyl)glutathione = H(+) + NADPH + S-form…							COFACTOR: Name=Zn(2+); Xref=ChEBI:CHEBI:29105; Evidence={ECO:0000256|ARBA:ARBA00001947, ECO:0000256|RuleBase:RU362016};				15	13	13	16	0	0	0	0	78	1229	0	0	0	1	0	0	1	0	0	0	0	0	0	7	0	0	0	0
J2KD38	J2KD38	UvrABC system protein A (UvrA protein) (Excinuclease ABC subunit A)	Variovorax sp. CF313	ATP-binding;Cytoplasm;DNA damage;DNA excision;DNA repair;DNA-binding;Excision nuclease;Metal-binding;Nucleotide-binding;Repeat;SOS response;Translocase;Zinc;Zinc-finger	nucleotide-excision repair [GO:0006289]; SOS response [GO:0009432]	cytoplasm [GO:0005737]; excinuclease repair complex [GO:0009380]	ATPase-coupled transmembrane transporter activity [GO:0042626]; ATP binding [GO:0005524]; DNA binding [GO:0003677]; excinuclease ABC activity [GO:0009381]; zinc ion binding [GO:0008270]		NP_BIND 63..70; /note="ATP"; /evidence="ECO:0000256|HAMAP-Rule:MF_00205"; NP_BIND 729..736; /note="ATP"; /evidence="ECO:0000256|HAMAP-Rule:MF_00205, ECO:0000256|PROSITE-ProRule:PRU00434"				FUNCTION: The UvrABC repair system catalyzes the recognition and processing of DNA lesions. UvrA is an ATPase and a DNA-binding protein. A damage recognition complex composed of 2 UvrA and 2 UvrB subunits scans DNA for abnormalities. When the presence of a lesion has been verified by UvrB, the UvrA molecules dissociate. {ECO:0000256|HAMAP-Rule:MF_00205}.									0	0	828	496	1	0	0	0	0	0	0	0	0	0	0	0	0	0	0	0	0	0	0	2	1	0	0	2
N1Q450	N1Q450	GATA-type domain-containing protein	Dothistroma septosporum (strain NZE10 / CBS 128990) (Red band needle blight fungus) (Mycosphaerella pini)	Metal-binding;Reference proteome;Zinc;Zinc-finger	regulation of transcription, DNA-templated [GO:0006355]		sequence-specific DNA binding [GO:0043565]; zinc ion binding [GO:0008270]														Fungi	0	0	0	0	836	452	0	0	0	0	0	0	0	0	0	0	0	0	0	0	0	0	0	0	0	0	0	0
E1PKG5	E1PKG5	Putative alcohol dehydrogenase (EC 1.2.1.46)	Pantoea vagans (strain C9-1) (Pantoea agglomerans (strain C9-1))	Oxidoreductase;Plasmid			formaldehyde dehydrogenase activity [GO:0018467]															0	0	0	0	358	888	0	0	0	0	0	0	0	0	0	0	0	0	0	0	0	0	0	0	0	0	0	0
Q6VA80	Q6VA80	2'-O-methyltransferase (EC 2.7.7.48) (EC 3.4.19.12) (EC 3.4.22.69) (EC 3.6.4.12) (EC 3.6.4.13) (3C-like proteinase) (Growth factor-like peptide) (Guanine-N7 methyltransferase) (Helicase) (Host translation inhibitor nsp1) (Leader protein) (NendoU) (Non-structural protein 10) (Non-structural protein 2) (Non-structural protein 3) (Non-structural protein 4) (Non-structural protein 6) (Non-structural …	SARS coronavirus CUHK-AG03	ATP-binding;Activation of host autophagy by virus;Decay of host mRNAs by virus;Endonuclease;Eukaryotic host gene expression shutoff by virus;Eukaryotic host translation shutoff by virus;Exonuclease;Helicase;Host cytoplasm;Host gene expression shutoff by virus;Host mRNA suppression by virus;Host membrane;Host-virus interaction;Hydrolase;Inhibition of host ISG15 by virus;Inhibition of host NF-kappa…	induction by virus of catabolism of host mRNA [GO:0039595]; induction by virus of host autophagy [GO:0039520]; methylation [GO:0032259]; modulation by virus of host protein ubiquitination [GO:0039648]; suppression by virus of host ISG15 activity [GO:0039579]; suppression by virus of host NF-kappaB transcription factor activity [GO:0039644]; suppression by virus of host type I interferon-mediated …	endoplasmic reticulum-Golgi intermediate compartment [GO:0005793]; host cell endoplasmic reticulum-Golgi intermediate compartment [GO:0044172]; host cell membrane [GO:0033644]; host cell perinuclear region of cytoplasm [GO:0044220]; integral component of membrane [GO:0016021]	ATP binding [GO:0005524]; cysteine-type endopeptidase activity [GO:0004197]; DNA helicase activity [GO:0003678]; endonuclease activity [GO:0004519]; exoribonuclease activity [GO:0004532]; G-quadruplex RNA binding [GO:0002151]; methyltransferase activity [GO:0008168]; RNA-directed 5'-3' RNA polymerase activity [GO:0003968]; RNA helicase activity [GO:0003724]; single-stranded RNA binding [GO:000372…						FUNCTION: Forms a hexadecamer with nsp7 (8 subunits of each) that may participate in viral replication by acting as a primase. Alternatively, may synthesize substantially longer products than oligonucleotide primers. {ECO:0000256|ARBA:ARBA00002182}.; FUNCTION: Forms a hexadecamer with nsp8 (8 subunits of each) that may participate in viral replication by acting as a primase. Alternatively, may sy…								Orthornavirae	696	407	81	52	0	1	0	0	0	15	7	4	0	0	2	0	0	0	0	0	0	0	0	0	0	0	2	2
E6V7S1	E6V7S1	S-(hydroxymethyl)glutathione dehydrogenase (EC 1.1.1.284)	Variovorax paradoxus (strain EPS)	Metal-binding;NAD;Oxidoreductase;Zinc	ethanol oxidation [GO:0006069]		S-(hydroxymethyl)glutathione dehydrogenase NAD activity [GO:0106322]; S-(hydroxymethyl)glutathione dehydrogenase NADP activity [GO:0106321]; zinc ion binding [GO:0008270]				CATALYTIC ACTIVITY: Reaction=NAD(+) + S-(hydroxymethyl)glutathione = H(+) + NADH + S-formylglutathione; Xref=Rhea:RHEA:19985, ChEBI:CHEBI:15378, ChEBI:CHEBI:57540, ChEBI:CHEBI:57688, ChEBI:CHEBI:57945, ChEBI:CHEBI:58758; EC=1.1.1.284; Evidence={ECO:0000256|ARBA:ARBA00001030, ECO:0000256|RuleBase:RU362016}; CATALYTIC ACTIVITY: Reaction=NADP(+) + S-(hydroxymethyl)glutathione = H(+) + NADPH + S-form…							COFACTOR: Name=Zn(2+); Xref=ChEBI:CHEBI:29105; Evidence={ECO:0000256|ARBA:ARBA00001947, ECO:0000256|RuleBase:RU362016};				0	0	655	574	0	0	0	0	0	0	0	0	0	0	0	0	0	0	0	0	0	0	0	4	0	0	0	0
E4ZS09	E4ZS09	Uncharacterized protein	Leptosphaeria maculans (strain JN3 / isolate v23.1.3 / race Av1-4-5-6-7-8) (Blackleg fungus) (Phoma lingam)	Reference proteome;Signal			flavin adenine dinucleotide binding [GO:0050660]; oxidoreductase activity, acting on CH-OH group of donors [GO:0016614]														Fungi	922	33	137	5	12	0	1	52	5	87	21	6	0	12	0	0	0	1	1	1	1	0	0	0	9	2	31	0
E6UZ50	E6UZ50	Histidinol dehydrogenase (HDH) (EC 1.1.1.23)	Variovorax paradoxus (strain EPS)	Amino-acid biosynthesis;Histidine biosynthesis;Metal-binding;NAD;Oxidoreductase;Zinc	histidine biosynthetic process [GO:0000105]		histidinol dehydrogenase activity [GO:0004399]; NAD binding [GO:0051287]; zinc ion binding [GO:0008270]	METAL 284; /note="Zinc"; /evidence="ECO:0000256|HAMAP-Rule:MF_01024, ECO:0000256|PIRSR:PIRSR000099-4"; METAL 287; /note="Zinc"; /evidence="ECO:0000256|HAMAP-Rule:MF_01024, ECO:0000256|PIRSR:PIRSR000099-4"; METAL 386; /note="Zinc"; /evidence="ECO:0000256|HAMAP-Rule:MF_01024, ECO:0000256|PIRSR:PIRSR000099-4"; METAL 445; /note="Zinc"; /evidence="ECO:0000256|HAMAP-Rule:MF_01024, ECO:0000256|PIRSR:PIR…		PATHWAY: Amino-acid biosynthesis; L-histidine biosynthesis; L-histidine from 5-phospho-alpha-D-ribose 1-diphosphate: step 9/9. {ECO:0000256|HAMAP-Rule:MF_01024}.	CATALYTIC ACTIVITY: Reaction=H2O + L-histidinol + 2 NAD(+) = 3 H(+) + L-histidine + 2 NADH; Xref=Rhea:RHEA:20641, ChEBI:CHEBI:15377, ChEBI:CHEBI:15378, ChEBI:CHEBI:57540, ChEBI:CHEBI:57595, ChEBI:CHEBI:57699, ChEBI:CHEBI:57945; EC=1.1.1.23; Evidence={ECO:0000256|HAMAP-Rule:MF_01024};		FUNCTION: Catalyzes the sequential NAD-dependent oxidations of L-histidinol to L-histidinaldehyde and then to L-histidine. {ECO:0000256|HAMAP-Rule:MF_01024}.	ACT_SITE 352; /note="Proton acceptor"; /evidence="ECO:0000256|HAMAP-Rule:MF_01024, ECO:0000256|PIRSR:PIRSR000099-1"; ACT_SITE 353; /note="Proton acceptor"; /evidence="ECO:0000256|HAMAP-Rule:MF_01024, ECO:0000256|PIRSR:PIRSR000099-1"		BINDING 139; /note="NAD"; /evidence="ECO:0000256|HAMAP-Rule:MF_01024, ECO:0000256|PIRSR:PIRSR000099-2"; BINDING 216; /note="NAD"; /evidence="ECO:0000256|HAMAP-Rule:MF_01024, ECO:0000256|PIRSR:PIRSR000099-2"; BINDING 239; /note="NAD"; /evidence="ECO:0000256|HAMAP-Rule:MF_01024, ECO:0000256|PIRSR:PIRSR000099-2"; BINDING 262; /note="Substrate"; /evidence="ECO:0000256|HAMAP-Rule:MF_01024, ECO:0000256…		COFACTOR: Name=Zn(2+); Xref=ChEBI:CHEBI:29105; Evidence={ECO:0000256|ARBA:ARBA00001947}; ; COFACTOR: Name=Zn(2+); Xref=ChEBI:CHEBI:29105; Evidence={ECO:0000256|HAMAP-Rule:MF_01024, ECO:0000256|PIRSR:PIRSR000099-4}; Note=Binds 1 zinc ion per subunit. {ECO:0000256|HAMAP-Rule:MF_01024, ECO:0000256|PIRSR:PIRSR000099-4};				0	0	554	262	227	164	0	0	0	0	0	0	0	0	0	0	0	0	0	0	0	0	0	3	0	0	0	0
S5YAF0	S5YAF0	3C-like proteinase (EC 2.7.7.48) (EC 3.4.19.12) (EC 3.6.4.12) (EC 3.6.4.13) (Exoribonuclease) (Growth factor-like peptide) (Helicase) (M-PRO) (NendoU) (Non-structural protein 1) (Non-structural protein 10) (Non-structural protein 2) (Non-structural protein 3) (Non-structural protein 4) (Non-structural protein 6) (Non-structural protein 7) (Non-structural protein 8) (Non-structural protein 9) (ORF…	Bat coronavirus CDPHE15/USA/2006	ATP-binding;Activation of host autophagy by virus;Endonuclease;Exonuclease;Helicase;Host cytoplasm;Host membrane;Host-virus interaction;Hydrolase;Inhibition of host IRF3 by virus;Inhibition of host RLR pathway by virus;Inhibition of host innate immune response by virus;Membrane;Metal-binding;Methyltransferase;Modulation of host ubiquitin pathway by viral deubiquitinase;Modulation of host ubiquiti…	induction by virus of host autophagy [GO:0039520]; methylation [GO:0032259]; modulation by virus of host protein ubiquitination [GO:0039648]; suppression by virus of host IRF3 activity [GO:0039548]; transcription, DNA-templated [GO:0006351]; viral protein processing [GO:0019082]; viral RNA genome replication [GO:0039694]	endoplasmic reticulum-Golgi intermediate compartment [GO:0005793]; host cell endoplasmic reticulum-Golgi intermediate compartment [GO:0044172]; host cell membrane [GO:0033644]; host cell perinuclear region of cytoplasm [GO:0044220]; integral component of membrane [GO:0016021]	ATP binding [GO:0005524]; cysteine-type endopeptidase activity [GO:0004197]; DNA helicase activity [GO:0003678]; endonuclease activity [GO:0004519]; exoribonuclease activity [GO:0004532]; methyltransferase activity [GO:0008168]; RNA binding [GO:0003723]; RNA-directed 5'-3' RNA polymerase activity [GO:0003968]; RNA helicase activity [GO:0003724]; thiol-dependent deubiquitinase [GO:0004843]; zinc i…				CATALYTIC ACTIVITY: Reaction=ATP + H2O = ADP + H(+) + phosphate; Xref=Rhea:RHEA:13065, ChEBI:CHEBI:15377, ChEBI:CHEBI:15378, ChEBI:CHEBI:30616, ChEBI:CHEBI:43474, ChEBI:CHEBI:456216; EC=3.6.4.12; Evidence={ECO:0000256|ARBA:ARBA00001665}; CATALYTIC ACTIVITY: Reaction=ATP + H2O = ADP + H(+) + phosphate; Xref=Rhea:RHEA:13065, ChEBI:CHEBI:15377, ChEBI:CHEBI:15378, ChEBI:CHEBI:30616, ChEBI:CHEBI:43474…		FUNCTION: NendoU is a Mn(2+)-dependent, uridylate-specific enzyme, which leaves 2'-3'-cyclic phosphates 5' to the cleaved bond. {ECO:0000256|ARBA:ARBA00002136}.; FUNCTION: Nsp7-nsp8 hexadecamer may possibly confer processivity to the polymerase, maybe by binding to dsRNA or by producing primers utilized by the latter. {ECO:0000256|ARBA:ARBA00002928}.; FUNCTION: Nsp9 is a ssRNA-binding protein. {E…								Orthornavirae	456	687	4	9	0	0	0	0	0	7	11	4	0	0	0	0	0	0	0	0	0	0	0	0	0	0	2	0
A9V1G6	A9V1G6	Predicted protein	Monosiga brevicollis (Choanoflagellate)	Metal-binding;Reference proteome;Zinc;Zinc-finger			nucleic acid binding [GO:0003676]; zinc ion binding [GO:0008270]															615	78	6	1	1	0	67	727	0	7	342	37	0	5	0	0	25	8	55	12	30	6	15	3	3	0	6	4
Q5HMA3	Q5HMA3	Thymidine kinase (EC 2.7.1.21)	Staphylococcus epidermidis (strain ATCC 35984 / RP62A)	ATP-binding;Cytoplasm;DNA synthesis;Kinase;Metal-binding;Nucleotide-binding;Reference proteome;Transferase;Zinc	DNA biosynthetic process [GO:0071897]	cytoplasm [GO:0005737]	ATP binding [GO:0005524]; thymidine kinase activity [GO:0004797]; zinc ion binding [GO:0008270]	METAL 145; /note="Zinc"; /evidence="ECO:0000255|HAMAP-Rule:MF_00124"; METAL 148; /note="Zinc"; /evidence="ECO:0000255|HAMAP-Rule:MF_00124"; METAL 183; /note="Zinc"; /evidence="ECO:0000255|HAMAP-Rule:MF_00124"; METAL 186; /note="Zinc"; /evidence="ECO:0000255|HAMAP-Rule:MF_00124"	NP_BIND 15..22; /note="ATP"; /evidence="ECO:0000255|HAMAP-Rule:MF_00124"; NP_BIND 88..91; /note="ATP"; /evidence="ECO:0000255|HAMAP-Rule:MF_00124"		CATALYTIC ACTIVITY: Reaction=ATP + thymidine = ADP + dTMP + H(+); Xref=Rhea:RHEA:19129, ChEBI:CHEBI:15378, ChEBI:CHEBI:17748, ChEBI:CHEBI:30616, ChEBI:CHEBI:63528, ChEBI:CHEBI:456216; EC=2.7.1.21; Evidence={ECO:0000255|HAMAP-Rule:MF_00124};			ACT_SITE 89; /note="Proton acceptor"; /evidence="ECO:0000255|HAMAP-Rule:MF_00124"								0	0	0	0	617	499	0	0	0	0	0	0	0	0	0	0	0	0	0	0	0	0	0	0	0	0	0	0
G2QF39	G2QF39	Zn(2)-C6 fungal-type domain-containing protein	Myceliophthora thermophila (strain ATCC 42464 / BCRC 31852 / DSM 1799) (Sporotrichum thermophile)	Nucleus;Reference proteome		nucleus [GO:0005634]	DNA-binding transcription factor activity, RNA polymerase II-specific [GO:0000981]; zinc ion binding [GO:0008270]														Fungi	30	36	193	225	370	109	0	0	5	141	0	0	0	0	0	0	0	0	0	0	0	0	0	0	0	0	0	0
I4YMY4	I4YMY4	Theronine dehydrogenase-like Zn-dependent dehydrogenase	Microvirga lotononidis	Reference proteome																		0	0	0	0	573	523	0	0	0	0	0	0	0	0	0	0	0	0	0	0	0	0	0	0	0	0	0	0
D2DJX6	D2DJX6	Helicase (Fragment)	Bat SARS Cov Rs806/2006	ATP-binding;Helicase;Hydrolase;Membrane;Metal-binding;Nucleotide-binding;Zinc;Zinc-finger		host cell membrane [GO:0033644]; membrane [GO:0016020]	ATP binding [GO:0005524]; helicase activity [GO:0004386]; zinc ion binding [GO:0008270]														Orthornavirae	669	344	72	16	0	0	0	0	0	0	5	4	0	0	1	0	0	0	0	0	0	0	0	0	0	0	0	1
J3CHR5	J3CHR5	Ribonuclease Z (RNase Z) (EC 3.1.26.11) (tRNA 3 endonuclease) (tRNase Z)	Variovorax sp. CF313	Endonuclease;Hydrolase;Metal-binding;Nuclease;Zinc;tRNA processing			3'-tRNA processing endoribonuclease activity [GO:0042781]; zinc ion binding [GO:0008270]	METAL 64; /note="Zinc 1; catalytic"; /evidence="ECO:0000256|HAMAP-Rule:MF_01818"; METAL 66; /note="Zinc 1; catalytic"; /evidence="ECO:0000256|HAMAP-Rule:MF_01818"; METAL 68; /note="Zinc 2; catalytic"; /evidence="ECO:0000256|HAMAP-Rule:MF_01818"; METAL 69; /note="Zinc 2; catalytic"; /evidence="ECO:0000256|HAMAP-Rule:MF_01818"; METAL 142; /note="Zinc 1; catalytic"; /evidence="ECO:0000256|HAMAP-Rule…			CATALYTIC ACTIVITY: Reaction=Endonucleolytic cleavage of RNA, removing extra 3' nucleotides from tRNA precursor, generating 3' termini of tRNAs. A 3'-hydroxy group is left at the tRNA terminus and a 5'-phosphoryl group is left at the trailer molecule.; EC=3.1.26.11; Evidence={ECO:0000256|HAMAP-Rule:MF_01818};		FUNCTION: Zinc phosphodiesterase, which displays some tRNA 3'-processing endonuclease activity. Probably involved in tRNA maturation, by removing a 3'-trailer from precursor tRNA. {ECO:0000256|HAMAP-Rule:MF_01818}.	ACT_SITE 68; /note="Proton acceptor"; /evidence="ECO:0000256|HAMAP-Rule:MF_01818"				COFACTOR: Name=Zn(2+); Xref=ChEBI:CHEBI:29105; Evidence={ECO:0000256|ARBA:ARBA00001947}; ; COFACTOR: Name=Zn(2+); Xref=ChEBI:CHEBI:29105; Evidence={ECO:0000256|HAMAP-Rule:MF_01818}; Note=Binds 2 Zn(2+) ions. {ECO:0000256|HAMAP-Rule:MF_01818};				1	0	575	479	0	0	0	0	0	0	0	0	0	0	0	0	0	0	0	0	0	0	0	8	0	0	0	0
M4B328	M4B328	CCHC-type domain-containing protein	Hyaloperonospora arabidopsidis (strain Emoy2) (Downy mildew agent) (Peronospora arabidopsidis)	Metal-binding;Reference proteome;Zinc;Zinc-finger			nucleic acid binding [GO:0003676]; zinc ion binding [GO:0008270]															34	0	155	0	814	0	0	0	8	31	1	0	0	0	0	0	0	0	0	0	0	0	0	0	0	0	0	0
K0HV17	K0HV17	Phosphoribosyl-AMP cyclohydrolase (PRA-CH) (EC 3.5.4.19)	Acidovorax sp. KKS102	Amino-acid biosynthesis;Cytoplasm;Histidine biosynthesis;Hydrolase;Magnesium;Metal-binding;Zinc	histidine biosynthetic process [GO:0000105]	cytoplasm [GO:0005737]	magnesium ion binding [GO:0000287]; phosphoribosyl-AMP cyclohydrolase activity [GO:0004635]; zinc ion binding [GO:0008270]	METAL 94; /note="Magnesium"; /evidence="ECO:0000256|HAMAP-Rule:MF_01021"; METAL 95; /note="Zinc; shared with dimeric partner"; /evidence="ECO:0000256|HAMAP-Rule:MF_01021"; METAL 96; /note="Magnesium"; /evidence="ECO:0000256|HAMAP-Rule:MF_01021"; METAL 98; /note="Magnesium"; /evidence="ECO:0000256|HAMAP-Rule:MF_01021"; METAL 115; /note="Zinc; shared with dimeric partner"; /evidence="ECO:0000256|HA…		PATHWAY: Amino-acid biosynthesis; L-histidine biosynthesis; L-histidine from 5-phospho-alpha-D-ribose 1-diphosphate: step 3/9. {ECO:0000256|ARBA:ARBA00005169, ECO:0000256|HAMAP-Rule:MF_01021}.	CATALYTIC ACTIVITY: Reaction=1-(5-phospho-beta-D-ribosyl)-5'-AMP + H2O = 1-(5-phospho-beta-D-ribosyl)-5-[(5-phospho-beta-D-ribosylamino)methylideneamino]imidazole-4-carboxamide; Xref=Rhea:RHEA:20049, ChEBI:CHEBI:15377, ChEBI:CHEBI:58435, ChEBI:CHEBI:59457; EC=3.5.4.19; Evidence={ECO:0000256|ARBA:ARBA00000024, ECO:0000256|HAMAP-Rule:MF_01021};		FUNCTION: Catalyzes the hydrolysis of the adenine ring of phosphoribosyl-AMP. {ECO:0000256|HAMAP-Rule:MF_01021}.					COFACTOR: Name=Mg(2+); Xref=ChEBI:CHEBI:18420; Evidence={ECO:0000256|HAMAP-Rule:MF_01021}; Note=Binds 1 Mg(2+) ion per subunit. {ECO:0000256|HAMAP-Rule:MF_01021}; COFACTOR: Name=Zn(2+); Xref=ChEBI:CHEBI:29105; Evidence={ECO:0000256|HAMAP-Rule:MF_01021}; Note=Binds 1 zinc ion per subunit. {ECO:0000256|HAMAP-Rule:MF_01021};				0	1	0	0	538	500	0	0	0	0	0	0	0	0	0	0	0	0	0	0	0	0	0	1	2	0	0	0
A1TL07	A1TL07	Phosphoribosyl-AMP cyclohydrolase (PRA-CH) (EC 3.5.4.19)	Acidovorax citrulli (strain AAC00-1) (Acidovorax avenae subsp. citrulli)	Amino-acid biosynthesis;Cytoplasm;Histidine biosynthesis;Hydrolase;Magnesium;Metal-binding;Reference proteome;Zinc	histidine biosynthetic process [GO:0000105]	cytoplasm [GO:0005737]	magnesium ion binding [GO:0000287]; phosphoribosyl-AMP cyclohydrolase activity [GO:0004635]; zinc ion binding [GO:0008270]	METAL 88; /note="Magnesium"; /evidence="ECO:0000255|HAMAP-Rule:MF_01021"; METAL 89; /note="Zinc; shared with dimeric partner"; /evidence="ECO:0000255|HAMAP-Rule:MF_01021"; METAL 90; /note="Magnesium"; /evidence="ECO:0000255|HAMAP-Rule:MF_01021"; METAL 92; /note="Magnesium"; /evidence="ECO:0000255|HAMAP-Rule:MF_01021"; METAL 109; /note="Zinc; shared with dimeric partner"; /evidence="ECO:0000255|HA…		PATHWAY: Amino-acid biosynthesis; L-histidine biosynthesis; L-histidine from 5-phospho-alpha-D-ribose 1-diphosphate: step 3/9. {ECO:0000255|HAMAP-Rule:MF_01021}.	CATALYTIC ACTIVITY: Reaction=1-(5-phospho-beta-D-ribosyl)-5'-AMP + H2O = 1-(5-phospho-beta-D-ribosyl)-5-[(5-phospho-beta-D-ribosylamino)methylideneamino]imidazole-4-carboxamide; Xref=Rhea:RHEA:20049, ChEBI:CHEBI:15377, ChEBI:CHEBI:58435, ChEBI:CHEBI:59457; EC=3.5.4.19; Evidence={ECO:0000255|HAMAP-Rule:MF_01021};		FUNCTION: Catalyzes the hydrolysis of the adenine ring of phosphoribosyl-AMP. {ECO:0000255|HAMAP-Rule:MF_01021}.					COFACTOR: Name=Mg(2+); Xref=ChEBI:CHEBI:18420; Evidence={ECO:0000255|HAMAP-Rule:MF_01021}; Note=Binds 1 Mg(2+) ion per subunit. {ECO:0000255|HAMAP-Rule:MF_01021}; COFACTOR: Name=Zn(2+); Xref=ChEBI:CHEBI:29105; Evidence={ECO:0000255|HAMAP-Rule:MF_01021}; Note=Binds 1 zinc ion per subunit. {ECO:0000255|HAMAP-Rule:MF_01021};				0	0	0	0	354	685	0	0	0	0	0	0	0	0	0	0	0	0	0	0	0	0	0	4	0	0	0	0
E2E2H0	E2E2H0	Exoribonuclease H (EC 2.7.7.49) (EC 3.1.13.2) (EC 3.1.26.13) (Integrase) (Pol polyprotein) (Protease) (Retropepsin) (Reverse transcriptase/ribonuclease H) (Fragment)	Equine infectious anemia virus	Aspartyl protease;Coiled coil;DNA integration;DNA recombination;DNA-binding;Endonuclease;Hydrolase;Metal-binding;Multifunctional enzyme;Nuclease;Nucleotidyltransferase;Protease;RNA-directed DNA polymerase;Transferase;Viral genome integration;Virus entry into host cell;Zinc;Zinc-finger	DNA integration [GO:0015074]; DNA recombination [GO:0006310]; establishment of integrated proviral latency [GO:0075713]; viral entry into host cell [GO:0046718]; viral genome integration into host DNA [GO:0044826]		aspartic-type endopeptidase activity [GO:0004190]; DNA binding [GO:0003677]; exoribonuclease H activity [GO:0004533]; RNA-directed DNA polymerase activity [GO:0003964]; RNA-DNA hybrid ribonuclease activity [GO:0004523]; zinc ion binding [GO:0008270]				CATALYTIC ACTIVITY: Reaction=3'-end directed exonucleolytic cleavage of viral RNA-DNA hybrid.; EC=3.1.13.2; Evidence={ECO:0000256|ARBA:ARBA00000379}; CATALYTIC ACTIVITY: Reaction=Endohydrolysis of RNA in RNA/DNA hybrids. Three different cleavage modes: 1. sequence-specific internal cleavage of RNA. Human immunodeficiency virus type 1 and Moloney murine leukemia virus enzymes prefer to cleave the …	DNA_BIND 1085..1133; /note="Integrase-type"; /evidence="ECO:0000256|PROSITE-ProRule:PRU00506"	FUNCTION: During replicative cycle of retroviruses, the reverse-transcribed viral DNA is integrated into the host chromosome by the viral integrase enzyme. RNase H activity is associated with the reverse transcriptase. {ECO:0000256|ARBA:ARBA00023429}.								Pararnavirae	20	27	145	166	202	449	0	4	0	4	1	1	0	0	0	0	0	0	0	0	0	0	0	0	0	0	1	0
E6V3C9	E6V3C9	UvrABC system protein A (UvrA protein) (Excinuclease ABC subunit A)	Variovorax paradoxus (strain EPS)	ATP-binding;Coiled coil;Cytoplasm;DNA damage;DNA excision;DNA repair;DNA-binding;Excision nuclease;Metal-binding;Nucleotide-binding;Repeat;SOS response;Translocase;Zinc;Zinc-finger	nucleotide-excision repair [GO:0006289]; SOS response [GO:0009432]	cytoplasm [GO:0005737]; excinuclease repair complex [GO:0009380]	ATPase-coupled transmembrane transporter activity [GO:0042626]; ATP binding [GO:0005524]; DNA binding [GO:0003677]; excinuclease ABC activity [GO:0009381]; zinc ion binding [GO:0008270]		NP_BIND 73..80; /note="ATP"; /evidence="ECO:0000256|HAMAP-Rule:MF_00205"; NP_BIND 739..746; /note="ATP"; /evidence="ECO:0000256|HAMAP-Rule:MF_00205, ECO:0000256|PROSITE-ProRule:PRU00434"				FUNCTION: The UvrABC repair system catalyzes the recognition and processing of DNA lesions. UvrA is an ATPase and a DNA-binding protein. A damage recognition complex composed of 2 UvrA and 2 UvrB subunits scans DNA for abnormalities. When the presence of a lesion has been verified by UvrB, the UvrA molecules dissociate. {ECO:0000256|HAMAP-Rule:MF_00205}.									2	0	373	630	1	0	0	0	0	1	0	0	0	0	0	1	0	0	0	0	0	0	0	8	0	0	0	0
G5LUG0	G5LUG0	Zinc-responsive transcriptional regulator	Salmonella enterica subsp. enterica serovar Alachua str. R6-377	Coiled coil	regulation of transcription, DNA-templated [GO:0006355]; transcription, DNA-templated [GO:0006351]		DNA binding [GO:0003677]; zinc ion binding [GO:0008270]															0	0	11	5	425	511	0	0	0	0	0	0	0	0	1	0	0	0	0	0	0	0	1	1	0	0	0	0
K9N7C7	K9N7C7	Replicase polyprotein 1ab (pp1ab) (ORF1ab polyprotein) [Cleaved into: Host translation inhibitor nsp1 (nsp1) (Leader protein); Non-structural protein 2 (nsp2) (p65 homolog); Papain-like proteinase (PL-PRO) (EC 3.4.19.12) (EC 3.4.22.69) (Non-structural protein 3) (nsp3); Non-structural protein 4 (nsp4); 3C-like proteinase (3CL-PRO) (3CLp) (EC 3.4.22.-) (nsp5); Non-structural protein 6 (nsp6); Non-…	Middle East respiratory syndrome-related coronavirus (isolate United Kingdom/H123990006/2012) (MERS-CoV) (Betacoronavirus England 1)	3D-structure;ATP-binding;Activation of host autophagy by virus;Decay of host mRNAs by virus;Endonuclease;Eukaryotic host gene expression shutoff by virus;Eukaryotic host translation shutoff by virus;Exonuclease;Helicase;Host cytoplasm;Host gene expression shutoff by virus;Host mRNA suppression by virus;Host membrane;Host-virus interaction;Hydrolase;Inhibition of host ISG15 by virus;Inhibition of …	induction by virus of catabolism of host mRNA [GO:0039595]; induction by virus of host autophagy [GO:0039520]; methylation [GO:0032259]; modulation by virus of host protein ubiquitination [GO:0039648]; protein K48-linked deubiquitination [GO:0071108]; protein K63-linked deubiquitination [GO:0070536]; suppression by virus of host innate immune response [GO:0039503]; suppression by virus of host IS…	host cell endoplasmic reticulum-Golgi intermediate compartment [GO:0044172]; host cell membrane [GO:0033644]; host cell perinuclear region of cytoplasm [GO:0044220]; integral component of membrane [GO:0016021]	ATP binding [GO:0005524]; cysteine-type endopeptidase activity [GO:0004197]; DNA helicase activity [GO:0003678]; endonuclease activity [GO:0004519]; exoribonuclease activity [GO:0004532]; G-quadruplex RNA binding [GO:0002151]; identical protein binding [GO:0042802]; methyltransferase activity [GO:0008168]; RNA-directed 5'-3' RNA polymerase activity [GO:0003968]; RNA helicase activity [GO:0003724]…	METAL 4311; /note="Zinc"; METAL 4311; /note="Zinc 1"; /evidence="ECO:0000255|PROSITE-ProRule:PRU01297"; METAL 4314; /note="Zinc"; METAL 4314; /note="Zinc 1"; /evidence="ECO:0000255|PROSITE-ProRule:PRU01297"; METAL 4320; /note="Zinc"; METAL 4320; /note="Zinc 1"; /evidence="ECO:0000255|PROSITE-ProRule:PRU01297"; METAL 4327; /note="Zinc"; METAL 4327; /note="Zinc 1"; /evidence="ECO:0000255|PROSITE-Pr…	NP_BIND 5592..5599; /note="ATP"; /evidence="ECO:0000250"		CATALYTIC ACTIVITY: Reaction=a ribonucleoside 5'-triphosphate + RNA(n) = diphosphate + RNA(n+1); Xref=Rhea:RHEA:21248, Rhea:RHEA-COMP:11128, Rhea:RHEA-COMP:11129, ChEBI:CHEBI:33019, ChEBI:CHEBI:61557, ChEBI:CHEBI:83400; EC=2.7.7.48; Evidence={ECO:0000255|PROSITE-ProRule:PRU00539}; CATALYTIC ACTIVITY: Reaction=ATP + H2O = ADP + H(+) + phosphate; Xref=Rhea:RHEA:13065, ChEBI:CHEBI:15377, ChEBI:CHEBI…		FUNCTION: The replicase polyprotein of coronaviruses is a multifunctional protein: it contains the activities necessary for the transcription of negative stranded RNA, leader RNA, subgenomic mRNAs and progeny virion RNA as well as proteinases responsible for the cleavage of the polyprotein into functional products. {ECO:0000250|UniProtKB:P0C6X7}.; FUNCTION: [Host translation inhibitor nsp1]: Prom…	ACT_SITE 1592; /note="For PL-PRO activity"; /evidence="ECO:0000255|PROSITE-ProRule:PRU00444"; ACT_SITE 1759; /note="For PL-PRO activity"; /evidence="ECO:0000255|PROSITE-ProRule:PRU00444"; ACT_SITE 3288; /note="For 3CL-PRO activity"; /evidence="ECO:0000255|PROSITE-ProRule:PRU00772"; ACT_SITE 3395; /note="For 3CL-PRO activity"; /evidence="ECO:0000255|PROSITE-ProRule:PRU00772"; ACT_SITE 5137; /evide…							Orthornavirae	543	376	4	6	1	0	0	0	1	9	10	4	0	0	1	0	0	0	0	0	0	0	0	0	0	0	1	1
D6W721	D6W721	Vitellogenin-like Protein	Tribolium castaneum (Red flour beetle)	Coiled coil;Glycoprotein;Reference proteome;Signal	removal of superoxide radicals [GO:0019430]		copper ion binding [GO:0005507]; lipid transporter activity [GO:0005319]; superoxide dismutase activity [GO:0004784]														Metazoa	0	0	0	0	828	83	0	0	0	0	0	0	0	0	0	0	0	0	0	0	0	0	0	0	0	0	0	0
Q5MG92	Q5MG92	Putative retrotransposon polyprotein	Ipomoea batatas (Sweet potato) (Convolvulus batatas)	Coiled coil;Metal-binding;Zinc;Zinc-finger	DNA integration [GO:0015074]		nucleic acid binding [GO:0003676]; zinc ion binding [GO:0008270]														Viridiplantae	0	0	675	232	0	0	0	1	0	0	0	0	0	0	0	0	1	0	1	0	0	0	1	0	0	0	0	1
Q8FD60	Q8FD60	N-acetylmannosamine kinase (EC 2.7.1.60) (ManNAc kinase) (N-acetyl-D-mannosamine kinase)	Escherichia coli O6:H1 (strain CFT073 / ATCC 700928 / UPEC)	ATP-binding;Carbohydrate metabolism;Kinase;Metal-binding;Nucleotide-binding;Transferase;Zinc	N-acetylmannosamine metabolic process [GO:0006051]; N-acetylneuraminate catabolic process [GO:0019262]		ATP binding [GO:0005524]; N-acylmannosamine kinase activity [GO:0009384]; zinc ion binding [GO:0008270]	METAL 156; /note="Zinc"; /evidence="ECO:0000250"; METAL 166; /note="Zinc"; /evidence="ECO:0000250"; METAL 168; /note="Zinc"; /evidence="ECO:0000250"; METAL 173; /note="Zinc"; /evidence="ECO:0000250"	NP_BIND 5..12; /note="ATP"; /evidence="ECO:0000255"; NP_BIND 132..139; /note="ATP"; /evidence="ECO:0000255"	PATHWAY: Amino-sugar metabolism; N-acetylneuraminate degradation; D-fructose 6-phosphate from N-acetylneuraminate: step 2/5.	CATALYTIC ACTIVITY: Reaction=an N-acyl-D-mannosamine + ATP = ADP + an N-acyl-D-mannosamine 6-phosphate + H(+); Xref=Rhea:RHEA:23832, ChEBI:CHEBI:15378, ChEBI:CHEBI:16062, ChEBI:CHEBI:30616, ChEBI:CHEBI:57666, ChEBI:CHEBI:456216; EC=2.7.1.60;		FUNCTION: Catalyzes the phosphorylation of N-acetylmannosamine (ManNAc) to ManNAc-6-P. {ECO:0000250}.									0	0	404	497	1	0	0	0	0	0	0	0	0	0	0	0	0	0	0	0	0	0	0	0	0	0	0	0
T1X593	T1X593	UvrABC system protein A (UvrA protein) (Excinuclease ABC subunit A)	Variovorax paradoxus B4	ATP-binding;Cytoplasm;DNA damage;DNA excision;DNA repair;DNA-binding;Excision nuclease;Metal-binding;Nucleotide-binding;Repeat;SOS response;Translocase;Zinc;Zinc-finger	nucleotide-excision repair [GO:0006289]; SOS response [GO:0009432]	cytoplasm [GO:0005737]; excinuclease repair complex [GO:0009380]	ATPase-coupled transmembrane transporter activity [GO:0042626]; ATP binding [GO:0005524]; DNA binding [GO:0003677]; excinuclease ABC activity [GO:0009381]; zinc ion binding [GO:0008270]		NP_BIND 70..77; /note="ATP"; /evidence="ECO:0000256|HAMAP-Rule:MF_00205"; NP_BIND 736..743; /note="ATP"; /evidence="ECO:0000256|HAMAP-Rule:MF_00205, ECO:0000256|PROSITE-ProRule:PRU00434"				FUNCTION: The UvrABC repair system catalyzes the recognition and processing of DNA lesions. UvrA is an ATPase and a DNA-binding protein. A damage recognition complex composed of 2 UvrA and 2 UvrB subunits scans DNA for abnormalities. When the presence of a lesion has been verified by UvrB, the UvrA molecules dissociate. {ECO:0000256|HAMAP-Rule:MF_00205}.									0	0	491	403	0	0	0	0	0	0	0	0	0	0	0	0	0	0	0	0	0	0	0	2	0	0	0	0
D2E263	D2E263	2'-O-methyltransferase (EC 2.7.7.48) (EC 3.4.19.12) (EC 3.4.22.69) (EC 3.6.4.12) (EC 3.6.4.13) (3C-like proteinase) (Growth factor-like peptide) (Guanine-N7 methyltransferase) (Helicase) (Host translation inhibitor nsp1) (Leader protein) (NendoU) (Non-structural protein 10) (Non-structural protein 2) (Non-structural protein 3) (Non-structural protein 4) (Non-structural protein 6) (Non-structural …	SARS coronavirus MA15	ATP-binding;Activation of host autophagy by virus;Decay of host mRNAs by virus;Endonuclease;Eukaryotic host gene expression shutoff by virus;Eukaryotic host translation shutoff by virus;Exonuclease;Helicase;Host cytoplasm;Host gene expression shutoff by virus;Host mRNA suppression by virus;Host membrane;Host-virus interaction;Hydrolase;Inhibition of host ISG15 by virus;Inhibition of host NF-kappa…	induction by virus of catabolism of host mRNA [GO:0039595]; induction by virus of host autophagy [GO:0039520]; methylation [GO:0032259]; modulation by virus of host protein ubiquitination [GO:0039648]; suppression by virus of host ISG15 activity [GO:0039579]; suppression by virus of host NF-kappaB transcription factor activity [GO:0039644]; suppression by virus of host type I interferon-mediated …	endoplasmic reticulum-Golgi intermediate compartment [GO:0005793]; host cell endoplasmic reticulum-Golgi intermediate compartment [GO:0044172]; host cell membrane [GO:0033644]; host cell perinuclear region of cytoplasm [GO:0044220]; integral component of membrane [GO:0016021]	ATP binding [GO:0005524]; cysteine-type endopeptidase activity [GO:0004197]; DNA helicase activity [GO:0003678]; endonuclease activity [GO:0004519]; exoribonuclease activity [GO:0004532]; G-quadruplex RNA binding [GO:0002151]; methyltransferase activity [GO:0008168]; RNA-directed 5'-3' RNA polymerase activity [GO:0003968]; RNA helicase activity [GO:0003724]; single-stranded RNA binding [GO:000372…						FUNCTION: Forms a hexadecamer with nsp7 (8 subunits of each) that may participate in viral replication by acting as a primase. Alternatively, may synthesize substantially longer products than oligonucleotide primers. {ECO:0000256|ARBA:ARBA00002182}.; FUNCTION: Forms a hexadecamer with nsp8 (8 subunits of each) that may participate in viral replication by acting as a primase. Alternatively, may sy…								Orthornavirae	361	324	43	32	1	0	2	30	3	88	3	2	0	0	0	0	0	0	0	0	0	0	0	0	0	0	0	2
Q3ZTE1	Q3ZTE1	2'-O-methyltransferase (EC 2.7.7.48) (EC 3.4.19.12) (EC 3.4.22.69) (EC 3.6.4.12) (EC 3.6.4.13) (3C-like proteinase) (Growth factor-like peptide) (Guanine-N7 methyltransferase) (Helicase) (Host translation inhibitor nsp1) (Leader protein) (NendoU) (Non-structural protein 10) (Non-structural protein 2) (Non-structural protein 3) (Non-structural protein 4) (Non-structural protein 6) (Non-structural …	SARS coronavirus civet010	ATP-binding;Activation of host autophagy by virus;Decay of host mRNAs by virus;Endonuclease;Eukaryotic host gene expression shutoff by virus;Eukaryotic host translation shutoff by virus;Exonuclease;Helicase;Host cytoplasm;Host gene expression shutoff by virus;Host mRNA suppression by virus;Host membrane;Host-virus interaction;Hydrolase;Inhibition of host ISG15 by virus;Inhibition of host NF-kappa…	induction by virus of catabolism of host mRNA [GO:0039595]; induction by virus of host autophagy [GO:0039520]; methylation [GO:0032259]; modulation by virus of host protein ubiquitination [GO:0039648]; suppression by virus of host ISG15 activity [GO:0039579]; suppression by virus of host NF-kappaB transcription factor activity [GO:0039644]; suppression by virus of host type I interferon-mediated …	endoplasmic reticulum-Golgi intermediate compartment [GO:0005793]; host cell endoplasmic reticulum-Golgi intermediate compartment [GO:0044172]; host cell membrane [GO:0033644]; host cell perinuclear region of cytoplasm [GO:0044220]; integral component of membrane [GO:0016021]	ATP binding [GO:0005524]; cysteine-type endopeptidase activity [GO:0004197]; DNA helicase activity [GO:0003678]; endonuclease activity [GO:0004519]; exoribonuclease activity [GO:0004532]; G-quadruplex RNA binding [GO:0002151]; methyltransferase activity [GO:0008168]; RNA-directed 5'-3' RNA polymerase activity [GO:0003968]; RNA helicase activity [GO:0003724]; single-stranded RNA binding [GO:000372…						FUNCTION: Forms a hexadecamer with nsp7 (8 subunits of each) that may participate in viral replication by acting as a primase. Alternatively, may synthesize substantially longer products than oligonucleotide primers. {ECO:0000256|ARBA:ARBA00002182}.; FUNCTION: Forms a hexadecamer with nsp8 (8 subunits of each) that may participate in viral replication by acting as a primase. Alternatively, may sy…								Orthornavirae	587	253	27	5	1	0	0	0	1	3	8	1	0	0	2	0	0	0	0	0	0	0	0	0	0	0	0	1
Q8XAD2	Q8XAD2	Beta-barrel assembly-enhancing protease (EC 3.4.-.-)	Escherichia coli O157:H7	Hydrolase;Metal-binding;Metalloprotease;Periplasm;Protease;Reference proteome;Repeat;Signal;TPR repeat;Zinc	chaperone-mediated protein folding [GO:0061077]	membrane [GO:0016020]; periplasmic space [GO:0042597]	metalloendopeptidase activity [GO:0004222]; zinc ion binding [GO:0008270]	METAL 136; /note="Zinc; catalytic"; /evidence="ECO:0000255|HAMAP-Rule:MF_00997"; METAL 140; /note="Zinc; catalytic"; /evidence="ECO:0000255|HAMAP-Rule:MF_00997"; METAL 201; /note="Zinc; catalytic"; /evidence="ECO:0000255|HAMAP-Rule:MF_00997"					FUNCTION: Functions as both a chaperone and a metalloprotease. Maintains the integrity of the outer membrane by promoting either the assembly or the elimination of outer membrane proteins, depending on their folding state. {ECO:0000255|HAMAP-Rule:MF_00997}.	ACT_SITE 137; /evidence="ECO:0000255|HAMAP-Rule:MF_00997"; ACT_SITE 205; /note="Proton donor"; /evidence="ECO:0000255|HAMAP-Rule:MF_00997"				COFACTOR: Name=Zn(2+); Xref=ChEBI:CHEBI:29105; Evidence={ECO:0000255|HAMAP-Rule:MF_00997}; Note=Binds 1 zinc ion per subunit. {ECO:0000255|HAMAP-Rule:MF_00997};				0	0	0	0	467	371	0	0	0	0	0	0	0	0	0	0	5	0	0	0	1	0	7	56	0	0	0	0
Q66738	Q66738	Polymerase (Fragment)	Equine infectious anemia virus	DNA integration;DNA recombination;Nucleotidyltransferase;Transferase	DNA integration [GO:0015074]; DNA recombination [GO:0006310]		nucleic acid binding [GO:0003676]; nucleotidyltransferase activity [GO:0016779]; RNA-DNA hybrid ribonuclease activity [GO:0004523]														Pararnavirae	18	4	220	52	287	111	0	28	6	64	1	0	0	0	0	0	0	0	0	0	0	0	0	0	0	0	0	0
Q4JDR8	Q4JDR8	2'-O-methyltransferase (EC 2.7.7.48) (EC 3.4.19.12) (EC 3.4.22.69) (EC 3.6.4.12) (EC 3.6.4.13) (3C-like proteinase) (Growth factor-like peptide) (Guanine-N7 methyltransferase) (Helicase) (Host translation inhibitor nsp1) (Leader protein) (NendoU) (Non-structural protein 10) (Non-structural protein 2) (Non-structural protein 3) (Non-structural protein 4) (Non-structural protein 6) (Non-structural …	SARS coronavirus A022	ATP-binding;Activation of host autophagy by virus;Decay of host mRNAs by virus;Endonuclease;Eukaryotic host gene expression shutoff by virus;Eukaryotic host translation shutoff by virus;Exonuclease;Helicase;Host cytoplasm;Host gene expression shutoff by virus;Host mRNA suppression by virus;Host membrane;Host-virus interaction;Hydrolase;Inhibition of host ISG15 by virus;Inhibition of host NF-kappa…	induction by virus of catabolism of host mRNA [GO:0039595]; induction by virus of host autophagy [GO:0039520]; methylation [GO:0032259]; modulation by virus of host protein ubiquitination [GO:0039648]; suppression by virus of host ISG15 activity [GO:0039579]; suppression by virus of host NF-kappaB transcription factor activity [GO:0039644]; suppression by virus of host type I interferon-mediated …	endoplasmic reticulum-Golgi intermediate compartment [GO:0005793]; host cell endoplasmic reticulum-Golgi intermediate compartment [GO:0044172]; host cell membrane [GO:0033644]; host cell perinuclear region of cytoplasm [GO:0044220]; integral component of membrane [GO:0016021]	ATP binding [GO:0005524]; cysteine-type endopeptidase activity [GO:0004197]; DNA helicase activity [GO:0003678]; endonuclease activity [GO:0004519]; exoribonuclease activity [GO:0004532]; G-quadruplex RNA binding [GO:0002151]; methyltransferase activity [GO:0008168]; RNA-directed 5'-3' RNA polymerase activity [GO:0003968]; RNA helicase activity [GO:0003724]; single-stranded RNA binding [GO:000372…						FUNCTION: Forms a hexadecamer with nsp7 (8 subunits of each) that may participate in viral replication by acting as a primase. Alternatively, may synthesize substantially longer products than oligonucleotide primers. {ECO:0000256|ARBA:ARBA00002182}.; FUNCTION: Forms a hexadecamer with nsp8 (8 subunits of each) that may participate in viral replication by acting as a primase. Alternatively, may sy…								Orthornavirae	376	285	68	44	8	4	0	0	1	6	4	7	0	0	0	0	0	0	0	0	0	0	0	0	0	0	1	0
U3D906	U3D906	E3 ubiquitin-protein ligase (EC 2.3.2.27)	Callithrix jacchus (White-tufted-ear marmoset)	Cytoplasm;Ligase;Metal-binding;Notch signaling pathway;Repeat;Transferase;Zinc;Zinc-finger	Notch signaling pathway [GO:0007219]	cytoplasm [GO:0005737]	ligase activity [GO:0016874]; ubiquitin protein ligase activity [GO:0061630]; zinc ion binding [GO:0008270]			PATHWAY: Protein modification; protein ubiquitination. {ECO:0000256|ARBA:ARBA00004906, ECO:0000256|RuleBase:RU367105}.	CATALYTIC ACTIVITY: Reaction=S-ubiquitinyl-[E2 ubiquitin-conjugating enzyme]-L-cysteine + [acceptor protein]-L-lysine = [E2 ubiquitin-conjugating enzyme]-L-cysteine + N(6)-ubiquitinyl-[acceptor protein]-L-lysine.; EC=2.3.2.27; Evidence={ECO:0000256|ARBA:ARBA00000900, ECO:0000256|RuleBase:RU367105};										Metazoa	2	45	3	290	7	433	0	0	0	0	0	0	0	0	0	0	1	0	0	0	0	0	0	0	0	0	0	0
Q1EFN4	Q1EFN4	2'-O-methyltransferase (EC 2.7.7.48) (EC 3.4.19.12) (EC 3.4.22.69) (EC 3.6.4.12) (EC 3.6.4.13) (3C-like proteinase) (Growth factor-like peptide) (Guanine-N7 methyltransferase) (Helicase) (Host translation inhibitor nsp1) (Leader protein) (NendoU) (Non-structural protein 10) (Non-structural protein 2) (Non-structural protein 3) (Non-structural protein 4) (Non-structural protein 6) (Non-structural …	SARS coronavirus BJ202	ATP-binding;Activation of host autophagy by virus;Decay of host mRNAs by virus;Endonuclease;Eukaryotic host gene expression shutoff by virus;Eukaryotic host translation shutoff by virus;Exonuclease;Helicase;Host cytoplasm;Host gene expression shutoff by virus;Host mRNA suppression by virus;Host membrane;Host-virus interaction;Hydrolase;Inhibition of host ISG15 by virus;Inhibition of host NF-kappa…	induction by virus of catabolism of host mRNA [GO:0039595]; induction by virus of host autophagy [GO:0039520]; methylation [GO:0032259]; modulation by virus of host protein ubiquitination [GO:0039648]; suppression by virus of host ISG15 activity [GO:0039579]; suppression by virus of host NF-kappaB transcription factor activity [GO:0039644]; suppression by virus of host type I interferon-mediated …	endoplasmic reticulum-Golgi intermediate compartment [GO:0005793]; host cell endoplasmic reticulum-Golgi intermediate compartment [GO:0044172]; host cell membrane [GO:0033644]; host cell perinuclear region of cytoplasm [GO:0044220]; integral component of membrane [GO:0016021]	ATP binding [GO:0005524]; cysteine-type endopeptidase activity [GO:0004197]; DNA helicase activity [GO:0003678]; endonuclease activity [GO:0004519]; exoribonuclease activity [GO:0004532]; G-quadruplex RNA binding [GO:0002151]; methyltransferase activity [GO:0008168]; RNA-directed 5'-3' RNA polymerase activity [GO:0003968]; RNA helicase activity [GO:0003724]; single-stranded RNA binding [GO:000372…						FUNCTION: Forms a hexadecamer with nsp7 (8 subunits of each) that may participate in viral replication by acting as a primase. Alternatively, may synthesize substantially longer products than oligonucleotide primers. {ECO:0000256|ARBA:ARBA00002182}.; FUNCTION: Forms a hexadecamer with nsp8 (8 subunits of each) that may participate in viral replication by acting as a primase. Alternatively, may sy…								Orthornavirae	375	330	29	22	0	0	0	0	0	1	4	2	0	0	0	0	0	0	0	0	0	0	0	0	0	0	1	2
G0AIG5	G0AIG5	Peptidase, family M14	Collimonas fungivorans (strain Ter331)	Reference proteome			metallocarboxypeptidase activity [GO:0004181]; zinc ion binding [GO:0008270]															0	0	0	0	0	0	0	1	13	737	0	0	0	1	0	0	0	0	0	0	0	0	1	1	0	0	0	0
Q66724	Q66724	Protease (Retropepsin) (Fragment)	Equine infectious anemia virus	Aspartyl protease;Hydrolase;Nucleotidyltransferase;Protease;RNA-directed DNA polymerase;Transferase			aspartic-type endopeptidase activity [GO:0004190]; RNA-directed DNA polymerase activity [GO:0003964]														Pararnavirae	77	50	116	47	272	132	0	6	1	36	0	1	0	0	0	0	0	0	0	0	0	0	0	0	0	0	0	0
C5CNS9	C5CNS9	Peptide methionine sulfoxide reductase MsrB (EC 1.8.4.12) (Peptide-methionine (R)-S-oxide reductase)	Variovorax paradoxus (strain S110)	Metal-binding;Oxidoreductase;Zinc	protein repair [GO:0030091]; response to oxidative stress [GO:0006979]		peptide-methionine (R)-S-oxide reductase activity [GO:0033743]; zinc ion binding [GO:0008270]	METAL 53; /note="Zinc"; /evidence="ECO:0000255|PROSITE-ProRule:PRU01126"; METAL 56; /note="Zinc"; /evidence="ECO:0000255|PROSITE-ProRule:PRU01126"; METAL 102; /note="Zinc"; /evidence="ECO:0000255|PROSITE-ProRule:PRU01126"; METAL 105; /note="Zinc"; /evidence="ECO:0000255|PROSITE-ProRule:PRU01126"			CATALYTIC ACTIVITY: Reaction=[thioredoxin]-disulfide + H2O + L-methionyl-[protein] = [thioredoxin]-dithiol + L-methionyl-(R)-S-oxide-[protein]; Xref=Rhea:RHEA:24164, Rhea:RHEA-COMP:10698, Rhea:RHEA-COMP:10700, Rhea:RHEA-COMP:12313, Rhea:RHEA-COMP:12314, ChEBI:CHEBI:15377, ChEBI:CHEBI:16044, ChEBI:CHEBI:29950, ChEBI:CHEBI:45764, ChEBI:CHEBI:50058; EC=1.8.4.12; Evidence={ECO:0000255|HAMAP-Rule:MF_0…			ACT_SITE 125; /note="Nucleophile"; /evidence="ECO:0000255|PROSITE-ProRule:PRU01126"				COFACTOR: Name=Zn(2+); Xref=ChEBI:CHEBI:29105; Evidence={ECO:0000255|HAMAP-Rule:MF_01400}; Note=Binds 1 zinc ion per subunit. The zinc ion is important for the structural integrity of the protein. {ECO:0000255|HAMAP-Rule:MF_01400};				0	0	2	0	143	245	0	0	3	342	0	0	0	0	0	0	0	0	0	0	0	0	0	1	0	0	0	0
E6V9A5	E6V9A5	Glutamate--tRNA ligase (EC 6.1.1.17) (Glutamyl-tRNA synthetase) (GluRS)	Variovorax paradoxus (strain EPS)	ATP-binding;Aminoacyl-tRNA synthetase;Cytoplasm;Ligase;Nucleotide-binding;Protein biosynthesis	glutamyl-tRNA aminoacylation [GO:0006424]	cytoplasm [GO:0005737]	ATP binding [GO:0005524]; glutamate-tRNA ligase activity [GO:0004818]; tRNA binding [GO:0000049]; zinc ion binding [GO:0008270]				CATALYTIC ACTIVITY: Reaction=ATP + L-glutamate + tRNA(Glu) = AMP + diphosphate + L-glutamyl-tRNA(Glu); Xref=Rhea:RHEA:23540, Rhea:RHEA-COMP:9663, Rhea:RHEA-COMP:9680, ChEBI:CHEBI:29985, ChEBI:CHEBI:30616, ChEBI:CHEBI:33019, ChEBI:CHEBI:78442, ChEBI:CHEBI:78520, ChEBI:CHEBI:456215; EC=6.1.1.17; Evidence={ECO:0000256|ARBA:ARBA00001818, ECO:0000256|HAMAP-Rule:MF_00022};		FUNCTION: Catalyzes the attachment of glutamate to tRNA(Glu) in a two-step reaction: glutamate is first activated by ATP to form Glu-AMP and then transferred to the acceptor end of tRNA(Glu). {ECO:0000256|HAMAP-Rule:MF_00022}.			BINDING 246; /note="ATP"; /evidence="ECO:0000256|HAMAP-Rule:MF_00022"						10	3	2	0	295	421	0	0	0	1	3	0	0	1	0	0	1	0	0	0	0	0	0	1	1	0	0	1
X0K1F5	X0K1F5	Fungal_trans domain-containing protein	Fusarium odoratissimum NRRL 54006	Metal-binding;Nucleus;Zinc	transcription, DNA-templated [GO:0006351]	nucleus [GO:0005634]	DNA binding [GO:0003677]; DNA-binding transcription factor activity, RNA polymerase II-specific [GO:0000981]; zinc ion binding [GO:0008270]														Fungi	513	0	0	0	210	0	0	0	0	0	0	0	0	0	0	0	0	0	0	0	0	0	0	2	0	0	0	0
F1W3Z2	F1W3Z2	Putative glutathione-independent formaldehyde dehydrogenase	Oxalobacteraceae bacterium IMCC9480	Reference proteome																		0	0	1	0	39	679	0	0	0	0	0	0	0	0	0	0	0	0	0	0	0	0	0	0	0	0	0	0
G8JRM8	G8JRM8	Epoxide hydrolase (EC 3.3.2.10)	Eremothecium cymbalariae (strain CBS 270.75 / DBVPG 7215 / KCTC 17166 / NRRL Y-17582) (Yeast)	Hydrolase;Metal-binding;Metalloprotease;Protease;Reference proteome;Zinc		cytoplasm [GO:0005737]	epoxide hydrolase activity [GO:0004301]; metallopeptidase activity [GO:0008237]; zinc ion binding [GO:0008270]				CATALYTIC ACTIVITY: Reaction=an epoxide + H2O = an ethanediol; Xref=Rhea:RHEA:19037, ChEBI:CHEBI:15377, ChEBI:CHEBI:32955, ChEBI:CHEBI:140594; EC=3.3.2.10; Evidence={ECO:0000256|ARBA:ARBA00001268};		FUNCTION: Aminopeptidase that preferentially cleaves di- and tripeptides. Also has low epoxide hydrolase activity (in vitro). Can hydrolyze the epoxide leukotriene LTA(4) but it forms preferentially 5,6-dihydroxy-7,9,11,14-eicosatetraenoic acid rather than the cytokine leukotriene B(4) as the product compared to the homologous mammalian enzyme (in vitro). {ECO:0000256|ARBA:ARBA00002142}.					COFACTOR: Name=Zn(2+); Xref=ChEBI:CHEBI:29105; Evidence={ECO:0000256|ARBA:ARBA00001947};			Fungi	46	0	148	0	343	0	3	0	14	164	2	0	0	0	3	0	0	0	0	0	0	0	0	0	2	0	1	1
E2E2G4	E2E2G4	Exoribonuclease H (EC 2.7.7.49) (EC 3.1.13.2) (EC 3.1.26.13) (Integrase) (Pol polyprotein) (Protease) (Retropepsin) (Reverse transcriptase/ribonuclease H) (Fragment)	Equine infectious anemia virus	Aspartyl protease;Coiled coil;DNA integration;DNA recombination;DNA-binding;Endonuclease;Hydrolase;Metal-binding;Multifunctional enzyme;Nuclease;Nucleotidyltransferase;Protease;RNA-directed DNA polymerase;Transferase;Viral genome integration;Virus entry into host cell;Zinc;Zinc-finger	DNA integration [GO:0015074]; DNA recombination [GO:0006310]; establishment of integrated proviral latency [GO:0075713]; viral entry into host cell [GO:0046718]; viral genome integration into host DNA [GO:0044826]		aspartic-type endopeptidase activity [GO:0004190]; DNA binding [GO:0003677]; exoribonuclease H activity [GO:0004533]; RNA-directed DNA polymerase activity [GO:0003964]; RNA-DNA hybrid ribonuclease activity [GO:0004523]; zinc ion binding [GO:0008270]				CATALYTIC ACTIVITY: Reaction=3'-end directed exonucleolytic cleavage of viral RNA-DNA hybrid.; EC=3.1.13.2; Evidence={ECO:0000256|ARBA:ARBA00000379}; CATALYTIC ACTIVITY: Reaction=Endohydrolysis of RNA in RNA/DNA hybrids. Three different cleavage modes: 1. sequence-specific internal cleavage of RNA. Human immunodeficiency virus type 1 and Moloney murine leukemia virus enzymes prefer to cleave the …	DNA_BIND 1084..1132; /note="Integrase-type"; /evidence="ECO:0000256|PROSITE-ProRule:PRU00506"	FUNCTION: During replicative cycle of retroviruses, the reverse-transcribed viral DNA is integrated into the host chromosome by the viral integrase enzyme. RNase H activity is associated with the reverse transcriptase. {ECO:0000256|ARBA:ARBA00023429}.								Pararnavirae	4	5	110	68	327	175	0	3	0	11	0	0	0	0	0	0	0	0	0	0	0	0	0	0	0	0	0	0
D2E1G0	D2E1G0	2'-O-methyltransferase (EC 2.7.7.48) (EC 3.4.19.12) (EC 3.4.22.69) (EC 3.6.4.12) (EC 3.6.4.13) (3C-like proteinase) (Growth factor-like peptide) (Guanine-N7 methyltransferase) (Helicase) (Host translation inhibitor nsp1) (Leader protein) (NendoU) (Non-structural protein 10) (Non-structural protein 2) (Non-structural protein 3) (Non-structural protein 4) (Non-structural protein 6) (Non-structural …	SARS coronavirus ExoN1	ATP-binding;Activation of host autophagy by virus;Decay of host mRNAs by virus;Endonuclease;Eukaryotic host gene expression shutoff by virus;Eukaryotic host translation shutoff by virus;Exonuclease;Helicase;Host cytoplasm;Host gene expression shutoff by virus;Host mRNA suppression by virus;Host membrane;Host-virus interaction;Hydrolase;Inhibition of host ISG15 by virus;Inhibition of host NF-kappa…	induction by virus of catabolism of host mRNA [GO:0039595]; induction by virus of host autophagy [GO:0039520]; methylation [GO:0032259]; modulation by virus of host protein ubiquitination [GO:0039648]; suppression by virus of host ISG15 activity [GO:0039579]; suppression by virus of host NF-kappaB transcription factor activity [GO:0039644]; suppression by virus of host type I interferon-mediated …	endoplasmic reticulum-Golgi intermediate compartment [GO:0005793]; host cell endoplasmic reticulum-Golgi intermediate compartment [GO:0044172]; host cell membrane [GO:0033644]; host cell perinuclear region of cytoplasm [GO:0044220]; integral component of membrane [GO:0016021]	ATP binding [GO:0005524]; cysteine-type endopeptidase activity [GO:0004197]; DNA helicase activity [GO:0003678]; endonuclease activity [GO:0004519]; exoribonuclease activity [GO:0004532]; G-quadruplex RNA binding [GO:0002151]; methyltransferase activity [GO:0008168]; RNA-directed 5'-3' RNA polymerase activity [GO:0003968]; RNA helicase activity [GO:0003724]; single-stranded RNA binding [GO:000372…						FUNCTION: Forms a hexadecamer with nsp7 (8 subunits of each) that may participate in viral replication by acting as a primase. Alternatively, may synthesize substantially longer products than oligonucleotide primers. {ECO:0000256|ARBA:ARBA00002182}.; FUNCTION: Forms a hexadecamer with nsp8 (8 subunits of each) that may participate in viral replication by acting as a primase. Alternatively, may sy…								Orthornavirae	420	231	12	5	0	0	0	4	0	3	4	1	0	0	0	0	0	0	0	0	0	0	0	0	0	0	4	0
V8IJQ0	V8IJQ0	Peptidase M26	Streptococcus pseudopneumoniae 5247	Cell wall;Coiled coil;Hydrolase;Membrane;Metalloprotease;Peptidoglycan-anchor;Protease;Secreted;Signal;Transmembrane;Transmembrane helix;Zinc		cell wall [GO:0005618]; extracellular region [GO:0005576]; integral component of membrane [GO:0016021]	metalloendopeptidase activity [GO:0004222]; zinc ion binding [GO:0008270]											COFACTOR: Name=Zn(2+); Xref=ChEBI:CHEBI:29105; Evidence={ECO:0000256|ARBA:ARBA00001947};				0	0	0	0	0	0	38	710	0	0	0	0	3	118	0	0	0	0	0	0	0	0	0	0	0	0	1	0
J3CIX5	J3CIX5	Glutamate--tRNA ligase (EC 6.1.1.17) (Glutamyl-tRNA synthetase) (GluRS)	Variovorax sp. CF313	ATP-binding;Aminoacyl-tRNA synthetase;Cytoplasm;Ligase;Nucleotide-binding;Protein biosynthesis	glutamyl-tRNA aminoacylation [GO:0006424]	cytoplasm [GO:0005737]	ATP binding [GO:0005524]; glutamate-tRNA ligase activity [GO:0004818]; tRNA binding [GO:0000049]; zinc ion binding [GO:0008270]				CATALYTIC ACTIVITY: Reaction=ATP + L-glutamate + tRNA(Glu) = AMP + diphosphate + L-glutamyl-tRNA(Glu); Xref=Rhea:RHEA:23540, Rhea:RHEA-COMP:9663, Rhea:RHEA-COMP:9680, ChEBI:CHEBI:29985, ChEBI:CHEBI:30616, ChEBI:CHEBI:33019, ChEBI:CHEBI:78442, ChEBI:CHEBI:78520, ChEBI:CHEBI:456215; EC=6.1.1.17; Evidence={ECO:0000256|ARBA:ARBA00001818, ECO:0000256|HAMAP-Rule:MF_00022};		FUNCTION: Catalyzes the attachment of glutamate to tRNA(Glu) in a two-step reaction: glutamate is first activated by ATP to form Glu-AMP and then transferred to the acceptor end of tRNA(Glu). {ECO:0000256|HAMAP-Rule:MF_00022}.			BINDING 246; /note="ATP"; /evidence="ECO:0000256|HAMAP-Rule:MF_00022"						0	0	1	1	415	231	0	0	0	0	0	0	0	0	0	0	0	0	0	0	0	0	0	0	0	0	0	0
K7IMV9	K7IMV9	Deleted.																				0	0	0	0	645	0	0	0	0	0	0	0	0	0	0	0	0	0	0	0	0	0	0	0	0	0	0	0
P0C6X2	P0C6X2	Replicase polyprotein 1ab (pp1ab) (ORF1ab polyprotein) [Cleaved into: Host translation inhibitor nsp1 (nsp1) (p28); Non-structural protein 2 (nsp2) (p65); Papain-like proteinase (PL-PRO) (EC 3.4.19.12) (EC 3.4.22.69) (Non-structural protein 3) (nsp3) (p210); Non-structural protein 4 (nsp4) (Peptide HD2) (p44); 3C-like proteinase (3CL-PRO) (3CLp) (EC 3.4.22.-) (M-PRO) (nsp5) (p27); Non-structural …	Human coronavirus HKU1 (isolate N1) (HCoV-HKU1)	ATP-binding;Activation of host autophagy by virus;Decay of host mRNAs by virus;Endonuclease;Eukaryotic host gene expression shutoff by virus;Eukaryotic host translation shutoff by virus;Exonuclease;Helicase;Host cytoplasm;Host gene expression shutoff by virus;Host mRNA suppression by virus;Host membrane;Host-virus interaction;Hydrolase;Inhibition of host ISG15 by virus;Inhibition of host NF-kappa…	induction by virus of catabolism of host mRNA [GO:0039595]; induction by virus of host autophagy [GO:0039520]; methylation [GO:0032259]; modulation by virus of host protein ubiquitination [GO:0039648]; suppression by virus of host ISG15 activity [GO:0039579]; suppression by virus of host NF-kappaB transcription factor activity [GO:0039644]; suppression by virus of host type I interferon-mediated …	host cell endoplasmic reticulum-Golgi intermediate compartment [GO:0044172]; host cell membrane [GO:0033644]; host cell perinuclear region of cytoplasm [GO:0044220]; integral component of membrane [GO:0016021]	ATP binding [GO:0005524]; cysteine-type endopeptidase activity [GO:0004197]; DNA helicase activity [GO:0003678]; endonuclease activity [GO:0004519]; exoribonuclease activity [GO:0004532]; methyltransferase activity [GO:0008168]; RNA-directed 5'-3' RNA polymerase activity [GO:0003968]; RNA helicase activity [GO:0003724]; single-stranded RNA binding [GO:0003727]; thiol-dependent deubiquitinase [GO:…	METAL 4394; /note="Zinc 1"; /evidence="ECO:0000255|PROSITE-ProRule:PRU01297"; METAL 4397; /note="Zinc 1"; /evidence="ECO:0000255|PROSITE-ProRule:PRU01297"; METAL 4403; /note="Zinc 1"; /evidence="ECO:0000255|PROSITE-ProRule:PRU01297"; METAL 4410; /note="Zinc 1"; /evidence="ECO:0000255|PROSITE-ProRule:PRU01297"; METAL 4436; /note="Zinc 2"; /evidence="ECO:0000255|PROSITE-ProRule:PRU01297"; METAL 443…	NP_BIND 5666..5673; /note="ATP"; /evidence="ECO:0000250"		CATALYTIC ACTIVITY: Reaction=a ribonucleoside 5'-triphosphate + RNA(n) = diphosphate + RNA(n+1); Xref=Rhea:RHEA:21248, Rhea:RHEA-COMP:11128, Rhea:RHEA-COMP:11129, ChEBI:CHEBI:33019, ChEBI:CHEBI:61557, ChEBI:CHEBI:83400; EC=2.7.7.48; CATALYTIC ACTIVITY: Reaction=ATP + H2O = ADP + H(+) + phosphate; Xref=Rhea:RHEA:13065, ChEBI:CHEBI:15377, ChEBI:CHEBI:15378, ChEBI:CHEBI:30616, ChEBI:CHEBI:43474, ChE…		FUNCTION: The replicase polyprotein of coronaviruses is a multifunctional protein: it contains the activities necessary for the transcription of negative stranded RNA, leader RNA, subgenomic mRNAs and progeny virion RNA as well as proteinases responsible for the cleavage of the polyprotein into functional products. {ECO:0000250|UniProtKB:P0C6X7}.; FUNCTION: [Host translation inhibitor nsp1]: Inhi…	ACT_SITE 1161; /note="For PL1-PRO activity"; /evidence="ECO:0000255|PROSITE-ProRule:PRU00444"; ACT_SITE 1312; /note="For PL1-PRO activity"; /evidence="ECO:0000255|PROSITE-ProRule:PRU00444"; ACT_SITE 1757; /note="For PL2-PRO activity"; /evidence="ECO:0000255|PROSITE-ProRule:PRU00444"; ACT_SITE 1914; /note="For PL2-PRO activity"; /evidence="ECO:0000255|PROSITE-ProRule:PRU00444"; ACT_SITE 3375; /not…							Orthornavirae	110	504	5	16	0	0	0	0	0	4	2	5	0	0	0	0	0	0	0	0	0	0	0	0	0	0	0	0
P0C6W3	P0C6W3	Replicase polyprotein 1ab (pp1ab) (ORF1ab polyprotein) [Cleaved into: Host translation inhibitor nsp1 (nsp1) (Leader protein); Non-structural protein 2 (nsp2) (p65 homolog); Papain-like proteinase (PL-PRO) (EC 3.4.19.12) (EC 3.4.22.69) (Non-structural protein 3) (nsp3); Non-structural protein 4 (nsp4); 3C-like proteinase (3CL-PRO) (3CLp) (EC 3.4.22.-) (nsp5); Non-structural protein 6 (nsp6); Non-…	Bat coronavirus HKU4 (BtCoV) (BtCoV/HKU4/2004)	3D-structure;ATP-binding;Activation of host autophagy by virus;Decay of host mRNAs by virus;Endonuclease;Eukaryotic host gene expression shutoff by virus;Eukaryotic host translation shutoff by virus;Exonuclease;Helicase;Host cytoplasm;Host gene expression shutoff by virus;Host mRNA suppression by virus;Host membrane;Host-virus interaction;Hydrolase;Inhibition of host ISG15 by virus;Inhibition of …	induction by virus of catabolism of host mRNA [GO:0039595]; induction by virus of host autophagy [GO:0039520]; methylation [GO:0032259]; modulation by virus of host protein ubiquitination [GO:0039648]; suppression by virus of host ISG15 activity [GO:0039579]; suppression by virus of host NF-kappaB transcription factor activity [GO:0039644]; suppression by virus of host type I interferon-mediated …	host cell endoplasmic reticulum-Golgi intermediate compartment [GO:0044172]; host cell membrane [GO:0033644]; host cell perinuclear region of cytoplasm [GO:0044220]; integral component of membrane [GO:0016021]	ATP binding [GO:0005524]; cysteine-type endopeptidase activity [GO:0004197]; DNA helicase activity [GO:0003678]; endonuclease activity [GO:0004519]; exoribonuclease activity [GO:0004532]; G-quadruplex RNA binding [GO:0002151]; methyltransferase activity [GO:0008168]; RNA-directed 5'-3' RNA polymerase activity [GO:0003968]; RNA helicase activity [GO:0003724]; single-stranded RNA binding [GO:000372…	METAL 4355; /note="Zinc 1"; /evidence="ECO:0000255|PROSITE-ProRule:PRU01297"; METAL 4358; /note="Zinc 1"; /evidence="ECO:0000255|PROSITE-ProRule:PRU01297"; METAL 4364; /note="Zinc 1"; /evidence="ECO:0000255|PROSITE-ProRule:PRU01297"; METAL 4371; /note="Zinc 1"; /evidence="ECO:0000255|PROSITE-ProRule:PRU01297"; METAL 4397; /note="Zinc 2"; /evidence="ECO:0000255|PROSITE-ProRule:PRU01297"; METAL 440…	NP_BIND 5636..5643; /note="ATP"; /evidence="ECO:0000250"		CATALYTIC ACTIVITY: Reaction=a ribonucleoside 5'-triphosphate + RNA(n) = diphosphate + RNA(n+1); Xref=Rhea:RHEA:21248, Rhea:RHEA-COMP:11128, Rhea:RHEA-COMP:11129, ChEBI:CHEBI:33019, ChEBI:CHEBI:61557, ChEBI:CHEBI:83400; EC=2.7.7.48; Evidence={ECO:0000255|PROSITE-ProRule:PRU00539}; CATALYTIC ACTIVITY: Reaction=ATP + H2O = ADP + H(+) + phosphate; Xref=Rhea:RHEA:13065, ChEBI:CHEBI:15377, ChEBI:CHEBI…		FUNCTION: The replicase polyprotein of coronaviruses is a multifunctional protein: it contains the activities necessary for the transcription of negative stranded RNA, leader RNA, subgenomic mRNAs and progeny virion RNA as well as proteinases responsible for the cleavage of the polyprotein into functional products. {ECO:0000250|UniProtKB:P0C6X7}.; FUNCTION: [Host translation inhibitor nsp1]: Inhi…	ACT_SITE 1634; /note="For PL-PRO activity"; /evidence="ECO:0000255|PROSITE-ProRule:PRU00444"; ACT_SITE 1800; /note="For PL-PRO activity"; /evidence="ECO:0000255|PROSITE-ProRule:PRU00444"; ACT_SITE 3332; /note="For 3CL-PRO activity"; /evidence="ECO:0000255|PROSITE-ProRule:PRU00772"; ACT_SITE 3439; /note="For 3CL-PRO activity"; /evidence="ECO:0000255|PROSITE-ProRule:PRU00772"; ACT_SITE 5181; /evide…							Orthornavirae	153	317	42	106	4	1	0	0	0	7	2	1	0	0	0	0	0	0	0	0	0	0	0	0	0	0	0	0
J7Q7K6	J7Q7K6	Dehydrogenase (Starvation sensing protein) (EC 1.1.1.-) (Starvation-sensing protein RspB) (Zn-dependent oxidoreductase)	Escherichia coli	Metal-binding;Oxidoreductase;Zinc			oxidoreductase activity [GO:0016491]; zinc ion binding [GO:0008270]											COFACTOR: Name=Zn(2+); Xref=ChEBI:CHEBI:29105; Evidence={ECO:0000256|RuleBase:RU361277};				0	1	281	323	0	0	0	0	0	0	0	0	0	0	0	0	0	0	0	0	0	0	0	1	0	0	0	0
E6UUL5	E6UUL5	RNA polymerase-binding transcription factor DksA	Variovorax paradoxus (strain EPS)	Cytoplasm;Metal-binding;Zinc;Zinc-finger	regulation of gene expression [GO:0010468]	cytoplasm [GO:0005737]	zinc ion binding [GO:0008270]						FUNCTION: Transcription factor that acts by binding directly to the RNA polymerase (RNAP). Required for negative regulation of rRNA expression and positive regulation of several amino acid biosynthesis promoters. {ECO:0000256|HAMAP-Rule:MF_00926}.									1	3	0	0	0	0	0	0	23	560	0	0	0	0	0	0	0	0	0	0	0	0	0	0	1	0	0	0
Q4N4M5	Q4N4M5	RING-type domain-containing protein	Theileria parva (East coast fever infection agent)	Membrane;Metal-binding;Reference proteome;Transmembrane;Transmembrane helix;Zinc;Zinc-finger		integral component of membrane [GO:0016021]	zinc ion binding [GO:0008270]															19	0	60	0	225	0	9	232	3	40	0	0	0	0	0	0	0	0	0	0	2	1	0	0	0	0	2	0
C9VD04	A0A7U8KBM4	ATP-dependent metalloprotease FtsH	Brucella neotomae 5K33	Hydrolase;Metalloprotease;Protease																		0	0	584	0	0	0	0	0	0	0	0	0	0	0	0	0	0	0	0	0	0	0	0	1	0	0	0	0
D2E2K8	D2E2K8	2'-O-methyltransferase (EC 2.7.7.48) (EC 3.4.19.12) (EC 3.4.22.69) (EC 3.6.4.12) (EC 3.6.4.13) (3C-like proteinase) (Growth factor-like peptide) (Guanine-N7 methyltransferase) (Helicase) (Host translation inhibitor nsp1) (Leader protein) (NendoU) (Non-structural protein 10) (Non-structural protein 2) (Non-structural protein 3) (Non-structural protein 4) (Non-structural protein 6) (Non-structural …	SARS coronavirus ExoN1	ATP-binding;Activation of host autophagy by virus;Decay of host mRNAs by virus;Endonuclease;Eukaryotic host gene expression shutoff by virus;Eukaryotic host translation shutoff by virus;Exonuclease;Helicase;Host cytoplasm;Host gene expression shutoff by virus;Host mRNA suppression by virus;Host membrane;Host-virus interaction;Hydrolase;Inhibition of host ISG15 by virus;Inhibition of host NF-kappa…	induction by virus of catabolism of host mRNA [GO:0039595]; induction by virus of host autophagy [GO:0039520]; methylation [GO:0032259]; modulation by virus of host protein ubiquitination [GO:0039648]; suppression by virus of host ISG15 activity [GO:0039579]; suppression by virus of host NF-kappaB transcription factor activity [GO:0039644]; suppression by virus of host type I interferon-mediated …	endoplasmic reticulum-Golgi intermediate compartment [GO:0005793]; host cell endoplasmic reticulum-Golgi intermediate compartment [GO:0044172]; host cell membrane [GO:0033644]; host cell perinuclear region of cytoplasm [GO:0044220]; integral component of membrane [GO:0016021]	ATP binding [GO:0005524]; cysteine-type endopeptidase activity [GO:0004197]; DNA helicase activity [GO:0003678]; endonuclease activity [GO:0004519]; exoribonuclease activity [GO:0004532]; G-quadruplex RNA binding [GO:0002151]; methyltransferase activity [GO:0008168]; RNA-directed 5'-3' RNA polymerase activity [GO:0003968]; RNA helicase activity [GO:0003724]; single-stranded RNA binding [GO:000372…						FUNCTION: Forms a hexadecamer with nsp7 (8 subunits of each) that may participate in viral replication by acting as a primase. Alternatively, may synthesize substantially longer products than oligonucleotide primers. {ECO:0000256|ARBA:ARBA00002182}.; FUNCTION: Forms a hexadecamer with nsp8 (8 subunits of each) that may participate in viral replication by acting as a primase. Alternatively, may sy…								Orthornavirae	461	87	33	12	0	0	0	0	1	4	21	2	0	0	2	0	0	0	0	0	0	0	0	0	0	0	1	0
D2E2F0	D2E2F0	2'-O-methyltransferase (EC 2.7.7.48) (EC 3.4.19.12) (EC 3.4.22.69) (EC 3.6.4.12) (EC 3.6.4.13) (3C-like proteinase) (Growth factor-like peptide) (Guanine-N7 methyltransferase) (Helicase) (Host translation inhibitor nsp1) (Leader protein) (NendoU) (Non-structural protein 10) (Non-structural protein 2) (Non-structural protein 3) (Non-structural protein 4) (Non-structural protein 6) (Non-structural …	SARS coronavirus MA15 ExoN1	ATP-binding;Activation of host autophagy by virus;Decay of host mRNAs by virus;Endonuclease;Eukaryotic host gene expression shutoff by virus;Eukaryotic host translation shutoff by virus;Exonuclease;Helicase;Host cytoplasm;Host gene expression shutoff by virus;Host mRNA suppression by virus;Host membrane;Host-virus interaction;Hydrolase;Inhibition of host ISG15 by virus;Inhibition of host NF-kappa…	induction by virus of catabolism of host mRNA [GO:0039595]; induction by virus of host autophagy [GO:0039520]; methylation [GO:0032259]; modulation by virus of host protein ubiquitination [GO:0039648]; suppression by virus of host ISG15 activity [GO:0039579]; suppression by virus of host NF-kappaB transcription factor activity [GO:0039644]; suppression by virus of host type I interferon-mediated …	endoplasmic reticulum-Golgi intermediate compartment [GO:0005793]; host cell endoplasmic reticulum-Golgi intermediate compartment [GO:0044172]; host cell membrane [GO:0033644]; host cell perinuclear region of cytoplasm [GO:0044220]; integral component of membrane [GO:0016021]	ATP binding [GO:0005524]; cysteine-type endopeptidase activity [GO:0004197]; DNA helicase activity [GO:0003678]; endonuclease activity [GO:0004519]; exoribonuclease activity [GO:0004532]; G-quadruplex RNA binding [GO:0002151]; methyltransferase activity [GO:0008168]; RNA-directed 5'-3' RNA polymerase activity [GO:0003968]; RNA helicase activity [GO:0003724]; single-stranded RNA binding [GO:000372…						FUNCTION: Forms a hexadecamer with nsp7 (8 subunits of each) that may participate in viral replication by acting as a primase. Alternatively, may synthesize substantially longer products than oligonucleotide primers. {ECO:0000256|ARBA:ARBA00002182}.; FUNCTION: Forms a hexadecamer with nsp8 (8 subunits of each) that may participate in viral replication by acting as a primase. Alternatively, may sy…								Orthornavirae	410	124	28	8	0	0	0	0	0	16	7	1	0	0	0	0	0	0	0	0	0	0	0	0	0	0	0	2
A7ZIA4	A7ZIA4	S-(hydroxymethyl)glutathione dehydrogenase (EC 1.1.1.284) (Alcohol dehydrogenase class-3) (EC 1.1.1.1) (Alcohol dehydrogenase class-III) (Glutathione-dependent formaldehyde dehydrogenase) (FALDH) (FDH) (GSH-FDH) (EC 1.1.1.-)	Escherichia coli O139:H28 (strain E24377A / ETEC)	Cytoplasm;Metal-binding;NAD;Oxidoreductase;Zinc	ethanol oxidation [GO:0006069]	cytoplasm [GO:0005737]	alcohol dehydrogenase (NAD+) activity [GO:0004022]; S-(hydroxymethyl)glutathione dehydrogenase NAD activity [GO:0106322]; S-(hydroxymethyl)glutathione dehydrogenase NADP activity [GO:0106321]; zinc ion binding [GO:0008270]	METAL 40; /note="Zinc 1; catalytic"; /evidence="ECO:0000250"; METAL 62; /note="Zinc 1; catalytic"; /evidence="ECO:0000250"; METAL 92; /note="Zinc 2"; /evidence="ECO:0000250"; METAL 95; /note="Zinc 2"; /evidence="ECO:0000250"; METAL 98; /note="Zinc 2"; /evidence="ECO:0000250"; METAL 106; /note="Zinc 2"; /evidence="ECO:0000250"; METAL 169; /note="Zinc 1; catalytic"; /evidence="ECO:0000250"			CATALYTIC ACTIVITY: Reaction=NADP(+) + S-(hydroxymethyl)glutathione = H(+) + NADPH + S-formylglutathione; Xref=Rhea:RHEA:19981, ChEBI:CHEBI:15378, ChEBI:CHEBI:57688, ChEBI:CHEBI:57783, ChEBI:CHEBI:58349, ChEBI:CHEBI:58758; EC=1.1.1.284; CATALYTIC ACTIVITY: Reaction=NAD(+) + S-(hydroxymethyl)glutathione = H(+) + NADH + S-formylglutathione; Xref=Rhea:RHEA:19985, ChEBI:CHEBI:15378, ChEBI:CHEBI:57540…		FUNCTION: Has high formaldehyde dehydrogenase activity in the presence of glutathione and catalyzes the oxidation of normal alcohols in a reaction that is not GSH-dependent. {ECO:0000250}.					COFACTOR: Name=Zn(2+); Xref=ChEBI:CHEBI:29105; Evidence={ECO:0000250}; Note=Binds 2 Zn(2+) ions per subunit. {ECO:0000250};				1	7	0	0	46	39	0	0	1	477	0	0	0	0	0	0	0	0	1	0	0	0	0	11	0	0	0	0
E9KU85	E9KU85	Exoribonuclease H (EC 2.7.7.49) (EC 3.1.13.2) (EC 3.1.26.13) (Integrase) (Pol polyprotein) (Protease) (Retropepsin) (Reverse transcriptase/ribonuclease H) (Fragment)	Equine infectious anemia virus	Aspartyl protease;Coiled coil;DNA integration;DNA recombination;DNA-binding;Endonuclease;Hydrolase;Metal-binding;Multifunctional enzyme;Nuclease;Nucleotidyltransferase;Protease;RNA-directed DNA polymerase;Transferase;Viral genome integration;Virus entry into host cell;Zinc;Zinc-finger	DNA integration [GO:0015074]; DNA recombination [GO:0006310]; establishment of integrated proviral latency [GO:0075713]; viral entry into host cell [GO:0046718]; viral genome integration into host DNA [GO:0044826]		aspartic-type endopeptidase activity [GO:0004190]; DNA binding [GO:0003677]; exoribonuclease H activity [GO:0004533]; RNA-directed DNA polymerase activity [GO:0003964]; RNA-DNA hybrid ribonuclease activity [GO:0004523]; zinc ion binding [GO:0008270]				CATALYTIC ACTIVITY: Reaction=3'-end directed exonucleolytic cleavage of viral RNA-DNA hybrid.; EC=3.1.13.2; Evidence={ECO:0000256|ARBA:ARBA00000379}; CATALYTIC ACTIVITY: Reaction=Endohydrolysis of RNA in RNA/DNA hybrids. Three different cleavage modes: 1. sequence-specific internal cleavage of RNA. Human immunodeficiency virus type 1 and Moloney murine leukemia virus enzymes prefer to cleave the …	DNA_BIND 1084..1132; /note="Integrase-type"; /evidence="ECO:0000256|PROSITE-ProRule:PRU00506"	FUNCTION: During replicative cycle of retroviruses, the reverse-transcribed viral DNA is integrated into the host chromosome by the viral integrase enzyme. RNase H activity is associated with the reverse transcriptase. {ECO:0000256|ARBA:ARBA00023429}.								Pararnavirae	7	6	69	151	91	175	0	21	0	43	0	0	0	0	0	0	0	0	0	0	0	0	0	0	0	0	0	0
U5KNN1	U5KNN1	2'-O-methyltransferase (EC 2.7.7.48) (EC 3.4.19.12) (EC 3.4.22.69) (EC 3.6.4.12) (EC 3.6.4.13) (3C-like proteinase) (Growth factor-like peptide) (Guanine-N7 methyltransferase) (Helicase) (Host translation inhibitor nsp1) (Leader protein) (NendoU) (Non-structural protein 10) (Non-structural protein 2) (Non-structural protein 3) (Non-structural protein 4) (Non-structural protein 6) (Non-structural …	Betacoronavirus Erinaceus/VMC/DEU/2012	ATP-binding;Activation of host autophagy by virus;Decay of host mRNAs by virus;Endonuclease;Eukaryotic host gene expression shutoff by virus;Eukaryotic host translation shutoff by virus;Exonuclease;Helicase;Host cytoplasm;Host gene expression shutoff by virus;Host mRNA suppression by virus;Host membrane;Host-virus interaction;Hydrolase;Inhibition of host ISG15 by virus;Inhibition of host NF-kappa…	induction by virus of catabolism of host mRNA [GO:0039595]; induction by virus of host autophagy [GO:0039520]; methylation [GO:0032259]; modulation by virus of host protein ubiquitination [GO:0039648]; suppression by virus of host ISG15 activity [GO:0039579]; suppression by virus of host NF-kappaB transcription factor activity [GO:0039644]; suppression by virus of host type I interferon-mediated …	endoplasmic reticulum-Golgi intermediate compartment [GO:0005793]; host cell endoplasmic reticulum-Golgi intermediate compartment [GO:0044172]; host cell membrane [GO:0033644]; host cell perinuclear region of cytoplasm [GO:0044220]; integral component of membrane [GO:0016021]	ATP binding [GO:0005524]; cysteine-type endopeptidase activity [GO:0004197]; DNA helicase activity [GO:0003678]; endonuclease activity [GO:0004519]; exoribonuclease activity [GO:0004532]; G-quadruplex RNA binding [GO:0002151]; methyltransferase activity [GO:0008168]; RNA-directed 5'-3' RNA polymerase activity [GO:0003968]; RNA helicase activity [GO:0003724]; single-stranded RNA binding [GO:000372…				CATALYTIC ACTIVITY: Reaction=ATP + H2O = ADP + H(+) + phosphate; Xref=Rhea:RHEA:13065, ChEBI:CHEBI:15377, ChEBI:CHEBI:15378, ChEBI:CHEBI:30616, ChEBI:CHEBI:43474, ChEBI:CHEBI:456216; EC=3.6.4.12; Evidence={ECO:0000256|ARBA:ARBA00001665}; CATALYTIC ACTIVITY: Reaction=ATP + H2O = ADP + H(+) + phosphate; Xref=Rhea:RHEA:13065, ChEBI:CHEBI:15377, ChEBI:CHEBI:15378, ChEBI:CHEBI:30616, ChEBI:CHEBI:43474…		FUNCTION: Cleaves the C-terminus of replicase polyprotein at 11 sites. Recognizes substrates containing the core sequence [ILMVF]-Q-|-[SGACN]. Also able to bind an ADP-ribose-1''-phosphate (ADRP). {ECO:0000256|ARBA:ARBA00002223}.; FUNCTION: Enzyme possessing two different activities: an exoribonuclease activity acting on both ssRNA and dsRNA in a 3' to 5' direction and a N7-guanine methyltransfer…								Orthornavirae	171	329	7	36	0	0	0	4	0	14	4	3	0	0	1	0	0	0	0	0	0	0	0	0	0	0	0	2
E6VB39	E6VB39	ATP-dependent zinc metalloprotease FtsH (EC 3.4.24.-)	Variovorax paradoxus (strain EPS)	ATP-binding;Cell inner membrane;Cell membrane;Hydrolase;Membrane;Metal-binding;Metalloprotease;Nucleotide-binding;Protease;Transmembrane;Transmembrane helix;Zinc	protein catabolic process [GO:0030163]	integral component of membrane [GO:0016021]; plasma membrane [GO:0005886]	ATP binding [GO:0005524]; ATP-dependent peptidase activity [GO:0004176]; metalloendopeptidase activity [GO:0004222]; zinc ion binding [GO:0008270]	METAL 423; /note="Zinc; catalytic"; /evidence="ECO:0000256|HAMAP-Rule:MF_01458"; METAL 427; /note="Zinc; catalytic"; /evidence="ECO:0000256|HAMAP-Rule:MF_01458"; METAL 499; /note="Zinc; catalytic"; /evidence="ECO:0000256|HAMAP-Rule:MF_01458"	NP_BIND 201..208; /note="ATP"; /evidence="ECO:0000256|HAMAP-Rule:MF_01458"				FUNCTION: Acts as a processive, ATP-dependent zinc metallopeptidase for both cytoplasmic and membrane proteins. Plays a role in the quality control of integral membrane proteins. {ECO:0000256|HAMAP-Rule:MF_01458}.	ACT_SITE 424; /evidence="ECO:0000256|HAMAP-Rule:MF_01458"				COFACTOR: Name=Zn(2+); Xref=ChEBI:CHEBI:29105; Evidence={ECO:0000256|ARBA:ARBA00001947}; ; COFACTOR: Name=Zn(2+); Xref=ChEBI:CHEBI:29105; Evidence={ECO:0000256|HAMAP-Rule:MF_01458}; Note=Binds 1 zinc ion per subunit. {ECO:0000256|HAMAP-Rule:MF_01458};				0	0	405	122	4	4	0	0	0	1	0	0	0	0	0	0	0	0	0	0	0	0	0	6	0	0	0	0
J3CXR0	J3CXR0	Theronine dehydrogenase-like Zn-dependent dehydrogenase	Variovorax sp. CF313	Metal-binding;Oxidoreductase;Zinc			oxidoreductase activity [GO:0016491]; zinc ion binding [GO:0008270]											COFACTOR: Name=Zn(2+); Xref=ChEBI:CHEBI:29105; Evidence={ECO:0000256|RuleBase:RU361277};				294	218	0	1	11	4	0	0	1	0	0	0	0	0	0	0	0	0	0	0	0	0	1	1	0	0	0	0
Q0PL22	Q0PL22	3C-like proteinase (EC 2.7.7.48) (EC 3.4.19.12) (EC 3.6.4.12) (EC 3.6.4.13) (Exoribonuclease) (Helicase) (M-PRO) (NendoU) (Non-structural protein 1) (Non-structural protein 10) (Non-structural protein 2) (Non-structural protein 3) (Non-structural protein 4) (Non-structural protein 6) (Non-structural protein 7) (Non-structural protein 8) (Non-structural protein 9) (ORF1ab polyprotein) (PL1-PRO/PL2…	TGEV Miller M60	ATP-binding;Activation of host autophagy by virus;Endonuclease;Exonuclease;Helicase;Host cytoplasm;Host membrane;Host-virus interaction;Hydrolase;Inhibition of host IRF3 by virus;Inhibition of host RLR pathway by virus;Inhibition of host innate immune response by virus;Membrane;Metal-binding;Methyltransferase;Modulation of host ubiquitin pathway by viral deubiquitinase;Modulation of host ubiquiti…	induction by virus of host autophagy [GO:0039520]; methylation [GO:0032259]; modulation by virus of host protein ubiquitination [GO:0039648]; suppression by virus of host IRF3 activity [GO:0039548]; transcription, DNA-templated [GO:0006351]; viral genome replication [GO:0019079]; viral protein processing [GO:0019082]	endoplasmic reticulum-Golgi intermediate compartment [GO:0005793]; host cell endoplasmic reticulum-Golgi intermediate compartment [GO:0044172]; host cell membrane [GO:0033644]; host cell perinuclear region of cytoplasm [GO:0044220]; integral component of membrane [GO:0016021]	ATP binding [GO:0005524]; cysteine-type endopeptidase activity [GO:0004197]; DNA helicase activity [GO:0003678]; endonuclease activity [GO:0004519]; exoribonuclease activity [GO:0004532]; methyltransferase activity [GO:0008168]; RNA binding [GO:0003723]; RNA-directed 5'-3' RNA polymerase activity [GO:0003968]; RNA helicase activity [GO:0003724]; thiol-dependent deubiquitinase [GO:0004843]; zinc i…				CATALYTIC ACTIVITY: Reaction=ATP + H2O = ADP + H(+) + phosphate; Xref=Rhea:RHEA:13065, ChEBI:CHEBI:15377, ChEBI:CHEBI:15378, ChEBI:CHEBI:30616, ChEBI:CHEBI:43474, ChEBI:CHEBI:456216; EC=3.6.4.12; Evidence={ECO:0000256|ARBA:ARBA00001665}; CATALYTIC ACTIVITY: Reaction=ATP + H2O = ADP + H(+) + phosphate; Xref=Rhea:RHEA:13065, ChEBI:CHEBI:15377, ChEBI:CHEBI:15378, ChEBI:CHEBI:30616, ChEBI:CHEBI:43474…		FUNCTION: NendoU is a Mn(2+)-dependent, uridylate-specific enzyme, which leaves 2'-3'-cyclic phosphates 5' to the cleaved bond. {ECO:0000256|ARBA:ARBA00002136}.; FUNCTION: Nsp7-nsp8 hexadecamer may possibly confer processivity to the polymerase, maybe by binding to dsRNA or by producing primers utilized by the latter. {ECO:0000256|ARBA:ARBA00002928}.; FUNCTION: Nsp9 is a ssRNA-binding protein. {E…								Orthornavirae	120	341	10	6	0	0	0	0	0	54	0	8	0	0	1	0	0	0	0	0	0	0	0	0	0	0	0	0
A7ZNR5	A7ZNR5	D-tagatose-1,6-bisphosphate aldolase subunit GatY (TBPA) (TagBP aldolase) (EC 4.1.2.40) (D-tagatose-bisphosphate aldolase class II) (Tagatose-bisphosphate aldolase)	Escherichia coli O139:H28 (strain E24377A / ETEC)	Galactitol metabolism;Lyase;Metal-binding;Zinc	D-tagatose 6-phosphate catabolic process [GO:2001059]; galactitol catabolic process [GO:0019404]		tagatose-bisphosphate aldolase activity [GO:0009025]; zinc ion binding [GO:0008270]	METAL 83; /note="Zinc; catalytic"; /evidence="ECO:0000255|HAMAP-Rule:MF_01294"; METAL 180; /note="Zinc; catalytic"; /evidence="ECO:0000255|HAMAP-Rule:MF_01294"; METAL 208; /note="Zinc; catalytic"; /evidence="ECO:0000255|HAMAP-Rule:MF_01294"		PATHWAY: Carbohydrate metabolism; D-tagatose 6-phosphate degradation; D-glyceraldehyde 3-phosphate and glycerone phosphate from D-tagatose 6-phosphate: step 2/2. {ECO:0000255|HAMAP-Rule:MF_01294}.	CATALYTIC ACTIVITY: Reaction=D-tagatofuranose 1,6-bisphosphate = D-glyceraldehyde 3-phosphate + dihydroxyacetone phosphate; Xref=Rhea:RHEA:22948, ChEBI:CHEBI:57642, ChEBI:CHEBI:58694, ChEBI:CHEBI:59776; EC=4.1.2.40; Evidence={ECO:0000255|HAMAP-Rule:MF_01294};		FUNCTION: Catalytic subunit of the tagatose-1,6-bisphosphate aldolase GatYZ, which catalyzes the reversible aldol condensation of dihydroxyacetone phosphate (DHAP or glycerone-phosphate) with glyceraldehyde 3-phosphate (G3P) to produce tagatose 1,6-bisphosphate (TBP). Requires GatZ subunit for full activity and stability. Is involved in the catabolism of galactitol. {ECO:0000255|HAMAP-Rule:MF_012…	ACT_SITE 82; /note="Proton donor"; /evidence="ECO:0000255|HAMAP-Rule:MF_01294"		BINDING 181; /note="Dihydroxyacetone phosphate; via amide nitrogen"; /evidence="ECO:0000255|HAMAP-Rule:MF_01294"		COFACTOR: Name=Zn(2+); Xref=ChEBI:CHEBI:29105; Evidence={ECO:0000255|HAMAP-Rule:MF_01294}; Note=Binds 1 zinc ion per subunit. {ECO:0000255|HAMAP-Rule:MF_01294};				0	0	57	157	204	102	0	0	0	0	0	0	0	0	0	0	0	0	0	0	0	0	0	2	0	0	0	0
A9WPZ9	A9WPZ9	Alcohol dehydrogenase (NADP+) (EC 1.1.1.2)	Renibacterium salmoninarum (strain ATCC 33209 / DSM 20767 / JCM 11484 / NBRC 15589 / NCIMB 2235)	Metal-binding;Oxidoreductase;Reference proteome;Zinc			alcohol dehydrogenase (NADP+) activity [GO:0008106]; zinc ion binding [GO:0008270]											COFACTOR: Name=Zn(2+); Xref=ChEBI:CHEBI:29105; Evidence={ECO:0000256|ARBA:ARBA00001947, ECO:0000256|RuleBase:RU361277};				0	0	0	0	256	261	0	0	0	0	0	0	0	0	0	0	0	0	0	0	0	0	0	0	0	0	0	0
A9BXA2	A9BXA2	Phosphoribosyl-AMP cyclohydrolase (PRA-CH) (EC 3.5.4.19)	Delftia acidovorans (strain DSM 14801 / SPH-1)	Amino-acid biosynthesis;Cytoplasm;Histidine biosynthesis;Hydrolase;Magnesium;Metal-binding;Reference proteome;Zinc	histidine biosynthetic process [GO:0000105]	cytoplasm [GO:0005737]	magnesium ion binding [GO:0000287]; phosphoribosyl-AMP cyclohydrolase activity [GO:0004635]; zinc ion binding [GO:0008270]	METAL 79; /note="Magnesium"; /evidence="ECO:0000255|HAMAP-Rule:MF_01021"; METAL 80; /note="Zinc; shared with dimeric partner"; /evidence="ECO:0000255|HAMAP-Rule:MF_01021"; METAL 81; /note="Magnesium"; /evidence="ECO:0000255|HAMAP-Rule:MF_01021"; METAL 83; /note="Magnesium"; /evidence="ECO:0000255|HAMAP-Rule:MF_01021"; METAL 100; /note="Zinc; shared with dimeric partner"; /evidence="ECO:0000255|HA…		PATHWAY: Amino-acid biosynthesis; L-histidine biosynthesis; L-histidine from 5-phospho-alpha-D-ribose 1-diphosphate: step 3/9. {ECO:0000255|HAMAP-Rule:MF_01021}.	CATALYTIC ACTIVITY: Reaction=1-(5-phospho-beta-D-ribosyl)-5'-AMP + H2O = 1-(5-phospho-beta-D-ribosyl)-5-[(5-phospho-beta-D-ribosylamino)methylideneamino]imidazole-4-carboxamide; Xref=Rhea:RHEA:20049, ChEBI:CHEBI:15377, ChEBI:CHEBI:58435, ChEBI:CHEBI:59457; EC=3.5.4.19; Evidence={ECO:0000255|HAMAP-Rule:MF_01021};		FUNCTION: Catalyzes the hydrolysis of the adenine ring of phosphoribosyl-AMP. {ECO:0000255|HAMAP-Rule:MF_01021}.					COFACTOR: Name=Mg(2+); Xref=ChEBI:CHEBI:18420; Evidence={ECO:0000255|HAMAP-Rule:MF_01021}; Note=Binds 1 Mg(2+) ion per subunit. {ECO:0000255|HAMAP-Rule:MF_01021}; COFACTOR: Name=Zn(2+); Xref=ChEBI:CHEBI:29105; Evidence={ECO:0000255|HAMAP-Rule:MF_01021}; Note=Binds 1 zinc ion per subunit. {ECO:0000255|HAMAP-Rule:MF_01021};				0	0	0	0	43	475	0	0	0	0	0	0	0	0	0	0	1	0	0	0	0	0	2	9	0	0	0	0
C5CM74	C5CM74	Phosphomethylpyrimidine synthase (EC 4.1.99.17) (Hydroxymethylpyrimidine phosphate synthase) (HMP-P synthase) (HMP-phosphate synthase) (HMPP synthase) (Thiamine biosynthesis protein ThiC)	Variovorax paradoxus (strain S110)	4Fe-4S;Iron;Iron-sulfur;Lyase;Metal-binding;S-adenosyl-L-methionine;Thiamine biosynthesis;Zinc	thiamine biosynthetic process [GO:0009228]; thiamine diphosphate biosynthetic process [GO:0009229]		4 iron, 4 sulfur cluster binding [GO:0051539]; carbon-carbon lyase activity [GO:0016830]; zinc ion binding [GO:0008270]	METAL 427; /note="Zinc"; /evidence="ECO:0000255|HAMAP-Rule:MF_00089"; METAL 491; /note="Zinc"; /evidence="ECO:0000255|HAMAP-Rule:MF_00089"; METAL 571; /note="Iron-sulfur (4Fe-4S-S-AdoMet)"; /evidence="ECO:0000255|HAMAP-Rule:MF_00089"; METAL 574; /note="Iron-sulfur (4Fe-4S-S-AdoMet)"; /evidence="ECO:0000255|HAMAP-Rule:MF_00089"; METAL 579; /note="Iron-sulfur (4Fe-4S-S-AdoMet)"; /evidence="ECO:0000…		PATHWAY: Cofactor biosynthesis; thiamine diphosphate biosynthesis. {ECO:0000255|HAMAP-Rule:MF_00089}.	CATALYTIC ACTIVITY: Reaction=5-amino-1-(5-phospho-beta-D-ribosyl)imidazole + S-adenosyl-L-methionine = 4-amino-2-methyl-5-(phosphooxymethyl)pyrimidine + 5'-deoxyadenosine + CO + formate + 3 H(+) + L-methionine; Xref=Rhea:RHEA:24840, ChEBI:CHEBI:15378, ChEBI:CHEBI:15740, ChEBI:CHEBI:17245, ChEBI:CHEBI:17319, ChEBI:CHEBI:57844, ChEBI:CHEBI:58354, ChEBI:CHEBI:59789, ChEBI:CHEBI:137981; EC=4.1.99.17;…		FUNCTION: Catalyzes the synthesis of the hydroxymethylpyrimidine phosphate (HMP-P) moiety of thiamine from aminoimidazole ribotide (AIR) in a radical S-adenosyl-L-methionine (SAM)-dependent reaction. {ECO:0000255|HAMAP-Rule:MF_00089}.			BINDING 229; /note="Substrate"; /evidence="ECO:0000255|HAMAP-Rule:MF_00089"; BINDING 258; /note="Substrate"; /evidence="ECO:0000255|HAMAP-Rule:MF_00089"; BINDING 287; /note="Substrate"; /evidence="ECO:0000255|HAMAP-Rule:MF_00089"; BINDING 323; /note="Substrate"; /evidence="ECO:0000255|HAMAP-Rule:MF_00089"; BINDING 423; /note="Substrate"; /evidence="ECO:0000255|HAMAP-Rule:MF_00089"; BINDING 450; /…		COFACTOR: Name=[4Fe-4S] cluster; Xref=ChEBI:CHEBI:49883; Evidence={ECO:0000255|HAMAP-Rule:MF_00089}; Note=Binds 1 [4Fe-4S] cluster per subunit. The cluster is coordinated with 3 cysteines and an exchangeable S-adenosyl-L-methionine. {ECO:0000255|HAMAP-Rule:MF_00089};				3	0	0	0	5	0	0	0	14	498	3	0	0	0	0	0	2	0	0	0	0	0	0	12	0	0	0	0
P0C6W4	P0C6W4	Replicase polyprotein 1ab (pp1ab) (ORF1ab polyprotein) [Cleaved into: Host translation inhibitor nsp1 (nsp1) (Leader protein); Non-structural protein 2 (nsp2) (p65 homolog); Papain-like proteinase (PL-PRO) (EC 3.4.19.12) (EC 3.4.22.69) (Non-structural protein 3) (nsp3); Non-structural protein 4 (nsp4); 3C-like proteinase (3CL-PRO) (3CLp) (EC 3.4.22.-) (nsp5); Non-structural protein 6 (nsp6); Non-…	Bat coronavirus HKU5 (BtCoV) (BtCoV/HKU5/2004)	ATP-binding;Activation of host autophagy by virus;Decay of host mRNAs by virus;Endonuclease;Eukaryotic host gene expression shutoff by virus;Eukaryotic host translation shutoff by virus;Exonuclease;Helicase;Host cytoplasm;Host gene expression shutoff by virus;Host mRNA suppression by virus;Host membrane;Host-virus interaction;Hydrolase;Inhibition of host ISG15 by virus;Inhibition of host NF-kappa…	induction by virus of catabolism of host mRNA [GO:0039595]; induction by virus of host autophagy [GO:0039520]; methylation [GO:0032259]; modulation by virus of host protein ubiquitination [GO:0039648]; suppression by virus of host ISG15 activity [GO:0039579]; suppression by virus of host NF-kappaB transcription factor activity [GO:0039644]; suppression by virus of host type I interferon-mediated …	host cell endoplasmic reticulum-Golgi intermediate compartment [GO:0044172]; host cell membrane [GO:0033644]; host cell perinuclear region of cytoplasm [GO:0044220]; integral component of membrane [GO:0016021]	ATP binding [GO:0005524]; cysteine-type endopeptidase activity [GO:0004197]; DNA helicase activity [GO:0003678]; endonuclease activity [GO:0004519]; exoribonuclease activity [GO:0004532]; G-quadruplex RNA binding [GO:0002151]; methyltransferase activity [GO:0008168]; RNA-directed 5'-3' RNA polymerase activity [GO:0003968]; RNA helicase activity [GO:0003724]; single-stranded RNA binding [GO:000372…	METAL 4402; /note="Zinc 1"; /evidence="ECO:0000255|PROSITE-ProRule:PRU01297"; METAL 4405; /note="Zinc 1"; /evidence="ECO:0000255|PROSITE-ProRule:PRU01297"; METAL 4411; /note="Zinc 1"; /evidence="ECO:0000255|PROSITE-ProRule:PRU01297"; METAL 4418; /note="Zinc 1"; /evidence="ECO:0000255|PROSITE-ProRule:PRU01297"; METAL 4444; /note="Zinc 2"; /evidence="ECO:0000255|PROSITE-ProRule:PRU01297"; METAL 444…	NP_BIND 5683..5690; /note="ATP"; /evidence="ECO:0000250"		CATALYTIC ACTIVITY: Reaction=a ribonucleoside 5'-triphosphate + RNA(n) = diphosphate + RNA(n+1); Xref=Rhea:RHEA:21248, Rhea:RHEA-COMP:11128, Rhea:RHEA-COMP:11129, ChEBI:CHEBI:33019, ChEBI:CHEBI:61557, ChEBI:CHEBI:83400; EC=2.7.7.48; Evidence={ECO:0000255|PROSITE-ProRule:PRU00539}; CATALYTIC ACTIVITY: Reaction=ATP + H2O = ADP + H(+) + phosphate; Xref=Rhea:RHEA:13065, ChEBI:CHEBI:15377, ChEBI:CHEBI…		FUNCTION: The replicase polyprotein of coronaviruses is a multifunctional protein: it contains the activities necessary for the transcription of negative stranded RNA, leader RNA, subgenomic mRNAs and progeny virion RNA as well as proteinases responsible for the cleavage of the polyprotein into functional products. {ECO:0000250|UniProtKB:P0C6X7}.; FUNCTION: [Host translation inhibitor nsp1]: Inhi…	ACT_SITE 1668; /note="For PL-PRO activity"; /evidence="ECO:0000255|PROSITE-ProRule:PRU00444"; ACT_SITE 1838; /note="For PL-PRO activity"; /evidence="ECO:0000255|PROSITE-ProRule:PRU00444"; ACT_SITE 3379; /note="For 3CL-PRO activity"; /evidence="ECO:0000255|PROSITE-ProRule:PRU00772"; ACT_SITE 3486; /note="For 3CL-PRO activity"; /evidence="ECO:0000255|PROSITE-ProRule:PRU00772"; ACT_SITE 5228; /evide…							Orthornavirae	232	265	4	7	0	0	0	0	0	1	2	2	0	0	0	1	0	0	0	0	0	0	0	0	0	0	0	0
P0C6W7	P0C6W7	Replicase polyprotein 1ab (pp1ab) (ORF1ab polyprotein) [Cleaved into: Host translation inhibitor nsp1 (nsp1) (p28); Non-structural protein 2 (nsp2) (p65); Papain-like proteinase (PL-PRO) (EC 3.4.19.12) (EC 3.4.22.69) (Non-structural protein 3) (nsp3) (p210); Non-structural protein 4 (nsp4) (Peptide HD2) (p44); 3C-like proteinase (3CL-PRO) (3CLp) (EC 3.4.22.-) (M-PRO) (nsp5) (p27); Non-structural …	Bovine coronavirus (strain 98TXSF-110-ENT) (BCoV-ENT) (BCV)	ATP-binding;Activation of host autophagy by virus;Decay of host mRNAs by virus;Endonuclease;Eukaryotic host gene expression shutoff by virus;Eukaryotic host translation shutoff by virus;Exonuclease;Helicase;Host cytoplasm;Host gene expression shutoff by virus;Host mRNA suppression by virus;Host membrane;Host-virus interaction;Hydrolase;Inhibition of host ISG15 by virus;Inhibition of host NF-kappa…	induction by virus of catabolism of host mRNA [GO:0039595]; induction by virus of host autophagy [GO:0039520]; methylation [GO:0032259]; modulation by virus of host protein ubiquitination [GO:0039648]; suppression by virus of host ISG15 activity [GO:0039579]; suppression by virus of host NF-kappaB transcription factor activity [GO:0039644]; suppression by virus of host type I interferon-mediated …	host cell endoplasmic reticulum-Golgi intermediate compartment [GO:0044172]; host cell membrane [GO:0033644]; host cell perinuclear region of cytoplasm [GO:0044220]; integral component of membrane [GO:0016021]	ATP binding [GO:0005524]; cysteine-type endopeptidase activity [GO:0004197]; DNA helicase activity [GO:0003678]; endonuclease activity [GO:0004519]; exoribonuclease activity [GO:0004532]; methyltransferase activity [GO:0008168]; RNA-directed 5'-3' RNA polymerase activity [GO:0003968]; RNA helicase activity [GO:0003724]; single-stranded RNA binding [GO:0003727]; thiol-dependent deubiquitinase [GO:…	METAL 4306; /note="Zinc 1"; /evidence="ECO:0000255|PROSITE-ProRule:PRU01297"; METAL 4309; /note="Zinc 1"; /evidence="ECO:0000255|PROSITE-ProRule:PRU01297"; METAL 4315; /note="Zinc 1"; /evidence="ECO:0000255|PROSITE-ProRule:PRU01297"; METAL 4322; /note="Zinc 1"; /evidence="ECO:0000255|PROSITE-ProRule:PRU01297"; METAL 4348; /note="Zinc 2"; /evidence="ECO:0000255|PROSITE-ProRule:PRU01297"; METAL 435…	NP_BIND 5578..5585; /note="ATP"; /evidence="ECO:0000250"		CATALYTIC ACTIVITY: Reaction=a ribonucleoside 5'-triphosphate + RNA(n) = diphosphate + RNA(n+1); Xref=Rhea:RHEA:21248, Rhea:RHEA-COMP:11128, Rhea:RHEA-COMP:11129, ChEBI:CHEBI:33019, ChEBI:CHEBI:61557, ChEBI:CHEBI:83400; EC=2.7.7.48; Evidence={ECO:0000255|PROSITE-ProRule:PRU00539}; CATALYTIC ACTIVITY: Reaction=ATP + H2O = ADP + H(+) + phosphate; Xref=Rhea:RHEA:13065, ChEBI:CHEBI:15377, ChEBI:CHEBI…		FUNCTION: The replicase polyprotein of coronaviruses is a multifunctional protein: it contains the activities necessary for the transcription of negative stranded RNA, leader RNA, subgenomic mRNAs and progeny virion RNA as well as proteinases responsible for the cleavage of the polyprotein into functional products. {ECO:0000250|UniProtKB:P0C6X7}.; FUNCTION: [Host translation inhibitor nsp1]: Inhi…	ACT_SITE 1074; /note="For PL1-PRO activity"; /evidence="ECO:0000255|PROSITE-ProRule:PRU00444"; ACT_SITE 1225; /note="For PL1-PRO activity"; /evidence="ECO:0000255|PROSITE-ProRule:PRU00444"; ACT_SITE 1671; /note="For PL2-PRO activity"; /evidence="ECO:0000255|PROSITE-ProRule:PRU00444"; ACT_SITE 1828; /note="For PL2-PRO activity"; /evidence="ECO:0000255|PROSITE-ProRule:PRU00444"; ACT_SITE 3287; /not…							Orthornavirae	154	337	8	12	1	0	0	0	0	1	1	14	0	0	0	0	0	0	1	0	0	0	0	0	0	0	0	2
C9YDG2	C9YDG2	S-(hydroxymethyl)glutathione dehydrogenase (EC 1.1.1.284)	Curvibacter putative symbiont of Hydra magnipapillata	Lyase;Metal-binding;NAD;Oxidoreductase;Zinc	ethanol oxidation [GO:0006069]		lyase activity [GO:0016829]; S-(hydroxymethyl)glutathione dehydrogenase NAD activity [GO:0106322]; S-(hydroxymethyl)glutathione dehydrogenase NADP activity [GO:0106321]; zinc ion binding [GO:0008270]				CATALYTIC ACTIVITY: Reaction=NAD(+) + S-(hydroxymethyl)glutathione = H(+) + NADH + S-formylglutathione; Xref=Rhea:RHEA:19985, ChEBI:CHEBI:15378, ChEBI:CHEBI:57540, ChEBI:CHEBI:57688, ChEBI:CHEBI:57945, ChEBI:CHEBI:58758; EC=1.1.1.284; Evidence={ECO:0000256|ARBA:ARBA00001030, ECO:0000256|RuleBase:RU362016}; CATALYTIC ACTIVITY: Reaction=NADP(+) + S-(hydroxymethyl)glutathione = H(+) + NADPH + S-form…							COFACTOR: Name=Zn(2+); Xref=ChEBI:CHEBI:29105; Evidence={ECO:0000256|ARBA:ARBA00001947, ECO:0000256|RuleBase:RU362016};				0	0	140	360	0	0	0	2	0	0	0	0	0	0	0	0	0	0	0	0	0	0	0	0	0	0	0	0
P0C6Y1	P0C6Y1	Replicase polyprotein 1ab (pp1ab) (ORF1ab polyprotein) [Cleaved into: Non-structural protein 2 (nsp2) (p87); Non-structural protein 3 (nsp3) (EC 3.4.22.-) (Papain-like proteinase) (PL-PRO) (p195); Non-structural protein 4 (nsp4) (Peptide HD2) (p41); 3C-like proteinase (3CL-PRO) (3CLp) (EC 3.4.22.-) (M-PRO) (nsp5) (p33); Non-structural protein 6 (nsp6) (p34); Non-structural protein 7 (nsp7) (p9); …	Avian infectious bronchitis virus (strain Beaudette) (IBV)	3D-structure;ATP-binding;Activation of host autophagy by virus;Endonuclease;Exonuclease;Helicase;Host cytoplasm;Host membrane;Host-virus interaction;Hydrolase;Membrane;Metal-binding;Methyltransferase;Nuclease;Nucleotide-binding;Nucleotidyltransferase;Protease;RNA-binding;RNA-directed RNA polymerase;Reference proteome;Repeat;Ribosomal frameshifting;Thiol protease;Transferase;Transmembrane;Transmem…	induction by virus of host autophagy [GO:0039520]; methylation [GO:0032259]; transcription, DNA-templated [GO:0006351]; viral protein processing [GO:0019082]; viral RNA genome replication [GO:0039694]	host cell endoplasmic reticulum-Golgi intermediate compartment [GO:0044172]; host cell membrane [GO:0033644]; host cell perinuclear region of cytoplasm [GO:0044220]; integral component of membrane [GO:0016021]	ATP binding [GO:0005524]; cysteine-type endopeptidase activity [GO:0004197]; DNA helicase activity [GO:0003678]; endonuclease activity [GO:0004519]; exoribonuclease activity [GO:0004532]; methyltransferase activity [GO:0008168]; omega peptidase activity [GO:0008242]; RNA binding [GO:0003723]; RNA-directed 5'-3' RNA polymerase activity [GO:0003968]; RNA helicase activity [GO:0003724]; zinc ion bin…	METAL 3858; /note="Zinc 1"; /evidence="ECO:0000255|PROSITE-ProRule:PRU01297"; METAL 3861; /note="Zinc 1"; /evidence="ECO:0000255|PROSITE-ProRule:PRU01297"; METAL 3867; /note="Zinc 1"; /evidence="ECO:0000255|PROSITE-ProRule:PRU01297"; METAL 3878; /note="Zinc 1"; /evidence="ECO:0000255|PROSITE-ProRule:PRU01297"; METAL 3904; /note="Zinc 2"; /evidence="ECO:0000255|PROSITE-ProRule:PRU01297"; METAL 390…	NP_BIND 5150..5157; /note="ATP"; /evidence="ECO:0000250"		CATALYTIC ACTIVITY: Reaction=a ribonucleoside 5'-triphosphate + RNA(n) = diphosphate + RNA(n+1); Xref=Rhea:RHEA:21248, Rhea:RHEA-COMP:11128, Rhea:RHEA-COMP:11129, ChEBI:CHEBI:33019, ChEBI:CHEBI:61557, ChEBI:CHEBI:83400; EC=2.7.7.48; Evidence={ECO:0000255|PROSITE-ProRule:PRU00539}; CATALYTIC ACTIVITY: Reaction=ATP + H2O = ADP + H(+) + phosphate; Xref=Rhea:RHEA:13065, ChEBI:CHEBI:15377, ChEBI:CHEBI…		FUNCTION: The replicase polyprotein of coronaviruses is a multifunctional protein: it contains the activities necessary for the transcription of negative stranded RNA, leader RNA, subgenomic mRNAs and progeny virion RNA as well as proteinases responsible for the cleavage of the polyprotein into functional products.; FUNCTION: The papain-like proteinase (PL-PRO) is responsible for the cleavages lo…	ACT_SITE 1274; /note="For PL-PRO activity"; /evidence="ECO:0000255|PROSITE-ProRule:PRU00444"; ACT_SITE 1437; /note="For PL-PRO activity"; /evidence="ECO:0000255|PROSITE-ProRule:PRU00444"; ACT_SITE 2820; /note="For 3CL-PRO activity"; ACT_SITE 2922; /note="For 3CL-PRO activity"; ACT_SITE 4695; /evidence="ECO:0000255|PROSITE-ProRule:PRU01293"; ACT_SITE 4696; /evidence="ECO:0000255|PROSITE-ProRule:PR…							Orthornavirae	53	424	3	18	0	0	0	0	0	2	1	3	0	0	0	0	0	0	0	0	0	0	0	0	0	0	0	0
E1KQ90	E1KQ90	ZnF_CHCC domain-containing protein	Prevotella disiens FB035-09AN	Metal-binding;Zinc;Zinc-finger			DNA binding [GO:0003677]; DNA primase activity [GO:0003896]; zinc ion binding [GO:0008270]															0	0	367	129	0	0	0	0	0	0	0	0	0	0	0	0	0	0	0	0	0	0	0	0	0	0	0	0
D2E1V9	D2E1V9	2'-O-methyltransferase (EC 2.7.7.48) (EC 3.4.19.12) (EC 3.4.22.69) (EC 3.6.4.12) (EC 3.6.4.13) (3C-like proteinase) (Growth factor-like peptide) (Guanine-N7 methyltransferase) (Helicase) (Host translation inhibitor nsp1) (Leader protein) (NendoU) (Non-structural protein 10) (Non-structural protein 2) (Non-structural protein 3) (Non-structural protein 4) (Non-structural protein 6) (Non-structural …	SARS coronavirus wtic-MB	ATP-binding;Activation of host autophagy by virus;Decay of host mRNAs by virus;Endonuclease;Eukaryotic host gene expression shutoff by virus;Eukaryotic host translation shutoff by virus;Exonuclease;Helicase;Host cytoplasm;Host gene expression shutoff by virus;Host mRNA suppression by virus;Host membrane;Host-virus interaction;Hydrolase;Inhibition of host ISG15 by virus;Inhibition of host NF-kappa…	induction by virus of catabolism of host mRNA [GO:0039595]; induction by virus of host autophagy [GO:0039520]; methylation [GO:0032259]; modulation by virus of host protein ubiquitination [GO:0039648]; suppression by virus of host ISG15 activity [GO:0039579]; suppression by virus of host NF-kappaB transcription factor activity [GO:0039644]; suppression by virus of host type I interferon-mediated …	endoplasmic reticulum-Golgi intermediate compartment [GO:0005793]; host cell endoplasmic reticulum-Golgi intermediate compartment [GO:0044172]; host cell membrane [GO:0033644]; host cell perinuclear region of cytoplasm [GO:0044220]; integral component of membrane [GO:0016021]	ATP binding [GO:0005524]; cysteine-type endopeptidase activity [GO:0004197]; DNA helicase activity [GO:0003678]; endonuclease activity [GO:0004519]; exoribonuclease activity [GO:0004532]; G-quadruplex RNA binding [GO:0002151]; methyltransferase activity [GO:0008168]; RNA-directed 5'-3' RNA polymerase activity [GO:0003968]; RNA helicase activity [GO:0003724]; single-stranded RNA binding [GO:000372…						FUNCTION: Forms a hexadecamer with nsp7 (8 subunits of each) that may participate in viral replication by acting as a primase. Alternatively, may synthesize substantially longer products than oligonucleotide primers. {ECO:0000256|ARBA:ARBA00002182}.; FUNCTION: Forms a hexadecamer with nsp8 (8 subunits of each) that may participate in viral replication by acting as a primase. Alternatively, may sy…								Orthornavirae	247	191	18	14	0	0	0	2	2	20	0	1	0	0	0	0	0	0	0	0	0	0	0	0	0	0	0	0
T1XJC6	T1XJC6	Putative zinc-type alcohol dehydrogenase	Variovorax paradoxus B4	Metal-binding;Oxidoreductase;Zinc			oxidoreductase activity [GO:0016491]; zinc ion binding [GO:0008270]											COFACTOR: Name=Zn(2+); Xref=ChEBI:CHEBI:29105; Evidence={ECO:0000256|RuleBase:RU361277};				265	222	0	0	0	5	0	0	0	0	0	0	0	0	0	0	1	0	0	0	0	0	0	4	0	0	0	0
D5HJS2	D5HJS2	2'-O-methyltransferase (EC 2.7.7.48) (EC 3.4.19.12) (EC 3.4.22.69) (EC 3.6.4.12) (EC 3.6.4.13) (3C-like proteinase) (Growth factor-like peptide) (Guanine-N7 methyltransferase) (Helicase) (Host translation inhibitor nsp1) (Leader protein) (NendoU) (Non-structural protein 10) (Non-structural protein 2) (Non-structural protein 3) (Non-structural protein 4) (Non-structural protein 6) (Non-structural …	Bat SARS coronavirus HKU3-6	ATP-binding;Activation of host autophagy by virus;Decay of host mRNAs by virus;Endonuclease;Eukaryotic host gene expression shutoff by virus;Eukaryotic host translation shutoff by virus;Exonuclease;Helicase;Host cytoplasm;Host gene expression shutoff by virus;Host mRNA suppression by virus;Host membrane;Host-virus interaction;Hydrolase;Inhibition of host ISG15 by virus;Inhibition of host NF-kappa…	induction by virus of catabolism of host mRNA [GO:0039595]; induction by virus of host autophagy [GO:0039520]; methylation [GO:0032259]; modulation by virus of host protein ubiquitination [GO:0039648]; suppression by virus of host ISG15 activity [GO:0039579]; suppression by virus of host NF-kappaB transcription factor activity [GO:0039644]; suppression by virus of host type I interferon-mediated …	endoplasmic reticulum-Golgi intermediate compartment [GO:0005793]; host cell endoplasmic reticulum-Golgi intermediate compartment [GO:0044172]; host cell membrane [GO:0033644]; host cell perinuclear region of cytoplasm [GO:0044220]; integral component of membrane [GO:0016021]	ATP binding [GO:0005524]; cysteine-type endopeptidase activity [GO:0004197]; DNA helicase activity [GO:0003678]; endonuclease activity [GO:0004519]; exoribonuclease activity [GO:0004532]; G-quadruplex RNA binding [GO:0002151]; methyltransferase activity [GO:0008168]; RNA-directed 5'-3' RNA polymerase activity [GO:0003968]; RNA helicase activity [GO:0003724]; single-stranded RNA binding [GO:000372…						FUNCTION: Forms a hexadecamer with nsp7 (8 subunits of each) that may participate in viral replication by acting as a primase. Alternatively, may synthesize substantially longer products than oligonucleotide primers. {ECO:0000256|ARBA:ARBA00002182}.; FUNCTION: Forms a hexadecamer with nsp8 (8 subunits of each) that may participate in viral replication by acting as a primase. Alternatively, may sy…								Orthornavirae	244	149	57	35	0	0	0	0	0	0	4	0	0	0	0	0	0	0	0	0	0	0	0	0	0	0	0	1
U2GZ46	U2GZ46	Quinone oxidoreductase	Burkholderia sp. AU4i				oxidoreductase activity [GO:0016491]; zinc ion binding [GO:0008270]															10	0	26	0	446	0	0	0	0	0	0	0	0	0	0	0	0	0	0	0	0	0	0	0	0	0	0	0
C4ZVU9	C4ZVU9	Pyridoxine/pyridoxal/pyridoxamine kinase (PN/PL/PM kinase) (EC 2.7.1.35) (B6-vitamer kinase)	Escherichia coli (strain K12 / MC4100 / BW2952)	ATP-binding;Kinase;Magnesium;Metal-binding;Nucleotide-binding;Transferase;Zinc	pyridoxal 5'-phosphate salvage [GO:0009443]		ATP binding [GO:0005524]; magnesium ion binding [GO:0000287]; pyridoxal kinase activity [GO:0008478]; zinc ion binding [GO:0008270]	METAL 136; /note="Magnesium"; /evidence="ECO:0000255|HAMAP-Rule:MF_01638"; METAL 162; /note="Magnesium"; /evidence="ECO:0000255|HAMAP-Rule:MF_01638"	NP_BIND 221..224; /note="ATP"; /evidence="ECO:0000255|HAMAP-Rule:MF_01638"	PATHWAY: Cofactor metabolism; pyridoxal 5'-phosphate salvage; pyridoxal 5'-phosphate from pyridoxal: step 1/1. {ECO:0000255|HAMAP-Rule:MF_01638}.; PATHWAY: Cofactor metabolism; pyridoxal 5'-phosphate salvage; pyridoxine 5'-phosphate from pyridoxine: step 1/1. {ECO:0000255|HAMAP-Rule:MF_01638}.; PATHWAY: Cofactor metabolism; pyridoxal 5'-phosphate salvage; pyridoxamine 5'-phosphate from pyridoxami…	CATALYTIC ACTIVITY: Reaction=ATP + pyridoxal = ADP + H(+) + pyridoxal 5'-phosphate; Xref=Rhea:RHEA:10224, ChEBI:CHEBI:15378, ChEBI:CHEBI:17310, ChEBI:CHEBI:30616, ChEBI:CHEBI:456216, ChEBI:CHEBI:597326; EC=2.7.1.35; Evidence={ECO:0000255|HAMAP-Rule:MF_01638}; CATALYTIC ACTIVITY: Reaction=ATP + pyridoxine = ADP + H(+) + pyridoxine 5'-phosphate; Xref=Rhea:RHEA:25108, ChEBI:CHEBI:15378, ChEBI:CHEBI:…		FUNCTION: B6-vitamer kinase involved in the salvage pathway of pyridoxal 5'-phosphate (PLP). Catalyzes the phosphorylation of pyridoxine (PN), pyridoxal (PL), and pyridoxamine (PM), forming their respective 5'-phosphorylated esters, i.e. PNP, PLP and PMP. {ECO:0000255|HAMAP-Rule:MF_01638}.			BINDING 23; /note="Substrate"; /evidence="ECO:0000255|HAMAP-Rule:MF_01638"; BINDING 59; /note="Substrate"; /evidence="ECO:0000255|HAMAP-Rule:MF_01638"; BINDING 125; /note="ATP"; /evidence="ECO:0000255|HAMAP-Rule:MF_01638"; BINDING 157; /note="ATP; via carbonyl oxygen"; /evidence="ECO:0000255|HAMAP-Rule:MF_01638"; BINDING 162; /note="ATP"; /evidence="ECO:0000255|HAMAP-Rule:MF_01638"; BINDING 195; …		COFACTOR: Name=Mg(2+); Xref=ChEBI:CHEBI:18420; Evidence={ECO:0000255|HAMAP-Rule:MF_01638};				0	0	307	173	1	1	0	0	0	0	0	0	0	0	0	0	0	0	0	0	0	0	0	0	0	0	0	0
B2BW31	B2BW31	3C-like proteinase (EC 2.7.7.48) (EC 3.6.4.12) (EC 3.6.4.13) (Growth factor-like peptide) (Helicase) (NendoU) (Non-structural protein 10) (Non-structural protein 2) (Non-structural protein 3) (Non-structural protein 4) (Non-structural protein 6) (Non-structural protein 7) (Non-structural protein 8) (Non-structural protein 9) (ORF1ab polyprotein) (Papain-like proteinase) (RNA-directed RNA polymera…	Beluga whale coronavirus SW1	ATP-binding;Activation of host autophagy by virus;Endonuclease;Exonuclease;Helicase;Host cytoplasm;Host membrane;Host-virus interaction;Hydrolase;Membrane;Metal-binding;Methyltransferase;Nuclease;Nucleotide-binding;Nucleotidyltransferase;Protease;RNA-binding;RNA-directed RNA polymerase;Reference proteome;Repeat;Ribosomal frameshifting;Thiol protease;Transferase;Transmembrane;Transmembrane helix;V…	induction by virus of host autophagy [GO:0039520]; methylation [GO:0032259]; transcription, DNA-templated [GO:0006351]; viral protein processing [GO:0019082]; viral RNA genome replication [GO:0039694]	endoplasmic reticulum-Golgi intermediate compartment [GO:0005793]; host cell endoplasmic reticulum-Golgi intermediate compartment [GO:0044172]; host cell membrane [GO:0033644]; host cell perinuclear region of cytoplasm [GO:0044220]; integral component of membrane [GO:0016021]	ATP binding [GO:0005524]; cysteine-type endopeptidase activity [GO:0004197]; DNA helicase activity [GO:0003678]; endonuclease activity [GO:0004519]; exoribonuclease activity [GO:0004532]; methyltransferase activity [GO:0008168]; omega peptidase activity [GO:0008242]; RNA binding [GO:0003723]; RNA-directed 5'-3' RNA polymerase activity [GO:0003968]; RNA helicase activity [GO:0003724]; zinc ion bin…														Orthornavirae	74	391	1	14	0	0	0	0	0	4	1	4	0	0	0	0	0	0	0	0	0	0	0	0	0	0	1	0
O13782	O13782	Protein farnesyltransferase subunit beta (FTase-beta) (EC 2.5.1.58) (CAAX farnesyltransferase subunit beta) (Ras proteins prenyltransferase subunit beta)	Schizosaccharomyces pombe (strain 972 / ATCC 24843) (Fission yeast)	Metal-binding;Prenyltransferase;Reference proteome;Repeat;Transferase;Zinc	protein farnesylation [GO:0018343]; protein localization to plasma membrane [GO:0072659]; protein prenylation [GO:0018342]	cytosol [GO:0005829]; nucleus [GO:0005634]; protein farnesyltransferase complex [GO:0005965]	protein farnesyltransferase activity [GO:0004660]; zinc ion binding [GO:0008270]	METAL 253; /note="Zinc; catalytic"; /evidence="ECO:0000250|UniProtKB:P49356"; METAL 255; /note="Zinc; catalytic"; /evidence="ECO:0000250|UniProtKB:P49356"; METAL 316; /note="Zinc; via tele nitrogen; catalytic"; /evidence="ECO:0000250|UniProtKB:P49356"			CATALYTIC ACTIVITY: Reaction=(2E,6E)-farnesyl diphosphate + L-cysteinyl-[protein] = diphosphate + S-(2E,6E)-farnesyl-L-cysteinyl-[protein]; Xref=Rhea:RHEA:13345, Rhea:RHEA-COMP:10131, Rhea:RHEA-COMP:11535, ChEBI:CHEBI:29950, ChEBI:CHEBI:33019, ChEBI:CHEBI:86019, ChEBI:CHEBI:175763; EC=2.5.1.58;		FUNCTION: Catalyzes the transfer of a farnesyl moiety from farnesyl diphosphate to a cysteine at the fourth position from the C-terminus of several proteins. The beta subunit is responsible for peptide-binding. {ECO:0000269|PubMed:10617635}.					COFACTOR: Name=Zn(2+); Xref=ChEBI:CHEBI:29105; Evidence={ECO:0000250|UniProtKB:P49356}; Note=Binds 1 zinc ion per subunit. {ECO:0000250|UniProtKB:P49356};			Fungi	0	0	1	0	478	0	0	0	0	0	0	0	0	0	0	0	0	0	0	0	0	0	0	0	0	0	0	0
A7ZN88	A7ZN88	Protein/nucleic acid deglycase HchA (EC 3.1.2.-) (EC 3.5.1.-) (EC 3.5.1.124) (Maillard deglycase)	Escherichia coli O139:H28 (strain E24377A / ETEC)	Cytoplasm;DNA damage;DNA repair;Hydrolase;Metal-binding;Stress response;Zinc	DNA repair [GO:0006281]	cytoplasm [GO:0005737]	hydrolase activity, acting on carbon-nitrogen (but not peptide) bonds, in linear amides [GO:0016811]; protein deglycase activity [GO:0036524]; thiolester hydrolase activity [GO:0016790]; zinc ion binding [GO:0008270]	METAL 86; /note="Zinc"; /evidence="ECO:0000255|HAMAP-Rule:MF_01046"; METAL 91; /note="Zinc"; /evidence="ECO:0000255|HAMAP-Rule:MF_01046"; METAL 123; /note="Zinc"; /evidence="ECO:0000255|HAMAP-Rule:MF_01046"			CATALYTIC ACTIVITY: Reaction=H2O + N(omega)-(1-hydroxy-2-oxopropyl)-L-arginyl-[protein] = H(+) + L-arginyl-[protein] + lactate; Xref=Rhea:RHEA:49548, Rhea:RHEA-COMP:10532, Rhea:RHEA-COMP:12428, ChEBI:CHEBI:15377, ChEBI:CHEBI:15378, ChEBI:CHEBI:24996, ChEBI:CHEBI:29965, ChEBI:CHEBI:131708; EC=3.5.1.124; Evidence={ECO:0000255|HAMAP-Rule:MF_01046}; CATALYTIC ACTIVITY: Reaction=H2O + N(6)-(1-hydroxy-…		FUNCTION: Protein and nucleotide deglycase that catalyzes the deglycation of the Maillard adducts formed between amino groups of proteins or nucleotides and reactive carbonyl groups of glyoxals. Thus, functions as a protein deglycase that repairs methylglyoxal- and glyoxal-glycated proteins, and releases repaired proteins and lactate or glycolate, respectively. Deglycates cysteine, arginine and l…	ACT_SITE 185; /note="Nucleophile"; /evidence="ECO:0000255|HAMAP-Rule:MF_01046"								1	1	256	213	2	2	0	0	0	0	0	0	0	0	0	0	0	0	0	0	0	0	0	1	0	0	0	0
J2K8J6	J2K8J6	tRNA-specific adenosine deaminase (EC 3.5.4.33)	Variovorax sp. CF313	Hydrolase;Metal-binding;Zinc;tRNA processing	tRNA wobble adenosine to inosine editing [GO:0002100]		tRNA-specific adenosine-34 deaminase activity [GO:0052717]; zinc ion binding [GO:0008270]	METAL 62; /note="Zinc; via pros nitrogen; catalytic"; /evidence="ECO:0000256|HAMAP-Rule:MF_00972"; METAL 92; /note="Zinc; catalytic"; /evidence="ECO:0000256|HAMAP-Rule:MF_00972"; METAL 95; /note="Zinc; catalytic"; /evidence="ECO:0000256|HAMAP-Rule:MF_00972"			CATALYTIC ACTIVITY: Reaction=adenosine(34) in tRNA + H(+) + H2O = inosine(34) in tRNA + NH4(+); Xref=Rhea:RHEA:43168, Rhea:RHEA-COMP:10373, Rhea:RHEA-COMP:10374, ChEBI:CHEBI:15377, ChEBI:CHEBI:15378, ChEBI:CHEBI:28938, ChEBI:CHEBI:74411, ChEBI:CHEBI:82852; EC=3.5.4.33; Evidence={ECO:0000256|HAMAP-Rule:MF_00972};		FUNCTION: Catalyzes the deamination of adenosine to inosine at the wobble position 34 of tRNA(Arg2). {ECO:0000256|HAMAP-Rule:MF_00972}.	ACT_SITE 64; /note="Proton donor"; /evidence="ECO:0000256|HAMAP-Rule:MF_00972"				COFACTOR: Name=Zn(2+); Xref=ChEBI:CHEBI:29105; Evidence={ECO:0000256|HAMAP-Rule:MF_00972}; Note=Binds 1 zinc ion per subunit. {ECO:0000256|HAMAP-Rule:MF_00972};				0	0	263	201	0	0	0	0	0	0	0	0	0	0	0	0	0	0	0	0	0	0	0	1	0	0	0	0
C5NU99	C5NU99	Carbonate dehydratase (EC 4.2.1.1)	Gemella haemolysans ATCC 10379	Lyase			carbonate dehydratase activity [GO:0004089]; zinc ion binding [GO:0008270]															0	0	280	183	0	0	0	0	0	0	0	0	0	0	0	0	0	0	0	0	0	0	0	0	0	0	0	0
F5VW42	F5VW42	ATP-dependent zinc metalloprotease FtsH (EC 3.4.24.-)	Streptococcus oralis SK255	ATP-binding;Cell cycle;Cell division;Cell membrane;Hydrolase;Membrane;Metal-binding;Metalloprotease;Nucleotide-binding;Protease;Transmembrane;Transmembrane helix;Zinc	cell division [GO:0051301]; protein catabolic process [GO:0030163]	integral component of membrane [GO:0016021]; plasma membrane [GO:0005886]	ATP binding [GO:0005524]; ATP-dependent peptidase activity [GO:0004176]; metalloendopeptidase activity [GO:0004222]; zinc ion binding [GO:0008270]	METAL 449; /note="Zinc; catalytic"; /evidence="ECO:0000256|HAMAP-Rule:MF_01458"; METAL 453; /note="Zinc; catalytic"; /evidence="ECO:0000256|HAMAP-Rule:MF_01458"; METAL 525; /note="Zinc; catalytic"; /evidence="ECO:0000256|HAMAP-Rule:MF_01458"	NP_BIND 227..234; /note="ATP"; /evidence="ECO:0000256|HAMAP-Rule:MF_01458"				FUNCTION: Acts as a processive, ATP-dependent zinc metallopeptidase for both cytoplasmic and membrane proteins. Plays a role in the quality control of integral membrane proteins. {ECO:0000256|HAMAP-Rule:MF_01458}.	ACT_SITE 450; /evidence="ECO:0000256|HAMAP-Rule:MF_01458"				COFACTOR: Name=Zn(2+); Xref=ChEBI:CHEBI:29105; Evidence={ECO:0000256|ARBA:ARBA00001947}; ; COFACTOR: Name=Zn(2+); Xref=ChEBI:CHEBI:29105; Evidence={ECO:0000256|HAMAP-Rule:MF_01458}; Note=Binds 1 zinc ion per subunit. {ECO:0000256|HAMAP-Rule:MF_01458};				0	0	0	0	0	0	0	0	22	472	0	0	0	47	0	0	0	0	0	0	0	0	0	0	0	0	0	0
E6UZ73	E6UZ73	4-hydroxythreonine-4-phosphate dehydrogenase (EC 1.1.1.262)	Variovorax paradoxus (strain EPS)	Metal-binding;Oxidoreductase			4-hydroxythreonine-4-phosphate dehydrogenase activity [GO:0050570]; metal ion binding [GO:0046872]; NAD binding [GO:0051287]															0	0	0	0	0	0	0	0	3	459	0	0	0	0	0	0	0	0	0	0	0	0	0	0	0	0	0	0
L0J1W2	L0J1W2	LigB domain-containing protein	Mycobacterium sp. JS623	Metal-binding;Zinc	cellular aromatic compound metabolic process [GO:0006725]		ferrous iron binding [GO:0008198]; oxidoreductase activity, acting on single donors with incorporation of molecular oxygen [GO:0016701]; zinc ion binding [GO:0008270]											COFACTOR: Name=Zn(2+); Xref=ChEBI:CHEBI:29105; Evidence={ECO:0000256|ARBA:ARBA00001947};				82	0	111	0	257	0	0	0	0	0	0	0	0	0	0	0	1	0	2	0	3	0	1	5	0	0	0	0
A7ZPL9	A7ZPL9	Pyridoxine/pyridoxal/pyridoxamine kinase (PN/PL/PM kinase) (EC 2.7.1.35) (B6-vitamer kinase)	Escherichia coli O139:H28 (strain E24377A / ETEC)	ATP-binding;Kinase;Magnesium;Metal-binding;Nucleotide-binding;Transferase;Zinc	pyridoxal 5'-phosphate salvage [GO:0009443]		ATP binding [GO:0005524]; magnesium ion binding [GO:0000287]; pyridoxal kinase activity [GO:0008478]; zinc ion binding [GO:0008270]	METAL 136; /note="Magnesium"; /evidence="ECO:0000255|HAMAP-Rule:MF_01638"; METAL 162; /note="Magnesium"; /evidence="ECO:0000255|HAMAP-Rule:MF_01638"	NP_BIND 221..224; /note="ATP"; /evidence="ECO:0000255|HAMAP-Rule:MF_01638"	PATHWAY: Cofactor metabolism; pyridoxal 5'-phosphate salvage; pyridoxal 5'-phosphate from pyridoxal: step 1/1. {ECO:0000255|HAMAP-Rule:MF_01638}.; PATHWAY: Cofactor metabolism; pyridoxal 5'-phosphate salvage; pyridoxine 5'-phosphate from pyridoxine: step 1/1. {ECO:0000255|HAMAP-Rule:MF_01638}.; PATHWAY: Cofactor metabolism; pyridoxal 5'-phosphate salvage; pyridoxamine 5'-phosphate from pyridoxami…	CATALYTIC ACTIVITY: Reaction=ATP + pyridoxal = ADP + H(+) + pyridoxal 5'-phosphate; Xref=Rhea:RHEA:10224, ChEBI:CHEBI:15378, ChEBI:CHEBI:17310, ChEBI:CHEBI:30616, ChEBI:CHEBI:456216, ChEBI:CHEBI:597326; EC=2.7.1.35; Evidence={ECO:0000255|HAMAP-Rule:MF_01638}; CATALYTIC ACTIVITY: Reaction=ATP + pyridoxine = ADP + H(+) + pyridoxine 5'-phosphate; Xref=Rhea:RHEA:25108, ChEBI:CHEBI:15378, ChEBI:CHEBI:…		FUNCTION: B6-vitamer kinase involved in the salvage pathway of pyridoxal 5'-phosphate (PLP). Catalyzes the phosphorylation of pyridoxine (PN), pyridoxal (PL), and pyridoxamine (PM), forming their respective 5'-phosphorylated esters, i.e. PNP, PLP and PMP. {ECO:0000255|HAMAP-Rule:MF_01638}.			BINDING 23; /note="Substrate"; /evidence="ECO:0000255|HAMAP-Rule:MF_01638"; BINDING 59; /note="Substrate"; /evidence="ECO:0000255|HAMAP-Rule:MF_01638"; BINDING 125; /note="ATP"; /evidence="ECO:0000255|HAMAP-Rule:MF_01638"; BINDING 157; /note="ATP; via carbonyl oxygen"; /evidence="ECO:0000255|HAMAP-Rule:MF_01638"; BINDING 162; /note="ATP"; /evidence="ECO:0000255|HAMAP-Rule:MF_01638"; BINDING 195; …		COFACTOR: Name=Mg(2+); Xref=ChEBI:CHEBI:18420; Evidence={ECO:0000255|HAMAP-Rule:MF_01638};				0	0	167	275	0	1	0	0	0	0	0	0	0	0	0	0	1	0	0	0	0	0	0	2	0	0	0	0
I0SYQ2	I0SYQ2	YodA lipocalin-like domain protein	Streptococcus mitis SK575	Coiled coil;Ion transport;Signal;Transport;Zinc;Zinc transport	cell adhesion [GO:0007155]; zinc ion transport [GO:0006829]		zinc ion binding [GO:0008270]															0	0	382	42	0	0	0	0	0	0	1	0	0	0	0	0	0	0	0	0	0	0	0	0	0	0	0	0
Q4TBW0	Q4TBW0	Chromosome undetermined SCAF7089, whole genome shotgun sequence (Fragment)	Tetraodon nigroviridis (Spotted green pufferfish) (Chelonodon nigroviridis)	Apoptosis;Coiled coil;Cytoplasm;Metal-binding;Repeat;Zinc;Zinc-finger	apoptotic process [GO:0006915]; innate immune response [GO:0045087]; negative regulation of NF-kappaB transcription factor activity [GO:0032088]; regulation of apoptotic process [GO:0042981]; regulation of cytokine production [GO:0001817]; regulation of defense response to virus [GO:0050688]; Toll signaling pathway [GO:0008063]; tumor necrosis factor-mediated signaling pathway [GO:0033209]	cytoplasm [GO:0005737]	tumor necrosis factor receptor binding [GO:0005164]; zinc ion binding [GO:0008270]														Metazoa	6	3	1	0	0	0	5	435	0	0	21	5	0	1	0	0	0	3	13	1	3	0	4	0	0	0	0	0
E9KUD3	E9KUD3	Exoribonuclease H (EC 2.7.7.49) (EC 3.1.13.2) (EC 3.1.26.13) (Integrase) (Pol polyprotein) (Protease) (Retropepsin) (Reverse transcriptase/ribonuclease H) (Fragment)	Equine infectious anemia virus	Aspartyl protease;Coiled coil;DNA integration;DNA recombination;DNA-binding;Endonuclease;Hydrolase;Metal-binding;Multifunctional enzyme;Nuclease;Nucleotidyltransferase;Protease;RNA-directed DNA polymerase;Transferase;Viral genome integration;Virus entry into host cell;Zinc;Zinc-finger	DNA integration [GO:0015074]; DNA recombination [GO:0006310]; establishment of integrated proviral latency [GO:0075713]; viral entry into host cell [GO:0046718]; viral genome integration into host DNA [GO:0044826]		aspartic-type endopeptidase activity [GO:0004190]; DNA binding [GO:0003677]; exoribonuclease H activity [GO:0004533]; RNA-directed DNA polymerase activity [GO:0003964]; RNA-DNA hybrid ribonuclease activity [GO:0004523]; zinc ion binding [GO:0008270]				CATALYTIC ACTIVITY: Reaction=3'-end directed exonucleolytic cleavage of viral RNA-DNA hybrid.; EC=3.1.13.2; Evidence={ECO:0000256|ARBA:ARBA00000379}; CATALYTIC ACTIVITY: Reaction=Endohydrolysis of RNA in RNA/DNA hybrids. Three different cleavage modes: 1. sequence-specific internal cleavage of RNA. Human immunodeficiency virus type 1 and Moloney murine leukemia virus enzymes prefer to cleave the …	DNA_BIND 1084..1132; /note="Integrase-type"; /evidence="ECO:0000256|PROSITE-ProRule:PRU00506"	FUNCTION: During replicative cycle of retroviruses, the reverse-transcribed viral DNA is integrated into the host chromosome by the viral integrase enzyme. RNase H activity is associated with the reverse transcriptase. {ECO:0000256|ARBA:ARBA00023429}.								Pararnavirae	2	17	25	109	27	194	0	9	1	15	0	0	0	0	0	0	0	0	0	0	0	0	0	0	0	0	0	0
U3B3R4	U3B3R4	Dihydroorotase (DHOase) (EC 3.5.2.3)	Pseudomonas alcaligenes (strain ATCC 14909 / DSM 50342 / JCM 20561 / NBRC 14159 / NCIMB 9945 / NCTC 10367 / 1577)	Hydrolase;Metal-binding;Pyrimidine biosynthesis;Reference proteome;Zinc	'de novo' UMP biosynthetic process [GO:0044205]; pyrimidine nucleobase biosynthetic process [GO:0019856]		dihydroorotase activity [GO:0004151]; zinc ion binding [GO:0008270]	METAL 14; /note="Zinc 1; via tele nitrogen"; /evidence="ECO:0000256|HAMAP-Rule:MF_00219"; METAL 16; /note="Zinc 1; via tele nitrogen"; /evidence="ECO:0000256|HAMAP-Rule:MF_00219"; METAL 100; /note="Zinc 1; via carbamate group"; /evidence="ECO:0000256|HAMAP-Rule:MF_00219"; METAL 100; /note="Zinc 2; via carbamate group"; /evidence="ECO:0000256|HAMAP-Rule:MF_00219"; METAL 137; /note="Zinc 2; via pro…		PATHWAY: Pyrimidine metabolism; UMP biosynthesis via de novo pathway. {ECO:0000256|ARBA:ARBA00004725}.; PATHWAY: Pyrimidine metabolism; UMP biosynthesis via de novo pathway; (S)-dihydroorotate from bicarbonate: step 3/3. {ECO:0000256|ARBA:ARBA00004880, ECO:0000256|HAMAP-Rule:MF_00219, ECO:0000256|RuleBase:RU003440}.	CATALYTIC ACTIVITY: Reaction=(S)-dihydroorotate + H2O = H(+) + N-carbamoyl-L-aspartate; Xref=Rhea:RHEA:24296, ChEBI:CHEBI:15377, ChEBI:CHEBI:15378, ChEBI:CHEBI:30864, ChEBI:CHEBI:32814; EC=3.5.2.3; Evidence={ECO:0000256|ARBA:ARBA00000462, ECO:0000256|HAMAP-Rule:MF_00219, ECO:0000256|RuleBase:RU003440};		FUNCTION: Catalyzes the reversible cyclization of carbamoyl aspartate to dihydroorotate. {ECO:0000256|ARBA:ARBA00002368, ECO:0000256|HAMAP-Rule:MF_00219}.	ACT_SITE 248; /evidence="ECO:0000256|HAMAP-Rule:MF_00219"		BINDING 42; /note="Substrate"; /evidence="ECO:0000256|HAMAP-Rule:MF_00219"; BINDING 137; /note="Substrate"; /evidence="ECO:0000256|HAMAP-Rule:MF_00219"; BINDING 220; /note="Substrate; via amide nitrogen and carbonyl oxygen"; /evidence="ECO:0000256|HAMAP-Rule:MF_00219"; BINDING 252; /note="Substrate"; /evidence="ECO:0000256|HAMAP-Rule:MF_00219"; BINDING 264; /note="Substrate; via carbonyl oxygen";…		COFACTOR: Name=Zn(2+); Xref=ChEBI:CHEBI:29105; Evidence={ECO:0000256|HAMAP-Rule:MF_00219, ECO:0000256|RuleBase:RU003440}; Note=Binds 2 Zn(2+) ions per subunit. {ECO:0000256|HAMAP-Rule:MF_00219, ECO:0000256|RuleBase:RU003440};				0	0	396	0	0	0	0	0	0	0	0	0	0	0	0	0	0	0	0	0	0	0	0	0	0	0	0	0
F8CJ46	F8CJ46	Alcohol dehydrogenase groes domain protein	Myxococcus fulvus (strain ATCC BAA-855 / HW-1)																			0	0	0	0	32	361	0	0	0	0	0	0	0	0	0	0	0	0	0	0	0	0	0	0	0	0	0	0
B9MDW4	B9MDW4	Phosphoribosyl-AMP cyclohydrolase (PRA-CH) (EC 3.5.4.19)	Acidovorax ebreus (strain TPSY) (Diaphorobacter sp. (strain TPSY))	Amino-acid biosynthesis;Cytoplasm;Histidine biosynthesis;Hydrolase;Magnesium;Metal-binding;Zinc	histidine biosynthetic process [GO:0000105]	cytoplasm [GO:0005737]	magnesium ion binding [GO:0000287]; phosphoribosyl-AMP cyclohydrolase activity [GO:0004635]; zinc ion binding [GO:0008270]	METAL 79; /note="Magnesium"; /evidence="ECO:0000255|HAMAP-Rule:MF_01021"; METAL 80; /note="Zinc; shared with dimeric partner"; /evidence="ECO:0000255|HAMAP-Rule:MF_01021"; METAL 81; /note="Magnesium"; /evidence="ECO:0000255|HAMAP-Rule:MF_01021"; METAL 83; /note="Magnesium"; /evidence="ECO:0000255|HAMAP-Rule:MF_01021"; METAL 100; /note="Zinc; shared with dimeric partner"; /evidence="ECO:0000255|HA…		PATHWAY: Amino-acid biosynthesis; L-histidine biosynthesis; L-histidine from 5-phospho-alpha-D-ribose 1-diphosphate: step 3/9. {ECO:0000255|HAMAP-Rule:MF_01021}.	CATALYTIC ACTIVITY: Reaction=1-(5-phospho-beta-D-ribosyl)-5'-AMP + H2O = 1-(5-phospho-beta-D-ribosyl)-5-[(5-phospho-beta-D-ribosylamino)methylideneamino]imidazole-4-carboxamide; Xref=Rhea:RHEA:20049, ChEBI:CHEBI:15377, ChEBI:CHEBI:58435, ChEBI:CHEBI:59457; EC=3.5.4.19; Evidence={ECO:0000255|HAMAP-Rule:MF_01021};		FUNCTION: Catalyzes the hydrolysis of the adenine ring of phosphoribosyl-AMP. {ECO:0000255|HAMAP-Rule:MF_01021}.					COFACTOR: Name=Mg(2+); Xref=ChEBI:CHEBI:18420; Evidence={ECO:0000255|HAMAP-Rule:MF_01021}; Note=Binds 1 Mg(2+) ion per subunit. {ECO:0000255|HAMAP-Rule:MF_01021}; COFACTOR: Name=Zn(2+); Xref=ChEBI:CHEBI:29105; Evidence={ECO:0000255|HAMAP-Rule:MF_01021}; Note=Binds 1 zinc ion per subunit. {ECO:0000255|HAMAP-Rule:MF_01021};				0	0	0	0	112	280	0	0	0	0	0	0	0	0	0	0	0	0	0	0	0	0	0	0	0	0	0	0
Q7XFI5	Q7XFI5	Reverse transcriptase	Oryza sativa subsp. japonica (Rice)		DNA integration [GO:0015074]		nucleic acid binding [GO:0003676]; zinc ion binding [GO:0008270]														Viridiplantae	0	0	0	0	0	0	12	382	0	1	0	0	0	0	0	0	0	0	2	0	2	0	4	0	0	0	0	10
J3L8M4	J3L8M4	Uncharacterized protein	Oryza brachyantha	Coiled coil;Reference proteome	DNA integration [GO:0015074]		nucleic acid binding [GO:0003676]														Viridiplantae	0	0	25	322	0	0	0	43	0	0	0	0	0	0	0	0	0	0	1	0	0	0	1	0	0	0	0	1
Q6RD33	Q6RD33	2'-O-methyltransferase (EC 2.7.7.48) (EC 3.4.19.12) (EC 3.4.22.69) (EC 3.6.4.12) (EC 3.6.4.13) (3C-like proteinase) (Growth factor-like peptide) (Guanine-N7 methyltransferase) (Helicase) (Host translation inhibitor nsp1) (Leader protein) (NendoU) (Non-structural protein 10) (Non-structural protein 2) (Non-structural protein 3) (Non-structural protein 4) (Non-structural protein 6) (Non-structural …	SARS coronavirus TW3	ATP-binding;Activation of host autophagy by virus;Decay of host mRNAs by virus;Endonuclease;Eukaryotic host gene expression shutoff by virus;Eukaryotic host translation shutoff by virus;Exonuclease;Helicase;Host cytoplasm;Host gene expression shutoff by virus;Host mRNA suppression by virus;Host membrane;Host-virus interaction;Hydrolase;Inhibition of host ISG15 by virus;Inhibition of host NF-kappa…	induction by virus of catabolism of host mRNA [GO:0039595]; induction by virus of host autophagy [GO:0039520]; methylation [GO:0032259]; modulation by virus of host protein ubiquitination [GO:0039648]; suppression by virus of host ISG15 activity [GO:0039579]; suppression by virus of host NF-kappaB transcription factor activity [GO:0039644]; suppression by virus of host type I interferon-mediated …	endoplasmic reticulum-Golgi intermediate compartment [GO:0005793]; host cell endoplasmic reticulum-Golgi intermediate compartment [GO:0044172]; host cell membrane [GO:0033644]; host cell perinuclear region of cytoplasm [GO:0044220]; integral component of membrane [GO:0016021]	ATP binding [GO:0005524]; cysteine-type endopeptidase activity [GO:0004197]; DNA helicase activity [GO:0003678]; endonuclease activity [GO:0004519]; exoribonuclease activity [GO:0004532]; G-quadruplex RNA binding [GO:0002151]; methyltransferase activity [GO:0008168]; RNA-directed 5'-3' RNA polymerase activity [GO:0003968]; RNA helicase activity [GO:0003724]; single-stranded RNA binding [GO:000372…						FUNCTION: Forms a hexadecamer with nsp7 (8 subunits of each) that may participate in viral replication by acting as a primase. Alternatively, may synthesize substantially longer products than oligonucleotide primers. {ECO:0000256|ARBA:ARBA00002182}.; FUNCTION: Forms a hexadecamer with nsp8 (8 subunits of each) that may participate in viral replication by acting as a primase. Alternatively, may sy…								Orthornavirae	180	66	103	38	0	0	0	0	1	0	6	2	0	1	1	1	0	0	0	0	0	0	0	0	0	0	1	0
L8HMS7	L8HMS7	TRAF-type domain-containing protein (Fragment)	Bos mutus (wild yak)	Metal-binding;Reference proteome;Zinc;Zinc-finger			zinc ion binding [GO:0008270]														Metazoa	0	0	52	0	2	0	17	337	0	0	2	1	0	0	0	0	3	1	7	1	20	1	10	0	0	0	0	1
W0F5I4	W0F5I4	Riboflavin biosynthesis protein RibBA [Includes: 3,4-dihydroxy-2-butanone 4-phosphate synthase (DHBP synthase) (EC 4.1.99.12); GTP cyclohydrolase-2 (EC 3.5.4.25) (GTP cyclohydrolase II)]	Niabella soli DSM 19437	GTP-binding;Hydrolase;Lyase;Magnesium;Manganese;Metal-binding;Multifunctional enzyme;Nucleotide-binding;Reference proteome;Riboflavin biosynthesis;Zinc	riboflavin biosynthetic process [GO:0009231]		3,4-dihydroxy-2-butanone-4-phosphate synthase activity [GO:0008686]; GTP binding [GO:0005525]; GTP cyclohydrolase II activity [GO:0003935]; magnesium ion binding [GO:0000287]; manganese ion binding [GO:0030145]; zinc ion binding [GO:0008270]	METAL 27; /note="Magnesium or manganese 1"; /evidence="ECO:0000256|HAMAP-Rule:MF_01283"; METAL 27; /note="Magnesium or manganese 2"; /evidence="ECO:0000256|HAMAP-Rule:MF_01283"; METAL 143; /note="Magnesium or manganese 2"; /evidence="ECO:0000256|HAMAP-Rule:MF_01283"; METAL 259; /note="Zinc; catalytic"; /evidence="ECO:0000256|HAMAP-Rule:MF_01283"; METAL 270; /note="Zinc; catalytic"; /evidence="ECO…	NP_BIND 254..258; /note="GTP"; /evidence="ECO:0000256|HAMAP-Rule:MF_01283"; NP_BIND 297..299; /note="GTP"; /evidence="ECO:0000256|HAMAP-Rule:MF_01283"	PATHWAY: Cofactor biosynthesis; riboflavin biosynthesis. {ECO:0000256|ARBA:ARBA00005104}.; PATHWAY: Cofactor biosynthesis; riboflavin biosynthesis; 2-hydroxy-3-oxobutyl phosphate from D-ribulose 5-phosphate: step 1/1. {ECO:0000256|ARBA:ARBA00004904, ECO:0000256|HAMAP-Rule:MF_01283}.; PATHWAY: Cofactor biosynthesis; riboflavin biosynthesis; 5-amino-6-(D-ribitylamino)uracil from GTP: step 1/4. {ECO…	CATALYTIC ACTIVITY: Reaction=D-ribulose 5-phosphate = (2S)-2-hydroxy-3-oxobutyl phosphate + formate + H(+); Xref=Rhea:RHEA:18457, ChEBI:CHEBI:15378, ChEBI:CHEBI:15740, ChEBI:CHEBI:58121, ChEBI:CHEBI:58830; EC=4.1.99.12; Evidence={ECO:0000256|ARBA:ARBA00000141, ECO:0000256|HAMAP-Rule:MF_01283}; CATALYTIC ACTIVITY: Reaction=GTP + 3 H2O = 2,5-diamino-6-hydroxy-4-(5-phosphoribosylamino)-pyrimidine + …		FUNCTION: Catalyzes the conversion of D-ribulose 5-phosphate to formate and 3,4-dihydroxy-2-butanone 4-phosphate. {ECO:0000256|ARBA:ARBA00002284, ECO:0000256|HAMAP-Rule:MF_01283}.; FUNCTION: Catalyzes the conversion of GTP to 2,5-diamino-6-ribosylamino-4(3H)-pyrimidinone 5'-phosphate (DARP), formate and pyrophosphate. {ECO:0000256|HAMAP-Rule:MF_01283}.	ACT_SITE 331; /note="Proton acceptor; for GTP cyclohydrolase activity"; /evidence="ECO:0000256|HAMAP-Rule:MF_01283"; ACT_SITE 333; /note="Nucleophile; for GTP cyclohydrolase activity"; /evidence="ECO:0000256|HAMAP-Rule:MF_01283"		BINDING 31; /note="D-ribulose 5-phosphate"; /evidence="ECO:0000256|HAMAP-Rule:MF_01283"; BINDING 166; /note="D-ribulose 5-phosphate"; /evidence="ECO:0000256|HAMAP-Rule:MF_01283"; BINDING 275; /note="GTP"; /evidence="ECO:0000256|HAMAP-Rule:MF_01283"; BINDING 319; /note="GTP"; /evidence="ECO:0000256|HAMAP-Rule:MF_01283"; BINDING 354; /note="GTP"; /evidence="ECO:0000256|HAMAP-Rule:MF_01283"; BINDING…		COFACTOR: Name=Mg(2+); Xref=ChEBI:CHEBI:18420; Evidence={ECO:0000256|HAMAP-Rule:MF_01283}; Name=Mn(2+); Xref=ChEBI:CHEBI:29035; Evidence={ECO:0000256|HAMAP-Rule:MF_01283}; Note=Binds 2 divalent metal cations per subunit. Magnesium or manganese. {ECO:0000256|HAMAP-Rule:MF_01283}; COFACTOR: Name=Zn(2+); Xref=ChEBI:CHEBI:29105; Evidence={ECO:0000256|ARBA:ARBA00001947}; ; COFACTOR: Name=Zn(2+); Xref=…				0	0	0	0	0	0	0	0	15	360	0	0	0	0	0	0	0	0	0	0	0	0	0	0	0	0	0	0
T1G846	T1G846	G_PROTEIN_RECEP_F3_4 domain-containing protein	Helobdella robusta (Californian leech)	Cell membrane;Glycoprotein;Membrane;Reference proteome;Transducer;Transmembrane;Transmembrane helix	G protein-coupled glutamate receptor signaling pathway [GO:0007216]; regulation of synaptic transmission, glutamatergic [GO:0051966]	integral component of plasma membrane [GO:0005887]	adenylate cyclase inhibiting G protein-coupled glutamate receptor activity [GO:0001640]														Metazoa	84	14	25	13	1	6	12	228	1	30	56	4	0	1	0	0	0	0	0	0	0	0	0	0	0	0	2	0
Q4L800	Q4L800	Thymidine kinase (EC 2.7.1.21)	Staphylococcus haemolyticus (strain JCSC1435)	ATP-binding;Cytoplasm;DNA synthesis;Kinase;Metal-binding;Nucleotide-binding;Reference proteome;Transferase;Zinc	DNA biosynthetic process [GO:0071897]	cytoplasm [GO:0005737]	ATP binding [GO:0005524]; thymidine kinase activity [GO:0004797]; zinc ion binding [GO:0008270]	METAL 145; /note="Zinc"; /evidence="ECO:0000255|HAMAP-Rule:MF_00124"; METAL 148; /note="Zinc"; /evidence="ECO:0000255|HAMAP-Rule:MF_00124"; METAL 183; /note="Zinc"; /evidence="ECO:0000255|HAMAP-Rule:MF_00124"; METAL 186; /note="Zinc"; /evidence="ECO:0000255|HAMAP-Rule:MF_00124"	NP_BIND 15..22; /note="ATP"; /evidence="ECO:0000255|HAMAP-Rule:MF_00124"; NP_BIND 88..91; /note="ATP"; /evidence="ECO:0000255|HAMAP-Rule:MF_00124"		CATALYTIC ACTIVITY: Reaction=ATP + thymidine = ADP + dTMP + H(+); Xref=Rhea:RHEA:19129, ChEBI:CHEBI:15378, ChEBI:CHEBI:17748, ChEBI:CHEBI:30616, ChEBI:CHEBI:63528, ChEBI:CHEBI:456216; EC=2.7.1.21; Evidence={ECO:0000255|HAMAP-Rule:MF_00124};			ACT_SITE 89; /note="Proton acceptor"; /evidence="ECO:0000255|HAMAP-Rule:MF_00124"								0	0	0	0	165	205	0	0	0	0	0	0	0	0	0	0	0	0	0	0	0	0	0	0	0	0	0	0
E6V9Z9	E6V9Z9	Peptide methionine sulfoxide reductase MsrB (EC 1.8.4.12) (Peptide-methionine (R)-S-oxide reductase)	Variovorax paradoxus (strain EPS)	Metal-binding;Oxidoreductase;Zinc	protein repair [GO:0030091]; response to oxidative stress [GO:0006979]		peptide-methionine (R)-S-oxide reductase activity [GO:0033743]; zinc ion binding [GO:0008270]	METAL 53; /note="Zinc"; /evidence="ECO:0000256|HAMAP-Rule:MF_01400"; METAL 56; /note="Zinc"; /evidence="ECO:0000256|HAMAP-Rule:MF_01400"; METAL 102; /note="Zinc"; /evidence="ECO:0000256|HAMAP-Rule:MF_01400"; METAL 105; /note="Zinc"; /evidence="ECO:0000256|HAMAP-Rule:MF_01400"			CATALYTIC ACTIVITY: Reaction=[thioredoxin]-disulfide + H2O + L-methionyl-[protein] = [thioredoxin]-dithiol + L-methionyl-(R)-S-oxide-[protein]; Xref=Rhea:RHEA:24164, Rhea:RHEA-COMP:10698, Rhea:RHEA-COMP:10700, Rhea:RHEA-COMP:12313, Rhea:RHEA-COMP:12314, ChEBI:CHEBI:15377, ChEBI:CHEBI:16044, ChEBI:CHEBI:29950, ChEBI:CHEBI:45764, ChEBI:CHEBI:50058; EC=1.8.4.12; Evidence={ECO:0000256|ARBA:ARBA000017…			ACT_SITE 125; /note="Nucleophile"; /evidence="ECO:0000256|HAMAP-Rule:MF_01400"				COFACTOR: Name=Zn(2+); Xref=ChEBI:CHEBI:29105; Evidence={ECO:0000256|HAMAP-Rule:MF_01400}; Note=Binds 1 zinc ion per subunit. The zinc ion is important for the structural integrity of the protein. {ECO:0000256|HAMAP-Rule:MF_01400};				0	0	0	0	61	34	0	0	13	258	0	0	0	0	0	0	0	0	0	0	0	0	0	0	0	1	0	0
Q5NRP7	Q5NRP7	Putative gag-pol polyprotein, identical	Solanum demissum (Wild potato)	Coiled coil;Metal-binding;Zinc;Zinc-finger	DNA integration [GO:0015074]		nucleic acid binding [GO:0003676]; zinc ion binding [GO:0008270]														Viridiplantae	0	0	356	7	0	0	0	0	0	0	0	0	0	0	0	0	0	0	0	0	0	0	0	0	0	0	0	0
E9KUF1	E9KUF1	Exoribonuclease H (EC 2.7.7.49) (EC 3.1.13.2) (EC 3.1.26.13) (Integrase) (Pol polyprotein) (Protease) (Retropepsin) (Reverse transcriptase/ribonuclease H) (Fragment)	Equine infectious anemia virus	Aspartyl protease;Coiled coil;DNA integration;DNA recombination;DNA-binding;Endonuclease;Hydrolase;Metal-binding;Multifunctional enzyme;Nuclease;Nucleotidyltransferase;Protease;RNA-directed DNA polymerase;Transferase;Viral genome integration;Virus entry into host cell;Zinc;Zinc-finger	DNA integration [GO:0015074]; DNA recombination [GO:0006310]; establishment of integrated proviral latency [GO:0075713]; viral entry into host cell [GO:0046718]; viral genome integration into host DNA [GO:0044826]		aspartic-type endopeptidase activity [GO:0004190]; DNA binding [GO:0003677]; exoribonuclease H activity [GO:0004533]; RNA-directed DNA polymerase activity [GO:0003964]; RNA-DNA hybrid ribonuclease activity [GO:0004523]; zinc ion binding [GO:0008270]				CATALYTIC ACTIVITY: Reaction=3'-end directed exonucleolytic cleavage of viral RNA-DNA hybrid.; EC=3.1.13.2; Evidence={ECO:0000256|ARBA:ARBA00000379}; CATALYTIC ACTIVITY: Reaction=Endohydrolysis of RNA in RNA/DNA hybrids. Three different cleavage modes: 1. sequence-specific internal cleavage of RNA. Human immunodeficiency virus type 1 and Moloney murine leukemia virus enzymes prefer to cleave the …	DNA_BIND 1084..1132; /note="Integrase-type"; /evidence="ECO:0000256|PROSITE-ProRule:PRU00506"	FUNCTION: During replicative cycle of retroviruses, the reverse-transcribed viral DNA is integrated into the host chromosome by the viral integrase enzyme. RNase H activity is associated with the reverse transcriptase. {ECO:0000256|ARBA:ARBA00023429}.								Pararnavirae	0	1	37	199	39	73	1	5	0	6	0	0	0	0	0	0	0	0	0	0	0	0	0	0	0	0	0	0
C4ZRX5	C4ZRX5	Probable phosphatase YcdX (EC 3.1.3.-)	Escherichia coli (strain K12 / MC4100 / BW2952)	Hydrolase;Metal-binding;Zinc			phosphatase activity [GO:0016791]; zinc ion binding [GO:0008270]	METAL 7; /note="Zinc 1"; /evidence="ECO:0000255|HAMAP-Rule:MF_01561"; METAL 9; /note="Zinc 1"; /evidence="ECO:0000255|HAMAP-Rule:MF_01561"; METAL 15; /note="Zinc 2"; /evidence="ECO:0000255|HAMAP-Rule:MF_01561"; METAL 40; /note="Zinc 2"; /evidence="ECO:0000255|HAMAP-Rule:MF_01561"; METAL 73; /note="Zinc 1"; /evidence="ECO:0000255|HAMAP-Rule:MF_01561"; METAL 73; /note="Zinc 3"; /evidence="ECO:00002…										COFACTOR: Name=Zn(2+); Xref=ChEBI:CHEBI:29105; Evidence={ECO:0000255|HAMAP-Rule:MF_01561}; Note=Binds 3 Zn(2+) ions per subunit. {ECO:0000255|HAMAP-Rule:MF_01561};				0	0	0	0	0	0	0	0	12	348	0	0	0	0	0	0	0	0	0	0	0	0	0	0	0	0	0	0
B4L2J3	B4L2J3	UBP-type domain-containing protein	Drosophila mojavensis (Fruit fly)	Reference proteome			zinc ion binding [GO:0008270]														Metazoa	0	0	0	0	358	0	0	0	0	0	0	0	0	0	0	0	0	0	0	0	0	0	0	0	0	1	0	0
E6V9W6	E6V9W6	Alcohol dehydrogenase zinc-binding domain protein	Variovorax paradoxus (strain EPS)				oxidoreductase activity [GO:0016491]; zinc ion binding [GO:0008270]															19	24	89	88	76	66	0	0	0	0	0	0	0	0	0	0	2	0	0	0	0	0	1	8	0	0	0	0
B7SVK3	B7SVK3	ORF1ab polyprotein (EC 3.6.4.13) (RNA-directed RNA polymerase) (Replicase polyprotein 1ab) (Fragment)	Bat coronavirus Trinidad/1CO7BA/2007	ATP-binding;Membrane;Metal-binding;Nucleotide-binding;Nucleotidyltransferase;RNA-directed RNA polymerase;Transferase;Zinc;Zinc-finger	transcription, DNA-templated [GO:0006351]	host cell membrane [GO:0033644]; membrane [GO:0016020]	ATP binding [GO:0005524]; exoribonuclease activity [GO:0004532]; methyltransferase activity [GO:0008168]; RNA binding [GO:0003723]; RNA-directed 5'-3' RNA polymerase activity [GO:0003968]; RNA helicase activity [GO:0003724]; zinc ion binding [GO:0008270]														Orthornavirae	13	328	2	3	0	0	0	0	0	14	1	9	0	0	0	0	0	0	0	0	0	0	0	0	0	0	0	0
D2E248	D2E248	2'-O-methyltransferase (EC 2.7.7.48) (EC 3.4.19.12) (EC 3.4.22.69) (EC 3.6.4.12) (EC 3.6.4.13) (3C-like proteinase) (Growth factor-like peptide) (Guanine-N7 methyltransferase) (Helicase) (Host translation inhibitor nsp1) (Leader protein) (NendoU) (Non-structural protein 10) (Non-structural protein 2) (Non-structural protein 3) (Non-structural protein 4) (Non-structural protein 6) (Non-structural …	SARS coronavirus ExoN1	ATP-binding;Activation of host autophagy by virus;Decay of host mRNAs by virus;Endonuclease;Eukaryotic host gene expression shutoff by virus;Eukaryotic host translation shutoff by virus;Exonuclease;Helicase;Host cytoplasm;Host gene expression shutoff by virus;Host mRNA suppression by virus;Host membrane;Host-virus interaction;Hydrolase;Inhibition of host ISG15 by virus;Inhibition of host NF-kappa…	induction by virus of catabolism of host mRNA [GO:0039595]; induction by virus of host autophagy [GO:0039520]; methylation [GO:0032259]; modulation by virus of host protein ubiquitination [GO:0039648]; suppression by virus of host ISG15 activity [GO:0039579]; suppression by virus of host NF-kappaB transcription factor activity [GO:0039644]; suppression by virus of host type I interferon-mediated …	endoplasmic reticulum-Golgi intermediate compartment [GO:0005793]; host cell endoplasmic reticulum-Golgi intermediate compartment [GO:0044172]; host cell membrane [GO:0033644]; host cell perinuclear region of cytoplasm [GO:0044220]; integral component of membrane [GO:0016021]	ATP binding [GO:0005524]; cysteine-type endopeptidase activity [GO:0004197]; DNA helicase activity [GO:0003678]; endonuclease activity [GO:0004519]; exoribonuclease activity [GO:0004532]; G-quadruplex RNA binding [GO:0002151]; methyltransferase activity [GO:0008168]; RNA-directed 5'-3' RNA polymerase activity [GO:0003968]; RNA helicase activity [GO:0003724]; single-stranded RNA binding [GO:000372…						FUNCTION: Forms a hexadecamer with nsp7 (8 subunits of each) that may participate in viral replication by acting as a primase. Alternatively, may synthesize substantially longer products than oligonucleotide primers. {ECO:0000256|ARBA:ARBA00002182}.; FUNCTION: Forms a hexadecamer with nsp8 (8 subunits of each) that may participate in viral replication by acting as a primase. Alternatively, may sy…								Orthornavirae	283	53	2	3	0	0	0	0	1	7	4	0	0	0	0	0	0	0	0	0	0	0	0	0	0	0	0	1
A7ZV69	A7ZV69	L-ribulose-5-phosphate 4-epimerase UlaF (EC 5.1.3.4) (L-ascorbate utilization protein F) (Phosphoribulose isomerase)	Escherichia coli O139:H28 (strain E24377A / ETEC)	Carbohydrate metabolism;Isomerase;Metal-binding;Zinc	L-ascorbic acid catabolic process [GO:0019854]		L-ribulose-phosphate 4-epimerase activity [GO:0008742]; zinc ion binding [GO:0008270]	METAL 74; /note="Zinc"; /evidence="ECO:0000255|HAMAP-Rule:MF_01952"; METAL 93; /note="Zinc; via tele nitrogen"; /evidence="ECO:0000255|HAMAP-Rule:MF_01952"; METAL 95; /note="Zinc; via tele nitrogen"; /evidence="ECO:0000255|HAMAP-Rule:MF_01952"; METAL 167; /note="Zinc; via tele nitrogen"; /evidence="ECO:0000255|HAMAP-Rule:MF_01952"		PATHWAY: Cofactor degradation; L-ascorbate degradation; D-xylulose 5-phosphate from L-ascorbate: step 4/4. {ECO:0000255|HAMAP-Rule:MF_01952}.	CATALYTIC ACTIVITY: Reaction=L-ribulose 5-phosphate = D-xylulose 5-phosphate; Xref=Rhea:RHEA:22368, ChEBI:CHEBI:57737, ChEBI:CHEBI:58226; EC=5.1.3.4; Evidence={ECO:0000255|HAMAP-Rule:MF_01952};		FUNCTION: Catalyzes the isomerization of L-ribulose 5-phosphate to D-xylulose 5-phosphate. Is involved in the anaerobic L-ascorbate utilization. {ECO:0000255|HAMAP-Rule:MF_01952}.	ACT_SITE 118; /note="Proton donor/acceptor"; /evidence="ECO:0000255|HAMAP-Rule:MF_01952"; ACT_SITE 225; /note="Proton donor/acceptor"; /evidence="ECO:0000255|HAMAP-Rule:MF_01952"				COFACTOR: Name=Zn(2+); Xref=ChEBI:CHEBI:29105; Evidence={ECO:0000255|HAMAP-Rule:MF_01952}; Note=Binds 1 zinc ion per subunit. {ECO:0000255|HAMAP-Rule:MF_01952};				0	0	0	0	127	210	0	0	0	0	0	0	0	0	0	0	1	0	0	0	0	0	1	9	0	0	0	0
E2E2J3	E2E2J3	Exoribonuclease H (EC 2.7.7.49) (EC 3.1.13.2) (EC 3.1.26.13) (Integrase) (Pol polyprotein) (Protease) (Retropepsin) (Reverse transcriptase/ribonuclease H) (Fragment)	Equine infectious anemia virus	Aspartyl protease;Coiled coil;DNA integration;DNA recombination;DNA-binding;Endonuclease;Hydrolase;Metal-binding;Multifunctional enzyme;Nuclease;Nucleotidyltransferase;Protease;RNA-directed DNA polymerase;Transferase;Viral genome integration;Virus entry into host cell;Zinc;Zinc-finger	DNA integration [GO:0015074]; DNA recombination [GO:0006310]; establishment of integrated proviral latency [GO:0075713]; viral entry into host cell [GO:0046718]; viral genome integration into host DNA [GO:0044826]		aspartic-type endopeptidase activity [GO:0004190]; DNA binding [GO:0003677]; exoribonuclease H activity [GO:0004533]; RNA-directed DNA polymerase activity [GO:0003964]; RNA-DNA hybrid ribonuclease activity [GO:0004523]; zinc ion binding [GO:0008270]				CATALYTIC ACTIVITY: Reaction=3'-end directed exonucleolytic cleavage of viral RNA-DNA hybrid.; EC=3.1.13.2; Evidence={ECO:0000256|ARBA:ARBA00000379}; CATALYTIC ACTIVITY: Reaction=Endohydrolysis of RNA in RNA/DNA hybrids. Three different cleavage modes: 1. sequence-specific internal cleavage of RNA. Human immunodeficiency virus type 1 and Moloney murine leukemia virus enzymes prefer to cleave the …	DNA_BIND 1084..1132; /note="Integrase-type"; /evidence="ECO:0000256|PROSITE-ProRule:PRU00506"	FUNCTION: During replicative cycle of retroviruses, the reverse-transcribed viral DNA is integrated into the host chromosome by the viral integrase enzyme. RNase H activity is associated with the reverse transcriptase. {ECO:0000256|ARBA:ARBA00023429}.								Pararnavirae	1	2	28	92	41	157	0	4	0	4	0	1	0	0	0	0	0	0	0	0	0	0	0	0	0	0	0	0
J9TBE8	J9TBE8	2'-O-methyltransferase (EC 2.7.7.48) (EC 3.4.19.12) (EC 3.4.22.69) (EC 3.6.4.12) (EC 3.6.4.13) (3C-like proteinase) (Growth factor-like peptide) (Guanine-N7 methyltransferase) (Helicase) (Host translation inhibitor nsp1) (Leader protein) (NendoU) (Non-structural protein 10) (Non-structural protein 2) (Non-structural protein 3) (Non-structural protein 4) (Non-structural protein 6) (Non-structural …	Severe acute respiratory syndrome coronavirus (SARS-CoV)	ATP-binding;Activation of host autophagy by virus;Decay of host mRNAs by virus;Endonuclease;Eukaryotic host gene expression shutoff by virus;Eukaryotic host translation shutoff by virus;Exonuclease;Helicase;Host cytoplasm;Host gene expression shutoff by virus;Host mRNA suppression by virus;Host membrane;Host-virus interaction;Hydrolase;Inhibition of host ISG15 by virus;Inhibition of host NF-kappa…	induction by virus of catabolism of host mRNA [GO:0039595]; induction by virus of host autophagy [GO:0039520]; methylation [GO:0032259]; modulation by virus of host protein ubiquitination [GO:0039648]; suppression by virus of host ISG15 activity [GO:0039579]; suppression by virus of host NF-kappaB transcription factor activity [GO:0039644]; suppression by virus of host type I interferon-mediated …	endoplasmic reticulum-Golgi intermediate compartment [GO:0005793]; host cell endoplasmic reticulum-Golgi intermediate compartment [GO:0044172]; host cell membrane [GO:0033644]; host cell perinuclear region of cytoplasm [GO:0044220]; integral component of membrane [GO:0016021]	ATP binding [GO:0005524]; cysteine-type endopeptidase activity [GO:0004197]; DNA helicase activity [GO:0003678]; endonuclease activity [GO:0004519]; exoribonuclease activity [GO:0004532]; G-quadruplex RNA binding [GO:0002151]; methyltransferase activity [GO:0008168]; RNA-directed 5'-3' RNA polymerase activity [GO:0003968]; RNA helicase activity [GO:0003724]; single-stranded RNA binding [GO:000372…						FUNCTION: Forms a hexadecamer with nsp7 (8 subunits of each) that may participate in viral replication by acting as a primase. Alternatively, may synthesize substantially longer products than oligonucleotide primers. {ECO:0000256|ARBA:ARBA00002182}.; FUNCTION: Forms a hexadecamer with nsp8 (8 subunits of each) that may participate in viral replication by acting as a primase. Alternatively, may sy…								Orthornavirae	158	157	7	5	1	1	0	0	0	2	1	2	0	0	2	0	0	0	0	0	0	0	0	0	0	0	0	0
Q128J9	Q128J9	S-(hydroxymethyl)glutathione dehydrogenase (EC 1.1.1.284)	Polaromonas sp. (strain JS666 / ATCC BAA-500)	Metal-binding;NAD;Oxidoreductase;Reference proteome;Zinc	ethanol oxidation [GO:0006069]		S-(hydroxymethyl)glutathione dehydrogenase NAD activity [GO:0106322]; S-(hydroxymethyl)glutathione dehydrogenase NADP activity [GO:0106321]; zinc ion binding [GO:0008270]				CATALYTIC ACTIVITY: Reaction=NAD(+) + S-(hydroxymethyl)glutathione = H(+) + NADH + S-formylglutathione; Xref=Rhea:RHEA:19985, ChEBI:CHEBI:15378, ChEBI:CHEBI:57540, ChEBI:CHEBI:57688, ChEBI:CHEBI:57945, ChEBI:CHEBI:58758; EC=1.1.1.284; Evidence={ECO:0000256|ARBA:ARBA00001030, ECO:0000256|RuleBase:RU362016}; CATALYTIC ACTIVITY: Reaction=NADP(+) + S-(hydroxymethyl)glutathione = H(+) + NADPH + S-form…							COFACTOR: Name=Zn(2+); Xref=ChEBI:CHEBI:29105; Evidence={ECO:0000256|ARBA:ARBA00001947, ECO:0000256|RuleBase:RU362016};				0	0	265	61	0	0	0	0	0	0	0	0	0	0	0	0	0	0	0	0	0	0	0	0	0	0	0	0
S2X7T9	A0A7U9HSS6	4-hydroxythreonine-4-phosphate dehydrogenase	Delftia acidovorans CCUG 15835																			0	0	0	0	0	0	0	0	1	320	0	0	0	0	0	0	0	0	0	0	0	0	0	1	0	0	0	0
W7WPK0	W7WPK0	Aminopeptidase N (EC 3.4.11.2)	Hydrogenophaga sp. T4	Aminopeptidase;Hydrolase;Metal-binding;Metalloprotease;Protease;Reference proteome;Zinc			aminopeptidase activity [GO:0004177]; metallopeptidase activity [GO:0008237]; zinc ion binding [GO:0008270]				CATALYTIC ACTIVITY: Reaction=Release of an N-terminal amino acid, Xaa-|-Yaa- from a peptide, amide or arylamide. Xaa is preferably Ala, but may be most amino acids including Pro (slow action). When a terminal hydrophobic residue is followed by a prolyl residue, the two may be released as an intact Xaa-Pro dipeptide.; EC=3.4.11.2; Evidence={ECO:0000256|ARBA:ARBA00000098};							COFACTOR: Name=Zn(2+); Xref=ChEBI:CHEBI:29105; Evidence={ECO:0000256|ARBA:ARBA00001947};				0	0	11	305	0	1	0	0	0	0	0	0	0	0	0	0	0	0	0	0	0	0	0	0	3	0	0	0
A7UIZ9	A7UIZ9	NendoU (EC 3.6.4.13) (Non-structural protein 2) (Non-structural protein 4) (Non-structural protein 8) (ORF1ab polyprotein) (Putative 2'-O-methyl transferase) (RNA-directed RNA polymerase) (Replicase polyprotein 1ab) (Uridylate-specific endoribonuclease) (nsp15) (nsp16) (Fragment)	Transmissible gastroenteritis virus	ATP-binding;Helicase;Hydrolase;Membrane;Metal-binding;Methyltransferase;Nucleotide-binding;Nucleotidyltransferase;RNA-directed RNA polymerase;Ribosomal frameshifting;Transferase;Zinc;Zinc-finger	methylation [GO:0032259]; transcription, DNA-templated [GO:0006351]	host cell membrane [GO:0033644]; membrane [GO:0016020]	ATP binding [GO:0005524]; exoribonuclease activity [GO:0004532]; methyltransferase activity [GO:0008168]; RNA binding [GO:0003723]; RNA-directed 5'-3' RNA polymerase activity [GO:0003968]; RNA helicase activity [GO:0003724]; zinc ion binding [GO:0008270]						FUNCTION: NendoU is a Mn(2+)-dependent, uridylate-specific enzyme, which leaves 2'-3'-cyclic phosphates 5' to the cleaved bond. {ECO:0000256|ARBA:ARBA00002136}.; FUNCTION: The replicase polyprotein of coronaviruses is a multifunctional protein: it contains the activities necessary for the transcription of negative stranded RNA, leader RNA, subgenomic mRNAs and progeny virion RNA as well as protei…								Orthornavirae	16	270	4	23	0	0	0	0	0	0	0	3	0	0	0	0	0	0	0	0	0	0	0	0	0	0	0	0
Q692E5	Q692E5	3C-like proteinase (EC 3.4.19.12) (EC 3.4.22.69) (Growth factor-like peptide) (Leader protein) (Non-structural protein 10) (Non-structural protein 2) (Non-structural protein 3) (Non-structural protein 4) (Non-structural protein 6) (Non-structural protein 7) (Non-structural protein 8) (Non-structural protein 9) (Papain-like proteinase) (p65 homolog)	SARS coronavirus TJF	Activation of host autophagy by virus;Decay of host mRNAs by virus;Eukaryotic host gene expression shutoff by virus;Eukaryotic host translation shutoff by virus;Host cytoplasm;Host gene expression shutoff by virus;Host mRNA suppression by virus;Host membrane;Host-virus interaction;Hydrolase;Inhibition of host ISG15 by virus;Inhibition of host innate immune response by virus;Inhibition of host int…	induction by virus of catabolism of host mRNA [GO:0039595]; induction by virus of host autophagy [GO:0039520]; modulation by virus of host protein ubiquitination [GO:0039648]; suppression by virus of host gene expression [GO:0039657]; suppression by virus of host ISG15 activity [GO:0039579]; suppression by virus of host type I interferon-mediated signaling pathway [GO:0039502]; viral genome repli…	host cell membrane [GO:0033644]; host cell perinuclear region of cytoplasm [GO:0044220]; integral component of membrane [GO:0016021]	cysteine-type endopeptidase activity [GO:0004197]; G-quadruplex RNA binding [GO:0002151]; single-stranded RNA binding [GO:0003727]; thiol-dependent deubiquitinase [GO:0004843]; transferase activity [GO:0016740]; zinc ion binding [GO:0008270]														Orthornavirae	194	106	7	3	0	0	0	0	0	3	1	5	0	0	0	0	0	0	0	0	0	0	0	0	0	0	1	0
D2E1L9	D2E1L9	2'-O-methyltransferase (EC 2.7.7.48) (EC 3.4.19.12) (EC 3.4.22.69) (EC 3.6.4.12) (EC 3.6.4.13) (3C-like proteinase) (Growth factor-like peptide) (Guanine-N7 methyltransferase) (Helicase) (Host translation inhibitor nsp1) (Leader protein) (NendoU) (Non-structural protein 10) (Non-structural protein 2) (Non-structural protein 3) (Non-structural protein 4) (Non-structural protein 6) (Non-structural …	SARS coronavirus wtic-MB	ATP-binding;Activation of host autophagy by virus;Decay of host mRNAs by virus;Endonuclease;Eukaryotic host gene expression shutoff by virus;Eukaryotic host translation shutoff by virus;Exonuclease;Helicase;Host cytoplasm;Host gene expression shutoff by virus;Host mRNA suppression by virus;Host membrane;Host-virus interaction;Hydrolase;Inhibition of host ISG15 by virus;Inhibition of host NF-kappa…	induction by virus of catabolism of host mRNA [GO:0039595]; induction by virus of host autophagy [GO:0039520]; methylation [GO:0032259]; modulation by virus of host protein ubiquitination [GO:0039648]; suppression by virus of host ISG15 activity [GO:0039579]; suppression by virus of host NF-kappaB transcription factor activity [GO:0039644]; suppression by virus of host type I interferon-mediated …	endoplasmic reticulum-Golgi intermediate compartment [GO:0005793]; host cell endoplasmic reticulum-Golgi intermediate compartment [GO:0044172]; host cell membrane [GO:0033644]; host cell perinuclear region of cytoplasm [GO:0044220]; integral component of membrane [GO:0016021]	ATP binding [GO:0005524]; cysteine-type endopeptidase activity [GO:0004197]; DNA helicase activity [GO:0003678]; endonuclease activity [GO:0004519]; exoribonuclease activity [GO:0004532]; G-quadruplex RNA binding [GO:0002151]; methyltransferase activity [GO:0008168]; RNA-directed 5'-3' RNA polymerase activity [GO:0003968]; RNA helicase activity [GO:0003724]; single-stranded RNA binding [GO:000372…						FUNCTION: Forms a hexadecamer with nsp7 (8 subunits of each) that may participate in viral replication by acting as a primase. Alternatively, may synthesize substantially longer products than oligonucleotide primers. {ECO:0000256|ARBA:ARBA00002182}.; FUNCTION: Forms a hexadecamer with nsp8 (8 subunits of each) that may participate in viral replication by acting as a primase. Alternatively, may sy…								Orthornavirae	187	90	17	0	0	0	0	0	1	10	0	2	0	0	0	0	0	0	0	0	0	0	0	0	0	0	0	2
E9KUC7	E9KUC7	Exoribonuclease H (EC 2.7.7.49) (EC 3.1.13.2) (EC 3.1.26.13) (Integrase) (Pol polyprotein) (Protease) (Retropepsin) (Reverse transcriptase/ribonuclease H) (Fragment)	Equine infectious anemia virus	Aspartyl protease;Coiled coil;DNA integration;DNA recombination;DNA-binding;Endonuclease;Hydrolase;Metal-binding;Multifunctional enzyme;Nuclease;Nucleotidyltransferase;Protease;RNA-directed DNA polymerase;Transferase;Viral genome integration;Virus entry into host cell;Zinc;Zinc-finger	DNA integration [GO:0015074]; DNA recombination [GO:0006310]; establishment of integrated proviral latency [GO:0075713]; viral entry into host cell [GO:0046718]; viral genome integration into host DNA [GO:0044826]		aspartic-type endopeptidase activity [GO:0004190]; DNA binding [GO:0003677]; exoribonuclease H activity [GO:0004533]; RNA-directed DNA polymerase activity [GO:0003964]; RNA-DNA hybrid ribonuclease activity [GO:0004523]; zinc ion binding [GO:0008270]				CATALYTIC ACTIVITY: Reaction=3'-end directed exonucleolytic cleavage of viral RNA-DNA hybrid.; EC=3.1.13.2; Evidence={ECO:0000256|ARBA:ARBA00000379}; CATALYTIC ACTIVITY: Reaction=Endohydrolysis of RNA in RNA/DNA hybrids. Three different cleavage modes: 1. sequence-specific internal cleavage of RNA. Human immunodeficiency virus type 1 and Moloney murine leukemia virus enzymes prefer to cleave the …	DNA_BIND 1083..1131; /note="Integrase-type"; /evidence="ECO:0000256|PROSITE-ProRule:PRU00506"	FUNCTION: During replicative cycle of retroviruses, the reverse-transcribed viral DNA is integrated into the host chromosome by the viral integrase enzyme. RNase H activity is associated with the reverse transcriptase. {ECO:0000256|ARBA:ARBA00023429}.								Pararnavirae	98	60	56	63	10	15	0	0	0	0	4	2	0	0	0	0	0	0	0	0	0	0	0	0	0	0	0	0
B7M9G0	B7M9G0	L-ribulose-5-phosphate 4-epimerase UlaF (EC 5.1.3.4) (L-ascorbate utilization protein F) (Phosphoribulose isomerase)	Escherichia coli O8 (strain IAI1)	Carbohydrate metabolism;Isomerase;Metal-binding;Zinc	L-ascorbic acid catabolic process [GO:0019854]		L-ribulose-phosphate 4-epimerase activity [GO:0008742]; zinc ion binding [GO:0008270]	METAL 74; /note="Zinc"; /evidence="ECO:0000255|HAMAP-Rule:MF_01952"; METAL 93; /note="Zinc; via tele nitrogen"; /evidence="ECO:0000255|HAMAP-Rule:MF_01952"; METAL 95; /note="Zinc; via tele nitrogen"; /evidence="ECO:0000255|HAMAP-Rule:MF_01952"; METAL 167; /note="Zinc; via tele nitrogen"; /evidence="ECO:0000255|HAMAP-Rule:MF_01952"		PATHWAY: Cofactor degradation; L-ascorbate degradation; D-xylulose 5-phosphate from L-ascorbate: step 4/4. {ECO:0000255|HAMAP-Rule:MF_01952}.	CATALYTIC ACTIVITY: Reaction=L-ribulose 5-phosphate = D-xylulose 5-phosphate; Xref=Rhea:RHEA:22368, ChEBI:CHEBI:57737, ChEBI:CHEBI:58226; EC=5.1.3.4; Evidence={ECO:0000255|HAMAP-Rule:MF_01952};		FUNCTION: Catalyzes the isomerization of L-ribulose 5-phosphate to D-xylulose 5-phosphate. Is involved in the anaerobic L-ascorbate utilization. {ECO:0000255|HAMAP-Rule:MF_01952}.	ACT_SITE 118; /note="Proton donor/acceptor"; /evidence="ECO:0000255|HAMAP-Rule:MF_01952"; ACT_SITE 225; /note="Proton donor/acceptor"; /evidence="ECO:0000255|HAMAP-Rule:MF_01952"				COFACTOR: Name=Zn(2+); Xref=ChEBI:CHEBI:29105; Evidence={ECO:0000255|HAMAP-Rule:MF_01952}; Note=Binds 1 zinc ion per subunit. {ECO:0000255|HAMAP-Rule:MF_01952};				0	0	0	0	200	94	0	0	0	0	0	0	0	0	0	0	0	0	0	0	0	0	0	0	0	0	0	0
E3CST5	E3CST5	ATP-dependent zinc metalloprotease FtsH (EC 3.4.24.-)	Streptococcus vestibularis F0396	ATP-binding;Cell membrane;Hydrolase;Membrane;Metal-binding;Metalloprotease;Nucleotide-binding;Protease;Transmembrane;Transmembrane helix;Zinc	protein catabolic process [GO:0030163]	integral component of membrane [GO:0016021]; plasma membrane [GO:0005886]	ATP binding [GO:0005524]; ATP-dependent peptidase activity [GO:0004176]; metalloendopeptidase activity [GO:0004222]; zinc ion binding [GO:0008270]	METAL 446; /note="Zinc; catalytic"; /evidence="ECO:0000256|HAMAP-Rule:MF_01458"; METAL 450; /note="Zinc; catalytic"; /evidence="ECO:0000256|HAMAP-Rule:MF_01458"; METAL 522; /note="Zinc; catalytic"; /evidence="ECO:0000256|HAMAP-Rule:MF_01458"	NP_BIND 224..231; /note="ATP"; /evidence="ECO:0000256|HAMAP-Rule:MF_01458"				FUNCTION: Acts as a processive, ATP-dependent zinc metallopeptidase for both cytoplasmic and membrane proteins. Plays a role in the quality control of integral membrane proteins. {ECO:0000256|HAMAP-Rule:MF_01458}.	ACT_SITE 447; /evidence="ECO:0000256|HAMAP-Rule:MF_01458"				COFACTOR: Name=Zn(2+); Xref=ChEBI:CHEBI:29105; Evidence={ECO:0000256|ARBA:ARBA00001947}; ; COFACTOR: Name=Zn(2+); Xref=ChEBI:CHEBI:29105; Evidence={ECO:0000256|HAMAP-Rule:MF_01458}; Note=Binds 1 zinc ion per subunit. {ECO:0000256|HAMAP-Rule:MF_01458};				0	0	0	0	0	0	0	0	11	279	0	0	0	0	0	0	0	0	0	0	0	0	0	0	0	0	0	0
V7PMW2	V7PMW2	CHY-type domain-containing protein	Plasmodium yoelii 17X	Coiled coil;Metal-binding;Zinc;Zinc-finger			zinc ion binding [GO:0008270]															0	0	0	0	123	106	0	0	0	60	0	0	0	0	0	0	0	0	0	0	0	0	0	0	0	0	0	1
A1VRC9	A1VRC9	Transcriptional repressor NrdR	Polaromonas naphthalenivorans (strain CJ2)	ATP-binding;DNA-binding;Metal-binding;Nucleotide-binding;Reference proteome;Repressor;Transcription;Transcription regulation;Zinc;Zinc-finger	negative regulation of transcription, DNA-templated [GO:0045892]		ATP binding [GO:0005524]; DNA binding [GO:0003677]; zinc ion binding [GO:0008270]						FUNCTION: Negatively regulates transcription of bacterial ribonucleotide reductase nrd genes and operons by binding to NrdR-boxes. {ECO:0000255|HAMAP-Rule:MF_00440}.					COFACTOR: Name=Zn(2+); Xref=ChEBI:CHEBI:29105; Evidence={ECO:0000255|HAMAP-Rule:MF_00440}; Note=Binds 1 zinc ion. {ECO:0000255|HAMAP-Rule:MF_00440};				0	0	141	147	0	0	0	0	0	0	0	0	0	0	0	0	0	0	0	0	0	0	0	0	0	0	0	0
A7K5K2	A7K5K2	Fructose-bisphosphate aldolase (FBP aldolase) (EC 4.1.2.13)	Vibrio antiquarius (strain Ex25)	Glycolysis;Lyase;Metal-binding;Zinc	glycolytic process [GO:0006096]		fructose-bisphosphate aldolase activity [GO:0004332]; zinc ion binding [GO:0008270]	METAL 110; /note="Zinc 1; catalytic"; /evidence="ECO:0000256|PIRSR:PIRSR001359-3"; METAL 144; /note="Zinc 2"; /evidence="ECO:0000256|PIRSR:PIRSR001359-3"; METAL 174; /note="Zinc 2"; /evidence="ECO:0000256|PIRSR:PIRSR001359-3"; METAL 226; /note="Zinc 1; catalytic"; /evidence="ECO:0000256|PIRSR:PIRSR001359-3"; METAL 264; /note="Zinc 1; catalytic"; /evidence="ECO:0000256|PIRSR:PIRSR001359-3"		PATHWAY: Carbohydrate degradation. {ECO:0000256|ARBA:ARBA00004921}.; PATHWAY: Carbohydrate degradation; glycolysis; D-glyceraldehyde 3-phosphate and glycerone phosphate from D-glucose: step 4/4. {ECO:0000256|ARBA:ARBA00004714, ECO:0000256|RuleBase:RU366023}.	CATALYTIC ACTIVITY: Reaction=beta-D-fructose 1,6-bisphosphate = D-glyceraldehyde 3-phosphate + dihydroxyacetone phosphate; Xref=Rhea:RHEA:14729, ChEBI:CHEBI:32966, ChEBI:CHEBI:57642, ChEBI:CHEBI:59776; EC=4.1.2.13; Evidence={ECO:0000256|ARBA:ARBA00000441, ECO:0000256|RuleBase:RU366023};		FUNCTION: Catalyzes the aldol condensation of dihydroxyacetone phosphate (DHAP or glycerone-phosphate) with glyceraldehyde 3-phosphate (G3P) to form fructose 1,6-bisphosphate (FBP) in gluconeogenesis and the reverse reaction in glycolysis. {ECO:0000256|ARBA:ARBA00002181, ECO:0000256|RuleBase:RU366023}.	ACT_SITE 109; /note="Proton donor"; /evidence="ECO:0000256|PIRSR:PIRSR001359-1"		BINDING 227; /note="Dihydroxyacetone phosphate; via amide nitrogen"; /evidence="ECO:0000256|PIRSR:PIRSR001359-2"		COFACTOR: Name=Zn(2+); Xref=ChEBI:CHEBI:29105; Evidence={ECO:0000256|ARBA:ARBA00001947}; ; COFACTOR: Name=Zn(2+); Xref=ChEBI:CHEBI:29105; Evidence={ECO:0000256|PIRSR:PIRSR001359-3, ECO:0000256|RuleBase:RU366023}; Note=Binds 2 Zn(2+) ions per subunit. One is catalytic and the other provides a structural contribution. {ECO:0000256|PIRSR:PIRSR001359-3, ECO:0000256|RuleBase:RU366023};				0	0	16	270	0	0	0	0	0	0	0	0	0	0	0	0	0	0	0	0	0	0	0	1	0	0	0	0
C4ZSW0	C4ZSW0	N-acetylmannosamine kinase (EC 2.7.1.60) (ManNAc kinase) (N-acetyl-D-mannosamine kinase)	Escherichia coli (strain K12 / MC4100 / BW2952)	ATP-binding;Carbohydrate metabolism;Kinase;Metal-binding;Nucleotide-binding;Transferase;Zinc	N-acetylmannosamine metabolic process [GO:0006051]; N-acetylneuraminate catabolic process [GO:0019262]		ATP binding [GO:0005524]; N-acylmannosamine kinase activity [GO:0009384]; zinc ion binding [GO:0008270]	METAL 156; /note="Zinc"; /evidence="ECO:0000255|HAMAP-Rule:MF_01234"; METAL 166; /note="Zinc"; /evidence="ECO:0000255|HAMAP-Rule:MF_01234"; METAL 168; /note="Zinc"; /evidence="ECO:0000255|HAMAP-Rule:MF_01234"; METAL 173; /note="Zinc"; /evidence="ECO:0000255|HAMAP-Rule:MF_01234"	NP_BIND 5..12; /note="ATP"; /evidence="ECO:0000255|HAMAP-Rule:MF_01234"; NP_BIND 132..139; /note="ATP"; /evidence="ECO:0000255|HAMAP-Rule:MF_01234"	PATHWAY: Amino-sugar metabolism; N-acetylneuraminate degradation; D-fructose 6-phosphate from N-acetylneuraminate: step 2/5. {ECO:0000255|HAMAP-Rule:MF_01234}.	CATALYTIC ACTIVITY: Reaction=an N-acyl-D-mannosamine + ATP = ADP + an N-acyl-D-mannosamine 6-phosphate + H(+); Xref=Rhea:RHEA:23832, ChEBI:CHEBI:15378, ChEBI:CHEBI:16062, ChEBI:CHEBI:30616, ChEBI:CHEBI:57666, ChEBI:CHEBI:456216; EC=2.7.1.60; Evidence={ECO:0000255|HAMAP-Rule:MF_01234};		FUNCTION: Catalyzes the phosphorylation of N-acetylmannosamine (ManNAc) to ManNAc-6-P. {ECO:0000255|HAMAP-Rule:MF_01234}.									0	0	179	105	0	0	0	0	0	0	0	0	0	0	0	0	0	0	0	0	0	0	0	0	0	0	0	0
F2TY44	F2TY44	Uncharacterized protein	Salpingoeca rosetta (strain ATCC 50818 / BSB-021)	Coiled coil;Metal-binding;Reference proteome;Repeat;WD repeat;Zinc;Zinc-finger	rRNA processing [GO:0006364]		U3 snoRNA binding [GO:0034511]; zinc ion binding [GO:0008270]															6	6	218	25	0	0	4	65	0	10	49	9	1	1	0	0	1	2	7	0	1	1	1	2	1	0	0	0
T2BBZ8	T2BBZ8	ORF1ab (Fragment)	Middle East respiratory syndrome-related coronavirus (MERS-CoV)	Membrane;Metal-binding		host cell membrane [GO:0033644]; membrane [GO:0016020]	ATP binding [GO:0005524]; exoribonuclease activity [GO:0004532]; methyltransferase activity [GO:0008168]														Orthornavirae	157	109	3	2	0	0	0	0	0	15	5	1	0	0	0	0	0	0	0	0	0	0	0	0	0	0	1	0
A1VK43	A1VK43	Phosphoribosyl-AMP cyclohydrolase (PRA-CH) (EC 3.5.4.19)	Polaromonas naphthalenivorans (strain CJ2)	Amino-acid biosynthesis;Cytoplasm;Histidine biosynthesis;Hydrolase;Magnesium;Metal-binding;Reference proteome;Zinc	histidine biosynthetic process [GO:0000105]	cytoplasm [GO:0005737]	magnesium ion binding [GO:0000287]; phosphoribosyl-AMP cyclohydrolase activity [GO:0004635]; zinc ion binding [GO:0008270]	METAL 76; /note="Magnesium"; /evidence="ECO:0000255|HAMAP-Rule:MF_01021"; METAL 77; /note="Zinc; shared with dimeric partner"; /evidence="ECO:0000255|HAMAP-Rule:MF_01021"; METAL 78; /note="Magnesium"; /evidence="ECO:0000255|HAMAP-Rule:MF_01021"; METAL 80; /note="Magnesium"; /evidence="ECO:0000255|HAMAP-Rule:MF_01021"; METAL 97; /note="Zinc; shared with dimeric partner"; /evidence="ECO:0000255|HAM…		PATHWAY: Amino-acid biosynthesis; L-histidine biosynthesis; L-histidine from 5-phospho-alpha-D-ribose 1-diphosphate: step 3/9. {ECO:0000255|HAMAP-Rule:MF_01021}.	CATALYTIC ACTIVITY: Reaction=1-(5-phospho-beta-D-ribosyl)-5'-AMP + H2O = 1-(5-phospho-beta-D-ribosyl)-5-[(5-phospho-beta-D-ribosylamino)methylideneamino]imidazole-4-carboxamide; Xref=Rhea:RHEA:20049, ChEBI:CHEBI:15377, ChEBI:CHEBI:58435, ChEBI:CHEBI:59457; EC=3.5.4.19; Evidence={ECO:0000255|HAMAP-Rule:MF_01021};		FUNCTION: Catalyzes the hydrolysis of the adenine ring of phosphoribosyl-AMP. {ECO:0000255|HAMAP-Rule:MF_01021}.					COFACTOR: Name=Mg(2+); Xref=ChEBI:CHEBI:18420; Evidence={ECO:0000255|HAMAP-Rule:MF_01021}; Note=Binds 1 Mg(2+) ion per subunit. {ECO:0000255|HAMAP-Rule:MF_01021}; COFACTOR: Name=Zn(2+); Xref=ChEBI:CHEBI:29105; Evidence={ECO:0000255|HAMAP-Rule:MF_01021}; Note=Binds 1 zinc ion per subunit. {ECO:0000255|HAMAP-Rule:MF_01021};				0	0	0	0	108	177	0	0	0	0	0	0	0	0	0	0	1	0	0	0	1	0	1	2	0	0	0	0
Q9WQ76	Q9WQ76	Replicase polyprotein 1ab (pp1ab) (ORF1ab polyprotein) [Cleaved into: RNA-directed RNA polymerase (Pol) (RdRp) (EC 2.7.7.48) (nsp12)] (Fragment)	Turkey coronavirus (strain Minnesota) (TCoV) (TCV)	Nucleotide-binding;Nucleotidyltransferase;RNA-directed RNA polymerase;Ribosomal frameshifting;Transferase;Viral RNA replication	transcription, DNA-templated [GO:0006351]; viral RNA genome replication [GO:0039694]		nucleotide binding [GO:0000166]; RNA binding [GO:0003723]; RNA-directed 5'-3' RNA polymerase activity [GO:0003968]				CATALYTIC ACTIVITY: Reaction=a ribonucleoside 5'-triphosphate + RNA(n) = diphosphate + RNA(n+1); Xref=Rhea:RHEA:21248, Rhea:RHEA-COMP:11128, Rhea:RHEA-COMP:11129, ChEBI:CHEBI:33019, ChEBI:CHEBI:61557, ChEBI:CHEBI:83400; EC=2.7.7.48; Evidence={ECO:0000255|PROSITE-ProRule:PRU00539};		FUNCTION: The replicase polyprotein of coronaviruses is a multifunctional protein: it contains the activities necessary for the transcription of negative stranded RNA, leader RNA, subgenomic mRNAs and progeny virion RNA as well as proteinases responsible for the cleavage of the polyprotein into functional products.								Orthornavirae	11	125	4	141	0	0	0	0	0	0	0	0	0	0	0	0	0	0	0	0	0	0	0	0	0	0	0	0
A9V7J6	A9V7J6	Non-reducing end alpha-L-arabinofuranosidase (EC 3.2.1.55)	Monosiga brevicollis (Choanoflagellate)	Hydrolase;Membrane;Reference proteome;Transmembrane;Transmembrane helix	L-arabinose metabolic process [GO:0046373]	integral component of membrane [GO:0016021]	alpha-L-arabinofuranosidase activity [GO:0046556]				CATALYTIC ACTIVITY: Reaction=Hydrolysis of terminal non-reducing alpha-L-arabinofuranoside residues in alpha-L-arabinosides.; EC=3.2.1.55; Evidence={ECO:0000256|ARBA:ARBA00001462};											0	0	0	0	0	0	2	278	0	0	3	0	0	0	0	0	0	0	0	0	0	0	0	0	0	0	0	0
E0ZN59	E0ZN59	2'-O-methyltransferase (EC 2.7.7.48) (EC 3.4.19.12) (EC 3.4.22.69) (EC 3.6.4.12) (EC 3.6.4.13) (3C-like proteinase) (Growth factor-like peptide) (Guanine-N7 methyltransferase) (Helicase) (Host translation inhibitor nsp1) (Leader protein) (NendoU) (Non-structural protein 10) (Non-structural protein 2) (Non-structural protein 3) (Non-structural protein 4) (Non-structural protein 6) (Non-structural …	Bat coronavirus HKU9-10-2	ATP-binding;Activation of host autophagy by virus;Decay of host mRNAs by virus;Endonuclease;Eukaryotic host gene expression shutoff by virus;Eukaryotic host translation shutoff by virus;Exonuclease;Helicase;Host cytoplasm;Host gene expression shutoff by virus;Host mRNA suppression by virus;Host membrane;Host-virus interaction;Hydrolase;Inhibition of host ISG15 by virus;Inhibition of host NF-kappa…	induction by virus of catabolism of host mRNA [GO:0039595]; induction by virus of host autophagy [GO:0039520]; methylation [GO:0032259]; modulation by virus of host protein ubiquitination [GO:0039648]; suppression by virus of host ISG15 activity [GO:0039579]; suppression by virus of host NF-kappaB transcription factor activity [GO:0039644]; suppression by virus of host type I interferon-mediated …	endoplasmic reticulum-Golgi intermediate compartment [GO:0005793]; host cell endoplasmic reticulum-Golgi intermediate compartment [GO:0044172]; host cell membrane [GO:0033644]; host cell perinuclear region of cytoplasm [GO:0044220]; integral component of membrane [GO:0016021]	ATP binding [GO:0005524]; cysteine-type endopeptidase activity [GO:0004197]; DNA helicase activity [GO:0003678]; endonuclease activity [GO:0004519]; exoribonuclease activity [GO:0004532]; G-quadruplex RNA binding [GO:0002151]; methyltransferase activity [GO:0008168]; RNA-directed 5'-3' RNA polymerase activity [GO:0003968]; RNA helicase activity [GO:0003724]; single-stranded RNA binding [GO:000372…						FUNCTION: Forms a hexadecamer with nsp7 (8 subunits of each) that may participate in viral replication by acting as a primase. Alternatively, may synthesize substantially longer products than oligonucleotide primers. {ECO:0000256|ARBA:ARBA00002182}.; FUNCTION: Forms a hexadecamer with nsp8 (8 subunits of each) that may participate in viral replication by acting as a primase. Alternatively, may sy…								Orthornavirae	87	160	14	16	0	0	0	0	0	0	2	2	0	0	0	0	0	0	0	0	0	0	0	0	0	0	0	0
F4XZV5	F4XZV5	HIRAN domain protein	Moorea producens 3L	Hydrolase;Metal-binding;Reference proteome			hydrolase activity, acting on acid anhydrides, in phosphorus-containing anhydrides [GO:0016818]; nucleic acid binding [GO:0003676]; zinc ion binding [GO:0008270]															0	0	143	97	32	0	0	3	0	0	0	0	0	0	0	0	0	0	0	0	0	0	0	1	0	0	0	0
C0KYW8	C0KYW8	Growth factor-like peptide (EC 3.6.4.13) (NendoU) (Non-structural protein 2) (Non-structural protein 4) (Non-structural protein 8) (ORF1ab polyprotein) (RNA-directed RNA polymerase) (Replicase polyprotein 1ab) (Uridylate-specific endoribonuclease) (nsp12) (Fragment)	Murine coronavirus MHV-3	ATP-binding;Helicase;Hydrolase;Membrane;Metal-binding;Methyltransferase;Nucleotide-binding;Nucleotidyltransferase;RNA-directed RNA polymerase;Ribosomal frameshifting;Transferase;Viral RNA replication;Zinc;Zinc-finger	methylation [GO:0032259]; transcription, DNA-templated [GO:0006351]; viral RNA genome replication [GO:0039694]	host cell membrane [GO:0033644]; membrane [GO:0016020]	ATP binding [GO:0005524]; exoribonuclease activity [GO:0004532]; methyltransferase activity [GO:0008168]; RNA binding [GO:0003723]; RNA-directed 5'-3' RNA polymerase activity [GO:0003968]; RNA helicase activity [GO:0003724]; zinc ion binding [GO:0008270]						FUNCTION: The replicase polyprotein of coronaviruses is a multifunctional protein: it contains the activities necessary for the transcription of negative stranded RNA, leader RNA, subgenomic mRNAs and progeny virion RNA as well as proteinases responsible for the cleavage of the polyprotein into functional products. {ECO:0000256|ARBA:ARBA00003368}.								Orthornavirae	134	129	2	2	0	0	0	0	0	0	1	1	0	0	0	0	0	0	0	0	0	0	0	0	0	0	0	1
B2WE00	B2WE00	IBR domain containing protein	Pyrenophora tritici-repentis (strain Pt-1C-BFP) (Wheat tan spot fungus) (Drechslera tritici-repentis)	Metal-binding;Reference proteome;Repeat;Transferase;Ubl conjugation pathway;Zinc;Zinc-finger			metal ion binding [GO:0046872]; ubiquitin-protein transferase activity [GO:0004842]														Fungi	1	0	0	0	69	194	0	0	0	0	0	0	0	0	0	0	0	0	0	0	0	0	0	0	0	0	0	0
F0Q1H3	F0Q1H3	ATP-dependent zinc metalloprotease FtsH (EC 3.4.24.-)	Acidovorax avenae (strain ATCC 19860 / DSM 7227 / JCM 20985 / NCPPB 1011)	ATP-binding;Cell inner membrane;Cell membrane;Hydrolase;Membrane;Metal-binding;Metalloprotease;Nucleotide-binding;Protease;Transmembrane;Transmembrane helix;Zinc	protein catabolic process [GO:0030163]	integral component of membrane [GO:0016021]; plasma membrane [GO:0005886]	ATP binding [GO:0005524]; ATP-dependent peptidase activity [GO:0004176]; metalloendopeptidase activity [GO:0004222]; zinc ion binding [GO:0008270]	METAL 423; /note="Zinc; catalytic"; /evidence="ECO:0000256|HAMAP-Rule:MF_01458"; METAL 427; /note="Zinc; catalytic"; /evidence="ECO:0000256|HAMAP-Rule:MF_01458"; METAL 499; /note="Zinc; catalytic"; /evidence="ECO:0000256|HAMAP-Rule:MF_01458"	NP_BIND 201..208; /note="ATP"; /evidence="ECO:0000256|HAMAP-Rule:MF_01458"				FUNCTION: Acts as a processive, ATP-dependent zinc metallopeptidase for both cytoplasmic and membrane proteins. Plays a role in the quality control of integral membrane proteins. {ECO:0000256|HAMAP-Rule:MF_01458}.	ACT_SITE 424; /evidence="ECO:0000256|HAMAP-Rule:MF_01458"				COFACTOR: Name=Zn(2+); Xref=ChEBI:CHEBI:29105; Evidence={ECO:0000256|ARBA:ARBA00001947}; ; COFACTOR: Name=Zn(2+); Xref=ChEBI:CHEBI:29105; Evidence={ECO:0000256|HAMAP-Rule:MF_01458}; Note=Binds 1 zinc ion per subunit. {ECO:0000256|HAMAP-Rule:MF_01458};				0	0	211	64	0	2	0	0	0	0	0	0	0	0	0	0	3	0	0	0	0	0	1	18	3	0	0	2
E2E2L7	E2E2L7	Exoribonuclease H (EC 2.7.7.49) (EC 3.1.13.2) (EC 3.1.26.13) (Integrase) (Pol polyprotein) (Protease) (Retropepsin) (Reverse transcriptase/ribonuclease H) (Fragment)	Equine infectious anemia virus	Aspartyl protease;Coiled coil;DNA integration;DNA recombination;DNA-binding;Endonuclease;Hydrolase;Metal-binding;Multifunctional enzyme;Nuclease;Nucleotidyltransferase;Protease;RNA-directed DNA polymerase;Transferase;Viral genome integration;Virus entry into host cell;Zinc;Zinc-finger	DNA integration [GO:0015074]; DNA recombination [GO:0006310]; establishment of integrated proviral latency [GO:0075713]; viral entry into host cell [GO:0046718]; viral genome integration into host DNA [GO:0044826]		aspartic-type endopeptidase activity [GO:0004190]; DNA binding [GO:0003677]; exoribonuclease H activity [GO:0004533]; RNA-directed DNA polymerase activity [GO:0003964]; RNA-DNA hybrid ribonuclease activity [GO:0004523]; zinc ion binding [GO:0008270]				CATALYTIC ACTIVITY: Reaction=3'-end directed exonucleolytic cleavage of viral RNA-DNA hybrid.; EC=3.1.13.2; Evidence={ECO:0000256|ARBA:ARBA00000379}; CATALYTIC ACTIVITY: Reaction=Endohydrolysis of RNA in RNA/DNA hybrids. Three different cleavage modes: 1. sequence-specific internal cleavage of RNA. Human immunodeficiency virus type 1 and Moloney murine leukemia virus enzymes prefer to cleave the …	DNA_BIND 1084..1132; /note="Integrase-type"; /evidence="ECO:0000256|PROSITE-ProRule:PRU00506"	FUNCTION: During replicative cycle of retroviruses, the reverse-transcribed viral DNA is integrated into the host chromosome by the viral integrase enzyme. RNase H activity is associated with the reverse transcriptase. {ECO:0000256|ARBA:ARBA00023429}.								Pararnavirae	3	0	110	28	59	52	0	1	0	7	0	0	0	0	0	0	0	0	0	0	0	0	0	0	0	0	0	0
Q6JH47	Q6JH47	3C-like proteinase (EC 3.4.19.12) (EC 3.4.22.69) (Growth factor-like peptide) (Leader protein) (Non-structural protein 10) (Non-structural protein 2) (Non-structural protein 3) (Non-structural protein 4) (Non-structural protein 6) (Non-structural protein 7) (Non-structural protein 8) (Non-structural protein 9) (Papain-like proteinase) (p65 homolog)	SARS coronavirus Sino1-11	Activation of host autophagy by virus;Decay of host mRNAs by virus;Eukaryotic host gene expression shutoff by virus;Eukaryotic host translation shutoff by virus;Host cytoplasm;Host gene expression shutoff by virus;Host mRNA suppression by virus;Host membrane;Host-virus interaction;Hydrolase;Inhibition of host ISG15 by virus;Inhibition of host innate immune response by virus;Inhibition of host int…	induction by virus of catabolism of host mRNA [GO:0039595]; induction by virus of host autophagy [GO:0039520]; modulation by virus of host protein ubiquitination [GO:0039648]; suppression by virus of host gene expression [GO:0039657]; suppression by virus of host ISG15 activity [GO:0039579]; suppression by virus of host type I interferon-mediated signaling pathway [GO:0039502]; viral genome repli…	host cell membrane [GO:0033644]; host cell perinuclear region of cytoplasm [GO:0044220]; integral component of membrane [GO:0016021]	cysteine-type endopeptidase activity [GO:0004197]; G-quadruplex RNA binding [GO:0002151]; single-stranded RNA binding [GO:0003727]; thiol-dependent deubiquitinase [GO:0004843]; transferase activity [GO:0016740]; zinc ion binding [GO:0008270]														Orthornavirae	191	54	9	3	0	0	0	0	0	0	1	0	0	0	0	0	0	0	0	0	0	0	0	0	0	0	0	0
Q53L74	Q53L74	Retrotransposon protein, putative, Ty3-gypsy subclass	Oryza sativa subsp. japonica (Rice)				nucleic acid binding [GO:0003676]; zinc ion binding [GO:0008270]														Viridiplantae	0	0	0	0	0	0	3	256	0	0	0	0	0	3	0	0	0	1	0	0	0	0	0	0	0	0	1	0
D2E233	D2E233	2'-O-methyltransferase (EC 2.7.7.48) (EC 3.4.19.12) (EC 3.4.22.69) (EC 3.6.4.12) (EC 3.6.4.13) (3C-like proteinase) (Growth factor-like peptide) (Guanine-N7 methyltransferase) (Helicase) (Host translation inhibitor nsp1) (Leader protein) (NendoU) (Non-structural protein 10) (Non-structural protein 2) (Non-structural protein 3) (Non-structural protein 4) (Non-structural protein 6) (Non-structural …	SARS coronavirus MA15 ExoN1	ATP-binding;Activation of host autophagy by virus;Decay of host mRNAs by virus;Endonuclease;Eukaryotic host gene expression shutoff by virus;Eukaryotic host translation shutoff by virus;Exonuclease;Helicase;Host cytoplasm;Host gene expression shutoff by virus;Host mRNA suppression by virus;Host membrane;Host-virus interaction;Hydrolase;Inhibition of host ISG15 by virus;Inhibition of host NF-kappa…	induction by virus of catabolism of host mRNA [GO:0039595]; induction by virus of host autophagy [GO:0039520]; methylation [GO:0032259]; modulation by virus of host protein ubiquitination [GO:0039648]; suppression by virus of host ISG15 activity [GO:0039579]; suppression by virus of host NF-kappaB transcription factor activity [GO:0039644]; suppression by virus of host type I interferon-mediated …	endoplasmic reticulum-Golgi intermediate compartment [GO:0005793]; host cell endoplasmic reticulum-Golgi intermediate compartment [GO:0044172]; host cell membrane [GO:0033644]; host cell perinuclear region of cytoplasm [GO:0044220]; integral component of membrane [GO:0016021]	ATP binding [GO:0005524]; cysteine-type endopeptidase activity [GO:0004197]; DNA helicase activity [GO:0003678]; endonuclease activity [GO:0004519]; exoribonuclease activity [GO:0004532]; G-quadruplex RNA binding [GO:0002151]; methyltransferase activity [GO:0008168]; RNA-directed 5'-3' RNA polymerase activity [GO:0003968]; RNA helicase activity [GO:0003724]; single-stranded RNA binding [GO:000372…						FUNCTION: Forms a hexadecamer with nsp7 (8 subunits of each) that may participate in viral replication by acting as a primase. Alternatively, may synthesize substantially longer products than oligonucleotide primers. {ECO:0000256|ARBA:ARBA00002182}.; FUNCTION: Forms a hexadecamer with nsp8 (8 subunits of each) that may participate in viral replication by acting as a primase. Alternatively, may sy…								Orthornavirae	106	43	85	21	0	0	0	0	0	0	2	0	0	0	1	0	0	0	0	0	0	0	0	0	0	0	0	0
D1BLD0	D1BLD0	ATP-dependent zinc metalloprotease FtsH (EC 3.4.24.-)	Veillonella parvula (strain ATCC 10790 / DSM 2008 / CCUG 5123 / JCM 12972 / NCTC 11810 / Te3) (Veillonella alcalescens)	ATP-binding;Cell membrane;Hydrolase;Membrane;Metal-binding;Metalloprotease;Nucleotide-binding;Protease;Transmembrane;Transmembrane helix;Zinc	protein catabolic process [GO:0030163]	integral component of membrane [GO:0016021]; plasma membrane [GO:0005886]	ATP binding [GO:0005524]; ATP-dependent peptidase activity [GO:0004176]; metalloendopeptidase activity [GO:0004222]; zinc ion binding [GO:0008270]	METAL 416; /note="Zinc; catalytic"; /evidence="ECO:0000255|HAMAP-Rule:MF_01458"; METAL 420; /note="Zinc; catalytic"; /evidence="ECO:0000255|HAMAP-Rule:MF_01458"; METAL 492; /note="Zinc; catalytic"; /evidence="ECO:0000255|HAMAP-Rule:MF_01458"	NP_BIND 194..201; /note="ATP"; /evidence="ECO:0000255|HAMAP-Rule:MF_01458"				FUNCTION: Acts as a processive, ATP-dependent zinc metallopeptidase for both cytoplasmic and membrane proteins. Plays a role in the quality control of integral membrane proteins. {ECO:0000255|HAMAP-Rule:MF_01458}.	ACT_SITE 417; /evidence="ECO:0000255|HAMAP-Rule:MF_01458"				COFACTOR: Name=Zn(2+); Xref=ChEBI:CHEBI:29105; Evidence={ECO:0000255|HAMAP-Rule:MF_01458}; Note=Binds 1 zinc ion per subunit. {ECO:0000255|HAMAP-Rule:MF_01458};				0	0	188	138	0	0	0	0	0	0	0	0	4	106	1	1	0	0	0	0	0	0	0	0	0	0	0	145
M8CFY4	M8CFY4	E3 SUMO-protein ligase SIZ2	Aegilops tauschii (Tausch's goatgrass) (Aegilops squarrosa)	Ligase;Metal-binding;Transferase;Ubl conjugation pathway;Zinc;Zinc-finger	protein sumoylation [GO:0016925]		ligase activity [GO:0016874]; transferase activity [GO:0016740]; zinc ion binding [GO:0008270]			PATHWAY: Protein modification; protein sumoylation. {ECO:0000256|ARBA:ARBA00004718}.											Viridiplantae	0	0	152	106	0	0	0	0	0	0	0	0	0	0	0	0	0	0	0	0	2	0	0	0	8	0	0	0
Q15911	Q15911	Zinc finger homeobox protein 3 (AT motif-binding factor 1) (AT-binding transcription factor 1) (Alpha-fetoprotein enhancer-binding protein) (Zinc finger homeodomain protein 3) (ZFH-3)	Homo sapiens (Human)	3D-structure;Activator;Alternative splicing;Cytoplasm;DNA-binding;Homeobox;Isopeptide bond;Metal-binding;Myogenesis;Nucleus;Phosphoprotein;Reference proteome;Repeat;Repressor;Transcription;Transcription regulation;Ubl conjugation;Zinc;Zinc-finger	brain development [GO:0007420]; cell cycle arrest [GO:0007050]; circadian regulation of gene expression [GO:0032922]; muscle organ development [GO:0007517]; negative regulation of myoblast differentiation [GO:0045662]; negative regulation of transcription by RNA polymerase II [GO:0000122]; positive regulation of cell adhesion [GO:0045785]; positive regulation of myoblast differentiation [GO:00456…	chromatin [GO:0000785]; cytoplasm [GO:0005737]; nuclear body [GO:0016604]; nucleoplasm [GO:0005654]; nucleus [GO:0005634]; transcription regulator complex [GO:0005667]	DNA-binding transcription factor activity [GO:0003700]; DNA-binding transcription factor activity, RNA polymerase II-specific [GO:0000981]; DNA-binding transcription repressor activity, RNA polymerase II-specific [GO:0001227]; enzyme binding [GO:0019899]; RNA polymerase II cis-regulatory region sequence-specific DNA binding [GO:0000978]; transcription regulatory region sequence-specific DNA bindi…					DNA_BIND 2145..2204; /note="Homeobox 1"; /evidence="ECO:0000255|PROSITE-ProRule:PRU00108"; DNA_BIND 2242..2301; /note="Homeobox 2"; /evidence="ECO:0000255|PROSITE-ProRule:PRU00108"; DNA_BIND 2641..2700; /note="Homeobox 3"; /evidence="ECO:0000255|PROSITE-ProRule:PRU00108"; DNA_BIND 2944..3003; /note="Homeobox 4"; /evidence="ECO:0000255|PROSITE-ProRule:PRU00108"	FUNCTION: Transcriptional regulator which can act as an activator or a repressor. Inhibits the enhancer element of the AFP gene by binding to its AT-rich core sequence. In concert with SMAD-dependent TGF-beta signaling can repress the transcription of AFP via its interaction with SMAD2/3 (PubMed:25105025). Regulates the circadian locomotor rhythms via transcriptional activation of neuropeptidergi…								Metazoa	1	0	261	0	0	0	0	0	0	0	1	0	0	0	0	0	4	0	9	0	2	0	1	0	0	0	0	0
Q6JH40	Q6JH40	2'-O-methyltransferase (EC 2.7.7.48) (EC 3.4.19.12) (EC 3.4.22.69) (EC 3.6.4.12) (EC 3.6.4.13) (3C-like proteinase) (Growth factor-like peptide) (Guanine-N7 methyltransferase) (Helicase) (Host translation inhibitor nsp1) (Leader protein) (NendoU) (Non-structural protein 10) (Non-structural protein 2) (Non-structural protein 3) (Non-structural protein 4) (Non-structural protein 6) (Non-structural …	SARS coronavirus Sino3-11	ATP-binding;Activation of host autophagy by virus;Decay of host mRNAs by virus;Endonuclease;Eukaryotic host gene expression shutoff by virus;Eukaryotic host translation shutoff by virus;Exonuclease;Helicase;Host cytoplasm;Host gene expression shutoff by virus;Host mRNA suppression by virus;Host membrane;Host-virus interaction;Hydrolase;Inhibition of host ISG15 by virus;Inhibition of host NF-kappa…	induction by virus of catabolism of host mRNA [GO:0039595]; induction by virus of host autophagy [GO:0039520]; methylation [GO:0032259]; modulation by virus of host protein ubiquitination [GO:0039648]; suppression by virus of host ISG15 activity [GO:0039579]; suppression by virus of host NF-kappaB transcription factor activity [GO:0039644]; suppression by virus of host type I interferon-mediated …	endoplasmic reticulum-Golgi intermediate compartment [GO:0005793]; host cell endoplasmic reticulum-Golgi intermediate compartment [GO:0044172]; host cell membrane [GO:0033644]; host cell perinuclear region of cytoplasm [GO:0044220]; integral component of membrane [GO:0016021]	ATP binding [GO:0005524]; cysteine-type endopeptidase activity [GO:0004197]; DNA helicase activity [GO:0003678]; endonuclease activity [GO:0004519]; exoribonuclease activity [GO:0004532]; G-quadruplex RNA binding [GO:0002151]; methyltransferase activity [GO:0008168]; RNA-directed 5'-3' RNA polymerase activity [GO:0003968]; RNA helicase activity [GO:0003724]; single-stranded RNA binding [GO:000372…						FUNCTION: Forms a hexadecamer with nsp7 (8 subunits of each) that may participate in viral replication by acting as a primase. Alternatively, may synthesize substantially longer products than oligonucleotide primers. {ECO:0000256|ARBA:ARBA00002182}.; FUNCTION: Forms a hexadecamer with nsp8 (8 subunits of each) that may participate in viral replication by acting as a primase. Alternatively, may sy…								Orthornavirae	162	90	1	1	0	0	1	0	0	0	4	1	0	0	1	0	0	0	0	0	0	0	1	0	0	0	0	0
T1DUH1	T1DUH1	Putative animal peptidoglycan recognition protein similar to bacteriophage t3 lysozyme (Fragment)	Anopheles aquasalis (Malaria mosquito)	Immunity;Innate immunity	innate immune response [GO:0045087]; peptidoglycan catabolic process [GO:0009253]		N-acetylmuramoyl-L-alanine amidase activity [GO:0008745]; zinc ion binding [GO:0008270]														Metazoa	248	0	0	0	0	0	0	0	0	0	0	0	0	0	0	0	0	0	0	0	0	0	0	0	0	0	0	0
B7L9W7	B7L9W7	D-tagatose-1,6-bisphosphate aldolase subunit GatY (TBPA) (TagBP aldolase) (EC 4.1.2.40) (D-tagatose-bisphosphate aldolase class II) (Tagatose-bisphosphate aldolase)	Escherichia coli (strain 55989 / EAEC)	Galactitol metabolism;Lyase;Metal-binding;Zinc	D-tagatose 6-phosphate catabolic process [GO:2001059]; galactitol catabolic process [GO:0019404]		tagatose-bisphosphate aldolase activity [GO:0009025]; zinc ion binding [GO:0008270]	METAL 83; /note="Zinc; catalytic"; /evidence="ECO:0000255|HAMAP-Rule:MF_01294"; METAL 180; /note="Zinc; catalytic"; /evidence="ECO:0000255|HAMAP-Rule:MF_01294"; METAL 208; /note="Zinc; catalytic"; /evidence="ECO:0000255|HAMAP-Rule:MF_01294"		PATHWAY: Carbohydrate metabolism; D-tagatose 6-phosphate degradation; D-glyceraldehyde 3-phosphate and glycerone phosphate from D-tagatose 6-phosphate: step 2/2. {ECO:0000255|HAMAP-Rule:MF_01294}.	CATALYTIC ACTIVITY: Reaction=D-tagatofuranose 1,6-bisphosphate = D-glyceraldehyde 3-phosphate + dihydroxyacetone phosphate; Xref=Rhea:RHEA:22948, ChEBI:CHEBI:57642, ChEBI:CHEBI:58694, ChEBI:CHEBI:59776; EC=4.1.2.40; Evidence={ECO:0000255|HAMAP-Rule:MF_01294};		FUNCTION: Catalytic subunit of the tagatose-1,6-bisphosphate aldolase GatYZ, which catalyzes the reversible aldol condensation of dihydroxyacetone phosphate (DHAP or glycerone-phosphate) with glyceraldehyde 3-phosphate (G3P) to produce tagatose 1,6-bisphosphate (TBP). Requires GatZ subunit for full activity and stability. Is involved in the catabolism of galactitol. {ECO:0000255|HAMAP-Rule:MF_012…	ACT_SITE 82; /note="Proton donor"; /evidence="ECO:0000255|HAMAP-Rule:MF_01294"		BINDING 181; /note="Dihydroxyacetone phosphate; via amide nitrogen"; /evidence="ECO:0000255|HAMAP-Rule:MF_01294"		COFACTOR: Name=Zn(2+); Xref=ChEBI:CHEBI:29105; Evidence={ECO:0000255|HAMAP-Rule:MF_01294}; Note=Binds 1 zinc ion per subunit. {ECO:0000255|HAMAP-Rule:MF_01294};				0	0	183	62	0	0	0	0	0	0	0	0	0	0	0	0	0	0	0	0	0	0	0	0	0	0	0	0
P38105	P38105	Starvation-sensing protein RspB (EC 1.1.1.-)	Escherichia coli (strain K12)	Metal-binding;Oxidoreductase;Reference proteome;Zinc			galactitol-1-phosphate 5-dehydrogenase activity [GO:0008868]; zinc ion binding [GO:0008270]	METAL 37; /note="Zinc 1; catalytic"; /evidence="ECO:0000250"; METAL 59; /note="Zinc 1; catalytic"; /evidence="ECO:0000250"; METAL 89; /note="Zinc 2"; /evidence="ECO:0000250"; METAL 92; /note="Zinc 2"; /evidence="ECO:0000250"; METAL 95; /note="Zinc 2"; /evidence="ECO:0000250"; METAL 103; /note="Zinc 2"; /evidence="ECO:0000250"; METAL 144; /note="Zinc 1; catalytic"; /evidence="ECO:0000250"					FUNCTION: Not known; probable catabolic enzyme.					COFACTOR: Name=Zn(2+); Xref=ChEBI:CHEBI:29105; Evidence={ECO:0000250}; Note=Binds 2 Zn(2+) ions per subunit. {ECO:0000250};				0	0	158	86	0	0	0	0	0	0	0	0	0	0	0	0	0	0	0	0	0	0	0	0	0	0	0	0
F2YJW5	F2YJW5	2'-O-methyltransferase (EC 2.7.7.48) (EC 3.4.19.12) (EC 3.4.22.69) (EC 3.6.4.12) (EC 3.6.4.13) (3C-like proteinase) (Growth factor-like peptide) (Guanine-N7 methyltransferase) (Helicase) (Host translation inhibitor nsp1) (Leader protein) (NendoU) (Non-structural protein 10) (Non-structural protein 2) (Non-structural protein 3) (Non-structural protein 4) (Non-structural protein 6) (Non-structural …	SARS coronavirus MA15	ATP-binding;Activation of host autophagy by virus;Decay of host mRNAs by virus;Endonuclease;Eukaryotic host gene expression shutoff by virus;Eukaryotic host translation shutoff by virus;Exonuclease;Helicase;Host cytoplasm;Host gene expression shutoff by virus;Host mRNA suppression by virus;Host membrane;Host-virus interaction;Hydrolase;Inhibition of host ISG15 by virus;Inhibition of host NF-kappa…	induction by virus of catabolism of host mRNA [GO:0039595]; induction by virus of host autophagy [GO:0039520]; methylation [GO:0032259]; modulation by virus of host protein ubiquitination [GO:0039648]; suppression by virus of host ISG15 activity [GO:0039579]; suppression by virus of host NF-kappaB transcription factor activity [GO:0039644]; suppression by virus of host type I interferon-mediated …	endoplasmic reticulum-Golgi intermediate compartment [GO:0005793]; host cell endoplasmic reticulum-Golgi intermediate compartment [GO:0044172]; host cell membrane [GO:0033644]; host cell perinuclear region of cytoplasm [GO:0044220]; integral component of membrane [GO:0016021]	ATP binding [GO:0005524]; cysteine-type endopeptidase activity [GO:0004197]; DNA helicase activity [GO:0003678]; endonuclease activity [GO:0004519]; exoribonuclease activity [GO:0004532]; G-quadruplex RNA binding [GO:0002151]; methyltransferase activity [GO:0008168]; RNA-directed 5'-3' RNA polymerase activity [GO:0003968]; RNA helicase activity [GO:0003724]; single-stranded RNA binding [GO:000372…						FUNCTION: Forms a hexadecamer with nsp7 (8 subunits of each) that may participate in viral replication by acting as a primase. Alternatively, may synthesize substantially longer products than oligonucleotide primers. {ECO:0000256|ARBA:ARBA00002182}.; FUNCTION: Forms a hexadecamer with nsp8 (8 subunits of each) that may participate in viral replication by acting as a primase. Alternatively, may sy…								Orthornavirae	140	82	7	3	0	0	0	0	0	11	1	0	0	0	0	0	0	0	0	0	0	0	0	0	0	0	1	0
M7Z4N4	M7Z4N4	Glucose-1-phosphate adenylyltransferase (EC 2.7.7.27)	Triticum urartu (Red wild einkorn) (Crithodium urartu)	Chloroplast;Metal-binding;Plastid;Reference proteome;Transferase;Zinc;Zinc-finger	biosynthetic process [GO:0009058]	chloroplast [GO:0009507]	glucose-1-phosphate adenylyltransferase activity [GO:0008878]; nucleic acid binding [GO:0003676]; zinc ion binding [GO:0008270]				CATALYTIC ACTIVITY: Reaction=alpha-D-glucose 1-phosphate + ATP + H(+) = ADP-alpha-D-glucose + diphosphate; Xref=Rhea:RHEA:12120, ChEBI:CHEBI:15378, ChEBI:CHEBI:30616, ChEBI:CHEBI:33019, ChEBI:CHEBI:57498, ChEBI:CHEBI:58601; EC=2.7.7.27; Evidence={ECO:0000256|ARBA:ARBA00000956};										Viridiplantae	1	0	3	0	223	0	0	0	15	0	0	0	0	0	0	0	0	0	0	0	0	0	0	0	0	0	0	2
K0A2J5	K0A2J5	Replicase (Fragment)	Alphacoronavirus Perimyotis subflavus				exoribonuclease activity [GO:0004532]; methyltransferase activity [GO:0008168]														Orthornavirae	33	207	0	0	0	0	0	0	0	1	0	2	0	0	0	0	0	0	0	0	0	0	0	0	0	0	0	0
Q8X6M8	Q8X6M8	Protease 3 (EC 3.4.24.55) (Pitrilysin) (Protease III) (Protease pi)	Escherichia coli O157:H7	Hydrolase;Magnesium;Metal-binding;Metalloprotease;Periplasm;Protease;Reference proteome;Signal;Zinc		periplasmic space [GO:0042597]	metal ion binding [GO:0046872]; metalloendopeptidase activity [GO:0004222]	METAL 88; /note="Zinc"; /evidence="ECO:0000255|PROSITE-ProRule:PRU10096"; METAL 92; /note="Zinc"; /evidence="ECO:0000255|PROSITE-ProRule:PRU10096"; METAL 169; /note="Zinc"; /evidence="ECO:0000255|PROSITE-ProRule:PRU10096"			CATALYTIC ACTIVITY: Reaction=Preferential cleavage of 16-Tyr-|-Leu-17 and 25-Phe-|-Tyr-26 bonds of oxidized insulin B chain. Also acts on other substrates of Mw less than 7 kDa such as insulin and glucagon.; EC=3.4.24.55; Evidence={ECO:0000255|PROSITE-ProRule:PRU10096};		FUNCTION: Endopeptidase that degrades small peptides of less than 7 kDa, such as glucagon and insulin. {ECO:0000250}.	ACT_SITE 91; /note="Proton acceptor"; /evidence="ECO:0000255|PROSITE-ProRule:PRU10096"				COFACTOR: Name=Zn(2+); Xref=ChEBI:CHEBI:29105; Evidence={ECO:0000250}; Note=Binds 1 zinc ion per subunit. {ECO:0000250};				0	0	0	0	120	125	0	1	0	0	0	0	0	0	0	0	0	0	0	0	0	1	1	10	0	0	0	0
E6V2E6	E6V2E6	Alcohol dehydrogenase zinc-binding domain protein	Variovorax paradoxus (strain EPS)	Metal-binding;Oxidoreductase;Zinc			oxidoreductase activity [GO:0016491]; zinc ion binding [GO:0008270]											COFACTOR: Name=Zn(2+); Xref=ChEBI:CHEBI:29105; Evidence={ECO:0000256|RuleBase:RU361277};				30	27	0	0	51	95	1	30	0	0	0	0	0	0	0	0	0	0	0	0	0	0	0	1	0	0	0	0
A4K7M3	A4K7M3	Reverse transcriptase	Oryza sativa subsp. japonica (Rice)	Coiled coil;Metal-binding;Zinc;Zinc-finger	DNA integration [GO:0015074]		nucleic acid binding [GO:0003676]; zinc ion binding [GO:0008270]														Viridiplantae	0	0	0	0	0	0	21	220	0	1	0	0	0	2	0	0	1	0	4	0	4	0	3	1	1	0	0	1
K7W7H5	K7W7H5	Polymerase protein (Fragment)	Equine infectious anemia virus	Coiled coil;Endonuclease;Hydrolase;Nuclease;Nucleotidyltransferase;RNA-directed DNA polymerase;Transferase			endonuclease activity [GO:0004519]; RNA-directed DNA polymerase activity [GO:0003964]														Pararnavirae	2	1	14	29	59	119	0	0	0	5	0	0	0	0	0	0	0	0	0	0	0	0	0	0	0	0	0	0
E0ZN43	E0ZN43	2'-O-methyltransferase (EC 2.7.7.48) (EC 3.4.19.12) (EC 3.4.22.69) (EC 3.6.4.12) (EC 3.6.4.13) (3C-like proteinase) (Growth factor-like peptide) (Guanine-N7 methyltransferase) (Helicase) (Host translation inhibitor nsp1) (Leader protein) (NendoU) (Non-structural protein 10) (Non-structural protein 2) (Non-structural protein 3) (Non-structural protein 4) (Non-structural protein 6) (Non-structural …	Bat coronavirus HKU9-5-2	ATP-binding;Activation of host autophagy by virus;Decay of host mRNAs by virus;Endonuclease;Eukaryotic host gene expression shutoff by virus;Eukaryotic host translation shutoff by virus;Exonuclease;Helicase;Host cytoplasm;Host gene expression shutoff by virus;Host mRNA suppression by virus;Host membrane;Host-virus interaction;Hydrolase;Inhibition of host ISG15 by virus;Inhibition of host NF-kappa…	induction by virus of catabolism of host mRNA [GO:0039595]; induction by virus of host autophagy [GO:0039520]; methylation [GO:0032259]; modulation by virus of host protein ubiquitination [GO:0039648]; suppression by virus of host ISG15 activity [GO:0039579]; suppression by virus of host NF-kappaB transcription factor activity [GO:0039644]; suppression by virus of host type I interferon-mediated …	endoplasmic reticulum-Golgi intermediate compartment [GO:0005793]; host cell endoplasmic reticulum-Golgi intermediate compartment [GO:0044172]; host cell membrane [GO:0033644]; host cell perinuclear region of cytoplasm [GO:0044220]; integral component of membrane [GO:0016021]	ATP binding [GO:0005524]; cysteine-type endopeptidase activity [GO:0004197]; DNA helicase activity [GO:0003678]; endonuclease activity [GO:0004519]; exoribonuclease activity [GO:0004532]; G-quadruplex RNA binding [GO:0002151]; methyltransferase activity [GO:0008168]; RNA-directed 5'-3' RNA polymerase activity [GO:0003968]; RNA helicase activity [GO:0003724]; single-stranded RNA binding [GO:000372…						FUNCTION: Forms a hexadecamer with nsp7 (8 subunits of each) that may participate in viral replication by acting as a primase. Alternatively, may synthesize substantially longer products than oligonucleotide primers. {ECO:0000256|ARBA:ARBA00002182}.; FUNCTION: Forms a hexadecamer with nsp8 (8 subunits of each) that may participate in viral replication by acting as a primase. Alternatively, may sy…								Orthornavirae	84	140	2	4	0	0	0	0	0	0	1	0	0	0	1	0	0	0	0	0	0	0	0	0	0	0	0	5
P0C6Y0	P0C6Y0	Replicase polyprotein 1ab (pp1ab) (ORF1ab polyprotein) [Cleaved into: Host translation inhibitor nsp1 (nsp1) (p28); Non-structural protein 2 (nsp2) (p65); Papain-like proteinase (PL-PRO) (EC 3.4.19.12) (EC 3.4.22.69) (Non-structural protein 3) (nsp3) (p210); Non-structural protein 4 (nsp4) (Peptide HD2) (p44); 3C-like proteinase (3CL-PRO) (3CLp) (EC 3.4.22.-) (M-PRO) (nsp5) (p27); Non-structural …	Murine coronavirus (strain JHM) (MHV-JHM) (Murine hepatitis virus)	ATP-binding;Activation of host autophagy by virus;Decay of host mRNAs by virus;Endonuclease;Eukaryotic host gene expression shutoff by virus;Eukaryotic host translation shutoff by virus;Exonuclease;Helicase;Host cytoplasm;Host gene expression shutoff by virus;Host mRNA suppression by virus;Host membrane;Host-virus interaction;Hydrolase;Inhibition of host ISG15 by virus;Inhibition of host NF-kappa…	induction by virus of catabolism of host mRNA [GO:0039595]; induction by virus of host autophagy [GO:0039520]; methylation [GO:0032259]; modulation by virus of host protein ubiquitination [GO:0039648]; suppression by virus of host ISG15 activity [GO:0039579]; suppression by virus of host NF-kappaB transcription factor activity [GO:0039644]; suppression by virus of host type I interferon-mediated …	host cell endoplasmic reticulum-Golgi intermediate compartment [GO:0044172]; host cell membrane [GO:0033644]; host cell perinuclear region of cytoplasm [GO:0044220]; integral component of membrane [GO:0016021]	ATP binding [GO:0005524]; cysteine-type endopeptidase activity [GO:0004197]; DNA helicase activity [GO:0003678]; endonuclease activity [GO:0004519]; exoribonuclease activity [GO:0004532]; methyltransferase activity [GO:0008168]; RNA-directed 5'-3' RNA polymerase activity [GO:0003968]; RNA helicase activity [GO:0003724]; single-stranded RNA binding [GO:0003727]; thiol-dependent deubiquitinase [GO:…	METAL 4397; /note="Zinc 1"; /evidence="ECO:0000255|PROSITE-ProRule:PRU01297"; METAL 4400; /note="Zinc 1"; /evidence="ECO:0000255|PROSITE-ProRule:PRU01297"; METAL 4406; /note="Zinc 1"; /evidence="ECO:0000255|PROSITE-ProRule:PRU01297"; METAL 4413; /note="Zinc 1"; /evidence="ECO:0000255|PROSITE-ProRule:PRU01297"; METAL 4439; /note="Zinc 2"; /evidence="ECO:0000255|PROSITE-ProRule:PRU01297"; METAL 444…	NP_BIND 5669..5676; /note="ATP"; /evidence="ECO:0000250"		CATALYTIC ACTIVITY: Reaction=a ribonucleoside 5'-triphosphate + RNA(n) = diphosphate + RNA(n+1); Xref=Rhea:RHEA:21248, Rhea:RHEA-COMP:11128, Rhea:RHEA-COMP:11129, ChEBI:CHEBI:33019, ChEBI:CHEBI:61557, ChEBI:CHEBI:83400; EC=2.7.7.48; Evidence={ECO:0000255|PROSITE-ProRule:PRU00539}; CATALYTIC ACTIVITY: Reaction=ATP + H2O = ADP + H(+) + phosphate; Xref=Rhea:RHEA:13065, ChEBI:CHEBI:15377, ChEBI:CHEBI…		FUNCTION: The replicase polyprotein of coronaviruses is a multifunctional protein: it contains the activities necessary for the transcription of negative stranded RNA, leader RNA, subgenomic mRNAs and progeny virion RNA as well as proteinases responsible for the cleavage of the polyprotein into functional products. {ECO:0000250|UniProtKB:P0C6X7}.; FUNCTION: [Host translation inhibitor nsp1]: Inhi…	ACT_SITE 1120; /note="For PL1-PRO activity"; /evidence="ECO:0000255|PROSITE-ProRule:PRU00444"; ACT_SITE 1271; /note="For PL1-PRO activity"; /evidence="ECO:0000255|PROSITE-ProRule:PRU00444"; ACT_SITE 1715; /note="For PL2-PRO activity"; /evidence="ECO:0000255|PROSITE-ProRule:PRU00444"; ACT_SITE 1872; /note="For PL2-PRO activity"; /evidence="ECO:0000255|PROSITE-ProRule:PRU00444"; ACT_SITE 3377; /not…							Orthornavirae	61	140	1	26	0	0	0	0	0	0	3	0	0	0	0	0	0	0	0	0	0	0	0	0	0	0	0	1
Q3JER4	Q3JER4	7-cyano-7-deazaguanine synthase (EC 6.3.4.20) (7-cyano-7-carbaguanine synthase) (PreQ(0) synthase) (Queuosine biosynthesis protein QueC)	Nitrosococcus oceani (strain ATCC 19707 / BCRC 17464 / NCIMB 11848 / C-107)	ATP-binding;Ligase;Metal-binding;Nucleotide-binding;Queuosine biosynthesis;Reference proteome;Zinc	queuosine biosynthetic process [GO:0008616]		ATP binding [GO:0005524]; ligase activity, forming carbon-nitrogen bonds [GO:0016879]; zinc ion binding [GO:0008270]	METAL 189; /note="Zinc"; /evidence="ECO:0000255|HAMAP-Rule:MF_01633"; METAL 199; /note="Zinc"; /evidence="ECO:0000255|HAMAP-Rule:MF_01633"; METAL 202; /note="Zinc"; /evidence="ECO:0000255|HAMAP-Rule:MF_01633"; METAL 205; /note="Zinc"; /evidence="ECO:0000255|HAMAP-Rule:MF_01633"	NP_BIND 10..20; /note="ATP"; /evidence="ECO:0000255|HAMAP-Rule:MF_01633"	PATHWAY: Purine metabolism; 7-cyano-7-deazaguanine biosynthesis. {ECO:0000255|HAMAP-Rule:MF_01633}.	CATALYTIC ACTIVITY: Reaction=7-carboxy-7-deazaguanine + ATP + NH4(+) = 7-cyano-7-deazaguanine + ADP + H(+) + H2O + phosphate; Xref=Rhea:RHEA:27982, ChEBI:CHEBI:15377, ChEBI:CHEBI:15378, ChEBI:CHEBI:28938, ChEBI:CHEBI:30616, ChEBI:CHEBI:43474, ChEBI:CHEBI:45075, ChEBI:CHEBI:61036, ChEBI:CHEBI:456216; EC=6.3.4.20; Evidence={ECO:0000255|HAMAP-Rule:MF_01633};		FUNCTION: Catalyzes the ATP-dependent conversion of 7-carboxy-7-deazaguanine (CDG) to 7-cyano-7-deazaguanine (preQ(0)). {ECO:0000255|HAMAP-Rule:MF_01633}.					COFACTOR: Name=Zn(2+); Xref=ChEBI:CHEBI:29105; Evidence={ECO:0000255|HAMAP-Rule:MF_01633}; Note=Binds 1 zinc ion per subunit. {ECO:0000255|HAMAP-Rule:MF_01633};				10	24	3	62	10	117	0	0	0	0	0	0	0	0	0	0	0	0	0	0	0	0	0	0	0	0	0	0
E8WZ23	E8WZ23	Acyltransferase 3	Granulicella tundricola (strain ATCC BAA-1859 / DSM 23138 / MP5ACTX9)	Acyltransferase;Membrane;Reference proteome;Transferase;Transmembrane;Transmembrane helix		integral component of membrane [GO:0016021]	transferase activity, transferring acyl groups other than amino-acyl groups [GO:0016747]															225	0	0	0	0	0	0	0	0	0	0	0	0	0	0	0	0	0	0	0	0	0	0	0	0	0	0	0
B8Q8T5	B8Q8T5	2'-O-methyltransferase (EC 2.7.7.48) (EC 3.4.19.12) (EC 3.4.22.69) (EC 3.6.4.12) (EC 3.6.4.13) (3C-like proteinase) (Growth factor-like peptide) (Guanine-N7 methyltransferase) (Helicase) (Host translation inhibitor nsp1) (Leader protein) (NendoU) (Non-structural protein 10) (Non-structural protein 2) (Non-structural protein 3) (Non-structural protein 4) (Non-structural protein 6) (Non-structural …	SARS coronavirus BJ182-4	ATP-binding;Activation of host autophagy by virus;Decay of host mRNAs by virus;Endonuclease;Eukaryotic host gene expression shutoff by virus;Eukaryotic host translation shutoff by virus;Exonuclease;Helicase;Host cytoplasm;Host gene expression shutoff by virus;Host mRNA suppression by virus;Host membrane;Host-virus interaction;Hydrolase;Inhibition of host ISG15 by virus;Inhibition of host NF-kappa…	induction by virus of catabolism of host mRNA [GO:0039595]; induction by virus of host autophagy [GO:0039520]; methylation [GO:0032259]; modulation by virus of host protein ubiquitination [GO:0039648]; suppression by virus of host ISG15 activity [GO:0039579]; suppression by virus of host NF-kappaB transcription factor activity [GO:0039644]; suppression by virus of host type I interferon-mediated …	endoplasmic reticulum-Golgi intermediate compartment [GO:0005793]; host cell endoplasmic reticulum-Golgi intermediate compartment [GO:0044172]; host cell membrane [GO:0033644]; host cell perinuclear region of cytoplasm [GO:0044220]; integral component of membrane [GO:0016021]	ATP binding [GO:0005524]; cysteine-type endopeptidase activity [GO:0004197]; DNA helicase activity [GO:0003678]; endonuclease activity [GO:0004519]; exoribonuclease activity [GO:0004532]; G-quadruplex RNA binding [GO:0002151]; methyltransferase activity [GO:0008168]; RNA-directed 5'-3' RNA polymerase activity [GO:0003968]; RNA helicase activity [GO:0003724]; single-stranded RNA binding [GO:000372…						FUNCTION: Forms a hexadecamer with nsp7 (8 subunits of each) that may participate in viral replication by acting as a primase. Alternatively, may synthesize substantially longer products than oligonucleotide primers. {ECO:0000256|ARBA:ARBA00002182}.; FUNCTION: Forms a hexadecamer with nsp8 (8 subunits of each) that may participate in viral replication by acting as a primase. Alternatively, may sy…								Orthornavirae	101	104	10	8	0	0	0	0	0	1	0	0	0	0	0	0	0	0	0	0	0	0	0	0	0	0	0	1
E2E2M9	E2E2M9	Exoribonuclease H (EC 2.7.7.49) (EC 3.1.13.2) (EC 3.1.26.13) (Integrase) (Pol polyprotein) (Protease) (Retropepsin) (Reverse transcriptase/ribonuclease H) (Fragment)	Equine infectious anemia virus	Aspartyl protease;Coiled coil;DNA integration;DNA recombination;DNA-binding;Endonuclease;Hydrolase;Metal-binding;Multifunctional enzyme;Nuclease;Nucleotidyltransferase;Protease;RNA-directed DNA polymerase;Transferase;Viral genome integration;Virus entry into host cell;Zinc;Zinc-finger	DNA integration [GO:0015074]; DNA recombination [GO:0006310]; establishment of integrated proviral latency [GO:0075713]; viral entry into host cell [GO:0046718]; viral genome integration into host DNA [GO:0044826]		aspartic-type endopeptidase activity [GO:0004190]; DNA binding [GO:0003677]; exoribonuclease H activity [GO:0004533]; RNA-directed DNA polymerase activity [GO:0003964]; RNA-DNA hybrid ribonuclease activity [GO:0004523]; zinc ion binding [GO:0008270]				CATALYTIC ACTIVITY: Reaction=3'-end directed exonucleolytic cleavage of viral RNA-DNA hybrid.; EC=3.1.13.2; Evidence={ECO:0000256|ARBA:ARBA00000379}; CATALYTIC ACTIVITY: Reaction=Endohydrolysis of RNA in RNA/DNA hybrids. Three different cleavage modes: 1. sequence-specific internal cleavage of RNA. Human immunodeficiency virus type 1 and Moloney murine leukemia virus enzymes prefer to cleave the …	DNA_BIND 1084..1132; /note="Integrase-type"; /evidence="ECO:0000256|PROSITE-ProRule:PRU00506"	FUNCTION: During replicative cycle of retroviruses, the reverse-transcribed viral DNA is integrated into the host chromosome by the viral integrase enzyme. RNase H activity is associated with the reverse transcriptase. {ECO:0000256|ARBA:ARBA00023429}.								Pararnavirae	1	2	32	10	44	25	0	101	0	10	2	0	0	0	0	0	0	0	0	0	0	0	0	0	0	0	0	0
E2E2H6	E2E2H6	Exoribonuclease H (EC 2.7.7.49) (EC 3.1.13.2) (EC 3.1.26.13) (Integrase) (Pol polyprotein) (Protease) (Retropepsin) (Reverse transcriptase/ribonuclease H) (Fragment)	Equine infectious anemia virus	Aspartyl protease;Coiled coil;DNA integration;DNA recombination;DNA-binding;Endonuclease;Hydrolase;Metal-binding;Multifunctional enzyme;Nuclease;Nucleotidyltransferase;Protease;RNA-directed DNA polymerase;Transferase;Viral genome integration;Virus entry into host cell;Zinc;Zinc-finger	DNA integration [GO:0015074]; DNA recombination [GO:0006310]; establishment of integrated proviral latency [GO:0075713]; viral entry into host cell [GO:0046718]; viral genome integration into host DNA [GO:0044826]		aspartic-type endopeptidase activity [GO:0004190]; DNA binding [GO:0003677]; exoribonuclease H activity [GO:0004533]; RNA-directed DNA polymerase activity [GO:0003964]; RNA-DNA hybrid ribonuclease activity [GO:0004523]; zinc ion binding [GO:0008270]				CATALYTIC ACTIVITY: Reaction=3'-end directed exonucleolytic cleavage of viral RNA-DNA hybrid.; EC=3.1.13.2; Evidence={ECO:0000256|ARBA:ARBA00000379}; CATALYTIC ACTIVITY: Reaction=Endohydrolysis of RNA in RNA/DNA hybrids. Three different cleavage modes: 1. sequence-specific internal cleavage of RNA. Human immunodeficiency virus type 1 and Moloney murine leukemia virus enzymes prefer to cleave the …	DNA_BIND 1084..1132; /note="Integrase-type"; /evidence="ECO:0000256|PROSITE-ProRule:PRU00506"	FUNCTION: During replicative cycle of retroviruses, the reverse-transcribed viral DNA is integrated into the host chromosome by the viral integrase enzyme. RNase H activity is associated with the reverse transcriptase. {ECO:0000256|ARBA:ARBA00023429}.								Pararnavirae	1	1	30	50	42	83	0	11	0	7	3	0	0	0	0	0	0	0	0	0	0	0	0	0	0	0	0	0
[truncated: 54,800 more rows]
[truncated: 11 more columns]
