# Supplementary material for: Analysis of bronchoalveolar lavage fluid metatranscriptomes among patients with COVID-19 disease
Source: Sci Rep. 2022 Dec 7;12:21125. doi: 10.1038/s41598-022-25463-0 (PMC9729217; doi:10.1038/s41598-022-25463-0)
Supplement: Supplementary file 14 — Supplementary Table 15. [file 41598_2022_25463_MOESM14_ESM.xlsx]

## Sheet: GO.0016491
uniprot	Entry	Protein names	Organism	Keywords	Gene ontology (biological process)	Gene ontology (cellular component)	Gene ontology (molecular function)	Metal binding	Nucleotide binding	Pathway	Catalytic activity	DNA binding	Function [CC]	Active site	Activity regulation	Binding site	Calcium binding	Cofactor	Redox potential	Involvement in disease	Taxonomic lineage (KINGDOM)	deceased_nCov1_shen_CRR125941	deceased_nCov1_shen_CRR125949	deceased_nCov2_shen_CRR125940	deceased_nCov2_shen_CRR125948	deceased_nCov3_shen_CRR125939	deceased_nCov3_shen_CRR125947	deceased_nCov5_shen_CRR125937	deceased_nCov5_shen_CRR125945	deceased_nCov6_shen_CRR125936	deceased_nCov6_shen_CRR125944	recovered_nCov4_shen_CRR125938	recovered_nCov4_shen_CRR125946	recovered_nCov7_shen_CRR125935	recovered_nCov7_shen_CRR125943	recovered_P01_chen_SRR10903402	recovered_P02_chen_SRR10903401	recovered_WIV05_zhou_SRR11092061	stabilized_WIV02_zhou_SRR11092058	stabilized_WIV02_zhou_SRR11092063	stabilized_WIV04_zhou_SRR11092057	stabilized_WIV04_zhou_SRR11092062	stabilized_WIV06_zhou_SRR11092056	stabilized_WIV06_zhou_SRR11092060	stabilized_WIV07_zhou_SRR11092059	stabilized_WIV07_zhou_SRR11092064	unknown_nCov8_shen_CRR125934	unknown_nCov8_shen_CRR125942	unknown_patient_1_wu_SRR10971381
D5RN85	D5RN85	Tat pathway signal sequence domain protein (EC 1.1.99.3)	Roseomonas cervicalis ATCC 49957	Oxidoreductase;Reference proteome;Signal			gluconate 2-dehydrogenase (acceptor) activity [GO:0033717]															146	66	22	0	180397	35968	0	0	0	0	30	0	0	0	0	0	0	0	0	0	0	0	0	2	0	0	0	0
J2L4W7	J2L4W7	Methylenetetrahydrofolate reductase (EC 1.5.1.20)	Variovorax sp. CF313	FAD;Flavoprotein;NAD;Oxidoreductase	methionine biosynthetic process [GO:0009086]; tetrahydrofolate interconversion [GO:0035999]	cytosol [GO:0005829]	methylenetetrahydrofolate reductase NADH activity [GO:0106312]; methylenetetrahydrofolate reductase NADPH activity [GO:0106313]			PATHWAY: One-carbon metabolism; tetrahydrofolate interconversion. {ECO:0000256|ARBA:ARBA00004777, ECO:0000256|RuleBase:RU003862}.	CATALYTIC ACTIVITY: Reaction=(6S)-5-methyl-5,6,7,8-tetrahydrofolate + NAD(+) = (6R)-5,10-methylene-5,6,7,8-tetrahydrofolate + H(+) + NADH; Xref=Rhea:RHEA:19821, ChEBI:CHEBI:15378, ChEBI:CHEBI:15636, ChEBI:CHEBI:18608, ChEBI:CHEBI:57540, ChEBI:CHEBI:57945; EC=1.5.1.20; Evidence={ECO:0000256|ARBA:ARBA00001287, ECO:0000256|RuleBase:RU003862}; CATALYTIC ACTIVITY: Reaction=(6S)-5-methyl-5,6,7,8-tetrah…							COFACTOR: Name=FAD; Xref=ChEBI:CHEBI:57692; Evidence={ECO:0000256|ARBA:ARBA00001974, ECO:0000256|RuleBase:RU003862};				8	0	8	0	103592	79788	0	0	0	0	2	0	0	0	0	0	2	0	0	0	0	0	0	2	0	0	0	0
D9ZHS2	D9ZHS2	Putative cytosolic ascorbate peroxidase (EC 1.11.1.11) (Fragment)	Eleusine coracana (Indian finger millet) (Ragi)	Oxidoreductase;Peroxidase			L-ascorbate peroxidase activity [GO:0016688]														Viridiplantae	4578	1599	41388	8391	48219	12921	9	561	108	6771	234	27	6	384	3	0	45	0	57	0	72	0	18	171	0	0	90	24
F6DJA1	F6DJA1	Gluconate 2-dehydrogenase (Acceptor) (EC 1.1.99.3)	Thermus thermophilus (strain SG0.5JP17-16)	Oxidoreductase;Plasmid;Signal			gluconate 2-dehydrogenase (acceptor) activity [GO:0033717]															134	30	4	0	107057	14	0	0	0	0	6	0	0	0	0	0	0	0	0	0	0	0	0	0	0	0	0	0
T1XBI4	T1XBI4	Taurine dioxygenase (EC 1.14.11.17)	Variovorax paradoxus B4	Dioxygenase;Oxidoreductase			taurine dioxygenase activity [GO:0000908]															3	3	45477	32952	189	156	0	0	0	0	3	0	0	6	0	0	0	0	0	0	0	0	0	9	0	0	0	0
H6SIB2	H6SIB2	Glucose-1-phosphate thymidylyltransferase (EC 2.7.7.24) (Fragment)	Pararhodospirillum photometricum DSM 122	Reference proteome	extracellular polysaccharide biosynthetic process [GO:0045226]		glucose-1-phosphate thymidylyltransferase activity [GO:0008879]				CATALYTIC ACTIVITY: Reaction=alpha-D-glucose 1-phosphate + dTTP + H(+) = diphosphate + dTDP-alpha-D-glucose; Xref=Rhea:RHEA:15225, ChEBI:CHEBI:15378, ChEBI:CHEBI:33019, ChEBI:CHEBI:37568, ChEBI:CHEBI:57477, ChEBI:CHEBI:58601; EC=2.7.7.24; Evidence={ECO:0000256|ARBA:ARBA00001095};							COFACTOR: Name=Mg(2+); Xref=ChEBI:CHEBI:18420; Evidence={ECO:0000256|ARBA:ARBA00001946};				3414	100	28484	1156	40511	1686	2	42	10	324	142	4	551	7162	14	2	186	0	60	0	71	0	180	3502	4	120	4390	82
T1XH55	T1XH55	Methylenetetrahydrofolate reductase (EC 1.5.1.20)	Variovorax paradoxus B4	FAD;Flavoprotein;NAD;Oxidoreductase	methionine biosynthetic process [GO:0009086]; tetrahydrofolate interconversion [GO:0035999]	cytosol [GO:0005829]	methylenetetrahydrofolate reductase NADH activity [GO:0106312]; methylenetetrahydrofolate reductase NADPH activity [GO:0106313]			PATHWAY: One-carbon metabolism; tetrahydrofolate interconversion. {ECO:0000256|ARBA:ARBA00004777, ECO:0000256|RuleBase:RU003862}.	CATALYTIC ACTIVITY: Reaction=(6S)-5-methyl-5,6,7,8-tetrahydrofolate + NAD(+) = (6R)-5,10-methylene-5,6,7,8-tetrahydrofolate + H(+) + NADH; Xref=Rhea:RHEA:19821, ChEBI:CHEBI:15378, ChEBI:CHEBI:15636, ChEBI:CHEBI:18608, ChEBI:CHEBI:57540, ChEBI:CHEBI:57945; EC=1.5.1.20; Evidence={ECO:0000256|ARBA:ARBA00001287, ECO:0000256|RuleBase:RU003862}; CATALYTIC ACTIVITY: Reaction=(6S)-5-methyl-5,6,7,8-tetrah…							COFACTOR: Name=FAD; Xref=ChEBI:CHEBI:57692; Evidence={ECO:0000256|ARBA:ARBA00001974, ECO:0000256|RuleBase:RU003862};				4	0	0	0	36186	30964	0	0	0	0	0	0	0	0	0	0	2	0	0	0	2	0	0	8	0	0	0	0
K0I8Y9	K0I8Y9	Methylenetetrahydrofolate reductase (EC 1.5.1.20)	Acidovorax sp. KKS102	FAD;Flavoprotein;NAD;Oxidoreductase	methionine biosynthetic process [GO:0009086]; tetrahydrofolate interconversion [GO:0035999]	cytosol [GO:0005829]	methylenetetrahydrofolate reductase NADH activity [GO:0106312]; methylenetetrahydrofolate reductase NADPH activity [GO:0106313]			PATHWAY: One-carbon metabolism; tetrahydrofolate interconversion. {ECO:0000256|ARBA:ARBA00004777, ECO:0000256|RuleBase:RU003862}.	CATALYTIC ACTIVITY: Reaction=(6S)-5-methyl-5,6,7,8-tetrahydrofolate + NAD(+) = (6R)-5,10-methylene-5,6,7,8-tetrahydrofolate + H(+) + NADH; Xref=Rhea:RHEA:19821, ChEBI:CHEBI:15378, ChEBI:CHEBI:15636, ChEBI:CHEBI:18608, ChEBI:CHEBI:57540, ChEBI:CHEBI:57945; EC=1.5.1.20; Evidence={ECO:0000256|ARBA:ARBA00001287, ECO:0000256|RuleBase:RU003862}; CATALYTIC ACTIVITY: Reaction=(6S)-5-methyl-5,6,7,8-tetrah…							COFACTOR: Name=FAD; Xref=ChEBI:CHEBI:57692; Evidence={ECO:0000256|ARBA:ARBA00001974, ECO:0000256|RuleBase:RU003862};				6	0	4	0	21070	45722	0	0	0	0	0	0	0	0	0	0	0	0	0	0	0	0	0	0	0	0	0	0
E4ZS09	E4ZS09	Uncharacterized protein	Leptosphaeria maculans (strain JN3 / isolate v23.1.3 / race Av1-4-5-6-7-8) (Blackleg fungus) (Phoma lingam)	Reference proteome;Signal			flavin adenine dinucleotide binding [GO:0050660]; oxidoreductase activity, acting on CH-OH group of donors [GO:0016614]														Fungi	21676	867	7055	260	1103	59	724	19143	380	12120	9185	452	16	585	0	0	80	181	181	77	178	72	53	18	72	50	1417	4
E6V509	E6V509	NADH-quinone oxidoreductase subunit H (EC 7.1.1.-) (NADH dehydrogenase I subunit H) (NDH-1 subunit H)	Variovorax paradoxus (strain EPS)	Cell inner membrane;Cell membrane;Membrane;NAD;Quinone;Translocase;Transmembrane;Transmembrane helix;Ubiquinone		integral component of membrane [GO:0016021]; plasma membrane [GO:0005886]	oxidoreductase activity, acting on NAD(P)H, quinone or similar compound as acceptor [GO:0016655]; quinone binding [GO:0048038]				CATALYTIC ACTIVITY: Reaction=a quinone + 5 H(+)(in) + NADH = a quinol + 4 H(+)(out) + NAD(+); Xref=Rhea:RHEA:57888, ChEBI:CHEBI:15378, ChEBI:CHEBI:24646, ChEBI:CHEBI:57540, ChEBI:CHEBI:57945, ChEBI:CHEBI:132124; Evidence={ECO:0000256|HAMAP-Rule:MF_01350};		FUNCTION: NDH-1 shuttles electrons from NADH, via FMN and iron-sulfur (Fe-S) centers, to quinones in the respiratory chain. The immediate electron acceptor for the enzyme in this species is believed to be ubiquinone. Couples the redox reaction to proton translocation (for every two electrons transferred, four hydrogen ions are translocated across the cytoplasmic membrane), and thus conserves the …									2	0	2	0	29540	23543	0	0	0	0	2	14	0	2	0	0	0	0	0	0	0	0	0	2	0	0	0	0
I2S222	I2S222	Glutathione S-transferase, N-terminal domain protein	Escherichia coli 97.0246	Transferase	glutathione metabolic process [GO:0006749]		transferase activity [GO:0016740]															6	0	9	0	23544	27786	0	0	0	0	3	3	0	0	0	0	0	0	0	0	0	0	0	3	0	0	0	0
A7UG06	A7UG06	Cytochrome-c oxidase (EC 7.1.1.9)	Phaeosphaeria nodorum (strain SN15 / ATCC MYA-4574 / FGSC 10173) (Glume blotch fungus) (Parastagonospora nodorum)	Copper;Electron transport;Membrane;Metal-binding;Mitochondrion;Reference proteome;Respiratory chain;Translocase;Transmembrane;Transmembrane helix;Transport	aerobic respiration [GO:0009060]; electron transport coupled proton transport [GO:0015990]; mitochondrial electron transport, cytochrome c to oxygen [GO:0006123]; respiratory electron transport chain [GO:0022904]	integral component of membrane [GO:0016021]; mitochondrial respiratory chain complex IV [GO:0005751]	copper ion binding [GO:0005507]; cytochrome-c oxidase activity [GO:0004129]; heme binding [GO:0020037]				CATALYTIC ACTIVITY: Reaction=4 [Fe(II)cytochrome c] + 4 H(+) + O2 = 4 [Fe(III)cytochrome c] + 2 H2O; Xref=Rhea:RHEA:11436, Rhea:RHEA-COMP:10350, Rhea:RHEA-COMP:14399, ChEBI:CHEBI:15377, ChEBI:CHEBI:15378, ChEBI:CHEBI:15379, ChEBI:CHEBI:29033, ChEBI:CHEBI:29034; EC=7.1.1.9; Evidence={ECO:0000256|ARBA:ARBA00000049};PhysiologicalDirection=left-to-right; Xref=Rhea:RHEA:11437; Evidence={ECO:0000256|AR…							COFACTOR: Name=Cu cation; Xref=ChEBI:CHEBI:23378; Evidence={ECO:0000256|ARBA:ARBA00001935};			Fungi	0	0	20536	16762	2	0	0	0	0	0	0	0	0	0	0	0	0	0	0	0	0	0	0	0	0	0	0	0
P00363	P00363	Fumarate reductase flavoprotein subunit (EC 1.3.5.4) (Quinol-fumarate reductase flavoprotein subunit) (QFR flavoprotein subunit)	Escherichia coli (strain K12)	3D-structure;Cell inner membrane;Cell membrane;Direct protein sequencing;Electron transport;FAD;Flavoprotein;Membrane;Nucleotide-binding;Oxidoreductase;Reference proteome;Transport	anaerobic respiration [GO:0009061]; bacterial-type flagellum assembly [GO:0044780]; bacterial-type flagellum-dependent cell motility [GO:0071973]; cellular response to DNA damage stimulus [GO:0006974]; fermentation [GO:0006113]	cytosol [GO:0005829]; membrane [GO:0016020]; plasma membrane [GO:0005886]; plasma membrane fumarate reductase complex [GO:0045284]	electron transfer activity [GO:0009055]; FAD binding [GO:0071949]; flavin adenine dinucleotide binding [GO:0050660]; fumarate reductase (menaquinone) [GO:0102040]; succinate dehydrogenase activity [GO:0000104]		NP_BIND 12..16; /note="FAD"; /evidence="ECO:0007744|PDB:1KF6, ECO:0007744|PDB:1KFY, ECO:0007744|PDB:1L0V"; NP_BIND 36..38; /note="FAD"; /evidence="ECO:0007744|PDB:1KF6, ECO:0007744|PDB:1KFY, ECO:0007744|PDB:1L0V"; NP_BIND 44..52; /note="FAD"; /evidence="ECO:0007744|PDB:1KF6, ECO:0007744|PDB:1KFY, ECO:0007744|PDB:1L0V"; NP_BIND 156..158; /note="FAD"; /evidence="ECO:0007744|PDB:1KF6, ECO:0007744|PD…		CATALYTIC ACTIVITY: Reaction=a quinone + succinate = a quinol + fumarate; Xref=Rhea:RHEA:40523, ChEBI:CHEBI:24646, ChEBI:CHEBI:29806, ChEBI:CHEBI:30031, ChEBI:CHEBI:132124; EC=1.3.5.4; Evidence={ECO:0000269|PubMed:11850430}; CATALYTIC ACTIVITY: Reaction=a menaquinone + succinate = a menaquinol + fumarate; Xref=Rhea:RHEA:27834, Rhea:RHEA-COMP:9537, Rhea:RHEA-COMP:9539, ChEBI:CHEBI:16374, ChEBI:CHE…		FUNCTION: Two distinct, membrane-bound, FAD-containing enzymes are responsible for the catalysis of fumarate and succinate interconversion; fumarate reductase is used during anaerobic growth, and succinate dehydrogenase is used during aerobic growth. The QFR enzyme complex binds 2 quinones in or near the membrane; 1 near the [3Fe-4S] cluster (QP is proximal to the [3Fe-4S] cluster, on the cytopla…	ACT_SITE 233; /evidence="ECO:0000305|PubMed:1856194"; ACT_SITE 249; /evidence="ECO:0000305|PubMed:1856194"	ACTIVITY REGULATION: Inhibited by oxaloacetate, a substrate analog. {ECO:0000269|PubMed:10373108}.	BINDING 212; /note="FAD"; /evidence="ECO:0007744|PDB:1KF6, ECO:0007744|PDB:1KFY, ECO:0007744|PDB:1L0V"; BINDING 380; /note="FAD"; /evidence="ECO:0007744|PDB:1KF6, ECO:0007744|PDB:1KFY, ECO:0007744|PDB:1L0V"		COFACTOR: Name=FAD; Xref=ChEBI:CHEBI:57692; Note=Binds 1 FAD covalently per subunit (PubMed:24374335, PubMed:26644464, PubMed:10373108). Flavinylated by SdhE, about 5% flavinylation occurs in the absence of SdhE (PubMed:24374335, PubMed:26644464). {ECO:0000269|PubMed:10373108, ECO:0000269|PubMed:24374335, ECO:0000269|PubMed:26644464};				15	25	0	0	17675	18315	0	0	0	5	0	0	0	0	0	0	50	0	5	0	10	0	60	525	5	0	0	0
C9YE70	C9YE70	Methylenetetrahydrofolate reductase (EC 1.5.1.20)	Curvibacter putative symbiont of Hydra magnipapillata	FAD;Flavoprotein;NAD;Oxidoreductase	methionine biosynthetic process [GO:0009086]; tetrahydrofolate interconversion [GO:0035999]	cytosol [GO:0005829]	methylenetetrahydrofolate reductase NADH activity [GO:0106312]; methylenetetrahydrofolate reductase NADPH activity [GO:0106313]			PATHWAY: One-carbon metabolism; tetrahydrofolate interconversion. {ECO:0000256|ARBA:ARBA00004777, ECO:0000256|RuleBase:RU003862}.	CATALYTIC ACTIVITY: Reaction=(6S)-5-methyl-5,6,7,8-tetrahydrofolate + NAD(+) = (6R)-5,10-methylene-5,6,7,8-tetrahydrofolate + H(+) + NADH; Xref=Rhea:RHEA:19821, ChEBI:CHEBI:15378, ChEBI:CHEBI:15636, ChEBI:CHEBI:18608, ChEBI:CHEBI:57540, ChEBI:CHEBI:57945; EC=1.5.1.20; Evidence={ECO:0000256|ARBA:ARBA00001287, ECO:0000256|RuleBase:RU003862}; CATALYTIC ACTIVITY: Reaction=(6S)-5-methyl-5,6,7,8-tetrah…							COFACTOR: Name=FAD; Xref=ChEBI:CHEBI:57692; Evidence={ECO:0000256|ARBA:ARBA00001974, ECO:0000256|RuleBase:RU003862};				2	0	0	0	12334	21072	0	0	0	0	2	0	0	0	0	0	0	0	0	0	0	0	0	2	0	0	0	6
D6KS15	D6KS15	Cell wall-associated hydrolase (Fragment)	Veillonella sp. 6_1_27	Hydrolase			hydrolase activity [GO:0016787]															693	168	7255	1968	14064	2643	0	24	6	168	24	3	6	240	0	0	15	0	0	0	3	0	7	24	0	0	17	9
E6V0W5	E6V0W5	Dihydrolipoyl dehydrogenase (EC 1.8.1.4)	Variovorax paradoxus (strain EPS)	Disulfide bond;FAD;Flavoprotein;Lipoyl;NAD;Oxidoreductase;Redox-active center	cell redox homeostasis [GO:0045454]		dihydrolipoyl dehydrogenase activity [GO:0004148]; flavin adenine dinucleotide binding [GO:0050660]				CATALYTIC ACTIVITY: Reaction=(R)-N(6)-dihydrolipoyl-L-lysyl-[protein] + NAD(+) = (R)-N(6)-lipoyl-L-lysyl-[protein] + H(+) + NADH; Xref=Rhea:RHEA:15045, Rhea:RHEA-COMP:10474, Rhea:RHEA-COMP:10475, ChEBI:CHEBI:15378, ChEBI:CHEBI:57540, ChEBI:CHEBI:57945, ChEBI:CHEBI:83099, ChEBI:CHEBI:83100; EC=1.8.1.4; Evidence={ECO:0000256|RuleBase:RU003692};							COFACTOR: Name=(R)-lipoate; Xref=ChEBI:CHEBI:83088; Evidence={ECO:0000256|ARBA:ARBA00001938}; ; COFACTOR: Name=FAD; Xref=ChEBI:CHEBI:57692; Evidence={ECO:0000256|ARBA:ARBA00001974}; ; COFACTOR: Name=FAD; Xref=ChEBI:CHEBI:57692; Evidence={ECO:0000256|RuleBase:RU003692}; Note=Binds 1 FAD per subunit. {ECO:0000256|RuleBase:RU003692};				4	0	8	0	12564	13360	20	736	0	4	4	0	0	0	0	0	4	0	0	0	0	0	0	20	0	0	0	0
E6V797	E6V797	Methylenetetrahydrofolate reductase (EC 1.5.1.20)	Variovorax paradoxus (strain EPS)	FAD;Flavoprotein;NAD;Oxidoreductase	methionine biosynthetic process [GO:0009086]; tetrahydrofolate interconversion [GO:0035999]	cytosol [GO:0005829]	methylenetetrahydrofolate reductase NADH activity [GO:0106312]; methylenetetrahydrofolate reductase NADPH activity [GO:0106313]			PATHWAY: One-carbon metabolism; tetrahydrofolate interconversion. {ECO:0000256|ARBA:ARBA00004777, ECO:0000256|RuleBase:RU003862}.	CATALYTIC ACTIVITY: Reaction=(6S)-5-methyl-5,6,7,8-tetrahydrofolate + NAD(+) = (6R)-5,10-methylene-5,6,7,8-tetrahydrofolate + H(+) + NADH; Xref=Rhea:RHEA:19821, ChEBI:CHEBI:15378, ChEBI:CHEBI:15636, ChEBI:CHEBI:18608, ChEBI:CHEBI:57540, ChEBI:CHEBI:57945; EC=1.5.1.20; Evidence={ECO:0000256|ARBA:ARBA00001287, ECO:0000256|RuleBase:RU003862}; CATALYTIC ACTIVITY: Reaction=(6S)-5-methyl-5,6,7,8-tetrah…							COFACTOR: Name=FAD; Xref=ChEBI:CHEBI:57692; Evidence={ECO:0000256|ARBA:ARBA00001974, ECO:0000256|RuleBase:RU003862};				0	2	0	0	12534	12108	0	0	0	0	2	0	0	0	0	0	0	0	0	0	0	0	2	2	0	0	0	0
L0GI92	L0GI92	Theronine dehydrogenase-like Zn-dependent dehydrogenase	Pseudomonas stutzeri RCH2																			4	0	7	2	10393	13190	6	120	0	0	1	0	0	0	0	0	0	0	0	0	0	0	0	0	0	0	0	0
Q8FJM0	Q8FJM0	DNA protection during starvation protein (EC 1.16.-.-)	Escherichia coli O6:H1 (strain CFT073 / ATCC 700928 / UPEC)	Cytoplasm;DNA condensation;DNA-binding;Iron;Iron storage;Metal-binding;Oxidoreductase	cellular iron ion homeostasis [GO:0006879]; chromosome condensation [GO:0030261]	cytoplasm [GO:0005737]; nucleoid [GO:0009295]	DNA binding [GO:0003677]; ferric iron binding [GO:0008199]; oxidoreductase activity, acting on metal ions [GO:0016722]	METAL 51; /note="Iron 1; shared with dodecameric partner"; /evidence="ECO:0000250"; METAL 78; /note="Iron 1"; /evidence="ECO:0000250"; METAL 82; /note="Iron 1"; /evidence="ECO:0000250"; METAL 82; /note="Iron 2"; /evidence="ECO:0000250"			CATALYTIC ACTIVITY: Reaction=2 Fe(2+) + 2 H(+) + H2O2 = 2 Fe(3+) + 2 H2O; Xref=Rhea:RHEA:48712, ChEBI:CHEBI:15377, ChEBI:CHEBI:15378, ChEBI:CHEBI:16240, ChEBI:CHEBI:29033, ChEBI:CHEBI:29034;		FUNCTION: During stationary phase, binds the chromosome non-specifically, forming a highly ordered and stable dps-DNA co-crystal within which chromosomal DNA is condensed and protected from diverse damages. It protects DNA from oxidative damage by sequestering intracellular Fe(2+) ion and storing it in the form of Fe(3+) oxyhydroxide mineral, which can be released after reduction. One hydrogen pe…									2110	1626	4120	3720	6204	4419	0	0	40	1360	10	4	0	0	0	0	0	0	0	0	0	0	0	2	0	0	4	0
Q127X9	Q127X9	NADH-quinone oxidoreductase subunit H (EC 7.1.1.-) (NADH dehydrogenase I subunit H) (NDH-1 subunit H)	Polaromonas sp. (strain JS666 / ATCC BAA-500)	Cell inner membrane;Cell membrane;Membrane;NAD;Quinone;Reference proteome;Translocase;Transmembrane;Transmembrane helix;Ubiquinone		integral component of membrane [GO:0016021]; plasma membrane [GO:0005886]	oxidoreductase activity, acting on NAD(P)H, quinone or similar compound as acceptor [GO:0016655]; quinone binding [GO:0048038]				CATALYTIC ACTIVITY: Reaction=a quinone + 5 H(+)(in) + NADH = a quinol + 4 H(+)(out) + NAD(+); Xref=Rhea:RHEA:57888, ChEBI:CHEBI:15378, ChEBI:CHEBI:24646, ChEBI:CHEBI:57540, ChEBI:CHEBI:57945, ChEBI:CHEBI:132124; Evidence={ECO:0000255|HAMAP-Rule:MF_01350};		FUNCTION: NDH-1 shuttles electrons from NADH, via FMN and iron-sulfur (Fe-S) centers, to quinones in the respiratory chain. The immediate electron acceptor for the enzyme in this species is believed to be ubiquinone. Couples the redox reaction to proton translocation (for every two electrons transferred, four hydrogen ions are translocated across the cytoplasmic membrane), and thus conserves the …									0	0	0	0	12332	10473	0	0	0	0	2	2	0	0	0	0	0	0	0	0	0	0	0	0	2	0	0	0
F5Y3T0	F5Y3T0	NADH-quinone oxidoreductase subunit H (EC 7.1.1.-) (NADH dehydrogenase I subunit H) (NDH-1 subunit H)	Ramlibacter tataouinensis (strain ATCC BAA-407 / DSM 14655 / LMG 21543 / TTB310)	Cell inner membrane;Cell membrane;Membrane;NAD;Quinone;Reference proteome;Translocase;Transmembrane;Transmembrane helix;Ubiquinone		integral component of membrane [GO:0016021]; plasma membrane [GO:0005886]	oxidoreductase activity, acting on NAD(P)H, quinone or similar compound as acceptor [GO:0016655]; quinone binding [GO:0048038]				CATALYTIC ACTIVITY: Reaction=a quinone + 5 H(+)(in) + NADH = a quinol + 4 H(+)(out) + NAD(+); Xref=Rhea:RHEA:57888, ChEBI:CHEBI:15378, ChEBI:CHEBI:24646, ChEBI:CHEBI:57540, ChEBI:CHEBI:57945, ChEBI:CHEBI:132124; Evidence={ECO:0000256|HAMAP-Rule:MF_01350};		FUNCTION: NDH-1 shuttles electrons from NADH, via FMN and iron-sulfur (Fe-S) centers, to quinones in the respiratory chain. The immediate electron acceptor for the enzyme in this species is believed to be ubiquinone. Couples the redox reaction to proton translocation (for every two electrons transferred, four hydrogen ions are translocated across the cytoplasmic membrane), and thus conserves the …									0	0	0	0	8693	12064	0	3	0	0	0	0	0	0	0	0	0	0	0	0	0	0	0	0	5	0	0	0
A8ADV3	A8ADV3	NADH-quinone oxidoreductase subunit C/D (EC 7.1.1.-) (NADH dehydrogenase I subunit C/D) (NDH-1 subunit C/D)	Citrobacter koseri (strain ATCC BAA-895 / CDC 4225-83 / SGSC4696)	Cell inner membrane;Cell membrane;Membrane;Multifunctional enzyme;NAD;Quinone;Reference proteome;Translocase;Transport;Ubiquinone		NADH dehydrogenase complex [GO:0030964]; plasma membrane [GO:0005886]	NAD binding [GO:0051287]; NADH dehydrogenase (ubiquinone) activity [GO:0008137]; quinone binding [GO:0048038]				CATALYTIC ACTIVITY: Reaction=a quinone + 5 H(+)(in) + NADH = a quinol + 4 H(+)(out) + NAD(+); Xref=Rhea:RHEA:57888, ChEBI:CHEBI:15378, ChEBI:CHEBI:24646, ChEBI:CHEBI:57540, ChEBI:CHEBI:57945, ChEBI:CHEBI:132124; Evidence={ECO:0000255|HAMAP-Rule:MF_01359};		FUNCTION: NDH-1 shuttles electrons from NADH, via FMN and iron-sulfur (Fe-S) centers, to quinones in the respiratory chain. The immediate electron acceptor for the enzyme in this species is believed to be ubiquinone. Couples the redox reaction to proton translocation (for every two electrons transferred, four hydrogen ions are translocated across the cytoplasmic membrane), and thus conserves the …									5	0	5	0	11145	7585	0	0	0	0	0	0	0	0	0	0	0	0	0	0	0	0	35	165	0	0	0	0
P37760	P37760	dTDP-4-dehydrorhamnose reductase (EC 1.1.1.133) (dTDP-4-keto-L-rhamnose reductase) (dTDP-6-deoxy-L-lyxo-4-hexulose reductase) (dTDP-6-deoxy-L-mannose dehydrogenase) (dTDP-L-rhamnose synthase)	Escherichia coli (strain K12)	Carbohydrate metabolism;Lipopolysaccharide biosynthesis;Magnesium;Metal-binding;NAD;NADP;Oxidoreductase;Reference proteome	dTDP-rhamnose biosynthetic process [GO:0019305]; extracellular polysaccharide biosynthetic process [GO:0045226]; lipopolysaccharide biosynthetic process [GO:0009103]; O antigen biosynthetic process [GO:0009243]	cytosol [GO:0005829]	dTDP-4-dehydrorhamnose reductase activity [GO:0008831]; metal ion binding [GO:0046872]		NP_BIND 10..12; /note="NADH"; /evidence="ECO:0000250|UniProtKB:P26392"; NP_BIND 11..12; /note="NADPH"; /evidence="ECO:0000250|UniProtKB:P26392"; NP_BIND 39..40; /note="NADH"; /evidence="ECO:0000250|UniProtKB:P26392"; NP_BIND 39..40; /note="NADPH"; /evidence="ECO:0000250|UniProtKB:P26392"; NP_BIND 63..65; /note="NADH"; /evidence="ECO:0000250|UniProtKB:P26392"; NP_BIND 63..65; /note="NADPH"; /evide…	PATHWAY: Carbohydrate biosynthesis; dTDP-L-rhamnose biosynthesis. {ECO:0000305|PubMed:7517391}.; PATHWAY: Bacterial outer membrane biogenesis; LPS O-antigen biosynthesis. {ECO:0000305|PubMed:7517391}.	CATALYTIC ACTIVITY: Reaction=dTDP-beta-L-rhamnose + NADP(+) = dTDP-4-dehydro-beta-L-rhamnose + H(+) + NADPH; Xref=Rhea:RHEA:21796, ChEBI:CHEBI:15378, ChEBI:CHEBI:57510, ChEBI:CHEBI:57783, ChEBI:CHEBI:58349, ChEBI:CHEBI:62830; EC=1.1.1.133; Evidence={ECO:0000250|UniProtKB:P26392};		FUNCTION: Involved in the biosynthesis of the dTDP-L-rhamnose which is an important component of lipopolysaccharide (LPS) (Probable). Catalyzes the reduction of dTDP-6-deoxy-L-lyxo-4-hexulose to yield dTDP-L-rhamnose (By similarity). RmlD uses NADH and NADPH nearly equally well (By similarity). {ECO:0000250|UniProtKB:P26392, ECO:0000305|PubMed:7517391}.	ACT_SITE 128; /note="Proton donor/acceptor"; /evidence="ECO:0000250|UniProtKB:P26392"		BINDING 30; /note="NADH"; /evidence="ECO:0000250|UniProtKB:P26392"; BINDING 102; /note="NADPH; via carbonyl oxygen"; /evidence="ECO:0000250|UniProtKB:P26392"; BINDING 128; /note="NADH"; /evidence="ECO:0000250|UniProtKB:P26392"; BINDING 128; /note="NADPH"; /evidence="ECO:0000250|UniProtKB:P26392"; BINDING 132; /note="NADH"; /evidence="ECO:0000250|UniProtKB:P26392"; BINDING 132; /note="NADPH"; /evi…		COFACTOR: Name=Mg(2+); Xref=ChEBI:CHEBI:18420; Evidence={ECO:0000250|UniProtKB:P26392}; Note=Binds 1 Mg(2+) ion per monomer. {ECO:0000250|UniProtKB:P26392};				2	0	4	0	8668	9500	0	0	0	0	2	0	0	0	0	0	0	0	0	0	0	0	0	0	0	0	2	0
P45579	P45579	Hydroxycarboxylate dehydrogenase A (EC 1.1.1.-) (2-oxobutanoate reductase) (2-oxoglutarate reductase)	Escherichia coli (strain K12)	Metal-binding;NADP;Oxidoreductase;Reference proteome;Zinc			2-hydroxyglutarate dehydrogenase activity [GO:0047545]; identical protein binding [GO:0042802]; metal ion binding [GO:0046872]; oxidoreductase activity, acting on the CH-OH group of donors, NAD or NADP as acceptor [GO:0016616]	METAL 173; /note="Zinc; catalytic"; /evidence="ECO:0000250|UniProtKB:O13702"; METAL 257; /note="Zinc; catalytic"; /evidence="ECO:0000250|UniProtKB:O13702"; METAL 274; /note="Zinc; catalytic"; /evidence="ECO:0000250|UniProtKB:O13702"			CATALYTIC ACTIVITY: Reaction=2-hydroxybutanoate + NADP(+) = 2-oxobutanoate + H(+) + NADPH; Xref=Rhea:RHEA:52608, ChEBI:CHEBI:15378, ChEBI:CHEBI:16763, ChEBI:CHEBI:57783, ChEBI:CHEBI:58349, ChEBI:CHEBI:64552; Evidence={ECO:0000269|PubMed:27941785}; CATALYTIC ACTIVITY: Reaction=2-hydroxyglutarate + NADP(+) = 2-oxoglutarate + H(+) + NADPH; Xref=Rhea:RHEA:52308, ChEBI:CHEBI:11596, ChEBI:CHEBI:15378, …		FUNCTION: Catalyzes the NADPH-dependent reduction of 2-oxoglutarate and 2-oxobutanoate, leading to the respective 2-hydroxycarboxylate. Cannot use NADH instead of NADPH as a redox partner. Do not catalyze the reverse reactions. {ECO:0000269|PubMed:27941785}.					COFACTOR: Name=Zn(2+); Xref=ChEBI:CHEBI:29105; Evidence={ECO:0000250|UniProtKB:O13702}; Note=Binds 1 zinc ion per subunit. {ECO:0000250|UniProtKB:O13702};				24	24	1290	1296	7800	7254	0	0	0	0	0	0	0	0	0	0	0	0	0	0	0	0	0	6	0	0	0	0
V9X138	V9X138	Aldehyde dehydrogenase	Pseudomonas sp. FGI182																			1	0	3	0	7703	8609	1	2	0	0	0	0	0	0	0	0	1	0	0	0	0	0	0	3	0	0	0	0
E6V013	E6V013	Antibiotic biosynthesis monooxygenase	Variovorax paradoxus (strain EPS)	Monooxygenase;Oxidoreductase			monooxygenase activity [GO:0004497]															3	0	1	0	8545	7569	0	0	0	0	0	0	0	0	0	0	0	0	0	0	0	0	0	2	0	0	0	0
Q13IT6	Q13IT6	Putative glutathione-independent formaldehyde dehydrogenase	Paraburkholderia xenovorans (strain LB400)	Reference proteome																		2	0	1	0	9765	5591	12	247	0	2	0	0	0	0	0	0	0	0	0	0	0	0	0	0	0	0	0	0
R5V754	R5V754	Glutamate synthase domain 2	Roseburia sp. CAG:18	3Fe-4S;Amino-acid biosynthesis;Coiled coil;FMN;Flavoprotein;Glutamate biosynthesis;Glutamine amidotransferase;Iron;Iron-sulfur;Metal-binding;Oxidoreductase;Reference proteome	glutamate biosynthetic process [GO:0006537]; glutamine metabolic process [GO:0006541]		3 iron, 4 sulfur cluster binding [GO:0051538]; glutamate synthase activity [GO:0015930]; metal ion binding [GO:0046872]											COFACTOR: Name=FMN; Xref=ChEBI:CHEBI:58210; Evidence={ECO:0000256|ARBA:ARBA00001917}; ; COFACTOR: Name=[3Fe-4S] cluster; Xref=ChEBI:CHEBI:21137; Evidence={ECO:0000256|ARBA:ARBA00001927};				0	0	0	0	8631	6556	0	0	0	0	0	0	0	0	0	0	0	0	0	0	0	0	0	0	0	0	0	0
K0PX62	K0PX62	2-dehydropantoate 2-reductase (EC 1.1.1.169) (Ketopantoate reductase)	Rhizobium mesoamericanum STM3625	Pantothenate biosynthesis;Reference proteome	pantothenate biosynthetic process [GO:0015940]		2-dehydropantoate 2-reductase activity [GO:0008677]			PATHWAY: Cofactor biosynthesis; (R)-pantothenate biosynthesis; (R)-pantoate from 3-methyl-2-oxobutanoate: step 2/2. {ECO:0000256|ARBA:ARBA00004994}.	CATALYTIC ACTIVITY: Reaction=(R)-pantoate + NADP(+) = 2-dehydropantoate + H(+) + NADPH; Xref=Rhea:RHEA:16233, ChEBI:CHEBI:11561, ChEBI:CHEBI:15378, ChEBI:CHEBI:15980, ChEBI:CHEBI:57783, ChEBI:CHEBI:58349; EC=1.1.1.169; Evidence={ECO:0000256|ARBA:ARBA00000784};											289	0	2603	0	12002	0	0	0	0	0	7	0	0	0	0	0	0	0	0	0	0	0	0	1	0	0	0	0
E1ISP6	E1ISP6	Ferritin (EC 1.16.3.2)	Escherichia coli MS 145-7	Cytoplasm;Iron;Iron storage;Metal-binding;Oxidoreductase	cellular iron ion homeostasis [GO:0006879]; iron ion transport [GO:0006826]	cytoplasm [GO:0005737]	ferric iron binding [GO:0008199]; oxidoreductase activity [GO:0016491]				CATALYTIC ACTIVITY: Reaction=4 Fe(2+) + 6 H2O + O2 = 12 H(+) + 4 iron(III) oxide-hydroxide; Xref=Rhea:RHEA:11972, ChEBI:CHEBI:15377, ChEBI:CHEBI:15378, ChEBI:CHEBI:15379, ChEBI:CHEBI:29033, ChEBI:CHEBI:78619; EC=1.16.3.2; Evidence={ECO:0000256|RuleBase:RU361145};		FUNCTION: Iron-storage protein. {ECO:0000256|RuleBase:RU361145}.									15	8	67	29	7336	6681	0	0	0	0	14	0	0	0	0	0	0	0	0	0	0	0	0	4	0	0	0	0
A8NUW9	A8NUW9	Unspecific monooxygenase, putative	Brugia malayi (Filarial nematode worm)	Monooxygenase;Oxidoreductase			monooxygenase activity [GO:0004497]														Metazoa	7792	7646	11827	5117	14850	7440	7	104	39	690	53	19	6	126	0	0	5573	1	5330	0	6367	0	5214	40617	13	4	20	38
V6EWE3	V6EWE3	Putative short-chain reductase/dehydrogenase SDR putative 3-oxoacyl-[acyl-carrier-protein] reductase NAD(P)-binding domain (EC 1.1.1.100)	Magnetospirillum gryphiswaldense (strain DSM 6361 / JCM 21280 / NBRC 15271 / MSR-1)	Oxidoreductase;Reference proteome			3-oxoacyl-[acyl-carrier-protein] reductase (NADPH) activity [GO:0004316]; 3-oxo-glutaryl-[acp] methyl ester reductase activity [GO:0102131]; 3-oxo-pimeloyl-[acp] methyl ester reductase activity [GO:0102132]															0	0	7795	5356	0	0	0	0	0	0	0	0	0	0	0	0	5	0	0	0	0	0	0	24	0	0	0	0
J3CK16	J3CK16	Formate dehydrogenase, alpha subunit, archaeal-type	Variovorax sp. CF313	2Fe-2S;4Fe-4S;Iron;Iron-sulfur;Metal-binding;Repeat	formate metabolic process [GO:0015942]		2 iron, 2 sulfur cluster binding [GO:0051537]; 4 iron, 4 sulfur cluster binding [GO:0051539]; electron transfer activity [GO:0009055]; formate dehydrogenase (NAD+) activity [GO:0008863]; metal ion binding [GO:0046872]; molybdopterin cofactor binding [GO:0043546]											COFACTOR: Name=Mo-bis(molybdopterin guanine dinucleotide); Xref=ChEBI:CHEBI:60539; Evidence={ECO:0000256|ARBA:ARBA00001942}; ; COFACTOR: Name=[2Fe-2S] cluster; Xref=ChEBI:CHEBI:49601; Evidence={ECO:0000256|ARBA:ARBA00001939}; ; COFACTOR: Name=[4Fe-4S] cluster; Xref=ChEBI:CHEBI:49883; Evidence={ECO:0000256|ARBA:ARBA00001966};				0	0	0	4	6646	6033	0	0	12	246	0	0	0	0	0	0	0	0	0	0	0	0	0	0	0	0	0	6
J2SPA7	J2SPA7	Glycine/D-amino acid oxidase, deaminating	Variovorax sp. CF313	Oxidoreductase;Signal			oxidoreductase activity [GO:0016491]															0	0	0	0	0	0	0	0	490	12034	0	0	0	0	0	0	0	0	0	0	0	0	0	0	0	0	0	0
E6V0W8	E6V0W8	Pyruvate dehydrogenase E1 component (EC 1.2.4.1)	Variovorax paradoxus (strain EPS)	Magnesium;Metal-binding;Oxidoreductase;Pyruvate;Thiamine pyrophosphate			metal ion binding [GO:0046872]; pyruvate dehydrogenase (acetyl-transferring) activity [GO:0004739]	METAL 241; /note="Magnesium"; /evidence="ECO:0000256|PIRSR:PIRSR000156-1"; METAL 271; /note="Magnesium"; /evidence="ECO:0000256|PIRSR:PIRSR000156-1"; METAL 273; /note="Magnesium; via carbonyl oxygen"; /evidence="ECO:0000256|PIRSR:PIRSR000156-1"			CATALYTIC ACTIVITY: Reaction=[dihydrolipoyllysine-residue acetyltransferase]-(R)-N(6)-lipoyl-L-lysine + H(+) + pyruvate = [dihydrolipoyllysine-residue acetyltransferase]-(R)-N(6)-(S(8)-acetyldihydrolipoyl)-L-lysine + CO2; Xref=Rhea:RHEA:19189, Rhea:RHEA-COMP:10480, Rhea:RHEA-COMP:10481, ChEBI:CHEBI:15361, ChEBI:CHEBI:15378, ChEBI:CHEBI:16526, ChEBI:CHEBI:83099, ChEBI:CHEBI:83111; EC=1.2.4.1; Evid…		FUNCTION: Component of the pyruvate dehydrogenase (PDH) complex, that catalyzes the overall conversion of pyruvate to acetyl-CoA and CO(2). {ECO:0000256|ARBA:ARBA00003157, ECO:0000256|PIRNR:PIRNR000156}.					COFACTOR: Name=Mg(2+); Xref=ChEBI:CHEBI:18420; Evidence={ECO:0000256|PIRSR:PIRSR000156-1}; ; COFACTOR: Name=thiamine diphosphate; Xref=ChEBI:CHEBI:58937; Evidence={ECO:0000256|ARBA:ARBA00001964, ECO:0000256|PIRNR:PIRNR000156};				370	232	6928	3986	2	14	2	784	0	2	0	0	0	0	0	0	0	0	0	0	0	0	0	10	0	0	0	0
P52647	P52647	Probable pyruvate-flavodoxin oxidoreductase (EC 1.2.7.-)	Escherichia coli (strain K12)	4Fe-4S;Electron transport;Iron;Iron-sulfur;Metal-binding;Oxidoreductase;Reference proteome;Repeat;Transport	electron transport chain [GO:0022900]; response to oxidative stress [GO:0006979]		4 iron, 4 sulfur cluster binding [GO:0051539]; iron ion binding [GO:0005506]; pyruvate-flavodoxin oxidoreductase activity [GO:0043873]; thiamine pyrophosphate binding [GO:0030976]	METAL 689; /note="Iron-sulfur 1 (4Fe-4S)"; /evidence="ECO:0000250|UniProtKB:P94692"; METAL 692; /note="Iron-sulfur 1 (4Fe-4S)"; /evidence="ECO:0000250|UniProtKB:P94692"; METAL 695; /note="Iron-sulfur 1 (4Fe-4S)"; /evidence="ECO:0000250|UniProtKB:P94692"; METAL 699; /note="Iron-sulfur 2 (4Fe-4S)"; /evidence="ECO:0000250|UniProtKB:P94692"; METAL 745; /note="Iron-sulfur 2 (4Fe-4S)"; /evidence="ECO:0…			CATALYTIC ACTIVITY: Reaction=CoA + 2 H(+) + oxidized [flavodoxin] + pyruvate = acetyl-CoA + CO2 + reduced [flavodoxin]; Xref=Rhea:RHEA:44140, Rhea:RHEA-COMP:10622, Rhea:RHEA-COMP:10623, ChEBI:CHEBI:15361, ChEBI:CHEBI:15378, ChEBI:CHEBI:16526, ChEBI:CHEBI:57287, ChEBI:CHEBI:57288, ChEBI:CHEBI:57618, ChEBI:CHEBI:58210;		FUNCTION: Oxidoreductase required for the transfer of electrons from pyruvate to flavodoxin. {ECO:0000305}.					COFACTOR: Name=[4Fe-4S] cluster; Xref=ChEBI:CHEBI:49883; Evidence={ECO:0000250|UniProtKB:P94692}; Note=Binds 3 [4Fe-4S] clusters per subunit. {ECO:0000250|UniProtKB:P94692};				4	0	0	3	6188	6446	0	0	0	4	0	0	0	0	0	3	53	0	11	0	4	0	46	424	0	0	0	0
T1XMW1	T1XMW1	Putative alkylhydroperoxidase, AhpD family	Variovorax paradoxus B4	Oxidoreductase;Peroxidase			peroxidase activity [GO:0004601]; peroxiredoxin activity [GO:0051920]															3	0	6552	5682	0	0	0	0	0	0	3	0	0	0	0	0	0	0	0	0	0	0	0	0	0	0	0	0
E2X647	E2X647	NADH dehydrogenase I subunit E (NADH-quinone oxidoreductase subunit E) (NDH-1 subunit E)	Shigella dysenteriae 1617	2Fe-2S;Iron;Iron-sulfur;Metal-binding;Oxidoreductase			2 iron, 2 sulfur cluster binding [GO:0051537]; metal ion binding [GO:0046872]; oxidoreductase activity [GO:0016491]	METAL 92; /note="Iron-sulfur (2Fe-2S)"; /evidence="ECO:0000256|PIRSR:PIRSR000216-1"; METAL 97; /note="Iron-sulfur (2Fe-2S)"; /evidence="ECO:0000256|PIRSR:PIRSR000216-1"; METAL 133; /note="Iron-sulfur (2Fe-2S)"; /evidence="ECO:0000256|PIRSR:PIRSR000216-1"; METAL 137; /note="Iron-sulfur (2Fe-2S)"; /evidence="ECO:0000256|PIRSR:PIRSR000216-1"										COFACTOR: Name=[2Fe-2S] cluster; Xref=ChEBI:CHEBI:49601; Evidence={ECO:0000256|ARBA:ARBA00001939}; ; COFACTOR: Name=[2Fe-2S] cluster; Xref=ChEBI:CHEBI:49601; Evidence={ECO:0000256|PIRSR:PIRSR000216-1}; Note=Binds 1 [2Fe-2S] cluster. {ECO:0000256|PIRSR:PIRSR000216-1};				0	0	0	0	125	111	0	0	412	11285	0	0	0	0	0	0	6	0	0	0	0	0	0	0	0	0	0	0
I8TKS0	I8TKS0	3-hydroxyacyl-[acyl-carrier-protein] dehydratase (EC 1.3.1.9) (EC 2.3.1.38) (EC 2.3.1.39) (EC 3.1.2.14) (EC 4.2.1.59) (Enoyl-[acyl-carrier-protein] reductase [NADH]) (S-acyl fatty acid synthase thioesterase) ([Acyl-carrier-protein] acetyltransferase) ([Acyl-carrier-protein] malonyltransferase)	Aspergillus oryzae (strain 3.042) (Yellow koji mold)	Hydrolase;NAD;NADP;Oxidoreductase;Transferase	fatty acid biosynthetic process [GO:0006633]	fatty acid synthase complex [GO:0005835]	(3R)-hydroxymyristoyl-[acyl-carrier-protein] dehydratase activity [GO:0008659]; [acyl-carrier-protein] S-acetyltransferase activity [GO:0004313]; [acyl-carrier-protein] S-malonyltransferase activity [GO:0004314]; 3-hydroxydecanoyl-[acyl-carrier-protein] dehydratase activity [GO:0008693]; 3-hydroxyoctanoyl-[acyl-carrier-protein] dehydratase activity [GO:0047451]; 3-hydroxypalmitoyl-[acyl-carrier-p…				CATALYTIC ACTIVITY: Reaction=(9Z)-octadecenoyl-[ACP] + H2O = (9Z)-octadecenoate + H(+) + holo-[ACP]; Xref=Rhea:RHEA:15057, Rhea:RHEA-COMP:9685, Rhea:RHEA-COMP:9924, ChEBI:CHEBI:15377, ChEBI:CHEBI:15378, ChEBI:CHEBI:30823, ChEBI:CHEBI:64479, ChEBI:CHEBI:78783; EC=3.1.2.14; Evidence={ECO:0000256|ARBA:ARBA00001214}; CATALYTIC ACTIVITY: Reaction=a (3R)-hydroxyacyl-[ACP] = a (2E)-enoyl-[ACP] + H2O; Xr…			ACT_SITE 312; /note="For acetyltransferase activity"; /evidence="ECO:0000256|PIRSR:PIRSR005562-1"; ACT_SITE 1876; /note="For malonyltransferase activity"; /evidence="ECO:0000256|PIRSR:PIRSR005562-1"							Fungi	776	0	4348	0	6337	0	40	0	10	0	26	0	1	0	0	0	5	0	0	0	0	0	1	59	0	2	0	0
M3TTD9	M3TTD9	Alcohol dehydrogenase GroES family domain containing protein	Entamoeba histolytica HM-1:IMSS-B																			0	0	6	10	4487	6292	0	9	0	0	0	0	0	0	0	0	2	0	0	0	0	0	0	2	0	0	0	0
D3VWZ3	D3VWZ3	S-(hydroxymethyl)glutathione dehydrogenase (EC 1.1.1.284)	Comamonas testosteroni (Pseudomonas testosteroni)	Metal-binding;NAD;Oxidoreductase;Zinc	ethanol oxidation [GO:0006069]		S-(hydroxymethyl)glutathione dehydrogenase NAD activity [GO:0106322]; S-(hydroxymethyl)glutathione dehydrogenase NADP activity [GO:0106321]; zinc ion binding [GO:0008270]				CATALYTIC ACTIVITY: Reaction=NAD(+) + S-(hydroxymethyl)glutathione = H(+) + NADH + S-formylglutathione; Xref=Rhea:RHEA:19985, ChEBI:CHEBI:15378, ChEBI:CHEBI:57540, ChEBI:CHEBI:57688, ChEBI:CHEBI:57945, ChEBI:CHEBI:58758; EC=1.1.1.284; Evidence={ECO:0000256|ARBA:ARBA00001030, ECO:0000256|RuleBase:RU362016}; CATALYTIC ACTIVITY: Reaction=NADP(+) + S-(hydroxymethyl)glutathione = H(+) + NADPH + S-form…							COFACTOR: Name=Zn(2+); Xref=ChEBI:CHEBI:29105; Evidence={ECO:0000256|ARBA:ARBA00001947, ECO:0000256|RuleBase:RU362016};				206	213	146	198	0	0	2	127	281	9392	0	0	0	2	0	0	8	0	0	0	9	0	6	86	0	0	0	6
V4Y0Z4	V4Y0Z4	3-oxoacyl-[acyl-carrier-protein] reductase FabG (EC 1.1.1.100)	Betaproteobacteria bacterium MOLA814	Oxidoreductase;Reference proteome			3-oxoacyl-[acyl-carrier-protein] reductase (NADPH) activity [GO:0004316]; 3-oxo-glutaryl-[acp] methyl ester reductase activity [GO:0102131]; 3-oxo-pimeloyl-[acp] methyl ester reductase activity [GO:0102132]															16	0	5722	4540	4	4	0	0	0	0	0	0	0	0	0	0	0	0	0	0	4	0	12	139	4	0	0	0
E6UV86	E6UV86	Xanthine dehydrogenase, molybdopterin binding subunit (EC 1.17.1.4)	Variovorax paradoxus (strain EPS)	Oxidoreductase			molybdenum ion binding [GO:0030151]; xanthine dehydrogenase activity [GO:0004854]															0	0	4	20	0	0	0	0	419	9608	0	0	0	2	0	0	0	0	0	0	0	0	0	6	0	0	2	0
Q84AP1	Q84AP1	DNA protection during starvation protein (EC 1.16.-.-)	Citrobacter freundii	Cytoplasm;DNA condensation;DNA-binding;Iron;Iron storage;Metal-binding;Oxidoreductase	cellular iron ion homeostasis [GO:0006879]; chromosome condensation [GO:0030261]	cytoplasm [GO:0005737]	DNA binding [GO:0003677]; ferric iron binding [GO:0008199]; oxidoreductase activity, acting on metal ions [GO:0016722]	METAL 51; /note="Iron"; /evidence="ECO:0000255|HAMAP-Rule:MF_01441"; METAL 78; /note="Iron"; /evidence="ECO:0000255|HAMAP-Rule:MF_01441"; METAL 82; /note="Iron"; /evidence="ECO:0000255|HAMAP-Rule:MF_01441"			CATALYTIC ACTIVITY: Reaction=2 Fe(2+) + 2 H(+) + H2O2 = 2 Fe(3+) + 2 H2O; Xref=Rhea:RHEA:48712, ChEBI:CHEBI:15377, ChEBI:CHEBI:15378, ChEBI:CHEBI:16240, ChEBI:CHEBI:29033, ChEBI:CHEBI:29034; Evidence={ECO:0000255|HAMAP-Rule:MF_01441};		FUNCTION: During stationary phase, binds the chromosome non-specifically, forming a highly ordered and stable dps-DNA co-crystal within which chromosomal DNA is condensed and protected from diverse damages. It protects DNA from oxidative damage by sequestering intracellular Fe(2+) ion and storing it in the form of Fe(3+) oxyhydroxide mineral, which can be released after reduction. One hydrogen pe…									422	1214	388	1133	1776	3734	0	0	4	948	4	4	0	0	0	0	0	0	0	0	0	0	0	10	0	0	0	0
F2UK00	F2UK00	Alpha-galactosidase (EC 3.2.1.22) (Melibiase)	Salpingoeca rosetta (strain ATCC 50818 / BSB-021)	Disulfide bond;Glycosidase;Hydrolase;Reference proteome;Signal	carbohydrate metabolic process [GO:0005975]		raffinose alpha-galactosidase activity [GO:0052692]				CATALYTIC ACTIVITY: Reaction=Hydrolysis of terminal, non-reducing alpha-D-galactose residues in alpha-D-galactosides, including galactose oligosaccharides, galactomannans and galactolipids.; EC=3.2.1.22; Evidence={ECO:0000256|ARBA:ARBA00001255, ECO:0000256|RuleBase:RU361168};											4710	4	1718	1	210	0	84	2218	49	1485	1639	1	1	111	0	0	2	5	19	9	12	5	5	0	2	9	163	0
Q6Y1R6	Q6Y1R6	DNA protection during starvation protein (EC 1.16.-.-)	Proteus hauseri	Cytoplasm;DNA condensation;DNA-binding;Iron;Iron storage;Metal-binding;Oxidoreductase	cellular iron ion homeostasis [GO:0006879]; chromosome condensation [GO:0030261]	cytoplasm [GO:0005737]	DNA binding [GO:0003677]; ferric iron binding [GO:0008199]; oxidoreductase activity, acting on metal ions [GO:0016722]	METAL 51; /note="Iron"; /evidence="ECO:0000255|HAMAP-Rule:MF_01441"; METAL 78; /note="Iron"; /evidence="ECO:0000255|HAMAP-Rule:MF_01441"; METAL 82; /note="Iron"; /evidence="ECO:0000255|HAMAP-Rule:MF_01441"			CATALYTIC ACTIVITY: Reaction=2 Fe(2+) + 2 H(+) + H2O2 = 2 Fe(3+) + 2 H2O; Xref=Rhea:RHEA:48712, ChEBI:CHEBI:15377, ChEBI:CHEBI:15378, ChEBI:CHEBI:16240, ChEBI:CHEBI:29033, ChEBI:CHEBI:29034; Evidence={ECO:0000255|HAMAP-Rule:MF_01441};		FUNCTION: During stationary phase, binds the chromosome non-specifically, forming a highly ordered and stable dps-DNA co-crystal within which chromosomal DNA is condensed and protected from diverse damages. It protects DNA from oxidative damage by sequestering intracellular Fe(2+) ion and storing it in the form of Fe(3+) oxyhydroxide mineral, which can be released after reduction. One hydrogen pe…									716	266	614	170	3828	2106	0	0	80	1308	2	0	0	2	0	0	2	0	0	0	0	0	0	0	0	0	0	0
C5CYU1	C5CYU1	Rieske (2Fe-2S) domain protein	Variovorax paradoxus (strain S110)	2Fe-2S;Iron;Iron-sulfur;Metal-binding;NAD;Oxidoreductase	cellular metabolic process [GO:0044237]		2 iron, 2 sulfur cluster binding [GO:0051537]; iron ion binding [GO:0005506]; oxidoreductase activity [GO:0016491]															3	2	4655	4132	1	1	0	0	7	151	0	0	0	0	0	0	0	0	0	0	0	0	0	0	0	0	0	0
A9UQ00	A9UQ00	Sulfhydryl oxidase (EC 1.8.3.2)	Monosiga brevicollis (Choanoflagellate)	Disulfide bond;FAD;Flavoprotein;Membrane;Oxidoreductase;Reference proteome;Signal;Transmembrane;Transmembrane helix	protein folding [GO:0006457]	extracellular space [GO:0005615]; integral component of Golgi membrane [GO:0030173]	flavin-linked sulfhydryl oxidase activity [GO:0016971]; protein disulfide isomerase activity [GO:0003756]				CATALYTIC ACTIVITY: Reaction=O2 + 2 R'C(R)SH = H2O2 + R'C(R)S-S(R)CR'; Xref=Rhea:RHEA:17357, ChEBI:CHEBI:15379, ChEBI:CHEBI:16240, ChEBI:CHEBI:16520, ChEBI:CHEBI:17412; EC=1.8.3.2; Evidence={ECO:0000256|ARBA:ARBA00000999, ECO:0000256|RuleBase:RU371123};							COFACTOR: Name=FAD; Xref=ChEBI:CHEBI:57692; Evidence={ECO:0000256|ARBA:ARBA00001974, ECO:0000256|RuleBase:RU371123};				165	9	153	75	6	0	57	8700	6	33	439	15	12	15	0	0	21	9	33	3	10	3	9	12	0	0	3	3
Q9EXL9	Q9EXL9	2-hydroxymuconic 6-semialdehyde dehydrogenase	Pseudomonas sp. Y-2				oxidoreductase activity [GO:0016491]															21	0	189	135	4	4	13	453	223	7650	0	0	0	0	0	0	0	0	0	0	0	0	0	8	9	0	8	0
E6UZE2	E6UZE2	Glutamate synthase (NADPH) (EC 1.4.1.13)	Variovorax paradoxus (strain EPS)	Iron;Iron-sulfur;Metal-binding;Oxidoreductase			glutamate synthase (NADPH) activity [GO:0004355]; iron-sulfur cluster binding [GO:0051536]; metal ion binding [GO:0046872]															0	0	2	0	0	2	0	0	250	8438	0	0	0	4	0	0	0	0	0	0	0	0	0	16	12	0	0	0
P76173	P76173	Anaerobic dimethyl sulfoxide reductase chain YnfH (DMSO reductase anchor subunit YnfH)	Escherichia coli (strain K12)	Cell inner membrane;Cell membrane;Membrane;Oxidoreductase;Reference proteome;Transmembrane;Transmembrane helix	anaerobic electron transport chain [GO:0019645]; anaerobic respiration [GO:0009061]	dimethyl sulfoxide reductase complex [GO:0009390]; integral component of membrane [GO:0016021]; plasma membrane [GO:0005886]	dimethyl sulfoxide reductase activity [GO:0009389]						FUNCTION: Terminal reductase during anaerobic growth on various sulfoxide and N-oxide compounds. The C subunit anchors the other two subunits to the membrane and stabilize the catalytic subunits (By similarity). {ECO:0000250}.									54	9	31	0	4166	4119	0	0	0	0	24	0	0	0	0	0	0	0	0	0	0	0	0	6	0	0	0	0
B9MG40	B9MG40	Hg(II) reductase (EC 1.16.1.1) (Mercuric reductase)	Acidovorax ebreus (strain TPSY) (Diaphorobacter sp. (strain TPSY))	Disulfide bond;FAD;Flavoprotein;Metal-binding;NAD;Nucleotide-binding;Oxidoreductase;Redox-active center	cell redox homeostasis [GO:0045454]; detoxification of mercury ion [GO:0050787]		flavin adenine dinucleotide binding [GO:0050660]; mercury (II) reductase activity [GO:0016152]; mercury ion binding [GO:0045340]; NADP binding [GO:0050661]; oxidoreductase activity, acting on a sulfur group of donors, NAD(P) as acceptor [GO:0016668]		NP_BIND 197..204; /note="NAD"; /evidence="ECO:0000256|PIRSR:PIRSR000350-3"		CATALYTIC ACTIVITY: Reaction=H(+) + Hg + NADP(+) = Hg(2+) + NADPH; Xref=Rhea:RHEA:23856, ChEBI:CHEBI:15378, ChEBI:CHEBI:16170, ChEBI:CHEBI:16793, ChEBI:CHEBI:57783, ChEBI:CHEBI:58349; EC=1.16.1.1; Evidence={ECO:0000256|ARBA:ARBA00000896};					BINDING 62; /note="FAD"; /evidence="ECO:0000256|PIRSR:PIRSR000350-3"; BINDING 220; /note="NAD"; /evidence="ECO:0000256|PIRSR:PIRSR000350-3"; BINDING 287; /note="NAD; via amide nitrogen"; /evidence="ECO:0000256|PIRSR:PIRSR000350-3"; BINDING 328; /note="FAD"; /evidence="ECO:0000256|PIRSR:PIRSR000350-3"		COFACTOR: Name=FAD; Xref=ChEBI:CHEBI:57692; Evidence={ECO:0000256|ARBA:ARBA00001974}; ; COFACTOR: Name=FAD; Xref=ChEBI:CHEBI:57692; Evidence={ECO:0000256|PIRSR:PIRSR000350-3}; Note=Binds 1 FAD per subunit. {ECO:0000256|PIRSR:PIRSR000350-3};				0	0	0	0	4040	4272	0	0	0	0	0	0	0	0	0	0	0	0	0	0	0	0	0	20	0	0	0	0
K0PBB8	K0PBB8	Glycine oxidase ThiO (EC 1.4.3.19)	Variovorax paradoxus	Oxidoreductase			glycine oxidase activity [GO:0043799]															0	0	0	0	0	0	0	0	276	7662	0	0	0	0	0	0	0	0	0	0	0	0	0	12	0	0	0	0
G7ZDL1	G7ZDL1	Gluconate 2-dehydrogenase subunit (EC 1.1.99.3)	Azospirillum lipoferum (strain 4B)	Oxidoreductase;Plasmid;Reference proteome			gluconate 2-dehydrogenase (acceptor) activity [GO:0033717]															0	0	2	0	7858	70	0	0	0	0	0	0	0	0	0	0	0	0	0	0	0	0	2	2	0	0	0	0
F2U058	F2U058	Heat shock protein	Salpingoeca rosetta (strain ATCC 50818 / BSB-021)	ATP-binding;Coiled coil;Nucleotide-binding;Reference proteome;Stress response			ATPase activity [GO:0016887]; ATP binding [GO:0005524]; oxidoreductase activity [GO:0016491]															2054	52	1021	73	71	1	195	5221	16	914	2203	41	0	61	0	0	46	43	112	14	54	15	25	6	9	4	116	0
A1R5V4	A1R5V4	Glutathione-independent formaldehyde dehydrogenase (EC 1.2.1.46)	Paenarthrobacter aurescens (strain TC1)	Oxidoreductase;Reference proteome			formaldehyde dehydrogenase activity [GO:0018467]															0	0	0	4	724	7033	0	0	0	0	0	0	0	0	0	0	0	0	0	0	0	0	0	0	0	0	0	0
L7MFA5	L7MFA5	Putative integrin beta-like 1 (Fragment)	Rhipicephalus pulchellus (Yellow backed tick) (Dermacentor pulchellus)	Integrin	integrin-mediated signaling pathway [GO:0007229]																Metazoa	2971	6	2339	29	370	1	95	1882	35	1063	1596	1	0	61	0	0	7	13	27	2	11	7	5	0	0	0	116	0
Q8XCJ6	Q8XCJ6	Glucose-6-phosphate 1-dehydrogenase (G6PD) (EC 1.1.1.49)	Escherichia coli O157:H7	Carbohydrate metabolism;Glucose metabolism;NADP;Oxidoreductase;Reference proteome	glucose metabolic process [GO:0006006]; pentose-phosphate shunt [GO:0006098]		glucose-6-phosphate dehydrogenase activity [GO:0004345]; NADP binding [GO:0050661]		NP_BIND 92..93; /note="NADP"; /evidence="ECO:0000255|HAMAP-Rule:MF_00966"	PATHWAY: Carbohydrate degradation; pentose phosphate pathway; D-ribulose 5-phosphate from D-glucose 6-phosphate (oxidative stage): step 1/3. {ECO:0000255|HAMAP-Rule:MF_00966}.	CATALYTIC ACTIVITY: Reaction=D-glucose 6-phosphate + NADP(+) = 6-phospho-D-glucono-1,5-lactone + H(+) + NADPH; Xref=Rhea:RHEA:15841, ChEBI:CHEBI:15378, ChEBI:CHEBI:57783, ChEBI:CHEBI:57955, ChEBI:CHEBI:58349, ChEBI:CHEBI:61548; EC=1.1.1.49; Evidence={ECO:0000255|HAMAP-Rule:MF_00966};		FUNCTION: Catalyzes the oxidation of glucose 6-phosphate to 6-phosphogluconolactone. {ECO:0000255|HAMAP-Rule:MF_00966}.	ACT_SITE 239; /note="Proton acceptor"; /evidence="ECO:0000255|HAMAP-Rule:MF_00966"		BINDING 50; /note="NADP"; /evidence="ECO:0000255|HAMAP-Rule:MF_00966"; BINDING 147; /note="NADP"; /evidence="ECO:0000255|HAMAP-Rule:MF_00966"; BINDING 177; /note="Substrate"; /evidence="ECO:0000255|HAMAP-Rule:MF_00966"; BINDING 181; /note="Substrate"; /evidence="ECO:0000255|HAMAP-Rule:MF_00966"; BINDING 215; /note="Substrate"; /evidence="ECO:0000255|HAMAP-Rule:MF_00966"; BINDING 234; /note="Subst…						0	0	4308	3276	0	0	0	0	0	0	2	0	0	0	0	0	4	0	0	0	4	0	4	92	0	0	0	0
P44390	P44390	Catalase (EC 1.11.1.6)	Haemophilus influenzae (strain ATCC 51907 / DSM 11121 / KW20 / Rd)	Cytoplasm;Heme;Hydrogen peroxide;Iron;Metal-binding;Oxidoreductase;Peroxidase;Reference proteome	hydrogen peroxide catabolic process [GO:0042744]; response to hydrogen peroxide [GO:0042542]	cytoplasm [GO:0005737]	catalase activity [GO:0004096]; heme binding [GO:0020037]; metal ion binding [GO:0046872]	METAL 346; /note="Iron (heme axial ligand)"; /evidence="ECO:0000250"			CATALYTIC ACTIVITY: Reaction=2 H2O2 = 2 H2O + O2; Xref=Rhea:RHEA:20309, ChEBI:CHEBI:15377, ChEBI:CHEBI:15379, ChEBI:CHEBI:16240; EC=1.11.1.6; Evidence={ECO:0000255|PROSITE-ProRule:PRU10013};		FUNCTION: Decomposes hydrogen peroxide into water and oxygen; serves to protect cells from the toxic effects of hydrogen peroxide.	ACT_SITE 63; /evidence="ECO:0000255|PROSITE-ProRule:PRU10013"; ACT_SITE 136; /evidence="ECO:0000255|PROSITE-ProRule:PRU10013"				COFACTOR: Name=heme; Xref=ChEBI:CHEBI:30413;				0	0	0	0	3672	3756	0	0	0	0	0	0	0	0	0	0	0	0	0	0	0	0	0	0	0	0	0	0
E3MWB0	E3MWB0	CRE-MEC-12 protein	Caenorhabditis remanei (Caenorhabditis vulgaris)	GTP-binding;Microtubule;Nucleotide-binding;Reference proteome	microtubule-based process [GO:0007017]	microtubule [GO:0005874]	GTPase activity [GO:0003924]; GTP binding [GO:0005525]; structural constituent of cytoskeleton [GO:0005200]														Metazoa	0	0	38	0	0	0	0	2	12	7372	0	0	0	0	0	0	0	0	0	0	0	0	0	0	0	0	0	0
B2LMI9	B2LMI9	Photosystem II CP43 reaction center protein (PSII 43 kDa protein) (Protein CP-43)	Guizotia abyssinica (Niger) (Ramtilla)	Acetylation;Chlorophyll;Chloroplast;Chromophore;Manganese;Membrane;Metal-binding;Phosphoprotein;Photosynthesis;Photosystem II;Plastid;Thylakoid;Transmembrane;Transmembrane helix	photosynthetic electron transport in photosystem II [GO:0009772]; protein-chromophore linkage [GO:0018298]	chloroplast thylakoid membrane [GO:0009535]; integral component of membrane [GO:0016021]; photosystem II [GO:0009523]	chlorophyll binding [GO:0016168]; electron transporter, transferring electrons within the cyclic electron transport pathway of photosynthesis activity [GO:0045156]; metal ion binding [GO:0046872]	METAL 367; /note="Calcium-manganese-oxide [Ca-4Mn-5O]; manganese 2"; /evidence="ECO:0000255|HAMAP-Rule:MF_01496"; METAL 367; /note="Calcium-manganese-oxide [Ca-4Mn-5O]; manganese 3"; /evidence="ECO:0000255|HAMAP-Rule:MF_01496"					FUNCTION: One of the components of the core complex of photosystem II (PSII). It binds chlorophyll and helps catalyze the primary light-induced photochemical processes of PSII. PSII is a light-driven water:plastoquinone oxidoreductase, using light energy to abstract electrons from H(2)O, generating O(2) and a proton gradient subsequently used for ATP formation. {ECO:0000255|HAMAP-Rule:MF_01496}.					COFACTOR: Note=Binds multiple chlorophylls and provides some of the ligands for the Ca-4Mn-5O cluster of the oxygen-evolving complex. It may also provide a ligand for a Cl- that is required for oxygen evolution. PSII binds additional chlorophylls, carotenoids and specific lipids. {ECO:0000255|HAMAP-Rule:MF_01496};			Viridiplantae	0	0	0	0	5456	1927	0	0	0	0	0	0	0	0	0	0	0	0	0	0	0	0	0	0	0	0	0	0
W8TYG4	W8TYG4	GSH-dependent disulfide bond oxidoreductase (EC 1.8.4.-) (Putative glutathione S-transferase) (Thiol:disulfide oxidoreductase)	Escherichia coli	Oxidoreductase;Transferase	glutathione metabolic process [GO:0006749]		oxidoreductase activity [GO:0016491]; transferase activity [GO:0016740]															0	0	0	0	3846	3504	0	0	0	0	0	0	0	0	0	0	0	0	0	0	0	0	0	9	0	0	0	0
F1QE92	F1QE92	Sorbin and SH3 domain-containing 3 (Fragment)	Danio rerio (Zebrafish) (Brachydanio rerio)	Reference proteome																	Metazoa	1272	0	840	0	102	0	59	3645	19	1734	429	0	2	76	0	0	1	1	3	0	3	0	1	0	0	4	195	0
Q0V1C6	Q0V1C6	Aldo_ket_red domain-containing protein	Phaeosphaeria nodorum (strain SN15 / ATCC MYA-4574 / FGSC 10173) (Glume blotch fungus) (Parastagonospora nodorum)	Oxidoreductase;Reference proteome		cytosol [GO:0005829]	alditol:NADP+ 1-oxidoreductase activity [GO:0004032]; D-threo-aldose 1-dehydrogenase activity [GO:0047834]							ACT_SITE 51; /note="Proton donor"; /evidence="ECO:0000256|PIRSR:PIRSR000097-1"		BINDING 115; /note="Substrate"; /evidence="ECO:0000256|PIRSR:PIRSR000097-2"					Fungi	0	0	0	0	0	0	0	0	111	6996	0	0	0	3	0	0	0	0	0	0	0	0	0	0	0	0	0	0
P07023	P07023	T-protein [Includes: Chorismate mutase (CM) (EC 5.4.99.5); Prephenate dehydrogenase (PDH) (EC 1.3.1.12)]	Escherichia coli (strain K12)	Amino-acid biosynthesis;Aromatic amino acid biosynthesis;Cytoplasm;Isomerase;Multifunctional enzyme;NAD;Oxidoreductase;Reference proteome;Tyrosine biosynthesis	chorismate metabolic process [GO:0046417]; L-phenylalanine biosynthetic process [GO:0009094]; tyrosine biosynthetic process [GO:0006571]	cytoplasm [GO:0005737]	chorismate mutase activity [GO:0004106]; NAD+ binding [GO:0070403]; prephenate dehydrogenase (NAD+) activity [GO:0008977]; prephenate dehydrogenase (NADP+) activity [GO:0004665]			PATHWAY: Amino-acid biosynthesis; L-tyrosine biosynthesis; (4-hydroxyphenyl)pyruvate from prephenate (NAD(+) route): step 1/1.; PATHWAY: Metabolic intermediate biosynthesis; prephenate biosynthesis; prephenate from chorismate: step 1/1.	CATALYTIC ACTIVITY: Reaction=chorismate = prephenate; Xref=Rhea:RHEA:13897, ChEBI:CHEBI:29748, ChEBI:CHEBI:29934; EC=5.4.99.5; CATALYTIC ACTIVITY: Reaction=NAD(+) + prephenate = 3-(4-hydroxyphenyl)pyruvate + CO2 + NADH; Xref=Rhea:RHEA:13869, ChEBI:CHEBI:16526, ChEBI:CHEBI:29934, ChEBI:CHEBI:36242, ChEBI:CHEBI:57540, ChEBI:CHEBI:57945; EC=1.3.1.12;											0	0	2400	2436	993	1140	0	0	0	0	3	0	0	0	0	0	9	0	0	0	0	0	0	114	0	0	0	0
R9NVJ9	R9NVJ9	Cytochrome-c oxidase (EC 7.1.1.9)	Pseudozyma hubeiensis (strain SY62) (Yeast)	Copper;Electron transport;Membrane;Metal-binding;Reference proteome;Respiratory chain;Translocase;Transmembrane;Transmembrane helix;Transport	aerobic respiration [GO:0009060]	integral component of membrane [GO:0016021]; respirasome [GO:0070469]	copper ion binding [GO:0005507]; cytochrome-c oxidase activity [GO:0004129]; heme binding [GO:0020037]				CATALYTIC ACTIVITY: Reaction=4 [Fe(II)cytochrome c] + 4 H(+) + O2 = 4 [Fe(III)cytochrome c] + 2 H2O; Xref=Rhea:RHEA:11436, Rhea:RHEA-COMP:10350, Rhea:RHEA-COMP:14399, ChEBI:CHEBI:15377, ChEBI:CHEBI:15378, ChEBI:CHEBI:15379, ChEBI:CHEBI:29033, ChEBI:CHEBI:29034; EC=7.1.1.9; Evidence={ECO:0000256|ARBA:ARBA00000049};PhysiologicalDirection=left-to-right; Xref=Rhea:RHEA:11437; Evidence={ECO:0000256|AR…							COFACTOR: Name=Cu cation; Xref=ChEBI:CHEBI:23378; Evidence={ECO:0000256|ARBA:ARBA00001935};			Fungi	1148	100	5918	276	9702	364	10	306	4	154	48	0	738	13116	116	6	92	4	42	4	68	0	94	2324	0	82	2152	206
S2WUK4	A0A7U9HNW5	Xanthine dehydrogenase, molybdopterin binding subunit	Delftia acidovorans CCUG 15835																			0	0	2	2	0	0	0	0	137	6798	0	0	0	2	0	0	9	0	2	0	2	0	16	132	0	0	2	0
E6V2A3	E6V2A3	Methylmalonate-semialdehyde dehydrogenase	Variovorax paradoxus (strain EPS)	Oxidoreductase			methylmalonate-semialdehyde dehydrogenase (acylating) activity [GO:0004491]							ACT_SITE 285; /evidence="ECO:0000256|PROSITE-ProRule:PRU10008"								0	0	3714	2989	0	0	0	0	0	0	0	0	0	0	0	0	0	0	0	0	0	0	0	18	0	0	0	12
B7LHU4	B7LHU4	Malate dehydrogenase (EC 1.1.1.37)	Escherichia coli (strain 55989 / EAEC)	NAD;Oxidoreductase;Tricarboxylic acid cycle	carbohydrate metabolic process [GO:0005975]; malate metabolic process [GO:0006108]; tricarboxylic acid cycle [GO:0006099]		L-malate dehydrogenase activity [GO:0030060]		NP_BIND 7..13; /note="NAD"; /evidence="ECO:0000255|HAMAP-Rule:MF_01516"; NP_BIND 117..119; /note="NAD"; /evidence="ECO:0000255|HAMAP-Rule:MF_01516"		CATALYTIC ACTIVITY: Reaction=(S)-malate + NAD(+) = H(+) + NADH + oxaloacetate; Xref=Rhea:RHEA:21432, ChEBI:CHEBI:15378, ChEBI:CHEBI:15589, ChEBI:CHEBI:16452, ChEBI:CHEBI:57540, ChEBI:CHEBI:57945; EC=1.1.1.37; Evidence={ECO:0000255|HAMAP-Rule:MF_01516};		FUNCTION: Catalyzes the reversible oxidation of malate to oxaloacetate. {ECO:0000255|HAMAP-Rule:MF_01516}.	ACT_SITE 177; /note="Proton acceptor"; /evidence="ECO:0000255|HAMAP-Rule:MF_01516"		BINDING 34; /note="NAD"; /evidence="ECO:0000255|HAMAP-Rule:MF_01516"; BINDING 81; /note="Substrate"; /evidence="ECO:0000255|HAMAP-Rule:MF_01516"; BINDING 87; /note="Substrate"; /evidence="ECO:0000255|HAMAP-Rule:MF_01516"; BINDING 94; /note="NAD"; /evidence="ECO:0000255|HAMAP-Rule:MF_01516"; BINDING 119; /note="Substrate"; /evidence="ECO:0000255|HAMAP-Rule:MF_01516"; BINDING 153; /note="Substrate"…						0	0	92	76	3400	3116	0	0	0	0	0	0	0	0	0	0	0	0	0	0	0	0	4	4	0	0	0	0
T1XME8	T1XME8	Catalase (EC 1.11.1.6)	Variovorax paradoxus B4	Heme;Hydrogen peroxide;Iron;Metal-binding;Oxidoreductase;Peroxidase	hydrogen peroxide catabolic process [GO:0042744]; response to oxidative stress [GO:0006979]		catalase activity [GO:0004096]; heme binding [GO:0020037]; metal ion binding [GO:0046872]	METAL 344; /note="Iron (heme axial ligand)"; /evidence="ECO:0000256|PIRSR:PIRSR038928-2"			CATALYTIC ACTIVITY: Reaction=2 H2O2 = 2 H2O + O2; Xref=Rhea:RHEA:20309, ChEBI:CHEBI:15377, ChEBI:CHEBI:15379, ChEBI:CHEBI:16240; EC=1.11.1.6; Evidence={ECO:0000256|ARBA:ARBA00000720};			ACT_SITE 61; /evidence="ECO:0000256|PIRSR:PIRSR038928-1"; ACT_SITE 134; /evidence="ECO:0000256|PIRSR:PIRSR038928-1"				COFACTOR: Name=heme; Xref=ChEBI:CHEBI:30413; Evidence={ECO:0000256|ARBA:ARBA00001971, ECO:0000256|PIRSR:PIRSR038928-2};				6	0	0	0	3603	3006	0	0	0	0	0	0	0	0	0	0	0	0	0	0	0	0	3	6	0	0	0	0
F3F0T0	A0A656GCL5	Glutathione-independent formaldehyde dehydrogenase	Pseudomonas amygdali pv. mori str. 301020																			0	0	2	1	4179	2393	0	8	0	0	0	0	0	0	0	0	0	0	0	0	0	0	0	0	0	0	0	0
A2SFN3	A2SFN3	NADH-quinone oxidoreductase subunit H (EC 7.1.1.-) (NADH dehydrogenase I subunit H) (NDH-1 subunit H)	Methylibium petroleiphilum (strain ATCC BAA-1232 / LMG 22953 / PM1)	Cell inner membrane;Cell membrane;Membrane;NAD;Quinone;Reference proteome;Translocase;Transmembrane;Transmembrane helix;Ubiquinone		integral component of membrane [GO:0016021]; plasma membrane [GO:0005886]	oxidoreductase activity, acting on NAD(P)H, quinone or similar compound as acceptor [GO:0016655]; quinone binding [GO:0048038]				CATALYTIC ACTIVITY: Reaction=a quinone + 5 H(+)(in) + NADH = a quinol + 4 H(+)(out) + NAD(+); Xref=Rhea:RHEA:57888, ChEBI:CHEBI:15378, ChEBI:CHEBI:24646, ChEBI:CHEBI:57540, ChEBI:CHEBI:57945, ChEBI:CHEBI:132124; Evidence={ECO:0000255|HAMAP-Rule:MF_01350};		FUNCTION: NDH-1 shuttles electrons from NADH, via FMN and iron-sulfur (Fe-S) centers, to quinones in the respiratory chain. The immediate electron acceptor for the enzyme in this species is believed to be ubiquinone. Couples the redox reaction to proton translocation (for every two electrons transferred, four hydrogen ions are translocated across the cytoplasmic membrane), and thus conserves the …									0	0	0	2	1012	5452	0	0	0	0	0	0	0	0	0	0	0	0	0	0	0	0	0	0	2	0	0	0
M4ZBW6	M4ZBW6	Pyruvate dehydrogenase E1 component (EC 1.2.4.1)	Bradyrhizobium oligotrophicum S58	Magnesium;Metal-binding;Oxidoreductase;Pyruvate;Thiamine pyrophosphate			metal ion binding [GO:0046872]; pyruvate dehydrogenase (acetyl-transferring) activity [GO:0004739]	METAL 231; /note="Magnesium"; /evidence="ECO:0000256|PIRSR:PIRSR000156-1"; METAL 261; /note="Magnesium"; /evidence="ECO:0000256|PIRSR:PIRSR000156-1"; METAL 263; /note="Magnesium; via carbonyl oxygen"; /evidence="ECO:0000256|PIRSR:PIRSR000156-1"			CATALYTIC ACTIVITY: Reaction=[dihydrolipoyllysine-residue acetyltransferase]-(R)-N(6)-lipoyl-L-lysine + H(+) + pyruvate = [dihydrolipoyllysine-residue acetyltransferase]-(R)-N(6)-(S(8)-acetyldihydrolipoyl)-L-lysine + CO2; Xref=Rhea:RHEA:19189, Rhea:RHEA-COMP:10480, Rhea:RHEA-COMP:10481, ChEBI:CHEBI:15361, ChEBI:CHEBI:15378, ChEBI:CHEBI:16526, ChEBI:CHEBI:83099, ChEBI:CHEBI:83111; EC=1.2.4.1; Evid…		FUNCTION: Component of the pyruvate dehydrogenase (PDH) complex, that catalyzes the overall conversion of pyruvate to acetyl-CoA and CO(2). {ECO:0000256|ARBA:ARBA00003157, ECO:0000256|PIRNR:PIRNR000156}.					COFACTOR: Name=Mg(2+); Xref=ChEBI:CHEBI:18420; Evidence={ECO:0000256|PIRSR:PIRSR000156-1}; ; COFACTOR: Name=thiamine diphosphate; Xref=ChEBI:CHEBI:58937; Evidence={ECO:0000256|ARBA:ARBA00001964, ECO:0000256|PIRNR:PIRNR000156};				0	0	2	0	3178	3268	0	0	0	0	0	0	0	0	0	0	0	0	0	0	0	0	0	0	0	0	0	0
P03945	P03945	Cytochrome c oxidase subunit 1 (EC 7.1.1.9) (Cytochrome c oxidase polypeptide I) (Cytochrome c oxidase subunit Cox1)	Neurospora crassa (strain ATCC 24698 / 74-OR23-1A / CBS 708.71 / DSM 1257 / FGSC 987)	Calcium;Copper;Direct protein sequencing;Electron transport;Heme;Iron;Lipoprotein;Magnesium;Membrane;Metal-binding;Mitochondrion;Mitochondrion inner membrane;Myristate;Reference proteome;Respiratory chain;Translocase;Transmembrane;Transmembrane helix;Transport	aerobic respiration [GO:0009060]; electron transport coupled proton transport [GO:0015990]; mitochondrial electron transport, cytochrome c to oxygen [GO:0006123]; respiratory electron transport chain [GO:0022904]	integral component of membrane [GO:0016021]; mitochondrial respiratory chain complex IV [GO:0005751]	cytochrome-c oxidase activity [GO:0004129]; heme binding [GO:0020037]; metal ion binding [GO:0046872]	METAL 45; /note="Calcium"; /evidence="ECO:0000250|UniProtKB:P00401"; METAL 50; /note="Calcium; via carbonyl oxygen"; /evidence="ECO:0000250|UniProtKB:P00401"; METAL 67; /note="Iron 1 (low-spin heme A axial ligand); via tele nitrogen"; /evidence="ECO:0000250|UniProtKB:P00401"; METAL 246; /note="Copper B; via pros nitrogen"; /evidence="ECO:0000250|UniProtKB:P00401"; METAL 295; /note="Copper B; via …		PATHWAY: Energy metabolism; oxidative phosphorylation. {ECO:0000250|UniProtKB:P00401}.	CATALYTIC ACTIVITY: Reaction=4 [Fe(II)cytochrome c] + 4 H(+) + O2 = 4 [Fe(III)cytochrome c] + 2 H2O; Xref=Rhea:RHEA:11436, Rhea:RHEA-COMP:10350, Rhea:RHEA-COMP:14399, ChEBI:CHEBI:15377, ChEBI:CHEBI:15378, ChEBI:CHEBI:15379, ChEBI:CHEBI:29033, ChEBI:CHEBI:29034; EC=7.1.1.9; Evidence={ECO:0000250|UniProtKB:P00401};PhysiologicalDirection=left-to-right; Xref=Rhea:RHEA:11437; Evidence={ECO:0000250|Uni…		FUNCTION: Component of the cytochrome c oxidase, the last enzyme in the mitochondrial electron transport chain which drives oxidative phosphorylation. The respiratory chain contains 3 multisubunit complexes succinate dehydrogenase (complex II, CII), ubiquinol-cytochrome c oxidoreductase (cytochrome b-c1 complex, complex III, CIII) and cytochrome c oxidase (complex IV, CIV), that cooperate to tran…			BINDING 250; /note="Oxygen"; /evidence="ECO:0000250|UniProtKB:P00396"		COFACTOR: Name=heme; Xref=ChEBI:CHEBI:30413; Evidence={ECO:0000250|UniProtKB:P00401}; Note=Binds 2 heme A groups non-covalently per subunit. {ECO:0000250|UniProtKB:P00401}; COFACTOR: Name=Cu cation; Xref=ChEBI:CHEBI:23378; Evidence={ECO:0000250|UniProtKB:P00401}; Note=Binds a copper B center. {ECO:0000250|UniProtKB:P00401};			Fungi	0	2	2118	4246	0	16	0	0	0	0	2	0	0	0	0	0	0	0	0	0	0	0	0	0	0	0	0	0
H2RKQ6	H2RKQ6	Deleted.																				1224	569	234	408	100	4	18	3289	25	741	217	73	0	58	0	0	2	2	10	4	0	2	0	2	4	2	113	0
E6V8Q7	E6V8Q7	Oxidoreductase FAD-binding domain protein	Variovorax paradoxus (strain EPS)	FMN;Flavoprotein;Iron;Iron-sulfur;Metal-binding			2 iron, 2 sulfur cluster binding [GO:0051537]; electron transfer activity [GO:0009055]; metal ion binding [GO:0046872]											COFACTOR: Name=FMN; Xref=ChEBI:CHEBI:58210; Evidence={ECO:0000256|ARBA:ARBA00001917};				4	2	2	2	4186	2057	0	0	0	0	0	0	0	3	0	0	0	0	0	0	2	0	0	14	0	0	0	0
B9MR59	B9MR59	Malate dehydrogenase (Oxaloacetate-decarboxylating) (NADP(+)) (EC 1.1.1.40)	Caldicellulosiruptor bescii (strain ATCC BAA-1888 / DSM 6725 / Z-1320) (Anaerocellum thermophilum)	Coiled coil;Metal-binding;Oxidoreductase			malate dehydrogenase (decarboxylating) (NAD+) activity [GO:0004471]; malate dehydrogenase (decarboxylating) (NADP+) activity [GO:0004473]; metal ion binding [GO:0046872]; NAD binding [GO:0051287]; oxaloacetate decarboxylase activity [GO:0008948]	METAL 133; /note="Divalent metal cation"; /evidence="ECO:0000256|PIRSR:PIRSR000106-3"; METAL 134; /note="Divalent metal cation"; /evidence="ECO:0000256|PIRSR:PIRSR000106-3"; METAL 159; /note="Divalent metal cation"; /evidence="ECO:0000256|PIRSR:PIRSR000106-3"						ACT_SITE 36; /note="Proton donor"; /evidence="ECO:0000256|PIRSR:PIRSR000106-1"; ACT_SITE 91; /note="Proton acceptor"; /evidence="ECO:0000256|PIRSR:PIRSR000106-1"				COFACTOR: Name=Mg(2+); Xref=ChEBI:CHEBI:18420; Evidence={ECO:0000256|PIRSR:PIRSR000106-3}; Name=Mn(2+); Xref=ChEBI:CHEBI:29035; Evidence={ECO:0000256|PIRSR:PIRSR000106-3}; Note=Divalent metal cations. Prefers magnesium or manganese. {ECO:0000256|PIRSR:PIRSR000106-3}; COFACTOR: Name=Mn(2+); Xref=ChEBI:CHEBI:29035; Evidence={ECO:0000256|ARBA:ARBA00001936};				680	0	3132	0	2428	0	0	0	0	0	4	0	0	0	0	0	0	0	0	0	0	0	0	0	0	0	0	0
E1SQD9	E1SQD9	Coproporphyrinogen dehydrogenase (EC 1.3.99.22)	Ferrimonas balearica (strain DSM 9799 / CCM 4581 / KCTC 23876 / PAT)	Oxidoreductase;Reference proteome			iron-sulfur cluster binding [GO:0051536]; oxidoreductase activity [GO:0016491]											COFACTOR: Name=[4Fe-4S] cluster; Xref=ChEBI:CHEBI:49883; Evidence={ECO:0000256|ARBA:ARBA00001966};				298	0	1324	0	4572	8	0	0	0	0	4	0	0	0	0	0	6	0	0	0	0	2	0	88	0	0	0	0
I3PCL6	I3PCL6	NADPH-dependent 7-cyano-7-deazaguanine reductase (EC 1.7.1.13) (7-cyano-7-carbaguanine reductase) (NADPH-dependent nitrile oxidoreductase) (PreQ(0) reductase)	Variovorax sp. HH01	Cytoplasm;NADP;Oxidoreductase;Queuosine biosynthesis	queuosine biosynthetic process [GO:0008616]	cytoplasm [GO:0005737]	oxidoreductase activity, acting on other nitrogenous compounds as donors, with NAD or NADP as acceptor [GO:0046857]; preQ1 synthase activity [GO:0033739]		NP_BIND 91..92; /note="NADPH"; /evidence="ECO:0000256|HAMAP-Rule:MF_00817"; NP_BIND 264..265; /note="NADPH"; /evidence="ECO:0000256|HAMAP-Rule:MF_00817"	PATHWAY: tRNA modification; tRNA-queuosine biosynthesis. {ECO:0000256|HAMAP-Rule:MF_00817}.	CATALYTIC ACTIVITY: Reaction=7-aminomethyl-7-carbaguanine + 2 NADP(+) = 7-cyano-7-deazaguanine + 3 H(+) + 2 NADPH; Xref=Rhea:RHEA:13409, ChEBI:CHEBI:15378, ChEBI:CHEBI:45075, ChEBI:CHEBI:57783, ChEBI:CHEBI:58349, ChEBI:CHEBI:58703; EC=1.7.1.13; Evidence={ECO:0000256|HAMAP-Rule:MF_00817};		FUNCTION: Catalyzes the NADPH-dependent reduction of 7-cyano-7-deazaguanine (preQ0) to 7-aminomethyl-7-deazaguanine (preQ1). {ECO:0000256|HAMAP-Rule:MF_00817}.	ACT_SITE 196; /note="Thioimide intermediate"; /evidence="ECO:0000256|HAMAP-Rule:MF_00817"; ACT_SITE 203; /note="Proton donor"; /evidence="ECO:0000256|HAMAP-Rule:MF_00817"								3	0	756	828	2172	2307	0	0	0	0	0	0	0	0	0	0	0	0	0	0	0	0	0	0	0	0	0	0
E6V516	E6V516	NADH-quinone oxidoreductase subunit A (EC 7.1.1.-) (NADH dehydrogenase I subunit A) (NDH-1 subunit A) (NUO1)	Variovorax paradoxus (strain EPS)	Cell inner membrane;Cell membrane;Membrane;NAD;Quinone;Translocase;Transmembrane;Transmembrane helix;Transport;Ubiquinone		integral component of membrane [GO:0016021]; plasma membrane [GO:0005886]	NADH dehydrogenase (ubiquinone) activity [GO:0008137]; quinone binding [GO:0048038]				CATALYTIC ACTIVITY: Reaction=a quinone + 5 H(+)(in) + NADH = a quinol + 4 H(+)(out) + NAD(+); Xref=Rhea:RHEA:57888, ChEBI:CHEBI:15378, ChEBI:CHEBI:24646, ChEBI:CHEBI:57540, ChEBI:CHEBI:57945, ChEBI:CHEBI:132124; Evidence={ECO:0000256|HAMAP-Rule:MF_01394, ECO:0000256|RuleBase:RU003639};		FUNCTION: NDH-1 shuttles electrons from NADH, via FMN and iron-sulfur (Fe-S) centers, to quinones in the respiratory chain. {ECO:0000256|RuleBase:RU003639}.; FUNCTION: NDH-1 shuttles electrons from NADH, via FMN and iron-sulfur (Fe-S) centers, to quinones in the respiratory chain. The immediate electron acceptor for the enzyme in this species is believed to be ubiquinone. Couples the redox reacti…									12	8	4	0	2908	3060	0	0	0	0	4	0	0	0	0	0	0	0	0	0	0	0	0	0	0	0	0	0
Q0T6E9	Q0T6E9	DNA protection during starvation protein (EC 1.16.-.-)	Shigella flexneri serotype 5b (strain 8401)	Cytoplasm;DNA condensation;DNA-binding;Iron;Iron storage;Metal-binding;Oxidoreductase	cellular iron ion homeostasis [GO:0006879]; chromosome condensation [GO:0030261]	cytoplasm [GO:0005737]; nucleoid [GO:0009295]	DNA binding [GO:0003677]; ferric iron binding [GO:0008199]; oxidoreductase activity, acting on metal ions [GO:0016722]	METAL 92; /note="Iron 1; shared with neighboring subunit"; /evidence="ECO:0000256|HAMAP-Rule:MF_01441"; METAL 119; /note="Iron 1"; /evidence="ECO:0000256|HAMAP-Rule:MF_01441"; METAL 123; /note="Iron 1"; /evidence="ECO:0000256|HAMAP-Rule:MF_01441"; METAL 123; /note="Iron 2"; /evidence="ECO:0000256|HAMAP-Rule:MF_01441"			CATALYTIC ACTIVITY: Reaction=2 Fe(2+) + 2 H(+) + H2O2 = 2 Fe(3+) + 2 H2O; Xref=Rhea:RHEA:48712, ChEBI:CHEBI:15377, ChEBI:CHEBI:15378, ChEBI:CHEBI:16240, ChEBI:CHEBI:29033, ChEBI:CHEBI:29034; Evidence={ECO:0000256|HAMAP-Rule:MF_01441};		FUNCTION: During stationary phase, binds the chromosome non-specifically, forming a highly ordered and stable dps-DNA co-crystal within which chromosomal DNA is condensed and protected from diverse damages. It protects DNA from oxidative damage by sequestering intracellular Fe(2+) ion and storing it in the form of Fe(3+) oxyhydroxide mineral, which can be released after reduction. One hydrogen pe…									0	0	3856	2124	2	0	0	0	0	0	8	0	0	0	0	0	0	0	0	0	0	0	0	0	0	0	2	0
E6UUR2	E6UUR2	Ribonucleoside-diphosphate reductase (EC 1.17.4.1)	Variovorax paradoxus (strain EPS)	ATP-binding;Allosteric enzyme;DNA replication;Disulfide bond;Nucleotide-binding;Oxidoreductase	DNA replication [GO:0006260]		ATP binding [GO:0005524]; ribonucleoside-diphosphate reductase activity, thioredoxin disulfide as acceptor [GO:0004748]			PATHWAY: Genetic information processing; DNA replication. {ECO:0000256|ARBA:ARBA00005160, ECO:0000256|RuleBase:RU003410}.	CATALYTIC ACTIVITY: Reaction=[thioredoxin]-disulfide + a 2'-deoxyribonucleoside 5'-diphosphate + H2O = [thioredoxin]-dithiol + a ribonucleoside 5'-diphosphate; Xref=Rhea:RHEA:23252, Rhea:RHEA-COMP:10698, Rhea:RHEA-COMP:10700, ChEBI:CHEBI:15377, ChEBI:CHEBI:29950, ChEBI:CHEBI:50058, ChEBI:CHEBI:57930, ChEBI:CHEBI:73316; EC=1.17.4.1; Evidence={ECO:0000256|ARBA:ARBA00000206, ECO:0000256|RuleBase:RU0…		FUNCTION: Provides the precursors necessary for DNA synthesis. Catalyzes the biosynthesis of deoxyribonucleotides from the corresponding ribonucleotides. {ECO:0000256|RuleBase:RU003410}.									116	116	296	146	1354	1544	0	2	92	2236	0	0	0	0	0	0	0	0	0	0	0	0	0	12	0	0	0	2
B2W9A2	B2W9A2	Aldehyde reductase 1	Pyrenophora tritici-repentis (strain Pt-1C-BFP) (Wheat tan spot fungus) (Drechslera tritici-repentis)	Oxidoreductase;Reference proteome			D-threo-aldose 1-dehydrogenase activity [GO:0047834]							ACT_SITE 51; /note="Proton donor"; /evidence="ECO:0000256|PIRSR:PIRSR000097-1"		BINDING 115; /note="Substrate"; /evidence="ECO:0000256|PIRSR:PIRSR000097-2"					Fungi	0	0	0	0	0	0	0	0	187	5703	0	0	0	0	0	0	0	0	0	0	0	0	0	0	0	0	0	0
Q8FHF8	Q8FHF8	Protein YdeP	Escherichia coli O6:H1 (strain CFT073 / ATCC 700928 / UPEC)	4Fe-4S;Iron;Iron-sulfur;Metal-binding;Molybdenum;Oxidoreductase			4 iron, 4 sulfur cluster binding [GO:0051539]; formate dehydrogenase (NAD+) activity [GO:0008863]; molybdenum ion binding [GO:0030151]	METAL 49; /note="Iron-sulfur (4Fe-4S)"; /evidence="ECO:0000250"; METAL 52; /note="Iron-sulfur (4Fe-4S)"; /evidence="ECO:0000250"					FUNCTION: Probably involved in acid resistance. {ECO:0000250}.					COFACTOR: Name=[4Fe-4S] cluster; Xref=ChEBI:CHEBI:49883; Evidence={ECO:0000305}; Note=Binds 1 [4Fe-4S] cluster. {ECO:0000305}; COFACTOR: Name=Mo-bis(molybdopterin guanine dinucleotide); Xref=ChEBI:CHEBI:60539; Evidence={ECO:0000250}; Note=Binds 1 molybdenum-bis(molybdopterin guanine dinucleotide) (Mo-bis-MGD) cofactor per subunit. {ECO:0000250};				0	0	3	0	2287	3530	0	0	0	0	0	0	0	0	0	0	0	0	0	0	0	0	3	9	0	0	4	0
I5D4T3	I5D4T3	Formate dehydrogenase subunit alpha	Paraburkholderia hospita BS001	2Fe-2S;4Fe-4S;Iron;Iron-sulfur;Metal-binding;Repeat	formate metabolic process [GO:0015942]		2 iron, 2 sulfur cluster binding [GO:0051537]; 4 iron, 4 sulfur cluster binding [GO:0051539]; electron transfer activity [GO:0009055]; formate dehydrogenase (NAD+) activity [GO:0008863]; metal ion binding [GO:0046872]; molybdopterin cofactor binding [GO:0043546]											COFACTOR: Name=Mo-bis(molybdopterin guanine dinucleotide); Xref=ChEBI:CHEBI:60539; Evidence={ECO:0000256|ARBA:ARBA00001942}; ; COFACTOR: Name=[2Fe-2S] cluster; Xref=ChEBI:CHEBI:49601; Evidence={ECO:0000256|ARBA:ARBA00001939}; ; COFACTOR: Name=[4Fe-4S] cluster; Xref=ChEBI:CHEBI:49883; Evidence={ECO:0000256|ARBA:ARBA00001966};				0	0	0	0	1809	3977	0	0	0	4	0	0	0	0	0	0	0	0	0	0	0	0	0	0	0	0	0	0
C6KW68	C6KW68	2-hydroxymuconic semialdehyde dehydrogenase	uncultured bacterium	Oxidoreductase			oxidoreductase activity, acting on the aldehyde or oxo group of donors, NAD or NADP as acceptor [GO:0016620]							ACT_SITE 252; /evidence="ECO:0000256|PROSITE-ProRule:PRU10007"; ACT_SITE 286; /evidence="ECO:0000256|PROSITE-ProRule:PRU10008"								10	0	319	383	0	0	34	438	100	4521	0	0	0	0	0	0	0	0	0	5	0	0	0	0	18	0	0	0
J2TN28	J2TN28	Putative copper-binding protein	Variovorax sp. CF313	Copper;Metal-binding;Signal		periplasmic space [GO:0042597]	copper ion binding [GO:0005507]; electron transfer activity [GO:0009055]															53	29	1330	966	1857	1440	0	0	5	111	91	58	0	1	0	0	0	0	0	0	0	0	0	2	2	0	0	1
E6V585	E6V585	Formate dehydrogenase, alpha subunit	Variovorax paradoxus (strain EPS)	2Fe-2S;4Fe-4S;Iron;Iron-sulfur;Metal-binding;Repeat	formate metabolic process [GO:0015942]		2 iron, 2 sulfur cluster binding [GO:0051537]; 4 iron, 4 sulfur cluster binding [GO:0051539]; electron transfer activity [GO:0009055]; formate dehydrogenase (NAD+) activity [GO:0008863]; metal ion binding [GO:0046872]; molybdopterin cofactor binding [GO:0043546]											COFACTOR: Name=Mo-bis(molybdopterin guanine dinucleotide); Xref=ChEBI:CHEBI:60539; Evidence={ECO:0000256|ARBA:ARBA00001942}; ; COFACTOR: Name=[2Fe-2S] cluster; Xref=ChEBI:CHEBI:49601; Evidence={ECO:0000256|ARBA:ARBA00001939}; ; COFACTOR: Name=[4Fe-4S] cluster; Xref=ChEBI:CHEBI:49883; Evidence={ECO:0000256|ARBA:ARBA00001966};				0	0	0	0	3030	2631	0	0	0	15	0	0	0	0	0	0	0	0	0	0	0	0	0	0	0	0	0	0
T1XFM0	T1XFM0	Xanthine dehydrogenase, molybdopterin-binding subunit (EC 1.17.1.4)	Variovorax paradoxus B4	Oxidoreductase			molybdenum ion binding [GO:0030151]; xanthine dehydrogenase activity [GO:0004854]															0	0	0	0	0	0	0	0	344	5296	0	0	0	0	0	0	0	0	0	0	0	0	0	5	0	0	0	0
C5CXD8	C5CXD8	Bifunctional protein FolD [Includes: Methylenetetrahydrofolate dehydrogenase (EC 1.5.1.5); Methenyltetrahydrofolate cyclohydrolase (EC 3.5.4.9)]	Variovorax paradoxus (strain S110)	Amino-acid biosynthesis;Histidine biosynthesis;Hydrolase;Methionine biosynthesis;Multifunctional enzyme;NADP;One-carbon metabolism;Oxidoreductase;Purine biosynthesis	histidine biosynthetic process [GO:0000105]; methionine biosynthetic process [GO:0009086]; purine nucleotide biosynthetic process [GO:0006164]; tetrahydrofolate interconversion [GO:0035999]		methenyltetrahydrofolate cyclohydrolase activity [GO:0004477]; methylenetetrahydrofolate dehydrogenase (NADP+) activity [GO:0004488]		NP_BIND 165..167; /note="NADP"; /evidence="ECO:0000255|HAMAP-Rule:MF_01576"	PATHWAY: One-carbon metabolism; tetrahydrofolate interconversion. {ECO:0000255|HAMAP-Rule:MF_01576}.	CATALYTIC ACTIVITY: Reaction=(6R)-5,10-methylene-5,6,7,8-tetrahydrofolate + NADP(+) = 5,10-methenyltetrahydrofolate + NADPH; Xref=Rhea:RHEA:22812, ChEBI:CHEBI:15636, ChEBI:CHEBI:57455, ChEBI:CHEBI:57783, ChEBI:CHEBI:58349; EC=1.5.1.5; Evidence={ECO:0000255|HAMAP-Rule:MF_01576}; CATALYTIC ACTIVITY: Reaction=5,10-methenyltetrahydrofolate + H2O = (6S)-10-formyltetrahydrofolate + H(+); Xref=Rhea:RHEA…		FUNCTION: Catalyzes the oxidation of 5,10-methylenetetrahydrofolate to 5,10-methenyltetrahydrofolate and then the hydrolysis of 5,10-methenyltetrahydrofolate to 10-formyltetrahydrofolate. {ECO:0000255|HAMAP-Rule:MF_01576}.			BINDING 190; /note="NADP"; /evidence="ECO:0000255|HAMAP-Rule:MF_01576"						10	0	6	0	2462	3084	0	0	0	0	0	0	0	0	0	0	0	0	0	0	0	0	0	0	0	0	0	0
W6ZXA7	W6ZXA7	Aldo_ket_red domain-containing protein	Bipolaris oryzae ATCC 44560	Oxidoreductase			D-threo-aldose 1-dehydrogenase activity [GO:0047834]							ACT_SITE 51; /note="Proton donor"; /evidence="ECO:0000256|PIRSR:PIRSR000097-1"		BINDING 115; /note="Substrate"; /evidence="ECO:0000256|PIRSR:PIRSR000097-2"					Fungi	0	0	0	0	0	0	0	0	231	5242	0	0	0	0	0	0	0	0	0	0	0	0	0	0	0	0	0	0
Q4FFP4	Q4FFP4	Photosystem II D2 protein (PSII D2 protein) (EC 1.10.3.9) (Photosystem Q(A) protein)	Acorus americanus (Sweetflag) (Acorus calamus var. americanus)	Acetylation;Chlorophyll;Chloroplast;Chromophore;Electron transport;Iron;Magnesium;Membrane;Metal-binding;Oxidoreductase;Phosphoprotein;Photosynthesis;Photosystem II;Plastid;Thylakoid;Transmembrane;Transmembrane helix;Transport	photosynthetic electron transport in photosystem II [GO:0009772]; protein-chromophore linkage [GO:0018298]	chloroplast thylakoid membrane [GO:0009535]; integral component of membrane [GO:0016021]; photosystem II [GO:0009523]	chlorophyll binding [GO:0016168]; electron transporter, transferring electrons within the cyclic electron transport pathway of photosynthesis activity [GO:0045156]; iron ion binding [GO:0005506]; oxygen evolving activity [GO:0010242]	METAL 118; /note="Magnesium (chlorophyll-a ChlzD2 axial ligand); via tele nitrogen"; /evidence="ECO:0000255|HAMAP-Rule:MF_01383"; METAL 198; /note="Magnesium (chlorophyll-a PD2 axial ligand); via tele nitrogen"; /evidence="ECO:0000255|HAMAP-Rule:MF_01383"; METAL 215; /note="Iron; shared with heterodimeric partner; via tele nitrogen"; /evidence="ECO:0000255|HAMAP-Rule:MF_01383"; METAL 269; /note="…			CATALYTIC ACTIVITY: Reaction=2 a plastoquinone + 2 H2O + 4 hnu = 2 a plastoquinol + O2; Xref=Rhea:RHEA:36359, Rhea:RHEA-COMP:9561, Rhea:RHEA-COMP:9562, ChEBI:CHEBI:15377, ChEBI:CHEBI:15379, ChEBI:CHEBI:17757, ChEBI:CHEBI:30212, ChEBI:CHEBI:62192; EC=1.10.3.9; Evidence={ECO:0000255|HAMAP-Rule:MF_01383};		FUNCTION: Photosystem II (PSII) is a light-driven water:plastoquinone oxidoreductase that uses light energy to abstract electrons from H(2)O, generating O(2) and a proton gradient subsequently used for ATP formation. It consists of a core antenna complex that captures photons, and an electron transfer chain that converts photonic excitation into a charge separation. The D1/D2 (PsbA/PsbA) reaction…			BINDING 130; /note="Pheophytin D2"; /evidence="ECO:0000255|HAMAP-Rule:MF_01383"; BINDING 143; /note="Pheophytin D2"; /evidence="ECO:0000255|HAMAP-Rule:MF_01383"; BINDING 215; /note="Plastoquinone Q(A)"; /evidence="ECO:0000255|HAMAP-Rule:MF_01383"; BINDING 262; /note="Plastoquinone Q(A); via amide nitrogen"; /evidence="ECO:0000255|HAMAP-Rule:MF_01383"		COFACTOR: Note=The D1/D2 heterodimer binds P680, chlorophylls that are the primary electron donor of PSII, and subsequent electron acceptors. It shares a non-heme iron and each subunit binds pheophytin, quinone, additional chlorophylls, carotenoids and lipids. There is also a Cl(-1) ion associated with D1 and D2, which is required for oxygen evolution. The PSII complex binds additional chlorophyl…			Viridiplantae	17	22	0	0	2502	2895	0	0	0	0	0	0	0	0	0	0	0	0	18	0	18	0	0	0	0	0	0	0
P07014	P07014	Succinate dehydrogenase iron-sulfur subunit (EC 1.3.5.1)	Escherichia coli (strain K12)	2Fe-2S;3D-structure;3Fe-4S;4Fe-4S;Cell inner membrane;Cell membrane;Direct protein sequencing;Electron transport;Iron;Iron-sulfur;Membrane;Metal-binding;Oxidoreductase;Reference proteome;Transport;Tricarboxylic acid cycle	aerobic respiration [GO:0009060]; respiratory electron transport chain [GO:0022904]; tricarboxylic acid cycle [GO:0006099]	plasma membrane [GO:0005886]	2 iron, 2 sulfur cluster binding [GO:0051537]; 3 iron, 4 sulfur cluster binding [GO:0051538]; 4 iron, 4 sulfur cluster binding [GO:0051539]; electron transfer activity [GO:0009055]; iron-sulfur cluster binding [GO:0051536]; metal ion binding [GO:0046872]; succinate dehydrogenase (ubiquinone) activity [GO:0008177]	METAL 55; /note="Iron-sulfur 1 (2Fe-2S)"; METAL 60; /note="Iron-sulfur 1 (2Fe-2S)"; METAL 75; /note="Iron-sulfur 1 (2Fe-2S)"; METAL 149; /note="Iron-sulfur 2 (4Fe-4S)"; METAL 152; /note="Iron-sulfur 2 (4Fe-4S)"; METAL 155; /note="Iron-sulfur 2 (4Fe-4S)"; METAL 159; /note="Iron-sulfur 3 (3Fe-4S)"; METAL 206; /note="Iron-sulfur 3 (3Fe-4S)"; METAL 212; /note="Iron-sulfur 3 (3Fe-4S)"; METAL 216; /not…		PATHWAY: Carbohydrate metabolism; tricarboxylic acid cycle; fumarate from succinate (bacterial route): step 1/1.	CATALYTIC ACTIVITY: Reaction=a quinone + succinate = a quinol + fumarate; Xref=Rhea:RHEA:40523, ChEBI:CHEBI:24646, ChEBI:CHEBI:29806, ChEBI:CHEBI:30031, ChEBI:CHEBI:132124; EC=1.3.5.1;		FUNCTION: Two distinct, membrane-bound, FAD-containing enzymes are responsible for the catalysis of fumarate and succinate interconversion; the fumarate reductase is used in anaerobic growth, and the succinate dehydrogenase is used in aerobic growth.			BINDING 164; /note="Ubiquinone; shared with SdhD subunit"; /evidence="ECO:0000269|PubMed:12560550"		COFACTOR: Name=[2Fe-2S] cluster; Xref=ChEBI:CHEBI:49601; Note=Binds 1 [2Fe-2S] cluster.; COFACTOR: Name=[3Fe-4S] cluster; Xref=ChEBI:CHEBI:21137; Note=Binds 1 [3Fe-4S] cluster.; COFACTOR: Name=[4Fe-4S] cluster; Xref=ChEBI:CHEBI:49883; Note=Binds 1 [4Fe-4S] cluster.;				0	0	0	4	27	57	0	0	177	5136	0	0	0	0	0	0	4	0	0	0	0	0	4	40	0	0	7	0
Q1LPV6	Q1LPV6	NADH-quinone oxidoreductase subunit H (EC 7.1.1.-) (NADH dehydrogenase I subunit H) (NDH-1 subunit H)	Cupriavidus metallidurans (strain ATCC 43123 / DSM 2839 / NBRC 102507 / CH34) (Ralstonia metallidurans)	Cell inner membrane;Cell membrane;Membrane;NAD;Quinone;Reference proteome;Translocase;Transmembrane;Transmembrane helix;Ubiquinone		integral component of membrane [GO:0016021]; plasma membrane [GO:0005886]	oxidoreductase activity, acting on NAD(P)H, quinone or similar compound as acceptor [GO:0016655]; quinone binding [GO:0048038]				CATALYTIC ACTIVITY: Reaction=a quinone + 5 H(+)(in) + NADH = a quinol + 4 H(+)(out) + NAD(+); Xref=Rhea:RHEA:57888, ChEBI:CHEBI:15378, ChEBI:CHEBI:24646, ChEBI:CHEBI:57540, ChEBI:CHEBI:57945, ChEBI:CHEBI:132124; Evidence={ECO:0000255|HAMAP-Rule:MF_01350};		FUNCTION: NDH-1 shuttles electrons from NADH, via FMN and iron-sulfur (Fe-S) centers, to quinones in the respiratory chain. The immediate electron acceptor for the enzyme in this species is believed to be ubiquinone. Couples the redox reaction to proton translocation (for every two electrons transferred, four hydrogen ions are translocated across the cytoplasmic membrane), and thus conserves the …									0	0	0	0	359	4992	0	0	0	0	0	0	0	0	0	0	0	0	0	0	0	0	0	0	0	0	0	0
A9WRN4	A9WRN4	Prephenate dehydrogenase (EC 1.3.1.12)	Renibacterium salmoninarum (strain ATCC 33209 / DSM 20767 / JCM 11484 / NBRC 15589 / NCIMB 2235)	Oxidoreductase;Reference proteome	tyrosine biosynthetic process [GO:0006571]		prephenate dehydrogenase (NAD+) activity [GO:0008977]; prephenate dehydrogenase (NADP+) activity [GO:0004665]															0	0	0	0	2496	2811	0	0	0	0	3	0	0	0	0	0	0	0	0	0	0	0	0	0	0	0	0	0
D5USU0	D5USU0	Short-chain dehydrogenase/reductase SDR	Tsukamurella paurometabola (strain ATCC 8368 / DSM 20162 / CCUG 35730 / CIP 100753 / JCM 10117 / KCTC 9821 / NBRC 16120 / NCIMB 702349 / NCTC 13040) (Corynebacterium paurometabolum)	Reference proteome			oxidoreductase activity [GO:0016491]															0	0	2988	2311	0	0	0	0	0	0	0	0	0	0	0	0	0	0	0	0	0	0	0	0	2	0	0	0
C9YGI6	C9YGI6	NADH-quinone oxidoreductase subunit H (EC 7.1.1.-) (NADH dehydrogenase I subunit H) (NDH-1 subunit H)	Curvibacter putative symbiont of Hydra magnipapillata	Cell membrane;Membrane;NAD;Oxidoreductase;Quinone;Translocase;Transmembrane;Transmembrane helix;Ubiquinone		integral component of membrane [GO:0016021]; plasma membrane [GO:0005886]	oxidoreductase activity, acting on NAD(P)H, quinone or similar compound as acceptor [GO:0016655]; quinone binding [GO:0048038]				CATALYTIC ACTIVITY: Reaction=a quinone + 5 H(+)(in) + NADH = a quinol + 4 H(+)(out) + NAD(+); Xref=Rhea:RHEA:57888, ChEBI:CHEBI:15378, ChEBI:CHEBI:24646, ChEBI:CHEBI:57540, ChEBI:CHEBI:57945, ChEBI:CHEBI:132124; Evidence={ECO:0000256|HAMAP-Rule:MF_01350};		FUNCTION: NDH-1 shuttles electrons from NADH, via FMN and iron-sulfur (Fe-S) centers, to quinones in the respiratory chain. The immediate electron acceptor for the enzyme in this species is believed to be ubiquinone. Couples the redox reaction to proton translocation (for every two electrons transferred, four hydrogen ions are translocated across the cytoplasmic membrane), and thus conserves the …									0	0	0	0	2687	2609	0	0	0	0	0	0	0	0	0	0	0	0	0	0	0	0	0	0	0	0	0	0
Q46857	Q46857	2,5-diketo-D-gluconic acid reductase A (2,5-DKG reductase A) (2,5-DKGR A) (25DKGR-A) (EC 1.1.1.274) (AKR5C)	Escherichia coli (strain K12)	3D-structure;Ascorbate biosynthesis;Cytoplasm;NADP;Oxidoreductase;Reference proteome	L-ascorbic acid biosynthetic process [GO:0019853]; methylglyoxal catabolic process [GO:0051596]	cytosol [GO:0005829]	2,5-didehydrogluconate reductase activity [GO:0050580]; alcohol dehydrogenase (NADP+) activity [GO:0008106]; alditol:NADP+ 1-oxidoreductase activity [GO:0004032]; D-threo-aldose 1-dehydrogenase activity [GO:0047834]; oxidoreductase activity, acting on the CH-OH group of donors, NAD or NADP as acceptor [GO:0016616]		NP_BIND 187..241; /note="NADP"; /evidence="ECO:0000250"		CATALYTIC ACTIVITY: Reaction=2-dehydro-D-gluconate + NADP(+) = 2,5-didehydro-D-gluconate + H(+) + NADPH; Xref=Rhea:RHEA:23828, ChEBI:CHEBI:11449, ChEBI:CHEBI:15378, ChEBI:CHEBI:16808, ChEBI:CHEBI:57783, ChEBI:CHEBI:58349; EC=1.1.1.274;		FUNCTION: Catalyzes the reduction of 2,5-diketo-D-gluconic acid (25DKG) to 2-keto-L-gulonic acid (2KLG). It is also capable of stereoselective -keto ester reductions on ethyl acetoacetate and other 2-substituted derivatives.	ACT_SITE 51; /note="Proton donor"; /evidence="ECO:0000250"		BINDING 107; /note="Substrate"; /evidence="ECO:0000250"						2990	2235	5	5	0	0	0	0	0	0	0	0	0	0	0	0	0	0	0	0	0	0	0	5	0	0	0	0
W0EWB7	W0EWB7	Glutamate dehydrogenase	Niabella soli DSM 19437	NAD;Nucleotide-binding;Oxidoreductase;Reference proteome	cellular amino acid metabolic process [GO:0006520]		nucleotide binding [GO:0000166]; oxidoreductase activity, acting on the CH-NH2 group of donors, NAD or NADP as acceptor [GO:0016639]							ACT_SITE 107; /note="Proton donor"; /evidence="ECO:0000256|PIRSR:PIRSR000185-1"		BINDING 71; /note="Substrate"; /evidence="ECO:0000256|PIRSR:PIRSR000185-2"; BINDING 95; /note="Substrate"; /evidence="ECO:0000256|PIRSR:PIRSR000185-2"; BINDING 195; /note="NAD"; /evidence="ECO:0000256|PIRSR:PIRSR000185-2"; BINDING 234; /note="NAD"; /evidence="ECO:0000256|PIRSR:PIRSR000185-2"; BINDING 363; /note="Substrate"; /evidence="ECO:0000256|PIRSR:PIRSR000185-2"						0	0	0	0	2938	2273	0	0	0	0	0	0	0	0	0	0	0	0	0	0	0	0	0	0	0	0	0	0
G0JVZ7	G0JVZ7	Deleted.																				4	0	4410	937	0	0	0	0	0	0	0	0	0	0	0	0	46	0	0	0	4	0	28	322	18	0	0	0
T1XAY8	T1XAY8	Putative thiamine biosynthesis oxidoreductase ThiO	Variovorax paradoxus B4	Oxidoreductase			oxidoreductase activity [GO:0016491]															0	0	0	0	0	0	0	0	19	5016	0	0	0	0	0	0	0	0	0	0	0	0	0	6	0	0	0	0
W1DSQ5	W1DSQ5	Ferredoxin (flavodoxin):NADP(+) oxidoreductase (EC 1.18.1.2) (EC 1.19.1.1) (Ferredoxin--NADP reductase) (Flavodoxin--NADP reductase) (Flavodoxin/ferredoxin--NADP reductase)	Klebsiella pneumoniae IS43	Membrane;Nucleotide-binding;Oxidoreductase;Reference proteome;Transmembrane;Transmembrane helix		integral component of membrane [GO:0016021]	ferredoxin-NADP+ reductase activity [GO:0004324]; nucleotide binding [GO:0000166]				CATALYTIC ACTIVITY: Reaction=H(+) + NADP(+) + 2 reduced [2Fe-2S]-[ferredoxin] = NADPH + 2 oxidized [2Fe-2S]-[ferredoxin]; Xref=Rhea:RHEA:20125, Rhea:RHEA-COMP:10000, Rhea:RHEA-COMP:10001, ChEBI:CHEBI:15378, ChEBI:CHEBI:33737, ChEBI:CHEBI:33738, ChEBI:CHEBI:57783, ChEBI:CHEBI:58349; EC=1.18.1.2; Evidence={ECO:0000256|ARBA:ARBA00001005}; CATALYTIC ACTIVITY: Reaction=NADP(+) + reduced [flavodoxin] =…							COFACTOR: Name=FAD; Xref=ChEBI:CHEBI:57692; Evidence={ECO:0000256|ARBA:ARBA00001974};				0	0	0	0	3066	2150	0	0	0	0	0	0	0	0	0	0	30	0	4	0	0	0	26	266	0	0	0	0
Q85C23	Q85C23	Photosystem II protein D1 (PSII D1 protein) (EC 1.10.3.9) (Photosystem II Q(B) protein)	Adiantum capillus-veneris (Maidenhair fern)	Acetylation;Calcium;Chlorophyll;Chloroplast;Chromophore;Electron transport;Herbicide resistance;Iron;Magnesium;Manganese;Membrane;Metal-binding;Oxidoreductase;Phosphoprotein;Photosynthesis;Photosystem II;Plastid;Thylakoid;Transmembrane;Transmembrane helix;Transport	photosynthetic electron transport in photosystem II [GO:0009772]; protein-chromophore linkage [GO:0018298]; response to herbicide [GO:0009635]	chloroplast thylakoid membrane [GO:0009535]; integral component of membrane [GO:0016021]; photosystem II [GO:0009523]	chlorophyll binding [GO:0016168]; electron transporter, transferring electrons within the cyclic electron transport pathway of photosynthesis activity [GO:0045156]; iron ion binding [GO:0005506]; oxidoreductase activity, acting on diphenols and related substances as donors, oxygen as acceptor [GO:0016682]; oxygen evolving activity [GO:0010242]	METAL 118; /note="Magnesium (chlorophyll-a ChlzD1 axial ligand); via tele nitrogen"; /evidence="ECO:0000255|HAMAP-Rule:MF_01379"; METAL 170; /note="Calcium-manganese-oxide [Ca-4Mn-5O]; calcium"; /evidence="ECO:0000255|HAMAP-Rule:MF_01379"; METAL 170; /note="Calcium-manganese-oxide [Ca-4Mn-5O]; manganese 4"; /evidence="ECO:0000255|HAMAP-Rule:MF_01379"; METAL 189; /note="Calcium-manganese-oxide [Ca…			CATALYTIC ACTIVITY: Reaction=2 a plastoquinone + 2 H2O + 4 hnu = 2 a plastoquinol + O2; Xref=Rhea:RHEA:36359, Rhea:RHEA-COMP:9561, Rhea:RHEA-COMP:9562, ChEBI:CHEBI:15377, ChEBI:CHEBI:15379, ChEBI:CHEBI:17757, ChEBI:CHEBI:30212, ChEBI:CHEBI:62192; EC=1.10.3.9; Evidence={ECO:0000255|HAMAP-Rule:MF_01379};		FUNCTION: Photosystem II (PSII) is a light-driven water:plastoquinone oxidoreductase that uses light energy to abstract electrons from H(2)O, generating O(2) and a proton gradient subsequently used for ATP formation. It consists of a core antenna complex that captures photons, and an electron transfer chain that converts photonic excitation into a charge separation. The D1/D2 (PsbA/PsbA) reaction…			BINDING 126; /note="Pheophytin D1"; /evidence="ECO:0000255|HAMAP-Rule:MF_01379"; BINDING 215; /note="Quinone (B)"; /evidence="ECO:0000255|HAMAP-Rule:MF_01379"		COFACTOR: Note=The D1/D2 heterodimer binds P680, chlorophylls that are the primary electron donor of PSII, and subsequent electron acceptors. It shares a non-heme iron and each subunit binds pheophytin, quinone, additional chlorophylls, carotenoids and lipids. D1 provides most of the ligands for the Mn4-Ca-O5 cluster of the oxygen-evolving complex (OEC). There is also a Cl(-1) ion associated with…			Viridiplantae	4	4	0	0	2644	2304	0	0	0	0	0	0	0	0	0	0	0	0	8	0	20	0	0	0	0	0	0	0
I3PCK9	I3PCK9	Acyl-CoA dehydrogenase	Variovorax sp. HH01	FAD;Flavoprotein;Oxidoreductase			acyl-CoA dehydrogenase activity [GO:0003995]; flavin adenine dinucleotide binding [GO:0050660]											COFACTOR: Name=FAD; Xref=ChEBI:CHEBI:57692; Evidence={ECO:0000256|ARBA:ARBA00001974, ECO:0000256|RuleBase:RU362125};				0	0	0	4	2279	2628	0	0	0	3	0	0	0	0	0	0	0	0	0	0	0	0	0	10	0	0	9	0
D3D7T8	D3D7T8	NADPH-dependent FMN reductase	Frankia sp. EUN1f	Reference proteome			oxidoreductase activity [GO:0016491]															7	0	170	1	4546	69	0	67	0	12	0	0	0	0	0	0	0	0	0	0	0	0	0	0	0	0	0	3
L7MIZ6	L7MIZ6	Putative integrin beta-like 1 (Fragment)	Rhipicephalus pulchellus (Yellow backed tick) (Dermacentor pulchellus)	Integrin	integrin-mediated signaling pathway [GO:0007229]																Metazoa	2187	24	870	1	186	3	43	1019	22	1021	663	1	4	28	1	0	4	10	15	6	22	4	2	1	1	0	89	0
C5CYT8	C5CYT8	Aldehyde oxidase and xanthine dehydrogenase molybdopterin binding	Variovorax paradoxus (strain S110)				oxidoreductase activity [GO:0016491]															1	1	4	6	2164	2593	0	0	0	2	0	0	0	0	0	0	0	0	0	0	0	0	0	0	0	0	0	0
J2K8V0	J2K8V0	Aerobic-type carbon monoxide dehydrogenase, large subunit CoxL/CutL-like protein	Variovorax sp. CF313	Heme;Iron;Metal-binding			electron transfer activity [GO:0009055]; heme binding [GO:0020037]; metal ion binding [GO:0046872]															0	0	3000	1685	0	2	3	0	0	0	3	0	0	0	0	0	0	0	0	0	0	0	0	14	0	0	0	0
P39315	P39315	Quinone oxidoreductase 2 (EC 1.6.5.2)	Escherichia coli (strain K12)	3D-structure;NADP;Oxidoreductase;Reference proteome		cytosol [GO:0005829]	NADH dehydrogenase (quinone) activity [GO:0050136]; NADPH dehydrogenase (quinone) activity [GO:0008753]; oxidoreductase activity, acting on NAD(P)H, quinone or similar compound as acceptor [GO:0016655]		NP_BIND 6..11; /note="NADP"; /evidence="ECO:0000269|PubMed:18455185"; NP_BIND 73..75; /note="NADP"; /evidence="ECO:0000269|PubMed:18455185"; NP_BIND 138..143; /note="NADP"; /evidence="ECO:0000269|PubMed:18455185"		CATALYTIC ACTIVITY: Reaction=a quinone + H(+) + NADH = a quinol + NAD(+); Xref=Rhea:RHEA:46160, ChEBI:CHEBI:15378, ChEBI:CHEBI:24646, ChEBI:CHEBI:57540, ChEBI:CHEBI:57945, ChEBI:CHEBI:132124; EC=1.6.5.2; Evidence={ECO:0000269|PubMed:18455185}; CATALYTIC ACTIVITY: Reaction=a quinone + H(+) + NADPH = a quinol + NADP(+); Xref=Rhea:RHEA:46164, ChEBI:CHEBI:15378, ChEBI:CHEBI:24646, ChEBI:CHEBI:57783, …		FUNCTION: Quinone oxidoreductase that may play some additional role beyond quinone reduction. Potential redox sensor protein. Overexpression induces retardation of growth. {ECO:0000269|PubMed:18455185}.			BINDING 33; /note="NADP"; /evidence="ECO:0000269|PubMed:18455185"; BINDING 171; /note="NADP"; /evidence="ECO:0000269|PubMed:18455185"						0	0	3	0	2226	2376	0	0	0	0	0	0	0	0	0	0	0	0	0	0	0	0	0	9	3	0	0	0
E6V0X1	E6V0X1	Bifunctional protein FolD [Includes: Methylenetetrahydrofolate dehydrogenase (EC 1.5.1.5); Methenyltetrahydrofolate cyclohydrolase (EC 3.5.4.9)]	Variovorax paradoxus (strain EPS)	Amino-acid biosynthesis;Histidine biosynthesis;Hydrolase;Methionine biosynthesis;Multifunctional enzyme;NADP;One-carbon metabolism;Oxidoreductase;Purine biosynthesis	histidine biosynthetic process [GO:0000105]; methionine biosynthetic process [GO:0009086]; purine nucleotide biosynthetic process [GO:0006164]; tetrahydrofolate interconversion [GO:0035999]		methenyltetrahydrofolate cyclohydrolase activity [GO:0004477]; methylenetetrahydrofolate dehydrogenase (NADP+) activity [GO:0004488]		NP_BIND 165..167; /note="NADP"; /evidence="ECO:0000256|HAMAP-Rule:MF_01576"	PATHWAY: One-carbon metabolism; tetrahydrofolate interconversion. {ECO:0000256|HAMAP-Rule:MF_01576}.	CATALYTIC ACTIVITY: Reaction=(6R)-5,10-methylene-5,6,7,8-tetrahydrofolate + NADP(+) = 5,10-methenyltetrahydrofolate + NADPH; Xref=Rhea:RHEA:22812, ChEBI:CHEBI:15636, ChEBI:CHEBI:57455, ChEBI:CHEBI:57783, ChEBI:CHEBI:58349; EC=1.5.1.5; Evidence={ECO:0000256|HAMAP-Rule:MF_01576}; CATALYTIC ACTIVITY: Reaction=5,10-methenyltetrahydrofolate + H2O = (6S)-10-formyltetrahydrofolate + H(+); Xref=Rhea:RHEA…		FUNCTION: Catalyzes the oxidation of 5,10-methylenetetrahydrofolate to 5,10-methenyltetrahydrofolate and then the hydrolysis of 5,10-methenyltetrahydrofolate to 10-formyltetrahydrofolate. {ECO:0000256|HAMAP-Rule:MF_01576}.			BINDING 190; /note="NADP"; /evidence="ECO:0000256|HAMAP-Rule:MF_01576"						0	0	2	0	2834	1586	0	0	0	0	0	0	0	0	0	0	0	0	0	0	0	0	0	14	0	0	0	0
N0CGQ9	N0CGQ9	Short chain dehydrogenase	Streptomyces fulvissimus DSM 40593				oxidoreductase activity [GO:0016491]															0	0	3376	1030	0	0	0	0	0	0	0	0	0	0	0	0	0	0	0	0	0	0	0	0	0	0	0	0
F1UG53	F1UG53	Deleted.																				0	0	0	0	0	0	0	0	178	4228	0	0	0	0	0	0	2	0	0	0	0	0	0	10	8	0	0	0
T1XLH1	T1XLH1	Putative iron-type alcohol dehydrogenase	Variovorax paradoxus B4	Aromatic hydrocarbons catabolism;Oxidoreductase	aromatic compound catabolic process [GO:0019439]		metal ion binding [GO:0046872]; oxidoreductase activity [GO:0016491]															9	8	2584	1773	1	1	0	0	0	0	0	0	0	0	0	0	0	0	0	0	0	0	0	0	0	0	0	0
E6UY21	E6UY21	Glutamate synthase (Ferredoxin) (EC 1.4.7.1)	Variovorax paradoxus (strain EPS)	3Fe-4S;Amino-acid biosynthesis;FMN;Flavoprotein;Glutamate biosynthesis;Glutamine amidotransferase;Iron;Iron-sulfur;Metal-binding;Oxidoreductase	glutamate biosynthetic process [GO:0006537]; glutamine metabolic process [GO:0006541]		3 iron, 4 sulfur cluster binding [GO:0051538]; glutamate synthase (ferredoxin) activity [GO:0016041]; metal ion binding [GO:0046872]											COFACTOR: Name=FMN; Xref=ChEBI:CHEBI:58210; Evidence={ECO:0000256|ARBA:ARBA00001917}; ; COFACTOR: Name=[3Fe-4S] cluster; Xref=ChEBI:CHEBI:21137; Evidence={ECO:0000256|ARBA:ARBA00001927};				733	686	884	529	928	560	0	0	0	6	0	0	0	6	0	0	0	0	0	0	0	0	12	86	12	0	12	0
Q01555	Q01555	Cytochrome c oxidase subunit 1 (EC 7.1.1.9) (Cytochrome c oxidase polypeptide I)	Trichophyton rubrum (Athlete's foot fungus) (Epidermophyton rubrum)	Calcium;Copper;Electron transport;Heme;Iron;Magnesium;Membrane;Metal-binding;Mitochondrion;Mitochondrion inner membrane;Respiratory chain;Translocase;Transmembrane;Transmembrane helix;Transport	aerobic respiration [GO:0009060]; oxidative phosphorylation [GO:0006119]	integral component of membrane [GO:0016021]; mitochondrial inner membrane [GO:0005743]; respiratory chain complex IV [GO:0045277]	cytochrome-c oxidase activity [GO:0004129]; heme binding [GO:0020037]; metal ion binding [GO:0046872]	METAL 40; /note="Calcium"; /evidence="ECO:0000250|UniProtKB:P00401"; METAL 43; /note="Calcium; via carbonyl oxygen"; /evidence="ECO:0000250|UniProtKB:P00401"; METAL 45; /note="Calcium; via carbonyl oxygen"; /evidence="ECO:0000250|UniProtKB:P00401"; METAL 62; /note="Iron 1 (low-spin heme A axial ligand); via tele nitrogen"; /evidence="ECO:0000250|UniProtKB:P00401"; METAL 241; /note="Copper B; via …		PATHWAY: Energy metabolism; oxidative phosphorylation. {ECO:0000250|UniProtKB:P00401}.	CATALYTIC ACTIVITY: Reaction=4 [Fe(II)cytochrome c] + 4 H(+) + O2 = 4 [Fe(III)cytochrome c] + 2 H2O; Xref=Rhea:RHEA:11436, Rhea:RHEA-COMP:10350, Rhea:RHEA-COMP:14399, ChEBI:CHEBI:15377, ChEBI:CHEBI:15378, ChEBI:CHEBI:15379, ChEBI:CHEBI:29033, ChEBI:CHEBI:29034; EC=7.1.1.9; Evidence={ECO:0000250|UniProtKB:P00401};PhysiologicalDirection=left-to-right; Xref=Rhea:RHEA:11437; Evidence={ECO:0000250|Uni…		FUNCTION: Component of the cytochrome c oxidase, the last enzyme in the mitochondrial electron transport chain which drives oxidative phosphorylation. The respiratory chain contains 3 multisubunit complexes succinate dehydrogenase (complex II, CII), ubiquinol-cytochrome c oxidoreductase (cytochrome b-c1 complex, complex III, CIII) and cytochrome c oxidase (complex IV, CIV), that cooperate to tran…			BINDING 245; /note="Oxygen"; /evidence="ECO:0000250|UniProtKB:P00396"		COFACTOR: Name=heme; Xref=ChEBI:CHEBI:30413; Evidence={ECO:0000250|UniProtKB:P00401}; Note=Binds 2 heme A groups non-covalently per subunit. {ECO:0000250|UniProtKB:P00401}; COFACTOR: Name=Cu cation; Xref=ChEBI:CHEBI:23378; Evidence={ECO:0000250|UniProtKB:P00401}; Note=Binds a copper B center. {ECO:0000250|UniProtKB:P00401};			Fungi	0	0	2858	1374	2	0	0	0	0	0	0	0	0	0	0	0	0	0	0	0	0	0	0	0	0	0	0	0
J8VPL9	J8VPL9	Catalase (EC 1.11.1.6)	Sphingomonas sp. LH128	Heme;Hydrogen peroxide;Iron;Metal-binding;Oxidoreductase;Peroxidase	hydrogen peroxide catabolic process [GO:0042744]; response to oxidative stress [GO:0006979]		catalase activity [GO:0004096]; heme binding [GO:0020037]; metal ion binding [GO:0046872]	METAL 352; /note="Iron (heme axial ligand)"; /evidence="ECO:0000256|PIRSR:PIRSR038928-2"			CATALYTIC ACTIVITY: Reaction=2 H2O2 = 2 H2O + O2; Xref=Rhea:RHEA:20309, ChEBI:CHEBI:15377, ChEBI:CHEBI:15379, ChEBI:CHEBI:16240; EC=1.11.1.6; Evidence={ECO:0000256|ARBA:ARBA00000720};		FUNCTION: Decomposes hydrogen peroxide into water and oxygen; serves to protect cells from the toxic effects of hydrogen peroxide. {ECO:0000256|ARBA:ARBA00002974}.	ACT_SITE 69; /evidence="ECO:0000256|PIRSR:PIRSR038928-1"; ACT_SITE 142; /evidence="ECO:0000256|PIRSR:PIRSR038928-1"				COFACTOR: Name=heme; Xref=ChEBI:CHEBI:30413; Evidence={ECO:0000256|ARBA:ARBA00001971, ECO:0000256|PIRSR:PIRSR038928-2};				0	0	0	0	2021	2214	0	0	0	0	0	0	0	0	0	0	0	0	0	0	0	0	0	4	0	0	0	0
P06149	P06149	Quinone-dependent D-lactate dehydrogenase (EC 1.1.5.12) ((R)-lactate:quinone 2-oxidoreductase) (D-lactate dehydrogenase) (D-LDH) (Respiratory D-lactate dehydrogenase)	Escherichia coli (strain K12)	3D-structure;Cell inner membrane;Cell membrane;Direct protein sequencing;FAD;Flavoprotein;Membrane;Oxidoreductase;Quinone;Reference proteome	aerobic respiration [GO:0009060]; anaerobic respiration [GO:0009061]; lactate oxidation [GO:0019516]; respiratory electron transport chain [GO:0022904]; transmembrane transport [GO:0055085]	extrinsic component of cytoplasmic side of plasma membrane [GO:0031234]; integral component of plasma membrane [GO:0005887]; plasma membrane [GO:0005886]	D-lactate dehydrogenase (quinone) activity [GO:0102029]; electron transfer activity [GO:0009055]; FAD binding [GO:0071949]; flavin adenine dinucleotide binding [GO:0050660]; oxidoreductase activity, acting on the CH-OH group of donors, quinone or similar compound as acceptor [GO:0016901]; quinone binding [GO:0048038]		NP_BIND 76..80; /note="FAD"; /evidence="ECO:0000255|HAMAP-Rule:MF_02092, ECO:0000269|PubMed:10944213, ECO:0007744|PDB:1F0X"; NP_BIND 84..85; /note="FAD"; /evidence="ECO:0000255|HAMAP-Rule:MF_02092, ECO:0000269|PubMed:10944213, ECO:0007744|PDB:1F0X"		CATALYTIC ACTIVITY: Reaction=(R)-lactate + a quinone = a quinol + pyruvate; Xref=Rhea:RHEA:51468, ChEBI:CHEBI:15361, ChEBI:CHEBI:16004, ChEBI:CHEBI:24646, ChEBI:CHEBI:132124; EC=1.1.5.12; Evidence={ECO:0000255|HAMAP-Rule:MF_02092, ECO:0000269|PubMed:3013300, ECO:0000269|PubMed:7578233};		FUNCTION: Catalyzes the oxidation of D-lactate to pyruvate. Electrons derived from D-lactate oxidation are transferred to the ubiquinone/cytochrome electron transfer chain, where they may be used to provide energy for the active transport of a variety of amino acids and sugars across the membrane. {ECO:0000269|PubMed:2185834, ECO:0000269|PubMed:3013300, ECO:0000269|PubMed:4575624, ECO:0000269|Pub…		ACTIVITY REGULATION: Inhibited by 2-hydroxy-3-butynoic acid, but not by p-chloromercuribenzoate, n-ethylmaleimide, or 5,5'-dithiobis(2-nitrobenzoic acid). {ECO:0000269|PubMed:4582730}.	BINDING 143; /note="FAD; via amide nitrogen"; /evidence="ECO:0000255|HAMAP-Rule:MF_02092, ECO:0000269|PubMed:10944213, ECO:0007744|PDB:1F0X"; BINDING 150; /note="FAD"; /evidence="ECO:0000255|HAMAP-Rule:MF_02092, ECO:0000269|PubMed:10944213, ECO:0007744|PDB:1F0X"; BINDING 160; /note="FAD; via amide nitrogen"; /evidence="ECO:0000255|HAMAP-Rule:MF_02092, ECO:0000269|PubMed:10944213, ECO:0007744|PDB:…		COFACTOR: Name=FAD; Xref=ChEBI:CHEBI:57692; Evidence={ECO:0000255|HAMAP-Rule:MF_02092, ECO:0000269|PubMed:10944213, ECO:0000269|PubMed:4575624, ECO:0000269|PubMed:4582730, ECO:0000269|PubMed:7578233};				0	0	0	0	2891	1326	0	0	0	0	0	0	0	0	0	0	0	0	0	0	0	0	0	0	0	0	0	0
D5V832	D5V832	Catalase (EC 1.11.1.6)	Moraxella catarrhalis (strain BBH18)	Heme;Hydrogen peroxide;Iron;Metal-binding;Oxidoreductase;Peroxidase;Reference proteome	hydrogen peroxide catabolic process [GO:0042744]; response to oxidative stress [GO:0006979]		catalase activity [GO:0004096]; heme binding [GO:0020037]; metal ion binding [GO:0046872]	METAL 344; /note="Iron (heme axial ligand)"; /evidence="ECO:0000256|PIRSR:PIRSR038928-2"			CATALYTIC ACTIVITY: Reaction=2 H2O2 = 2 H2O + O2; Xref=Rhea:RHEA:20309, ChEBI:CHEBI:15377, ChEBI:CHEBI:15379, ChEBI:CHEBI:16240; EC=1.11.1.6; Evidence={ECO:0000256|ARBA:ARBA00000720, ECO:0000256|RuleBase:RU000498};		FUNCTION: Decomposes hydrogen peroxide into water and oxygen; serves to protect cells from the toxic effects of hydrogen peroxide. {ECO:0000256|ARBA:ARBA00002974}.	ACT_SITE 61; /evidence="ECO:0000256|PIRSR:PIRSR038928-1"; ACT_SITE 134; /evidence="ECO:0000256|PIRSR:PIRSR038928-1"				COFACTOR: Name=heme; Xref=ChEBI:CHEBI:30413; Evidence={ECO:0000256|ARBA:ARBA00001971, ECO:0000256|PIRSR:PIRSR038928-2};				3	0	0	0	3498	699	0	0	0	0	0	0	0	0	0	0	0	0	0	0	0	0	0	0	0	0	0	0
M5CRY1	M5CRY1	3-oxoacyl-reductase (EC 1.1.1.100)	Stenotrophomonas maltophilia SKK35	Oxidoreductase			3-oxoacyl-[acyl-carrier-protein] reductase (NADPH) activity [GO:0004316]; 3-oxo-glutaryl-[acp] methyl ester reductase activity [GO:0102131]; 3-oxo-pimeloyl-[acp] methyl ester reductase activity [GO:0102132]															0	0	4164	9	0	0	0	0	0	0	0	0	0	0	0	0	4	0	0	0	8	0	8	97	0	0	0	0
R6TPY5	R6TPY5	Glutamate synthase domain 2	Eubacterium rectale CAG:36	3Fe-4S;Amino-acid biosynthesis;Coiled coil;FMN;Flavoprotein;Glutamate biosynthesis;Glutamine amidotransferase;Iron;Iron-sulfur;Metal-binding;Oxidoreductase	glutamate biosynthetic process [GO:0006537]; glutamine metabolic process [GO:0006541]		3 iron, 4 sulfur cluster binding [GO:0051538]; glutamate synthase activity [GO:0015930]; metal ion binding [GO:0046872]											COFACTOR: Name=FMN; Xref=ChEBI:CHEBI:58210; Evidence={ECO:0000256|ARBA:ARBA00001917}; ; COFACTOR: Name=[3Fe-4S] cluster; Xref=ChEBI:CHEBI:21137; Evidence={ECO:0000256|ARBA:ARBA00001927};				0	0	0	0	554	3529	0	0	0	0	0	0	0	0	0	0	0	0	0	0	0	0	0	5	0	0	0	0
C5CZC8	C5CZC8	Pyruvate dehydrogenase E1 component (EC 1.2.4.1)	Variovorax paradoxus (strain S110)	Magnesium;Metal-binding;Oxidoreductase;Pyruvate;Thiamine pyrophosphate			metal ion binding [GO:0046872]; pyruvate dehydrogenase (acetyl-transferring) activity [GO:0004739]	METAL 228; /note="Magnesium"; /evidence="ECO:0000256|PIRSR:PIRSR000156-1"; METAL 258; /note="Magnesium"; /evidence="ECO:0000256|PIRSR:PIRSR000156-1"; METAL 260; /note="Magnesium; via carbonyl oxygen"; /evidence="ECO:0000256|PIRSR:PIRSR000156-1"			CATALYTIC ACTIVITY: Reaction=[dihydrolipoyllysine-residue acetyltransferase]-(R)-N(6)-lipoyl-L-lysine + H(+) + pyruvate = [dihydrolipoyllysine-residue acetyltransferase]-(R)-N(6)-(S(8)-acetyldihydrolipoyl)-L-lysine + CO2; Xref=Rhea:RHEA:19189, Rhea:RHEA-COMP:10480, Rhea:RHEA-COMP:10481, ChEBI:CHEBI:15361, ChEBI:CHEBI:15378, ChEBI:CHEBI:16526, ChEBI:CHEBI:83099, ChEBI:CHEBI:83111; EC=1.2.4.1; Evid…		FUNCTION: Component of the pyruvate dehydrogenase (PDH) complex, that catalyzes the overall conversion of pyruvate to acetyl-CoA and CO(2). {ECO:0000256|ARBA:ARBA00003157, ECO:0000256|PIRNR:PIRNR000156}.					COFACTOR: Name=Mg(2+); Xref=ChEBI:CHEBI:18420; Evidence={ECO:0000256|PIRSR:PIRSR000156-1}; ; COFACTOR: Name=thiamine diphosphate; Xref=ChEBI:CHEBI:58937; Evidence={ECO:0000256|ARBA:ARBA00001964, ECO:0000256|PIRNR:PIRNR000156};				0	0	2	0	2454	1596	0	2	0	0	0	0	0	2	0	0	0	0	0	0	0	0	0	4	0	0	0	0
Q8K9Y5	Q8K9Y5	NADH-quinone oxidoreductase subunit C/D (EC 7.1.1.-) (NADH dehydrogenase I subunit C/D) (NDH-1 subunit C/D)	Buchnera aphidicola subsp. Schizaphis graminum (strain Sg)	Cell inner membrane;Cell membrane;Membrane;Multifunctional enzyme;NAD;Quinone;Translocase;Transport;Ubiquinone		NADH dehydrogenase complex [GO:0030964]; plasma membrane [GO:0005886]	NAD binding [GO:0051287]; NADH dehydrogenase (ubiquinone) activity [GO:0008137]; quinone binding [GO:0048038]				CATALYTIC ACTIVITY: Reaction=a quinone + 5 H(+)(in) + NADH = a quinol + 4 H(+)(out) + NAD(+); Xref=Rhea:RHEA:57888, ChEBI:CHEBI:15378, ChEBI:CHEBI:24646, ChEBI:CHEBI:57540, ChEBI:CHEBI:57945, ChEBI:CHEBI:132124; Evidence={ECO:0000255|HAMAP-Rule:MF_01359};		FUNCTION: NDH-1 shuttles electrons from NADH, via FMN and iron-sulfur (Fe-S) centers, to quinones in the respiratory chain. The immediate electron acceptor for the enzyme in this species is believed to be ubiquinone. Couples the redox reaction to proton translocation (for every two electrons transferred, four hydrogen ions are translocated across the cytoplasmic membrane), and thus conserves the …									0	0	0	0	765	3215	0	0	0	0	0	0	0	0	0	0	5	0	0	0	0	0	0	0	0	0	0	0
U2JKS3	U2JKS3	Heme chaperone HemW	Prevotella sp. F0091	4Fe-4S;Chaperone;Cytoplasm;Heme;Iron;Iron-sulfur;Metal-binding;S-adenosyl-L-methionine	porphyrin-containing compound biosynthetic process [GO:0006779]	cytoplasm [GO:0005737]	4 iron, 4 sulfur cluster binding [GO:0051539]; coproporphyrinogen oxidase activity [GO:0004109]; metal ion binding [GO:0046872]						FUNCTION: Probably acts as a heme chaperone, transferring heme to an unknown acceptor. Binds one molecule of heme per monomer, possibly covalently. Binds 1 [4Fe-4S] cluster. The cluster is coordinated with 3 cysteines and an exchangeable S-adenosyl-L-methionine. {ECO:0000256|RuleBase:RU364116}.									0	0	76	62	0	0	2	76	100	3648	0	0	0	0	0	0	0	0	0	0	0	0	0	0	0	0	4	8
J2KI99	J2KI99	Pyruvate dehydrogenase E1 component (EC 1.2.4.1)	Variovorax sp. CF313	Magnesium;Metal-binding;Oxidoreductase;Pyruvate;Thiamine pyrophosphate			metal ion binding [GO:0046872]; pyruvate dehydrogenase (acetyl-transferring) activity [GO:0004739]	METAL 241; /note="Magnesium"; /evidence="ECO:0000256|PIRSR:PIRSR000156-1"; METAL 271; /note="Magnesium"; /evidence="ECO:0000256|PIRSR:PIRSR000156-1"; METAL 273; /note="Magnesium; via carbonyl oxygen"; /evidence="ECO:0000256|PIRSR:PIRSR000156-1"			CATALYTIC ACTIVITY: Reaction=[dihydrolipoyllysine-residue acetyltransferase]-(R)-N(6)-lipoyl-L-lysine + H(+) + pyruvate = [dihydrolipoyllysine-residue acetyltransferase]-(R)-N(6)-(S(8)-acetyldihydrolipoyl)-L-lysine + CO2; Xref=Rhea:RHEA:19189, Rhea:RHEA-COMP:10480, Rhea:RHEA-COMP:10481, ChEBI:CHEBI:15361, ChEBI:CHEBI:15378, ChEBI:CHEBI:16526, ChEBI:CHEBI:83099, ChEBI:CHEBI:83111; EC=1.2.4.1; Evid…		FUNCTION: Component of the pyruvate dehydrogenase (PDH) complex, that catalyzes the overall conversion of pyruvate to acetyl-CoA and CO(2). {ECO:0000256|ARBA:ARBA00003157, ECO:0000256|PIRNR:PIRNR000156}.					COFACTOR: Name=Mg(2+); Xref=ChEBI:CHEBI:18420; Evidence={ECO:0000256|PIRSR:PIRSR000156-1}; ; COFACTOR: Name=thiamine diphosphate; Xref=ChEBI:CHEBI:58937; Evidence={ECO:0000256|ARBA:ARBA00001964, ECO:0000256|PIRNR:PIRNR000156};				0	0	0	0	4	0	192	3784	2	2	0	0	0	28	0	0	2	0	0	0	0	0	0	12	0	0	16	0
S2X0F7	A0A7U9EKM1	Pyruvate dehydrogenase (Acetyl-transferring), homodimeric type	Delftia acidovorans CCUG 15835	Pyruvate																		0	2	982	1280	0	0	12	1748	0	6	0	0	0	2	0	0	12	0	0	0	2	0	10	98	10	0	2	0
P00360	P00360	Glyceraldehyde-3-phosphate dehydrogenase 1 (GAPDH 1) (EC 1.2.1.12)	Saccharomyces cerevisiae (strain ATCC 204508 / S288c) (Baker's yeast)	Cytoplasm;Direct protein sequencing;Glycolysis;NAD;Oxidoreductase;Reference proteome	gluconeogenesis [GO:0006094]; glycolytic process [GO:0006096]	cytosol [GO:0005829]; fungal-type cell wall [GO:0009277]; lipid droplet [GO:0005811]; mitochondrion [GO:0005739]; plasma membrane [GO:0005886]	glyceraldehyde-3-phosphate dehydrogenase (NAD+) (phosphorylating) activity [GO:0004365]; melatonin binding [GO:1904408]; NAD binding [GO:0051287]; NADP binding [GO:0050661]		NP_BIND 11..12; /note="NAD"; /evidence="ECO:0000250"	PATHWAY: Carbohydrate degradation; glycolysis; pyruvate from D-glyceraldehyde 3-phosphate: step 1/5.	CATALYTIC ACTIVITY: Reaction=D-glyceraldehyde 3-phosphate + NAD(+) + phosphate = (2R)-3-phospho-glyceroyl phosphate + H(+) + NADH; Xref=Rhea:RHEA:10300, ChEBI:CHEBI:15378, ChEBI:CHEBI:43474, ChEBI:CHEBI:57540, ChEBI:CHEBI:57604, ChEBI:CHEBI:57945, ChEBI:CHEBI:59776; EC=1.2.1.12; Evidence={ECO:0000255|PROSITE-ProRule:PRU10009};			ACT_SITE 150; /note="Nucleophile"; /evidence="ECO:0000255|PROSITE-ProRule:PRU10009"		BINDING 33; /note="NAD"; /evidence="ECO:0000250"; BINDING 78; /note="NAD; via carbonyl oxygen"; /evidence="ECO:0000250"; BINDING 180; /note="Glyceraldehyde 3-phosphate"; /evidence="ECO:0000250"; BINDING 232; /note="Glyceraldehyde 3-phosphate"; /evidence="ECO:0000250"; BINDING 314; /note="NAD"; /evidence="ECO:0000250"					Fungi	2482	2376	0	0	0	0	0	0	0	0	0	0	0	0	0	0	45	0	6	0	9	0	33	1317	0	0	0	0
A8AQC8	A8AQC8	Malate dehydrogenase (EC 1.1.1.37)	Citrobacter koseri (strain ATCC BAA-895 / CDC 4225-83 / SGSC4696)	NAD;Oxidoreductase;Reference proteome;Tricarboxylic acid cycle	carbohydrate metabolic process [GO:0005975]; malate metabolic process [GO:0006108]; tricarboxylic acid cycle [GO:0006099]		L-malate dehydrogenase activity [GO:0030060]		NP_BIND 7..13; /note="NAD"; /evidence="ECO:0000255|HAMAP-Rule:MF_01516"; NP_BIND 117..119; /note="NAD"; /evidence="ECO:0000255|HAMAP-Rule:MF_01516"		CATALYTIC ACTIVITY: Reaction=(S)-malate + NAD(+) = H(+) + NADH + oxaloacetate; Xref=Rhea:RHEA:21432, ChEBI:CHEBI:15378, ChEBI:CHEBI:15589, ChEBI:CHEBI:16452, ChEBI:CHEBI:57540, ChEBI:CHEBI:57945; EC=1.1.1.37; Evidence={ECO:0000255|HAMAP-Rule:MF_01516};		FUNCTION: Catalyzes the reversible oxidation of malate to oxaloacetate. {ECO:0000255|HAMAP-Rule:MF_01516}.	ACT_SITE 177; /note="Proton acceptor"; /evidence="ECO:0000255|HAMAP-Rule:MF_01516"		BINDING 34; /note="NAD"; /evidence="ECO:0000255|HAMAP-Rule:MF_01516"; BINDING 81; /note="Substrate"; /evidence="ECO:0000255|HAMAP-Rule:MF_01516"; BINDING 87; /note="Substrate"; /evidence="ECO:0000255|HAMAP-Rule:MF_01516"; BINDING 94; /note="NAD"; /evidence="ECO:0000255|HAMAP-Rule:MF_01516"; BINDING 119; /note="Substrate"; /evidence="ECO:0000255|HAMAP-Rule:MF_01516"; BINDING 153; /note="Substrate"…						0	0	208	228	905	2655	0	0	0	0	0	0	0	0	0	0	16	0	4	0	8	0	17	94	0	0	0	0
J2T9H3	J2T9H3	Methylmalonic acid semialdehyde dehydrogenase	Variovorax sp. CF313	Oxidoreductase			methylmalonate-semialdehyde dehydrogenase (acylating) activity [GO:0004491]							ACT_SITE 282; /evidence="ECO:0000256|PROSITE-ProRule:PRU10008"								3	9	2055	1821	0	0	0	0	0	0	0	0	0	0	0	0	0	0	0	0	0	0	3	0	0	0	0	3
G9ZAE2	G9ZAE2	NADH dehydrogenase I subunit E (NADH-quinone oxidoreductase subunit E) (NDH-1 subunit E)	Yokenella regensburgei ATCC 43003	2Fe-2S;Iron;Iron-sulfur;Metal-binding			2 iron, 2 sulfur cluster binding [GO:0051537]; metal ion binding [GO:0046872]; oxidoreductase activity [GO:0016491]	METAL 92; /note="Iron-sulfur (2Fe-2S)"; /evidence="ECO:0000256|PIRSR:PIRSR000216-1"; METAL 97; /note="Iron-sulfur (2Fe-2S)"; /evidence="ECO:0000256|PIRSR:PIRSR000216-1"; METAL 133; /note="Iron-sulfur (2Fe-2S)"; /evidence="ECO:0000256|PIRSR:PIRSR000216-1"; METAL 137; /note="Iron-sulfur (2Fe-2S)"; /evidence="ECO:0000256|PIRSR:PIRSR000216-1"										COFACTOR: Name=[2Fe-2S] cluster; Xref=ChEBI:CHEBI:49601; Evidence={ECO:0000256|ARBA:ARBA00001939}; ; COFACTOR: Name=[2Fe-2S] cluster; Xref=ChEBI:CHEBI:49601; Evidence={ECO:0000256|PIRSR:PIRSR000216-1}; Note=Binds 1 [2Fe-2S] cluster. {ECO:0000256|PIRSR:PIRSR000216-1};				0	0	0	0	15	54	0	0	13	3797	0	0	0	0	0	0	0	0	3	0	0	0	6	45	0	0	0	0
O68146	O68146	Catalase (EC 1.11.1.6)	Aliivibrio fischeri (strain ATCC 700601 / ES114) (Vibrio fischeri)	Heme;Hydrogen peroxide;Iron;Metal-binding;Oxidoreductase;Periplasm;Peroxidase;Reference proteome	hydrogen peroxide catabolic process [GO:0042744]; response to oxidative stress [GO:0006979]	periplasmic space [GO:0042597]	catalase activity [GO:0004096]; heme binding [GO:0020037]; metal ion binding [GO:0046872]	METAL 336; /note="Iron (heme axial ligand)"; /evidence="ECO:0000250"			CATALYTIC ACTIVITY: Reaction=2 H2O2 = 2 H2O + O2; Xref=Rhea:RHEA:20309, ChEBI:CHEBI:15377, ChEBI:CHEBI:15379, ChEBI:CHEBI:16240; EC=1.11.1.6; Evidence={ECO:0000255|PROSITE-ProRule:PRU10013};		FUNCTION: Decomposes hydrogen peroxide into water and oxygen; serves to protect cells from the toxic effects of hydrogen peroxide. Could protect cells in nodules which have a high potential to produce hydrogen peroxide because of the strong reducing conditions required for nitrogen fixation and the action of several proteins.	ACT_SITE 53; /evidence="ECO:0000255|PROSITE-ProRule:PRU10013"; ACT_SITE 126; /evidence="ECO:0000255|PROSITE-ProRule:PRU10013"				COFACTOR: Name=heme; Xref=ChEBI:CHEBI:30413;				0	0	0	0	1595	2233	0	0	0	0	0	0	0	0	0	0	0	0	0	0	0	0	3	9	0	0	0	0
B7WX03	B7WX03	Methylenetetrahydrofolate reductase (EC 1.5.1.20)	Comamonas testosteroni (strain DSM 14576 / KF-1)	FAD;Flavoprotein;NAD;Oxidoreductase	methionine biosynthetic process [GO:0009086]; tetrahydrofolate interconversion [GO:0035999]	cytosol [GO:0005829]	methylenetetrahydrofolate reductase NADH activity [GO:0106312]; methylenetetrahydrofolate reductase NADPH activity [GO:0106313]			PATHWAY: One-carbon metabolism; tetrahydrofolate interconversion. {ECO:0000256|ARBA:ARBA00004777, ECO:0000256|RuleBase:RU003862}.	CATALYTIC ACTIVITY: Reaction=(6S)-5-methyl-5,6,7,8-tetrahydrofolate + NAD(+) = (6R)-5,10-methylene-5,6,7,8-tetrahydrofolate + H(+) + NADH; Xref=Rhea:RHEA:19821, ChEBI:CHEBI:15378, ChEBI:CHEBI:15636, ChEBI:CHEBI:18608, ChEBI:CHEBI:57540, ChEBI:CHEBI:57945; EC=1.5.1.20; Evidence={ECO:0000256|ARBA:ARBA00001287, ECO:0000256|RuleBase:RU003862}; CATALYTIC ACTIVITY: Reaction=(6S)-5-methyl-5,6,7,8-tetrah…							COFACTOR: Name=FAD; Xref=ChEBI:CHEBI:57692; Evidence={ECO:0000256|ARBA:ARBA00001974, ECO:0000256|RuleBase:RU003862};				0	0	0	0	3718	36	0	0	0	0	0	0	0	0	0	0	2	0	0	0	0	0	6	32	0	0	0	0
X8IQL2	X8IQL2	Alanine dehydrogenase (EC 1.4.1.1)	Streptococcus sp. ACS2	NAD;Nucleotide-binding;Oxidoreductase	L-alanine catabolic process [GO:0042853]		alanine dehydrogenase activity [GO:0000286]; nucleotide binding [GO:0000166]		NP_BIND 238..239; /note="NAD"; /evidence="ECO:0000256|PIRSR:PIRSR000183-3"; NP_BIND 266..269; /note="NAD"; /evidence="ECO:0000256|PIRSR:PIRSR000183-3"	PATHWAY: Amino-acid degradation. {ECO:0000256|ARBA:ARBA00005023}.; PATHWAY: Amino-acid degradation; L-alanine degradation via dehydrogenase pathway; NH(3) and pyruvate from L-alanine: step 1/1. {ECO:0000256|ARBA:ARBA00005206}.	CATALYTIC ACTIVITY: Reaction=H2O + L-alanine + NAD(+) = H(+) + NADH + NH4(+) + pyruvate; Xref=Rhea:RHEA:18405, ChEBI:CHEBI:15361, ChEBI:CHEBI:15377, ChEBI:CHEBI:15378, ChEBI:CHEBI:28938, ChEBI:CHEBI:57540, ChEBI:CHEBI:57945, ChEBI:CHEBI:57972; EC=1.4.1.1; Evidence={ECO:0000256|ARBA:ARBA00000335, ECO:0000256|PIRNR:PIRNR000183};			ACT_SITE 95; /note="Proton donor/acceptor"; /evidence="ECO:0000256|PIRSR:PIRSR000183-1"; ACT_SITE 269; /note="Proton donor/acceptor"; /evidence="ECO:0000256|PIRSR:PIRSR000183-1"		BINDING 15; /note="Substrate"; /evidence="ECO:0000256|PIRSR:PIRSR000183-2"; BINDING 74; /note="Substrate"; /evidence="ECO:0000256|PIRSR:PIRSR000183-2"; BINDING 133; /note="NAD"; /evidence="ECO:0000256|PIRSR:PIRSR000183-3"; BINDING 197; /note="NAD"; /evidence="ECO:0000256|PIRSR:PIRSR000183-3"; BINDING 202; /note="NAD"; /evidence="ECO:0000256|PIRSR:PIRSR000183-3"; BINDING 219; /note="NAD"; /evidenc…						0	0	0	0	0	0	0	2	110	3628	0	0	0	46	0	0	0	0	0	0	0	0	0	0	0	0	2	0
A4QJB1	A4QJB1	Photosystem II CP43 reaction center protein (PSII 43 kDa protein) (Protein CP-43)	Aethionema cordifolium (Lebanon stonecress)	Acetylation;Chlorophyll;Chloroplast;Chromophore;Manganese;Membrane;Metal-binding;Phosphoprotein;Photosynthesis;Photosystem II;Plastid;Thylakoid;Transmembrane;Transmembrane helix	photosynthetic electron transport in photosystem II [GO:0009772]; protein-chromophore linkage [GO:0018298]	chloroplast thylakoid membrane [GO:0009535]; integral component of membrane [GO:0016021]; photosystem II [GO:0009523]	chlorophyll binding [GO:0016168]; electron transporter, transferring electrons within the cyclic electron transport pathway of photosynthesis activity [GO:0045156]; metal ion binding [GO:0046872]	METAL 367; /note="Calcium-manganese-oxide [Ca-4Mn-5O]; manganese 2"; /evidence="ECO:0000255|HAMAP-Rule:MF_01496"; METAL 367; /note="Calcium-manganese-oxide [Ca-4Mn-5O]; manganese 3"; /evidence="ECO:0000255|HAMAP-Rule:MF_01496"					FUNCTION: One of the components of the core complex of photosystem II (PSII). It binds chlorophyll and helps catalyze the primary light-induced photochemical processes of PSII. PSII is a light-driven water:plastoquinone oxidoreductase, using light energy to abstract electrons from H(2)O, generating O(2) and a proton gradient subsequently used for ATP formation. {ECO:0000255|HAMAP-Rule:MF_01496}.					COFACTOR: Note=Binds multiple chlorophylls and provides some of the ligands for the Ca-4Mn-5O cluster of the oxygen-evolving complex. It may also provide a ligand for a Cl- that is required for oxygen evolution. PSII binds additional chlorophylls, carotenoids and specific lipids. {ECO:0000255|HAMAP-Rule:MF_01496};			Viridiplantae	0	0	0	0	153	3559	0	0	0	0	0	0	0	0	0	0	0	0	5	0	2	0	0	0	0	0	0	0
J2SVY3	J2SVY3	NADH-quinone oxidoreductase subunit A (EC 7.1.1.-) (NADH dehydrogenase I subunit A) (NDH-1 subunit A) (NUO1)	Variovorax sp. CF313	Cell membrane;Membrane;NAD;Quinone;Translocase;Transmembrane;Transmembrane helix;Transport;Ubiquinone		integral component of membrane [GO:0016021]; plasma membrane [GO:0005886]	NADH dehydrogenase (ubiquinone) activity [GO:0008137]; quinone binding [GO:0048038]				CATALYTIC ACTIVITY: Reaction=a quinone + 5 H(+)(in) + NADH = a quinol + 4 H(+)(out) + NAD(+); Xref=Rhea:RHEA:57888, ChEBI:CHEBI:15378, ChEBI:CHEBI:24646, ChEBI:CHEBI:57540, ChEBI:CHEBI:57945, ChEBI:CHEBI:132124; Evidence={ECO:0000256|HAMAP-Rule:MF_01394, ECO:0000256|RuleBase:RU003639};		FUNCTION: NDH-1 shuttles electrons from NADH, via FMN and iron-sulfur (Fe-S) centers, to quinones in the respiratory chain. {ECO:0000256|RuleBase:RU003639}.; FUNCTION: NDH-1 shuttles electrons from NADH, via FMN and iron-sulfur (Fe-S) centers, to quinones in the respiratory chain. The immediate electron acceptor for the enzyme in this species is believed to be ubiquinone. Couples the redox reacti…									4	20	0	0	2168	1512	0	0	0	0	8	0	0	0	0	0	0	0	0	0	0	0	0	0	4	0	0	4
W0VCR7	W0VCR7	Pyruvate ferredoxin/flavodoxin oxidoreductase family protein	Janthinobacterium agaricidamnosum NBRC 102515 = DSM 9628	Oxidoreductase;Pyruvate;Reference proteome			oxidoreductase activity, acting on the aldehyde or oxo group of donors [GO:0016903]; thiamine pyrophosphate binding [GO:0030976]															6	14	0	0	2077	1491	3	93	0	0	0	0	0	0	0	0	3	0	0	0	0	0	0	23	0	0	3	0
Q5AUW6	Q5AUW6	Dehydrogenase orsE (EC 1.-.-.-) (Enoyl reductase orsE) (Orsellinic acid/F9775 biosynthesis cluster protein E)	Emericella nidulans (strain FGSC A4 / ATCC 38163 / CBS 112.46 / NRRL 194 / M139) (Aspergillus nidulans)	NADP;Nucleotide-binding;Oxidoreductase;Reference proteome	cellular response to oxidative stress [GO:0034599]; secondary metabolic process [GO:0019748]	cytoplasm [GO:0005737]	NADPH:quinone reductase activity [GO:0003960]; nucleotide binding [GO:0000166]		NP_BIND 43..46; /note="NADP"; /evidence="ECO:0000250|UniProtKB:Q9Y7D0"; NP_BIND 180..183; /note="NADP"; /evidence="ECO:0000250|UniProtKB:Q9Y7D0"; NP_BIND 203..206; /note="NADP"; /evidence="ECO:0000250|UniProtKB:Q9Y7D0"; NP_BIND 272..273; /note="NADP"; /evidence="ECO:0000250|UniProtKB:Q9Y7D0"; NP_BIND 339..340; /note="NADP"; /evidence="ECO:0000250|UniProtKB:Q9Y7D0"				FUNCTION: Dehydrogenase; part of the gene cluster that mediates the biosynthesis of orsellinic acid, as well as of the cathepsin K inhibitors F9775 A and F9775 B (PubMed:19666480, PubMed:20174687). The non-reducing polyketide synthase orsA produces orsellinic acid by condensing acetyl-CoA with 3 malonyl-CoA units (PubMed:19666480, PubMed:20174687). Further modifications by the decarboxylase orsB …								Fungi	0	0	0	0	2068	1588	0	0	0	0	0	0	0	0	0	0	0	0	0	0	0	0	0	0	0	0	0	0
J2K924	J2K924	FAD dependent oxidoreductase TIGR03364	Variovorax sp. CF313	Oxidoreductase			oxidoreductase activity [GO:0016491]															1	0	1873	1729	1	1	0	0	0	0	2	0	0	0	0	0	0	0	0	0	0	0	0	8	0	0	0	0
E6UXF0	E6UXF0	2OG-Fe(II) oxygenase	Variovorax paradoxus (strain EPS)	Iron;Metal-binding;Oxidoreductase			metal ion binding [GO:0046872]; oxidoreductase activity [GO:0016491]															0	2	1872	1480	0	0	8	193	0	0	0	0	0	2	0	0	0	0	0	0	0	0	2	10	0	0	0	0
U1LST1	U1LST1	Hg(II) reductase (EC 1.16.1.1) (Mercuric reductase)	Agrococcus pavilionensis RW1	Disulfide bond;FAD;Flavoprotein;Oxidoreductase;Redox-active center;Reference proteome	cell redox homeostasis [GO:0045454]; detoxification of mercury ion [GO:0050787]		flavin adenine dinucleotide binding [GO:0050660]; mercury (II) reductase activity [GO:0016152]; mercury ion binding [GO:0045340]; NADP binding [GO:0050661]; oxidoreductase activity, acting on a sulfur group of donors, NAD(P) as acceptor [GO:0016668]				CATALYTIC ACTIVITY: Reaction=H(+) + Hg + NADP(+) = Hg(2+) + NADPH; Xref=Rhea:RHEA:23856, ChEBI:CHEBI:15378, ChEBI:CHEBI:16170, ChEBI:CHEBI:16793, ChEBI:CHEBI:57783, ChEBI:CHEBI:58349; EC=1.16.1.1; Evidence={ECO:0000256|ARBA:ARBA00000896};							COFACTOR: Name=FAD; Xref=ChEBI:CHEBI:57692; Evidence={ECO:0000256|ARBA:ARBA00001974};				0	0	0	0	1806	1596	0	0	0	0	0	0	0	0	0	0	0	0	0	0	0	0	0	0	0	0	0	0
C5CM27	C5CM27	Methylenetetrahydrofolate reductase (EC 1.5.1.20)	Variovorax paradoxus (strain S110)	FAD;Flavoprotein;NAD;Oxidoreductase	methionine biosynthetic process [GO:0009086]; tetrahydrofolate interconversion [GO:0035999]	cytosol [GO:0005829]	methylenetetrahydrofolate reductase NADH activity [GO:0106312]; methylenetetrahydrofolate reductase NADPH activity [GO:0106313]			PATHWAY: One-carbon metabolism; tetrahydrofolate interconversion. {ECO:0000256|ARBA:ARBA00004777, ECO:0000256|RuleBase:RU003862}.	CATALYTIC ACTIVITY: Reaction=(6S)-5-methyl-5,6,7,8-tetrahydrofolate + NAD(+) = (6R)-5,10-methylene-5,6,7,8-tetrahydrofolate + H(+) + NADH; Xref=Rhea:RHEA:19821, ChEBI:CHEBI:15378, ChEBI:CHEBI:15636, ChEBI:CHEBI:18608, ChEBI:CHEBI:57540, ChEBI:CHEBI:57945; EC=1.5.1.20; Evidence={ECO:0000256|ARBA:ARBA00001287, ECO:0000256|RuleBase:RU003862}; CATALYTIC ACTIVITY: Reaction=(6S)-5-methyl-5,6,7,8-tetrah…							COFACTOR: Name=FAD; Xref=ChEBI:CHEBI:57692; Evidence={ECO:0000256|ARBA:ARBA00001974, ECO:0000256|RuleBase:RU003862};				0	0	0	0	3096	256	0	0	0	0	0	0	0	0	0	0	0	0	0	0	0	0	0	2	0	0	0	2
J3CMY7	J3CMY7	Homogentisate 1,2-dioxygenase	Variovorax sp. CF313	Dioxygenase;Metal-binding;Oxidoreductase	L-phenylalanine catabolic process [GO:0006559]; tyrosine metabolic process [GO:0006570]		homogentisate 1,2-dioxygenase activity [GO:0004411]; metal ion binding [GO:0046872]											COFACTOR: Name=Fe cation; Xref=ChEBI:CHEBI:24875; Evidence={ECO:0000256|ARBA:ARBA00001962};				3	0	21	15	0	0	0	6	129	3132	0	0	0	0	0	0	0	0	0	0	0	0	0	9	21	0	3	0
C5CTD1	C5CTD1	NADH dehydrogenase (Quinone) (EC 1.6.5.11)	Variovorax paradoxus (strain S110)	Cell membrane;Membrane;Oxidoreductase;Transmembrane;Transmembrane helix		integral component of membrane [GO:0016021]; plasma membrane [GO:0005886]	NADH dehydrogenase (quinone) activity [GO:0050136]															352	313	1968	629	20	6	0	0	0	0	0	0	0	3	0	0	2	0	0	0	2	0	4	24	0	0	2	0
B8KSQ0	B8KSQ0	Dihydrolipoyl dehydrogenase (EC 1.8.1.4)	Luminiphilus syltensis NOR5-1B	Disulfide bond;FAD;Flavoprotein;NAD;Nucleotide-binding;Oxidoreductase;Redox-active center;Reference proteome	cell redox homeostasis [GO:0045454]		dihydrolipoyl dehydrogenase activity [GO:0004148]; flavin adenine dinucleotide binding [GO:0050660]		NP_BIND 182..189; /note="NAD"; /evidence="ECO:0000256|PIRSR:PIRSR000350-3"		CATALYTIC ACTIVITY: Reaction=(R)-N(6)-dihydrolipoyl-L-lysyl-[protein] + NAD(+) = (R)-N(6)-lipoyl-L-lysyl-[protein] + H(+) + NADH; Xref=Rhea:RHEA:15045, Rhea:RHEA-COMP:10474, Rhea:RHEA-COMP:10475, ChEBI:CHEBI:15378, ChEBI:CHEBI:57540, ChEBI:CHEBI:57945, ChEBI:CHEBI:83099, ChEBI:CHEBI:83100; EC=1.8.1.4; Evidence={ECO:0000256|ARBA:ARBA00001492, ECO:0000256|RuleBase:RU003692};			ACT_SITE 446; /note="Proton acceptor"; /evidence="ECO:0000256|PIRSR:PIRSR000350-2"		BINDING 53; /note="FAD"; /evidence="ECO:0000256|PIRSR:PIRSR000350-3"; BINDING 116; /note="FAD; via amide nitrogen and carbonyl oxygen"; /evidence="ECO:0000256|PIRSR:PIRSR000350-3"; BINDING 205; /note="NAD"; /evidence="ECO:0000256|PIRSR:PIRSR000350-3"; BINDING 273; /note="NAD; via amide nitrogen"; /evidence="ECO:0000256|PIRSR:PIRSR000350-3"; BINDING 313; /note="FAD"; /evidence="ECO:0000256|PIRSR:P…		COFACTOR: Name=FAD; Xref=ChEBI:CHEBI:57692; Evidence={ECO:0000256|ARBA:ARBA00001974}; ; COFACTOR: Name=FAD; Xref=ChEBI:CHEBI:57692; Evidence={ECO:0000256|PIRSR:PIRSR000350-3, ECO:0000256|RuleBase:RU003692}; Note=Binds 1 FAD per subunit. {ECO:0000256|PIRSR:PIRSR000350-3, ECO:0000256|RuleBase:RU003692};				48	0	608	4	2449	8	0	4	16	120	0	0	0	0	0	0	0	0	0	0	0	0	0	0	0	0	0	0
Q394K3	Q394K3	4Fe-4S ferredoxin (EC 1.97.1.9) (Ferredoxin)	Burkholderia lata (strain ATCC 17760 / DSM 23089 / LMG 22485 / NCIMB 9086 / R18194 / 383)	Iron;Iron-sulfur;Metal-binding;Oxidoreductase			iron-sulfur cluster binding [GO:0051536]; metal ion binding [GO:0046872]; selenate reductase activity [GO:0033797]															174	124	1806	1004	0	0	0	0	13	120	0	0	0	2	0	0	0	0	0	0	0	0	2	14	0	0	0	0
F6JSZ1	F6JSZ1	Photosystem II CP43 reaction center protein (Fragment)	Atrichum selwynii	Chlorophyll;Chloroplast;Chromophore;Membrane;Metal-binding;Photosynthesis;Photosystem II;Plastid;Thylakoid;Transmembrane;Transmembrane helix	photosynthetic electron transport in photosystem II [GO:0009772]; protein-chromophore linkage [GO:0018298]	chloroplast thylakoid membrane [GO:0009535]; integral component of membrane [GO:0016021]; photosystem II [GO:0009523]	chlorophyll binding [GO:0016168]; electron transporter, transferring electrons within the cyclic electron transport pathway of photosynthesis activity [GO:0045156]; metal ion binding [GO:0046872]						FUNCTION: One of the components of the core complex of photosystem II (PSII). It binds chlorophyll and helps catalyze the primary light-induced photochemical processes of PSII. PSII is a light-driven water:plastoquinone oxidoreductase, using light energy to abstract electrons from H(2)O, generating O(2) and a proton gradient subsequently used for ATP formation. {ECO:0000256|RuleBase:RU004533}.								Viridiplantae	0	0	0	0	2754	438	0	0	0	0	0	0	0	0	0	0	0	0	0	0	0	0	0	0	0	0	0	0
A9WU23	A9WU23	3-hydroxyisobutyrate dehydrogenase (EC 1.1.1.31)	Renibacterium salmoninarum (strain ATCC 33209 / DSM 20767 / JCM 11484 / NBRC 15589 / NCIMB 2235)	Branched-chain amino acid catabolism;Oxidoreductase;Reference proteome	branched-chain amino acid catabolic process [GO:0009083]		3-hydroxyisobutyrate dehydrogenase activity [GO:0008442]; NAD binding [GO:0051287]; NADP binding [GO:0050661]			PATHWAY: Amino-acid degradation. {ECO:0000256|ARBA:ARBA00005023}.				ACT_SITE 173; /evidence="ECO:0000256|PIRSR:PIRSR000103-1"								0	0	1564	1538	0	0	0	0	0	0	0	0	0	0	0	0	0	0	0	0	0	0	0	0	0	0	0	0
I4Z671	I4Z671	Phosphoenolpyruvate carboxylase	Leptothrix ochracea L12	Magnesium;Reference proteome	carbon fixation [GO:0015977]; tricarboxylic acid cycle [GO:0006099]		phosphoenolpyruvate carboxylase activity [GO:0008964]						FUNCTION: Forms oxaloacetate, a four-carbon dicarboxylic acid source for the tricarboxylic acid cycle. {ECO:0000256|ARBA:ARBA00003670}.	ACT_SITE 166; /evidence="ECO:0000256|PROSITE-ProRule:PRU10111"								118	0	537	0	2474	0	0	0	0	0	0	0	0	0	0	0	2	0	0	0	0	0	0	36	4	0	0	0
V6JHJ0	V6JHJ0	Uncharacterized protein	Streptomyces niveus NCIMB 11891	Reference proteome			oxidoreductase activity [GO:0016491]															0	0	968	2119	0	0	0	0	0	0	0	0	0	0	0	0	0	0	0	0	0	0	0	0	0	0	0	0
E5A9T1	E5A9T1	Similar to aldehyde reductase	Leptosphaeria maculans (strain JN3 / isolate v23.1.3 / race Av1-4-5-6-7-8) (Blackleg fungus) (Phoma lingam)	Oxidoreductase;Reference proteome			D-threo-aldose 1-dehydrogenase activity [GO:0047834]							ACT_SITE 51; /note="Proton donor"; /evidence="ECO:0000256|PIRSR:PIRSR000097-1"		BINDING 115; /note="Substrate"; /evidence="ECO:0000256|PIRSR:PIRSR000097-2"					Fungi	0	0	0	0	0	0	0	0	140	2924	0	0	0	0	0	0	0	0	0	0	0	0	0	0	0	0	0	0
T1XKV9	T1XKV9	Multicopper oxidase	Variovorax paradoxus B4	Metal-binding;Oxidoreductase;Signal		periplasmic space [GO:0042597]	copper ion binding [GO:0005507]; oxidoreductase activity [GO:0016491]															270	272	843	717	418	317	6	94	1	100	14	4	0	0	0	0	1	0	0	0	0	0	0	6	4	0	2	0
J2L493	J2L493	Putative multicopper oxidase	Variovorax sp. CF313	Metal-binding;Oxidoreductase;Signal		periplasmic space [GO:0042597]	copper ion binding [GO:0005507]; oxidoreductase activity [GO:0016491]															174	136	951	621	278	199	28	547	0	68	28	15	0	1	0	0	2	0	1	0	0	0	0	11	1	0	0	0
E6V4I4	E6V4I4	Ferredoxin-dependent glutamate synthase	Variovorax paradoxus (strain EPS)	Membrane;Transmembrane;Transmembrane helix	glutamate biosynthetic process [GO:0006537]	integral component of membrane [GO:0016021]	glutamate synthase activity [GO:0015930]															16	10	1533	1392	18	28	0	0	0	0	0	0	0	0	0	0	0	0	0	0	0	0	9	42	5	0	0	0
C9Y7K8	C9Y7K8	Ribonucleoside-diphosphate reductase (EC 1.17.4.1)	Curvibacter putative symbiont of Hydra magnipapillata	ATP-binding;Allosteric enzyme;DNA replication;Disulfide bond;Membrane;Nucleotide-binding;Oxidoreductase;Transmembrane;Transmembrane helix	deoxyribonucleotide biosynthetic process [GO:0009263]; DNA replication [GO:0006260]	integral component of membrane [GO:0016021]	ATP binding [GO:0005524]; ribonucleoside-diphosphate reductase activity, thioredoxin disulfide as acceptor [GO:0004748]			PATHWAY: Genetic information processing; DNA replication. {ECO:0000256|ARBA:ARBA00005160, ECO:0000256|RuleBase:RU003410}.	CATALYTIC ACTIVITY: Reaction=[thioredoxin]-disulfide + a 2'-deoxyribonucleoside 5'-diphosphate + H2O = [thioredoxin]-dithiol + a ribonucleoside 5'-diphosphate; Xref=Rhea:RHEA:23252, Rhea:RHEA-COMP:10698, Rhea:RHEA-COMP:10700, ChEBI:CHEBI:15377, ChEBI:CHEBI:29950, ChEBI:CHEBI:50058, ChEBI:CHEBI:57930, ChEBI:CHEBI:73316; EC=1.17.4.1; Evidence={ECO:0000256|ARBA:ARBA00000206, ECO:0000256|RuleBase:RU0…		FUNCTION: Provides the precursors necessary for DNA synthesis. Catalyzes the biosynthesis of deoxyribonucleotides from the corresponding ribonucleotides. {ECO:0000256|RuleBase:RU003410}.					COFACTOR: Name=Fe cation; Xref=ChEBI:CHEBI:24875; Evidence={ECO:0000256|ARBA:ARBA00001962};				36	62	96	196	240	418	0	0	16	1872	0	0	0	0	0	0	2	0	2	0	0	0	0	18	10	0	0	8
P77536	P77536	Uncharacterized electron transport protein YkgF	Escherichia coli (strain K12)	4Fe-4S;Electron transport;Iron;Iron-sulfur;Metal-binding;Reference proteome;Repeat;Transport	lactate oxidation [GO:0019516]		4 iron, 4 sulfur cluster binding [GO:0051539]; metal ion binding [GO:0046872]	METAL 312; /note="Iron-sulfur 1 (4Fe-4S)"; /evidence="ECO:0000250"; METAL 315; /note="Iron-sulfur 1 (4Fe-4S)"; /evidence="ECO:0000250"; METAL 318; /note="Iron-sulfur 1 (4Fe-4S)"; /evidence="ECO:0000250"; METAL 322; /note="Iron-sulfur 2 (4Fe-4S)"; /evidence="ECO:0000250"; METAL 362; /note="Iron-sulfur 2 (4Fe-4S)"; /evidence="ECO:0000250"; METAL 365; /note="Iron-sulfur 2 (4Fe-4S)"; /evidence="ECO:0…														0	0	1470	1444	0	0	0	0	0	0	0	0	0	0	0	2	0	0	0	0	0	0	2	4	0	0	0	0
A9WMI1	A9WMI1	Malonate-semialdehyde dehydrogenase (Acetylating) (EC 1.2.1.18) (EC 1.2.1.27)	Renibacterium salmoninarum (strain ATCC 33209 / DSM 20767 / JCM 11484 / NBRC 15589 / NCIMB 2235)	Oxidoreductase;Reference proteome			malonate-semialdehyde dehydrogenase (acetylating) activity [GO:0018478]; methylmalonate-semialdehyde dehydrogenase (acylating) activity [GO:0004491]							ACT_SITE 283; /evidence="ECO:0000256|PROSITE-ProRule:PRU10008"								0	0	1917	980	0	0	0	0	0	0	0	0	0	0	0	0	0	0	0	0	0	0	0	0	0	0	0	0
I3PCI1	I3PCI1	L-lactate dehydrogenase (Cytochrome)	Variovorax sp. HH01	FMN;Flavoprotein			FMN binding [GO:0010181]; oxidoreductase activity [GO:0016491]		NP_BIND 311..335; /note="FMN"; /evidence="ECO:0000256|PROSITE-ProRule:PRU00683"; NP_BIND 311..315; /note="FMN"; /evidence="ECO:0000256|PIRSR:PIRSR000138-2"					ACT_SITE 280; /note="Proton acceptor"; /evidence="ECO:0000256|PIRSR:PIRSR000138-1, ECO:0000256|PROSITE-ProRule:PRU00683"		BINDING 28; /note="Substrate"; /evidence="ECO:0000256|PIRSR:PIRSR000138-2, ECO:0000256|PROSITE-ProRule:PRU00683"; BINDING 110; /note="FMN"; /evidence="ECO:0000256|PIRSR:PIRSR000138-2, ECO:0000256|PROSITE-ProRule:PRU00683"; BINDING 132; /note="FMN"; /evidence="ECO:0000256|PIRSR:PIRSR000138-2, ECO:0000256|PROSITE-ProRule:PRU00683"; BINDING 134; /note="Substrate"; /evidence="ECO:0000256|PIRSR:PIRSR0…		COFACTOR: Name=FMN; Xref=ChEBI:CHEBI:58210; Evidence={ECO:0000256|ARBA:ARBA00001917, ECO:0000256|PIRSR:PIRSR000138-2, ECO:0000256|PROSITE-ProRule:PRU00683};				0	0	1190	1690	0	2	0	0	0	0	0	0	0	2	0	0	2	0	0	0	0	0	2	2	0	0	0	0
B7T3C8	B7T3C8	Photosystem II D2 protein (PSII D2 protein) (EC 1.10.3.9) (Photosystem Q(A) protein)	Geranium macrorrhizum	Acetylation;Chlorophyll;Chloroplast;Chromophore;Electron transport;Iron;Magnesium;Membrane;Metal-binding;Oxidoreductase;Phosphoprotein;Photosynthesis;Photosystem II;Plastid;Thylakoid;Transmembrane;Transmembrane helix;Transport	photosynthetic electron transport in photosystem II [GO:0009772]; protein-chromophore linkage [GO:0018298]	chloroplast thylakoid membrane [GO:0009535]; integral component of membrane [GO:0016021]; photosystem II [GO:0009523]	chlorophyll binding [GO:0016168]; electron transporter, transferring electrons within the cyclic electron transport pathway of photosynthesis activity [GO:0045156]; iron ion binding [GO:0005506]; oxygen evolving activity [GO:0010242]	METAL 118; /note="Magnesium (chlorophyll-a ChlzD2, axial ligand; peripheral); via tele nitrogen"; /evidence="ECO:0000256|HAMAP-Rule:MF_01383"; METAL 198; /note="Magnesium (chlorophyll-a PD2 axial ligand); via tele nitrogen"; /evidence="ECO:0000256|HAMAP-Rule:MF_01383"; METAL 215; /note="Iron; shared with heterodimeric partner; via tele nitrogen"; /evidence="ECO:0000256|HAMAP-Rule:MF_01383"; METAL…			CATALYTIC ACTIVITY: Reaction=2 a plastoquinone + 2 H2O + 4 hnu = 2 a plastoquinol + O2; Xref=Rhea:RHEA:36359, Rhea:RHEA-COMP:9561, Rhea:RHEA-COMP:9562, ChEBI:CHEBI:15377, ChEBI:CHEBI:15379, ChEBI:CHEBI:17757, ChEBI:CHEBI:30212, ChEBI:CHEBI:62192; EC=1.10.3.9; Evidence={ECO:0000256|ARBA:ARBA00001833, ECO:0000256|HAMAP-Rule:MF_01383};		FUNCTION: Photosystem II (PSII) is a light-driven water:plastoquinone oxidoreductase that uses light energy to abstract electrons from H(2)O, generating O(2) and a proton gradient subsequently used for ATP formation. It consists of a core antenna complex that captures photons, and an electron transfer chain that converts photonic excitation into a charge separation. The D1/D2 (PsbA/PsbA) reaction…			BINDING 130; /note="Pheophytin D2"; /evidence="ECO:0000256|HAMAP-Rule:MF_01383"; BINDING 143; /note="Pheophytin D2"; /evidence="ECO:0000256|HAMAP-Rule:MF_01383"; BINDING 215; /note="Plastoquinone Q(A)"; /evidence="ECO:0000256|HAMAP-Rule:MF_01383"; BINDING 262; /note="Plastoquinone Q(A); via amide nitrogen"; /evidence="ECO:0000256|HAMAP-Rule:MF_01383"		COFACTOR: Note=The D1/D2 heterodimer binds P680, chlorophylls that are the primary electron donor of PSII, and subsequent electron acceptors. It shares a non-heme iron and each subunit binds pheophytin, quinone, additional chlorophylls, carotenoids and lipids. There is also a Cl(-1) ion associated with D1 and D2, which is required for oxygen evolution. The PSII complex binds additional chlorophyl…			Viridiplantae	0	0	0	0	2073	786	0	0	0	0	0	0	0	0	0	0	0	0	0	0	0	0	0	0	0	0	0	0
E6UZU2	E6UZU2	Glutamyl-tRNA reductase (GluTR) (EC 1.2.1.70)	Variovorax paradoxus (strain EPS)	NADP;Oxidoreductase;Porphyrin biosynthesis	protoporphyrinogen IX biosynthetic process [GO:0006782]		glutamyl-tRNA reductase activity [GO:0008883]; NADP binding [GO:0050661]		NP_BIND 192..197; /note="NADP"; /evidence="ECO:0000256|HAMAP-Rule:MF_00087, ECO:0000256|PIRSR:PIRSR000445-3"	PATHWAY: Porphyrin-containing compound metabolism. {ECO:0000256|ARBA:ARBA00023444}.; PATHWAY: Porphyrin-containing compound metabolism; protoporphyrin-IX biosynthesis; 5-aminolevulinate from L-glutamyl-tRNA(Glu): step 1/2. {ECO:0000256|ARBA:ARBA00005059, ECO:0000256|HAMAP-Rule:MF_00087, ECO:0000256|RuleBase:RU000584}.	CATALYTIC ACTIVITY: Reaction=(S)-4-amino-5-oxopentanoate + NADP(+) + tRNA(Glu) = H(+) + L-glutamyl-tRNA(Glu) + NADPH; Xref=Rhea:RHEA:12344, Rhea:RHEA-COMP:9663, Rhea:RHEA-COMP:9680, ChEBI:CHEBI:15378, ChEBI:CHEBI:57501, ChEBI:CHEBI:57783, ChEBI:CHEBI:58349, ChEBI:CHEBI:78442, ChEBI:CHEBI:78520; EC=1.2.1.70; Evidence={ECO:0000256|ARBA:ARBA00001415, ECO:0000256|HAMAP-Rule:MF_00087, ECO:0000256|Rule…		FUNCTION: Catalyzes the NADPH-dependent reduction of glutamyl-tRNA(Glu) to glutamate 1-semialdehyde (GSA). {ECO:0000256|HAMAP-Rule:MF_00087}.	ACT_SITE 55; /note="Nucleophile"; /evidence="ECO:0000256|HAMAP-Rule:MF_00087, ECO:0000256|PIRSR:PIRSR000445-1"		BINDING 112; /note="Substrate"; /evidence="ECO:0000256|HAMAP-Rule:MF_00087, ECO:0000256|PIRSR:PIRSR000445-2"; BINDING 123; /note="Substrate"; /evidence="ECO:0000256|HAMAP-Rule:MF_00087, ECO:0000256|PIRSR:PIRSR000445-2"						0	0	1618	1234	2	0	0	12	0	0	0	0	0	0	0	0	0	0	0	0	0	0	0	14	0	0	0	0
T1XDH9	T1XDH9	Cytochrome d ubiquinol oxidase, subunit 1 (EC 1.10.3.-)	Variovorax paradoxus B4	Cell membrane;Electron transport;Heme;Iron;Membrane;Metal-binding;Oxidoreductase;Transmembrane;Transmembrane helix;Transport	aerobic electron transport chain [GO:0019646]	cytochrome complex [GO:0070069]; integral component of membrane [GO:0016021]; plasma membrane [GO:0005886]	electron transfer activity [GO:0009055]; metal ion binding [GO:0046872]															112	88	0	0	1066	448	0	0	22	1102	0	0	0	0	0	0	4	0	0	0	0	0	0	8	0	0	2	0
G8T9T6	G8T9T6	Oxoglutarate dehydrogenase (succinyl-transferring) (EC 1.2.4.2)	Niastella koreensis (strain DSM 17620 / KACC 11465 / NBRC 106392 / GR20-10)	Oxidoreductase;Reference proteome;Thiamine pyrophosphate	tricarboxylic acid cycle [GO:0006099]		oxoglutarate dehydrogenase (succinyl-transferring) activity [GO:0004591]; thiamine pyrophosphate binding [GO:0030976]											COFACTOR: Name=thiamine diphosphate; Xref=ChEBI:CHEBI:58937; Evidence={ECO:0000256|ARBA:ARBA00001964};				0	0	1620	1203	0	0	0	0	0	0	0	0	0	0	0	0	0	0	0	0	0	0	0	0	6	0	0	0
Q99JC0	Q99JC0	rRNA promoter binding protein	Rattus norvegicus (Rat)		cell population proliferation [GO:0008283]; rRNA transcription [GO:0009303]		DNA-binding transcription factor activity [GO:0003700]; double-stranded DNA binding [GO:0003690]; transcription factor binding [GO:0008134]														Metazoa	763	809	592	279	658	367	0	5	2	4	10	1	0	1	0	0	139	0	285	0	309	0	98	189	0	1	2	3
Q8RLC0	Q8RLC0	Xanthine dehydrogenase large subunit (EC 1.1.1.204)	Delftia acidovorans (Pseudomonas acidovorans) (Comamonas acidovorans)	Oxidoreductase			molybdenum ion binding [GO:0030151]; oxidoreductase activity [GO:0016491]															0	0	0	0	0	0	0	0	24	2772	0	0	0	0	0	0	2	0	0	0	0	0	0	15	0	0	0	0
Q693D0	Q693D0	Laccase (EC 1.10.3.2) (Fragment)	Pinus taeda (Loblolly pine)	Apoplast;Lignin degradation;Oxidoreductase;Repeat;Secreted	lignin catabolic process [GO:0046274]	apoplast [GO:0048046]	copper ion binding [GO:0005507]; hydroquinone:oxygen oxidoreductase activity [GO:0052716]				CATALYTIC ACTIVITY: Reaction=4 hydroquinone + O2 = 4 benzosemiquinone + 2 H2O; Xref=Rhea:RHEA:11276, ChEBI:CHEBI:15377, ChEBI:CHEBI:15379, ChEBI:CHEBI:17594, ChEBI:CHEBI:17977; EC=1.10.3.2; Evidence={ECO:0000256|ARBA:ARBA00000349};										Viridiplantae	0	0	0	0	0	0	0	0	38	2738	0	0	0	0	0	0	0	0	0	0	0	0	0	0	0	0	0	0
I6BJU4	I6BJU4	Deleted.																				0	0	0	0	606	2154	0	0	0	0	0	0	0	0	0	0	0	0	0	0	0	0	6	12	0	0	0	0
A1W5E0	A1W5E0	Iron permease FTR1	Acidovorax sp. (strain JS42)	Heme;Iron;Membrane;Metal-binding;Reference proteome;Signal;Transmembrane;Transmembrane helix		high-affinity iron permease complex [GO:0033573]	electron transfer activity [GO:0009055]; heme binding [GO:0020037]; iron ion transmembrane transporter activity [GO:0005381]; metal ion binding [GO:0046872]															668	605	869	601	16	15	0	0	0	0	0	0	0	0	0	0	2	1	1	0	0	0	4	34	12	0	1	0
F7T517	F7T517	Aspartate-semialdehyde dehydrogenase (ASA dehydrogenase) (ASADH) (EC 1.2.1.11) (Aspartate-beta-semialdehyde dehydrogenase)	Achromobacter insuavis AXX-A	Amino-acid biosynthesis;Diaminopimelate biosynthesis;Lysine biosynthesis;Methionine biosynthesis;NADP;Oxidoreductase;Threonine biosynthesis	'de novo' L-methionine biosynthetic process [GO:0071266]; diaminopimelate biosynthetic process [GO:0019877]; isoleucine biosynthetic process [GO:0009097]; lysine biosynthetic process via diaminopimelate [GO:0009089]; threonine biosynthetic process [GO:0009088]		aspartate-semialdehyde dehydrogenase activity [GO:0004073]; NAD binding [GO:0051287]; NADP binding [GO:0050661]; protein dimerization activity [GO:0046983]		NP_BIND 11..14; /note="NADP"; /evidence="ECO:0000256|HAMAP-Rule:MF_02121"; NP_BIND 166..167; /note="NADP"; /evidence="ECO:0000256|HAMAP-Rule:MF_02121"	PATHWAY: Amino-acid biosynthesis; L-lysine biosynthesis via DAP pathway; (S)-tetrahydrodipicolinate from L-aspartate: step 2/4. {ECO:0000256|ARBA:ARBA00005076, ECO:0000256|HAMAP-Rule:MF_02121}.; PATHWAY: Amino-acid biosynthesis; L-methionine biosynthesis via de novo pathway; L-homoserine from L-aspartate: step 2/3. {ECO:0000256|ARBA:ARBA00005021, ECO:0000256|HAMAP-Rule:MF_02121}.; PATHWAY: Amino-…	CATALYTIC ACTIVITY: Reaction=L-aspartate 4-semialdehyde + NADP(+) + phosphate = 4-phospho-L-aspartate + H(+) + NADPH; Xref=Rhea:RHEA:24284, ChEBI:CHEBI:15378, ChEBI:CHEBI:43474, ChEBI:CHEBI:57535, ChEBI:CHEBI:57783, ChEBI:CHEBI:58349, ChEBI:CHEBI:537519; EC=1.2.1.11; Evidence={ECO:0000256|ARBA:ARBA00001636, ECO:0000256|HAMAP-Rule:MF_02121};		FUNCTION: Catalyzes the NADPH-dependent formation of L-aspartate-semialdehyde (L-ASA) by the reductive dephosphorylation of L-aspartyl-4-phosphate. {ECO:0000256|ARBA:ARBA00002492, ECO:0000256|HAMAP-Rule:MF_02121}.	ACT_SITE 136; /note="Acyl-thioester intermediate"; /evidence="ECO:0000256|HAMAP-Rule:MF_02121"; ACT_SITE 280; /note="Proton acceptor"; /evidence="ECO:0000256|HAMAP-Rule:MF_02121"		BINDING 74; /note="NADP"; /evidence="ECO:0000256|HAMAP-Rule:MF_02121"; BINDING 103; /note="Phosphate"; /evidence="ECO:0000256|HAMAP-Rule:MF_02121"; BINDING 163; /note="Substrate"; /evidence="ECO:0000256|HAMAP-Rule:MF_02121"; BINDING 242; /note="Substrate"; /evidence="ECO:0000256|HAMAP-Rule:MF_02121"; BINDING 245; /note="Phosphate"; /evidence="ECO:0000256|HAMAP-Rule:MF_02121"; BINDING 273; /note="…						0	0	1851	900	0	0	0	0	0	0	0	0	0	0	0	0	0	0	3	0	0	0	0	39	0	0	0	0
B9BFA8	B9BFA8	S-(hydroxymethyl)glutathione dehydrogenase (EC 1.1.1.284)	Burkholderia multivorans CGD1	Metal-binding;NAD;Oxidoreductase;Zinc	ethanol oxidation [GO:0006069]		S-(hydroxymethyl)glutathione dehydrogenase NAD activity [GO:0106322]; S-(hydroxymethyl)glutathione dehydrogenase NADP activity [GO:0106321]; zinc ion binding [GO:0008270]				CATALYTIC ACTIVITY: Reaction=NAD(+) + S-(hydroxymethyl)glutathione = H(+) + NADH + S-formylglutathione; Xref=Rhea:RHEA:19985, ChEBI:CHEBI:15378, ChEBI:CHEBI:57540, ChEBI:CHEBI:57688, ChEBI:CHEBI:57945, ChEBI:CHEBI:58758; EC=1.1.1.284; Evidence={ECO:0000256|ARBA:ARBA00001030, ECO:0000256|RuleBase:RU362016}; CATALYTIC ACTIVITY: Reaction=NADP(+) + S-(hydroxymethyl)glutathione = H(+) + NADPH + S-form…							COFACTOR: Name=Zn(2+); Xref=ChEBI:CHEBI:29105; Evidence={ECO:0000256|ARBA:ARBA00001947, ECO:0000256|RuleBase:RU362016};				30	26	26	32	0	0	0	0	156	2460	0	0	0	2	0	0	3	0	0	0	0	0	0	16	0	0	0	0
T1X5S5	T1X5S5	Putative acyl-CoA dehydrogenase	Variovorax paradoxus B4	FAD;Flavoprotein;Oxidoreductase			acyl-CoA dehydrogenase activity [GO:0003995]; flavin adenine dinucleotide binding [GO:0050660]											COFACTOR: Name=FAD; Xref=ChEBI:CHEBI:57692; Evidence={ECO:0000256|ARBA:ARBA00001974, ECO:0000256|RuleBase:RU362125};				0	0	1845	870	0	0	0	0	0	0	0	0	0	0	0	0	0	0	0	0	0	0	0	0	0	0	0	0
D9ZHS3	D9ZHS3	Drought inducible putative ascorbate peroxidase protein (Fragment)	Eleusine coracana (Indian finger millet) (Ragi)	Oxidoreductase;Peroxidase			peroxidase activity [GO:0004601]														Viridiplantae	260	295	0	1	550	368	0	0	43	1197	0	0	0	1	0	0	3	0	2	0	8	0	3	7	0	0	0	0
A9V147	A9V147	Predicted protein	Monosiga brevicollis (Choanoflagellate)	Lyase;Membrane;Reference proteome;Transmembrane;Transmembrane helix	branched-chain amino acid biosynthetic process [GO:0009082]	integral component of membrane [GO:0016021]	dihydroxy-acid dehydratase activity [GO:0004160]; oxidoreductase activity [GO:0016491]															265	19	135	8	0	0	63	2191	3	302	388	13	0	24	0	0	6	3	11	2	9	1	6	0	2	1	20	0
F5XX12	F5XX12	Methylenetetrahydrofolate reductase (EC 1.5.1.20)	Ramlibacter tataouinensis (strain ATCC BAA-407 / DSM 14655 / LMG 21543 / TTB310)	FAD;Flavoprotein;NAD;Oxidoreductase;Reference proteome	methionine biosynthetic process [GO:0009086]; tetrahydrofolate interconversion [GO:0035999]	cytosol [GO:0005829]	methylenetetrahydrofolate reductase NADH activity [GO:0106312]; methylenetetrahydrofolate reductase NADPH activity [GO:0106313]			PATHWAY: One-carbon metabolism; tetrahydrofolate interconversion. {ECO:0000256|ARBA:ARBA00004777, ECO:0000256|RuleBase:RU003862}.	CATALYTIC ACTIVITY: Reaction=(6S)-5-methyl-5,6,7,8-tetrahydrofolate + NAD(+) = (6R)-5,10-methylene-5,6,7,8-tetrahydrofolate + H(+) + NADH; Xref=Rhea:RHEA:19821, ChEBI:CHEBI:15378, ChEBI:CHEBI:15636, ChEBI:CHEBI:18608, ChEBI:CHEBI:57540, ChEBI:CHEBI:57945; EC=1.5.1.20; Evidence={ECO:0000256|ARBA:ARBA00001287, ECO:0000256|RuleBase:RU003862}; CATALYTIC ACTIVITY: Reaction=(6S)-5-methyl-5,6,7,8-tetrah…							COFACTOR: Name=FAD; Xref=ChEBI:CHEBI:57692; Evidence={ECO:0000256|ARBA:ARBA00001974, ECO:0000256|RuleBase:RU003862};				0	0	0	0	2630	18	0	0	0	0	0	0	0	0	0	0	0	0	0	0	0	0	0	0	0	0	0	0
E6UYQ7	E6UYQ7	Uncharacterized protein	Variovorax paradoxus (strain EPS)				oxidoreductase activity [GO:0016491]															26	29	25	50	1143	1374	0	0	0	0	0	0	0	0	0	0	1	0	0	0	0	0	0	1	0	0	1	0
I6F5U7	I6F5U7	Deleted.																				0	0	0	0	877	1723	0	0	0	0	0	0	0	0	0	0	0	0	0	0	0	0	0	0	0	0	0	0
U7J7Q8	U7J7Q8	Deleted.																				0	0	1082	1498	0	0	0	0	0	0	0	0	0	0	0	0	0	0	0	0	0	0	0	0	0	0	0	0
H5WVP7	H5WVP7	NAD(P) transhydrogenase subunit beta (EC 7.1.1.1) (Nicotinamide nucleotide transhydrogenase subunit beta)	Burkholderiales bacterium JOSHI_001	Cell inner membrane;Cell membrane;Membrane;NAD;NADP;Reference proteome;Translocase;Transmembrane;Transmembrane helix		integral component of membrane [GO:0016021]; plasma membrane [GO:0005886]	NAD(P)+ transhydrogenase (AB-specific) activity [GO:0008750]; NADP binding [GO:0050661]				CATALYTIC ACTIVITY: Reaction=H(+)(in) + NAD(+) + NADPH = H(+)(out) + NADH + NADP(+); Xref=Rhea:RHEA:47992, ChEBI:CHEBI:15378, ChEBI:CHEBI:57540, ChEBI:CHEBI:57783, ChEBI:CHEBI:57945, ChEBI:CHEBI:58349; EC=7.1.1.1; Evidence={ECO:0000256|ARBA:ARBA00000006, ECO:0000256|PIRNR:PIRNR000204};		FUNCTION: The transhydrogenation between NADH and NADP is coupled to respiration and ATP hydrolysis and functions as a proton pump across the membrane. {ECO:0000256|ARBA:ARBA00003943, ECO:0000256|PIRNR:PIRNR000204}.									0	0	0	0	1542	808	0	0	12	208	0	0	0	2	0	0	0	0	0	0	0	0	0	0	0	0	0	0
W1NAY2	W1NAY2	Glycine dehydrogenase (decarboxylating) (EC 1.4.4.2) (Glycine cleavage system P-protein) (Glycine decarboxylase) (Glycine dehydrogenase (aminomethyl-transferring))	Halomonas huangheensis	Oxidoreductase;Pyridoxal phosphate;Reference proteome	glycine decarboxylation via glycine cleavage system [GO:0019464]		glycine dehydrogenase (decarboxylating) activity [GO:0004375]				CATALYTIC ACTIVITY: Reaction=glycine + H(+) + N(6)-lipoyl-L-lysyl-[glycine-cleavage complex H protein] = (R)-N(6)-(S(8)-aminomethyldihydrolipoyl)-L-lysyl-[glycine-cleavage complex H protein] + CO2; Xref=Rhea:RHEA:24304, Rhea:RHEA-COMP:10494, Rhea:RHEA-COMP:10495, ChEBI:CHEBI:15378, ChEBI:CHEBI:16526, ChEBI:CHEBI:57305, ChEBI:CHEBI:83099, ChEBI:CHEBI:83143; EC=1.4.4.2; Evidence={ECO:0000256|ARBA:A…		FUNCTION: The glycine cleavage system catalyzes the degradation of glycine. The P protein binds the alpha-amino group of glycine through its pyridoxal phosphate cofactor; CO(2) is released and the remaining methylamine moiety is then transferred to the lipoamide cofactor of the H protein. {ECO:0000256|HAMAP-Rule:MF_00711}.					COFACTOR: Name=pyridoxal 5'-phosphate; Xref=ChEBI:CHEBI:597326; Evidence={ECO:0000256|ARBA:ARBA00001933, ECO:0000256|HAMAP-Rule:MF_00711, ECO:0000256|PIRSR:PIRSR603437-50};				0	0	1280	1284	0	0	0	0	0	0	0	0	0	0	0	0	0	0	0	0	0	0	0	0	0	0	0	0
E6V3B9	E6V3B9	Ricin B lectin	Variovorax paradoxus (strain EPS)	Heme;Iron;Lectin;Metal-binding;Signal			carbohydrate binding [GO:0030246]; electron transfer activity [GO:0009055]; heme binding [GO:0020037]; metal ion binding [GO:0046872]															19	26	1381	841	2	0	0	0	17	266	0	0	0	1	0	0	0	0	0	0	0	0	0	9	0	0	1	0
T1XKQ0	T1XKQ0	Putative 2-oxoacid:acceptor oxidoreductase, gamma subunit	Variovorax paradoxus B4	Iron;Iron-sulfur;Metal-binding			iron-sulfur cluster binding [GO:0051536]; metal ion binding [GO:0046872]; oxidoreductase activity [GO:0016491]															2	0	0	0	0	0	0	0	112	2428	0	0	0	2	0	0	0	0	0	0	0	0	0	0	6	0	0	0
E6V7S1	E6V7S1	S-(hydroxymethyl)glutathione dehydrogenase (EC 1.1.1.284)	Variovorax paradoxus (strain EPS)	Metal-binding;NAD;Oxidoreductase;Zinc	ethanol oxidation [GO:0006069]		S-(hydroxymethyl)glutathione dehydrogenase NAD activity [GO:0106322]; S-(hydroxymethyl)glutathione dehydrogenase NADP activity [GO:0106321]; zinc ion binding [GO:0008270]				CATALYTIC ACTIVITY: Reaction=NAD(+) + S-(hydroxymethyl)glutathione = H(+) + NADH + S-formylglutathione; Xref=Rhea:RHEA:19985, ChEBI:CHEBI:15378, ChEBI:CHEBI:57540, ChEBI:CHEBI:57688, ChEBI:CHEBI:57945, ChEBI:CHEBI:58758; EC=1.1.1.284; Evidence={ECO:0000256|ARBA:ARBA00001030, ECO:0000256|RuleBase:RU362016}; CATALYTIC ACTIVITY: Reaction=NADP(+) + S-(hydroxymethyl)glutathione = H(+) + NADPH + S-form…							COFACTOR: Name=Zn(2+); Xref=ChEBI:CHEBI:29105; Evidence={ECO:0000256|ARBA:ARBA00001947, ECO:0000256|RuleBase:RU362016};				0	0	1354	1179	0	0	0	0	0	0	0	0	0	0	0	0	0	0	0	0	0	0	0	9	0	0	0	0
K0HTK9	K0HTK9	Phosphoglycerate dehydrogenase	Acidovorax sp. KKS102	Oxidoreductase			NAD binding [GO:0051287]; oxidoreductase activity, acting on the CH-OH group of donors, NAD or NADP as acceptor [GO:0016616]															0	0	0	0	2095	448	0	0	0	0	0	0	0	0	0	0	2	0	0	0	0	0	5	40	0	0	0	0
E1PKG5	E1PKG5	Putative alcohol dehydrogenase (EC 1.2.1.46)	Pantoea vagans (strain C9-1) (Pantoea agglomerans (strain C9-1))	Oxidoreductase;Plasmid			formaldehyde dehydrogenase activity [GO:0018467]															0	0	0	0	726	1776	0	0	0	0	0	0	0	0	0	0	0	0	0	0	0	0	0	0	0	0	0	0
P58409	P58409	Hydroxycarboxylate dehydrogenase B (EC 1.1.1.-) (2-oxoglutarate reductase) (Hydroxyphenylpyruvate reductase) (EC 1.1.1.237) (Phenylpyruvate reductase)	Escherichia coli O157:H7	NAD;NADP;Oxidoreductase;Reference proteome			hydroxyphenylpyruvate reductase activity [GO:0047995]; R(+)-3,4-dihydroxyphenyllactate:NADP+ oxidoreductase activity [GO:0102742]		NP_BIND 122..124; /note="NAD"; /evidence="ECO:0000250|UniProtKB:P30178"; NP_BIND 178..182; /note="NAD"; /evidence="ECO:0000250|UniProtKB:P30178"; NP_BIND 313..316; /note="NAD"; /evidence="ECO:0000250|UniProtKB:P30178"		CATALYTIC ACTIVITY: Reaction=2-hydroxyglutarate + NADP(+) = 2-oxoglutarate + H(+) + NADPH; Xref=Rhea:RHEA:52308, ChEBI:CHEBI:11596, ChEBI:CHEBI:15378, ChEBI:CHEBI:16810, ChEBI:CHEBI:57783, ChEBI:CHEBI:58349; Evidence={ECO:0000250|UniProtKB:P30178}; CATALYTIC ACTIVITY: Reaction=2-hydroxyglutarate + NAD(+) = 2-oxoglutarate + H(+) + NADH; Xref=Rhea:RHEA:13449, ChEBI:CHEBI:11596, ChEBI:CHEBI:15378, C…		FUNCTION: Catalyzes the NAD(P)H-dependent reduction of 2-oxoglutarate, phenylpyruvate and (4-hydroxyphenyl)pyruvate, leading to the respective 2-hydroxycarboxylate in vitro. Shows a preference for NADPH over NADH as a redox partner. Do not catalyze the reverse reactions. {ECO:0000250|UniProtKB:P30178}.			BINDING 48; /note="NAD"; /evidence="ECO:0000250|UniProtKB:P30178"; BINDING 234; /note="NAD"; /evidence="ECO:0000250|UniProtKB:P30178"; BINDING 270; /note="NAD"; /evidence="ECO:0000250|UniProtKB:P30178"						23	40	1053	1356	0	0	0	0	0	0	0	0	0	0	0	0	0	0	0	0	0	0	0	10	0	0	0	0
U3LPJ5	U3LPJ5	Dihydrolipoamide dehydrogenase	uncultured bacterium	Plasmid	cell redox homeostasis [GO:0045454]		flavin adenine dinucleotide binding [GO:0050660]; oxidoreductase activity [GO:0016491]											COFACTOR: Name=FAD; Xref=ChEBI:CHEBI:57692; Evidence={ECO:0000256|ARBA:ARBA00001974};				0	0	0	0	448	2024	0	0	0	0	0	0	0	0	0	0	0	0	0	0	0	4	4	0	8	0	0	0
N6TY03	N6TY03	Uncharacterized protein (Fragment)	Dendroctonus ponderosae (Mountain pine beetle)	ATP-binding;Actin-binding;Coiled coil;Motor protein;Muscle protein;Myosin;Nucleotide-binding;Thick filament		myofibril [GO:0030016]; myosin complex [GO:0016459]; myosin filament [GO:0032982]	actin filament binding [GO:0051015]; ATP binding [GO:0005524]; motor activity [GO:0003774]		NP_BIND 227..234; /note="ATP"; /evidence="ECO:0000256|PROSITE-ProRule:PRU00782"												Metazoa	0	0	0	0	798	1656	0	0	0	0	0	0	0	0	0	0	0	0	0	0	0	0	0	0	0	0	0	0
D5BP93	D5BP93	Membrane protein (EC 1.4.3.19)	Puniceispirillum marinum (strain IMCC1322)	Membrane;Oxidoreductase;Reference proteome;Transmembrane;Transmembrane helix		integral component of membrane [GO:0016021]	glycine oxidase activity [GO:0043799]															0	0	0	0	2076	722	0	0	0	0	0	0	0	0	0	0	24	0	0	0	9	0	28	476	0	0	0	2
E6UZ50	E6UZ50	Histidinol dehydrogenase (HDH) (EC 1.1.1.23)	Variovorax paradoxus (strain EPS)	Amino-acid biosynthesis;Histidine biosynthesis;Metal-binding;NAD;Oxidoreductase;Zinc	histidine biosynthetic process [GO:0000105]		histidinol dehydrogenase activity [GO:0004399]; NAD binding [GO:0051287]; zinc ion binding [GO:0008270]	METAL 284; /note="Zinc"; /evidence="ECO:0000256|HAMAP-Rule:MF_01024, ECO:0000256|PIRSR:PIRSR000099-4"; METAL 287; /note="Zinc"; /evidence="ECO:0000256|HAMAP-Rule:MF_01024, ECO:0000256|PIRSR:PIRSR000099-4"; METAL 386; /note="Zinc"; /evidence="ECO:0000256|HAMAP-Rule:MF_01024, ECO:0000256|PIRSR:PIRSR000099-4"; METAL 445; /note="Zinc"; /evidence="ECO:0000256|HAMAP-Rule:MF_01024, ECO:0000256|PIRSR:PIR…		PATHWAY: Amino-acid biosynthesis; L-histidine biosynthesis; L-histidine from 5-phospho-alpha-D-ribose 1-diphosphate: step 9/9. {ECO:0000256|HAMAP-Rule:MF_01024}.	CATALYTIC ACTIVITY: Reaction=H2O + L-histidinol + 2 NAD(+) = 3 H(+) + L-histidine + 2 NADH; Xref=Rhea:RHEA:20641, ChEBI:CHEBI:15377, ChEBI:CHEBI:15378, ChEBI:CHEBI:57540, ChEBI:CHEBI:57595, ChEBI:CHEBI:57699, ChEBI:CHEBI:57945; EC=1.1.1.23; Evidence={ECO:0000256|HAMAP-Rule:MF_01024};		FUNCTION: Catalyzes the sequential NAD-dependent oxidations of L-histidinol to L-histidinaldehyde and then to L-histidine. {ECO:0000256|HAMAP-Rule:MF_01024}.	ACT_SITE 352; /note="Proton acceptor"; /evidence="ECO:0000256|HAMAP-Rule:MF_01024, ECO:0000256|PIRSR:PIRSR000099-1"; ACT_SITE 353; /note="Proton acceptor"; /evidence="ECO:0000256|HAMAP-Rule:MF_01024, ECO:0000256|PIRSR:PIRSR000099-1"		BINDING 139; /note="NAD"; /evidence="ECO:0000256|HAMAP-Rule:MF_01024, ECO:0000256|PIRSR:PIRSR000099-2"; BINDING 216; /note="NAD"; /evidence="ECO:0000256|HAMAP-Rule:MF_01024, ECO:0000256|PIRSR:PIRSR000099-2"; BINDING 239; /note="NAD"; /evidence="ECO:0000256|HAMAP-Rule:MF_01024, ECO:0000256|PIRSR:PIRSR000099-2"; BINDING 262; /note="Substrate"; /evidence="ECO:0000256|HAMAP-Rule:MF_01024, ECO:0000256…		COFACTOR: Name=Zn(2+); Xref=ChEBI:CHEBI:29105; Evidence={ECO:0000256|ARBA:ARBA00001947}; ; COFACTOR: Name=Zn(2+); Xref=ChEBI:CHEBI:29105; Evidence={ECO:0000256|HAMAP-Rule:MF_01024, ECO:0000256|PIRSR:PIRSR000099-4}; Note=Binds 1 zinc ion per subunit. {ECO:0000256|HAMAP-Rule:MF_01024, ECO:0000256|PIRSR:PIRSR000099-4};				0	0	1108	524	454	328	0	0	0	0	0	0	0	0	0	0	0	0	0	0	0	0	0	6	0	0	0	0
W4HHF6	W4HHF6	Monooxygenase	Roseivivax marinus	Monooxygenase;Oxidoreductase;Reference proteome			monooxygenase activity [GO:0004497]															0	0	10	2	0	0	0	0	98	2294	0	0	0	2	0	0	0	0	0	0	0	0	0	0	0	0	0	0
E6V1L6	E6V1L6	Isocitrate dehydrogenase [NADP] (EC 1.1.1.42) (Oxalosuccinate decarboxylase)	Variovorax paradoxus (strain EPS)	Glyoxylate bypass;Magnesium;Metal-binding;NADP;Oxidoreductase;Tricarboxylic acid cycle	glyoxylate cycle [GO:0006097]; tricarboxylic acid cycle [GO:0006099]		isocitrate dehydrogenase (NADP+) activity [GO:0004450]; metal ion binding [GO:0046872]	METAL 352; /note="Magnesium or manganese"; /evidence="ECO:0000256|PIRSR:PIRSR009407-3"; METAL 551; /note="Magnesium or manganese"; /evidence="ECO:0000256|PIRSR:PIRSR009407-3"; METAL 555; /note="Magnesium or manganese"; /evidence="ECO:0000256|PIRSR:PIRSR009407-3"			CATALYTIC ACTIVITY: Reaction=D-threo-isocitrate + NADP(+) = 2-oxoglutarate + CO2 + NADPH; Xref=Rhea:RHEA:19629, ChEBI:CHEBI:15562, ChEBI:CHEBI:16526, ChEBI:CHEBI:16810, ChEBI:CHEBI:57783, ChEBI:CHEBI:58349; EC=1.1.1.42; Evidence={ECO:0000256|PIRNR:PIRNR009407};					BINDING 147; /note="Substrate"; /evidence="ECO:0000256|PIRSR:PIRSR009407-2"; BINDING 550; /note="Substrate"; /evidence="ECO:0000256|PIRSR:PIRSR009407-2"		COFACTOR: Name=Mg(2+); Xref=ChEBI:CHEBI:18420; Evidence={ECO:0000256|PIRSR:PIRSR009407-3}; Name=Mn(2+); Xref=ChEBI:CHEBI:29035; Evidence={ECO:0000256|PIRSR:PIRSR009407-3}; Note=Binds 1 Mg(2+) or Mn(2+) ion per subunit. {ECO:0000256|PIRSR:PIRSR009407-3};				4	0	994	1412	0	2	0	0	0	0	0	0	0	0	0	0	4	0	0	0	0	0	0	8	2	0	0	0
A8AIW9	A8AIW9	DNA protection during starvation protein (EC 1.16.-.-)	Citrobacter koseri (strain ATCC BAA-895 / CDC 4225-83 / SGSC4696)	Cytoplasm;DNA condensation;DNA-binding;Iron;Iron storage;Metal-binding;Oxidoreductase;Reference proteome	cellular iron ion homeostasis [GO:0006879]; chromosome condensation [GO:0030261]	cytoplasm [GO:0005737]	DNA binding [GO:0003677]; ferric iron binding [GO:0008199]; oxidoreductase activity, acting on metal ions [GO:0016722]	METAL 51; /note="Iron"; /evidence="ECO:0000255|HAMAP-Rule:MF_01441"; METAL 78; /note="Iron"; /evidence="ECO:0000255|HAMAP-Rule:MF_01441"; METAL 82; /note="Iron"; /evidence="ECO:0000255|HAMAP-Rule:MF_01441"			CATALYTIC ACTIVITY: Reaction=2 Fe(2+) + 2 H(+) + H2O2 = 2 Fe(3+) + 2 H2O; Xref=Rhea:RHEA:48712, ChEBI:CHEBI:15377, ChEBI:CHEBI:15378, ChEBI:CHEBI:16240, ChEBI:CHEBI:29033, ChEBI:CHEBI:29034; Evidence={ECO:0000255|HAMAP-Rule:MF_01441};		FUNCTION: During stationary phase, binds the chromosome non-specifically, forming a highly ordered and stable dps-DNA co-crystal within which chromosomal DNA is condensed and protected from diverse damages. It protects DNA from oxidative damage by sequestering intracellular Fe(2+) ion and storing it in the form of Fe(3+) oxyhydroxide mineral, which can be released after reduction. One hydrogen pe…									0	2	102	892	670	696	0	0	0	2	0	0	0	0	0	0	0	0	0	0	0	0	0	0	0	0	0	0
E3NS56	E3NS56	Catalase (EC 1.11.1.6)	Caenorhabditis remanei (Caenorhabditis vulgaris)	Heme;Hydrogen peroxide;Iron;Metal-binding;Oxidoreductase;Peroxidase;Reference proteome	hydrogen peroxide catabolic process [GO:0042744]; response to oxidative stress [GO:0006979]		catalase activity [GO:0004096]; heme binding [GO:0020037]; metal ion binding [GO:0046872]	METAL 344; /note="Iron (heme axial ligand)"; /evidence="ECO:0000256|PIRSR:PIRSR038928-2"			CATALYTIC ACTIVITY: Reaction=2 H2O2 = 2 H2O + O2; Xref=Rhea:RHEA:20309, ChEBI:CHEBI:15377, ChEBI:CHEBI:15379, ChEBI:CHEBI:16240; EC=1.11.1.6; Evidence={ECO:0000256|ARBA:ARBA00000720, ECO:0000256|RuleBase:RU000498};		FUNCTION: Occurs in almost all aerobically respiring organisms and serves to protect cells from the toxic effects of hydrogen peroxide. {ECO:0000256|RuleBase:RU004142}.	ACT_SITE 61; /evidence="ECO:0000256|PIRSR:PIRSR038928-1"; ACT_SITE 134; /evidence="ECO:0000256|PIRSR:PIRSR038928-1"				COFACTOR: Name=heme; Xref=ChEBI:CHEBI:30413; Evidence={ECO:0000256|PIRSR:PIRSR038928-2};			Metazoa	15	30	0	0	1014	1363	0	0	0	0	3	0	0	0	0	0	0	0	0	0	0	0	9	78	0	0	0	0
Q89CA9	Q89CA9	Blr7888 protein	Bradyrhizobium diazoefficiens (strain JCM 10833 / BCRC 13528 / IAM 13628 / NBRC 14792 / USDA 110)	Reference proteome	antibiotic biosynthetic process [GO:0017000]		NADP binding [GO:0050661]; oxidoreductase activity, acting on the CH-CH group of donors, NAD or NADP as acceptor [GO:0016628]															0	0	1291	1066	0	0	0	0	0	0	0	0	0	0	0	0	0	0	0	0	0	0	0	0	0	0	0	0
A5BTY9	A5BTY9	Laccase (EC 1.10.3.2) (Benzenediol:oxygen oxidoreductase) (Diphenol oxidase) (Urishiol oxidase)	Vitis vinifera (Grape)	Apoplast;Copper;Glycoprotein;Lignin degradation;Membrane;Metal-binding;Oxidoreductase;Repeat;Secreted;Transmembrane;Transmembrane helix	lignin catabolic process [GO:0046274]	apoplast [GO:0048046]; integral component of membrane [GO:0016021]	copper ion binding [GO:0005507]; hydroquinone:oxygen oxidoreductase activity [GO:0052716]				CATALYTIC ACTIVITY: Reaction=4 hydroquinone + O2 = 4 benzosemiquinone + 2 H2O; Xref=Rhea:RHEA:11276, ChEBI:CHEBI:15377, ChEBI:CHEBI:15379, ChEBI:CHEBI:17594, ChEBI:CHEBI:17977; EC=1.10.3.2; Evidence={ECO:0000256|ARBA:ARBA00000349, ECO:0000256|RuleBase:RU361119};		FUNCTION: Lignin degradation and detoxification of lignin-derived products. {ECO:0000256|RuleBase:RU361119}.					COFACTOR: Name=Cu cation; Xref=ChEBI:CHEBI:23378; Evidence={ECO:0000256|ARBA:ARBA00001935}; ; COFACTOR: Name=Cu cation; Xref=ChEBI:CHEBI:23378; Evidence={ECO:0000256|RuleBase:RU361119}; Note=Binds 4 Cu cations per monomer. {ECO:0000256|RuleBase:RU361119};			Viridiplantae	0	0	0	0	0	0	0	0	197	2157	0	0	0	3	0	0	0	0	0	0	0	0	0	0	0	0	0	0
E6VAB6	E6VAB6	Choline dehydrogenase (EC 1.1.99.1)	Variovorax paradoxus (strain EPS)	FAD;Flavoprotein;Oxidoreductase			choline dehydrogenase activity [GO:0008812]; flavin adenine dinucleotide binding [GO:0050660]											COFACTOR: Name=FAD; Xref=ChEBI:CHEBI:57692; Evidence={ECO:0000256|ARBA:ARBA00001974};				6	9	6	27	0	0	0	0	75	2232	0	0	0	6	0	0	0	0	0	0	0	0	0	6	3	0	0	0
P28997	P28997	NAD-specific glutamate dehydrogenase (NAD-GDH) (EC 1.4.1.2)	Peptoniphilus asaccharolyticus (Peptostreptococcus asaccharolyticus)	3D-structure;NAD;Oxidoreductase	cellular amino acid metabolic process [GO:0006520]; glutamate catabolic process via 2-hydroxyglutarate [GO:0019552]		glutamate dehydrogenase (NAD+) activity [GO:0004352]			PATHWAY: Amino-acid degradation; L-glutamate degradation via hydroxyglutarate pathway; crotonoyl-CoA from L-glutamate: step 1/5.	CATALYTIC ACTIVITY: Reaction=H2O + L-glutamate + NAD(+) = 2-oxoglutarate + H(+) + NADH + NH4(+); Xref=Rhea:RHEA:15133, ChEBI:CHEBI:15377, ChEBI:CHEBI:15378, ChEBI:CHEBI:16810, ChEBI:CHEBI:28938, ChEBI:CHEBI:29985, ChEBI:CHEBI:57540, ChEBI:CHEBI:57945; EC=1.4.1.2;			ACT_SITE 106; /note="Proton donor"; /evidence="ECO:0000255|PROSITE-ProRule:PRU10011"		BINDING 70; /note="Substrate"; /evidence="ECO:0000250"; BINDING 94; /note="Substrate"; /evidence="ECO:0000250"; BINDING 191; /note="NAD"; /evidence="ECO:0000250"; BINDING 222; /note="NAD"; /evidence="ECO:0000250"; BINDING 355; /note="Substrate"; /evidence="ECO:0000250"						0	0	1500	825	0	0	0	0	0	0	0	0	0	0	0	0	0	0	0	0	0	0	0	0	0	0	0	0
A9WS86	A9WS86	Proline dehydrogenase (EC 1.5.5.2)	Renibacterium salmoninarum (strain ATCC 33209 / DSM 20767 / JCM 11484 / NBRC 15589 / NCIMB 2235)	Oxidoreductase;Reference proteome	proline catabolic process to glutamate [GO:0010133]		1-pyrroline-5-carboxylate dehydrogenase activity [GO:0003842]; DNA-binding transcription factor activity [GO:0003700]; oxidoreductase activity, acting on the aldehyde or oxo group of donors, NAD or NADP as acceptor [GO:0016620]; proline dehydrogenase activity [GO:0004657]							ACT_SITE 716; /evidence="ECO:0000256|PIRSR:PIRSR000197-1, ECO:0000256|PROSITE-ProRule:PRU10007"; ACT_SITE 750; /evidence="ECO:0000256|PIRSR:PIRSR000197-1, ECO:0000256|PROSITE-ProRule:PRU10008"								4	0	1360	940	0	0	0	0	0	0	0	0	0	0	0	0	0	0	0	0	0	0	0	0	4	0	0	0
I4VSZ1	I4VSZ1	Copper resistance transmembrane protein	Rhodanobacter fulvus Jip2	Membrane;Metal-binding;Oxidoreductase;Reference proteome;Signal;Transmembrane		integral component of membrane [GO:0016021]; periplasmic space [GO:0042597]	copper ion binding [GO:0005507]; oxidoreductase activity [GO:0016491]															19	26	55	49	1065	1082	0	0	0	0	0	0	0	0	0	0	0	0	0	0	0	0	0	8	0	0	2	0
F6YHB4	F6YHB4	Glutamate dehydrogenase (NAD(P)(+)) (EC 1.4.1.3)	Monodelphis domestica (Gray short-tailed opossum)	Oxidoreductase;Reference proteome	glutamate catabolic process [GO:0006538]; glutamine metabolic process [GO:0006541]; positive regulation of insulin secretion [GO:0032024]; tricarboxylic acid metabolic process [GO:0072350]	mitochondrial matrix [GO:0005759]; mitochondrion [GO:0005739]	glutamate dehydrogenase (NAD+) activity [GO:0004352]; glutamate dehydrogenase (NADP+) activity [GO:0004354]				CATALYTIC ACTIVITY: Reaction=H2O + L-glutamate + NAD(+) = 2-oxoglutarate + H(+) + NADH + NH4(+); Xref=Rhea:RHEA:15133, ChEBI:CHEBI:15377, ChEBI:CHEBI:15378, ChEBI:CHEBI:16810, ChEBI:CHEBI:28938, ChEBI:CHEBI:29985, ChEBI:CHEBI:57540, ChEBI:CHEBI:57945; EC=1.4.1.3; Evidence={ECO:0000256|ARBA:ARBA00023525}; CATALYTIC ACTIVITY: Reaction=H2O + L-glutamate + NADP(+) = 2-oxoglutarate + H(+) + NADPH + NH…										Metazoa	90	18	38	10	0	0	26	1845	6	577	256	50	0	6	0	0	18	6	51	6	53	8	22	2	2	0	2	4
E6V0C6	E6V0C6	Aldehyde dehydrogenase (Pyrroloquinoline-quinone)., Gluconate 2-dehydrogenase (Acceptor) (EC 1.1.99.3) (EC 1.2.99.3)	Variovorax paradoxus (strain EPS)	Heme;Iron;Metal-binding;Oxidoreductase			electron transfer activity [GO:0009055]; gluconate 2-dehydrogenase (acceptor) activity [GO:0033717]; heme binding [GO:0020037]; metal ion binding [GO:0046872]															0	4	885	1377	0	3	0	3	0	0	0	0	0	0	0	0	0	0	0	0	0	0	0	12	0	0	0	9
H0BZL4	H0BZL4	NADH:flavin oxidoreductase/NADH oxidase (Fragment)	Acidovorax sp. NO-1				FMN binding [GO:0010181]; oxidoreductase activity [GO:0016491]															27	50	953	1041	1	1	0	1	5	186	0	0	0	1	0	0	1	0	1	0	0	0	0	0	0	0	1	0
A8PXC0	A8PXC0	Uncharacterized protein	Malassezia globosa (strain ATCC MYA-4612 / CBS 7966) (Dandruff-associated fungus)	FAD;Flavoprotein;Oxidoreductase;Reference proteome			acyl-CoA dehydrogenase activity [GO:0003995]; flavin adenine dinucleotide binding [GO:0050660]											COFACTOR: Name=FAD; Xref=ChEBI:CHEBI:57692; Evidence={ECO:0000256|ARBA:ARBA00001974, ECO:0000256|RuleBase:RU362125};			Fungi	0	0	0	0	1257	1002	0	0	0	0	0	0	0	0	0	0	0	0	0	0	0	0	0	0	0	0	0	0
Q492H8	Q492H8	NADH-quinone oxidoreductase subunit C/D (EC 7.1.1.-) (NADH dehydrogenase I subunit C/D) (NDH-1 subunit C/D)	Blochmannia pennsylvanicus (strain BPEN)	Cell inner membrane;Cell membrane;Membrane;Multifunctional enzyme;NAD;Quinone;Translocase;Transport;Ubiquinone		NADH dehydrogenase complex [GO:0030964]; plasma membrane [GO:0005886]	NAD binding [GO:0051287]; NADH dehydrogenase (ubiquinone) activity [GO:0008137]; quinone binding [GO:0048038]				CATALYTIC ACTIVITY: Reaction=a quinone + 5 H(+)(in) + NADH = a quinol + 4 H(+)(out) + NAD(+); Xref=Rhea:RHEA:57888, ChEBI:CHEBI:15378, ChEBI:CHEBI:24646, ChEBI:CHEBI:57540, ChEBI:CHEBI:57945, ChEBI:CHEBI:132124; Evidence={ECO:0000255|HAMAP-Rule:MF_01359};		FUNCTION: NDH-1 shuttles electrons from NADH, via FMN and iron-sulfur (Fe-S) centers, to quinones in the respiratory chain. The immediate electron acceptor for the enzyme in this species is believed to be ubiquinone. Couples the redox reaction to proton translocation (for every two electrons transferred, four hydrogen ions are translocated across the cytoplasmic membrane), and thus conserves the …									0	0	0	0	250	2015	0	0	0	0	0	0	0	0	0	0	0	0	0	0	0	0	5	5	0	0	0	0
E7Q7M5	E7Q7M5	Deleted.																				1117	1344	0	0	0	0	0	0	0	0	0	0	0	0	0	0	12	0	0	0	0	0	12	294	0	0	0	0
A9VCN5	A9VCN5	Predicted protein	Monosiga brevicollis (Choanoflagellate)	Amino-acid biosynthesis;Aromatic amino acid biosynthesis;Lyase;Membrane;Phenylalanine biosynthesis;Reference proteome;Transmembrane;Transmembrane helix	L-phenylalanine biosynthetic process [GO:0009094]; tyrosine biosynthetic process [GO:0006571]	integral component of membrane [GO:0016021]	prephenate dehydratase activity [GO:0004664]; prephenate dehydrogenase (NAD+) activity [GO:0008977]; prephenate dehydrogenase (NADP+) activity [GO:0004665]; pyridoxal phosphate binding [GO:0030170]															138	20	56	6	22	4	43	1976	13	104	168	20	2	7	0	0	2	4	10	6	10	4	0	0	2	0	10	0
C6EQS3	C6EQS3	Photosystem II CP43 reaction center protein (Fragment)	Tmesipteris elongata	Chlorophyll;Chloroplast;Chromophore;Membrane;Metal-binding;Photosynthesis;Photosystem II;Plastid;Thylakoid;Transmembrane;Transmembrane helix	photosynthetic electron transport in photosystem II [GO:0009772]; protein-chromophore linkage [GO:0018298]	chloroplast thylakoid membrane [GO:0009535]; integral component of membrane [GO:0016021]; photosystem II [GO:0009523]	chlorophyll binding [GO:0016168]; electron transporter, transferring electrons within the cyclic electron transport pathway of photosynthesis activity [GO:0045156]; metal ion binding [GO:0046872]						FUNCTION: One of the components of the core complex of photosystem II (PSII). It binds chlorophyll and helps catalyze the primary light-induced photochemical processes of PSII. PSII is a light-driven water:plastoquinone oxidoreductase, using light energy to abstract electrons from H(2)O, generating O(2) and a proton gradient subsequently used for ATP formation. {ECO:0000256|RuleBase:RU004533}.								Viridiplantae	0	0	0	0	271	1953	0	0	0	0	0	0	0	0	0	0	0	0	0	0	0	0	0	0	0	0	0	0
T1X7A7	T1X7A7	4-hydroxythreonine-4-phosphate dehydrogenase PdxA (EC 1.1.1.262)	Variovorax paradoxus B4	Metal-binding;Oxidoreductase			4-hydroxythreonine-4-phosphate dehydrogenase activity [GO:0050570]; metal ion binding [GO:0046872]; NAD binding [GO:0051287]															0	0	0	0	0	0	0	0	132	2086	0	0	2	0	0	0	0	0	0	0	0	0	2	0	0	0	0	0
A7ZIA4	A7ZIA4	S-(hydroxymethyl)glutathione dehydrogenase (EC 1.1.1.284) (Alcohol dehydrogenase class-3) (EC 1.1.1.1) (Alcohol dehydrogenase class-III) (Glutathione-dependent formaldehyde dehydrogenase) (FALDH) (FDH) (GSH-FDH) (EC 1.1.1.-)	Escherichia coli O139:H28 (strain E24377A / ETEC)	Cytoplasm;Metal-binding;NAD;Oxidoreductase;Zinc	ethanol oxidation [GO:0006069]	cytoplasm [GO:0005737]	alcohol dehydrogenase (NAD+) activity [GO:0004022]; S-(hydroxymethyl)glutathione dehydrogenase NAD activity [GO:0106322]; S-(hydroxymethyl)glutathione dehydrogenase NADP activity [GO:0106321]; zinc ion binding [GO:0008270]	METAL 40; /note="Zinc 1; catalytic"; /evidence="ECO:0000250"; METAL 62; /note="Zinc 1; catalytic"; /evidence="ECO:0000250"; METAL 92; /note="Zinc 2"; /evidence="ECO:0000250"; METAL 95; /note="Zinc 2"; /evidence="ECO:0000250"; METAL 98; /note="Zinc 2"; /evidence="ECO:0000250"; METAL 106; /note="Zinc 2"; /evidence="ECO:0000250"; METAL 169; /note="Zinc 1; catalytic"; /evidence="ECO:0000250"			CATALYTIC ACTIVITY: Reaction=NADP(+) + S-(hydroxymethyl)glutathione = H(+) + NADPH + S-formylglutathione; Xref=Rhea:RHEA:19981, ChEBI:CHEBI:15378, ChEBI:CHEBI:57688, ChEBI:CHEBI:57783, ChEBI:CHEBI:58349, ChEBI:CHEBI:58758; EC=1.1.1.284; CATALYTIC ACTIVITY: Reaction=NAD(+) + S-(hydroxymethyl)glutathione = H(+) + NADH + S-formylglutathione; Xref=Rhea:RHEA:19985, ChEBI:CHEBI:15378, ChEBI:CHEBI:57540…		FUNCTION: Has high formaldehyde dehydrogenase activity in the presence of glutathione and catalyzes the oxidation of normal alcohols in a reaction that is not GSH-dependent. {ECO:0000250}.					COFACTOR: Name=Zn(2+); Xref=ChEBI:CHEBI:29105; Evidence={ECO:0000250}; Note=Binds 2 Zn(2+) ions per subunit. {ECO:0000250};				4	28	0	0	182	156	0	0	4	1871	0	0	0	0	0	0	0	0	4	0	0	0	0	44	0	0	0	0
A9QTJ9	A9QTJ9	Catalase (Fragment)	Mammaliicoccus vitulinus		response to oxidative stress [GO:0006979]		catalase activity [GO:0004096]; heme binding [GO:0020037]															0	0	0	0	372	1836	0	0	0	0	0	0	0	0	0	0	0	0	0	0	0	0	0	0	0	0	0	0
A1TLL6	A1TLL6	NADH-quinone oxidoreductase subunit A (EC 7.1.1.-) (NADH dehydrogenase I subunit A) (NDH-1 subunit A) (NUO1)	Acidovorax citrulli (strain AAC00-1) (Acidovorax avenae subsp. citrulli)	Cell inner membrane;Cell membrane;Membrane;NAD;Quinone;Reference proteome;Translocase;Transmembrane;Transmembrane helix;Transport;Ubiquinone		integral component of membrane [GO:0016021]; plasma membrane [GO:0005886]	NADH dehydrogenase (ubiquinone) activity [GO:0008137]; quinone binding [GO:0048038]				CATALYTIC ACTIVITY: Reaction=a quinone + 5 H(+)(in) + NADH = a quinol + 4 H(+)(out) + NAD(+); Xref=Rhea:RHEA:57888, ChEBI:CHEBI:15378, ChEBI:CHEBI:24646, ChEBI:CHEBI:57540, ChEBI:CHEBI:57945, ChEBI:CHEBI:132124; Evidence={ECO:0000255|HAMAP-Rule:MF_01394};		FUNCTION: NDH-1 shuttles electrons from NADH, via FMN and iron-sulfur (Fe-S) centers, to quinones in the respiratory chain. The immediate electron acceptor for the enzyme in this species is believed to be ubiquinone. Couples the redox reaction to proton translocation (for every two electrons transferred, four hydrogen ions are translocated across the cytoplasmic membrane), and thus conserves the …									8	4	4	0	744	1456	0	0	0	0	8	0	0	0	0	0	0	0	0	0	0	0	0	4	0	0	0	0
C5CNS9	C5CNS9	Peptide methionine sulfoxide reductase MsrB (EC 1.8.4.12) (Peptide-methionine (R)-S-oxide reductase)	Variovorax paradoxus (strain S110)	Metal-binding;Oxidoreductase;Zinc	protein repair [GO:0030091]; response to oxidative stress [GO:0006979]		peptide-methionine (R)-S-oxide reductase activity [GO:0033743]; zinc ion binding [GO:0008270]	METAL 53; /note="Zinc"; /evidence="ECO:0000255|PROSITE-ProRule:PRU01126"; METAL 56; /note="Zinc"; /evidence="ECO:0000255|PROSITE-ProRule:PRU01126"; METAL 102; /note="Zinc"; /evidence="ECO:0000255|PROSITE-ProRule:PRU01126"; METAL 105; /note="Zinc"; /evidence="ECO:0000255|PROSITE-ProRule:PRU01126"			CATALYTIC ACTIVITY: Reaction=[thioredoxin]-disulfide + H2O + L-methionyl-[protein] = [thioredoxin]-dithiol + L-methionyl-(R)-S-oxide-[protein]; Xref=Rhea:RHEA:24164, Rhea:RHEA-COMP:10698, Rhea:RHEA-COMP:10700, Rhea:RHEA-COMP:12313, Rhea:RHEA-COMP:12314, ChEBI:CHEBI:15377, ChEBI:CHEBI:16044, ChEBI:CHEBI:29950, ChEBI:CHEBI:45764, ChEBI:CHEBI:50058; EC=1.8.4.12; Evidence={ECO:0000255|HAMAP-Rule:MF_0…			ACT_SITE 125; /note="Nucleophile"; /evidence="ECO:0000255|PROSITE-ProRule:PRU01126"				COFACTOR: Name=Zn(2+); Xref=ChEBI:CHEBI:29105; Evidence={ECO:0000255|HAMAP-Rule:MF_01400}; Note=Binds 1 zinc ion per subunit. The zinc ion is important for the structural integrity of the protein. {ECO:0000255|HAMAP-Rule:MF_01400};				0	0	6	0	429	736	0	0	9	1026	0	0	0	0	0	0	0	0	0	0	0	0	0	3	0	0	0	0
H9CXZ9	H9CXZ9	Putative short chain dehydrogenase	uncultured bacterium 8				oxidoreductase activity [GO:0016491]															1	0	1338	838	1	0	0	0	0	0	1	0	0	0	0	0	0	0	0	0	0	0	0	1	0	0	0	0
E6V4L5	E6V4L5	Indolepyruvate ferredoxin oxidoreductase (EC 1.2.7.8)	Variovorax paradoxus (strain EPS)	Oxidoreductase;Pyruvate			indolepyruvate ferredoxin oxidoreductase activity [GO:0043805]; thiamine pyrophosphate binding [GO:0030976]															954	1218	4	2	2	2	0	0	0	0	0	0	0	0	0	0	0	0	0	0	0	0	2	6	0	0	0	0
D8IWN0	D8IWN0	Indolepyruvate ferredoxin oxidoreductase, alpha and beta subunits, protein	Herbaspirillum seropedicae (strain SmR1)	Oxidoreductase;Pyruvate;Reference proteome			oxidoreductase activity, acting on the aldehyde or oxo group of donors [GO:0016903]; thiamine pyrophosphate binding [GO:0030976]															0	5	0	0	954	1164	3	42	0	0	0	0	0	0	0	0	0	0	0	0	0	0	0	7	0	0	0	0
F0QAL9	F0QAL9	Phosphoglycerate dehydrogenase (EC 1.1.1.95)	Acidovorax avenae (strain ATCC 19860 / DSM 7227 / JCM 20985 / NCPPB 1011)	Oxidoreductase			NAD binding [GO:0051287]; phosphoglycerate dehydrogenase activity [GO:0004617]															0	0	0	0	1212	968	0	0	0	0	0	0	0	0	0	0	0	0	0	0	0	0	0	27	0	0	0	0
J3CDM3	J3CDM3	Zn-dependent oxidoreductase, NADPH:quinone reductase	Variovorax sp. CF313				oxidoreductase activity [GO:0016491]															0	0	0	0	0	0	132	2005	0	1	0	0	0	4	0	0	0	0	0	0	0	0	0	5	0	1	4	0
J2SXD3	J2SXD3	Flavin-dependent oxidoreductase, methylene-tetrahydromethanopterin reductase	Variovorax sp. CF313				oxidoreductase activity, acting on paired donors, with incorporation or reduction of molecular oxygen [GO:0016705]															0	0	0	0	1307	767	0	0	0	0	0	0	0	0	0	0	4	0	0	0	0	0	0	0	0	0	0	0
E6UXW5	E6UXW5	Glucose-6-phosphate 1-dehydrogenase (G6PD) (EC 1.1.1.49)	Variovorax paradoxus (strain EPS)	Carbohydrate metabolism;Glucose metabolism;NADP;Oxidoreductase	glucose metabolic process [GO:0006006]; pentose-phosphate shunt [GO:0006098]		glucose-6-phosphate dehydrogenase activity [GO:0004345]; NADP binding [GO:0050661]		NP_BIND 86..87; /note="NADP"; /evidence="ECO:0000256|HAMAP-Rule:MF_00966"	PATHWAY: Carbohydrate degradation; pentose phosphate pathway; D-ribulose 5-phosphate from D-glucose 6-phosphate (oxidative stage): step 1/3. {ECO:0000256|HAMAP-Rule:MF_00966}.	CATALYTIC ACTIVITY: Reaction=D-glucose 6-phosphate + NADP(+) = 6-phospho-D-glucono-1,5-lactone + H(+) + NADPH; Xref=Rhea:RHEA:15841, ChEBI:CHEBI:15378, ChEBI:CHEBI:57783, ChEBI:CHEBI:57955, ChEBI:CHEBI:58349, ChEBI:CHEBI:61548; EC=1.1.1.49; Evidence={ECO:0000256|HAMAP-Rule:MF_00966};		FUNCTION: Catalyzes the oxidation of glucose 6-phosphate to 6-phosphogluconolactone. {ECO:0000256|HAMAP-Rule:MF_00966}.	ACT_SITE 234; /note="Proton acceptor"; /evidence="ECO:0000256|HAMAP-Rule:MF_00966"		BINDING 43; /note="NADP"; /evidence="ECO:0000256|HAMAP-Rule:MF_00966"; BINDING 142; /note="NADP"; /evidence="ECO:0000256|HAMAP-Rule:MF_00966"; BINDING 172; /note="Substrate"; /evidence="ECO:0000256|HAMAP-Rule:MF_00966"; BINDING 176; /note="Substrate"; /evidence="ECO:0000256|HAMAP-Rule:MF_00966"; BINDING 210; /note="Substrate"; /evidence="ECO:0000256|HAMAP-Rule:MF_00966"; BINDING 229; /note="Subst…						0	0	4	4	1066	1004	0	2	0	0	0	0	0	0	0	0	0	0	0	0	0	0	0	16	2	0	0	6
P03915	P03915	NADH-ubiquinone oxidoreductase chain 5 (EC 7.1.1.2) (NADH dehydrogenase subunit 5)	Homo sapiens (Human)	3D-structure;Disease variant;Electron transport;Leber hereditary optic neuropathy;Leigh syndrome;MELAS syndrome;Membrane;Mitochondrion;Mitochondrion inner membrane;NAD;Primary mitochondrial disease;Reference proteome;Respiratory chain;Translocase;Transmembrane;Transmembrane helix;Transport;Ubiquinone	electron transport coupled proton transport [GO:0015990]; mitochondrial electron transport, NADH to ubiquinone [GO:0006120]; mitochondrial respiratory chain complex I assembly [GO:0032981]; response to hydrogen peroxide [GO:0042542]; response to hypoxia [GO:0001666]; response to organonitrogen compound [GO:0010243]	integral component of membrane [GO:0016021]; mitochondrial inner membrane [GO:0005743]; mitochondrial respiratory chain complex I [GO:0005747]; neuron projection [GO:0043005]	NADH dehydrogenase (ubiquinone) activity [GO:0008137]; NADH dehydrogenase activity [GO:0003954]				CATALYTIC ACTIVITY: Reaction=a ubiquinone + 5 H(+)(in) + NADH = a ubiquinol + 4 H(+)(out) + NAD(+); Xref=Rhea:RHEA:29091, Rhea:RHEA-COMP:9565, Rhea:RHEA-COMP:9566, ChEBI:CHEBI:15378, ChEBI:CHEBI:16389, ChEBI:CHEBI:17976, ChEBI:CHEBI:57540, ChEBI:CHEBI:57945; EC=7.1.1.2; Evidence={ECO:0000269|PubMed:15250827};		FUNCTION: Core subunit of the mitochondrial membrane respiratory chain NADH dehydrogenase (Complex I) which catalyzes electron transfer from NADH through the respiratory chain, using ubiquinone as an electron acceptor (PubMed:15250827). Essential for the catalytic activity and assembly of complex I (PubMed:15250827). {ECO:0000269|PubMed:15250827}.							DISEASE: Leber hereditary optic neuropathy (LHON) [MIM:535000]: A maternally inherited disease resulting in acute or subacute loss of central vision, due to optic nerve dysfunction. Cardiac conduction defects and neurological defects have also been described in some patients. LHON results from primary mitochondrial DNA mutations affecting the respiratory chain complexes. {ECO:0000269|PubMed:16240…	Metazoa	9	6	195	303	258	981	12	219	18	222	69	132	3	0	0	0	15	0	6	0	6	0	12	0	3	0	3	0
I4YMY4	I4YMY4	Theronine dehydrogenase-like Zn-dependent dehydrogenase	Microvirga lotononidis	Reference proteome																		0	0	0	0	1144	870	0	0	0	0	0	0	0	0	0	0	0	0	0	0	0	0	0	0	0	0	0	0
A9V5H0	A9V5H0	Putative rRNA methyltransferase (EC 2.1.1.-) (2'-O-ribose RNA methyltransferase SPB1 homolog)	Monosiga brevicollis (Choanoflagellate)	Coiled coil;Methyltransferase;Nucleus;Reference proteome;Ribosome biogenesis;S-adenosyl-L-methionine;Transferase;rRNA processing	enzyme-directed rRNA 2'-O-methylation [GO:0000453]; maturation of 5.8S rRNA from tricistronic rRNA transcript (SSU-rRNA, 5.8S rRNA, LSU-rRNA) [GO:0000466]; maturation of LSU-rRNA from tricistronic rRNA transcript (SSU-rRNA, 5.8S rRNA, LSU-rRNA) [GO:0000463]; RNA methylation [GO:0001510]; rRNA methylation [GO:0031167]	nucleolus [GO:0005730]; preribosome, large subunit precursor [GO:0030687]	RNA methyltransferase activity [GO:0008173]; rRNA (guanine) methyltransferase activity [GO:0016435]; rRNA (uridine-2'-O-)-methyltransferase activity [GO:0008650]				CATALYTIC ACTIVITY: Reaction=a ribonucleotide in rRNA + S-adenosyl-L-methionine = a 2'-O-methylribonucleotide in rRNA + H(+) + S-adenosyl-L-homocysteine; Xref=Rhea:RHEA:48628, Rhea:RHEA-COMP:12164, Rhea:RHEA-COMP:12165, ChEBI:CHEBI:15378, ChEBI:CHEBI:57856, ChEBI:CHEBI:59789, ChEBI:CHEBI:90675, ChEBI:CHEBI:90676; Evidence={ECO:0000256|HAMAP-Rule:MF_03163};		FUNCTION: Probable methyltransferase involved in the maturation of rRNA and in the biogenesis of ribosomal subunits. {ECO:0000256|HAMAP-Rule:MF_03163}.	ACT_SITE 245; /note="Proton acceptor"; /evidence="ECO:0000256|HAMAP-Rule:MF_03163"		BINDING 144; /note="S-adenosyl-L-methionine; via amide nitrogen"; /evidence="ECO:0000256|HAMAP-Rule:MF_03163"; BINDING 146; /note="S-adenosyl-L-methionine; via amide nitrogen"; /evidence="ECO:0000256|HAMAP-Rule:MF_03163"; BINDING 164; /note="S-adenosyl-L-methionine"; /evidence="ECO:0000256|HAMAP-Rule:MF_03163"; BINDING 180; /note="S-adenosyl-L-methionine"; /evidence="ECO:0000256|HAMAP-Rule:MF_031…						1130	0	775	0	80	0	63	568	11	367	1411	3	0	23	0	0	8	10	19	2	14	2	6	0	1	2	58	0
P37127	P37127	Putative oxidoreductase AegA (Anaerobically expressed gene A)	Escherichia coli (strain K12)	4Fe-4S;Iron;Iron-sulfur;Metal-binding;Oxidoreductase;Reference proteome;Repeat	urate catabolic process [GO:0019628]		4 iron, 4 sulfur cluster binding [GO:0051539]; metal ion binding [GO:0046872]; oxidoreductase activity [GO:0016491]	METAL 12; /note="Iron-sulfur 1 (4Fe-4S)"; /evidence="ECO:0000250|UniProtKB:P0AAJ3"; METAL 15; /note="Iron-sulfur 1 (4Fe-4S)"; /evidence="ECO:0000250|UniProtKB:P0AAJ3"; METAL 18; /note="Iron-sulfur 1 (4Fe-4S)"; /evidence="ECO:0000250|UniProtKB:P0AAJ3"; METAL 22; /note="Iron-sulfur 2 (4Fe-4S)"; /evidence="ECO:0000250|UniProtKB:P0AAJ3"; METAL 56; /note="Iron-sulfur 3 (4Fe-4S)"; /evidence="ECO:000025…					FUNCTION: Involved in formate-dependent uric acid degradation under microaerobic and anaerobic conditions. May reduce the enzymes necessary for uric acid degradation. {ECO:0000269|PubMed:30885932}.					COFACTOR: Name=[4Fe-4S] cluster; Xref=ChEBI:CHEBI:49883; Evidence={ECO:0000250|UniProtKB:P0AAJ3}; Note=Binds 5 [4Fe-4S] clusters. {ECO:0000250|UniProtKB:P0AAJ3, ECO:0000255|PROSITE-ProRule:PRU00711};				0	0	964	1032	0	0	0	0	0	0	0	0	0	0	0	6	0	0	0	0	3	0	0	13	0	0	3	0
F3LMB7	F3LMB7	Xanthine dehydrogenase, molybdopterin binding subunit	Rubrivivax benzoatilyticus JA2 = ATCC BAA-35				molybdenum ion binding [GO:0030151]; oxidoreductase activity [GO:0016491]															0	0	0	0	0	0	0	0	2	1984	0	0	0	0	0	0	0	0	0	0	0	2	0	0	8	0	2	0
Q8HB52	Q8HB52	Photosystem II CP43 reaction center protein (PSII 43 kDa protein) (Protein CP-43)	Abies alba (Edeltanne) (European silver fir)	Acetylation;Chlorophyll;Chloroplast;Chromophore;Manganese;Membrane;Metal-binding;Phosphoprotein;Photosynthesis;Photosystem II;Plastid;Thylakoid;Transmembrane;Transmembrane helix	photosynthetic electron transport in photosystem II [GO:0009772]; protein-chromophore linkage [GO:0018298]	chloroplast thylakoid membrane [GO:0009535]; integral component of membrane [GO:0016021]; photosystem II [GO:0009523]	chlorophyll binding [GO:0016168]; electron transporter, transferring electrons within the cyclic electron transport pathway of photosynthesis activity [GO:0045156]; metal ion binding [GO:0046872]	METAL 367; /note="Calcium-manganese-oxide [Ca-4Mn-5O]; manganese 2"; /evidence="ECO:0000255|HAMAP-Rule:MF_01496"; METAL 367; /note="Calcium-manganese-oxide [Ca-4Mn-5O]; manganese 3"; /evidence="ECO:0000255|HAMAP-Rule:MF_01496"					FUNCTION: One of the components of the core complex of photosystem II (PSII). It binds chlorophyll and helps catalyze the primary light-induced photochemical processes of PSII. PSII is a light-driven water:plastoquinone oxidoreductase, using light energy to abstract electrons from H(2)O, generating O(2) and a proton gradient subsequently used for ATP formation. {ECO:0000255|HAMAP-Rule:MF_01496}.					COFACTOR: Note=Binds multiple chlorophylls and provides some of the ligands for the Ca-4Mn-5O cluster of the oxygen-evolving complex. It may also provide a ligand for a Cl- that is required for oxygen evolution. PSII binds additional chlorophylls, carotenoids and specific lipids. {ECO:0000255|HAMAP-Rule:MF_01496};			Viridiplantae	0	0	0	0	78	1903	0	0	0	0	0	0	0	0	0	0	0	0	2	0	2	0	0	0	0	0	0	0
J3CTJ2	J3CTJ2	PQQ-dependent dehydrogenase, methanol/ethanol family	Variovorax sp. CF313	Calcium;Disulfide bond;Heme;Iron;Metal-binding;Oxidoreductase;PQQ;Signal		membrane [GO:0016020]; outer membrane-bounded periplasmic space [GO:0030288]	calcium ion binding [GO:0005509]; electron transfer activity [GO:0009055]; heme binding [GO:0020037]; oxidoreductase activity, acting on CH-OH group of donors [GO:0016614]											COFACTOR: Name=Ca(2+); Xref=ChEBI:CHEBI:29108; Evidence={ECO:0000256|ARBA:ARBA00001913}; ; COFACTOR: Name=pyrroloquinoline quinone; Xref=ChEBI:CHEBI:58442; Evidence={ECO:0000256|ARBA:ARBA00001931};				0	0	0	4	527	450	42	932	0	0	0	0	0	0	0	0	0	0	0	0	0	0	2	2	0	0	0	0
F4SQG4	F4SQG4	Aspartate-semialdehyde dehydrogenase (ASA dehydrogenase) (ASADH) (EC 1.2.1.11) (Aspartate-beta-semialdehyde dehydrogenase)	Escherichia coli H736	Amino-acid biosynthesis;Diaminopimelate biosynthesis;Lysine biosynthesis;Methionine biosynthesis;NADP;Oxidoreductase;Threonine biosynthesis	'de novo' L-methionine biosynthetic process [GO:0071266]; diaminopimelate biosynthetic process [GO:0019877]; isoleucine biosynthetic process [GO:0009097]; lysine biosynthetic process via diaminopimelate [GO:0009089]; threonine biosynthetic process [GO:0009088]		aspartate-semialdehyde dehydrogenase activity [GO:0004073]; NAD binding [GO:0051287]; NADP binding [GO:0050661]; protein dimerization activity [GO:0046983]		NP_BIND 51..54; /note="NADP"; /evidence="ECO:0000256|HAMAP-Rule:MF_02121"; NP_BIND 78..79; /note="NADP"; /evidence="ECO:0000256|HAMAP-Rule:MF_02121"; NP_BIND 206..207; /note="NADP"; /evidence="ECO:0000256|HAMAP-Rule:MF_02121"	PATHWAY: Amino-acid biosynthesis; L-lysine biosynthesis via DAP pathway; (S)-tetrahydrodipicolinate from L-aspartate: step 2/4. {ECO:0000256|ARBA:ARBA00005076, ECO:0000256|HAMAP-Rule:MF_02121}.; PATHWAY: Amino-acid biosynthesis; L-methionine biosynthesis via de novo pathway; L-homoserine from L-aspartate: step 2/3. {ECO:0000256|ARBA:ARBA00005021, ECO:0000256|HAMAP-Rule:MF_02121}.; PATHWAY: Amino-…	CATALYTIC ACTIVITY: Reaction=L-aspartate 4-semialdehyde + NADP(+) + phosphate = 4-phospho-L-aspartate + H(+) + NADPH; Xref=Rhea:RHEA:24284, ChEBI:CHEBI:15378, ChEBI:CHEBI:43474, ChEBI:CHEBI:57535, ChEBI:CHEBI:57783, ChEBI:CHEBI:58349, ChEBI:CHEBI:537519; EC=1.2.1.11; Evidence={ECO:0000256|ARBA:ARBA00001636, ECO:0000256|HAMAP-Rule:MF_02121};		FUNCTION: Catalyzes the NADPH-dependent formation of L-aspartate-semialdehyde (L-ASA) by the reductive dephosphorylation of L-aspartyl-4-phosphate. {ECO:0000256|ARBA:ARBA00002492, ECO:0000256|HAMAP-Rule:MF_02121}.	ACT_SITE 176; /note="Acyl-thioester intermediate"; /evidence="ECO:0000256|HAMAP-Rule:MF_02121"; ACT_SITE 315; /note="Proton acceptor"; /evidence="ECO:0000256|HAMAP-Rule:MF_02121"		BINDING 114; /note="NADP"; /evidence="ECO:0000256|HAMAP-Rule:MF_02121"; BINDING 143; /note="Phosphate"; /evidence="ECO:0000256|HAMAP-Rule:MF_02121"; BINDING 203; /note="Substrate"; /evidence="ECO:0000256|HAMAP-Rule:MF_02121"; BINDING 282; /note="Substrate"; /evidence="ECO:0000256|HAMAP-Rule:MF_02121"; BINDING 285; /note="Phosphate"; /evidence="ECO:0000256|HAMAP-Rule:MF_02121"; BINDING 308; /note=…						0	0	1131	825	0	0	0	0	0	0	0	0	0	3	0	0	6	0	0	0	6	0	9	27	0	0	0	0
F7T3P2	F7T3P2	Bifunctional malic enzyme oxidoreductase/phosphotransacetylase (EC 1.1.1.40)	Achromobacter insuavis AXX-A	Coiled coil;Metal-binding;Multifunctional enzyme;NADP;Oxidoreductase	malate metabolic process [GO:0006108]		malate dehydrogenase (decarboxylating) (NAD+) activity [GO:0004471]; malate dehydrogenase (decarboxylating) (NADP+) activity [GO:0004473]; metal ion binding [GO:0046872]; NAD binding [GO:0051287]; oxaloacetate decarboxylase activity [GO:0008948]; transferase activity, transferring acyl groups [GO:0016746]	METAL 137; /note="Divalent metal cation"; /evidence="ECO:0000256|PIRSR:PIRSR036684-2"; METAL 138; /note="Divalent metal cation"; /evidence="ECO:0000256|PIRSR:PIRSR036684-2"	NP_BIND 77..84; /note="NADP"; /evidence="ECO:0000256|PIRSR:PIRSR036684-3"					ACT_SITE 95; /note="Proton acceptor"; /evidence="ECO:0000256|PIRSR:PIRSR036684-1"		BINDING 163; /note="NADP"; /evidence="ECO:0000256|PIRSR:PIRSR036684-3"; BINDING 288; /note="NADP"; /evidence="ECO:0000256|PIRSR:PIRSR036684-3"		COFACTOR: Name=Mg(2+); Xref=ChEBI:CHEBI:18420; Evidence={ECO:0000256|ARBA:ARBA00001946};				4	0	0	0	536	1416	0	0	0	0	0	0	0	0	0	0	4	0	0	0	4	0	12	76	0	0	0	0
J2L236	J2L236	FMN dependent NADH:quinone oxidoreductase (EC 1.6.5.-) (Azo-dye reductase) (FMN-dependent NADH-azo compound oxidoreductase) (FMN-dependent NADH-azoreductase) (EC 1.7.1.17)	Variovorax sp. CF313	FMN;Flavoprotein;NAD;Oxidoreductase			electron transfer activity [GO:0009055]; FMN binding [GO:0010181]; oxidoreductase activity, acting on NAD(P)H, NAD(P) as acceptor [GO:0016652]; oxidoreductase activity, acting on NAD(P)H, quinone or similar compound as acceptor [GO:0016655]		NP_BIND 15..17; /note="FMN"; /evidence="ECO:0000256|HAMAP-Rule:MF_01216"; NP_BIND 139..142; /note="FMN"; /evidence="ECO:0000256|HAMAP-Rule:MF_01216"		CATALYTIC ACTIVITY: Reaction=2 a quinone + H(+) + NADH = 2 a 1,4-benzosemiquinone + NAD(+); Xref=Rhea:RHEA:65952, ChEBI:CHEBI:15378, ChEBI:CHEBI:57540, ChEBI:CHEBI:57945, ChEBI:CHEBI:132124, ChEBI:CHEBI:134225; Evidence={ECO:0000256|HAMAP-Rule:MF_01216}; CATALYTIC ACTIVITY: Reaction=anthranilate + N,N-dimethyl-1,4-phenylenediamine + 2 NAD(+) = 2-(4-dimethylaminophenyl)diazenylbenzoate + 2 H(+) + …		FUNCTION: Also exhibits azoreductase activity. Catalyzes the reductive cleavage of the azo bond in aromatic azo compounds to the corresponding amines. {ECO:0000256|HAMAP-Rule:MF_01216}.; FUNCTION: Quinone reductase that provides resistance to thiol-specific stress caused by electrophilic quinones. {ECO:0000256|HAMAP-Rule:MF_01216}.			BINDING 9; /note="FMN"; /evidence="ECO:0000256|HAMAP-Rule:MF_01216"		COFACTOR: Name=FMN; Xref=ChEBI:CHEBI:58210; Evidence={ECO:0000256|HAMAP-Rule:MF_01216}; Note=Binds 1 FMN per subunit. {ECO:0000256|HAMAP-Rule:MF_01216};				995	900	0	0	0	0	0	0	0	0	0	0	0	0	0	0	0	0	0	0	0	0	0	15	0	0	0	0
T1XDY2	T1XDY2	NADH-quinone oxidoreductase subunit F (EC 7.1.1.-)	Variovorax paradoxus B4	4Fe-4S;FMN;Flavoprotein;Iron;Iron-sulfur;Metal-binding;NAD;Oxidoreductase;Quinone			4 iron, 4 sulfur cluster binding [GO:0051539]; FMN binding [GO:0010181]; metal ion binding [GO:0046872]; NAD binding [GO:0051287]; NADH dehydrogenase (ubiquinone) activity [GO:0008137]; quinone binding [GO:0048038]				CATALYTIC ACTIVITY: Reaction=a quinone + 5 H(+)(in) + NADH = a quinol + 4 H(+)(out) + NAD(+); Xref=Rhea:RHEA:57888, ChEBI:CHEBI:15378, ChEBI:CHEBI:24646, ChEBI:CHEBI:57540, ChEBI:CHEBI:57945, ChEBI:CHEBI:132124; Evidence={ECO:0000256|ARBA:ARBA00000100, ECO:0000256|RuleBase:RU364066};		FUNCTION: NDH-1 shuttles electrons from NADH, via FMN and iron-sulfur (Fe-S) centers, to quinones in the respiratory chain. {ECO:0000256|RuleBase:RU364066}.					COFACTOR: Name=FMN; Xref=ChEBI:CHEBI:58210; Evidence={ECO:0000256|ARBA:ARBA00001917, ECO:0000256|RuleBase:RU364066}; ; COFACTOR: Name=[4Fe-4S] cluster; Xref=ChEBI:CHEBI:49883; Evidence={ECO:0000256|ARBA:ARBA00001966, ECO:0000256|RuleBase:RU364066};				0	0	3	0	1083	803	0	0	0	0	0	0	0	3	0	0	0	0	0	0	0	0	0	3	0	0	0	0
Q4VBJ0	Q4VBJ0	Integrin, beta-like 1	Danio rerio (Zebrafish) (Brachydanio rerio)	Integrin;Signal	cell adhesion mediated by integrin [GO:0033627]; cell-matrix adhesion [GO:0007160]; cell migration [GO:0016477]; integrin-mediated signaling pathway [GO:0007229]	focal adhesion [GO:0005925]	integrin binding [GO:0005178]														Metazoa	1080	5	549	0	30	1	45	421	17	136	560	2	0	5	0	0	1	4	14	3	12	2	4	2	0	2	15	0
E6V1P9	E6V1P9	FAD dependent oxidoreductase	Variovorax paradoxus (strain EPS)	Oxidoreductase			oxidoreductase activity [GO:0016491]															0	0	0	0	0	0	0	0	35	1814	0	0	0	0	0	0	0	0	0	0	0	0	0	0	0	0	0	0
T1XG15	T1XG15	Putative oxidoreductase, SDR family	Variovorax paradoxus B4				oxidoreductase activity [GO:0016491]															0	0	0	0	1438	410	0	0	0	0	0	0	0	0	0	0	1	0	0	0	0	0	0	4	0	0	0	0
A8ADV2	A8ADV2	NADH-quinone oxidoreductase subunit B (EC 7.1.1.-) (NADH dehydrogenase I subunit B) (NDH-1 subunit B)	Citrobacter koseri (strain ATCC BAA-895 / CDC 4225-83 / SGSC4696)	4Fe-4S;Cell inner membrane;Cell membrane;Iron;Iron-sulfur;Membrane;Metal-binding;NAD;Quinone;Reference proteome;Translocase;Transport;Ubiquinone		plasma membrane [GO:0005886]	4 iron, 4 sulfur cluster binding [GO:0051539]; iron ion binding [GO:0005506]; NADH dehydrogenase (ubiquinone) activity [GO:0008137]; quinone binding [GO:0048038]	METAL 67; /note="Iron-sulfur (4Fe-4S)"; /evidence="ECO:0000255|HAMAP-Rule:MF_01356"; METAL 68; /note="Iron-sulfur (4Fe-4S)"; /evidence="ECO:0000255|HAMAP-Rule:MF_01356"; METAL 133; /note="Iron-sulfur (4Fe-4S)"; /evidence="ECO:0000255|HAMAP-Rule:MF_01356"; METAL 162; /note="Iron-sulfur (4Fe-4S)"; /evidence="ECO:0000255|HAMAP-Rule:MF_01356"			CATALYTIC ACTIVITY: Reaction=a quinone + 5 H(+)(in) + NADH = a quinol + 4 H(+)(out) + NAD(+); Xref=Rhea:RHEA:57888, ChEBI:CHEBI:15378, ChEBI:CHEBI:24646, ChEBI:CHEBI:57540, ChEBI:CHEBI:57945, ChEBI:CHEBI:132124; Evidence={ECO:0000255|HAMAP-Rule:MF_01356};		FUNCTION: NDH-1 shuttles electrons from NADH, via FMN and iron-sulfur (Fe-S) centers, to quinones in the respiratory chain. The immediate electron acceptor for the enzyme in this species is believed to be ubiquinone. Couples the redox reaction to proton translocation (for every two electrons transferred, four hydrogen ions are translocated across the cytoplasmic membrane), and thus conserves the …					COFACTOR: Name=[4Fe-4S] cluster; Xref=ChEBI:CHEBI:49883; Evidence={ECO:0000255|HAMAP-Rule:MF_01356}; Note=Binds 1 [4Fe-4S] cluster. {ECO:0000255|HAMAP-Rule:MF_01356};				0	0	0	0	1093	1047	0	0	0	0	0	0	0	0	0	0	50	0	3	0	7	0	30	387	0	0	0	0
H8FXE3	H8FXE3	NADPH dehydrogenase (EC 1.6.99.1)	Magnetospirillum molischianum DSM 120	Oxidoreductase;Reference proteome			FMN binding [GO:0010181]; NADP binding [GO:0050661]; NADPH dehydrogenase activity [GO:0003959]; pentaerythritol trinitrate reductase activity [GO:0018548]															0	0	616	1180	0	0	0	0	0	0	0	0	0	0	0	0	0	0	0	0	0	0	0	0	0	0	0	0
W7PCV0	W7PCV0	Putative xanthine dehydrogenase subunit A (EC 1.17.1.4)	Enterobacter sp. DC4	Oxidoreductase			xanthine dehydrogenase activity [GO:0004854]															26	12	2	0	912	978	0	0	0	0	0	0	2	32	0	0	16	0	2	0	2	0	8	142	0	0	0	33
W0ETG9	W0ETG9	Oxoglutarate dehydrogenase (succinyl-transferring) (EC 1.2.4.2)	Niabella soli DSM 19437	Oxidoreductase;Reference proteome;Thiamine pyrophosphate	tricarboxylic acid cycle [GO:0006099]		oxoglutarate dehydrogenase (succinyl-transferring) activity [GO:0004591]; thiamine pyrophosphate binding [GO:0030976]											COFACTOR: Name=thiamine diphosphate; Xref=ChEBI:CHEBI:58937; Evidence={ECO:0000256|ARBA:ARBA00001964};				0	0	1287	509	0	0	0	0	0	0	0	0	0	0	0	0	0	0	0	0	0	0	0	3	0	0	0	2
P16433	P16433	Formate hydrogenlyase subunit 7 (FHL subunit 7) (Hydrogenase-3 component G)	Escherichia coli (strain K12)	4Fe-4S;Iron;Iron-sulfur;Metal-binding;Oxidoreductase;Reference proteome			4 iron, 4 sulfur cluster binding [GO:0051539]; metal ion binding [GO:0046872]; NADH dehydrogenase (ubiquinone) activity [GO:0008137]; quinone binding [GO:0048038]	METAL 45; /note="Iron-sulfur (4Fe-4S)"; /evidence="ECO:0000255"; METAL 51; /note="Iron-sulfur (4Fe-4S)"; /evidence="ECO:0000255"; METAL 115; /note="Iron-sulfur (4Fe-4S)"; /evidence="ECO:0000255"; METAL 145; /note="Iron-sulfur (4Fe-4S)"; /evidence="ECO:0000255"										COFACTOR: Name=[4Fe-4S] cluster; Xref=ChEBI:CHEBI:49883; Evidence={ECO:0000305}; Note=Binds 1 [4Fe-4S] cluster. {ECO:0000305};				0	0	0	0	884	1023	0	0	0	0	0	0	0	3	0	0	18	0	0	0	6	0	21	141	0	0	0	0
G8TK75	G8TK75	Glutamate synthase (NADH) large subunit (EC 1.4.1.14)	Niastella koreensis (strain DSM 17620 / KACC 11465 / NBRC 106392 / GR20-10)	3Fe-4S;Amino-acid biosynthesis;FMN;Flavoprotein;Glutamate biosynthesis;Glutamine amidotransferase;Iron;Iron-sulfur;Metal-binding;Oxidoreductase;Reference proteome	glutamate biosynthetic process [GO:0006537]; glutamine metabolic process [GO:0006541]		3 iron, 4 sulfur cluster binding [GO:0051538]; glutamate synthase (NADH) activity [GO:0016040]; metal ion binding [GO:0046872]											COFACTOR: Name=FMN; Xref=ChEBI:CHEBI:58210; Evidence={ECO:0000256|ARBA:ARBA00001917}; ; COFACTOR: Name=[3Fe-4S] cluster; Xref=ChEBI:CHEBI:21137; Evidence={ECO:0000256|ARBA:ARBA00001927};				0	0	0	0	965	827	0	0	0	0	0	0	0	0	0	0	15	0	0	0	0	0	0	4	0	0	0	32
E6V0M4	E6V0M4	Thioredoxin peroxidase	Variovorax paradoxus (strain EPS)	Oxidoreductase;Signal			antioxidant activity [GO:0016209]; oxidoreductase activity [GO:0016491]							ACT_SITE 72; /note="Cysteine sulfenic acid (-SOH) intermediate"; /evidence="ECO:0000256|PIRSR:PIRSR000239-1"								1	0	1132	645	1	0	0	0	0	0	0	0	0	0	0	0	0	0	0	0	0	0	0	0	0	0	0	0
C5CZW4	C5CZW4	Catalase (EC 1.11.1.6)	Variovorax paradoxus (strain S110)	Heme;Hydrogen peroxide;Iron;Metal-binding;Oxidoreductase;Peroxidase	hydrogen peroxide catabolic process [GO:0042744]; response to oxidative stress [GO:0006979]		catalase activity [GO:0004096]; heme binding [GO:0020037]; metal ion binding [GO:0046872]	METAL 344; /note="Iron (heme axial ligand)"; /evidence="ECO:0000256|PIRSR:PIRSR038928-2"			CATALYTIC ACTIVITY: Reaction=2 H2O2 = 2 H2O + O2; Xref=Rhea:RHEA:20309, ChEBI:CHEBI:15377, ChEBI:CHEBI:15379, ChEBI:CHEBI:16240; EC=1.11.1.6; Evidence={ECO:0000256|ARBA:ARBA00000720, ECO:0000256|RuleBase:RU000498};			ACT_SITE 61; /evidence="ECO:0000256|PIRSR:PIRSR038928-1"; ACT_SITE 134; /evidence="ECO:0000256|PIRSR:PIRSR038928-1"				COFACTOR: Name=heme; Xref=ChEBI:CHEBI:30413; Evidence={ECO:0000256|ARBA:ARBA00001971, ECO:0000256|PIRSR:PIRSR038928-2};				0	0	3	0	900	876	0	0	0	0	0	0	0	0	0	0	0	0	0	0	0	0	0	0	0	0	0	0
F6HVW8	F6HVW8	Laccase (EC 1.10.3.2) (Benzenediol:oxygen oxidoreductase) (Diphenol oxidase) (Urishiol oxidase)	Vitis vinifera (Grape)	Apoplast;Copper;Glycoprotein;Lignin degradation;Metal-binding;Oxidoreductase;Reference proteome;Repeat;Secreted;Signal	lignin catabolic process [GO:0046274]	apoplast [GO:0048046]	copper ion binding [GO:0005507]; hydroquinone:oxygen oxidoreductase activity [GO:0052716]; oxidoreductase activity [GO:0016491]				CATALYTIC ACTIVITY: Reaction=4 hydroquinone + O2 = 4 benzosemiquinone + 2 H2O; Xref=Rhea:RHEA:11276, ChEBI:CHEBI:15377, ChEBI:CHEBI:15379, ChEBI:CHEBI:17594, ChEBI:CHEBI:17977; EC=1.10.3.2; Evidence={ECO:0000256|ARBA:ARBA00000349, ECO:0000256|RuleBase:RU361119};		FUNCTION: Lignin degradation and detoxification of lignin-derived products. {ECO:0000256|RuleBase:RU361119}.					COFACTOR: Name=Cu cation; Xref=ChEBI:CHEBI:23378; Evidence={ECO:0000256|ARBA:ARBA00001935}; ; COFACTOR: Name=Cu cation; Xref=ChEBI:CHEBI:23378; Evidence={ECO:0000256|RuleBase:RU361119}; Note=Binds 4 Cu cations per monomer. {ECO:0000256|RuleBase:RU361119};			Viridiplantae	0	0	0	0	0	0	0	0	18	1752	0	0	0	0	0	0	0	0	0	0	0	0	0	0	0	0	0	0
C5CYU0	C5CYU0	FAD-dependent pyridine nucleotide-disulphide oxidoreductase	Variovorax paradoxus (strain S110)				flavin adenine dinucleotide binding [GO:0050660]; oxidoreductase activity [GO:0016491]															37	28	993	674	0	0	0	0	0	28	1	0	0	0	0	0	0	0	0	0	0	0	0	0	0	0	0	0
A0AS41	A0AS41	Photosystem II CP43 reaction center protein (Fragment)	Calochortus apiculatus (Baker's mariposa lily)	Chlorophyll;Chloroplast;Chromophore;Membrane;Metal-binding;Photosynthesis;Photosystem II;Plastid;Thylakoid;Transmembrane;Transmembrane helix	photosynthetic electron transport in photosystem II [GO:0009772]; protein-chromophore linkage [GO:0018298]	chloroplast thylakoid membrane [GO:0009535]; integral component of membrane [GO:0016021]; photosystem II [GO:0009523]	chlorophyll binding [GO:0016168]; electron transporter, transferring electrons within the cyclic electron transport pathway of photosynthesis activity [GO:0045156]; metal ion binding [GO:0046872]						FUNCTION: One of the components of the core complex of photosystem II (PSII). It binds chlorophyll and helps catalyze the primary light-induced photochemical processes of PSII. PSII is a light-driven water:plastoquinone oxidoreductase, using light energy to abstract electrons from H(2)O, generating O(2) and a proton gradient subsequently used for ATP formation. {ECO:0000256|RuleBase:RU004533}.								Viridiplantae	0	3	0	0	518	1224	0	0	0	0	0	0	0	0	0	0	0	0	0	0	0	0	0	0	0	0	0	0
A9Y5H8	A9Y5H8	NADH dehydrogenase subunit 2	Zymoseptoria tritici (strain CBS 115943 / IPO323) (Speckled leaf blotch fungus) (Septoria tritici)	Membrane;Mitochondrion;Reference proteome;Signal;Transmembrane;Transmembrane helix	ATP synthesis coupled electron transport [GO:0042773]	integral component of membrane [GO:0016021]; mitochondrion [GO:0005739]	NADH dehydrogenase (ubiquinone) activity [GO:0008137]														Fungi	0	0	0	0	1029	695	0	0	0	0	0	0	0	0	0	0	0	0	0	0	0	0	0	0	0	0	0	3
Q9F6J7	Q9F6J7	Malate dehydrogenase (EC 1.1.1.37) (Fragment)	Escherichia coli	Coiled coil;NAD;Oxidoreductase;Tricarboxylic acid cycle	carbohydrate metabolic process [GO:0005975]; malate metabolic process [GO:0006108]; tricarboxylic acid cycle [GO:0006099]		L-malate dehydrogenase activity [GO:0030060]				CATALYTIC ACTIVITY: Reaction=(S)-malate + NAD(+) = H(+) + NADH + oxaloacetate; Xref=Rhea:RHEA:21432, ChEBI:CHEBI:15378, ChEBI:CHEBI:15589, ChEBI:CHEBI:16452, ChEBI:CHEBI:57540, ChEBI:CHEBI:57945; EC=1.1.1.37; Evidence={ECO:0000256|ARBA:ARBA00000774, ECO:0000256|RuleBase:RU000422};		FUNCTION: Catalyzes the reversible oxidation of malate to oxaloacetate. {ECO:0000256|ARBA:ARBA00003966}.	ACT_SITE 177; /note="Proton acceptor"; /evidence="ECO:0000256|PIRSR:PIRSR000102-1"		BINDING 87; /note="Substrate"; /evidence="ECO:0000256|PIRSR:PIRSR000102-2"; BINDING 119; /note="Substrate"; /evidence="ECO:0000256|PIRSR:PIRSR000102-2"; BINDING 153; /note="Substrate"; /evidence="ECO:0000256|PIRSR:PIRSR000102-2"						0	0	0	0	1496	228	0	0	0	0	0	0	0	0	0	0	0	0	0	0	0	0	0	0	0	0	0	0
J3CKD2	J3CKD2	Dihydrofolate reductase	Variovorax sp. CF313		riboflavin biosynthetic process [GO:0009231]		5-amino-6-(5-phosphoribosylamino)uracil reductase activity [GO:0008703]															8	10	1	0	877	823	0	0	0	1	0	0	0	0	0	0	0	0	0	0	0	0	0	1	0	0	0	0
E6V5R9	E6V5R9	Aldehyde oxidase and xanthine dehydrogenase molybdopterin binding protein	Variovorax paradoxus (strain EPS)				oxidoreductase activity [GO:0016491]															0	0	3	0	394	409	0	0	32	892	0	0	0	0	0	0	0	0	0	0	0	0	3	17	0	0	0	0
Q12A54	Q12A54	Pyruvate dehydrogenase E1 component (EC 1.2.4.1)	Polaromonas sp. (strain JS666 / ATCC BAA-500)	Magnesium;Metal-binding;Oxidoreductase;Pyruvate;Reference proteome;Thiamine pyrophosphate			metal ion binding [GO:0046872]; pyruvate dehydrogenase (acetyl-transferring) activity [GO:0004739]	METAL 253; /note="Magnesium"; /evidence="ECO:0000256|PIRSR:PIRSR000156-1"; METAL 283; /note="Magnesium"; /evidence="ECO:0000256|PIRSR:PIRSR000156-1"; METAL 285; /note="Magnesium; via carbonyl oxygen"; /evidence="ECO:0000256|PIRSR:PIRSR000156-1"			CATALYTIC ACTIVITY: Reaction=[dihydrolipoyllysine-residue acetyltransferase]-(R)-N(6)-lipoyl-L-lysine + H(+) + pyruvate = [dihydrolipoyllysine-residue acetyltransferase]-(R)-N(6)-(S(8)-acetyldihydrolipoyl)-L-lysine + CO2; Xref=Rhea:RHEA:19189, Rhea:RHEA-COMP:10480, Rhea:RHEA-COMP:10481, ChEBI:CHEBI:15361, ChEBI:CHEBI:15378, ChEBI:CHEBI:16526, ChEBI:CHEBI:83099, ChEBI:CHEBI:83111; EC=1.2.4.1; Evid…		FUNCTION: Component of the pyruvate dehydrogenase (PDH) complex, that catalyzes the overall conversion of pyruvate to acetyl-CoA and CO(2). {ECO:0000256|ARBA:ARBA00003157, ECO:0000256|PIRNR:PIRNR000156}.					COFACTOR: Name=Mg(2+); Xref=ChEBI:CHEBI:18420; Evidence={ECO:0000256|PIRSR:PIRSR000156-1}; ; COFACTOR: Name=thiamine diphosphate; Xref=ChEBI:CHEBI:58937; Evidence={ECO:0000256|ARBA:ARBA00001964, ECO:0000256|PIRNR:PIRNR000156};				0	0	2	2	0	0	64	1648	0	2	0	0	0	2	0	0	0	0	0	0	0	0	0	0	2	0	0	0
J3CWL6	J3CWL6	Uncharacterized protein	Variovorax sp. CF313	Fatty acid biosynthesis;Fatty acid metabolism;Lipid biosynthesis;Lipid metabolism	fatty acid biosynthetic process [GO:0006633]		acyl-[acyl-carrier-protein] desaturase activity [GO:0045300]											COFACTOR: Name=Fe(2+); Xref=ChEBI:CHEBI:29033; Evidence={ECO:0000256|ARBA:ARBA00001954};				8	3	141	82	925	550	0	0	0	0	3	0	0	0	0	0	0	0	0	0	0	0	0	5	2	0	0	0
C0NUQ9	C0NUQ9	Succinate dehydrogenase [ubiquinone] flavoprotein subunit, mitochondrial (EC 1.3.5.1)	Ajellomyces capsulatus (strain G186AR / H82 / ATCC MYA-2454 / RMSCC 2432) (Darling's disease fungus) (Histoplasma capsulatum)	Electron transport;FAD;Flavoprotein;Membrane;Oxidoreductase;Reference proteome;Transit peptide;Transport;Tricarboxylic acid cycle	electron transport chain [GO:0022900]; tricarboxylic acid cycle [GO:0006099]	mitochondrial inner membrane [GO:0005743]	flavin adenine dinucleotide binding [GO:0050660]; succinate dehydrogenase (ubiquinone) activity [GO:0008177]			PATHWAY: Carbohydrate metabolism. {ECO:0000256|ARBA:ARBA00005007}.; PATHWAY: Carbohydrate metabolism; tricarboxylic acid cycle. {ECO:0000256|ARBA:ARBA00005163}.; PATHWAY: Carbohydrate metabolism; tricarboxylic acid cycle; fumarate from succinate (eukaryal route): step 1/1. {ECO:0000256|RuleBase:RU362051}.	CATALYTIC ACTIVITY: Reaction=a quinone + succinate = a quinol + fumarate; Xref=Rhea:RHEA:40523, ChEBI:CHEBI:24646, ChEBI:CHEBI:29806, ChEBI:CHEBI:30031, ChEBI:CHEBI:132124; EC=1.3.5.1; Evidence={ECO:0000256|ARBA:ARBA00000030, ECO:0000256|RuleBase:RU362051};		FUNCTION: Flavoprotein (FP) subunit of succinate dehydrogenase (SDH) that is involved in complex II of the mitochondrial electron transport chain and is responsible for transferring electrons from succinate to ubiquinone (coenzyme Q). {ECO:0000256|RuleBase:RU362051}.					COFACTOR: Name=FAD; Xref=ChEBI:CHEBI:57692; Evidence={ECO:0000256|ARBA:ARBA00001974, ECO:0000256|RuleBase:RU362051};			Fungi	0	0	0	0	495	1210	0	0	0	0	0	0	0	0	0	0	0	0	0	0	0	0	0	15	0	0	0	0
J2K5X7	J2K5X7	NADPH-dependent glutamate synthase beta chain-like oxidoreductase	Variovorax sp. CF313	Iron;Iron-sulfur;Metal-binding			iron-sulfur cluster binding [GO:0051536]; metal ion binding [GO:0046872]; oxidoreductase activity [GO:0016491]															0	0	0	0	0	0	0	0	83	1609	0	0	0	0	0	0	0	0	0	0	0	0	0	4	3	0	3	0
S2KP78	S2KP78	Glycine dehydrogenase (decarboxylating) (EC 1.4.4.2) (Glycine cleavage system P-protein) (Glycine decarboxylase) (Glycine dehydrogenase (aminomethyl-transferring))	Halomonas anticariensis (strain DSM 16096 / CECT 5854 / LMG 22089 / FP35)	Oxidoreductase;Pyridoxal phosphate;Reference proteome	glycine decarboxylation via glycine cleavage system [GO:0019464]		glycine dehydrogenase (decarboxylating) activity [GO:0004375]; lyase activity [GO:0016829]				CATALYTIC ACTIVITY: Reaction=glycine + H(+) + N(6)-lipoyl-L-lysyl-[glycine-cleavage complex H protein] = (R)-N(6)-(S(8)-aminomethyldihydrolipoyl)-L-lysyl-[glycine-cleavage complex H protein] + CO2; Xref=Rhea:RHEA:24304, Rhea:RHEA-COMP:10494, Rhea:RHEA-COMP:10495, ChEBI:CHEBI:15378, ChEBI:CHEBI:16526, ChEBI:CHEBI:57305, ChEBI:CHEBI:83099, ChEBI:CHEBI:83143; EC=1.4.4.2; Evidence={ECO:0000256|ARBA:A…		FUNCTION: The glycine cleavage system catalyzes the degradation of glycine. The P protein binds the alpha-amino group of glycine through its pyridoxal phosphate cofactor; CO(2) is released and the remaining methylamine moiety is then transferred to the lipoamide cofactor of the H protein. {ECO:0000256|HAMAP-Rule:MF_00711}.					COFACTOR: Name=pyridoxal 5'-phosphate; Xref=ChEBI:CHEBI:597326; Evidence={ECO:0000256|ARBA:ARBA00001933, ECO:0000256|HAMAP-Rule:MF_00711, ECO:0000256|PIRSR:PIRSR603437-50};				0	0	1120	558	0	0	0	0	0	0	0	0	0	0	0	0	0	0	0	0	0	0	0	0	0	0	0	0
E6V510	E6V510	NADH-quinone oxidoreductase (EC 7.1.1.-)	Variovorax paradoxus (strain EPS)	2Fe-2S;4Fe-4S;Iron;Iron-sulfur;Metal-binding;NAD;Quinone;Translocase	ATP synthesis coupled electron transport [GO:0042773]	membrane [GO:0016020]	2 iron, 2 sulfur cluster binding [GO:0051537]; 4 iron, 4 sulfur cluster binding [GO:0051539]; metal ion binding [GO:0046872]; NADH dehydrogenase (ubiquinone) activity [GO:0008137]; quinone binding [GO:0048038]				CATALYTIC ACTIVITY: Reaction=a quinone + 5 H(+)(in) + NADH = a quinol + 4 H(+)(out) + NAD(+); Xref=Rhea:RHEA:57888, ChEBI:CHEBI:15378, ChEBI:CHEBI:24646, ChEBI:CHEBI:57540, ChEBI:CHEBI:57945, ChEBI:CHEBI:132124; Evidence={ECO:0000256|ARBA:ARBA00000100, ECO:0000256|RuleBase:RU003525};		FUNCTION: NDH-1 shuttles electrons from NADH, via FMN and iron-sulfur (Fe-S) centers, to quinones in the respiratory chain. Couples the redox reaction to proton translocation (for every two electrons transferred, four hydrogen ions are translocated across the cytoplasmic membrane), and thus conserves the redox energy in a proton gradient. {ECO:0000256|RuleBase:RU003525}.					COFACTOR: Name=[2Fe-2S] cluster; Xref=ChEBI:CHEBI:49601; Evidence={ECO:0000256|ARBA:ARBA00001939}; ; COFACTOR: Name=[2Fe-2S] cluster; Xref=ChEBI:CHEBI:49601; Evidence={ECO:0000256|RuleBase:RU003525}; Note=Binds 1 [2Fe-2S] cluster per subunit. {ECO:0000256|RuleBase:RU003525}; COFACTOR: Name=[4Fe-4S] cluster; Xref=ChEBI:CHEBI:49883; Evidence={ECO:0000256|ARBA:ARBA00001966, ECO:0000256|RuleBase:RU00…				0	0	28	8	0	0	0	0	56	1605	0	0	0	4	0	0	0	0	0	0	0	0	4	40	8	0	0	0
Q8X968	Q8X968	Aromatic amino acid transport protein AroP (General aromatic amino acid permease)	Escherichia coli O157:H7	Amino-acid transport;Cell inner membrane;Cell membrane;Membrane;Reference proteome;Transmembrane;Transmembrane helix;Transport	amino acid transport [GO:0006865]; transmembrane transport [GO:0055085]	integral component of membrane [GO:0016021]; plasma membrane [GO:0005886]							FUNCTION: Permease that is involved in the transport across the cytoplasmic membrane of the aromatic amino acids (phenylalanine, tyrosine, and tryptophan). {ECO:0000250}.									0	0	0	0	528	1180	0	0	0	0	0	0	0	0	0	0	12	0	2	0	2	0	10	66	0	0	0	0
E4KY70	E4KY70	Glutamate dehydrogenase	Peptoniphilus harei ACS-146-V-Sch2b	NAD;Nucleotide-binding;Oxidoreductase;Reference proteome	cellular amino acid metabolic process [GO:0006520]		glutamate dehydrogenase (NAD+) activity [GO:0004352]; nucleotide binding [GO:0000166]				CATALYTIC ACTIVITY: Reaction=H2O + L-glutamate + NAD(+) = 2-oxoglutarate + H(+) + NADH + NH4(+); Xref=Rhea:RHEA:15133, ChEBI:CHEBI:15377, ChEBI:CHEBI:15378, ChEBI:CHEBI:16810, ChEBI:CHEBI:28938, ChEBI:CHEBI:29985, ChEBI:CHEBI:57540, ChEBI:CHEBI:57945; EC=1.4.1.2; Evidence={ECO:0000256|ARBA:ARBA00000477};			ACT_SITE 106; /note="Proton donor"; /evidence="ECO:0000256|PIRSR:PIRSR000185-1"		BINDING 70; /note="Substrate"; /evidence="ECO:0000256|PIRSR:PIRSR000185-2"; BINDING 94; /note="Substrate"; /evidence="ECO:0000256|PIRSR:PIRSR000185-2"; BINDING 191; /note="NAD"; /evidence="ECO:0000256|PIRSR:PIRSR000185-2"; BINDING 222; /note="NAD"; /evidence="ECO:0000256|PIRSR:PIRSR000185-2"; BINDING 355; /note="Substrate"; /evidence="ECO:0000256|PIRSR:PIRSR000185-2"						0	0	804	825	0	0	0	0	0	0	0	0	0	0	0	0	0	0	0	0	0	0	0	0	0	0	0	0
F3KVZ8	F3KVZ8	Aldehyde dehydrogenase	Hylemonella gracilis ATCC 19624	Oxidoreductase;Reference proteome	cellular aldehyde metabolic process [GO:0006081]		oxidoreductase activity, acting on the aldehyde or oxo group of donors, NAD or NADP as acceptor [GO:0016620]							ACT_SITE 216; /evidence="ECO:0000256|PIRSR:PIRSR036492-1, ECO:0000256|PROSITE-ProRule:PRU10007"; ACT_SITE 250; /evidence="ECO:0000256|PIRSR:PIRSR036492-1"								0	0	1250	366	0	4	0	2	0	0	0	0	0	0	0	0	0	0	0	0	0	0	0	2	0	0	0	0
Q3ZIB5	Q3ZIB5	Complex III subunit 3 (Complex III subunit III) (Cytochrome b) (Cytochrome b-c1 complex subunit 3) (Ubiquinol-cytochrome-c reductase complex cytochrome b subunit) (Fragment)	Scinax boulengeri (Boulenger's snouted treefrog)	Electron transport;Membrane;Mitochondrion;Mitochondrion inner membrane;Respiratory chain;Transmembrane;Transmembrane helix;Transport;Ubiquinone	respiratory electron transport chain [GO:0022904]	integral component of membrane [GO:0016021]; mitochondrial inner membrane [GO:0005743]; respirasome [GO:0070469]	electron transfer activity [GO:0009055]						FUNCTION: Component of the ubiquinol-cytochrome c reductase complex (complex III or cytochrome b-c1 complex) that is part of the mitochondrial respiratory chain. The b-c1 complex mediates electron transfer from ubiquinol to cytochrome c. Contributes to the generation of a proton gradient across the mitochondrial membrane that is then used for ATP synthesis. {ECO:0000256|ARBA:ARBA00002566}.					COFACTOR: Name=heme; Xref=ChEBI:CHEBI:30413; Evidence={ECO:0000256|ARBA:ARBA00001971};			Metazoa	0	0	2	0	1616	0	0	0	0	0	2	0	0	0	0	0	0	0	0	0	0	0	0	0	0	0	0	0
P26458	P26458	Cytochrome bd-II ubiquinol oxidase subunit 2 (EC 7.1.1.3) (Cytochrome bd-II oxidase subunit II)	Escherichia coli (strain K12)	Cell inner membrane;Cell membrane;Electron transport;Heme;Iron;Membrane;Metal-binding;Reference proteome;Translocase;Transmembrane;Transmembrane helix;Transport	aerobic electron transport chain [GO:0019646]; oxidative phosphorylation [GO:0006119]	cytochrome complex [GO:0070069]; integral component of membrane [GO:0016021]; plasma membrane [GO:0005886]	cytochrome bo3 ubiquinol oxidase activity [GO:0009486]; electron transfer activity [GO:0009055]; metal ion binding [GO:0046872]; oxidoreductase activity, acting on diphenols and related substances as donors, oxygen as acceptor [GO:0016682]			PATHWAY: Energy metabolism; oxidative phosphorylation.	CATALYTIC ACTIVITY: Reaction=2 a ubiquinol + n H(+)(in) + O2 = 2 a ubiquinone + n H(+)(out) + 2 H2O; Xref=Rhea:RHEA:30251, Rhea:RHEA-COMP:9565, Rhea:RHEA-COMP:9566, ChEBI:CHEBI:15377, ChEBI:CHEBI:15378, ChEBI:CHEBI:15379, ChEBI:CHEBI:16389, ChEBI:CHEBI:17976; EC=7.1.1.3; Evidence={ECO:0000305};		FUNCTION: A terminal oxidase that catalyzes quinol-dependent, Na(+)-independent oxygen uptake. Prefers menadiol over other quinols although ubiquinol was not tested (PubMed:8626304). Generates a proton motive force using protons and electrons from opposite sides of the membrane to generate H(2)O, transferring 1 proton/electron. {ECO:0000269|PubMed:19542282, ECO:0000269|PubMed:21987791, ECO:000026…		ACTIVITY REGULATION: Inhibited by cyanide; is more sensitive to cyanide than cytochrome bd-I oxidase. {ECO:0000269|PubMed:8626304}.			COFACTOR: Name=heme; Xref=ChEBI:CHEBI:30413; Evidence={ECO:0000305}; Note=May bind up to 3 heme groups per complex. {ECO:0000305};				0	0	3	0	846	768	0	0	0	0	0	0	0	0	0	0	3	0	0	0	0	0	0	6	0	0	0	0
Q9T9Y9	Q9T9Y9	NADH-ubiquinone oxidoreductase chain 2 (EC 7.1.1.2) (NADH dehydrogenase subunit 2)	Gorilla gorilla gorilla (Western lowland gorilla)	Electron transport;Membrane;Mitochondrion;Mitochondrion inner membrane;NAD;Reference proteome;Respiratory chain;Translocase;Transmembrane;Transmembrane helix;Transport;Ubiquinone	mitochondrial electron transport, NADH to ubiquinone [GO:0006120]; mitochondrial respiratory chain complex I assembly [GO:0032981]	integral component of membrane [GO:0016021]; mitochondrial inner membrane [GO:0005743]; respirasome [GO:0070469]	NADH dehydrogenase (ubiquinone) activity [GO:0008137]				CATALYTIC ACTIVITY: Reaction=a ubiquinone + 5 H(+)(in) + NADH = a ubiquinol + 4 H(+)(out) + NAD(+); Xref=Rhea:RHEA:29091, Rhea:RHEA-COMP:9565, Rhea:RHEA-COMP:9566, ChEBI:CHEBI:15378, ChEBI:CHEBI:16389, ChEBI:CHEBI:17976, ChEBI:CHEBI:57540, ChEBI:CHEBI:57945; EC=7.1.1.2; Evidence={ECO:0000250|UniProtKB:P03891};		FUNCTION: Core subunit of the mitochondrial membrane respiratory chain NADH dehydrogenase (Complex I) which catalyzes electron transfer from NADH through the respiratory chain, using ubiquinone as an electron acceptor. Essential for the catalytic activity and assembly of complex I. {ECO:0000250|UniProtKB:P03891}.								Metazoa	2	70	90	1460	36	408	0	100	12	334	96	1250	0	2	2	0	0	0	0	0	4	0	0	4	0	2	16	0
B0G2R0	B0G2R0	Glycine reductase, B family protein	Dorea formicigenerans ATCC 27755	Selenocysteine			oxidoreductase activity, acting on X-H and Y-H to form an X-Y bond, with a disulfide as acceptor [GO:0050485]															1	0	0	0	1605	0	0	0	0	0	0	0	0	1	0	0	0	0	0	0	0	0	0	0	0	0	0	0
G8TRW1	G8TRW1	NADH-quinone oxidoreductase subunit N (EC 7.1.1.-) (NADH dehydrogenase I subunit N) (NDH-1 subunit N)	Niastella koreensis (strain DSM 17620 / KACC 11465 / NBRC 106392 / GR20-10)	Cell inner membrane;Cell membrane;Membrane;NAD;Oxidoreductase;Quinone;Reference proteome;Translocase;Transmembrane;Transmembrane helix;Transport	ATP synthesis coupled electron transport [GO:0042773]	integral component of membrane [GO:0016021]; plasma membrane [GO:0005886]	NADH dehydrogenase (ubiquinone) activity [GO:0008137]; quinone binding [GO:0048038]				CATALYTIC ACTIVITY: Reaction=a quinone + 5 H(+)(in) + NADH = a quinol + 4 H(+)(out) + NAD(+); Xref=Rhea:RHEA:57888, ChEBI:CHEBI:15378, ChEBI:CHEBI:24646, ChEBI:CHEBI:57540, ChEBI:CHEBI:57945, ChEBI:CHEBI:132124; Evidence={ECO:0000256|HAMAP-Rule:MF_00445};		FUNCTION: NDH-1 shuttles electrons from NADH, via FMN and iron-sulfur (Fe-S) centers, to quinones in the respiratory chain. The immediate electron acceptor for the enzyme in this species is believed to be a menaquinone. Couples the redox reaction to proton translocation (for every two electrons transferred, four hydrogen ions are translocated across the cytoplasmic membrane), and thus conserves t…									27	33	1545	0	0	0	0	0	0	0	0	0	0	0	0	0	0	0	0	0	0	0	3	0	3	0	0	0
A1VTR9	A1VTR9	Gamma-glutamyl phosphate reductase (GPR) (EC 1.2.1.41) (Glutamate-5-semialdehyde dehydrogenase) (Glutamyl-gamma-semialdehyde dehydrogenase) (GSA dehydrogenase)	Polaromonas naphthalenivorans (strain CJ2)	Amino-acid biosynthesis;Cytoplasm;NADP;Oxidoreductase;Proline biosynthesis;Reference proteome	L-proline biosynthetic process [GO:0055129]	cytoplasm [GO:0005737]	glutamate-5-semialdehyde dehydrogenase activity [GO:0004350]; NADP binding [GO:0050661]			PATHWAY: Amino-acid biosynthesis; L-proline biosynthesis; L-glutamate 5-semialdehyde from L-glutamate: step 2/2. {ECO:0000255|HAMAP-Rule:MF_00412}.	CATALYTIC ACTIVITY: Reaction=L-glutamate 5-semialdehyde + NADP(+) + phosphate = H(+) + L-glutamyl 5-phosphate + NADPH; Xref=Rhea:RHEA:19541, ChEBI:CHEBI:15378, ChEBI:CHEBI:43474, ChEBI:CHEBI:57783, ChEBI:CHEBI:58066, ChEBI:CHEBI:58274, ChEBI:CHEBI:58349; EC=1.2.1.41; Evidence={ECO:0000255|HAMAP-Rule:MF_00412};		FUNCTION: Catalyzes the NADPH-dependent reduction of L-glutamate 5-phosphate into L-glutamate 5-semialdehyde and phosphate. The product spontaneously undergoes cyclization to form 1-pyrroline-5-carboxylate. {ECO:0000255|HAMAP-Rule:MF_00412}.									0	0	1122	483	0	3	0	0	0	0	0	0	0	0	0	0	0	0	0	0	0	0	0	12	0	0	6	0
E6UZ80	E6UZ80	Cytochrome c1	Variovorax paradoxus (strain EPS)	Heme;Iron;Membrane;Metal-binding;Signal;Transmembrane;Transmembrane helix		integral component of membrane [GO:0016021]	electron transfer activity [GO:0009055]; heme binding [GO:0020037]; metal ion binding [GO:0046872]															1	0	0	1	135	159	0	0	47	1258	0	0	0	1	0	0	1	0	0	0	0	0	0	0	0	0	0	0
C6EQR0	C6EQR0	Photosystem II D2 protein (Fragment)	Spinulum annotinum (Stiff clubmoss) (Lycopodium annotinum)	Acetylation;Chlorophyll;Chloroplast;Chromophore;Electron transport;Iron;Magnesium;Membrane;Metal-binding;Phosphoprotein;Photosynthesis;Photosystem II;Plastid;Transmembrane;Transmembrane helix;Transport	photosynthetic electron transport in photosystem II [GO:0009772]; protein-chromophore linkage [GO:0018298]	chloroplast [GO:0009507]; integral component of membrane [GO:0016021]; photosystem II [GO:0009523]	chlorophyll binding [GO:0016168]; electron transporter, transferring electrons within the cyclic electron transport pathway of photosynthesis activity [GO:0045156]; metal ion binding [GO:0046872]; oxygen evolving activity [GO:0010242]				CATALYTIC ACTIVITY: Reaction=2 a plastoquinone + 2 H2O + 4 hnu = 2 a plastoquinol + O2; Xref=Rhea:RHEA:36359, Rhea:RHEA-COMP:9561, Rhea:RHEA-COMP:9562, ChEBI:CHEBI:15377, ChEBI:CHEBI:15379, ChEBI:CHEBI:17757, ChEBI:CHEBI:30212, ChEBI:CHEBI:62192; EC=1.10.3.9; Evidence={ECO:0000256|ARBA:ARBA00001833};										Viridiplantae	0	0	0	0	1143	443	0	0	0	0	0	0	0	0	0	0	0	0	0	0	0	0	0	0	0	0	0	0
E6W878	E6W878	Taurine dioxygenase (EC 1.14.11.17)	Pantoea sp. (strain At-9b)	Dioxygenase;Oxidoreductase			taurine dioxygenase activity [GO:0000908]															0	0	348	1221	0	0	0	0	0	0	0	0	0	0	0	0	0	0	0	0	0	0	0	0	0	0	0	0
R1E2T7	R1E2T7	Isoleucyl-tRNA synthetase (EC 6.1.1.5)	Emiliania huxleyi (Pontosphaera huxleyi)	ATP-binding;Aminoacyl-tRNA synthetase;Ligase;Nucleotide-binding;Protein biosynthesis;Reference proteome;Signal	isoleucyl-tRNA aminoacylation [GO:0006428]		aminoacyl-tRNA editing activity [GO:0002161]; ATP binding [GO:0005524]; isoleucine-tRNA ligase activity [GO:0004822]; tRNA binding [GO:0000049]				CATALYTIC ACTIVITY: Reaction=ATP + L-isoleucine + tRNA(Ile) = AMP + diphosphate + L-isoleucyl-tRNA(Ile); Xref=Rhea:RHEA:11060, Rhea:RHEA-COMP:9666, Rhea:RHEA-COMP:9695, ChEBI:CHEBI:30616, ChEBI:CHEBI:33019, ChEBI:CHEBI:58045, ChEBI:CHEBI:78442, ChEBI:CHEBI:78528, ChEBI:CHEBI:456215; EC=6.1.1.5; Evidence={ECO:0000256|ARBA:ARBA00000114};											502	1	207	0	4	0	19	335	5	756	361	1	1	11	0	0	0	0	3	1	11	3	0	4	0	0	21	0
J2SPH9	J2SPH9	Dioxygenase, isopenicillin N synthase	Variovorax sp. CF313	Dioxygenase;Iron;Metal-binding;Oxidoreductase			dioxygenase activity [GO:0051213]; metal ion binding [GO:0046872]															0	0	426	486	0	0	34	604	0	2	0	0	0	0	0	0	0	0	0	0	0	0	0	2	0	0	0	0
T0TDE8	T0TDE8	Glyceraldehyde-3-phosphate dehydrogenase (EC 1.2.1.-)	Streptococcus sp. HSISS1	NAD;Nucleotide-binding;Oxidoreductase;Receptor	glucose metabolic process [GO:0006006]		NAD binding [GO:0051287]; NADP binding [GO:0050661]; oxidoreductase activity, acting on the aldehyde or oxo group of donors, NAD or NADP as acceptor [GO:0016620]		NP_BIND 12..13; /note="NAD"; /evidence="ECO:0000256|PIRSR:PIRSR000149-3"					ACT_SITE 152; /note="Nucleophile"; /evidence="ECO:0000256|PIRSR:PIRSR000149-1"		BINDING 34; /note="NAD"; /evidence="ECO:0000256|PIRSR:PIRSR000149-3"; BINDING 78; /note="NAD; via carbonyl oxygen"; /evidence="ECO:0000256|PIRSR:PIRSR000149-3"; BINDING 121; /note="NAD"; /evidence="ECO:0000256|PIRSR:PIRSR000149-3"; BINDING 182; /note="Glyceraldehyde 3-phosphate"; /evidence="ECO:0000256|PIRSR:PIRSR000149-2"; BINDING 235; /note="Glyceraldehyde 3-phosphate"; /evidence="ECO:0000256|P…						0	0	1364	408	0	0	0	0	0	12	0	0	26	337	0	0	0	0	0	0	0	0	0	0	0	0	0	0
G8TK76	G8TK76	Glutamate synthase (NADH) small subunit (EC 1.4.1.14)	Niastella koreensis (strain DSM 17620 / KACC 11465 / NBRC 106392 / GR20-10)	Amino-acid biosynthesis;Glutamate biosynthesis;Oxidoreductase;Reference proteome	glutamate biosynthetic process [GO:0006537]		glutamate synthase (NADH) activity [GO:0016040]; iron-sulfur cluster binding [GO:0051536]															0	4	0	0	847	689	0	0	0	0	0	0	0	0	0	0	0	0	0	0	0	0	0	0	0	0	0	24
H0E0I2	H0E0I2	Short-chain dehydrogenase/reductase SDR (EC 1.1.1.303)	Patulibacter medicamentivorans	Oxidoreductase;Reference proteome			diacetyl reductase ((R)-acetoin forming) activity [GO:0052587]															4	0	0	0	1311	223	0	0	0	0	0	0	0	0	0	0	0	0	0	0	0	0	0	0	0	0	0	0
U1GYH2	U1GYH2	Cytochrome b5 heme-binding domain-containing protein	Endocarpon pusillum (strain Z07020 / HMAS-L-300199) (Lichen-forming fungus)	FAD;Flavoprotein;Reference proteome			flavin adenine dinucleotide binding [GO:0050660]; oxidoreductase activity, acting on the CH-CH group of donors [GO:0016627]											COFACTOR: Name=FAD; Xref=ChEBI:CHEBI:57692; Evidence={ECO:0000256|ARBA:ARBA00001974};			Fungi	1	0	0	0	931	605	0	0	0	0	0	0	0	0	0	0	0	0	0	0	0	0	0	1	0	0	0	0
W2V210	W2V210	Cytochrome c oxidase subunit 1 (EC 7.1.1.9)	Candidatus Xenolissoclinum pacificiensis L6	Cell membrane;Copper;Electron transport;Heme;Iron;Membrane;Metal-binding;Reference proteome;Respiratory chain;Transmembrane;Transmembrane helix;Transport	aerobic respiration [GO:0009060]; electron transport coupled proton transport [GO:0015990]; oxidative phosphorylation [GO:0006119]	integral component of membrane [GO:0016021]; plasma membrane [GO:0005886]; respiratory chain complex IV [GO:0045277]	cytochrome-c oxidase activity [GO:0004129]; heme binding [GO:0020037]; metal ion binding [GO:0046872]			PATHWAY: Energy metabolism; oxidative phosphorylation. {ECO:0000256|ARBA:ARBA00004673, ECO:0000256|RuleBase:RU363061}.	CATALYTIC ACTIVITY: Reaction=4 [Fe(II)cytochrome c] + 4 H(+) + O2 = 4 [Fe(III)cytochrome c] + 2 H2O; Xref=Rhea:RHEA:11436, Rhea:RHEA-COMP:10350, Rhea:RHEA-COMP:14399, ChEBI:CHEBI:15377, ChEBI:CHEBI:15378, ChEBI:CHEBI:15379, ChEBI:CHEBI:29033, ChEBI:CHEBI:29034; EC=7.1.1.9; Evidence={ECO:0000256|ARBA:ARBA00000342, ECO:0000256|RuleBase:RU363061};		FUNCTION: Cytochrome c oxidase is the component of the respiratory chain that catalyzes the reduction of oxygen to water. Subunits 1-3 form the functional core of the enzyme complex. CO I is the catalytic subunit of the enzyme. Electrons originating in cytochrome c are transferred via the copper A center of subunit 2 and heme A of subunit 1 to the bimetallic center formed by heme A3 and copper B.…									0	0	188	1338	0	0	0	0	0	0	0	0	0	0	0	0	0	0	0	0	0	0	0	0	0	0	0	0
D1BWF7	D1BWF7	2-oxoglutarate dehydrogenase E1 component (EC 1.2.4.2) (EC 2.3.1.61) (2-oxoglutarate dehydrogenase complex E2 component) (Alpha-ketoglutarate dehydrogenase E1 component) (Dihydrolipoamide succinyltransferase) (Dihydrolipoyllysine-residue succinyltransferase component of 2-oxoglutarate dehydrogenase complex)	Xylanimonas cellulosilytica (strain DSM 15894 / CECT 5975 / LMG 20990 / XIL07)	Coiled coil;Magnesium;Metal-binding;Multifunctional enzyme;Oxidoreductase;Reference proteome;Thiamine pyrophosphate;Tricarboxylic acid cycle	tricarboxylic acid cycle [GO:0006099]		dihydrolipoyllysine-residue succinyltransferase activity [GO:0004149]; metal ion binding [GO:0046872]; oxoglutarate dehydrogenase (succinyl-transferring) activity [GO:0004591]; thiamine pyrophosphate binding [GO:0030976]			PATHWAY: Carbohydrate metabolism. {ECO:0000256|ARBA:ARBA00005007}.; PATHWAY: Carbohydrate metabolism; tricarboxylic acid cycle. {ECO:0000256|ARBA:ARBA00005163}.; PATHWAY: Carbohydrate metabolism; tricarboxylic acid cycle; succinyl-CoA from 2-oxoglutarate (dehydrogenase route): step 1/1. {ECO:0000256|ARBA:ARBA00004813}.	CATALYTIC ACTIVITY: Reaction=(R)-N(6)-dihydrolipoyl-L-lysyl-[2-oxoglutarate dehydrogenase complex component E2] + succinyl-CoA = (R)-N(6)-(S(8)-succinyldihydrolipoyl)-L-lysyl-[2-oxoglutarate dehydrogenase complex component E2] + CoA; Xref=Rhea:RHEA:15213, Rhea:RHEA-COMP:10581, Rhea:RHEA-COMP:10582, ChEBI:CHEBI:57287, ChEBI:CHEBI:57292, ChEBI:CHEBI:83100, ChEBI:CHEBI:83120; EC=2.3.1.61; Evidence={…							COFACTOR: Name=Mg(2+); Xref=ChEBI:CHEBI:18420; Evidence={ECO:0000256|ARBA:ARBA00001946}; ; COFACTOR: Name=thiamine diphosphate; Xref=ChEBI:CHEBI:58937; Evidence={ECO:0000256|ARBA:ARBA00001964};				0	0	0	0	589	935	0	0	0	0	0	0	0	0	0	0	0	0	0	0	0	0	0	0	0	0	0	0
J2WB00	J2WB00	Indolepyruvate ferredoxin oxidreductase, alpha/beta subunit	Pseudomonas sp. GM21	Oxidoreductase;Pyruvate			oxidoreductase activity, acting on the aldehyde or oxo group of donors [GO:0016903]															0	0	8	16	962	533	0	0	0	4	0	0	2	0	0	0	0	0	0	0	0	0	0	0	0	0	2	0
J2KYK9	J2KYK9	NADPH-dependent 7-cyano-7-deazaguanine reductase (EC 1.7.1.13) (7-cyano-7-carbaguanine reductase) (NADPH-dependent nitrile oxidoreductase) (PreQ(0) reductase)	Variovorax sp. CF313	Cytoplasm;NADP;Oxidoreductase;Queuosine biosynthesis	queuosine biosynthetic process [GO:0008616]	cytoplasm [GO:0005737]	oxidoreductase activity, acting on other nitrogenous compounds as donors, with NAD or NADP as acceptor [GO:0046857]; preQ1 synthase activity [GO:0033739]		NP_BIND 90..91; /note="NADPH"; /evidence="ECO:0000256|HAMAP-Rule:MF_00817"; NP_BIND 263..264; /note="NADPH"; /evidence="ECO:0000256|HAMAP-Rule:MF_00817"	PATHWAY: tRNA modification; tRNA-queuosine biosynthesis. {ECO:0000256|HAMAP-Rule:MF_00817}.	CATALYTIC ACTIVITY: Reaction=7-aminomethyl-7-carbaguanine + 2 NADP(+) = 7-cyano-7-deazaguanine + 3 H(+) + 2 NADPH; Xref=Rhea:RHEA:13409, ChEBI:CHEBI:15378, ChEBI:CHEBI:45075, ChEBI:CHEBI:57783, ChEBI:CHEBI:58349, ChEBI:CHEBI:58703; EC=1.7.1.13; Evidence={ECO:0000256|HAMAP-Rule:MF_00817};		FUNCTION: Catalyzes the NADPH-dependent reduction of 7-cyano-7-deazaguanine (preQ0) to 7-aminomethyl-7-deazaguanine (preQ1). {ECO:0000256|HAMAP-Rule:MF_00817}.	ACT_SITE 195; /note="Thioimide intermediate"; /evidence="ECO:0000256|HAMAP-Rule:MF_00817"; ACT_SITE 202; /note="Proton donor"; /evidence="ECO:0000256|HAMAP-Rule:MF_00817"								0	0	57	60	864	495	0	3	0	3	0	0	0	0	0	0	0	0	0	0	0	0	0	0	0	0	0	0
A9UW54	A9UW54	Predicted protein	Monosiga brevicollis (Choanoflagellate)	Membrane;Protein transport;Reference proteome;Transmembrane;Transmembrane helix;Transport;WD repeat	cellular response to amino acid starvation [GO:0034198]; positive regulation of TORC1 signaling [GO:1904263]; protein transport [GO:0015031]	integral component of membrane [GO:0016021]; nuclear pore outer ring [GO:0031080]; Seh1-associated complex [GO:0035859]	structural molecule activity [GO:0005198]															294	400	91	62	186	434	6	74	2	14	42	34	2	8	0	0	2	6	14	0	10	6	2	4	2	2	5	0
W7WUD4	W7WUD4	Methylenetetrahydrofolate reductase (EC 1.5.1.20)	Hydrogenophaga sp. T4	FAD;Flavoprotein;Oxidoreductase;Reference proteome	methionine metabolic process [GO:0006555]; tetrahydrofolate interconversion [GO:0035999]		methylenetetrahydrofolate reductase NADH activity [GO:0106312]; methylenetetrahydrofolate reductase NADPH activity [GO:0106313]			PATHWAY: One-carbon metabolism; tetrahydrofolate interconversion. {ECO:0000256|ARBA:ARBA00004777, ECO:0000256|RuleBase:RU003862}.	CATALYTIC ACTIVITY: Reaction=(6S)-5-methyl-5,6,7,8-tetrahydrofolate + NAD(+) = (6R)-5,10-methylene-5,6,7,8-tetrahydrofolate + H(+) + NADH; Xref=Rhea:RHEA:19821, ChEBI:CHEBI:15378, ChEBI:CHEBI:15636, ChEBI:CHEBI:18608, ChEBI:CHEBI:57540, ChEBI:CHEBI:57945; EC=1.5.1.20; Evidence={ECO:0000256|ARBA:ARBA00001287, ECO:0000256|RuleBase:RU003862}; CATALYTIC ACTIVITY: Reaction=(6S)-5-methyl-5,6,7,8-tetrah…							COFACTOR: Name=FAD; Xref=ChEBI:CHEBI:57692; Evidence={ECO:0000256|ARBA:ARBA00001974, ECO:0000256|RuleBase:RU003862};				0	0	0	0	1436	38	0	0	0	0	0	0	0	0	0	0	0	0	0	0	0	0	0	0	0	0	0	0
R7S5N6	R7S5N6	Acetoin reductase family protein	Punctularia strigosozonata (strain HHB-11173) (White-rot fungus)	Reference proteome			oxidoreductase activity [GO:0016491]														Fungi	0	0	0	0	955	512	0	0	0	0	0	0	0	0	0	0	0	0	0	0	0	0	0	0	0	0	0	0
G2J1D4	G2J1D4	Dihydrolipoyl dehydrogenase (EC 1.8.1.4)	Pseudogulbenkiania sp. (strain NH8B)	Disulfide bond;FAD;Flavoprotein;Lipoyl;NAD;Nucleotide-binding;Oxidoreductase;Redox-active center;Reference proteome	cell redox homeostasis [GO:0045454]		dihydrolipoyl dehydrogenase activity [GO:0004148]; flavin adenine dinucleotide binding [GO:0050660]		NP_BIND 298..305; /note="NAD"; /evidence="ECO:0000256|PIRSR:PIRSR000350-3"; NP_BIND 436..439; /note="FAD"; /evidence="ECO:0000256|PIRSR:PIRSR000350-3"		CATALYTIC ACTIVITY: Reaction=(R)-N(6)-dihydrolipoyl-L-lysyl-[protein] + NAD(+) = (R)-N(6)-lipoyl-L-lysyl-[protein] + H(+) + NADH; Xref=Rhea:RHEA:15045, Rhea:RHEA-COMP:10474, Rhea:RHEA-COMP:10475, ChEBI:CHEBI:15378, ChEBI:CHEBI:57540, ChEBI:CHEBI:57945, ChEBI:CHEBI:83099, ChEBI:CHEBI:83100; EC=1.8.1.4; Evidence={ECO:0000256|ARBA:ARBA00001492, ECO:0000256|RuleBase:RU003692};			ACT_SITE 562; /note="Proton acceptor"; /evidence="ECO:0000256|PIRSR:PIRSR000350-2"		BINDING 163; /note="FAD"; /evidence="ECO:0000256|PIRSR:PIRSR000350-3"; BINDING 226; /note="FAD; via amide nitrogen and carbonyl oxygen"; /evidence="ECO:0000256|PIRSR:PIRSR000350-3"; BINDING 321; /note="NAD"; /evidence="ECO:0000256|PIRSR:PIRSR000350-3"; BINDING 389; /note="NAD; via amide nitrogen"; /evidence="ECO:0000256|PIRSR:PIRSR000350-3"; BINDING 430; /note="FAD"; /evidence="ECO:0000256|PIRSR:…		COFACTOR: Name=(R)-lipoate; Xref=ChEBI:CHEBI:83088; Evidence={ECO:0000256|ARBA:ARBA00001938}; ; COFACTOR: Name=FAD; Xref=ChEBI:CHEBI:57692; Evidence={ECO:0000256|ARBA:ARBA00001974}; ; COFACTOR: Name=FAD; Xref=ChEBI:CHEBI:57692; Evidence={ECO:0000256|PIRSR:PIRSR000350-3, ECO:0000256|RuleBase:RU003692}; Note=Binds 1 FAD per subunit. {ECO:0000256|PIRSR:PIRSR000350-3, ECO:0000256|RuleBase:RU003692};				0	0	0	0	988	480	0	0	0	0	0	0	0	0	0	0	0	0	0	0	4	0	0	0	0	0	0	0
T1X586	T1X586	Putative extracellular carbohydrate-recognition protein	Variovorax paradoxus B4	Heme;Iron;Metal-binding;Signal			electron transfer activity [GO:0009055]; heme binding [GO:0020037]; metal ion binding [GO:0046872]															25	40	419	518	0	1	0	0	13	451	2	0	0	0	0	0	0	0	0	0	0	1	0	1	0	0	0	0
J2KIN4	J2KIN4	Cytochrome c553	Variovorax sp. CF313	Heme;Iron;Metal-binding;Signal			electron transfer activity [GO:0009055]; heme binding [GO:0020037]; iron ion binding [GO:0005506]															0	0	0	1	0	2	0	2	66	1384	0	1	0	0	0	0	0	0	0	0	0	0	0	0	0	0	0	0
Q9T9Y6	Q9T9Y6	Cytochrome c oxidase subunit 3 (EC 7.1.1.9) (Cytochrome c oxidase polypeptide III)	Gorilla gorilla gorilla (Western lowland gorilla)	Membrane;Mitochondrion;Mitochondrion inner membrane;Reference proteome;Translocase;Transmembrane;Transmembrane helix	aerobic respiration [GO:0009060]; mitochondrial electron transport, cytochrome c to oxygen [GO:0006123]; respiratory chain complex IV assembly [GO:0008535]	integral component of membrane [GO:0016021]; mitochondrial inner membrane [GO:0005743]; mitochondrion [GO:0005739]; respiratory chain complex IV [GO:0045277]	cytochrome-c oxidase activity [GO:0004129]; electron transfer activity [GO:0009055]; oxidoreduction-driven active transmembrane transporter activity [GO:0015453]				CATALYTIC ACTIVITY: Reaction=4 [Fe(II)cytochrome c] + 4 H(+) + O2 = 4 [Fe(III)cytochrome c] + 2 H2O; Xref=Rhea:RHEA:11436, Rhea:RHEA-COMP:10350, Rhea:RHEA-COMP:14399, ChEBI:CHEBI:15377, ChEBI:CHEBI:15378, ChEBI:CHEBI:15379, ChEBI:CHEBI:29033, ChEBI:CHEBI:29034; EC=7.1.1.9; Evidence={ECO:0000250|UniProtKB:P00420};PhysiologicalDirection=left-to-right; Xref=Rhea:RHEA:11437; Evidence={ECO:0000250|Uni…		FUNCTION: Component of the cytochrome c oxidase, the last enzyme in the mitochondrial electron transport chain which drives oxidative phosphorylation. The respiratory chain contains 3 multisubunit complexes succinate dehydrogenase (complex II, CII), ubiquinol-cytochrome c oxidoreductase (cytochrome b-c1 complex, complex III, CIII) and cytochrome c oxidase (complex IV, CIV), that cooperate to tran…								Metazoa	20	48	151	300	135	408	0	4	16	703	102	382	0	0	0	0	32	0	4	0	0	0	0	0	0	4	45	0
E6V8S7	E6V8S7	Short-chain dehydrogenase/reductase SDR	Variovorax paradoxus (strain EPS)				oxidoreductase activity [GO:0016491]															1	0	947	490	1	0	0	0	0	0	0	0	0	0	0	0	0	0	0	0	0	0	0	0	2	0	0	6
P0AGD5	P0AGD5	Superoxide dismutase [Fe] (EC 1.15.1.1)	Escherichia coli O157:H7	Acetylation;Iron;Metal-binding;Oxidoreductase;Reference proteome			metal ion binding [GO:0046872]; superoxide dismutase activity [GO:0004784]	METAL 27; /note="Iron"; /evidence="ECO:0000250"; METAL 74; /note="Iron"; /evidence="ECO:0000250"; METAL 157; /note="Iron"; /evidence="ECO:0000250"; METAL 161; /note="Iron"; /evidence="ECO:0000250"			CATALYTIC ACTIVITY: Reaction=2 H(+) + 2 superoxide = H2O2 + O2; Xref=Rhea:RHEA:20696, ChEBI:CHEBI:15378, ChEBI:CHEBI:15379, ChEBI:CHEBI:16240, ChEBI:CHEBI:18421; EC=1.15.1.1;		FUNCTION: Destroys superoxide anion radicals which are normally produced within the cells and which are toxic to biological systems. {ECO:0000250}.					COFACTOR: Name=Fe cation; Xref=ChEBI:CHEBI:24875; Evidence={ECO:0000250}; Note=Binds 1 Fe cation per subunit. {ECO:0000250};				12	2	161	122	794	348	0	2	0	0	0	0	0	0	0	0	0	0	0	0	0	0	0	14	0	0	0	0
X5R5A7	X5R5A7	Alkylhydroperoxidase	Mesorhizobium sp. LSJC280B00	Oxidoreductase;Peroxidase			peroxidase activity [GO:0004601]; peroxiredoxin activity [GO:0051920]															0	3	573	849	0	0	0	0	0	0	0	0	0	0	0	0	0	0	0	0	0	0	0	0	0	0	0	0
E6V0V7	E6V0V7	Oxoglutarate dehydrogenase (succinyl-transferring) (EC 1.2.4.2)	Variovorax paradoxus (strain EPS)	Oxidoreductase;Thiamine pyrophosphate	tricarboxylic acid cycle [GO:0006099]		oxoglutarate dehydrogenase (succinyl-transferring) activity [GO:0004591]; thiamine pyrophosphate binding [GO:0030976]						FUNCTION: E1 component of the 2-oxoglutarate dehydrogenase (OGDH) complex which catalyzes the decarboxylation of 2-oxoglutarate, the first step in the conversion of 2-oxoglutarate to succinyl-CoA and CO(2). {ECO:0000256|ARBA:ARBA00003906}.					COFACTOR: Name=thiamine diphosphate; Xref=ChEBI:CHEBI:58937; Evidence={ECO:0000256|ARBA:ARBA00001964};				0	0	315	138	0	0	0	0	30	969	6	0	0	0	0	0	0	0	0	0	6	0	0	30	0	0	0	6
F3NZL1	F3NZL1	Glycine dehydrogenase (decarboxylating) (EC 1.4.4.2) (Glycine cleavage system P-protein) (Glycine decarboxylase) (Glycine dehydrogenase (aminomethyl-transferring))	[Propionibacterium] humerusii P08	Oxidoreductase;Pyridoxal phosphate	glycine decarboxylation via glycine cleavage system [GO:0019464]		glycine dehydrogenase (decarboxylating) activity [GO:0004375]				CATALYTIC ACTIVITY: Reaction=glycine + H(+) + N(6)-lipoyl-L-lysyl-[glycine-cleavage complex H protein] = (R)-N(6)-(S(8)-aminomethyldihydrolipoyl)-L-lysyl-[glycine-cleavage complex H protein] + CO2; Xref=Rhea:RHEA:24304, Rhea:RHEA-COMP:10494, Rhea:RHEA-COMP:10495, ChEBI:CHEBI:15378, ChEBI:CHEBI:16526, ChEBI:CHEBI:57305, ChEBI:CHEBI:83099, ChEBI:CHEBI:83143; EC=1.4.4.2; Evidence={ECO:0000256|ARBA:A…		FUNCTION: The glycine cleavage system catalyzes the degradation of glycine. The P protein binds the alpha-amino group of glycine through its pyridoxal phosphate cofactor; CO(2) is released and the remaining methylamine moiety is then transferred to the lipoamide cofactor of the H protein. {ECO:0000256|HAMAP-Rule:MF_00711}.					COFACTOR: Name=pyridoxal 5'-phosphate; Xref=ChEBI:CHEBI:597326; Evidence={ECO:0000256|ARBA:ARBA00001933, ECO:0000256|HAMAP-Rule:MF_00711, ECO:0000256|PIRSR:PIRSR603437-50};				0	0	0	0	0	0	0	0	22	1394	0	0	0	0	0	0	0	0	0	0	0	0	0	2	0	0	0	0
E6V2C9	E6V2C9	Acyl-CoA dehydrogenase domain-containing protein	Variovorax paradoxus (strain EPS)	FAD;Flavoprotein;Oxidoreductase			acyl-CoA dehydrogenase activity [GO:0003995]; flavin adenine dinucleotide binding [GO:0050660]											COFACTOR: Name=FAD; Xref=ChEBI:CHEBI:57692; Evidence={ECO:0000256|ARBA:ARBA00001974, ECO:0000256|RuleBase:RU362125};				0	0	1044	366	3	3	0	0	0	0	0	0	0	0	0	0	0	0	0	0	0	0	0	3	0	0	0	0
J9K5P5	J9K5P5	Uncharacterized protein	Acyrthosiphon pisum (Pea aphid)	ATP-binding;Actin-binding;Coiled coil;Motor protein;Muscle protein;Myosin;Nucleotide-binding;Reference proteome;Thick filament		myofibril [GO:0030016]; myosin complex [GO:0016459]; myosin filament [GO:0032982]	actin filament binding [GO:0051015]; ATP binding [GO:0005524]; motor activity [GO:0003774]		NP_BIND 180..187; /note="ATP"; /evidence="ECO:0000256|PROSITE-ProRule:PRU00782"												Metazoa	0	0	0	0	888	520	0	0	0	0	0	0	0	0	0	0	0	0	0	0	0	0	0	0	0	0	0	0
I0HKC3	I0HKC3	Methylmalonate-semialdehyde dehydrogenase MmsA (EC 1.2.1.27)	Rubrivivax gelatinosus (strain NBRC 100245 / IL144)	Oxidoreductase;Reference proteome			methylmalonate-semialdehyde dehydrogenase (acylating) activity [GO:0004491]							ACT_SITE 290; /evidence="ECO:0000256|PROSITE-ProRule:PRU10008"								0	0	682	720	0	0	0	0	0	0	0	0	0	0	0	0	0	0	0	0	0	0	0	0	0	0	0	0
J3CTW5	J3CTW5	Isocitrate dehydrogenase [NADP] (EC 1.1.1.42) (Oxalosuccinate decarboxylase)	Variovorax sp. CF313	Glyoxylate bypass;Magnesium;Metal-binding;NADP;Oxidoreductase;Tricarboxylic acid cycle	glyoxylate cycle [GO:0006097]; tricarboxylic acid cycle [GO:0006099]		isocitrate dehydrogenase (NADP+) activity [GO:0004450]; metal ion binding [GO:0046872]	METAL 352; /note="Magnesium or manganese"; /evidence="ECO:0000256|PIRSR:PIRSR009407-3"; METAL 551; /note="Magnesium or manganese"; /evidence="ECO:0000256|PIRSR:PIRSR009407-3"; METAL 555; /note="Magnesium or manganese"; /evidence="ECO:0000256|PIRSR:PIRSR009407-3"			CATALYTIC ACTIVITY: Reaction=D-threo-isocitrate + NADP(+) = 2-oxoglutarate + CO2 + NADPH; Xref=Rhea:RHEA:19629, ChEBI:CHEBI:15562, ChEBI:CHEBI:16526, ChEBI:CHEBI:16810, ChEBI:CHEBI:57783, ChEBI:CHEBI:58349; EC=1.1.1.42; Evidence={ECO:0000256|PIRNR:PIRNR009407};					BINDING 147; /note="Substrate"; /evidence="ECO:0000256|PIRSR:PIRSR009407-2"; BINDING 550; /note="Substrate"; /evidence="ECO:0000256|PIRSR:PIRSR009407-2"		COFACTOR: Name=Mg(2+); Xref=ChEBI:CHEBI:18420; Evidence={ECO:0000256|PIRSR:PIRSR009407-3}; Name=Mn(2+); Xref=ChEBI:CHEBI:29035; Evidence={ECO:0000256|PIRSR:PIRSR009407-3}; Note=Binds 1 Mg(2+) or Mn(2+) ion per subunit. {ECO:0000256|PIRSR:PIRSR009407-3};				4	3	1054	89	153	107	0	0	0	0	0	0	0	0	0	0	0	0	0	0	0	0	0	8	12	0	0	0
T1X9L4	T1X9L4	Thioredoxin peroxidase	Variovorax paradoxus B4	Oxidoreductase			antioxidant activity [GO:0016209]; oxidoreductase activity [GO:0016491]							ACT_SITE 45; /note="Cysteine sulfenic acid (-SOH) intermediate"; /evidence="ECO:0000256|PIRSR:PIRSR000239-1"								25	8	128	48	668	514	0	0	0	1	0	0	0	0	0	0	0	0	0	0	0	0	0	2	0	0	0	0
T1XL51	T1XL51	Putative D-3-phosphoglycerate dehydrogenase	Variovorax paradoxus B4	Oxidoreductase			NAD binding [GO:0051287]; oxidoreductase activity, acting on the CH-OH group of donors, NAD or NADP as acceptor [GO:0016616]															0	0	131	112	559	581	0	0	0	0	0	0	0	3	0	0	0	0	0	0	0	0	0	0	0	0	0	0
A4Z1M1	A4Z1M1	Putative short-chain reductase/dehydrogenase putative 3-oxoacyl-[acyl-carrier-protein] reductase (3-ketoacyl-acyl carrier protein reductase) (EC 1.1.1.100)	Bradyrhizobium sp. (strain ORS 278)	Oxidoreductase;Reference proteome			3-oxoacyl-[acyl-carrier-protein] reductase (NADPH) activity [GO:0004316]; 3-oxo-glutaryl-[acp] methyl ester reductase activity [GO:0102131]; 3-oxo-pimeloyl-[acp] methyl ester reductase activity [GO:0102132]															0	0	180	1200	0	0	0	0	0	0	0	0	0	0	0	0	0	0	0	0	0	0	0	5	0	0	0	0
Q5GR69	Q5GR69	Lead uptake protein PbrT	Achromobacter xylosoxidans (strain A8)	Heme;Iron;Membrane;Metal-binding;Plasmid;Transmembrane;Transmembrane helix		high-affinity iron permease complex [GO:0033573]	electron transfer activity [GO:0009055]; heme binding [GO:0020037]; iron ion transmembrane transporter activity [GO:0005381]; metal ion binding [GO:0046872]															14	24	1	0	2	0	0	0	32	1303	2	1	0	0	0	0	0	0	0	0	0	0	0	6	1	0	0	0
E6VB35	E6VB35	Acyl-CoA dehydrogenase domain-containing protein	Variovorax paradoxus (strain EPS)	FAD;Flavoprotein;Oxidoreductase			flavin adenine dinucleotide binding [GO:0050660]; oxidoreductase activity, acting on the CH-CH group of donors [GO:0016627]											COFACTOR: Name=FAD; Xref=ChEBI:CHEBI:57692; Evidence={ECO:0000256|ARBA:ARBA00001974, ECO:0000256|RuleBase:RU362125};				0	0	4	0	0	0	0	0	68	1302	0	0	0	0	0	0	0	0	0	0	0	0	0	8	0	0	0	0
J3CRV4	J3CRV4	Ribonucleoside-diphosphate reductase (EC 1.17.4.1)	Variovorax sp. CF313	ATP-binding;Allosteric enzyme;DNA replication;Disulfide bond;Nucleotide-binding;Oxidoreductase	DNA replication [GO:0006260]		ATP binding [GO:0005524]; ribonucleoside-diphosphate reductase activity, thioredoxin disulfide as acceptor [GO:0004748]			PATHWAY: Genetic information processing; DNA replication. {ECO:0000256|ARBA:ARBA00005160, ECO:0000256|RuleBase:RU003410}.	CATALYTIC ACTIVITY: Reaction=[thioredoxin]-disulfide + a 2'-deoxyribonucleoside 5'-diphosphate + H2O = [thioredoxin]-dithiol + a ribonucleoside 5'-diphosphate; Xref=Rhea:RHEA:23252, Rhea:RHEA-COMP:10698, Rhea:RHEA-COMP:10700, ChEBI:CHEBI:15377, ChEBI:CHEBI:29950, ChEBI:CHEBI:50058, ChEBI:CHEBI:57930, ChEBI:CHEBI:73316; EC=1.17.4.1; Evidence={ECO:0000256|ARBA:ARBA00000206, ECO:0000256|RuleBase:RU0…		FUNCTION: Provides the precursors necessary for DNA synthesis. Catalyzes the biosynthesis of deoxyribonucleotides from the corresponding ribonucleotides. {ECO:0000256|RuleBase:RU003410}.									40	18	0	0	832	160	0	0	24	298	2	0	0	0	0	0	0	0	0	0	0	0	0	12	0	0	0	0
G0HBQ3	G0HBQ3	CMD domain-containing protein	Corynebacterium variabile (strain DSM 44702 / CIP 107183 / JCM 12073 / NCIMB 30131) (Corynebacterium mooreparkense)				peroxiredoxin activity [GO:0051920]															0	0	0	0	840	516	0	0	0	0	0	0	0	0	0	0	0	0	0	0	0	0	0	9	0	0	0	0
S2X5K1	A0A7U9HQZ8	D-3-phosphoglycerate dehydrogenase	Delftia acidovorans CCUG 15835																			0	0	3	0	587	765	0	0	0	0	0	0	0	0	0	0	0	0	0	0	0	0	3	12	0	0	0	0
T1G846	T1G846	G_PROTEIN_RECEP_F3_4 domain-containing protein	Helobdella robusta (Californian leech)	Cell membrane;Glycoprotein;Membrane;Reference proteome;Transducer;Transmembrane;Transmembrane helix	G protein-coupled glutamate receptor signaling pathway [GO:0007216]; regulation of synaptic transmission, glutamatergic [GO:0051966]	integral component of plasma membrane [GO:0005887]	adenylate cyclase inhibiting G protein-coupled glutamate receptor activity [GO:0001640]														Metazoa	504	18	205	23	20	5	36	600	6	162	305	29	0	13	0	0	4	0	4	0	1	1	1	0	0	2	31	0
H0F5V4	H0F5V4	Bifunctional malic enzyme oxidoreductase/phosphotransacetylase (EC 1.1.1.40)	Achromobacter arsenitoxydans SY8	Metal-binding;Multifunctional enzyme;NADP;Oxidoreductase	malate metabolic process [GO:0006108]		malate dehydrogenase (decarboxylating) (NAD+) activity [GO:0004471]; malate dehydrogenase (decarboxylating) (NADP+) activity [GO:0004473]; metal ion binding [GO:0046872]; NAD binding [GO:0051287]; oxaloacetate decarboxylase activity [GO:0008948]; transferase activity, transferring acyl groups [GO:0016746]	METAL 137; /note="Divalent metal cation"; /evidence="ECO:0000256|PIRSR:PIRSR036684-2"; METAL 138; /note="Divalent metal cation"; /evidence="ECO:0000256|PIRSR:PIRSR036684-2"	NP_BIND 77..84; /note="NADP"; /evidence="ECO:0000256|PIRSR:PIRSR036684-3"					ACT_SITE 95; /note="Proton acceptor"; /evidence="ECO:0000256|PIRSR:PIRSR036684-1"		BINDING 163; /note="NADP"; /evidence="ECO:0000256|PIRSR:PIRSR036684-3"; BINDING 288; /note="NADP"; /evidence="ECO:0000256|PIRSR:PIRSR036684-3"		COFACTOR: Name=Mg(2+); Xref=ChEBI:CHEBI:18420; Evidence={ECO:0000256|ARBA:ARBA00001946};				0	0	0	0	780	572	0	0	0	0	0	0	0	0	0	0	0	0	0	0	0	0	0	20	0	0	0	0
L0PGQ7	L0PGQ7	Uncharacterized protein (Fragment)	Pneumocystis jirovecii (strain SE8) (Human pneumocystis pneumonia agent)	Membrane;Reference proteome;Transmembrane;Transmembrane helix		integral component of membrane [GO:0016021]															Fungi	121	0	196	4	38	0	453	1005	11	3	129	1	1	2	0	0	76	61	129	48	136	43	90	23	8	1	1	1
A9IC31	A9IC31	Putative monooxygenase	Bordetella petrii (strain ATCC BAA-461 / DSM 12804 / CCUG 43448)	Monooxygenase;Oxidoreductase;Reference proteome			FAD binding [GO:0071949]; monooxygenase activity [GO:0004497]															0	0	758	570	1	0	0	1	0	1	0	0	0	0	0	0	0	0	0	0	0	0	0	0	0	0	0	1
K4D003	K4D003	Complex1_49kDa domain-containing protein	Solanum lycopersicum (Tomato) (Lycopersicon esculentum)	Chlorophyll;Chromophore;Membrane;NAD;Photosynthesis;Reference proteome;Transmembrane;Transmembrane helix;Transport	photosynthetic electron transport chain [GO:0009767]; protein-chromophore linkage [GO:0018298]	integral component of membrane [GO:0016021]; photosystem [GO:0009521]	chlorophyll binding [GO:0016168]; NAD binding [GO:0051287]; oxidoreductase activity, acting on NAD(P)H [GO:0016651]; quinone binding [GO:0048038]														Viridiplantae	89	555	450	1691	342	3064	0	34	2	136	1	8	126	7253	0	0	22	0	23	0	22	0	24	70	0	0	67	92
A5HMH3	A5HMH3	CatO2ase (EC 1.13.11.2) (Catechol 2,3-dioxygenase) (Metapyrocatechase)	Alcaligenes faecalis	Aromatic hydrocarbons catabolism;Coiled coil;Dioxygenase;Iron;Metal-binding;Oxidoreductase	aromatic compound catabolic process [GO:0019439]		catechol 2,3-dioxygenase activity [GO:0018577]; ferrous iron binding [GO:0008198]				CATALYTIC ACTIVITY: Reaction=catechol + O2 = (2Z,4E)-2-hydroxy-6-oxohexa-2,4-dienoate + H(+); Xref=Rhea:RHEA:17337, ChEBI:CHEBI:15378, ChEBI:CHEBI:15379, ChEBI:CHEBI:18135, ChEBI:CHEBI:71198; EC=1.13.11.2; Evidence={ECO:0000256|ARBA:ARBA00000163};							COFACTOR: Name=Fe(2+); Xref=ChEBI:CHEBI:29033; Evidence={ECO:0000256|ARBA:ARBA00001954, ECO:0000256|RuleBase:RU000683};				0	0	0	0	570	765	0	0	0	0	0	0	0	0	0	0	0	0	0	0	0	0	0	9	0	0	0	0
W0ZD15	W0ZD15	Glyceraldehyde-3-phosphate dehydrogenase (EC 1.2.1.59)	Microbacterium sp. C448	NAD;NADP;Nucleotide-binding;Oxidoreductase;Reference proteome	glycolytic process [GO:0006096]; lysine biosynthetic process via diaminopimelate [GO:0009089]	cytoplasm [GO:0005737]	4-hydroxy-tetrahydrodipicolinate reductase [GO:0008839]; glyceraldehyde-3-phosphate dehydrogenase (NAD(P)+) (phosphorylating) activity [GO:0043891]; NAD binding [GO:0051287]; NADP binding [GO:0050661]							ACT_SITE 155; /note="Nucleophile"; /evidence="ECO:0000256|PIRSR:PIRSR000149-1"		BINDING 49; /note="NAD"; /evidence="ECO:0000256|PIRSR:PIRSR000149-3"; BINDING 316; /note="NAD"; /evidence="ECO:0000256|PIRSR:PIRSR000149-3"						0	0	852	468	0	0	0	0	0	0	0	0	0	0	0	0	0	0	0	0	0	0	0	0	0	0	0	0
J2KRB8	J2KRB8	Thiol-disulfide isomerase-like thioredoxin	Variovorax sp. CF313	Isomerase;Signal			isomerase activity [GO:0016853]; oxidoreductase activity [GO:0016491]															1	0	821	490	0	0	1	3	0	0	0	0	0	0	0	0	0	0	0	0	1	0	0	0	0	0	0	0
C9Y7Y6	C9Y7Y6	Methylmalonate semialdehyde dehydrogenase [acylating] 2 (EC 1.2.1.27)	Curvibacter putative symbiont of Hydra magnipapillata	Oxidoreductase			methylmalonate-semialdehyde dehydrogenase (acylating) activity [GO:0004491]							ACT_SITE 297; /evidence="ECO:0000256|PROSITE-ProRule:PRU10008"								0	0	490	833	0	0	0	0	0	0	0	0	0	0	0	0	0	0	0	0	0	0	4	15	0	0	0	0
P00402	P00402	Cytochrome c oxidase subunit 1 (EC 7.1.1.9) (Cytochrome c oxidase polypeptide I)	Emericella nidulans (Aspergillus nidulans)	Calcium;Copper;Electron transport;Heme;Iron;Magnesium;Membrane;Metal-binding;Mitochondrion;Mitochondrion inner membrane;Respiratory chain;Translocase;Transmembrane;Transmembrane helix;Transport	aerobic respiration [GO:0009060]; oxidative phosphorylation [GO:0006119]	integral component of membrane [GO:0016021]; mitochondrial inner membrane [GO:0005743]; respiratory chain complex IV [GO:0045277]	cytochrome-c oxidase activity [GO:0004129]; heme binding [GO:0020037]; metal ion binding [GO:0046872]	METAL 79; /note="Calcium"; /evidence="ECO:0000250|UniProtKB:P00401"; METAL 84; /note="Calcium; via carbonyl oxygen"; /evidence="ECO:0000250|UniProtKB:P00401"; METAL 101; /note="Iron 1 (low-spin heme A axial ligand); via tele nitrogen"; /evidence="ECO:0000250|UniProtKB:P00401"; METAL 280; /note="Copper B; via pros nitrogen"; /evidence="ECO:0000250|UniProtKB:P00401"; METAL 329; /note="Copper B; via…		PATHWAY: Energy metabolism; oxidative phosphorylation. {ECO:0000250|UniProtKB:P00401}.	CATALYTIC ACTIVITY: Reaction=4 [Fe(II)cytochrome c] + 4 H(+) + O2 = 4 [Fe(III)cytochrome c] + 2 H2O; Xref=Rhea:RHEA:11436, Rhea:RHEA-COMP:10350, Rhea:RHEA-COMP:14399, ChEBI:CHEBI:15377, ChEBI:CHEBI:15378, ChEBI:CHEBI:15379, ChEBI:CHEBI:29033, ChEBI:CHEBI:29034; EC=7.1.1.9; Evidence={ECO:0000250|UniProtKB:P00401};PhysiologicalDirection=left-to-right; Xref=Rhea:RHEA:11437; Evidence={ECO:0000250|Uni…		FUNCTION: Component of the cytochrome c oxidase, the last enzyme in the mitochondrial electron transport chain which drives oxidative phosphorylation. The respiratory chain contains 3 multisubunit complexes succinate dehydrogenase (complex II, CII), ubiquinol-cytochrome c oxidoreductase (cytochrome b-c1 complex, complex III, CIII) and cytochrome c oxidase (complex IV, CIV), that cooperate to tran…			BINDING 284; /note="Oxygen"; /evidence="ECO:0000250|UniProtKB:P00396"		COFACTOR: Name=heme; Xref=ChEBI:CHEBI:30413; Evidence={ECO:0000250|UniProtKB:P00401}; Note=Binds 2 heme A groups non-covalently per subunit. {ECO:0000250|UniProtKB:P00401}; COFACTOR: Name=Cu cation; Xref=ChEBI:CHEBI:23378; Evidence={ECO:0000250|UniProtKB:P00401}; Note=Binds a copper B center. {ECO:0000250|UniProtKB:P00401};			Fungi	0	0	54	1250	0	0	0	0	0	0	0	0	0	0	0	0	0	0	0	0	0	0	0	0	0	0	0	0
P30178	P30178	Hydroxycarboxylate dehydrogenase B (EC 1.1.1.-) (2-oxoglutarate reductase) (Hydroxyphenylpyruvate reductase) (EC 1.1.1.237) (Phenylpyruvate reductase)	Escherichia coli (strain K12)	3D-structure;NAD;NADP;Oxidoreductase;Reference proteome		cytosol [GO:0005829]	hydroxyphenylpyruvate reductase activity [GO:0047995]; R(+)-3,4-dihydroxyphenyllactate:NADP+ oxidoreductase activity [GO:0102742]		NP_BIND 122..124; /note="NAD"; /evidence="ECO:0000269|Ref.6, ECO:0007744|PDB:2G8Y"; NP_BIND 178..182; /note="NAD"; /evidence="ECO:0000269|Ref.6, ECO:0007744|PDB:2G8Y"; NP_BIND 313..316; /note="NAD"; /evidence="ECO:0000269|Ref.6, ECO:0007744|PDB:2G8Y"		CATALYTIC ACTIVITY: Reaction=2-hydroxyglutarate + NADP(+) = 2-oxoglutarate + H(+) + NADPH; Xref=Rhea:RHEA:52308, ChEBI:CHEBI:11596, ChEBI:CHEBI:15378, ChEBI:CHEBI:16810, ChEBI:CHEBI:57783, ChEBI:CHEBI:58349; Evidence={ECO:0000269|PubMed:27941785}; CATALYTIC ACTIVITY: Reaction=2-hydroxyglutarate + NAD(+) = 2-oxoglutarate + H(+) + NADH; Xref=Rhea:RHEA:13449, ChEBI:CHEBI:11596, ChEBI:CHEBI:15378, Ch…		FUNCTION: Catalyzes the NAD(P)H-dependent reduction of 2-oxoglutarate, phenylpyruvate and (4-hydroxyphenyl)pyruvate, leading to the respective 2-hydroxycarboxylate in vitro. Shows a preference for NADPH over NADH as a redox partner. Do not catalyze the reverse reactions. {ECO:0000269|PubMed:27941785}.			BINDING 48; /note="NAD"; /evidence="ECO:0000269|Ref.6, ECO:0007744|PDB:2G8Y"; BINDING 234; /note="NAD"; /evidence="ECO:0000269|Ref.6, ECO:0007744|PDB:2G8Y"; BINDING 270; /note="NAD"; /evidence="ECO:0000269|Ref.6, ECO:0007744|PDB:2G8Y"						23	20	795	463	0	0	0	0	0	0	0	0	0	0	0	0	0	0	0	0	0	0	0	0	0	0	0	0
J2T414	J2T414	Cytochrome c553	Variovorax sp. CF313	Heme;Iron;Metal-binding;Signal		periplasmic space [GO:0042597]	electron transfer activity [GO:0009055]; heme binding [GO:0020037]; iron ion binding [GO:0005506]	METAL 63; /note="Iron (heme 1 axial ligand)"; /evidence="ECO:0000256|PIRSR:PIRSR000005-2"; METAL 102; /note="Iron (heme 1 axial ligand)"; /evidence="ECO:0000256|PIRSR:PIRSR000005-2"; METAL 160; /note="Iron (heme 2 axial ligand)"; /evidence="ECO:0000256|PIRSR:PIRSR000005-2"; METAL 200; /note="Iron (heme 2 axial ligand)"; /evidence="ECO:0000256|PIRSR:PIRSR000005-2"								BINDING 59; /note="Heme 1; covalent"; /evidence="ECO:0000256|PIRSR:PIRSR000005-1"; BINDING 62; /note="Heme 1; covalent"; /evidence="ECO:0000256|PIRSR:PIRSR000005-1"; BINDING 156; /note="Heme 2; covalent"; /evidence="ECO:0000256|PIRSR:PIRSR000005-1"; BINDING 159; /note="Heme 2; covalent"; /evidence="ECO:0000256|PIRSR:PIRSR000005-1"						6	1	0	0	709	582	0	0	0	4	1	0	0	0	0	0	0	0	0	0	0	0	0	1	0	0	0	1
D7DPY1	D7DPY1	Heavy metal translocating P-type ATPase	Methylotenera versatilis (strain 301)	ATP-binding;Coiled coil;Membrane;Metal-binding;Nucleotide-binding;Reference proteome;Translocase;Transmembrane;Transmembrane helix		integral component of membrane [GO:0016021]; plasma membrane [GO:0005886]	ATPase-coupled cation transmembrane transporter activity [GO:0019829]; ATP binding [GO:0005524]; metal ion binding [GO:0046872]; oxidoreductase activity [GO:0016491]															33	30	47	74	469	648	0	0	0	0	1	0	0	0	0	0	0	0	0	0	0	0	0	4	0	0	0	0
G7E3H7	G7E3H7	60S ribosomal protein L41 (60S ribosomal protein L44)	Mixia osmundae (strain CBS 9802 / IAM 14324 / JCM 22182 / KY 12970)	Reference proteome;Ribonucleoprotein;Ribosomal protein	translation [GO:0006412]	ribosome [GO:0005840]	structural constituent of ribosome [GO:0003735]														Fungi	0	0	0	0	908	388	0	0	0	0	0	0	0	0	0	0	0	0	0	0	0	0	0	0	0	0	0	0
F5Y0N7	F5Y0N7	Glucose-6-phosphate 1-dehydrogenase (G6PD) (EC 1.1.1.49)	Ramlibacter tataouinensis (strain ATCC BAA-407 / DSM 14655 / LMG 21543 / TTB310)	Carbohydrate metabolism;Glucose metabolism;NADP;Oxidoreductase;Reference proteome	glucose metabolic process [GO:0006006]; pentose-phosphate shunt [GO:0006098]		glucose-6-phosphate dehydrogenase activity [GO:0004345]; NADP binding [GO:0050661]			PATHWAY: Carbohydrate degradation; pentose phosphate pathway; D-ribulose 5-phosphate from D-glucose 6-phosphate (oxidative stage): step 1/3. {ECO:0000256|HAMAP-Rule:MF_00966}.	CATALYTIC ACTIVITY: Reaction=D-glucose 6-phosphate + NADP(+) = 6-phospho-D-glucono-1,5-lactone + H(+) + NADPH; Xref=Rhea:RHEA:15841, ChEBI:CHEBI:15378, ChEBI:CHEBI:57783, ChEBI:CHEBI:57955, ChEBI:CHEBI:58349, ChEBI:CHEBI:61548; EC=1.1.1.49; Evidence={ECO:0000256|HAMAP-Rule:MF_00966};		FUNCTION: Catalyzes the oxidation of glucose 6-phosphate to 6-phosphogluconolactone. {ECO:0000256|HAMAP-Rule:MF_00966}.	ACT_SITE 234; /note="Proton acceptor"; /evidence="ECO:0000256|HAMAP-Rule:MF_00966"		BINDING 43; /note="NADP"; /evidence="ECO:0000256|HAMAP-Rule:MF_00966"; BINDING 142; /note="NADP"; /evidence="ECO:0000256|HAMAP-Rule:MF_00966"; BINDING 172; /note="Substrate"; /evidence="ECO:0000256|HAMAP-Rule:MF_00966"; BINDING 176; /note="Substrate"; /evidence="ECO:0000256|HAMAP-Rule:MF_00966"; BINDING 210; /note="Substrate"; /evidence="ECO:0000256|HAMAP-Rule:MF_00966"; BINDING 229; /note="Subst…						0	0	0	0	620	672	0	2	0	0	0	0	0	0	0	0	0	0	0	0	0	0	0	0	0	0	0	0
H5UXT9	H5UXT9	NADH-quinone oxidoreductase subunit C/D (EC 7.1.1.-) (NADH dehydrogenase I subunit C/D) (NDH-1 subunit C/D)	Atlantibacter hermannii NBRC 105704	Cell membrane;Membrane;Multifunctional enzyme;NAD;Quinone;Reference proteome;Translocase;Transport;Ubiquinone		NADH dehydrogenase complex [GO:0030964]; plasma membrane [GO:0005886]	NAD binding [GO:0051287]; NADH dehydrogenase (ubiquinone) activity [GO:0008137]; quinone binding [GO:0048038]				CATALYTIC ACTIVITY: Reaction=a quinone + 5 H(+)(in) + NADH = a quinol + 4 H(+)(out) + NAD(+); Xref=Rhea:RHEA:57888, ChEBI:CHEBI:15378, ChEBI:CHEBI:24646, ChEBI:CHEBI:57540, ChEBI:CHEBI:57945, ChEBI:CHEBI:132124; Evidence={ECO:0000256|ARBA:ARBA00000100, ECO:0000256|HAMAP-Rule:MF_01359};		FUNCTION: NDH-1 shuttles electrons from NADH, via FMN and iron-sulfur (Fe-S) centers, to quinones in the respiratory chain. The immediate electron acceptor for the enzyme in this species is believed to be ubiquinone. Couples the redox reaction to proton translocation (for every two electrons transferred, four hydrogen ions are translocated across the cytoplasmic membrane), and thus conserves the …									0	0	0	0	1320	0	0	0	0	0	0	0	0	0	0	0	0	0	5	0	0	0	5	30	0	0	0	0
D5MTF9	D5MTF9	Succinate dehydrogenase [ubiquinone] flavoprotein subunit, mitochondrial (EC 1.3.5.1)	Corynespora cassiicola (Target leaf spot disease fungus) (Helminthosporium cassiicola)	Electron transport;FAD;Flavoprotein;Membrane;Oxidoreductase;Transit peptide;Transport;Tricarboxylic acid cycle	electron transport chain [GO:0022900]; tricarboxylic acid cycle [GO:0006099]	mitochondrial inner membrane [GO:0005743]	flavin adenine dinucleotide binding [GO:0050660]; succinate dehydrogenase (ubiquinone) activity [GO:0008177]			PATHWAY: Carbohydrate metabolism. {ECO:0000256|ARBA:ARBA00005007}.; PATHWAY: Carbohydrate metabolism; tricarboxylic acid cycle. {ECO:0000256|ARBA:ARBA00005163}.; PATHWAY: Carbohydrate metabolism; tricarboxylic acid cycle; fumarate from succinate (eukaryal route): step 1/1. {ECO:0000256|RuleBase:RU362051}.	CATALYTIC ACTIVITY: Reaction=a quinone + succinate = a quinol + fumarate; Xref=Rhea:RHEA:40523, ChEBI:CHEBI:24646, ChEBI:CHEBI:29806, ChEBI:CHEBI:30031, ChEBI:CHEBI:132124; EC=1.3.5.1; Evidence={ECO:0000256|ARBA:ARBA00000030, ECO:0000256|RuleBase:RU362051};		FUNCTION: Flavoprotein (FP) subunit of succinate dehydrogenase (SDH) that is involved in complex II of the mitochondrial electron transport chain and is responsible for transferring electrons from succinate to ubiquinone (coenzyme Q). {ECO:0000256|RuleBase:RU362051}.					COFACTOR: Name=FAD; Xref=ChEBI:CHEBI:57692; Evidence={ECO:0000256|ARBA:ARBA00001974, ECO:0000256|RuleBase:RU362051};			Fungi	0	0	0	0	876	409	0	0	0	0	0	0	0	0	0	0	0	0	0	0	0	0	0	0	0	0	0	0
J2K7Y6	J2K7Y6	UDP-glucose 6-dehydrogenase (EC 1.1.1.22)	Variovorax sp. CF313	NAD;Oxidoreductase	polysaccharide biosynthetic process [GO:0000271]; UDP-glucuronate biosynthetic process [GO:0006065]		NAD binding [GO:0051287]; UDP-glucose 6-dehydrogenase activity [GO:0003979]			PATHWAY: Nucleotide-sugar biosynthesis; UDP-alpha-D-glucuronate biosynthesis; UDP-alpha-D-glucuronate from UDP-alpha-D-glucose: step 1/1. {ECO:0000256|ARBA:ARBA00004701}.	CATALYTIC ACTIVITY: Reaction=H2O + 2 NAD(+) + UDP-alpha-D-glucose = 3 H(+) + 2 NADH + UDP-alpha-D-glucuronate; Xref=Rhea:RHEA:23596, ChEBI:CHEBI:15377, ChEBI:CHEBI:15378, ChEBI:CHEBI:57540, ChEBI:CHEBI:57945, ChEBI:CHEBI:58052, ChEBI:CHEBI:58885; EC=1.1.1.22; Evidence={ECO:0000256|ARBA:ARBA00000874, ECO:0000256|PIRNR:PIRNR000124};			ACT_SITE 270; /note="Nucleophile"; /evidence="ECO:0000256|PIRSR:PIRSR500134-1"		BINDING 34; /note="NAD"; /evidence="ECO:0000256|PIRSR:PIRSR500134-3"; BINDING 39; /note="NAD"; /evidence="ECO:0000256|PIRSR:PIRSR500134-3"; BINDING 90; /note="NAD"; /evidence="ECO:0000256|PIRSR:PIRSR500134-3"; BINDING 125; /note="NAD; via amide nitrogen"; /evidence="ECO:0000256|PIRSR:PIRSR500134-3"; BINDING 162; /note="NAD"; /evidence="ECO:0000256|PIRSR:PIRSR500134-3"; BINDING 273; /note="NAD"; /…						90	90	639	477	0	0	0	0	0	0	0	0	0	3	0	0	0	0	0	0	0	0	3	12	0	0	0	0
B2UA59	B2UA59	Short-chain dehydrogenase/reductase SDR	Ralstonia pickettii (strain 12J)	Reference proteome			oxidoreductase activity [GO:0016491]															0	0	0	0	0	0	69	1223	0	1	0	0	0	3	0	0	0	0	0	0	2	0	0	20	0	0	1	0
M1XFD3	M1XFD3	Cytochrome c oxidase subunit 1 (EC 7.1.1.9)	Malassezia sympodialis (strain ATCC 42132) (Atopic eczema-associated yeast)	Copper;Electron transport;Heme;Iron;Membrane;Metal-binding;Mitochondrion;Mitochondrion inner membrane;Reference proteome;Respiratory chain;Transmembrane;Transmembrane helix;Transport	aerobic respiration [GO:0009060]; electron transport coupled proton transport [GO:0015990]; oxidative phosphorylation [GO:0006119]	integral component of membrane [GO:0016021]; mitochondrial inner membrane [GO:0005743]; respiratory chain complex IV [GO:0045277]	cytochrome-c oxidase activity [GO:0004129]; heme binding [GO:0020037]; metal ion binding [GO:0046872]			PATHWAY: Energy metabolism; oxidative phosphorylation. {ECO:0000256|ARBA:ARBA00004673, ECO:0000256|RuleBase:RU000369}.	CATALYTIC ACTIVITY: Reaction=4 [Fe(II)cytochrome c] + 4 H(+) + O2 = 4 [Fe(III)cytochrome c] + 2 H2O; Xref=Rhea:RHEA:11436, Rhea:RHEA-COMP:10350, Rhea:RHEA-COMP:14399, ChEBI:CHEBI:15377, ChEBI:CHEBI:15378, ChEBI:CHEBI:15379, ChEBI:CHEBI:29033, ChEBI:CHEBI:29034; EC=7.1.1.9; Evidence={ECO:0000256|RuleBase:RU000369};		FUNCTION: Component of the cytochrome c oxidase, the last enzyme in the mitochondrial electron transport chain which drives oxidative phosphorylation. The respiratory chain contains 3 multisubunit complexes succinate dehydrogenase (complex II, CII), ubiquinol-cytochrome c oxidoreductase (cytochrome b-c1 complex, complex III, CIII) and cytochrome c oxidase (complex IV, CIV), that cooperate to tran…								Fungi	0	0	0	0	592	678	0	0	0	0	0	0	0	0	0	0	0	0	0	0	0	0	0	0	0	0	0	2
C9YDG2	C9YDG2	S-(hydroxymethyl)glutathione dehydrogenase (EC 1.1.1.284)	Curvibacter putative symbiont of Hydra magnipapillata	Lyase;Metal-binding;NAD;Oxidoreductase;Zinc	ethanol oxidation [GO:0006069]		lyase activity [GO:0016829]; S-(hydroxymethyl)glutathione dehydrogenase NAD activity [GO:0106322]; S-(hydroxymethyl)glutathione dehydrogenase NADP activity [GO:0106321]; zinc ion binding [GO:0008270]				CATALYTIC ACTIVITY: Reaction=NAD(+) + S-(hydroxymethyl)glutathione = H(+) + NADH + S-formylglutathione; Xref=Rhea:RHEA:19985, ChEBI:CHEBI:15378, ChEBI:CHEBI:57540, ChEBI:CHEBI:57688, ChEBI:CHEBI:57945, ChEBI:CHEBI:58758; EC=1.1.1.284; Evidence={ECO:0000256|ARBA:ARBA00001030, ECO:0000256|RuleBase:RU362016}; CATALYTIC ACTIVITY: Reaction=NADP(+) + S-(hydroxymethyl)glutathione = H(+) + NADPH + S-form…							COFACTOR: Name=Zn(2+); Xref=ChEBI:CHEBI:29105; Evidence={ECO:0000256|ARBA:ARBA00001947, ECO:0000256|RuleBase:RU362016};				0	0	333	919	0	0	0	4	0	0	0	0	0	0	0	0	0	0	0	0	0	0	0	0	0	0	0	0
A1WJ88	A1WJ88	Glucose-methanol-choline oxidoreductase	Verminephrobacter eiseniae (strain EF01-2)	FAD;Flavoprotein;Reference proteome			flavin adenine dinucleotide binding [GO:0050660]; oxidoreductase activity, acting on CH-OH group of donors [GO:0016614]		NP_BIND 94..97; /note="FAD"; /evidence="ECO:0000256|PIRSR:PIRSR000137-2"							BINDING 86; /note="FAD; via carbonyl oxygen"; /evidence="ECO:0000256|PIRSR:PIRSR000137-2"		COFACTOR: Name=FAD; Xref=ChEBI:CHEBI:57692; Evidence={ECO:0000256|ARBA:ARBA00001974, ECO:0000256|PIRSR:PIRSR000137-2};				0	0	0	2	1080	180	0	0	0	0	0	0	0	10	0	0	2	0	0	0	0	0	0	12	0	0	6	0
H5WUE4	H5WUE4	Acyl-CoA dehydrogenase	Burkholderiales bacterium JOSHI_001	FAD;Flavoprotein;Oxidoreductase;Reference proteome			acyl-CoA dehydrogenase activity [GO:0003995]; flavin adenine dinucleotide binding [GO:0050660]											COFACTOR: Name=FAD; Xref=ChEBI:CHEBI:57692; Evidence={ECO:0000256|ARBA:ARBA00001974, ECO:0000256|RuleBase:RU362125};				0	0	0	0	506	736	0	0	0	0	0	0	0	0	0	0	0	0	0	0	0	0	0	0	0	0	0	0
P77561	P77561	Protein YdeP	Escherichia coli (strain K12)	4Fe-4S;Iron;Iron-sulfur;Metal-binding;Molybdenum;Oxidoreductase;Reference proteome	response to acidic pH [GO:0010447]		4 iron, 4 sulfur cluster binding [GO:0051539]; formate dehydrogenase (NAD+) activity [GO:0008863]; molybdenum ion binding [GO:0030151]	METAL 49; /note="Iron-sulfur (4Fe-4S)"; /evidence="ECO:0000250"; METAL 52; /note="Iron-sulfur (4Fe-4S)"; /evidence="ECO:0000250"					FUNCTION: Probably involved in acid resistance. {ECO:0000269|PubMed:12399493, ECO:0000269|PubMed:12694615}.					COFACTOR: Name=[4Fe-4S] cluster; Xref=ChEBI:CHEBI:49883; Evidence={ECO:0000305}; Note=Binds 1 [4Fe-4S] cluster. {ECO:0000305}; COFACTOR: Name=Mo-bis(molybdopterin guanine dinucleotide); Xref=ChEBI:CHEBI:60539; Evidence={ECO:0000250}; Note=Binds 1 molybdenum-bis(molybdopterin guanine dinucleotide) (Mo-bis-MGD) cofactor per subunit. {ECO:0000250};				0	0	0	0	705	544	0	0	0	0	0	0	0	0	0	0	3	0	0	0	0	0	0	8	2	0	2	0
R4QR45	R4QR45	Acyl-CoA dehydrogenase (EC 1.3.8.1) (Putative isobutyryl-CoA dehydrogenase) (Fragment)	Variovorax paradoxus B4	FAD;Flavoprotein;Oxidoreductase			acyl-CoA dehydrogenase activity [GO:0003995]; butyryl-CoA dehydrogenase activity [GO:0004085]; flavin adenine dinucleotide binding [GO:0050660]											COFACTOR: Name=FAD; Xref=ChEBI:CHEBI:57692; Evidence={ECO:0000256|ARBA:ARBA00001974, ECO:0000256|RuleBase:RU362125};				0	0	0	0	556	581	4	127	0	0	0	0	0	0	0	0	0	4	0	0	0	0	0	4	41	0	0	0
T1XBB6	T1XBB6	AhpC/TSA family domain-containing protein	Variovorax paradoxus B4	Signal			antioxidant activity [GO:0016209]; oxidoreductase activity [GO:0016491]															0	0	553	679	0	0	0	0	0	0	0	0	0	0	0	0	0	0	0	0	0	0	0	1	0	0	0	0
P46242	P46242	Photosystem II protein D1 1 (PSII D1 protein 1) (EC 1.10.3.9) (32 kDa thylakoid membrane protein 1) (Photosystem II Q(B) protein 1)	Nostoc sp. (strain PCC 7120 / SAG 25.82 / UTEX 2576)	Calcium;Chlorophyll;Chromophore;Electron transport;Herbicide resistance;Iron;Magnesium;Manganese;Membrane;Metal-binding;Oxidoreductase;Photosynthesis;Photosystem II;Reference proteome;Thylakoid;Transmembrane;Transmembrane helix;Transport	photosynthetic electron transport in photosystem II [GO:0009772]; protein-chromophore linkage [GO:0018298]; response to herbicide [GO:0009635]	integral component of membrane [GO:0016021]; photosystem II [GO:0009523]; plasma membrane-derived thylakoid membrane [GO:0031676]	chlorophyll binding [GO:0016168]; electron transporter, transferring electrons within the cyclic electron transport pathway of photosynthesis activity [GO:0045156]; iron ion binding [GO:0005506]; oxidoreductase activity, acting on diphenols and related substances as donors, oxygen as acceptor [GO:0016682]; oxygen evolving activity [GO:0010242]	METAL 118; /note="Magnesium (chlorophyll-a ChlzD1 axial ligand); via tele nitrogen"; /evidence="ECO:0000255|HAMAP-Rule:MF_01379"; METAL 170; /note="Calcium-manganese-oxide [Ca-4Mn-5O]; calcium"; /evidence="ECO:0000255|HAMAP-Rule:MF_01379"; METAL 170; /note="Calcium-manganese-oxide [Ca-4Mn-5O]; manganese 4"; /evidence="ECO:0000255|HAMAP-Rule:MF_01379"; METAL 189; /note="Calcium-manganese-oxide [Ca…			CATALYTIC ACTIVITY: Reaction=2 a plastoquinone + 2 H2O + 4 hnu = 2 a plastoquinol + O2; Xref=Rhea:RHEA:36359, Rhea:RHEA-COMP:9561, Rhea:RHEA-COMP:9562, ChEBI:CHEBI:15377, ChEBI:CHEBI:15379, ChEBI:CHEBI:17757, ChEBI:CHEBI:30212, ChEBI:CHEBI:62192; EC=1.10.3.9; Evidence={ECO:0000255|HAMAP-Rule:MF_01379};		FUNCTION: Photosystem II (PSII) is a light-driven water:plastoquinone oxidoreductase that uses light energy to abstract electrons from H(2)O, generating O(2) and a proton gradient subsequently used for ATP formation. It consists of a core antenna complex that captures photons, and an electron transfer chain that converts photonic excitation into a charge separation. The D1/D2 (PsbA/PsbA) reaction…			BINDING 126; /note="Pheophytin D1"; /evidence="ECO:0000255|HAMAP-Rule:MF_01379"; BINDING 215; /note="Quinone (B)"; /evidence="ECO:0000255|HAMAP-Rule:MF_01379"		COFACTOR: Note=The D1/D2 heterodimer binds P680, chlorophylls that are the primary electron donor of PSII, and subsequent electron acceptors. It shares a non-heme iron and each subunit binds pheophytin, quinone, additional chlorophylls, carotenoids and lipids. D1 provides most of the ligands for the Mn4-Ca-O5 cluster of the oxygen-evolving complex (OEC). There is also a Cl(-1) ion associated with…				4	4	24	20	396	792	0	0	0	0	0	0	0	0	0	0	0	0	8	0	12	0	0	0	0	0	0	0
G8T9T0	G8T9T0	Glutamate dehydrogenase	Niastella koreensis (strain DSM 17620 / KACC 11465 / NBRC 106392 / GR20-10)	NAD;Nucleotide-binding;Oxidoreductase;Reference proteome	cellular amino acid metabolic process [GO:0006520]		nucleotide binding [GO:0000166]; oxidoreductase activity, acting on the CH-NH2 group of donors, NAD or NADP as acceptor [GO:0016639]							ACT_SITE 104; /note="Proton donor"; /evidence="ECO:0000256|PIRSR:PIRSR000185-1"		BINDING 68; /note="Substrate"; /evidence="ECO:0000256|PIRSR:PIRSR000185-2"; BINDING 92; /note="Substrate"; /evidence="ECO:0000256|PIRSR:PIRSR000185-2"; BINDING 192; /note="NAD"; /evidence="ECO:0000256|PIRSR:PIRSR000185-2"; BINDING 231; /note="NAD"; /evidence="ECO:0000256|PIRSR:PIRSR000185-2"; BINDING 360; /note="Substrate"; /evidence="ECO:0000256|PIRSR:PIRSR000185-2"						0	0	0	0	497	730	0	0	0	0	0	0	0	0	0	0	0	0	0	0	0	0	0	0	2	0	0	6
F3P3Q1	F3P3Q1	Anaerobic ribonucleoside-triphosphate reductase	[Propionibacterium] humerusii P08	ATP-binding;Nucleotide-binding	DNA replication [GO:0006260]		ATP binding [GO:0005524]; ribonucleoside-triphosphate reductase activity [GO:0008998]															0	0	628	598	0	0	0	0	0	0	0	0	0	0	0	0	0	0	0	0	0	0	0	2	0	0	0	0
E6V6C7	E6V6C7	YhhN family protein	Variovorax paradoxus (strain EPS)	Membrane;Transmembrane;Transmembrane helix	lipid biosynthetic process [GO:0008610]	integral component of membrane [GO:0016021]	iron ion binding [GO:0005506]; oxidoreductase activity [GO:0016491]															0	0	1	0	671	500	0	0	2	79	0	0	0	0	0	0	4	0	0	0	1	0	2	36	0	0	0	0
B1Z4L4	B1Z4L4	Glyoxalase/bleomycin resistance protein/dioxygenase	Burkholderia ambifaria (strain MC40-6)	Dioxygenase;Oxidoreductase			dioxygenase activity [GO:0051213]															0	0	1157	64	0	0	0	0	0	0	0	0	0	0	0	0	0	0	0	0	0	0	0	0	0	0	0	0
E6V7M1	E6V7M1	Redoxin domain protein	Variovorax paradoxus (strain EPS)	Signal			oxidoreductase activity [GO:0016491]															0	0	676	544	0	0	0	0	0	0	0	0	0	0	0	0	0	0	0	0	0	0	0	2	0	0	0	0
U1LPQ1	U1LPQ1	Glyceraldehyde-3-phosphate dehydrogenase	Agrococcus pavilionensis RW1	NAD;NADP;Nucleotide-binding;Oxidoreductase;Reference proteome	glycolytic process [GO:0006096]; lysine biosynthetic process via diaminopimelate [GO:0009089]	cytoplasm [GO:0005737]	4-hydroxy-tetrahydrodipicolinate reductase [GO:0008839]; NAD binding [GO:0051287]; NADP binding [GO:0050661]; oxidoreductase activity, acting on the aldehyde or oxo group of donors, NAD or NADP as acceptor [GO:0016620]							ACT_SITE 141; /note="Nucleophile"; /evidence="ECO:0000256|PIRSR:PIRSR000149-1"		BINDING 35; /note="NAD"; /evidence="ECO:0000256|PIRSR:PIRSR000149-3"; BINDING 302; /note="NAD"; /evidence="ECO:0000256|PIRSR:PIRSR000149-3"						0	0	604	608	0	0	0	0	0	0	0	0	0	0	0	0	0	0	0	0	0	0	0	0	0	0	0	0
J7Q7K6	J7Q7K6	Dehydrogenase (Starvation sensing protein) (EC 1.1.1.-) (Starvation-sensing protein RspB) (Zn-dependent oxidoreductase)	Escherichia coli	Metal-binding;Oxidoreductase;Zinc			oxidoreductase activity [GO:0016491]; zinc ion binding [GO:0008270]											COFACTOR: Name=Zn(2+); Xref=ChEBI:CHEBI:29105; Evidence={ECO:0000256|RuleBase:RU361277};				0	2	562	646	0	0	0	0	0	0	0	0	0	0	0	0	0	0	0	0	0	0	0	2	0	0	0	0
I1C6L1	I1C6L1	60S ribosomal protein L44	Rhizopus delemar (strain RA 99-880 / ATCC MYA-4621 / FGSC 9543 / NRRL 43880) (Mucormycosis agent) (Rhizopus arrhizus var. delemar)	Reference proteome;Ribonucleoprotein;Ribosomal protein	translation [GO:0006412]	ribosome [GO:0005840]	structural constituent of ribosome [GO:0003735]														Fungi	0	0	0	0	48	1160	0	0	0	0	0	0	0	0	0	0	0	0	0	0	0	0	0	0	0	0	0	0
Q0B3E7	Q0B3E7	NAD(P) transhydrogenase subunit beta (EC 7.1.1.1) (Nicotinamide nucleotide transhydrogenase subunit beta)	Burkholderia ambifaria (strain ATCC BAA-244 / AMMD) (Burkholderia cepacia (strain AMMD))	Cell inner membrane;Cell membrane;Membrane;NAD;NADP;Translocase;Transmembrane;Transmembrane helix		integral component of membrane [GO:0016021]; plasma membrane [GO:0005886]	NAD(P)+ transhydrogenase (AB-specific) activity [GO:0008750]; NADP binding [GO:0050661]				CATALYTIC ACTIVITY: Reaction=H(+)(in) + NAD(+) + NADPH = H(+)(out) + NADH + NADP(+); Xref=Rhea:RHEA:47992, ChEBI:CHEBI:15378, ChEBI:CHEBI:57540, ChEBI:CHEBI:57783, ChEBI:CHEBI:57945, ChEBI:CHEBI:58349; EC=7.1.1.1; Evidence={ECO:0000256|ARBA:ARBA00000006, ECO:0000256|PIRNR:PIRNR000204};		FUNCTION: The transhydrogenation between NADH and NADP is coupled to respiration and ATP hydrolysis and functions as a proton pump across the membrane. {ECO:0000256|ARBA:ARBA00003943, ECO:0000256|PIRNR:PIRNR000204}.									0	0	0	0	576	632	0	0	0	0	0	0	0	0	0	0	0	0	0	0	0	0	0	0	0	0	0	0
J7JI16	J7JI16	Glyoxalase/bleomycin resistance protein/dioxygenase (EC 1.13.11.-)	Burkholderia cepacia GG4	Dioxygenase;Oxidoreductase			dioxygenase activity [GO:0051213]															0	0	952	276	0	0	0	0	0	0	0	0	0	0	0	0	2	0	0	0	0	0	2	42	0	0	0	0
T1X8U4	T1X8U4	D-isomer specific 2-hydroxyacid dehydrogenase, NAD-binding protein	Variovorax paradoxus B4	Oxidoreductase			NAD binding [GO:0051287]; oxidoreductase activity, acting on the CH-OH group of donors, NAD or NADP as acceptor [GO:0016616]															2	3	2	0	441	746	0	0	0	0	0	0	0	0	0	0	0	0	0	0	2	0	2	6	0	0	0	0
J3CH95	J3CH95	Uncharacterized protein	Variovorax sp. CF313	Heme biosynthesis;Membrane;Transmembrane;Transmembrane helix	heme A biosynthetic process [GO:0006784]	integral component of membrane [GO:0016021]	oxidoreductase activity, acting on the CH-CH group of donors [GO:0016627]															0	0	1	0	622	565	0	0	0	0	0	0	0	0	0	0	0	0	0	0	0	0	0	3	0	0	0	1
Q141M2	Q141M2	Putative short-chain dehydrogenase (EC 1.1.1.100)	Paraburkholderia xenovorans (strain LB400)	Oxidoreductase;Reference proteome			3-oxoacyl-[acyl-carrier-protein] reductase (NADPH) activity [GO:0004316]; 3-oxo-glutaryl-[acp] methyl ester reductase activity [GO:0102131]; 3-oxo-pimeloyl-[acp] methyl ester reductase activity [GO:0102132]															0	0	0	0	460	736	0	0	0	0	0	0	0	0	0	0	0	0	0	0	0	0	0	32	0	0	0	0
T1X5A4	T1X5A4	Putative isoquinoline 1-oxidoreductase, subunit beta	Variovorax paradoxus B4	Heme;Iron;Metal-binding			electron transfer activity [GO:0009055]; heme binding [GO:0020037]; metal ion binding [GO:0046872]															0	0	574	602	3	0	0	2	0	3	0	0	0	0	0	0	0	0	0	0	0	0	3	14	0	0	0	0
D4DVQ7	D4DVQ7	IS66 family element, transposase (EC 1.10.3.-)	Serratia odorifera DSM 4582	Oxidoreductase;Reference proteome			oxidoreductase activity [GO:0016491]															0	1	1	0	0	1	0	1	73	1106	0	0	0	1	0	0	3	0	0	0	0	0	0	16	4	0	0	7
F7Z5U2	F7Z5U2	Catalase (EC 1.11.1.6)	Bacillus coagulans (strain 2-6)	Heme;Hydrogen peroxide;Iron;Metal-binding;Oxidoreductase;Peroxidase	hydrogen peroxide catabolic process [GO:0042744]; response to oxidative stress [GO:0006979]		catalase activity [GO:0004096]; heme binding [GO:0020037]; metal ion binding [GO:0046872]	METAL 342; /note="Iron (heme axial ligand)"; /evidence="ECO:0000256|PIRSR:PIRSR038928-2"			CATALYTIC ACTIVITY: Reaction=2 H2O2 = 2 H2O + O2; Xref=Rhea:RHEA:20309, ChEBI:CHEBI:15377, ChEBI:CHEBI:15379, ChEBI:CHEBI:16240; EC=1.11.1.6; Evidence={ECO:0000256|ARBA:ARBA00000720, ECO:0000256|RuleBase:RU000498};			ACT_SITE 59; /evidence="ECO:0000256|PIRSR:PIRSR038928-1"; ACT_SITE 132; /evidence="ECO:0000256|PIRSR:PIRSR038928-1"				COFACTOR: Name=heme; Xref=ChEBI:CHEBI:30413; Evidence={ECO:0000256|PIRSR:PIRSR038928-2};				0	0	0	0	327	840	0	0	0	0	0	0	0	0	0	0	0	0	0	0	0	0	0	0	0	0	0	0
Q5FQ89	Q5FQ89	Putative oxidoreductase (EC 1.1.1.-)	Gluconobacter oxydans (strain 621H) (Gluconobacter suboxydans)	Oxidoreductase;Reference proteome			oxidoreductase activity [GO:0016491]															0	0	689	563	0	0	0	0	0	0	0	0	0	0	0	0	9	0	1	0	6	0	9	100	5	0	0	4
A7ZPV8	A7ZPV8	4-hydroxy-3-methylbut-2-en-1-yl diphosphate synthase (flavodoxin) (EC 1.17.7.3) (1-hydroxy-2-methyl-2-(E)-butenyl 4-diphosphate synthase)	Escherichia coli O139:H28 (strain E24377A / ETEC)	4Fe-4S;Iron;Iron-sulfur;Isoprene biosynthesis;Metal-binding;Oxidoreductase	isopentenyl diphosphate biosynthetic process, methylerythritol 4-phosphate pathway [GO:0019288]; terpenoid biosynthetic process [GO:0016114]		4-hydroxy-3-methylbut-2-en-1-yl diphosphate synthase activity [GO:0046429]; 4 iron, 4 sulfur cluster binding [GO:0051539]; iron ion binding [GO:0005506]	METAL 270; /note="Iron-sulfur (4Fe-4S)"; /evidence="ECO:0000255|HAMAP-Rule:MF_00159"; METAL 273; /note="Iron-sulfur (4Fe-4S)"; /evidence="ECO:0000255|HAMAP-Rule:MF_00159"; METAL 305; /note="Iron-sulfur (4Fe-4S)"; /evidence="ECO:0000255|HAMAP-Rule:MF_00159"; METAL 312; /note="Iron-sulfur (4Fe-4S)"; /evidence="ECO:0000255|HAMAP-Rule:MF_00159"		PATHWAY: Isoprenoid biosynthesis; isopentenyl diphosphate biosynthesis via DXP pathway; isopentenyl diphosphate from 1-deoxy-D-xylulose 5-phosphate: step 5/6. {ECO:0000255|HAMAP-Rule:MF_00159}.	CATALYTIC ACTIVITY: Reaction=(2E)-4-hydroxy-3-methylbut-2-enyl diphosphate + 2 H(+) + H2O + oxidized [flavodoxin] = 2-C-methyl-D-erythritol 2,4-cyclic diphosphate + reduced [flavodoxin]; Xref=Rhea:RHEA:43604, Rhea:RHEA-COMP:10622, Rhea:RHEA-COMP:10623, ChEBI:CHEBI:15377, ChEBI:CHEBI:15378, ChEBI:CHEBI:57618, ChEBI:CHEBI:58210, ChEBI:CHEBI:58483, ChEBI:CHEBI:128753; EC=1.17.7.3; Evidence={ECO:0000…		FUNCTION: Converts 2C-methyl-D-erythritol 2,4-cyclodiphosphate (ME-2,4cPP) into 1-hydroxy-2-methyl-2-(E)-butenyl 4-diphosphate. {ECO:0000255|HAMAP-Rule:MF_00159}.					COFACTOR: Name=[4Fe-4S] cluster; Xref=ChEBI:CHEBI:49883; Evidence={ECO:0000255|HAMAP-Rule:MF_00159}; Note=Binds 1 [4Fe-4S] cluster. {ECO:0000255|HAMAP-Rule:MF_00159};				16	6	824	340	0	0	0	0	0	0	0	0	0	0	0	0	0	0	4	0	2	0	4	28	0	0	2	0
F5XZU3	F5XZU3	Acyl dehydrogenase	Ramlibacter tataouinensis (strain ATCC BAA-407 / DSM 14655 / LMG 21543 / TTB310)	FAD;Flavoprotein;Oxidoreductase;Reference proteome			flavin adenine dinucleotide binding [GO:0050660]; oxidoreductase activity, acting on the CH-CH group of donors [GO:0016627]											COFACTOR: Name=FAD; Xref=ChEBI:CHEBI:57692; Evidence={ECO:0000256|ARBA:ARBA00001974, ECO:0000256|RuleBase:RU362125};				0	0	0	0	0	0	0	0	12	1155	0	0	0	0	0	0	0	0	0	0	0	0	9	8	0	0	0	0
T1XLG6	T1XLG6	Putative tryptophan 2,3-dioxygenase	Variovorax paradoxus B4	Dioxygenase;Oxidoreductase	tryptophan catabolic process to kynurenine [GO:0019441]		heme binding [GO:0020037]; metal ion binding [GO:0046872]; tryptophan 2,3-dioxygenase activity [GO:0004833]															0	0	787	357	2	0	0	0	0	0	0	0	0	0	0	0	0	0	0	0	0	0	0	0	0	0	0	0
A9WN18	A9WN18	3-oxoacyl-[acyl-carrier protein] reductase (EC 1.1.1.100)	Renibacterium salmoninarum (strain ATCC 33209 / DSM 20767 / JCM 11484 / NBRC 15589 / NCIMB 2235)	Oxidoreductase;Reference proteome			3-oxoacyl-[acyl-carrier-protein] reductase (NADPH) activity [GO:0004316]; 3-oxo-glutaryl-[acp] methyl ester reductase activity [GO:0102131]; 3-oxo-pimeloyl-[acp] methyl ester reductase activity [GO:0102132]															0	0	0	0	0	0	36	1105	0	4	0	0	0	0	0	0	0	0	0	0	0	0	0	0	0	0	0	0
I2B767	I2B767	NADH-quinone oxidoreductase subunit B (EC 7.1.1.-) (NADH dehydrogenase I subunit B) (NDH-1 subunit B)	Shimwellia blattae (strain ATCC 29907 / DSM 4481 / JCM 1650 / NBRC 105725 / CDC 9005-74) (Escherichia blattae)	4Fe-4S;Cell inner membrane;Cell membrane;Iron;Iron-sulfur;Membrane;Metal-binding;NAD;Quinone;Reference proteome;Translocase;Transport;Ubiquinone		plasma membrane [GO:0005886]	4 iron, 4 sulfur cluster binding [GO:0051539]; iron ion binding [GO:0005506]; NADH dehydrogenase (ubiquinone) activity [GO:0008137]; quinone binding [GO:0048038]	METAL 67; /note="Iron-sulfur (4Fe-4S)"; /evidence="ECO:0000256|HAMAP-Rule:MF_01356"; METAL 68; /note="Iron-sulfur (4Fe-4S)"; /evidence="ECO:0000256|HAMAP-Rule:MF_01356"; METAL 133; /note="Iron-sulfur (4Fe-4S)"; /evidence="ECO:0000256|HAMAP-Rule:MF_01356"; METAL 162; /note="Iron-sulfur (4Fe-4S)"; /evidence="ECO:0000256|HAMAP-Rule:MF_01356"			CATALYTIC ACTIVITY: Reaction=a quinone + 5 H(+)(in) + NADH = a quinol + 4 H(+)(out) + NAD(+); Xref=Rhea:RHEA:57888, ChEBI:CHEBI:15378, ChEBI:CHEBI:24646, ChEBI:CHEBI:57540, ChEBI:CHEBI:57945, ChEBI:CHEBI:132124; Evidence={ECO:0000256|HAMAP-Rule:MF_01356};		FUNCTION: NDH-1 shuttles electrons from NADH, via FMN and iron-sulfur (Fe-S) centers, to quinones in the respiratory chain. The immediate electron acceptor for the enzyme in this species is believed to be ubiquinone. Couples the redox reaction to proton translocation (for every two electrons transferred, four hydrogen ions are translocated across the cytoplasmic membrane), and thus conserves the …					COFACTOR: Name=[4Fe-4S] cluster; Xref=ChEBI:CHEBI:49883; Evidence={ECO:0000256|HAMAP-Rule:MF_01356}; Note=Binds 1 [4Fe-4S] cluster. {ECO:0000256|HAMAP-Rule:MF_01356};				0	0	0	0	729	414	0	0	0	0	0	0	0	0	0	0	0	0	0	0	0	0	0	0	0	0	0	0
E6UVX6	E6UVX6	Acyl-CoA dehydrogenase domain-containing protein	Variovorax paradoxus (strain EPS)	Coiled coil;FAD;Flavoprotein;Oxidoreductase			flavin adenine dinucleotide binding [GO:0050660]; oxidoreductase activity, acting on the CH-CH group of donors [GO:0016627]											COFACTOR: Name=FAD; Xref=ChEBI:CHEBI:57692; Evidence={ECO:0000256|ARBA:ARBA00001974, ECO:0000256|RuleBase:RU362125};				2	6	692	445	0	0	0	0	0	0	0	0	0	0	0	0	2	0	0	0	0	0	4	6	0	0	0	0
A4W8F0	A4W8F0	DNA protection during starvation protein (EC 1.16.-.-)	Enterobacter sp. (strain 638)	Cytoplasm;DNA condensation;DNA-binding;Iron;Iron storage;Metal-binding;Oxidoreductase	cellular iron ion homeostasis [GO:0006879]; chromosome condensation [GO:0030261]	cytoplasm [GO:0005737]	DNA binding [GO:0003677]; ferric iron binding [GO:0008199]; oxidoreductase activity, acting on metal ions [GO:0016722]	METAL 51; /note="Iron"; /evidence="ECO:0000255|HAMAP-Rule:MF_01441"; METAL 78; /note="Iron"; /evidence="ECO:0000255|HAMAP-Rule:MF_01441"; METAL 82; /note="Iron"; /evidence="ECO:0000255|HAMAP-Rule:MF_01441"			CATALYTIC ACTIVITY: Reaction=2 Fe(2+) + 2 H(+) + H2O2 = 2 Fe(3+) + 2 H2O; Xref=Rhea:RHEA:48712, ChEBI:CHEBI:15377, ChEBI:CHEBI:15378, ChEBI:CHEBI:16240, ChEBI:CHEBI:29033, ChEBI:CHEBI:29034; Evidence={ECO:0000255|HAMAP-Rule:MF_01441};		FUNCTION: During stationary phase, binds the chromosome non-specifically, forming a highly ordered and stable dps-DNA co-crystal within which chromosomal DNA is condensed and protected from diverse damages. It protects DNA from oxidative damage by sequestering intracellular Fe(2+) ion and storing it in the form of Fe(3+) oxyhydroxide mineral, which can be released after reduction. One hydrogen pe…									6	256	14	206	20	664	0	0	0	4	0	0	0	0	0	0	6	0	0	0	2	0	0	42	0	0	0	0
M1X875	M1X875	Cytochrome c oxidase subunit 2	Malassezia sympodialis (strain ATCC 42132) (Atopic eczema-associated yeast)	Copper;Electron transport;Membrane;Metal-binding;Mitochondrion;Mitochondrion inner membrane;Reference proteome;Respiratory chain;Signal;Translocase;Transmembrane;Transmembrane helix;Transport		integral component of membrane [GO:0016021]; mitochondrial inner membrane [GO:0005743]; respirasome [GO:0070469]	copper ion binding [GO:0005507]; cytochrome-c oxidase activity [GO:0004129]				CATALYTIC ACTIVITY: Reaction=4 [Fe(II)cytochrome c] + 4 H(+) + O2 = 4 [Fe(III)cytochrome c] + 2 H2O; Xref=Rhea:RHEA:11436, Rhea:RHEA-COMP:10350, Rhea:RHEA-COMP:14399, ChEBI:CHEBI:15377, ChEBI:CHEBI:15378, ChEBI:CHEBI:15379, ChEBI:CHEBI:29033, ChEBI:CHEBI:29034; EC=7.1.1.9; Evidence={ECO:0000256|ARBA:ARBA00000049};PhysiologicalDirection=left-to-right; Xref=Rhea:RHEA:11437; Evidence={ECO:0000256|AR…		FUNCTION: Component of the cytochrome c oxidase, the last enzyme in the mitochondrial electron transport chain which drives oxidative phosphorylation. The respiratory chain contains 3 multisubunit complexes succinate dehydrogenase (complex II, CII), ubiquinol-cytochrome c oxidoreductase (cytochrome b-c1 complex, complex III, CIII) and cytochrome c oxidase (complex IV, CIV), that cooperate to tran…					COFACTOR: Name=Cu cation; Xref=ChEBI:CHEBI:23378; Evidence={ECO:0000256|ARBA:ARBA00001935}; ; COFACTOR: Name=Cu cation; Xref=ChEBI:CHEBI:23378; Evidence={ECO:0000256|RuleBase:RU000457}; Note=Binds a copper A center. {ECO:0000256|RuleBase:RU000457};			Fungi	10	10	0	0	0	0	0	2	50	1066	0	0	0	2	0	0	0	0	0	0	0	0	0	2	0	0	0	0
H1S5I2	H1S5I2	Short-chain dehydrogenase/reductase SDR	Cupriavidus basilensis OR16				oxidoreductase activity [GO:0016491]															0	0	0	0	268	872	0	0	0	0	0	0	0	0	0	0	0	0	0	0	0	0	0	8	0	0	0	0
F5XY98	F5XY98	Candidate Ferredoxin-dependent glutamate synthase	Ramlibacter tataouinensis (strain ATCC BAA-407 / DSM 14655 / LMG 21543 / TTB310)	3Fe-4S;Amino-acid biosynthesis;FMN;Flavoprotein;Glutamate biosynthesis;Glutamine amidotransferase;Iron;Iron-sulfur;Metal-binding;Oxidoreductase;Reference proteome	glutamate biosynthetic process [GO:0006537]; glutamine metabolic process [GO:0006541]		3 iron, 4 sulfur cluster binding [GO:0051538]; glutamate synthase activity [GO:0015930]; metal ion binding [GO:0046872]											COFACTOR: Name=FMN; Xref=ChEBI:CHEBI:58210; Evidence={ECO:0000256|ARBA:ARBA00001917}; ; COFACTOR: Name=[3Fe-4S] cluster; Xref=ChEBI:CHEBI:21137; Evidence={ECO:0000256|ARBA:ARBA00001927};				12	114	24	120	381	510	0	0	0	0	0	0	0	0	0	0	0	0	0	0	0	6	12	16	6	0	0	0
U7A4D0	U7A4D0	Formate dehydrogenase (EC 1.17.1.9)	Pseudomonas aestus	2Fe-2S;4Fe-4S;Iron;Iron-sulfur;Metal-binding;NAD;Repeat;Ubiquinone	formate metabolic process [GO:0015942]	formate dehydrogenase complex [GO:0009326]	2 iron, 2 sulfur cluster binding [GO:0051537]; 4 iron, 4 sulfur cluster binding [GO:0051539]; electron transfer activity [GO:0009055]; formate dehydrogenase (NAD+) activity [GO:0008863]; metal ion binding [GO:0046872]; molybdopterin cofactor binding [GO:0043546]				CATALYTIC ACTIVITY: Reaction=formate + NAD(+) = CO2 + NADH; Xref=Rhea:RHEA:15985, ChEBI:CHEBI:15740, ChEBI:CHEBI:16526, ChEBI:CHEBI:57540, ChEBI:CHEBI:57945; EC=1.17.1.9; Evidence={ECO:0000256|ARBA:ARBA00000455};							COFACTOR: Name=Mo-bis(molybdopterin guanine dinucleotide); Xref=ChEBI:CHEBI:60539; Evidence={ECO:0000256|ARBA:ARBA00001942}; ; COFACTOR: Name=[2Fe-2S] cluster; Xref=ChEBI:CHEBI:49601; Evidence={ECO:0000256|ARBA:ARBA00001939}; ; COFACTOR: Name=[4Fe-4S] cluster; Xref=ChEBI:CHEBI:49883; Evidence={ECO:0000256|ARBA:ARBA00001966};				0	0	0	0	920	215	0	0	0	0	0	0	0	0	0	0	0	0	0	0	0	0	0	9	0	0	0	0
G0JWT1	G0JWT1	Deleted.																				0	0	582	556	0	0	0	0	0	0	0	0	0	0	0	0	4	0	2	0	0	0	0	14	0	0	0	0
A7ZUU5	A7ZUU5	Cytochrome c-552 (EC 1.7.2.2) (Ammonia-forming cytochrome c nitrite reductase) (Cytochrome c nitrite reductase)	Escherichia coli O139:H28 (strain E24377A / ETEC)	Calcium;Electron transport;Heme;Iron;Metal-binding;Oxidoreductase;Periplasm;Signal;Transport	nitrate assimilation [GO:0042128]	periplasmic space [GO:0042597]	calcium ion binding [GO:0005509]; heme binding [GO:0020037]; iron ion binding [GO:0005506]; nitrite reductase (cytochrome, ammonia-forming) activity [GO:0042279]	METAL 94; /note="Iron (heme 3 axial ligand)"; /evidence="ECO:0000255|HAMAP-Rule:MF_01182"; METAL 126; /note="Iron (heme 1 axial ligand)"; /evidence="ECO:0000255|HAMAP-Rule:MF_01182"; METAL 164; /note="Iron (heme 2 axial ligand)"; /evidence="ECO:0000255|HAMAP-Rule:MF_01182"; METAL 213; /note="Iron (heme 3 axial ligand)"; /evidence="ECO:0000255|HAMAP-Rule:MF_01182"; METAL 215; /note="Calcium"; /evi…		PATHWAY: Nitrogen metabolism; nitrate reduction (assimilation). {ECO:0000255|HAMAP-Rule:MF_01182}.	CATALYTIC ACTIVITY: Reaction=6 [Fe(III)cytochrome c] + 2 H2O + NH4(+) = 6 [Fe(II)cytochrome c] + 8 H(+) + nitrite; Xref=Rhea:RHEA:13089, Rhea:RHEA-COMP:10350, Rhea:RHEA-COMP:14399, ChEBI:CHEBI:15377, ChEBI:CHEBI:15378, ChEBI:CHEBI:16301, ChEBI:CHEBI:28938, ChEBI:CHEBI:29033, ChEBI:CHEBI:29034; EC=1.7.2.2; Evidence={ECO:0000255|HAMAP-Rule:MF_01182};		FUNCTION: Catalyzes the reduction of nitrite to ammonia, consuming six electrons in the process. {ECO:0000255|HAMAP-Rule:MF_01182}.			BINDING 122; /note="Heme 1; covalent"; /evidence="ECO:0000255|HAMAP-Rule:MF_01182"; BINDING 125; /note="Heme 1; covalent"; /evidence="ECO:0000255|HAMAP-Rule:MF_01182"; BINDING 160; /note="Heme 2; covalent"; /evidence="ECO:0000255|HAMAP-Rule:MF_01182"; BINDING 163; /note="Heme 2; covalent"; /evidence="ECO:0000255|HAMAP-Rule:MF_01182"; BINDING 209; /note="Heme 3; covalent"; /evidence="ECO:0000255|H…		COFACTOR: Name=Ca(2+); Xref=ChEBI:CHEBI:29108; Evidence={ECO:0000255|HAMAP-Rule:MF_01182}; Note=Binds 1 Ca(2+) ion per monomer. {ECO:0000255|HAMAP-Rule:MF_01182}; COFACTOR: Name=heme; Xref=ChEBI:CHEBI:30413; Evidence={ECO:0000255|HAMAP-Rule:MF_01182}; Note=Binds 5 heme groups covalently per monomer. {ECO:0000255|HAMAP-Rule:MF_01182};				2	0	0	0	666	460	0	0	0	0	0	0	0	0	0	0	2	0	0	0	0	0	0	4	0	0	0	0
E6V9K5	E6V9K5	Acyl-CoA dehydrogenase domain-containing protein	Variovorax paradoxus (strain EPS)	FAD;Flavoprotein;Oxidoreductase			flavin adenine dinucleotide binding [GO:0050660]; oxidoreductase activity, acting on the CH-CH group of donors [GO:0016627]											COFACTOR: Name=FAD; Xref=ChEBI:CHEBI:57692; Evidence={ECO:0000256|ARBA:ARBA00001974, ECO:0000256|RuleBase:RU362125};				36	12	424	285	220	162	0	2	0	0	0	0	0	0	0	0	0	0	0	0	0	0	0	25	4	0	0	0
I4YQX8	I4YQX8	NADH:flavin oxidoreductase	Microvirga lotononidis	Reference proteome			FMN binding [GO:0010181]; oxidoreductase activity [GO:0016491]															0	0	330	773	0	0	0	0	0	0	0	0	0	0	0	0	0	0	0	0	0	0	0	0	0	0	0	0
E6V9Z9	E6V9Z9	Peptide methionine sulfoxide reductase MsrB (EC 1.8.4.12) (Peptide-methionine (R)-S-oxide reductase)	Variovorax paradoxus (strain EPS)	Metal-binding;Oxidoreductase;Zinc	protein repair [GO:0030091]; response to oxidative stress [GO:0006979]		peptide-methionine (R)-S-oxide reductase activity [GO:0033743]; zinc ion binding [GO:0008270]	METAL 53; /note="Zinc"; /evidence="ECO:0000256|HAMAP-Rule:MF_01400"; METAL 56; /note="Zinc"; /evidence="ECO:0000256|HAMAP-Rule:MF_01400"; METAL 102; /note="Zinc"; /evidence="ECO:0000256|HAMAP-Rule:MF_01400"; METAL 105; /note="Zinc"; /evidence="ECO:0000256|HAMAP-Rule:MF_01400"			CATALYTIC ACTIVITY: Reaction=[thioredoxin]-disulfide + H2O + L-methionyl-[protein] = [thioredoxin]-dithiol + L-methionyl-(R)-S-oxide-[protein]; Xref=Rhea:RHEA:24164, Rhea:RHEA-COMP:10698, Rhea:RHEA-COMP:10700, Rhea:RHEA-COMP:12313, Rhea:RHEA-COMP:12314, ChEBI:CHEBI:15377, ChEBI:CHEBI:16044, ChEBI:CHEBI:29950, ChEBI:CHEBI:45764, ChEBI:CHEBI:50058; EC=1.8.4.12; Evidence={ECO:0000256|ARBA:ARBA000017…			ACT_SITE 125; /note="Nucleophile"; /evidence="ECO:0000256|HAMAP-Rule:MF_01400"				COFACTOR: Name=Zn(2+); Xref=ChEBI:CHEBI:29105; Evidence={ECO:0000256|HAMAP-Rule:MF_01400}; Note=Binds 1 zinc ion per subunit. The zinc ion is important for the structural integrity of the protein. {ECO:0000256|HAMAP-Rule:MF_01400};				0	0	0	0	183	102	0	0	39	774	0	0	0	0	0	0	0	0	0	0	0	0	0	0	0	3	0	0
T1X8K2	T1X8K2	NADPH-dependent 7-cyano-7-deazaguanine reductase (EC 1.7.1.13) (7-cyano-7-carbaguanine reductase) (NADPH-dependent nitrile oxidoreductase) (PreQ(0) reductase)	Variovorax paradoxus B4	Cytoplasm;NADP;Oxidoreductase;Queuosine biosynthesis	queuosine biosynthetic process [GO:0008616]	cytoplasm [GO:0005737]	oxidoreductase activity, acting on other nitrogenous compounds as donors, with NAD or NADP as acceptor [GO:0046857]; preQ1 synthase activity [GO:0033739]		NP_BIND 94..95; /note="NADPH"; /evidence="ECO:0000256|HAMAP-Rule:MF_00817"; NP_BIND 267..268; /note="NADPH"; /evidence="ECO:0000256|HAMAP-Rule:MF_00817"	PATHWAY: tRNA modification; tRNA-queuosine biosynthesis. {ECO:0000256|HAMAP-Rule:MF_00817}.	CATALYTIC ACTIVITY: Reaction=7-aminomethyl-7-carbaguanine + 2 NADP(+) = 7-cyano-7-deazaguanine + 3 H(+) + 2 NADPH; Xref=Rhea:RHEA:13409, ChEBI:CHEBI:15378, ChEBI:CHEBI:45075, ChEBI:CHEBI:57783, ChEBI:CHEBI:58349, ChEBI:CHEBI:58703; EC=1.7.1.13; Evidence={ECO:0000256|HAMAP-Rule:MF_00817};		FUNCTION: Catalyzes the NADPH-dependent reduction of 7-cyano-7-deazaguanine (preQ0) to 7-aminomethyl-7-deazaguanine (preQ1). {ECO:0000256|HAMAP-Rule:MF_00817}.	ACT_SITE 199; /note="Thioimide intermediate"; /evidence="ECO:0000256|HAMAP-Rule:MF_00817"; ACT_SITE 206; /note="Proton donor"; /evidence="ECO:0000256|HAMAP-Rule:MF_00817"								0	0	180	120	498	303	0	0	0	0	0	0	0	0	0	0	0	0	0	0	0	0	0	9	0	0	0	0
B3ERN8	B3ERN8	Chaperone protein DnaK (HSP70) (Heat shock 70 kDa protein) (Heat shock protein 70)	Amoebophilus asiaticus (strain 5a2)	ATP-binding;Chaperone;Nucleotide-binding;Phosphoprotein;Reference proteome;Stress response	protein folding [GO:0006457]		ATPase activity [GO:0016887]; ATP binding [GO:0005524]; unfolded protein binding [GO:0051082]						FUNCTION: Acts as a chaperone. {ECO:0000255|HAMAP-Rule:MF_00332}.									0	0	0	0	535	568	0	0	0	0	0	0	0	11	0	0	4	0	0	0	2	0	0	0	0	0	0	3
E6UZE4	E6UZE4	2-oxoglutarate synthase (EC 1.2.7.3)	Variovorax paradoxus (strain EPS)	Oxidoreductase			2-oxoglutarate synthase activity [GO:0047553]; thiamine pyrophosphate binding [GO:0030976]															8	12	0	4	8	8	0	2	36	1020	0	0	0	0	0	0	0	0	0	4	0	0	0	4	4	0	0	0
A1WZ57	A1WZ57	3-oxoacyl-[acyl-carrier-protein] reductase (EC 1.1.1.100)	Halorhodospira halophila (strain DSM 244 / SL1) (Ectothiorhodospira halophila (strain DSM 244 / SL1))	Oxidoreductase;Reference proteome	poly-hydroxybutyrate biosynthetic process [GO:0042619]	cytoplasm [GO:0005737]	3-oxoacyl-[acyl-carrier-protein] reductase (NADPH) activity [GO:0004316]; 3-oxo-glutaryl-[acp] methyl ester reductase activity [GO:0102131]; 3-oxo-pimeloyl-[acp] methyl ester reductase activity [GO:0102132]; acetoacetyl-CoA reductase activity [GO:0018454]															0	0	0	0	866	227	0	0	0	0	0	0	0	0	0	0	5	0	0	0	0	0	0	0	0	0	0	0
T1X4D9	T1X4D9	Putative FAD-dependent monooxygenase	Variovorax paradoxus B4	Monooxygenase;Oxidoreductase			FAD binding [GO:0071949]; monooxygenase activity [GO:0004497]															0	0	10	2	0	1	64	1006	0	5	0	0	0	2	0	0	0	0	0	0	0	0	0	7	0	0	0	0
P0ABY6	P0ABY6	Flavodoxin 2	Escherichia coli O157:H7	Electron transport;FMN;Flavoprotein;Reference proteome;Transport			electron transfer activity [GO:0009055]; FMN binding [GO:0010181]						FUNCTION: Low-potential electron donor to a number of redox enzymes. {ECO:0000305}.					COFACTOR: Name=FMN; Xref=ChEBI:CHEBI:58210; Evidence={ECO:0000250};				0	0	582	498	0	0	0	0	0	0	0	0	0	0	0	0	2	0	0	0	0	0	0	2	0	1	0	0
E6V4L9	E6V4L9	Aromatic-ring-hydroxylating dioxygenase beta subunit	Variovorax paradoxus (strain EPS)	Dioxygenase;Oxidoreductase	cellular aromatic compound metabolic process [GO:0006725]		dioxygenase activity [GO:0051213]															7	2	0	0	0	0	0	0	33	1035	0	0	0	0	0	0	0	0	0	0	0	0	0	0	0	0	0	0
G9YMI1	G9YMI1	3-dehydroquinate synthase	Flavonifractor plautii ATCC 29863	Metal-binding;NAD;Oxidoreductase;Reference proteome;Zinc			metal ion binding [GO:0046872]; oxidoreductase activity, acting on CH-OH group of donors [GO:0016614]	METAL 175; /note="Zinc; catalytic"; /evidence="ECO:0000256|PIRSR:PIRSR000112-1"; METAL 261; /note="Zinc; catalytic"; /evidence="ECO:0000256|PIRSR:PIRSR000112-1"; METAL 280; /note="Zinc; catalytic"; /evidence="ECO:0000256|PIRSR:PIRSR000112-1"	NP_BIND 97..101; /note="NAD"; /evidence="ECO:0000256|PIRSR:PIRSR000112-3"							BINDING 40; /note="NAD"; /evidence="ECO:0000256|PIRSR:PIRSR000112-3"; BINDING 130; /note="NAD; via carbonyl oxygen"; /evidence="ECO:0000256|PIRSR:PIRSR000112-3"; BINDING 134; /note="NAD"; /evidence="ECO:0000256|PIRSR:PIRSR000112-3"		COFACTOR: Name=Zn(2+); Xref=ChEBI:CHEBI:29105; Evidence={ECO:0000256|PIRSR:PIRSR000112-1}; Note=Binds 1 zinc ion per subunit. {ECO:0000256|PIRSR:PIRSR000112-1};				32	0	990	0	70	0	0	0	2	0	0	0	0	0	0	0	4	0	0	0	0	0	0	30	0	0	0	0
J2TCY9	J2TCY9	NAD-dependent aldehyde dehydrogenase	Variovorax sp. CF313				oxidoreductase activity, acting on the aldehyde or oxo group of donors, NAD or NADP as acceptor [GO:0016620]															0	0	16	30	642	386	0	0	0	0	0	0	0	0	0	0	0	0	0	0	0	0	0	8	0	0	0	0
A4JQM5	A4JQM5	NAD(P) transhydrogenase subunit beta (EC 7.1.1.1) (Nicotinamide nucleotide transhydrogenase subunit beta)	Burkholderia vietnamiensis (strain G4 / LMG 22486) (Burkholderia cepacia (strain R1808))	Cell inner membrane;Cell membrane;Membrane;NAD;NADP;Translocase;Transmembrane;Transmembrane helix		integral component of membrane [GO:0016021]; plasma membrane [GO:0005886]	NAD(P)+ transhydrogenase (AB-specific) activity [GO:0008750]; NADP binding [GO:0050661]				CATALYTIC ACTIVITY: Reaction=H(+)(in) + NAD(+) + NADPH = H(+)(out) + NADH + NADP(+); Xref=Rhea:RHEA:47992, ChEBI:CHEBI:15378, ChEBI:CHEBI:57540, ChEBI:CHEBI:57783, ChEBI:CHEBI:57945, ChEBI:CHEBI:58349; EC=7.1.1.1; Evidence={ECO:0000256|ARBA:ARBA00000006, ECO:0000256|PIRNR:PIRNR000204};		FUNCTION: The transhydrogenation between NADH and NADP is coupled to respiration and ATP hydrolysis and functions as a proton pump across the membrane. {ECO:0000256|ARBA:ARBA00003943, ECO:0000256|PIRNR:PIRNR000204}.									0	22	0	0	342	700	0	0	0	0	0	0	0	0	0	0	0	0	0	0	0	0	0	0	0	0	0	0
P75804	P75804	Aldose sugar dehydrogenase YliI (Asd) (EC 1.1.5.-) (Soluble aldose sugar dehydrogenase YliI)	Escherichia coli (strain K12)	3D-structure;Calcium;Cell outer membrane;Membrane;Metal-binding;Oxidoreductase;PQQ;Reference proteome;Signal		cell outer membrane [GO:0009279]; outer membrane-bounded periplasmic space [GO:0030288]	calcium ion binding [GO:0005509]; oxidoreductase activity, acting on the CH-OH group of donors, quinone or similar compound as acceptor [GO:0016901]; pyrroloquinoline quinone binding [GO:0070968]	METAL 240; /note="Calcium"; /evidence="ECO:0000269|PubMed:16864586"; METAL 250; /note="Calcium; via carbonyl oxygen"; /evidence="ECO:0000269|PubMed:16864586"					FUNCTION: Aldose sugar dehydrogenase with broad substrate specificity. The physiological substrate is unknown. Can oxidize glucose to gluconolactone. Can also utilize D-arabinose, L-arabinose and 2-deoxy-glucose. Has higher activity towards oligomeric sugars, such as maltose, maltotriose or cellobiose. It may function to input sugar-derived electrons into the respiratory network. {ECO:0000269|Pub…	ACT_SITE 147; /note="Proton acceptor"; /evidence="ECO:0000250"		BINDING 82; /note="PQQ"; /evidence="ECO:0000269|PubMed:16864586"; BINDING 261; /note="PQQ"; /evidence="ECO:0000269|PubMed:16864586"		COFACTOR: Name=Ca(2+); Xref=ChEBI:CHEBI:29108; Evidence={ECO:0000269|PubMed:16864586}; Note=Binds 2 calcium ions per monomer. {ECO:0000269|PubMed:16864586}; COFACTOR: Name=pyrroloquinoline quinone; Xref=ChEBI:CHEBI:58442;				0	0	0	0	497	573	0	0	0	0	0	0	0	0	0	0	0	0	0	0	0	0	0	17	0	0	0	0
F1UEN0	F1UEN0	Deleted.																				0	0	792	270	2	0	0	0	0	0	0	0	0	0	0	0	2	0	0	0	0	0	0	10	0	0	0	0
A9BNA7	A9BNA7	NADH-quinone oxidoreductase subunit H (EC 7.1.1.-) (NADH dehydrogenase I subunit H) (NDH-1 subunit H)	Delftia acidovorans (strain DSM 14801 / SPH-1)	Cell inner membrane;Cell membrane;Membrane;NAD;Oxidoreductase;Quinone;Reference proteome;Translocase;Transmembrane;Transmembrane helix;Ubiquinone		integral component of membrane [GO:0016021]; plasma membrane [GO:0005886]	oxidoreductase activity, acting on NAD(P)H, quinone or similar compound as acceptor [GO:0016655]; quinone binding [GO:0048038]				CATALYTIC ACTIVITY: Reaction=a quinone + 5 H(+)(in) + NADH = a quinol + 4 H(+)(out) + NAD(+); Xref=Rhea:RHEA:57888, ChEBI:CHEBI:15378, ChEBI:CHEBI:24646, ChEBI:CHEBI:57540, ChEBI:CHEBI:57945, ChEBI:CHEBI:132124; Evidence={ECO:0000256|HAMAP-Rule:MF_01350};		FUNCTION: NDH-1 shuttles electrons from NADH, via FMN and iron-sulfur (Fe-S) centers, to quinones in the respiratory chain. The immediate electron acceptor for the enzyme in this species is believed to be ubiquinone. Couples the redox reaction to proton translocation (for every two electrons transferred, four hydrogen ions are translocated across the cytoplasmic membrane), and thus conserves the …									0	0	0	0	38	1120	0	0	0	0	0	0	0	0	0	0	8	0	0	0	0	0	14	138	2	0	0	0
J2TC60	J2TC60	Putative NADP-dependent oxidoreductase	Variovorax sp. CF313				oxidoreductase activity [GO:0016491]															0	0	0	2	0	0	0	0	56	993	2	1	0	0	0	0	0	0	0	0	0	0	0	0	0	0	0	0
E6VAS1	E6VAS1	Alkyl hydroperoxide reductase C (EC 1.11.1.26) (Peroxiredoxin) (Thioredoxin peroxidase)	Variovorax paradoxus (strain EPS)	Antioxidant;Cytoplasm;Disulfide bond;Oxidoreductase;Peroxidase;Redox-active center	response to oxidative stress [GO:0006979]	cytoplasm [GO:0005737]	alkylhydroperoxide reductase activity [GO:0102039]; peroxidase activity [GO:0004601]; peroxiredoxin activity [GO:0051920]				CATALYTIC ACTIVITY: Reaction=a hydroperoxide + H(+) + NADH = an alcohol + H2O + NAD(+); Xref=Rhea:RHEA:62628, ChEBI:CHEBI:15377, ChEBI:CHEBI:15378, ChEBI:CHEBI:30879, ChEBI:CHEBI:35924, ChEBI:CHEBI:57540, ChEBI:CHEBI:57945; EC=1.11.1.26; Evidence={ECO:0000256|ARBA:ARBA00000318, ECO:0000256|RuleBase:RU366004};		FUNCTION: Thiol-specific peroxidase that catalyzes the reduction of hydrogen peroxide and organic hydroperoxides to water and alcohols, respectively. Plays a role in cell protection against oxidative stress by detoxifying peroxides. {ECO:0000256|RuleBase:RU366004}.	ACT_SITE 47; /note="Cysteine sulfenic acid (-SOH) intermediate"; /evidence="ECO:0000256|PIRSR:PIRSR000239-1"								28	15	611	395	0	0	0	0	0	0	0	0	0	0	0	0	0	0	0	0	0	0	0	3	0	0	0	3
E6V9X9	E6V9X9	Alcohol dehydrogenase zinc-binding domain protein	Variovorax paradoxus (strain EPS)				oxidoreductase activity [GO:0016491]															0	0	0	0	0	2	0	0	15	1030	0	0	0	0	0	0	0	0	0	0	0	0	0	4	0	0	0	0
J2JTB7	J2JTB7	Glycerol-3-phosphate dehydrogenase	Variovorax sp. CF313	FAD;Flavoprotein;Oxidoreductase	glycerol-3-phosphate metabolic process [GO:0006072]	glycerol-3-phosphate dehydrogenase complex [GO:0009331]	glycerol-3-phosphate dehydrogenase (quinone) activity [GO:0004368]											COFACTOR: Name=FAD; Xref=ChEBI:CHEBI:57692; Evidence={ECO:0000256|ARBA:ARBA00001974};				0	0	30	22	660	336	0	0	0	4	0	0	0	0	0	0	0	0	0	0	0	0	0	12	0	0	0	0
P11349	P11349	Respiratory nitrate reductase 1 beta chain (EC 1.7.5.1) (Nitrate reductase A subunit beta) (Quinol-nitrate oxidoreductase subunit beta)	Escherichia coli (strain K12)	3D-structure;3Fe-4S;4Fe-4S;Cell membrane;Direct protein sequencing;Electron transport;Iron;Iron-sulfur;Membrane;Metal-binding;Nitrate assimilation;Oxidoreductase;Reference proteome;Repeat;Transport	anaerobic respiration [GO:0009061]; nitrate assimilation [GO:0042128]; nitrate metabolic process [GO:0042126]	intrinsic component of membrane [GO:0031224]; intrinsic component of the cytoplasmic side of the plasma membrane [GO:0031235]; membrane [GO:0016020]; NarGHI complex [GO:0044799]	3 iron, 4 sulfur cluster binding [GO:0051538]; 4 iron, 4 sulfur cluster binding [GO:0051539]; electron transfer activity [GO:0009055]; metal ion binding [GO:0046872]; nitrate reductase activity [GO:0008940]	METAL 16; /note="Iron-sulfur 1 (4Fe-4S)"; /evidence="ECO:0000269|PubMed:12910261, ECO:0000269|PubMed:14725769"; METAL 19; /note="Iron-sulfur 1 (4Fe-4S)"; /evidence="ECO:0000269|PubMed:12910261, ECO:0000269|PubMed:14725769"; METAL 22; /note="Iron-sulfur 1 (4Fe-4S)"; /evidence="ECO:0000269|PubMed:12910261, ECO:0000269|PubMed:14725769"; METAL 26; /note="Iron-sulfur 2 (4Fe-4S)"; /evidence="ECO:000026…			CATALYTIC ACTIVITY: Reaction=a quinol + nitrate = a quinone + H2O + nitrite; Xref=Rhea:RHEA:56144, ChEBI:CHEBI:15377, ChEBI:CHEBI:16301, ChEBI:CHEBI:17632, ChEBI:CHEBI:24646, ChEBI:CHEBI:132124; EC=1.7.5.1;		FUNCTION: The nitrate reductase enzyme complex allows E.coli to use nitrate as an electron acceptor during anaerobic growth. The beta chain is an electron transfer unit containing four cysteine clusters involved in the formation of iron-sulfur centers. Electrons are transferred from the gamma chain to the molybdenum cofactor of the alpha subunit.					COFACTOR: Name=[4Fe-4S] cluster; Xref=ChEBI:CHEBI:49883; Evidence={ECO:0000269|PubMed:12910261, ECO:0000269|PubMed:14725769}; Note=Binds 3 [4Fe-4S] clusters per subunit. {ECO:0000269|PubMed:12910261, ECO:0000269|PubMed:14725769}; COFACTOR: Name=[3Fe-4S] cluster; Xref=ChEBI:CHEBI:21137; Evidence={ECO:0000269|PubMed:12910261, ECO:0000269|PubMed:14725769}; Note=Binds 1 [3Fe-4S] cluster per subunit. …				0	0	0	0	530	661	0	0	0	0	0	0	0	5	0	0	23	0	0	0	0	0	13	179	6	0	0	0
A5V2X4	A5V2X4	Catalase (EC 1.11.1.6)	Sphingomonas wittichii (strain RW1 / DSM 6014 / JCM 10273)	Heme;Hydrogen peroxide;Iron;Metal-binding;Oxidoreductase;Peroxidase;Reference proteome	hydrogen peroxide catabolic process [GO:0042744]; response to oxidative stress [GO:0006979]		catalase activity [GO:0004096]; heme binding [GO:0020037]; metal ion binding [GO:0046872]	METAL 347; /note="Iron (heme axial ligand)"; /evidence="ECO:0000256|PIRSR:PIRSR038928-2"			CATALYTIC ACTIVITY: Reaction=2 H2O2 = 2 H2O + O2; Xref=Rhea:RHEA:20309, ChEBI:CHEBI:15377, ChEBI:CHEBI:15379, ChEBI:CHEBI:16240; EC=1.11.1.6; Evidence={ECO:0000256|ARBA:ARBA00000720};		FUNCTION: Decomposes hydrogen peroxide into water and oxygen; serves to protect cells from the toxic effects of hydrogen peroxide. {ECO:0000256|ARBA:ARBA00002974}.	ACT_SITE 64; /evidence="ECO:0000256|PIRSR:PIRSR038928-1"; ACT_SITE 137; /evidence="ECO:0000256|PIRSR:PIRSR038928-1"				COFACTOR: Name=heme; Xref=ChEBI:CHEBI:30413; Evidence={ECO:0000256|ARBA:ARBA00001971, ECO:0000256|PIRSR:PIRSR038928-2};				0	0	0	0	177	862	0	0	0	0	0	0	0	0	0	0	0	0	0	0	0	0	0	0	0	0	0	0
B9MB00	B9MB00	Iron permease FTR1	Acidovorax ebreus (strain TPSY) (Diaphorobacter sp. (strain TPSY))	Coiled coil;Heme;Iron;Membrane;Metal-binding;Signal;Transmembrane;Transmembrane helix		high-affinity iron permease complex [GO:0033573]	electron transfer activity [GO:0009055]; heme binding [GO:0020037]; iron ion transmembrane transporter activity [GO:0005381]; metal ion binding [GO:0046872]															21	15	3	0	1	0	0	0	52	949	3	1	0	1	0	0	0	0	0	1	0	0	0	1	3	0	1	0
A9WPZ9	A9WPZ9	Alcohol dehydrogenase (NADP+) (EC 1.1.1.2)	Renibacterium salmoninarum (strain ATCC 33209 / DSM 20767 / JCM 11484 / NBRC 15589 / NCIMB 2235)	Metal-binding;Oxidoreductase;Reference proteome;Zinc			alcohol dehydrogenase (NADP+) activity [GO:0008106]; zinc ion binding [GO:0008270]											COFACTOR: Name=Zn(2+); Xref=ChEBI:CHEBI:29105; Evidence={ECO:0000256|ARBA:ARBA00001947, ECO:0000256|RuleBase:RU361277};				0	0	0	0	512	522	0	0	0	0	0	0	0	0	0	0	0	0	0	0	0	0	0	0	0	0	0	0
Q21UP1	Q21UP1	4Fe-4S ferredoxin, iron-sulfur binding	Rhodoferax ferrireducens (strain ATCC BAA-621 / DSM 15236 / T118) (Albidiferax ferrireducens)	Iron;Iron-sulfur;Metal-binding;Reference proteome			iron-sulfur cluster binding [GO:0051536]; metal ion binding [GO:0046872]; oxidoreductase activity [GO:0016491]															0	0	0	0	0	0	0	0	4	1034	0	0	0	0	0	0	0	0	0	0	0	0	0	0	15	0	0	0
J2KJV0	J2KJV0	2-nitropropane dioxygenase-like enzyme	Variovorax sp. CF313	Dioxygenase;Oxidoreductase			dioxygenase activity [GO:0051213]; nitronate monooxygenase activity [GO:0018580]															495	310	0	0	121	97	0	0	0	0	0	0	0	0	0	0	0	0	0	0	0	0	0	8	0	0	0	0
C7PQ03	C7PQ03	Oxoglutarate dehydrogenase (succinyl-transferring) (EC 1.2.4.2)	Chitinophaga pinensis (strain ATCC 43595 / DSM 2588 / LMG 13176 / NBRC 15968 / NCIMB 11800 / UQM 2034)	Oxidoreductase;Reference proteome;Thiamine pyrophosphate	tricarboxylic acid cycle [GO:0006099]		oxoglutarate dehydrogenase (succinyl-transferring) activity [GO:0004591]; thiamine pyrophosphate binding [GO:0030976]											COFACTOR: Name=thiamine diphosphate; Xref=ChEBI:CHEBI:58937; Evidence={ECO:0000256|ARBA:ARBA00001964};				0	0	685	326	0	0	0	0	0	0	0	0	0	0	0	0	0	0	0	0	0	0	0	0	0	0	0	3
E6UVX7	E6UVX7	2-nitropropane dioxygenase NPD	Variovorax paradoxus (strain EPS)	Coiled coil;Dioxygenase;Oxidoreductase			dioxygenase activity [GO:0051213]; nitronate monooxygenase activity [GO:0018580]															0	3	2	0	235	763	0	0	0	16	0	0	0	0	0	0	2	0	0	0	0	0	0	12	0	0	0	6
Q5YMG4	Q5YMG4	Glutaredoxin domain-containing protein	Nocardia farcinica (strain IFM 10152)	Plasmid;Reference proteome			protein disulfide oxidoreductase activity [GO:0015035]															0	0	0	0	772	236	0	0	0	0	0	0	0	0	0	0	0	0	0	0	0	0	0	0	0	0	0	0
P46883	P46883	Primary amine oxidase (EC 1.4.3.21) (2-phenylethylamine oxidase) (Copper amine oxidase) (Tyramine oxidase)	Escherichia coli (strain K12)	3D-structure;Calcium;Copper;Direct protein sequencing;Manganese;Metal-binding;Oxidoreductase;Periplasm;Reference proteome;Signal;TPQ	amine metabolic process [GO:0009308]; L-phenylalanine catabolic process [GO:0006559]; phenylethylamine catabolic process [GO:0019607]	periplasmic space [GO:0042597]	aliphatic-amine oxidase activity [GO:0052595]; aminoacetone:oxygen oxidoreductase(deaminating) activity [GO:0052594]; calcium ion binding [GO:0005509]; copper ion binding [GO:0005507]; phenethylamine:oxygen oxidoreductase (deaminating) activity [GO:0052596]; primary amine oxidase activity [GO:0008131]; quinone binding [GO:0048038]; tryptamine:oxygen oxidoreductase (deaminating) activity [GO:00525…	METAL 554; /note="Copper; via tele nitrogen"; /evidence="ECO:0000269|PubMed:10387067, ECO:0000269|PubMed:10576737, ECO:0000269|PubMed:9048544, ECO:0007744|PDB:1D6U, ECO:0007744|PDB:1D6Y, ECO:0007744|PDB:1D6Z, ECO:0007744|PDB:1DYU, ECO:0007744|PDB:1JRQ, ECO:0007744|PDB:1LVN, ECO:0007744|PDB:1OAC, ECO:0007744|PDB:1QAF, ECO:0007744|PDB:1QAK, ECO:0007744|PDB:1QAL, ECO:0007744|PDB:1SPU, ECO:0007744|PD…		PATHWAY: Amino-acid degradation; L-phenylalanine degradation; phenylacetate from L-phenylalanine: step 2/3.	CATALYTIC ACTIVITY: Reaction=an aliphatic amine + H2O + O2 = an aldehyde + H2O2 + NH4(+); Xref=Rhea:RHEA:16153, ChEBI:CHEBI:15377, ChEBI:CHEBI:15379, ChEBI:CHEBI:16240, ChEBI:CHEBI:17478, ChEBI:CHEBI:28938, ChEBI:CHEBI:58001; EC=1.4.3.21; Evidence={ECO:0000269|PubMed:10387067, ECO:0000269|PubMed:10576737, ECO:0000269|PubMed:9048544}; CATALYTIC ACTIVITY: Reaction=2-phenylethylamine + H2O + O2 = 2-…		FUNCTION: The enzyme prefers aromatic over aliphatic amines.	ACT_SITE 413; /note="Proton acceptor"; /evidence="ECO:0000269|PubMed:10387067, ECO:0000269|PubMed:9048544, ECO:0007744|PDB:1OAC"; ACT_SITE 496; /note="Schiff-base intermediate with substrate; via topaquinone"; /evidence="ECO:0000269|PubMed:10387067, ECO:0007744|PDB:1OAC, ECO:0007744|PDB:1QAK, ECO:0007744|PDB:2WGQ, ECO:0007744|PDB:2WO0, ECO:0007744|PDB:2WOF"	ACTIVITY REGULATION: Inhibited by 2-hydrazinopyridine. {ECO:0000269|PubMed:9048544}.			COFACTOR: Name=Cu cation; Xref=ChEBI:CHEBI:23378; Evidence={ECO:0000269|PubMed:10387067, ECO:0000269|PubMed:10576737, ECO:0000269|PubMed:9048544}; Name=Zn(2+); Xref=ChEBI:CHEBI:29105; Evidence={ECO:0000250|UniProtKB:P12807}; Note=Binds 1 copper ion per subunit. Can also use zinc ion as cofactor (By similarity). {ECO:0000250|UniProtKB:P12807, ECO:0000269|PubMed:10387067, ECO:0000269|PubMed:1057673…				30	18	534	462	0	6	0	0	0	0	0	0	0	0	0	0	12	0	0	0	0	0	12	42	0	0	0	0
Q13VA7	Q13VA7	Formate dehydrogenase (EC 1.17.1.9)	Paraburkholderia xenovorans (strain LB400)	2Fe-2S;4Fe-4S;Iron;Iron-sulfur;Metal-binding;NAD;Oxidoreductase;Reference proteome;Repeat	formate metabolic process [GO:0015942]	formate dehydrogenase complex [GO:0009326]	2 iron, 2 sulfur cluster binding [GO:0051537]; 4 iron, 4 sulfur cluster binding [GO:0051539]; electron transfer activity [GO:0009055]; formate dehydrogenase (NAD+) activity [GO:0008863]; metal ion binding [GO:0046872]; molybdopterin cofactor binding [GO:0043546]				CATALYTIC ACTIVITY: Reaction=formate + NAD(+) = CO2 + NADH; Xref=Rhea:RHEA:15985, ChEBI:CHEBI:15740, ChEBI:CHEBI:16526, ChEBI:CHEBI:57540, ChEBI:CHEBI:57945; EC=1.17.1.9; Evidence={ECO:0000256|ARBA:ARBA00000455};							COFACTOR: Name=Mo-bis(molybdopterin guanine dinucleotide); Xref=ChEBI:CHEBI:60539; Evidence={ECO:0000256|ARBA:ARBA00001942}; ; COFACTOR: Name=[2Fe-2S] cluster; Xref=ChEBI:CHEBI:49601; Evidence={ECO:0000256|ARBA:ARBA00001939}; ; COFACTOR: Name=[4Fe-4S] cluster; Xref=ChEBI:CHEBI:49883; Evidence={ECO:0000256|ARBA:ARBA00001966};				0	0	0	0	122	883	0	0	0	0	0	0	0	0	0	0	0	0	0	0	0	0	0	0	0	0	0	0
I4W632	I4W632	Copper-resistance protein, CopA family protein	Rhodanobacter spathiphylli B39	Metal-binding;Oxidoreductase;Signal		periplasmic space [GO:0042597]	copper ion binding [GO:0005507]; oxidoreductase activity [GO:0016491]															12	20	5	5	452	502	0	0	0	0	0	0	0	0	0	0	0	0	0	0	0	0	0	0	0	0	1	0
C9Y6L2	C9Y6L2	Thioredoxin peroxidase	Curvibacter putative symbiont of Hydra magnipapillata	Oxidoreductase			antioxidant activity [GO:0016209]; oxidoreductase activity [GO:0016491]							ACT_SITE 61; /note="Cysteine sulfenic acid (-SOH) intermediate"; /evidence="ECO:0000256|PIRSR:PIRSR000239-1"								7	6	3	10	394	581	0	0	2	0	0	0	0	0	0	0	0	0	3	0	0	0	0	8	0	0	0	0
C5CYN9	C5CYN9	Ketol-acid reductoisomerase (NADP(+)) (KARI) (EC 1.1.1.86) (Acetohydroxy-acid isomeroreductase) (AHIR) (Alpha-keto-beta-hydroxylacyl reductoisomerase) (Ketol-acid reductoisomerase type 1) (Ketol-acid reductoisomerase type I)	Variovorax paradoxus (strain S110)	Amino-acid biosynthesis;Branched-chain amino acid biosynthesis;Magnesium;Metal-binding;NADP;Oxidoreductase	isoleucine biosynthetic process [GO:0009097]; valine biosynthetic process [GO:0009099]		ketol-acid reductoisomerase activity [GO:0004455]; magnesium ion binding [GO:0000287]; NADP binding [GO:0050661]	METAL 190; /note="Magnesium 1"; /evidence="ECO:0000255|HAMAP-Rule:MF_00435"; METAL 190; /note="Magnesium 2"; /evidence="ECO:0000255|HAMAP-Rule:MF_00435"; METAL 194; /note="Magnesium 1"; /evidence="ECO:0000255|HAMAP-Rule:MF_00435"; METAL 226; /note="Magnesium 2"; /evidence="ECO:0000255|HAMAP-Rule:MF_00435"; METAL 230; /note="Magnesium 2"; /evidence="ECO:0000255|HAMAP-Rule:MF_00435"	NP_BIND 24..27; /note="NADP"; /evidence="ECO:0000255|HAMAP-Rule:MF_00435"	PATHWAY: Amino-acid biosynthesis; L-isoleucine biosynthesis; L-isoleucine from 2-oxobutanoate: step 2/4. {ECO:0000255|HAMAP-Rule:MF_00435}.; PATHWAY: Amino-acid biosynthesis; L-valine biosynthesis; L-valine from pyruvate: step 2/4. {ECO:0000255|HAMAP-Rule:MF_00435}.	CATALYTIC ACTIVITY: Reaction=(2R)-2,3-dihydroxy-3-methylbutanoate + NADP(+) = (2S)-2-acetolactate + H(+) + NADPH; Xref=Rhea:RHEA:22068, ChEBI:CHEBI:15378, ChEBI:CHEBI:49072, ChEBI:CHEBI:57783, ChEBI:CHEBI:58349, ChEBI:CHEBI:58476; EC=1.1.1.86; Evidence={ECO:0000255|HAMAP-Rule:MF_00435}; CATALYTIC ACTIVITY: Reaction=(2R,3R)-2,3-dihydroxy-3-methylpentanoate + NADP(+) = (S)-2-ethyl-2-hydroxy-3-oxobu…		FUNCTION: Involved in the biosynthesis of branched-chain amino acids (BCAA). Catalyzes an alkyl-migration followed by a ketol-acid reduction of (S)-2-acetolactate (S2AL) to yield (R)-2,3-dihydroxy-isovalerate. In the isomerase reaction, S2AL is rearranged via a Mg-dependent methyl migration to produce 3-hydroxy-3-methyl-2-ketobutyrate (HMKB). In the reductase reaction, this 2-ketoacid undergoes a…	ACT_SITE 107; /evidence="ECO:0000255|HAMAP-Rule:MF_00435"		BINDING 47; /note="NADP"; /evidence="ECO:0000255|HAMAP-Rule:MF_00435"; BINDING 52; /note="NADP"; /evidence="ECO:0000255|HAMAP-Rule:MF_00435"; BINDING 133; /note="NADP; via amide nitrogen"; /evidence="ECO:0000255|HAMAP-Rule:MF_00435"; BINDING 251; /note="Substrate"; /evidence="ECO:0000255|HAMAP-Rule:MF_00435"		COFACTOR: Name=Mg(2+); Xref=ChEBI:CHEBI:18420; Evidence={ECO:0000255|HAMAP-Rule:MF_00435}; Note=Binds 2 magnesium ions per subunit. {ECO:0000255|HAMAP-Rule:MF_00435};				0	0	0	0	0	0	0	0	26	972	0	0	0	0	0	0	2	0	0	0	0	0	0	2	0	0	0	0
T2LEQ8	T2LEQ8	Glycine dehydrogenase (decarboxylating) (EC 1.4.4.2) (Glycine cleavage system P-protein) (Glycine decarboxylase) (Glycine dehydrogenase (aminomethyl-transferring))	Halomonas sp. A3H3	Oxidoreductase;Pyridoxal phosphate	glycine decarboxylation via glycine cleavage system [GO:0019464]		glycine dehydrogenase (decarboxylating) activity [GO:0004375]				CATALYTIC ACTIVITY: Reaction=glycine + H(+) + N(6)-lipoyl-L-lysyl-[glycine-cleavage complex H protein] = (R)-N(6)-(S(8)-aminomethyldihydrolipoyl)-L-lysyl-[glycine-cleavage complex H protein] + CO2; Xref=Rhea:RHEA:24304, Rhea:RHEA-COMP:10494, Rhea:RHEA-COMP:10495, ChEBI:CHEBI:15378, ChEBI:CHEBI:16526, ChEBI:CHEBI:57305, ChEBI:CHEBI:83099, ChEBI:CHEBI:83143; EC=1.4.4.2; Evidence={ECO:0000256|ARBA:A…		FUNCTION: The glycine cleavage system catalyzes the degradation of glycine. The P protein binds the alpha-amino group of glycine through its pyridoxal phosphate cofactor; CO(2) is released and the remaining methylamine moiety is then transferred to the lipoamide cofactor of the H protein. {ECO:0000256|HAMAP-Rule:MF_00711}.					COFACTOR: Name=pyridoxal 5'-phosphate; Xref=ChEBI:CHEBI:597326; Evidence={ECO:0000256|ARBA:ARBA00001933, ECO:0000256|HAMAP-Rule:MF_00711, ECO:0000256|PIRSR:PIRSR603437-50};				0	0	662	332	0	0	0	0	0	0	0	0	0	0	0	0	0	0	0	0	0	0	0	0	0	0	0	0
G0KWB8	G0KWB8	Cytochrome c oxidase subunit 1 (EC 7.1.1.9) (Fragment)	Penicillium citrinum	Copper;Electron transport;Heme;Iron;Membrane;Metal-binding;Mitochondrion;Mitochondrion inner membrane;Respiratory chain;Transmembrane;Transmembrane helix;Transport	aerobic respiration [GO:0009060]; oxidative phosphorylation [GO:0006119]	integral component of membrane [GO:0016021]; mitochondrial inner membrane [GO:0005743]; respirasome [GO:0070469]	cytochrome-c oxidase activity [GO:0004129]; heme binding [GO:0020037]; metal ion binding [GO:0046872]			PATHWAY: Energy metabolism; oxidative phosphorylation. {ECO:0000256|RuleBase:RU000369}.	CATALYTIC ACTIVITY: Reaction=4 [Fe(II)cytochrome c] + 4 H(+) + O2 = 4 [Fe(III)cytochrome c] + 2 H2O; Xref=Rhea:RHEA:11436, Rhea:RHEA-COMP:10350, Rhea:RHEA-COMP:14399, ChEBI:CHEBI:15377, ChEBI:CHEBI:15378, ChEBI:CHEBI:15379, ChEBI:CHEBI:29033, ChEBI:CHEBI:29034; EC=7.1.1.9; Evidence={ECO:0000256|RuleBase:RU000369};		FUNCTION: Component of the cytochrome c oxidase, the last enzyme in the mitochondrial electron transport chain which drives oxidative phosphorylation. The respiratory chain contains 3 multisubunit complexes succinate dehydrogenase (complex II, CII), ubiquinol-cytochrome c oxidoreductase (cytochrome b-c1 complex, complex III, CIII) and cytochrome c oxidase (complex IV, CIV), that cooperate to tran…								Fungi	0	0	240	752	0	0	0	0	0	0	0	0	0	0	0	0	0	0	0	0	0	0	0	2	0	0	0	0
T1X5F7	T1X5F7	Ribonucleoside-diphosphate reductase (EC 1.17.4.1)	Variovorax paradoxus B4	ATP-binding;Allosteric enzyme;DNA replication;Disulfide bond;Nucleotide-binding;Oxidoreductase	DNA replication [GO:0006260]		ATP binding [GO:0005524]; ribonucleoside-diphosphate reductase activity, thioredoxin disulfide as acceptor [GO:0004748]			PATHWAY: Genetic information processing; DNA replication. {ECO:0000256|ARBA:ARBA00005160, ECO:0000256|RuleBase:RU003410}.	CATALYTIC ACTIVITY: Reaction=[thioredoxin]-disulfide + a 2'-deoxyribonucleoside 5'-diphosphate + H2O = [thioredoxin]-dithiol + a ribonucleoside 5'-diphosphate; Xref=Rhea:RHEA:23252, Rhea:RHEA-COMP:10698, Rhea:RHEA-COMP:10700, ChEBI:CHEBI:15377, ChEBI:CHEBI:29950, ChEBI:CHEBI:50058, ChEBI:CHEBI:57930, ChEBI:CHEBI:73316; EC=1.17.4.1; Evidence={ECO:0000256|ARBA:ARBA00000206, ECO:0000256|RuleBase:RU0…		FUNCTION: Provides the precursors necessary for DNA synthesis. Catalyzes the biosynthesis of deoxyribonucleotides from the corresponding ribonucleotides. {ECO:0000256|RuleBase:RU003410}.									60	62	2	2	0	0	0	0	56	806	0	0	0	2	0	0	0	0	0	0	0	0	0	0	2	0	0	0
A2WH48	A2WH48	Lactoylglutathione lyase	Burkholderia dolosa AU0158	Lyase			lyase activity [GO:0016829]															0	0	385	608	0	0	0	0	0	0	0	0	0	0	0	0	2	0	0	0	0	0	0	11	2	0	0	0
H2IQI0	H2IQI0	Siroheme synthase [Includes: Uroporphyrinogen-III C-methyltransferase (Urogen III methylase) (EC 2.1.1.107) (SUMT) (Uroporphyrinogen III methylase) (UROM); Precorrin-2 dehydrogenase (EC 1.3.1.76); Sirohydrochlorin ferrochelatase (EC 4.99.1.4)]	Rahnella aquatilis (strain ATCC 33071 / DSM 4594 / JCM 1683 / NBRC 105701 / NCIMB 13365 / CIP 78.65)	Cobalamin biosynthesis;Lyase;Methyltransferase;Multifunctional enzyme;NAD;Oxidoreductase;Phosphoprotein;Porphyrin biosynthesis;Reference proteome;S-adenosyl-L-methionine;Transferase	cobalamin biosynthetic process [GO:0009236]; methylation [GO:0032259]; siroheme biosynthetic process [GO:0019354]		NAD binding [GO:0051287]; precorrin-2 dehydrogenase activity [GO:0043115]; sirohydrochlorin ferrochelatase activity [GO:0051266]; uroporphyrin-III C-methyltransferase activity [GO:0004851]		NP_BIND 22..23; /note="NAD"; /evidence="ECO:0000256|HAMAP-Rule:MF_01646"; NP_BIND 43..44; /note="NAD"; /evidence="ECO:0000256|HAMAP-Rule:MF_01646"	PATHWAY: Cofactor biosynthesis; adenosylcobalamin biosynthesis; precorrin-2 from uroporphyrinogen III: step 1/1. {ECO:0000256|HAMAP-Rule:MF_01646}.; PATHWAY: Cofactor biosynthesis; adenosylcobalamin biosynthesis; sirohydrochlorin from precorrin-2: step 1/1. {ECO:0000256|HAMAP-Rule:MF_01646}.; PATHWAY: Porphyrin-containing compound metabolism. {ECO:0000256|ARBA:ARBA00023444}.; PATHWAY: Porphyrin-c…	CATALYTIC ACTIVITY: Reaction=2 H(+) + siroheme = Fe(2+) + sirohydrochlorin; Xref=Rhea:RHEA:24360, ChEBI:CHEBI:15378, ChEBI:CHEBI:29033, ChEBI:CHEBI:58351, ChEBI:CHEBI:60052; EC=4.99.1.4; Evidence={ECO:0000256|HAMAP-Rule:MF_01646}; CATALYTIC ACTIVITY: Reaction=2 S-adenosyl-L-methionine + uroporphyrinogen III = H(+) + precorrin-2 + 2 S-adenosyl-L-homocysteine; Xref=Rhea:RHEA:32459, ChEBI:CHEBI:1537…		FUNCTION: Multifunctional enzyme that catalyzes the SAM-dependent methylations of uroporphyrinogen III at position C-2 and C-7 to form precorrin-2 via precorrin-1. Then it catalyzes the NAD-dependent ring dehydrogenation of precorrin-2 to yield sirohydrochlorin. Finally, it catalyzes the ferrochelation of sirohydrochlorin to yield siroheme. {ECO:0000256|HAMAP-Rule:MF_01646}.	ACT_SITE 248; /note="Proton acceptor"; /evidence="ECO:0000256|HAMAP-Rule:MF_01646, ECO:0000256|PIRSR:PIRSR036426-1"; ACT_SITE 270; /note="Proton donor"; /evidence="ECO:0000256|HAMAP-Rule:MF_01646, ECO:0000256|PIRSR:PIRSR036426-1"		BINDING 225; /note="S-adenosyl-L-methionine; via carbonyl oxygen"; /evidence="ECO:0000256|HAMAP-Rule:MF_01646"; BINDING 306; /note="S-adenosyl-L-methionine; via carbonyl oxygen"; /evidence="ECO:0000256|HAMAP-Rule:MF_01646"; BINDING 382; /note="S-adenosyl-L-methionine; via amide nitrogen"; /evidence="ECO:0000256|HAMAP-Rule:MF_01646"; BINDING 411; /note="S-adenosyl-L-methionine; via amide nitrogen …						0	0	0	0	0	0	0	0	2	982	0	0	0	0	0	0	0	0	0	0	0	0	0	4	0	0	0	0
C9YHC9	C9YHC9	Uncharacterized protein	Curvibacter putative symbiont of Hydra magnipapillata	Oxidoreductase			oxidoreductase activity [GO:0016491]															0	0	0	0	540	463	0	0	0	0	0	0	0	0	0	0	1	0	0	0	0	1	3	28	3	0	0	1
J2L7G2	J2L7G2	Flavodoxin reductase family protein (Fragment)	Polaromonas sp. CF318	Iron;Metal-binding;Reference proteome			2 iron, 2 sulfur cluster binding [GO:0051537]; electron transfer activity [GO:0009055]; metal ion binding [GO:0046872]															0	0	0	0	20	959	0	0	0	0	0	0	0	3	0	0	0	0	0	0	0	0	0	2	0	0	0	0
J3CP94	J3CP94	3-hydroxyacyl-CoA dehydrogenase (EC 1.1.1.35)	Variovorax sp. CF313	Coiled coil;Fatty acid metabolism;Lipid degradation;Lipid metabolism;NAD	fatty acid beta-oxidation [GO:0006635]		3-hydroxyacyl-CoA dehydrogenase activity [GO:0003857]; NAD+ binding [GO:0070403]			PATHWAY: Lipid metabolism. {ECO:0000256|ARBA:ARBA00005189}.; PATHWAY: Lipid metabolism; fatty acid beta-oxidation. {ECO:0000256|ARBA:ARBA00005005}.	CATALYTIC ACTIVITY: Reaction=a (3S)-3-hydroxyacyl-CoA + NAD(+) = a 3-oxoacyl-CoA + H(+) + NADH; Xref=Rhea:RHEA:22432, ChEBI:CHEBI:15378, ChEBI:CHEBI:57318, ChEBI:CHEBI:57540, ChEBI:CHEBI:57945, ChEBI:CHEBI:90726; EC=1.1.1.35; Evidence={ECO:0000256|ARBA:ARBA00023693};											0	0	82	60	394	440	0	0	0	0	0	0	0	0	0	0	0	0	0	0	0	0	0	2	0	0	0	0
A9V0A8	A9V0A8	Predicted protein (Fragment)	Monosiga brevicollis (Choanoflagellate)	Membrane;Reference proteome;Transmembrane;Transmembrane helix		cytosol [GO:0005829]; integral component of membrane [GO:0016021]	alditol:NADP+ 1-oxidoreductase activity [GO:0004032]; D-threo-aldose 1-dehydrogenase activity [GO:0047834]; oxidoreductase activity, acting on NAD(P)H, NAD(P) as acceptor [GO:0016652]															156	3	136	0	0	0	30	880	0	9	290	0	0	0	0	0	6	6	31	3	15	3	3	9	0	3	3	0
W6M5V3	W6M5V3	Succinate-semialdehyde dehydrogenase (EC 1.2.1.-)	Candidatus Competibacter denitrificans Run_A_D11	Oxidoreductase;Reference proteome	gamma-aminobutyric acid catabolic process [GO:0009450]		succinate-semialdehyde dehydrogenase [NAD(P)+] activity [GO:0009013]							ACT_SITE 254; /evidence="ECO:0000256|PROSITE-ProRule:PRU10007"; ACT_SITE 288; /evidence="ECO:0000256|PROSITE-ProRule:PRU10008"								0	0	693	272	0	0	0	0	0	0	0	0	0	0	0	0	0	0	0	0	0	0	0	0	0	0	0	0
J3CSI9	J3CSI9	Uncharacterized protein	Variovorax sp. CF313				oxidoreductase activity [GO:0016491]															0	0	807	156	0	1	0	0	0	0	0	0	0	0	0	0	1	0	0	0	0	0	0	0	0	0	0	0
A1VTJ8	A1VTJ8	Isocitrate dehydrogenase [NADP] (EC 1.1.1.42) (Oxalosuccinate decarboxylase)	Polaromonas naphthalenivorans (strain CJ2)	Glyoxylate bypass;Magnesium;Metal-binding;NADP;Oxidoreductase;Reference proteome;Tricarboxylic acid cycle	glyoxylate cycle [GO:0006097]; tricarboxylic acid cycle [GO:0006099]		isocitrate dehydrogenase (NADP+) activity [GO:0004450]; metal ion binding [GO:0046872]	METAL 352; /note="Magnesium or manganese"; /evidence="ECO:0000256|PIRSR:PIRSR009407-3"; METAL 551; /note="Magnesium or manganese"; /evidence="ECO:0000256|PIRSR:PIRSR009407-3"; METAL 555; /note="Magnesium or manganese"; /evidence="ECO:0000256|PIRSR:PIRSR009407-3"			CATALYTIC ACTIVITY: Reaction=D-threo-isocitrate + NADP(+) = 2-oxoglutarate + CO2 + NADPH; Xref=Rhea:RHEA:19629, ChEBI:CHEBI:15562, ChEBI:CHEBI:16526, ChEBI:CHEBI:16810, ChEBI:CHEBI:57783, ChEBI:CHEBI:58349; EC=1.1.1.42; Evidence={ECO:0000256|PIRNR:PIRNR009407};					BINDING 147; /note="Substrate"; /evidence="ECO:0000256|PIRSR:PIRSR009407-2"; BINDING 550; /note="Substrate"; /evidence="ECO:0000256|PIRSR:PIRSR009407-2"		COFACTOR: Name=Mg(2+); Xref=ChEBI:CHEBI:18420; Evidence={ECO:0000256|PIRSR:PIRSR009407-3}; Name=Mn(2+); Xref=ChEBI:CHEBI:29035; Evidence={ECO:0000256|PIRSR:PIRSR009407-3}; Note=Binds 1 Mg(2+) or Mn(2+) ion per subunit. {ECO:0000256|PIRSR:PIRSR009407-3};				0	0	588	370	0	0	0	0	0	0	0	0	0	0	0	0	0	0	0	0	0	2	0	0	0	0	0	0
F6F188	F6F188	Formate dehydrogenase (EC 1.17.1.9)	Sphingobium chlorophenolicum L-1	2Fe-2S;4Fe-4S;Iron;Iron-sulfur;Metal-binding;NAD;Reference proteome;Repeat	formate metabolic process [GO:0015942]	formate dehydrogenase complex [GO:0009326]	2 iron, 2 sulfur cluster binding [GO:0051537]; 4 iron, 4 sulfur cluster binding [GO:0051539]; electron transfer activity [GO:0009055]; formate dehydrogenase (NAD+) activity [GO:0008863]; metal ion binding [GO:0046872]; molybdopterin cofactor binding [GO:0043546]				CATALYTIC ACTIVITY: Reaction=formate + NAD(+) = CO2 + NADH; Xref=Rhea:RHEA:15985, ChEBI:CHEBI:15740, ChEBI:CHEBI:16526, ChEBI:CHEBI:57540, ChEBI:CHEBI:57945; EC=1.17.1.9; Evidence={ECO:0000256|ARBA:ARBA00000455};							COFACTOR: Name=Mo-bis(molybdopterin guanine dinucleotide); Xref=ChEBI:CHEBI:60539; Evidence={ECO:0000256|ARBA:ARBA00001942}; ; COFACTOR: Name=[2Fe-2S] cluster; Xref=ChEBI:CHEBI:49601; Evidence={ECO:0000256|ARBA:ARBA00001939}; ; COFACTOR: Name=[4Fe-4S] cluster; Xref=ChEBI:CHEBI:49883; Evidence={ECO:0000256|ARBA:ARBA00001966};				0	0	0	0	247	700	0	0	0	0	0	0	0	0	0	0	0	0	0	0	0	0	0	0	0	0	0	0
P76440	P76440	NAD-dependent dihydropyrimidine dehydrogenase subunit PreT (DPD) (EC 1.3.1.1) (Dihydrothymine dehydrogenase) (Dihydrouracil dehydrogenase)	Escherichia coli (strain K12)	Direct protein sequencing;NAD;Oxidoreductase;Reference proteome	pyrimidine nucleobase catabolic process [GO:0006208]		dihydrouracil dehydrogenase (NAD+) activity [GO:0004159]; iron-sulfur cluster binding [GO:0051536]; NADH dehydrogenase activity [GO:0003954]; oxidoreductase activity [GO:0016491]				CATALYTIC ACTIVITY: Reaction=5,6-dihydrouracil + NAD(+) = H(+) + NADH + uracil; Xref=Rhea:RHEA:20189, ChEBI:CHEBI:15378, ChEBI:CHEBI:15901, ChEBI:CHEBI:17568, ChEBI:CHEBI:57540, ChEBI:CHEBI:57945; EC=1.3.1.1; CATALYTIC ACTIVITY: Reaction=5,6-dihydrothymine + NAD(+) = H(+) + NADH + thymine; Xref=Rhea:RHEA:28791, ChEBI:CHEBI:15378, ChEBI:CHEBI:17821, ChEBI:CHEBI:27468, ChEBI:CHEBI:57540, ChEBI:CHEB…		FUNCTION: Involved in pyrimidine base degradation. Catalyzes physiologically the reduction of uracil to 5,6-dihydrouracil (DHU) by using NADH as a specific cosubstrate. It also catalyzes the reverse reaction and the reduction of thymine to 5,6-dihydrothymine (DHT). {ECO:0000269|PubMed:18482579, ECO:0000269|PubMed:21169495}.			BINDING 286; /note="NAD"; /evidence="ECO:0000305"						48	51	0	0	510	339	0	0	0	0	0	0	0	0	3	0	0	0	0	0	0	0	0	0	0	0	0	0
E6V508	E6V508	NADH-quinone oxidoreductase subunit I (EC 7.1.1.-) (NADH dehydrogenase I subunit I) (NDH-1 subunit I)	Variovorax paradoxus (strain EPS)	4Fe-4S;Cell inner membrane;Cell membrane;Iron;Iron-sulfur;Membrane;Metal-binding;NAD;Oxidoreductase;Quinone;Repeat;Translocase;Ubiquinone		plasma membrane [GO:0005886]	4 iron, 4 sulfur cluster binding [GO:0051539]; iron ion binding [GO:0005506]; NADH dehydrogenase (quinone) activity [GO:0050136]; quinone binding [GO:0048038]	METAL 82; /note="Iron-sulfur 1 (4Fe-4S)"; /evidence="ECO:0000256|HAMAP-Rule:MF_01351"; METAL 85; /note="Iron-sulfur 1 (4Fe-4S)"; /evidence="ECO:0000256|HAMAP-Rule:MF_01351"; METAL 88; /note="Iron-sulfur 1 (4Fe-4S)"; /evidence="ECO:0000256|HAMAP-Rule:MF_01351"; METAL 92; /note="Iron-sulfur 2 (4Fe-4S)"; /evidence="ECO:0000256|HAMAP-Rule:MF_01351"; METAL 121; /note="Iron-sulfur 2 (4Fe-4S)"; /evidenc…			CATALYTIC ACTIVITY: Reaction=a quinone + 5 H(+)(in) + NADH = a quinol + 4 H(+)(out) + NAD(+); Xref=Rhea:RHEA:57888, ChEBI:CHEBI:15378, ChEBI:CHEBI:24646, ChEBI:CHEBI:57540, ChEBI:CHEBI:57945, ChEBI:CHEBI:132124; Evidence={ECO:0000256|HAMAP-Rule:MF_01351};		FUNCTION: NDH-1 shuttles electrons from NADH, via FMN and iron-sulfur (Fe-S) centers, to quinones in the respiratory chain. The immediate electron acceptor for the enzyme in this species is believed to be ubiquinone. Couples the redox reaction to proton translocation (for every two electrons transferred, four hydrogen ions are translocated across the cytoplasmic membrane), and thus conserves the …					COFACTOR: Name=[4Fe-4S] cluster; Xref=ChEBI:CHEBI:49883; Evidence={ECO:0000256|HAMAP-Rule:MF_01351}; Note=Binds 2 [4Fe-4S] clusters per subunit. {ECO:0000256|HAMAP-Rule:MF_01351};				0	0	0	0	530	427	0	0	0	0	0	0	0	0	0	0	3	0	0	0	0	0	0	18	0	0	0	0
L0J1W2	L0J1W2	LigB domain-containing protein	Mycobacterium sp. JS623	Metal-binding;Zinc	cellular aromatic compound metabolic process [GO:0006725]		ferrous iron binding [GO:0008198]; oxidoreductase activity, acting on single donors with incorporation of molecular oxygen [GO:0016701]; zinc ion binding [GO:0008270]											COFACTOR: Name=Zn(2+); Xref=ChEBI:CHEBI:29105; Evidence={ECO:0000256|ARBA:ARBA00001947};				184	0	253	0	520	0	0	0	0	0	0	0	0	0	0	0	2	0	4	0	7	0	2	10	0	0	0	0
E6UZ73	E6UZ73	4-hydroxythreonine-4-phosphate dehydrogenase (EC 1.1.1.262)	Variovorax paradoxus (strain EPS)	Metal-binding;Oxidoreductase			4-hydroxythreonine-4-phosphate dehydrogenase activity [GO:0050570]; metal ion binding [GO:0046872]; NAD binding [GO:0051287]															0	0	0	0	0	0	0	2	6	920	0	0	0	0	0	0	0	0	0	0	0	0	0	0	0	0	0	0
H0PUM5	H0PUM5	Indolepyruvate ferredoxin oxidoreductase	Azoarcus sp. KH32C	Oxidoreductase;Pyruvate;Reference proteome			oxidoreductase activity, acting on the aldehyde or oxo group of donors [GO:0016903]; thiamine pyrophosphate binding [GO:0030976]															0	0	0	0	346	583	0	0	0	0	0	0	0	3	0	0	0	0	0	0	0	3	0	0	3	0	0	0
Q2W382	Q2W382	NADH:flavin oxidoreductase	Magnetospirillum magneticum (strain AMB-1 / ATCC 700264)	Reference proteome			FMN binding [GO:0010181]; NADP binding [GO:0050661]; NADPH dehydrogenase activity [GO:0003959]															0	0	709	214	0	0	0	0	0	0	0	0	0	0	0	0	0	0	0	0	0	0	8	0	1	0	0	0
W0F189	W0F189	Vitamin B12-dependent ribonucleotide reductase (EC 1.17.4.1)	Niabella soli DSM 19437	Cobalamin;Cobalt;DNA synthesis;Nucleotide-binding;Oxidoreductase;Reference proteome	DNA biosynthetic process [GO:0071897]; DNA replication [GO:0006260]		cobalamin binding [GO:0031419]; cobalt ion binding [GO:0050897]; nucleotide binding [GO:0000166]; ribonucleoside-diphosphate reductase activity, thioredoxin disulfide as acceptor [GO:0004748]				CATALYTIC ACTIVITY: Reaction=[thioredoxin]-disulfide + a 2'-deoxyribonucleoside 5'-diphosphate + H2O = [thioredoxin]-dithiol + a ribonucleoside 5'-diphosphate; Xref=Rhea:RHEA:23252, Rhea:RHEA-COMP:10698, Rhea:RHEA-COMP:10700, ChEBI:CHEBI:15377, ChEBI:CHEBI:29950, ChEBI:CHEBI:50058, ChEBI:CHEBI:57930, ChEBI:CHEBI:73316; EC=1.17.4.1; Evidence={ECO:0000256|ARBA:ARBA00000206, ECO:0000256|RuleBase:RU3…		FUNCTION: Catalyzes the reduction of ribonucleotides to deoxyribonucleotides. May function to provide a pool of deoxyribonucleotide precursors for DNA repair during oxygen limitation and/or for immediate growth after restoration of oxygen. {ECO:0000256|RuleBase:RU364064}.					COFACTOR: Name=adenosylcob(III)alamin; Xref=ChEBI:CHEBI:18408; Evidence={ECO:0000256|ARBA:ARBA00001922, ECO:0000256|RuleBase:RU364064};				0	0	500	418	0	0	0	0	0	0	0	0	0	0	0	0	0	0	0	0	0	0	0	2	0	0	0	6
B9K5S7	B9K5S7	Reductase	Agrobacterium vitis (strain S4 / ATCC BAA-846) (Rhizobium vitis (strain S4))	Iron;Iron-sulfur;Metal-binding;Plasmid;Reference proteome			iron-sulfur cluster binding [GO:0051536]; metal ion binding [GO:0046872]; molybdopterin cofactor binding [GO:0043546]; oxidoreductase activity [GO:0016491]															8	11	558	248	48	42	0	0	0	0	0	2	0	2	0	0	0	0	0	0	0	0	0	0	0	0	0	0
D6W721	D6W721	Vitellogenin-like Protein	Tribolium castaneum (Red flour beetle)	Coiled coil;Glycoprotein;Reference proteome;Signal	removal of superoxide radicals [GO:0019430]		copper ion binding [GO:0005507]; lipid transporter activity [GO:0005319]; superoxide dismutase activity [GO:0004784]														Metazoa	0	0	0	0	828	83	0	0	0	0	0	0	0	0	0	0	0	0	0	0	0	0	0	0	0	0	0	0
E6V366	E6V366	Cytochrome oxidase assembly	Variovorax paradoxus (strain EPS)	Heme biosynthesis;Membrane;Transmembrane;Transmembrane helix	heme A biosynthetic process [GO:0006784]	integral component of membrane [GO:0016021]	oxidoreductase activity, acting on the CH-CH group of donors [GO:0016627]															0	0	0	0	439	473	0	0	0	1	0	0	0	0	0	0	0	0	0	0	0	0	0	2	1	0	0	0
G8TDT9	G8TDT9	Iron-containing alcohol dehydrogenase	Niastella koreensis (strain DSM 17620 / KACC 11465 / NBRC 106392 / GR20-10)	Oxidoreductase;Reference proteome			metal ion binding [GO:0046872]; oxidoreductase activity [GO:0016491]															0	0	0	0	0	0	40	871	0	0	0	0	0	0	0	0	0	0	0	0	0	0	0	0	0	0	0	3
J2KBV1	J2KBV1	Acyl-CoA dehydrogenase	Variovorax sp. CF313	FAD;Flavoprotein;Oxidoreductase			flavin adenine dinucleotide binding [GO:0050660]; oxidoreductase activity, acting on the CH-CH group of donors [GO:0016627]											COFACTOR: Name=FAD; Xref=ChEBI:CHEBI:57692; Evidence={ECO:0000256|ARBA:ARBA00001974, ECO:0000256|RuleBase:RU362125};				0	0	0	0	0	0	0	0	16	892	0	0	0	0	0	0	0	0	0	0	0	0	0	4	0	0	2	0
T1XAV4	T1XAV4	tRNA 5-methylaminomethyl-2-thiouridine biosynthesis bifunctional protein MnmC (tRNA mnm(5)s(2)U biosynthesis bifunctional protein) [Includes: tRNA (mnm(5)s(2)U34)-methyltransferase (EC 2.1.1.61); FAD-dependent cmnm(5)s(2)U34 oxidoreductase (EC 1.5.-.-)]	Variovorax paradoxus B4	Cytoplasm;FAD;Flavoprotein;Methyltransferase;Multifunctional enzyme;Oxidoreductase;S-adenosyl-L-methionine;Transferase;tRNA processing	tRNA wobble base modification [GO:0002097]	cytoplasm [GO:0005737]	flavin adenine dinucleotide binding [GO:0050660]; oxidoreductase activity, acting on the CH-NH group of donors [GO:0016645]; tRNA (5-methylaminomethyl-2-thiouridylate)-methyltransferase activity [GO:0004808]				CATALYTIC ACTIVITY: Reaction=5-aminomethyl-2-thiouridine(34) in tRNA + S-adenosyl-L-methionine = 5-methylaminomethyl-2-thiouridine(34) in tRNA + H(+) + S-adenosyl-L-homocysteine; Xref=Rhea:RHEA:19569, Rhea:RHEA-COMP:10195, Rhea:RHEA-COMP:10197, ChEBI:CHEBI:15378, ChEBI:CHEBI:57856, ChEBI:CHEBI:59789, ChEBI:CHEBI:74454, ChEBI:CHEBI:74455; EC=2.1.1.61; Evidence={ECO:0000256|HAMAP-Rule:MF_01102};		FUNCTION: Catalyzes the last two steps in the biosynthesis of 5-methylaminomethyl-2-thiouridine (mnm(5)s(2)U) at the wobble position (U34) in tRNA. Catalyzes the FAD-dependent demodification of cmnm(5)s(2)U34 to nm(5)s(2)U34, followed by the transfer of a methyl group from S-adenosyl-L-methionine to nm(5)s(2)U34, to form mnm(5)s(2)U34. {ECO:0000256|HAMAP-Rule:MF_01102}.					COFACTOR: Name=FAD; Xref=ChEBI:CHEBI:57692; Evidence={ECO:0000256|HAMAP-Rule:MF_01102};				0	0	0	0	484	426	0	0	0	0	0	0	0	0	0	0	0	0	0	0	2	0	0	6	0	0	0	0
E6V3A0	E6V3A0	Gentisate 1,2-dioxygenase	Variovorax paradoxus (strain EPS)	Dioxygenase;Oxidoreductase			dioxygenase activity [GO:0051213]															0	0	0	0	395	507	0	0	0	1	0	0	0	0	0	0	0	0	0	0	0	0	0	0	0	0	0	0
N1UT79	N1UT79	2-oxoglutarate dehydrogenase E1 component (EC 1.2.4.2) (EC 2.3.1.61) (2-oxoglutarate dehydrogenase complex E2 component) (Alpha-ketoglutarate dehydrogenase E1 component) (Dihydrolipoamide succinyltransferase) (Dihydrolipoyllysine-residue succinyltransferase component of 2-oxoglutarate dehydrogenase complex)	Arthrobacter crystallopoietes BAB-32	Coiled coil;Lyase;Magnesium;Metal-binding;Multifunctional enzyme;Oxidoreductase;Reference proteome;Thiamine pyrophosphate;Tricarboxylic acid cycle	tricarboxylic acid cycle [GO:0006099]		dihydrolipoyllysine-residue succinyltransferase activity [GO:0004149]; lyase activity [GO:0016829]; metal ion binding [GO:0046872]; oxoglutarate dehydrogenase (succinyl-transferring) activity [GO:0004591]; thiamine pyrophosphate binding [GO:0030976]			PATHWAY: Carbohydrate metabolism. {ECO:0000256|ARBA:ARBA00005007}.; PATHWAY: Carbohydrate metabolism; tricarboxylic acid cycle. {ECO:0000256|ARBA:ARBA00005163}.; PATHWAY: Carbohydrate metabolism; tricarboxylic acid cycle; succinyl-CoA from 2-oxoglutarate (dehydrogenase route): step 1/1. {ECO:0000256|ARBA:ARBA00004813}.	CATALYTIC ACTIVITY: Reaction=(R)-N(6)-dihydrolipoyl-L-lysyl-[2-oxoglutarate dehydrogenase complex component E2] + succinyl-CoA = (R)-N(6)-(S(8)-succinyldihydrolipoyl)-L-lysyl-[2-oxoglutarate dehydrogenase complex component E2] + CoA; Xref=Rhea:RHEA:15213, Rhea:RHEA-COMP:10581, Rhea:RHEA-COMP:10582, ChEBI:CHEBI:57287, ChEBI:CHEBI:57292, ChEBI:CHEBI:83100, ChEBI:CHEBI:83120; EC=2.3.1.61; Evidence={…							COFACTOR: Name=Mg(2+); Xref=ChEBI:CHEBI:18420; Evidence={ECO:0000256|ARBA:ARBA00001946}; ; COFACTOR: Name=thiamine diphosphate; Xref=ChEBI:CHEBI:58937; Evidence={ECO:0000256|ARBA:ARBA00001964};				0	0	0	0	551	347	0	0	0	0	0	0	0	0	0	0	0	0	0	0	0	0	0	0	0	0	0	0
B8A120	B8A120	Cytochrome P450 71A26	Zea mays (Maize)	Heme;Iron;Membrane;Metal-binding;Monooxygenase;Oxidoreductase;Reference proteome;Transmembrane;Transmembrane helix		integral component of membrane [GO:0016021]; membrane [GO:0016020]	heme binding [GO:0020037]; iron ion binding [GO:0005506]; oxidoreductase activity, acting on paired donors, with incorporation or reduction of molecular oxygen, NAD(P)H as one donor, and incorporation of one atom of oxygen [GO:0016709]														Viridiplantae	0	0	12	0	0	0	0	0	40	844	0	0	0	0	0	0	0	0	0	0	0	0	0	0	0	0	0	0
C5CZW0	C5CZW0	Alkylhydroperoxidase like protein, AhpD family	Variovorax paradoxus (strain S110)	Oxidoreductase;Peroxidase			peroxidase activity [GO:0004601]; peroxiredoxin activity [GO:0051920]															0	0	378	516	0	0	0	0	0	0	0	0	0	0	0	0	0	0	0	0	0	0	0	0	0	0	0	0
Q9S1Q6	Q9S1Q6	Putative oxidoreductase	Streptomyces coelicolor (strain ATCC BAA-471 / A3(2) / M145)	Reference proteome			3-keto sterol reductase activity [GO:0000253]															0	0	70	824	0	0	0	0	0	0	0	0	0	0	0	0	0	0	0	0	0	0	0	0	2	0	0	0
E6VB29	E6VB29	D-isomer specific 2-hydroxyacid dehydrogenase NAD-binding protein	Variovorax paradoxus (strain EPS)	Oxidoreductase			NAD binding [GO:0051287]; oxidoreductase activity, acting on the CH-OH group of donors, NAD or NADP as acceptor [GO:0016616]															2	0	2	0	567	315	0	0	0	10	0	0	0	0	0	0	0	0	0	0	0	0	0	15	0	0	0	2
A8CYB9	A8CYB9	2-hydroxymuconic semialdehyde dehydrogenase	Alcaligenes faecalis	Oxidoreductase			oxidoreductase activity, acting on the aldehyde or oxo group of donors, NAD or NADP as acceptor [GO:0016620]							ACT_SITE 252; /evidence="ECO:0000256|PROSITE-ProRule:PRU10007"; ACT_SITE 286; /evidence="ECO:0000256|PROSITE-ProRule:PRU10008"								0	0	35	10	2	0	0	0	47	812	0	0	0	0	0	0	0	0	0	0	0	0	0	0	43	0	0	0
E8TQU1	E8TQU1	Pyruvate/ketoisovalerate oxidoreductase, catalytic domain protein	Alicycliphilus denitrificans (strain DSM 18852 / JCM 14587 / BC)	Oxidoreductase;Pyruvate			oxidoreductase activity, acting on the aldehyde or oxo group of donors [GO:0016903]; thiamine pyrophosphate binding [GO:0030976]															0	0	0	0	429	450	0	0	0	0	0	0	0	0	0	0	0	0	0	0	0	0	0	3	0	0	2	0
F2UFY2	F2UFY2	Uncharacterized protein	Salpingoeca rosetta (strain ATCC 50818 / BSB-021)	Metal-binding;Reference proteome;Zinc;Zinc-finger																		383	30	106	55	8	0	15	394	11	93	296	19	0	5	0	0	1	3	1	1	2	0	2	0	0	0	11	0
Q46SB9	Q46SB9	D-isomer specific 2-hydroxyacid dehydrogenase, catalytic region:D-isomer specific 2-hydroxyacid dehydrogenase, NAD-binding protein	Cupriavidus pinatubonensis (strain JMP 134 / LMG 1197) (Cupriavidus necator (strain JMP 134))	Oxidoreductase;Reference proteome			NAD binding [GO:0051287]; oxidoreductase activity, acting on the CH-OH group of donors, NAD or NADP as acceptor [GO:0016616]															0	0	0	0	288	582	0	0	0	0	0	0	0	0	0	0	0	0	0	0	0	0	0	0	0	0	0	0
M4GGS8	M4GGS8	Cytochrome c oxidase subunit 1 (EC 7.1.1.9)	Talaromyces marneffei (strain ATCC 18224 / CBS 334.59 / QM 7333) (Penicillium marneffei)	Copper;Electron transport;Heme;Iron;Membrane;Metal-binding;Mitochondrion;Mitochondrion inner membrane;Reference proteome;Respiratory chain;Transmembrane;Transmembrane helix;Transport	aerobic respiration [GO:0009060]; oxidative phosphorylation [GO:0006119]	integral component of membrane [GO:0016021]; mitochondrial inner membrane [GO:0005743]; respiratory chain complex IV [GO:0045277]	cytochrome-c oxidase activity [GO:0004129]; heme binding [GO:0020037]; metal ion binding [GO:0046872]			PATHWAY: Energy metabolism; oxidative phosphorylation. {ECO:0000256|RuleBase:RU000369}.	CATALYTIC ACTIVITY: Reaction=4 [Fe(II)cytochrome c] + 4 H(+) + O2 = 4 [Fe(III)cytochrome c] + 2 H2O; Xref=Rhea:RHEA:11436, Rhea:RHEA-COMP:10350, Rhea:RHEA-COMP:14399, ChEBI:CHEBI:15377, ChEBI:CHEBI:15378, ChEBI:CHEBI:15379, ChEBI:CHEBI:29033, ChEBI:CHEBI:29034; EC=7.1.1.9; Evidence={ECO:0000256|RuleBase:RU000369};		FUNCTION: Component of the cytochrome c oxidase, the last enzyme in the mitochondrial electron transport chain which drives oxidative phosphorylation. The respiratory chain contains 3 multisubunit complexes succinate dehydrogenase (complex II, CII), ubiquinol-cytochrome c oxidoreductase (cytochrome b-c1 complex, complex III, CIII) and cytochrome c oxidase (complex IV, CIV), that cooperate to tran…								Fungi	0	0	840	26	0	0	0	0	0	0	0	0	0	0	0	0	0	0	0	0	0	0	0	0	0	0	0	0
J3ID51	J3ID51	Tryptophan 2,3-dioxygenase (Vermilion)	Pseudomonas sp. GM78	Dioxygenase;Oxidoreductase	tryptophan catabolic process to kynurenine [GO:0019441]		heme binding [GO:0020037]; metal ion binding [GO:0046872]; tryptophan 2,3-dioxygenase activity [GO:0004833]															0	0	378	483	0	0	0	0	0	0	0	0	0	0	0	0	0	0	0	0	0	0	0	0	0	0	0	0
U7IUP1	U7IUP1	Deleted.																				0	0	0	0	0	0	0	0	14	850	0	0	0	0	0	0	0	0	0	0	0	2	0	4	0	0	0	0
G8R669	G8R669	FAD dependent oxidoreductase TIGR03364	Owenweeksia hongkongensis (strain DSM 17368 / CIP 108786 / JCM 12287 / NRRL B-23963 / UST20020801)	Reference proteome			oxidoreductase activity [GO:0016491]															0	0	689	170	0	0	0	0	0	0	0	0	0	0	0	0	0	0	0	0	0	0	0	0	0	0	0	0
Q8XBT6	Q8XBT6	2,5-diketo-D-gluconic acid reductase A (2,5-DKG reductase A) (2,5-DKGR A) (25DKGR-A) (EC 1.1.1.346) (AKR5C)	Escherichia coli O157:H7	Ascorbate biosynthesis;Cytoplasm;NADP;Oxidoreductase;Reference proteome	L-ascorbic acid biosynthetic process [GO:0019853]	cytoplasm [GO:0005737]	2,5-didehydrogluconate reductase activity [GO:0050580]; D-threo-aldose 1-dehydrogenase activity [GO:0047834]		NP_BIND 187..241; /note="NADP"; /evidence="ECO:0000250"		CATALYTIC ACTIVITY: Reaction=2-dehydro-L-idonate + NADP(+) = 2,5-didehydro-D-gluconate + H(+) + NADPH; Xref=Rhea:RHEA:35111, ChEBI:CHEBI:11449, ChEBI:CHEBI:15378, ChEBI:CHEBI:36602, ChEBI:CHEBI:57783, ChEBI:CHEBI:58349; EC=1.1.1.346;		FUNCTION: Catalyzes the reduction of 2,5-diketo-D-gluconic acid (25DKG) to 2-keto-L-gulonic acid (2KLG). {ECO:0000250}.	ACT_SITE 51; /note="Proton donor"; /evidence="ECO:0000250"		BINDING 107; /note="Substrate"; /evidence="ECO:0000250"						192	760	0	0	0	0	0	0	0	0	0	0	0	0	0	0	20	0	0	0	0	0	0	120	0	0	0	0
F5Y1Y1	F5Y1Y1	Beta-keto-reductase	Ramlibacter tataouinensis (strain ATCC BAA-407 / DSM 14655 / LMG 21543 / TTB310)	Reference proteome			oxidoreductase activity [GO:0016491]															0	0	534	321	6	0	0	0	0	0	0	0	0	0	0	0	0	0	0	0	0	0	0	6	0	0	0	0
S3D4X0	S3D4X0	GroES-like protein	Glarea lozoyensis (strain ATCC 20868 / MF5171)	Reference proteome			oxidoreductase activity [GO:0016491]														Fungi	0	1	0	0	309	542	0	0	0	0	0	0	0	0	0	0	0	0	0	0	0	0	0	0	0	0	0	0
C5CV18	C5CV18	(2Fe-2S)-binding domain protein	Variovorax paradoxus (strain S110)	Oxidoreductase			2 iron, 2 sulfur cluster binding [GO:0051537]; electron transfer activity [GO:0009055]; metal ion binding [GO:0046872]															2	0	0	0	518	329	0	0	0	0	0	0	0	0	0	0	2	0	0	0	0	0	0	0	0	0	0	0
G8LE56	G8LE56	Alkyl hydroperoxide reductase C (Alkyl hydroperoxide reductase protein C22) (Peroxiredoxin) (Thioredoxin peroxidase)	Enterobacter ludwigii		response to oxidative stress [GO:0006979]	cytoplasm [GO:0005737]	peroxiredoxin activity [GO:0051920]															0	0	0	0	726	150	0	0	0	3	6	0	0	0	0	0	3	0	3	0	0	0	6	30	0	0	0	0
T1XFM7	T1XFM7	Putative indolepyruvate ferredoxin oxidoreductase, subunit A	Variovorax paradoxus B4	Pyruvate			catalytic activity [GO:0003824]; thiamine pyrophosphate binding [GO:0030976]															0	0	0	0	502	346	0	0	0	0	0	0	0	0	0	0	0	0	0	0	0	0	0	2	0	0	0	0
E6V992	E6V992	2-hydroxy-3-oxopropionate reductase (EC 1.1.1.60)	Variovorax paradoxus (strain EPS)	NAD;Oxidoreductase			2-hydroxy-3-oxopropionate reductase activity [GO:0008679]; NAD binding [GO:0051287]; NADP binding [GO:0050661]							ACT_SITE 182; /evidence="ECO:0000256|PIRSR:PIRSR000103-1"								0	0	453	392	0	0	0	0	0	0	0	0	0	0	0	0	0	0	0	0	0	0	0	2	0	0	0	0
E6UXF8	E6UXF8	Cytochrome o ubiquinol oxidase, subunit I (EC 1.9.3.1)	Variovorax paradoxus (strain EPS)	Electron transport;Heme;Iron;Membrane;Metal-binding;Oxidoreductase;Respiratory chain;Transmembrane;Transmembrane helix;Transport	aerobic respiration [GO:0009060]	integral component of membrane [GO:0016021]; respirasome [GO:0070469]	cytochrome-c oxidase activity [GO:0004129]; heme binding [GO:0020037]; oxidoreductase activity, acting on diphenols and related substances as donors, oxygen as acceptor [GO:0016682]															0	0	469	378	0	9	0	0	0	0	0	0	0	0	0	0	0	0	0	0	3	0	3	23	0	0	0	0
E6V1G5	E6V1G5	NADPH-dependent 7-cyano-7-deazaguanine reductase (EC 1.7.1.13) (7-cyano-7-carbaguanine reductase) (NADPH-dependent nitrile oxidoreductase) (PreQ(0) reductase)	Variovorax paradoxus (strain EPS)	Cytoplasm;NADP;Oxidoreductase;Queuosine biosynthesis	queuosine biosynthetic process [GO:0008616]	cytoplasm [GO:0005737]	oxidoreductase activity, acting on other nitrogenous compounds as donors, with NAD or NADP as acceptor [GO:0046857]; preQ1 synthase activity [GO:0033739]		NP_BIND 93..94; /note="NADPH"; /evidence="ECO:0000256|HAMAP-Rule:MF_00817"; NP_BIND 266..267; /note="NADPH"; /evidence="ECO:0000256|HAMAP-Rule:MF_00817"	PATHWAY: tRNA modification; tRNA-queuosine biosynthesis. {ECO:0000256|HAMAP-Rule:MF_00817}.	CATALYTIC ACTIVITY: Reaction=7-aminomethyl-7-carbaguanine + 2 NADP(+) = 7-cyano-7-deazaguanine + 3 H(+) + 2 NADPH; Xref=Rhea:RHEA:13409, ChEBI:CHEBI:15378, ChEBI:CHEBI:45075, ChEBI:CHEBI:57783, ChEBI:CHEBI:58349, ChEBI:CHEBI:58703; EC=1.7.1.13; Evidence={ECO:0000256|HAMAP-Rule:MF_00817};		FUNCTION: Catalyzes the NADPH-dependent reduction of 7-cyano-7-deazaguanine (preQ0) to 7-aminomethyl-7-deazaguanine (preQ1). {ECO:0000256|HAMAP-Rule:MF_00817}.	ACT_SITE 198; /note="Thioimide intermediate"; /evidence="ECO:0000256|HAMAP-Rule:MF_00817"; ACT_SITE 205; /note="Proton donor"; /evidence="ECO:0000256|HAMAP-Rule:MF_00817"								0	0	87	126	234	390	0	0	0	0	0	0	0	0	0	0	3	0	0	0	0	0	0	0	3	0	0	0
J3CTZ1	J3CTZ1	Ferredoxin subunit of nitrite reductase and ring-hydroxylating dioxygenase	Variovorax sp. CF313	2Fe-2S;Dioxygenase;Iron;Iron-sulfur;Metal-binding;Oxidoreductase			2 iron, 2 sulfur cluster binding [GO:0051537]; dioxygenase activity [GO:0051213]; metal ion binding [GO:0046872]															0	0	0	0	380	452	0	0	0	0	0	0	0	0	0	0	0	0	0	0	0	0	0	0	0	0	0	0
F0UHL1	F0UHL1	Glycine dehydrogenase (aminomethyl-transferring) (EC 1.4.4.2)	Ajellomyces capsulatus (strain H88) (Darling's disease fungus) (Histoplasma capsulatum)	Coiled coil;Oxidoreductase;Pyridoxal phosphate;Reference proteome	glycine catabolic process [GO:0006546]		glycine dehydrogenase (decarboxylating) activity [GO:0004375]				CATALYTIC ACTIVITY: Reaction=glycine + H(+) + N(6)-lipoyl-L-lysyl-[glycine-cleavage complex H protein] = (R)-N(6)-(S(8)-aminomethyldihydrolipoyl)-L-lysyl-[glycine-cleavage complex H protein] + CO2; Xref=Rhea:RHEA:24304, Rhea:RHEA-COMP:10494, Rhea:RHEA-COMP:10495, ChEBI:CHEBI:15378, ChEBI:CHEBI:16526, ChEBI:CHEBI:57305, ChEBI:CHEBI:83099, ChEBI:CHEBI:83143; EC=1.4.4.2; Evidence={ECO:0000256|ARBA:A…							COFACTOR: Name=pyridoxal 5'-phosphate; Xref=ChEBI:CHEBI:597326; Evidence={ECO:0000256|ARBA:ARBA00001933, ECO:0000256|PIRSR:PIRSR603437-50};			Fungi	1	0	644	186	0	0	0	0	0	0	0	0	0	0	0	0	0	0	0	0	0	0	0	1	0	0	0	0
W7TPU2	W7TPU2	D-2-hydroxyglutarate mitochondrial	Nannochloropsis gaditana	Reference proteome			FAD binding [GO:0071949]; oxidoreductase activity [GO:0016491]											COFACTOR: Name=FAD; Xref=ChEBI:CHEBI:57692; Evidence={ECO:0000256|ARBA:ARBA00001974};				25	0	267	0	523	0	0	0	2	12	0	0	0	0	0	0	0	0	0	0	0	0	0	0	0	0	0	0
R1H014	R1H014	Pyruvate dehydrogenase E1 component (EC 1.2.4.1)	Aeromonas molluscorum 848	Magnesium;Metal-binding;Oxidoreductase;Pyruvate;Thiamine pyrophosphate			metal ion binding [GO:0046872]; pyruvate dehydrogenase (acetyl-transferring) activity [GO:0004739]	METAL 230; /note="Magnesium"; /evidence="ECO:0000256|PIRSR:PIRSR000156-1"; METAL 260; /note="Magnesium"; /evidence="ECO:0000256|PIRSR:PIRSR000156-1"; METAL 262; /note="Magnesium; via carbonyl oxygen"; /evidence="ECO:0000256|PIRSR:PIRSR000156-1"			CATALYTIC ACTIVITY: Reaction=[dihydrolipoyllysine-residue acetyltransferase]-(R)-N(6)-lipoyl-L-lysine + H(+) + pyruvate = [dihydrolipoyllysine-residue acetyltransferase]-(R)-N(6)-(S(8)-acetyldihydrolipoyl)-L-lysine + CO2; Xref=Rhea:RHEA:19189, Rhea:RHEA-COMP:10480, Rhea:RHEA-COMP:10481, ChEBI:CHEBI:15361, ChEBI:CHEBI:15378, ChEBI:CHEBI:16526, ChEBI:CHEBI:83099, ChEBI:CHEBI:83111; EC=1.2.4.1; Evid…		FUNCTION: Component of the pyruvate dehydrogenase (PDH) complex, that catalyzes the overall conversion of pyruvate to acetyl-CoA and CO(2). {ECO:0000256|ARBA:ARBA00003157, ECO:0000256|PIRNR:PIRNR000156}.					COFACTOR: Name=Mg(2+); Xref=ChEBI:CHEBI:18420; Evidence={ECO:0000256|PIRSR:PIRSR000156-1}; ; COFACTOR: Name=thiamine diphosphate; Xref=ChEBI:CHEBI:58937; Evidence={ECO:0000256|ARBA:ARBA00001964, ECO:0000256|PIRNR:PIRNR000156};				0	0	114	715	0	0	0	0	0	0	0	0	0	0	0	0	0	0	0	0	0	0	0	0	0	0	0	0
T1X627	T1X627	Cytochrome c1	Variovorax paradoxus B4	Heme;Iron;Membrane;Metal-binding;Signal;Transmembrane;Transmembrane helix		integral component of membrane [GO:0016021]	electron transfer activity [GO:0009055]; heme binding [GO:0020037]; metal ion binding [GO:0046872]															0	1	0	0	150	107	0	0	28	543	0	0	0	0	0	0	0	0	0	0	0	0	0	1	0	0	0	0
M1GPG3	M1GPG3	Cytochrome c oxidase subunit 1 (EC 7.1.1.9)	Microbotryum cf. violaceum BFL-2013	Copper;Electron transport;Heme;Iron;Membrane;Metal-binding;Mitochondrion;Mitochondrion inner membrane;Oxidoreductase;Respiratory chain;Transmembrane;Transmembrane helix;Transport	aerobic respiration [GO:0009060]; electron transport coupled proton transport [GO:0015990]; oxidative phosphorylation [GO:0006119]	integral component of membrane [GO:0016021]; mitochondrial inner membrane [GO:0005743]; respiratory chain complex IV [GO:0045277]	cytochrome-c oxidase activity [GO:0004129]; heme binding [GO:0020037]; metal ion binding [GO:0046872]			PATHWAY: Energy metabolism; oxidative phosphorylation. {ECO:0000256|ARBA:ARBA00004673, ECO:0000256|RuleBase:RU000369}.	CATALYTIC ACTIVITY: Reaction=4 [Fe(II)cytochrome c] + 4 H(+) + O2 = 4 [Fe(III)cytochrome c] + 2 H2O; Xref=Rhea:RHEA:11436, Rhea:RHEA-COMP:10350, Rhea:RHEA-COMP:14399, ChEBI:CHEBI:15377, ChEBI:CHEBI:15378, ChEBI:CHEBI:15379, ChEBI:CHEBI:29033, ChEBI:CHEBI:29034; EC=7.1.1.9; Evidence={ECO:0000256|RuleBase:RU000369};		FUNCTION: Component of the cytochrome c oxidase, the last enzyme in the mitochondrial electron transport chain which drives oxidative phosphorylation. The respiratory chain contains 3 multisubunit complexes succinate dehydrogenase (complex II, CII), ubiquinol-cytochrome c oxidoreductase (cytochrome b-c1 complex, complex III, CIII) and cytochrome c oxidase (complex IV, CIV), that cooperate to tran…								Fungi	0	0	506	320	0	0	0	0	0	0	0	0	0	0	0	0	0	0	0	0	0	0	0	0	0	0	0	0
R4U8R9	R4U8R9	4-hydroxyacetophenone monooxygenase	Mycobacteroides abscessus subsp. bolletii 50594	Monooxygenase;Oxidoreductase			monooxygenase activity [GO:0004497]															0	0	0	0	0	0	0	0	33	793	0	0	0	0	0	0	0	0	0	0	0	0	0	0	0	0	0	0
J3CKN0	J3CKN0	Cytochrome B561	Variovorax sp. CF313	Cell membrane;Membrane;Transmembrane;Transmembrane helix	respiratory electron transport chain [GO:0022904]	integral component of membrane [GO:0016021]; plasma membrane [GO:0005886]	electron transfer activity [GO:0009055]															0	0	467	362	0	0	0	0	0	0	0	0	0	0	0	0	0	0	0	0	0	0	1	4	0	0	0	0
U7M398	U7M398	Deleted.																				0	0	284	564	0	0	0	0	0	0	0	0	0	0	0	0	0	0	0	0	0	0	0	28	6	0	0	0
E6V4L8	E6V4L8	Rieske (2Fe-2S) iron-sulfur domain	Variovorax paradoxus (strain EPS)	2Fe-2S;Iron;Iron-sulfur;Metal-binding;Oxidoreductase	cellular metabolic process [GO:0044237]		2 iron, 2 sulfur cluster binding [GO:0051537]; iron ion binding [GO:0005506]; oxidoreductase activity [GO:0016491]															379	411	20	22	0	0	0	2	0	0	0	0	0	0	0	0	0	0	0	0	0	0	2	12	0	0	0	2
B9TCR2	B9TCR2	Formate dehydrogenase, putative (EC 1.2.1.2) (Fragment)	Ricinus communis (Castor bean)	Iron;Iron-sulfur;Metal-binding;Oxidoreductase;Reference proteome	formate metabolic process [GO:0015942]		4 iron, 4 sulfur cluster binding [GO:0051539]; formate dehydrogenase (NAD+) activity [GO:0008863]; molybdenum ion binding [GO:0030151]; nitrate reductase activity [GO:0008940]											COFACTOR: Name=Mo-bis(molybdopterin guanine dinucleotide); Xref=ChEBI:CHEBI:60539; Evidence={ECO:0000256|ARBA:ARBA00001942};			Viridiplantae	0	0	0	0	63	768	0	0	0	0	0	0	0	0	0	0	0	0	3	0	0	0	0	7	0	0	0	0
H0BW80	H0BW80	Gluconate 5-dehydrogenase (EC 1.1.1.69)	Acidovorax sp. NO-1	Oxidoreductase			gluconate 5-dehydrogenase activity [GO:0008874]															0	0	213	322	152	169	0	2	0	0	0	0	0	0	0	0	0	0	0	0	0	0	5	46	0	0	0	4
C9YA34	C9YA34	3-hydroxyacyl-CoA dehydrogenase type-2 (EC 1.1.1.35)	Curvibacter putative symbiont of Hydra magnipapillata	Oxidoreductase			3-hydroxyacyl-CoA dehydrogenase activity [GO:0003857]															0	0	262	564	0	0	0	0	0	0	0	0	0	0	0	0	0	0	0	0	0	0	3	3	3	0	0	0
M7T9M1	M7T9M1	Putative 3-oxoacyl-(Acyl-carrier-protein) reductase protein	Eutypa lata (strain UCR-EL1) (Grapevine dieback disease fungus) (Eutypa armeniacae)	Reference proteome			oxidoreductase activity [GO:0016491]														Fungi	0	0	0	0	786	32	0	0	0	0	0	0	0	0	0	0	0	0	0	0	0	0	0	0	0	0	0	0
E6UYA4	E6UYA4	Flavodoxin/nitric oxide synthase	Variovorax paradoxus (strain EPS)	FMN;Flavoprotein			electron transfer activity [GO:0009055]; FMN binding [GO:0010181]											COFACTOR: Name=FMN; Xref=ChEBI:CHEBI:58210; Evidence={ECO:0000256|ARBA:ARBA00001917};				0	0	0	0	0	0	0	0	36	781	0	0	0	0	0	0	0	0	0	0	0	0	0	0	0	0	0	0
Q2Y5Z3	Q2Y5Z3	Methylenetetrahydrofolate reductase (EC 1.5.1.20)	Nitrosospira multiformis (strain ATCC 25196 / NCIMB 11849 / C 71)	FAD;Flavoprotein;NAD;Oxidoreductase;Reference proteome	methionine biosynthetic process [GO:0009086]; tetrahydrofolate interconversion [GO:0035999]	cytosol [GO:0005829]	methylenetetrahydrofolate reductase NADH activity [GO:0106312]; methylenetetrahydrofolate reductase NADPH activity [GO:0106313]			PATHWAY: One-carbon metabolism; tetrahydrofolate interconversion. {ECO:0000256|ARBA:ARBA00004777, ECO:0000256|RuleBase:RU003862}.	CATALYTIC ACTIVITY: Reaction=(6S)-5-methyl-5,6,7,8-tetrahydrofolate + NAD(+) = (6R)-5,10-methylene-5,6,7,8-tetrahydrofolate + H(+) + NADH; Xref=Rhea:RHEA:19821, ChEBI:CHEBI:15378, ChEBI:CHEBI:15636, ChEBI:CHEBI:18608, ChEBI:CHEBI:57540, ChEBI:CHEBI:57945; EC=1.5.1.20; Evidence={ECO:0000256|ARBA:ARBA00001287, ECO:0000256|RuleBase:RU003862}; CATALYTIC ACTIVITY: Reaction=(6S)-5-methyl-5,6,7,8-tetrah…							COFACTOR: Name=FAD; Xref=ChEBI:CHEBI:57692; Evidence={ECO:0000256|ARBA:ARBA00001974, ECO:0000256|RuleBase:RU003862};				0	0	0	0	60	756	0	0	0	0	0	0	0	0	0	0	0	0	0	0	0	0	0	0	0	0	0	0
X8KI87	X8KI87	Alanine dehydrogenase (EC 1.4.1.1)	Streptococcus sp. CM6	NAD;Nucleotide-binding;Oxidoreductase	L-alanine catabolic process [GO:0042853]		alanine dehydrogenase activity [GO:0000286]; nucleotide binding [GO:0000166]		NP_BIND 238..239; /note="NAD"; /evidence="ECO:0000256|PIRSR:PIRSR000183-3"; NP_BIND 266..269; /note="NAD"; /evidence="ECO:0000256|PIRSR:PIRSR000183-3"	PATHWAY: Amino-acid degradation. {ECO:0000256|ARBA:ARBA00005023}.; PATHWAY: Amino-acid degradation; L-alanine degradation via dehydrogenase pathway; NH(3) and pyruvate from L-alanine: step 1/1. {ECO:0000256|ARBA:ARBA00005206}.	CATALYTIC ACTIVITY: Reaction=H2O + L-alanine + NAD(+) = H(+) + NADH + NH4(+) + pyruvate; Xref=Rhea:RHEA:18405, ChEBI:CHEBI:15361, ChEBI:CHEBI:15377, ChEBI:CHEBI:15378, ChEBI:CHEBI:28938, ChEBI:CHEBI:57540, ChEBI:CHEBI:57945, ChEBI:CHEBI:57972; EC=1.4.1.1; Evidence={ECO:0000256|ARBA:ARBA00000335, ECO:0000256|PIRNR:PIRNR000183};			ACT_SITE 95; /note="Proton donor/acceptor"; /evidence="ECO:0000256|PIRSR:PIRSR000183-1"; ACT_SITE 269; /note="Proton donor/acceptor"; /evidence="ECO:0000256|PIRSR:PIRSR000183-1"		BINDING 15; /note="Substrate"; /evidence="ECO:0000256|PIRSR:PIRSR000183-2"; BINDING 74; /note="Substrate"; /evidence="ECO:0000256|PIRSR:PIRSR000183-2"; BINDING 133; /note="NAD"; /evidence="ECO:0000256|PIRSR:PIRSR000183-3"; BINDING 197; /note="NAD"; /evidence="ECO:0000256|PIRSR:PIRSR000183-3"; BINDING 202; /note="NAD"; /evidence="ECO:0000256|PIRSR:PIRSR000183-3"; BINDING 219; /note="NAD"; /evidenc…						0	0	0	0	0	0	0	0	6	850	0	0	2	68	0	0	0	0	0	0	0	0	0	0	0	0	0	0
D5UY32	D5UY32	L-lysine N6-monooxygenase MbtG (EC 1.14.13.59) (Lysine 6-N-hydroxylase) (Lysine N6-hydroxylase) (Lysine-N-oxygenase) (Mycobactin synthase protein G)	Tsukamurella paurometabola (strain ATCC 8368 / DSM 20162 / CCUG 35730 / CIP 100753 / JCM 10117 / KCTC 9821 / NBRC 16120 / NCIMB 702349 / NCTC 13040) (Corynebacterium paurometabolum)	Monooxygenase;Oxidoreductase;Reference proteome			L-lysine 6-monooxygenase (NADPH) activity [GO:0047091]				CATALYTIC ACTIVITY: Reaction=L-lysine + NADPH + O2 = H2O + N(6)-hydroxy-L-lysine + NADP(+); Xref=Rhea:RHEA:23228, ChEBI:CHEBI:15377, ChEBI:CHEBI:15379, ChEBI:CHEBI:32551, ChEBI:CHEBI:57783, ChEBI:CHEBI:57820, ChEBI:CHEBI:58349; EC=1.14.13.59; Evidence={ECO:0000256|ARBA:ARBA00000168};							COFACTOR: Name=FAD; Xref=ChEBI:CHEBI:57692; Evidence={ECO:0000256|ARBA:ARBA00001974};				0	0	0	0	0	0	0	0	36	771	0	0	0	0	0	0	0	0	0	0	0	0	0	0	0	0	0	0
E6UXU2	E6UXU2	Bifunctional deaminase-reductase domain protein	Variovorax paradoxus (strain EPS)		riboflavin biosynthetic process [GO:0009231]		5-amino-6-(5-phosphoribosylamino)uracil reductase activity [GO:0008703]															1	0	478	325	0	1	0	0	0	0	0	0	0	1	0	0	0	0	0	0	0	0	0	0	0	0	0	0
Q8XAD2	Q8XAD2	Beta-barrel assembly-enhancing protease (EC 3.4.-.-)	Escherichia coli O157:H7	Hydrolase;Metal-binding;Metalloprotease;Periplasm;Protease;Reference proteome;Repeat;Signal;TPR repeat;Zinc	chaperone-mediated protein folding [GO:0061077]	membrane [GO:0016020]; periplasmic space [GO:0042597]	metalloendopeptidase activity [GO:0004222]; zinc ion binding [GO:0008270]	METAL 136; /note="Zinc; catalytic"; /evidence="ECO:0000255|HAMAP-Rule:MF_00997"; METAL 140; /note="Zinc; catalytic"; /evidence="ECO:0000255|HAMAP-Rule:MF_00997"; METAL 201; /note="Zinc; catalytic"; /evidence="ECO:0000255|HAMAP-Rule:MF_00997"					FUNCTION: Functions as both a chaperone and a metalloprotease. Maintains the integrity of the outer membrane by promoting either the assembly or the elimination of outer membrane proteins, depending on their folding state. {ECO:0000255|HAMAP-Rule:MF_00997}.	ACT_SITE 137; /evidence="ECO:0000255|HAMAP-Rule:MF_00997"; ACT_SITE 205; /note="Proton donor"; /evidence="ECO:0000255|HAMAP-Rule:MF_00997"				COFACTOR: Name=Zn(2+); Xref=ChEBI:CHEBI:29105; Evidence={ECO:0000255|HAMAP-Rule:MF_00997}; Note=Binds 1 zinc ion per subunit. {ECO:0000255|HAMAP-Rule:MF_00997};				0	0	0	0	465	371	0	0	0	0	0	0	0	0	0	0	4	0	0	0	1	0	6	41	0	0	0	0
E6V5D4	E6V5D4	Monooxygenase FAD-binding protein	Variovorax paradoxus (strain EPS)	Monooxygenase;Oxidoreductase			FAD binding [GO:0071949]; monooxygenase activity [GO:0004497]															0	1	0	0	332	386	3	80	0	1	1	0	0	2	0	0	0	0	0	0	0	0	1	6	0	0	0	0
P39400	P39400	L-galactonate-5-dehydrogenase (EC 1.1.1.414)	Escherichia coli (strain K12)	Metal-binding;NAD;Oxidoreductase;Reference proteome;Zinc	L-galactonate catabolic process [GO:0034195]		oxidoreductase activity, acting on the CH-OH group of donors, NAD or NADP as acceptor [GO:0016616]; zinc ion binding [GO:0008270]	METAL 40; /note="Zinc 1; catalytic"; /evidence="ECO:0000250"; METAL 65; /note="Zinc 1; catalytic"; /evidence="ECO:0000250"; METAL 92; /note="Zinc 2"; /evidence="ECO:0000250"; METAL 95; /note="Zinc 2"; /evidence="ECO:0000250"; METAL 98; /note="Zinc 2"; /evidence="ECO:0000250"; METAL 106; /note="Zinc 2"; /evidence="ECO:0000250"; METAL 146; /note="Zinc 1; catalytic"; /evidence="ECO:0000250"			CATALYTIC ACTIVITY: Reaction=L-galactonate + NAD(+) = H(+) + keto-D-tagaturonate + NADH; Xref=Rhea:RHEA:30183, ChEBI:CHEBI:15378, ChEBI:CHEBI:17886, ChEBI:CHEBI:53071, ChEBI:CHEBI:57540, ChEBI:CHEBI:57945; EC=1.1.1.414; Evidence={ECO:0000269|PubMed:24861318};		FUNCTION: Catalyzes the oxidation of L-galactonate to D-tagaturonate. Required for growth on L-galactonate as the sole carbon source. In vitro, can also use L-gulonate. {ECO:0000269|PubMed:17088549, ECO:0000269|PubMed:24861318}.		ACTIVITY REGULATION: Inhibited by EDTA. {ECO:0000269|PubMed:24861318}.			COFACTOR: Name=Zn(2+); Xref=ChEBI:CHEBI:29105; Evidence={ECO:0000250}; Note=Binds 2 Zn(2+) ions per subunit. {ECO:0000250};				0	0	436	364	0	0	0	4	0	0	0	0	0	0	0	0	4	0	0	0	0	0	4	8	0	0	0	0
H0FA97	H0FA97	Aspartate-semialdehyde dehydrogenase (ASA dehydrogenase) (ASADH) (EC 1.2.1.11) (Aspartate-beta-semialdehyde dehydrogenase)	Achromobacter arsenitoxydans SY8	Amino-acid biosynthesis;Diaminopimelate biosynthesis;Lysine biosynthesis;Methionine biosynthesis;NADP;Oxidoreductase;Threonine biosynthesis	'de novo' L-methionine biosynthetic process [GO:0071266]; diaminopimelate biosynthetic process [GO:0019877]; isoleucine biosynthetic process [GO:0009097]; lysine biosynthetic process via diaminopimelate [GO:0009089]; threonine biosynthetic process [GO:0009088]		aspartate-semialdehyde dehydrogenase activity [GO:0004073]; NAD binding [GO:0051287]; NADP binding [GO:0050661]; protein dimerization activity [GO:0046983]		NP_BIND 11..14; /note="NADP"; /evidence="ECO:0000256|HAMAP-Rule:MF_02121"; NP_BIND 166..167; /note="NADP"; /evidence="ECO:0000256|HAMAP-Rule:MF_02121"	PATHWAY: Amino-acid biosynthesis; L-lysine biosynthesis via DAP pathway; (S)-tetrahydrodipicolinate from L-aspartate: step 2/4. {ECO:0000256|ARBA:ARBA00005076, ECO:0000256|HAMAP-Rule:MF_02121}.; PATHWAY: Amino-acid biosynthesis; L-methionine biosynthesis via de novo pathway; L-homoserine from L-aspartate: step 2/3. {ECO:0000256|ARBA:ARBA00005021, ECO:0000256|HAMAP-Rule:MF_02121}.; PATHWAY: Amino-…	CATALYTIC ACTIVITY: Reaction=L-aspartate 4-semialdehyde + NADP(+) + phosphate = 4-phospho-L-aspartate + H(+) + NADPH; Xref=Rhea:RHEA:24284, ChEBI:CHEBI:15378, ChEBI:CHEBI:43474, ChEBI:CHEBI:57535, ChEBI:CHEBI:57783, ChEBI:CHEBI:58349, ChEBI:CHEBI:537519; EC=1.2.1.11; Evidence={ECO:0000256|ARBA:ARBA00001636, ECO:0000256|HAMAP-Rule:MF_02121};		FUNCTION: Catalyzes the NADPH-dependent formation of L-aspartate-semialdehyde (L-ASA) by the reductive dephosphorylation of L-aspartyl-4-phosphate. {ECO:0000256|ARBA:ARBA00002492, ECO:0000256|HAMAP-Rule:MF_02121}.	ACT_SITE 136; /note="Acyl-thioester intermediate"; /evidence="ECO:0000256|HAMAP-Rule:MF_02121"; ACT_SITE 280; /note="Proton acceptor"; /evidence="ECO:0000256|HAMAP-Rule:MF_02121"		BINDING 74; /note="NADP"; /evidence="ECO:0000256|HAMAP-Rule:MF_02121"; BINDING 103; /note="Phosphate"; /evidence="ECO:0000256|HAMAP-Rule:MF_02121"; BINDING 163; /note="Substrate"; /evidence="ECO:0000256|HAMAP-Rule:MF_02121"; BINDING 242; /note="Substrate"; /evidence="ECO:0000256|HAMAP-Rule:MF_02121"; BINDING 245; /note="Phosphate"; /evidence="ECO:0000256|HAMAP-Rule:MF_02121"; BINDING 273; /note="…						0	0	483	309	0	0	0	0	0	0	0	0	0	0	0	0	0	0	0	0	0	0	0	0	0	0	0	0
W7VZN1	W7VZN1	Quercetin 2,3-dioxygenase (EC 1.13.11.24)	Methylibium sp. T29	Dioxygenase;Oxidoreductase			quercetin 2,3-dioxygenase activity [GO:0008127]															0	0	288	84	297	144	0	0	0	0	0	0	0	0	0	0	3	0	0	0	0	0	3	27	0	0	0	6
I6FI90	I6FI90	Deleted.																				0	0	0	0	435	356	0	0	0	0	0	0	0	0	0	0	0	0	0	0	0	0	0	0	0	0	0	0
D7W487	D7W487	Deleted.																				372	418	0	0	0	0	0	0	0	0	0	0	0	0	0	0	0	0	0	0	0	0	0	0	0	0	0	0
A9V299	A9V299	Predicted protein	Monosiga brevicollis (Choanoflagellate)	Chaperone;Coiled coil;Mitochondrion;Reference proteome;Signal;Transit peptide	proton-transporting ATP synthase complex assembly [GO:0043461]	mitochondrion [GO:0005739]																3	0	1	0	0	0	3	782	0	0	1	0	0	4	0	0	0	0	0	0	1	0	0	0	0	0	2	0
E6UVA8	E6UVA8	Urate_ox_N domain-containing protein	Variovorax paradoxus (strain EPS)	Membrane;Transmembrane;Transmembrane helix		integral component of membrane [GO:0016021]	electron transfer activity [GO:0009055]; heme binding [GO:0020037]															0	3	2	2	416	363	0	0	0	0	0	0	0	0	0	0	0	0	0	0	0	0	0	6	0	0	0	0
G8TL76	G8TL76	Vitamin B12-dependent ribonucleotide reductase (EC 1.17.4.1)	Niastella koreensis (strain DSM 17620 / KACC 11465 / NBRC 106392 / GR20-10)	Cobalamin;Cobalt;DNA synthesis;Nucleotide-binding;Oxidoreductase;Reference proteome	DNA biosynthetic process [GO:0071897]; DNA replication [GO:0006260]		cobalamin binding [GO:0031419]; cobalt ion binding [GO:0050897]; nucleotide binding [GO:0000166]; ribonucleoside-diphosphate reductase activity, thioredoxin disulfide as acceptor [GO:0004748]				CATALYTIC ACTIVITY: Reaction=[thioredoxin]-disulfide + a 2'-deoxyribonucleoside 5'-diphosphate + H2O = [thioredoxin]-dithiol + a ribonucleoside 5'-diphosphate; Xref=Rhea:RHEA:23252, Rhea:RHEA-COMP:10698, Rhea:RHEA-COMP:10700, ChEBI:CHEBI:15377, ChEBI:CHEBI:29950, ChEBI:CHEBI:50058, ChEBI:CHEBI:57930, ChEBI:CHEBI:73316; EC=1.17.4.1; Evidence={ECO:0000256|ARBA:ARBA00000206, ECO:0000256|RuleBase:RU3…		FUNCTION: Catalyzes the reduction of ribonucleotides to deoxyribonucleotides. May function to provide a pool of deoxyribonucleotide precursors for DNA repair during oxygen limitation and/or for immediate growth after restoration of oxygen. {ECO:0000256|RuleBase:RU364064}.					COFACTOR: Name=adenosylcob(III)alamin; Xref=ChEBI:CHEBI:18408; Evidence={ECO:0000256|ARBA:ARBA00001922, ECO:0000256|RuleBase:RU364064};				0	0	400	382	0	0	0	0	0	0	0	0	0	0	0	0	0	0	0	0	0	0	0	2	4	0	0	30
W7T2S4	W7T2S4	Oxidoreductase, short-chain dehydrogenase/reductase family	Kutzneria sp. 744	Reference proteome			oxidoreductase activity [GO:0016491]															0	0	110	665	0	0	0	0	0	0	0	0	0	0	0	0	0	0	0	0	0	0	0	2	0	0	0	0
U5Q7V1	U5Q7V1	Chaperone protein DnaK (HSP70) (Heat shock 70 kDa protein) (Heat shock protein 70)	Bacteroidales bacterium CF	ATP-binding;Chaperone;Coiled coil;Nucleotide-binding;Phosphoprotein;Reference proteome;Stress response	protein folding [GO:0006457]		ATPase activity [GO:0016887]; ATP binding [GO:0005524]; unfolded protein binding [GO:0051082]						FUNCTION: Acts as a chaperone. {ECO:0000256|HAMAP-Rule:MF_00332}.									2	0	0	0	424	347	0	0	0	0	0	0	0	0	0	0	0	0	0	0	0	0	0	0	0	0	0	0
F8CJ46	F8CJ46	Alcohol dehydrogenase groes domain protein	Myxococcus fulvus (strain ATCC BAA-855 / HW-1)																			0	0	0	0	81	692	0	0	0	0	0	0	0	0	0	0	0	0	0	0	0	0	0	0	0	0	0	0
I4N3W5	I4N3W5	Glyoxalase/bleomycin resistance protein/dioxygenase	Pseudomonas sp. M47T1	Dioxygenase;Oxidoreductase;Reference proteome			dioxygenase activity [GO:0051213]															0	0	462	309	0	0	0	0	0	0	0	0	0	0	0	0	0	0	0	0	0	0	0	0	0	0	0	0
E6V9Y4	E6V9Y4	Acyl-CoA dehydrogenase domain-containing protein	Variovorax paradoxus (strain EPS)	FAD;Flavoprotein;Oxidoreductase			flavin adenine dinucleotide binding [GO:0050660]; oxidoreductase activity, acting on the CH-CH group of donors [GO:0016627]											COFACTOR: Name=FAD; Xref=ChEBI:CHEBI:57692; Evidence={ECO:0000256|ARBA:ARBA00001974, ECO:0000256|RuleBase:RU362125};				377	392	0	0	0	0	0	2	0	0	0	0	0	0	0	0	0	0	0	0	0	0	2	0	0	0	0	0
E6UXS3	E6UXS3	NADH:flavin oxidoreductase/NADH oxidase	Variovorax paradoxus (strain EPS)				FMN binding [GO:0010181]; oxidoreductase activity [GO:0016491]															0	0	432	337	1	0	0	0	0	1	0	0	0	0	0	0	0	0	0	0	0	0	2	2	0	0	1	0
E6V6F0	E6V6F0	Monooxygenase FAD-binding protein	Variovorax paradoxus (strain EPS)	Monooxygenase;Oxidoreductase			monooxygenase activity [GO:0004497]															24	38	12	23	314	356	0	0	0	0	0	1	0	0	0	0	0	0	0	0	0	0	0	7	0	0	0	0
W5IPF3	W5IPF3	Aldehyde dehydrogenase	Pseudomonas sp. (strain M1)	Coiled coil;Oxidoreductase	cellular aldehyde metabolic process [GO:0006081]		oxidoreductase activity, acting on the aldehyde or oxo group of donors, NAD or NADP as acceptor [GO:0016620]							ACT_SITE 225; /evidence="ECO:0000256|PIRSR:PIRSR036492-1, ECO:0000256|PROSITE-ProRule:PRU10007"; ACT_SITE 259; /evidence="ECO:0000256|PIRSR:PIRSR036492-1"								0	0	278	480	0	0	0	0	0	0	0	0	0	0	0	0	0	0	0	0	0	0	0	0	0	0	0	0
I0R346	I0R346	Glutaredoxin-like protein NrdH	Candidatus Aquiluna sp. IMCC13023	Reference proteome	cell redox homeostasis [GO:0045454]		protein disulfide oxidoreductase activity [GO:0015035]						FUNCTION: Electron transport system for the ribonucleotide reductase system NrdEF. {ECO:0000256|ARBA:ARBA00002292}.									0	0	0	0	744	14	0	0	0	0	0	0	0	0	0	0	0	0	0	0	0	0	0	0	0	0	0	4
K9DLQ2	K9DLQ2	Formate dehydrogenase, alpha subunit	Massilia timonae CCUG 45783	Metal-binding;Reference proteome	cellular respiration [GO:0045333]		electron transfer activity [GO:0009055]; formate dehydrogenase (cytochrome-c-553) activity [GO:0047111]; formate dehydrogenase (NAD+) activity [GO:0008863]; metal ion binding [GO:0046872]; molybdopterin cofactor binding [GO:0043546]															353	340	50	68	12	22	0	0	0	0	0	0	0	0	0	0	0	0	0	0	4	0	4	29	96	0	12	0
M2U4H0	M2U4H0	Aldo_ket_red domain-containing protein	Cochliobolus heterostrophus (strain C5 / ATCC 48332 / race O) (Southern corn leaf blight fungus) (Bipolaris maydis)	Oxidoreductase;Reference proteome			D-threo-aldose 1-dehydrogenase activity [GO:0047834]							ACT_SITE 51; /note="Proton donor"; /evidence="ECO:0000256|PIRSR:PIRSR000097-1"		BINDING 115; /note="Substrate"; /evidence="ECO:0000256|PIRSR:PIRSR000097-2"					Fungi	0	0	0	0	0	0	0	0	9	747	0	0	0	0	0	0	0	0	0	0	0	0	0	0	0	0	0	0
R1BJX5	R1BJX5	Uncharacterized protein	Emiliania huxleyi (Pontosphaera huxleyi)	Membrane;Reference proteome;Transmembrane;Transmembrane helix	deoxyribonucleotide biosynthetic process [GO:0009263]	integral component of membrane [GO:0016021]	oxidoreductase activity [GO:0016491]															210	4	451	0	0	0	212	205	6	146	208	5	0	0	0	0	62	63	121	25	137	28	57	11	10	0	1	0
C2FZE0	C2FZE0	Pyridine nucleotide-disulfide oxidoreductase	Sphingobacterium spiritivorum ATCC 33300	Amino-acid biosynthesis;Glutamate biosynthesis;Oxidoreductase	glutamate biosynthetic process [GO:0006537]		iron-sulfur cluster binding [GO:0051536]; oxidoreductase activity, acting on the CH-NH2 group of donors, NAD or NADP as acceptor [GO:0016639]															0	0	0	0	372	396	0	0	0	0	0	0	0	0	0	0	0	0	0	0	0	0	0	29	0	0	0	0
R9AHG4	R9AHG4	60S ribosomal protein L41 (60S ribosomal protein L44)	Wallemia ichthyophaga (strain EXF-994 / CBS 113033)	Reference proteome;Ribonucleoprotein;Ribosomal protein	translation [GO:0006412]	ribosome [GO:0005840]	structural constituent of ribosome [GO:0003735]														Fungi	0	0	0	0	632	116	0	0	0	0	0	0	0	0	0	0	0	0	0	0	0	0	0	0	0	0	0	0
E6UXB2	E6UXB2	Glyoxalase/bleomycin resistance protein/dioxygenase	Variovorax paradoxus (strain EPS)	Dioxygenase;Oxidoreductase			dioxygenase activity [GO:0051213]															2	0	290	298	99	60	0	0	0	0	2	0	0	0	0	0	0	0	0	0	0	0	0	2	0	0	0	0
G2J4N0	G2J4N0	Formate dehydrogenase, alpha subunit	Pseudogulbenkiania sp. (strain NH8B)	Iron;Iron-sulfur;Metal-binding;Oxidoreductase;Reference proteome;Selenium;Selenocysteine;Signal	cellular respiration [GO:0045333]	periplasmic space [GO:0042597]	4 iron, 4 sulfur cluster binding [GO:0051539]; electron transfer activity [GO:0009055]; formate dehydrogenase (cytochrome-c-553) activity [GO:0047111]; formate dehydrogenase (NAD+) activity [GO:0008863]; metal ion binding [GO:0046872]; molybdopterin cofactor binding [GO:0043546]											COFACTOR: Name=[4Fe-4S] cluster; Xref=ChEBI:CHEBI:49883; Evidence={ECO:0000256|ARBA:ARBA00001966};				24	4	536	0	120	0	0	0	12	60	4	0	0	0	0	0	0	0	0	0	5	0	5	5	0	0	0	0
F1W3Z2	F1W3Z2	Putative glutathione-independent formaldehyde dehydrogenase	Oxalobacteraceae bacterium IMCC9480	Reference proteome																		0	0	1	0	52	688	0	0	0	0	0	0	0	0	0	0	0	0	0	0	0	0	0	0	0	0	0	0
C5CQ01	C5CQ01	Putative flavodoxin	Variovorax paradoxus (strain S110)	FMN;Flavoprotein			electron transfer activity [GO:0009055]; FMN binding [GO:0010181]											COFACTOR: Name=FMN; Xref=ChEBI:CHEBI:58210; Evidence={ECO:0000256|ARBA:ARBA00001917};				0	0	0	0	0	0	0	0	22	719	0	0	0	0	0	0	0	0	0	0	0	0	0	0	0	0	0	0
W0PHK4	W0PHK4	Formate dehydrogenase (EC 1.17.1.9)	Advenella mimigardefordensis (strain DSM 17166 / LMG 22922 / DPN7)	2Fe-2S;4Fe-4S;Iron;Iron-sulfur;Metal-binding;NAD;Reference proteome;Repeat	formate metabolic process [GO:0015942]	formate dehydrogenase complex [GO:0009326]	2 iron, 2 sulfur cluster binding [GO:0051537]; 4 iron, 4 sulfur cluster binding [GO:0051539]; electron transfer activity [GO:0009055]; formate dehydrogenase (NAD+) activity [GO:0008863]; metal ion binding [GO:0046872]; molybdopterin cofactor binding [GO:0043546]				CATALYTIC ACTIVITY: Reaction=formate + NAD(+) = CO2 + NADH; Xref=Rhea:RHEA:15985, ChEBI:CHEBI:15740, ChEBI:CHEBI:16526, ChEBI:CHEBI:57540, ChEBI:CHEBI:57945; EC=1.17.1.9; Evidence={ECO:0000256|ARBA:ARBA00000455};							COFACTOR: Name=Mo-bis(molybdopterin guanine dinucleotide); Xref=ChEBI:CHEBI:60539; Evidence={ECO:0000256|ARBA:ARBA00001942}; ; COFACTOR: Name=[2Fe-2S] cluster; Xref=ChEBI:CHEBI:49601; Evidence={ECO:0000256|ARBA:ARBA00001939}; ; COFACTOR: Name=[4Fe-4S] cluster; Xref=ChEBI:CHEBI:49883; Evidence={ECO:0000256|ARBA:ARBA00001966};				0	0	0	0	63	676	0	0	0	0	0	0	0	0	0	0	0	0	0	0	0	0	0	0	0	0	0	0
A4QJ96	A4QJ96	Photosystem II protein D1 (PSII D1 protein) (EC 1.10.3.9) (Photosystem II Q(B) protein)	Aethionema cordifolium (Lebanon stonecress)	Acetylation;Calcium;Chlorophyll;Chloroplast;Chromophore;Electron transport;Herbicide resistance;Iron;Magnesium;Manganese;Membrane;Metal-binding;Oxidoreductase;Phosphoprotein;Photosynthesis;Photosystem II;Plastid;Thylakoid;Transmembrane;Transmembrane helix;Transport	photosynthetic electron transport in photosystem II [GO:0009772]; protein-chromophore linkage [GO:0018298]; response to herbicide [GO:0009635]	chloroplast thylakoid membrane [GO:0009535]; integral component of membrane [GO:0016021]; photosystem II [GO:0009523]	chlorophyll binding [GO:0016168]; electron transporter, transferring electrons within the cyclic electron transport pathway of photosynthesis activity [GO:0045156]; iron ion binding [GO:0005506]; oxidoreductase activity, acting on diphenols and related substances as donors, oxygen as acceptor [GO:0016682]; oxygen evolving activity [GO:0010242]	METAL 118; /note="Magnesium (chlorophyll-a ChlzD1 axial ligand); via tele nitrogen"; /evidence="ECO:0000255|HAMAP-Rule:MF_01379"; METAL 170; /note="Calcium-manganese-oxide [Ca-4Mn-5O]; calcium"; /evidence="ECO:0000255|HAMAP-Rule:MF_01379"; METAL 170; /note="Calcium-manganese-oxide [Ca-4Mn-5O]; manganese 4"; /evidence="ECO:0000255|HAMAP-Rule:MF_01379"; METAL 189; /note="Calcium-manganese-oxide [Ca…			CATALYTIC ACTIVITY: Reaction=2 a plastoquinone + 2 H2O + 4 hnu = 2 a plastoquinol + O2; Xref=Rhea:RHEA:36359, Rhea:RHEA-COMP:9561, Rhea:RHEA-COMP:9562, ChEBI:CHEBI:15377, ChEBI:CHEBI:15379, ChEBI:CHEBI:17757, ChEBI:CHEBI:30212, ChEBI:CHEBI:62192; EC=1.10.3.9; Evidence={ECO:0000255|HAMAP-Rule:MF_01379};		FUNCTION: Photosystem II (PSII) is a light-driven water:plastoquinone oxidoreductase that uses light energy to abstract electrons from H(2)O, generating O(2) and a proton gradient subsequently used for ATP formation. It consists of a core antenna complex that captures photons, and an electron transfer chain that converts photonic excitation into a charge separation. The D1/D2 (PsbA/PsbA) reaction…			BINDING 126; /note="Pheophytin D1"; /evidence="ECO:0000255|HAMAP-Rule:MF_01379"; BINDING 215; /note="Quinone (B)"; /evidence="ECO:0000255|HAMAP-Rule:MF_01379"		COFACTOR: Note=The D1/D2 heterodimer binds P680, chlorophylls that are the primary electron donor of PSII, and subsequent electron acceptors. It shares a non-heme iron and each subunit binds pheophytin, quinone, additional chlorophylls, carotenoids and lipids. D1 provides most of the ligands for the Mn4-Ca-O5 cluster of the oxygen-evolving complex (OEC). There is also a Cl(-1) ion associated with…			Viridiplantae	0	0	4	0	704	80	0	0	0	0	0	0	0	0	0	0	0	0	16	0	48	0	8	4	0	0	0	0
S3J8Z5	S3J8Z5	Pyruvate synthase	Cedecea davisae DSM 4568	4Fe-4S;Electron transport;Iron;Iron-sulfur;Metal-binding;Oxidoreductase;Pyruvate;Transport	electron transport chain [GO:0022900]		4 iron, 4 sulfur cluster binding [GO:0051539]; iron ion binding [GO:0005506]; oxidoreductase activity, acting on the aldehyde or oxo group of donors [GO:0016903]; thiamine pyrophosphate binding [GO:0030976]	METAL 689; /note="Iron-sulfur 1 (4Fe-4S)"; /evidence="ECO:0000256|PIRSR:PIRSR000159-50"; METAL 692; /note="Iron-sulfur 1 (4Fe-4S)"; /evidence="ECO:0000256|PIRSR:PIRSR000159-50"; METAL 695; /note="Iron-sulfur 1 (4Fe-4S)"; /evidence="ECO:0000256|PIRSR:PIRSR000159-50"; METAL 699; /note="Iron-sulfur 2 (4Fe-4S)"; /evidence="ECO:0000256|PIRSR:PIRSR000159-50"; METAL 745; /note="Iron-sulfur 2 (4Fe-4S)"; …								BINDING 27; /note="Pyruvate"; /evidence="ECO:0000256|PIRSR:PIRSR000159-1"; BINDING 60; /note="Thiamine pyrophosphate"; /evidence="ECO:0000256|PIRSR:PIRSR000159-1"; BINDING 110; /note="Pyruvate"; /evidence="ECO:0000256|PIRSR:PIRSR000159-1"; BINDING 824; /note="Thiamine pyrophosphate"; /evidence="ECO:0000256|PIRSR:PIRSR000159-1"; BINDING 847; /note="Thiamine pyrophosphate"; /evidence="ECO:0000256|P…		COFACTOR: Name=[4Fe-4S] cluster; Xref=ChEBI:CHEBI:49883; Evidence={ECO:0000256|PIRSR:PIRSR000159-50}; Note=Binds 3 [4Fe-4S] clusters per subunit. {ECO:0000256|PIRSR:PIRSR000159-50};				0	0	0	0	404	370	0	0	0	0	0	0	0	4	0	0	0	0	3	0	0	0	8	41	0	0	0	4
S5U5N2	S5U5N2	Cytochrome c oxidase subunit 1 (EC 7.1.1.9)	Cyberlindnera suaveolens	Copper;Electron transport;Heme;Iron;Membrane;Metal-binding;Mitochondrion;Mitochondrion inner membrane;Respiratory chain;Transmembrane;Transmembrane helix;Transport	aerobic respiration [GO:0009060]; oxidative phosphorylation [GO:0006119]	integral component of membrane [GO:0016021]; mitochondrial inner membrane [GO:0005743]; respiratory chain complex IV [GO:0045277]	cytochrome-c oxidase activity [GO:0004129]; heme binding [GO:0020037]; metal ion binding [GO:0046872]			PATHWAY: Energy metabolism; oxidative phosphorylation. {ECO:0000256|RuleBase:RU000369}.	CATALYTIC ACTIVITY: Reaction=4 [Fe(II)cytochrome c] + 4 H(+) + O2 = 4 [Fe(III)cytochrome c] + 2 H2O; Xref=Rhea:RHEA:11436, Rhea:RHEA-COMP:10350, Rhea:RHEA-COMP:14399, ChEBI:CHEBI:15377, ChEBI:CHEBI:15378, ChEBI:CHEBI:15379, ChEBI:CHEBI:29033, ChEBI:CHEBI:29034; EC=7.1.1.9; Evidence={ECO:0000256|RuleBase:RU000369};		FUNCTION: Component of the cytochrome c oxidase, the last enzyme in the mitochondrial electron transport chain which drives oxidative phosphorylation. The respiratory chain contains 3 multisubunit complexes succinate dehydrogenase (complex II, CII), ubiquinol-cytochrome c oxidoreductase (cytochrome b-c1 complex, complex III, CIII) and cytochrome c oxidase (complex IV, CIV), that cooperate to tran…								Fungi	0	0	738	0	0	0	0	0	0	0	0	0	0	0	0	0	0	0	0	0	0	0	0	4	0	0	0	0
Q93XE1	Q93XE1	Choline monooxygenase, chloroplastic (EC 1.14.15.7)	Amaranthus tricolor (Joseph's coat) (Amaranthus gangeticus)	2Fe-2S;Chloroplast;Iron;Iron-sulfur;Magnesium;Metal-binding;Monooxygenase;Oxidoreductase;Plastid;Stress response;Transit peptide	glycine betaine biosynthetic process from choline [GO:0019285]	chloroplast stroma [GO:0009570]	2 iron, 2 sulfur cluster binding [GO:0051537]; choline monooxygenase activity [GO:0019133]; iron ion binding [GO:0005506]	METAL 165; /note="Iron-sulfur (2Fe-2S)"; /evidence="ECO:0000255|PROSITE-ProRule:PRU00628"; METAL 167; /note="Iron-sulfur (2Fe-2S); via pros nitrogen"; /evidence="ECO:0000255|PROSITE-ProRule:PRU00628"; METAL 184; /note="Iron-sulfur (2Fe-2S)"; /evidence="ECO:0000255|PROSITE-ProRule:PRU00628"; METAL 187; /note="Iron-sulfur (2Fe-2S); via pros nitrogen"; /evidence="ECO:0000255|PROSITE-ProRule:PRU00628…		PATHWAY: Amine and polyamine biosynthesis; betaine biosynthesis via choline pathway; betaine aldehyde from choline (monooxygenase route): step 1/1.	CATALYTIC ACTIVITY: Reaction=choline + 2 H(+) + O2 + 2 reduced [2Fe-2S]-[ferredoxin] = betaine aldehyde hydrate + H2O + 2 oxidized [2Fe-2S]-[ferredoxin]; Xref=Rhea:RHEA:17769, Rhea:RHEA-COMP:10000, Rhea:RHEA-COMP:10001, ChEBI:CHEBI:15354, ChEBI:CHEBI:15377, ChEBI:CHEBI:15378, ChEBI:CHEBI:15379, ChEBI:CHEBI:15870, ChEBI:CHEBI:33737, ChEBI:CHEBI:33738; EC=1.14.15.7;		FUNCTION: Catalyzes the first step of the osmoprotectant glycine betaine synthesis.					COFACTOR: Name=[2Fe-2S] cluster; Xref=ChEBI:CHEBI:49601; Note=Binds 1 [2Fe-2S] cluster.; COFACTOR: Name=Fe cation; Xref=ChEBI:CHEBI:24875; Evidence={ECO:0000305}; Note=Binds 1 Fe cation. {ECO:0000305}; COFACTOR: Name=Mg(2+); Xref=ChEBI:CHEBI:18420; Evidence={ECO:0000250};			Viridiplantae	141	0	0	0	603	0	0	0	0	0	0	0	0	0	0	0	0	0	0	0	0	0	0	15	0	0	0	0
Q0TVB7	Q0TVB7	Succinate dehydrogenase [ubiquinone] flavoprotein subunit, mitochondrial (EC 1.3.5.1)	Phaeosphaeria nodorum (strain SN15 / ATCC MYA-4574 / FGSC 10173) (Glume blotch fungus) (Parastagonospora nodorum)	Electron transport;FAD;Flavoprotein;Membrane;Oxidoreductase;Reference proteome;Transit peptide;Transport;Tricarboxylic acid cycle	mitochondrial electron transport, succinate to ubiquinone [GO:0006121]; tricarboxylic acid cycle [GO:0006099]	mitochondrial respiratory chain complex II, succinate dehydrogenase complex (ubiquinone) [GO:0005749]	electron transfer activity [GO:0009055]; flavin adenine dinucleotide binding [GO:0050660]; succinate dehydrogenase (ubiquinone) activity [GO:0008177]; succinate dehydrogenase activity [GO:0000104]			PATHWAY: Carbohydrate metabolism. {ECO:0000256|ARBA:ARBA00005007}.; PATHWAY: Carbohydrate metabolism; tricarboxylic acid cycle. {ECO:0000256|ARBA:ARBA00005163}.; PATHWAY: Carbohydrate metabolism; tricarboxylic acid cycle; fumarate from succinate (eukaryal route): step 1/1. {ECO:0000256|RuleBase:RU362051}.	CATALYTIC ACTIVITY: Reaction=a quinone + succinate = a quinol + fumarate; Xref=Rhea:RHEA:40523, ChEBI:CHEBI:24646, ChEBI:CHEBI:29806, ChEBI:CHEBI:30031, ChEBI:CHEBI:132124; EC=1.3.5.1; Evidence={ECO:0000256|ARBA:ARBA00000030, ECO:0000256|RuleBase:RU362051};		FUNCTION: Flavoprotein (FP) subunit of succinate dehydrogenase (SDH) that is involved in complex II of the mitochondrial electron transport chain and is responsible for transferring electrons from succinate to ubiquinone (coenzyme Q). {ECO:0000256|RuleBase:RU362051}.					COFACTOR: Name=FAD; Xref=ChEBI:CHEBI:57692; Evidence={ECO:0000256|ARBA:ARBA00001974, ECO:0000256|RuleBase:RU362051};			Fungi	0	0	0	0	410	320	0	0	0	0	0	0	0	0	0	0	0	0	0	0	0	0	0	0	0	0	0	0
E6V9P0	E6V9P0	Electron transfer flavoprotein alpha subunit	Variovorax paradoxus (strain EPS)	Electron transport;FAD;Flavoprotein;Transport			electron transfer activity [GO:0009055]; flavin adenine dinucleotide binding [GO:0050660]															0	0	519	208	2	0	0	1	0	0	0	0	0	0	0	0	1	0	0	0	0	0	0	1	1	0	0	1
A9MJM2	A9MJM2	Succinate dehydrogenase iron-sulfur subunit (EC 1.3.5.1)	Salmonella arizonae (strain ATCC BAA-731 / CDC346-86 / RSK2980)	2Fe-2S;3Fe-4S;4Fe-4S;Iron;Iron-sulfur;Metal-binding;Reference proteome;Tricarboxylic acid cycle	tricarboxylic acid cycle [GO:0006099]		2 iron, 2 sulfur cluster binding [GO:0051537]; 3 iron, 4 sulfur cluster binding [GO:0051538]; 4 iron, 4 sulfur cluster binding [GO:0051539]; electron transfer activity [GO:0009055]; metal ion binding [GO:0046872]; succinate dehydrogenase (ubiquinone) activity [GO:0008177]				CATALYTIC ACTIVITY: Reaction=a quinone + succinate = a quinol + fumarate; Xref=Rhea:RHEA:40523, ChEBI:CHEBI:24646, ChEBI:CHEBI:29806, ChEBI:CHEBI:30031, ChEBI:CHEBI:132124; EC=1.3.5.1; Evidence={ECO:0000256|RuleBase:RU361237};							COFACTOR: Name=[2Fe-2S] cluster; Xref=ChEBI:CHEBI:49601; Evidence={ECO:0000256|ARBA:ARBA00001939}; ; COFACTOR: Name=[2Fe-2S] cluster; Xref=ChEBI:CHEBI:49601; Evidence={ECO:0000256|RuleBase:RU361237}; Note=Binds 1 [2Fe-2S] cluster. {ECO:0000256|RuleBase:RU361237}; COFACTOR: Name=[3Fe-4S] cluster; Xref=ChEBI:CHEBI:21137; Evidence={ECO:0000256|ARBA:ARBA00001927}; ; COFACTOR: Name=[3Fe-4S] cluster; X…				0	0	0	0	0	0	0	0	39	688	0	0	0	0	0	0	0	0	0	0	0	0	0	0	0	0	0	0
E6V9D1	E6V9D1	Bifunctional cytochrome P450/NADPH--P450 reductase [Includes: Cytochrome P450 (EC 1.14.14.1); NADPH--cytochrome P450 reductase (EC 1.6.2.4)]	Variovorax paradoxus (strain EPS)	Amino-acid biosynthesis;Cysteine biosynthesis;Electron transport;FAD;FMN;Flavoprotein;Heme;Iron;Metal-binding;Monooxygenase;NADP;Oxidoreductase;Transport	cysteine biosynthetic process [GO:0019344]		aromatase activity [GO:0070330]; FMN binding [GO:0010181]; heme binding [GO:0020037]; iron ion binding [GO:0005506]; NADPH-hemoprotein reductase activity [GO:0003958]	METAL 411; /note="Iron (heme axial ligand)"; /evidence="ECO:0000256|PIRSR:PIRSR000209-1"			CATALYTIC ACTIVITY: Reaction=NADPH + 2 oxidized [cytochrome P450] = H(+) + NADP(+) + 2 reduced [cytochrome P450]; Xref=Rhea:RHEA:24040, Rhea:RHEA-COMP:14627, Rhea:RHEA-COMP:14628, ChEBI:CHEBI:15378, ChEBI:CHEBI:55376, ChEBI:CHEBI:57783, ChEBI:CHEBI:58349, ChEBI:CHEBI:60344; EC=1.6.2.4; Evidence={ECO:0000256|PIRNR:PIRNR000209}; CATALYTIC ACTIVITY: Reaction=an organic molecule + O2 + reduced [NADPH…							COFACTOR: Name=FAD; Xref=ChEBI:CHEBI:57692; Evidence={ECO:0000256|ARBA:ARBA00001974}; ; COFACTOR: Name=FAD; Xref=ChEBI:CHEBI:57692; Evidence={ECO:0000256|PIRNR:PIRNR000209}; Name=FMN; Xref=ChEBI:CHEBI:58210; Evidence={ECO:0000256|PIRNR:PIRNR000209}; ; COFACTOR: Name=FMN; Xref=ChEBI:CHEBI:58210; Evidence={ECO:0000256|ARBA:ARBA00001917}; ; COFACTOR: Name=heme; Xref=ChEBI:CHEBI:30413; Evidence={ECO:…				8	12	364	344	4	0	0	4	0	0	0	0	0	0	0	4	0	0	0	0	0	0	0	12	0	0	0	0
S9Y9I7	S9Y9I7	Deleted.																				270	0	72	0	28	0	8	425	1	36	118	2	0	12	0	0	6	3	15	4	8	2	2	1	0	0	9	0
F2R0J7	F2R0J7	Cytochrome c oxidase subunit 2	Komagataella phaffii (strain ATCC 76273 / CBS 7435 / CECT 11047 / NRRL Y-11430 / Wegner 21-1) (Yeast) (Pichia pastoris)	Copper;Electron transport;Membrane;Metal-binding;Mitochondrion;Mitochondrion inner membrane;Respiratory chain;Translocase;Transmembrane;Transmembrane helix;Transport		integral component of membrane [GO:0016021]; mitochondrial inner membrane [GO:0005743]; respirasome [GO:0070469]	copper ion binding [GO:0005507]; cytochrome-c oxidase activity [GO:0004129]				CATALYTIC ACTIVITY: Reaction=4 [Fe(II)cytochrome c] + 4 H(+) + O2 = 4 [Fe(III)cytochrome c] + 2 H2O; Xref=Rhea:RHEA:11436, Rhea:RHEA-COMP:10350, Rhea:RHEA-COMP:14399, ChEBI:CHEBI:15377, ChEBI:CHEBI:15378, ChEBI:CHEBI:15379, ChEBI:CHEBI:29033, ChEBI:CHEBI:29034; EC=7.1.1.9; Evidence={ECO:0000256|ARBA:ARBA00000049};PhysiologicalDirection=left-to-right; Xref=Rhea:RHEA:11437; Evidence={ECO:0000256|AR…		FUNCTION: Component of the cytochrome c oxidase, the last enzyme in the mitochondrial electron transport chain which drives oxidative phosphorylation. The respiratory chain contains 3 multisubunit complexes succinate dehydrogenase (complex II, CII), ubiquinol-cytochrome c oxidoreductase (cytochrome b-c1 complex, complex III, CIII) and cytochrome c oxidase (complex IV, CIV), that cooperate to tran…					COFACTOR: Name=Cu cation; Xref=ChEBI:CHEBI:23378; Evidence={ECO:0000256|ARBA:ARBA00001935}; ; COFACTOR: Name=Cu cation; Xref=ChEBI:CHEBI:23378; Evidence={ECO:0000256|RuleBase:RU000457}; Note=Binds a copper A center. {ECO:0000256|RuleBase:RU000457};			Fungi	0	0	0	0	496	226	0	0	0	0	0	0	0	0	0	0	0	0	0	0	0	0	0	0	0	0	0	0
A8LIC5	A8LIC5	4Fe-4S ferredoxin iron-sulfur binding domain protein (EC 1.8.99.-)	Dinoroseobacter shibae (strain DSM 16493 / NCIMB 14021 / DFL 12)	Iron;Iron-sulfur;Metal-binding;Oxidoreductase;Reference proteome			iron-sulfur cluster binding [GO:0051536]; metal ion binding [GO:0046872]; oxidoreductase activity [GO:0016491]															0	0	452	263	0	0	0	0	3	4	0	0	0	3	0	0	0	0	0	0	0	0	0	3	0	0	0	0
I0W6B0	I0W6B0	Flavin binding monooxygenase	Rhodococcus imtechensis RKJ300 = JCM 13270	FAD;Flavoprotein;Monooxygenase;Oxidoreductase			flavin adenine dinucleotide binding [GO:0050660]; N,N-dimethylaniline monooxygenase activity [GO:0004499]; NADP binding [GO:0050661]															0	0	0	0	716	0	0	0	0	0	0	0	0	0	0	0	0	0	0	0	0	0	0	0	0	0	0	0
[truncated: 196,837 more rows]
[truncated: 11 more columns]
