# Supplementary material for: Analysis of bronchoalveolar lavage fluid metatranscriptomes among patients with COVID-19 disease
Source: Sci Rep. 2022 Dec 7;12:21125. doi: 10.1038/s41598-022-25463-0 (PMC9729217; doi:10.1038/s41598-022-25463-0)
Supplement: Supplementary file 15 — Supplementary Table 16. [file 41598_2022_25463_MOESM15_ESM.xlsx]

## Sheet: GO.0034654
UniProt	Entry	Protein names	Organism	Keywords	Gene ontology (biological process)	Gene ontology (cellular component)	Gene ontology (molecular function)	Metal binding	Nucleotide binding	Pathway	Catalytic activity	DNA binding	Function [CC]	Active site	Activity regulation	Binding site	Calcium binding	Cofactor	Redox potential	Involvement in disease	Taxonomic lineage (KINGDOM)	deceased_nCov1_shen_CRR125941	deceased_nCov1_shen_CRR125949	deceased_nCov2_shen_CRR125940	deceased_nCov2_shen_CRR125948	deceased_nCov3_shen_CRR125939	deceased_nCov3_shen_CRR125947	deceased_nCov5_shen_CRR125937	deceased_nCov5_shen_CRR125945	deceased_nCov6_shen_CRR125936	deceased_nCov6_shen_CRR125944	recovered_nCov4_shen_CRR125938	recovered_nCov4_shen_CRR125946	recovered_nCov7_shen_CRR125935	recovered_nCov7_shen_CRR125943	recovered_P01_chen_SRR10903402	recovered_P02_chen_SRR10903401	recovered_WIV05_zhou_SRR11092061	stabilized_WIV02_zhou_SRR11092058	stabilized_WIV02_zhou_SRR11092063	stabilized_WIV04_zhou_SRR11092057	stabilized_WIV04_zhou_SRR11092062	stabilized_WIV06_zhou_SRR11092056	stabilized_WIV06_zhou_SRR11092060	stabilized_WIV07_zhou_SRR11092059	stabilized_WIV07_zhou_SRR11092064	unknown_nCov8_shen_CRR125934	unknown_nCov8_shen_CRR125942	unknown_patient_1_wu_SRR10971381
P0C6V9	P0C6V9	Replicase polyprotein 1ab (pp1ab) (ORF1ab polyprotein) [Cleaved into: Host translation inhibitor nsp1 (nsp1) (Leader protein); Non-structural protein 2 (nsp2) (p65 homolog); Papain-like proteinase (PL-PRO) (EC 3.4.19.12) (EC 3.4.22.69) (Non-structural protein 3) (nsp3); Non-structural protein 4 (nsp4); 3C-like proteinase (3CL-PRO) (3CLp) (EC 3.4.22.-) (nsp5); Non-structural protein 6 (nsp6); Non-…	Bat coronavirus 279/2005 (BtCoV) (BtCoV/279/2005)	ATP-binding;Activation of host autophagy by virus;Decay of host mRNAs by virus;Endonuclease;Eukaryotic host gene expression shutoff by virus;Eukaryotic host translation shutoff by virus;Exonuclease;Helicase;Host cytoplasm;Host gene expression shutoff by virus;Host mRNA suppression by virus;Host membrane;Host-virus interaction;Hydrolase;Inhibition of host ISG15 by virus;Inhibition of host NF-kappa…	induction by virus of catabolism of host mRNA [GO:0039595]; induction by virus of host autophagy [GO:0039520]; methylation [GO:0032259]; modulation by virus of host protein ubiquitination [GO:0039648]; suppression by virus of host ISG15 activity [GO:0039579]; suppression by virus of host NF-kappaB transcription factor activity [GO:0039644]; suppression by virus of host type I interferon-mediated …	host cell endoplasmic reticulum-Golgi intermediate compartment [GO:0044172]; host cell membrane [GO:0033644]; host cell perinuclear region of cytoplasm [GO:0044220]; integral component of membrane [GO:0016021]	ATP binding [GO:0005524]; cysteine-type endopeptidase activity [GO:0004197]; DNA helicase activity [GO:0003678]; endonuclease activity [GO:0004519]; exoribonuclease activity [GO:0004532]; G-quadruplex RNA binding [GO:0002151]; methyltransferase activity [GO:0008168]; RNA-directed 5'-3' RNA polymerase activity [GO:0003968]; RNA helicase activity [GO:0003724]; single-stranded RNA binding [GO:000372…	METAL 4310; /note="Zinc 1"; /evidence="ECO:0000255|PROSITE-ProRule:PRU01297"; METAL 4313; /note="Zinc 1"; /evidence="ECO:0000255|PROSITE-ProRule:PRU01297"; METAL 4319; /note="Zinc 1"; /evidence="ECO:0000255|PROSITE-ProRule:PRU01297"; METAL 4326; /note="Zinc 1"; /evidence="ECO:0000255|PROSITE-ProRule:PRU01297"; METAL 4353; /note="Zinc 2"; /evidence="ECO:0000255|PROSITE-ProRule:PRU01297"; METAL 435…	NP_BIND 5589..5596; /note="ATP"; /evidence="ECO:0000250"		CATALYTIC ACTIVITY: Reaction=a ribonucleoside 5'-triphosphate + RNA(n) = diphosphate + RNA(n+1); Xref=Rhea:RHEA:21248, Rhea:RHEA-COMP:11128, Rhea:RHEA-COMP:11129, ChEBI:CHEBI:33019, ChEBI:CHEBI:61557, ChEBI:CHEBI:83400; EC=2.7.7.48; Evidence={ECO:0000255|PROSITE-ProRule:PRU00539}; CATALYTIC ACTIVITY: Reaction=ATP + H2O = ADP + H(+) + phosphate; Xref=Rhea:RHEA:13065, ChEBI:CHEBI:15377, ChEBI:CHEBI…		FUNCTION: The replicase polyprotein of coronaviruses is a multifunctional protein: it contains the activities necessary for the transcription of negative stranded RNA, leader RNA, subgenomic mRNAs and progeny virion RNA as well as proteinases responsible for the cleavage of the polyprotein into functional products. {ECO:0000250|UniProtKB:P0C6X7}.; FUNCTION: [Host translation inhibitor nsp1]: Inhi…	ACT_SITE 1657; /note="For PL-PRO activity"; /evidence="ECO:0000255|PROSITE-ProRule:PRU00444"; ACT_SITE 1818; /note="For PL-PRO activity"; /evidence="ECO:0000255|PROSITE-ProRule:PRU00444"; ACT_SITE 3287; /note="For 3CL-PRO activity"; /evidence="ECO:0000255|PROSITE-ProRule:PRU00772"; ACT_SITE 3391; /note="For 3CL-PRO activity"; /evidence="ECO:0000255|PROSITE-ProRule:PRU00772"; ACT_SITE 5134; /evide…							Orthornavirae	16553136	22943198	1275010	1433180	23974	24728	978	51822	29666	1052978	234878	316022	86	3058	27610	6806	256	106	570	828	7714	40	592	1150	176	1276	40522	24286
P11204	P11204	Pol polyprotein [Cleaved into: Protease (Retropepsin) (EC 3.4.23.-); Reverse transcriptase/ribonuclease H (RT) (EC 2.7.7.49) (EC 3.1.26.13) (Exoribonuclease H) (EC 3.1.13.2); Integrase (IN) (EC 2.7.7.-) (EC 3.1.-.-)]	Equine infectious anemia virus (isolate 1369) (EIAV)	3D-structure;Aspartyl protease;Cleavage on pair of basic residues;DNA integration;DNA recombination;DNA-binding;Endonuclease;Hydrolase;Metal-binding;Multifunctional enzyme;Nuclease;Nucleotidyltransferase;Protease;RNA-directed DNA polymerase;Transferase;Viral genome integration;Virus entry into host cell;Zinc;Zinc-finger	DNA integration [GO:0015074]; DNA recombination [GO:0006310]; dUMP biosynthetic process [GO:0006226]; dUTP catabolic process [GO:0046081]; establishment of integrated proviral latency [GO:0075713]; viral entry into host cell [GO:0046718]; viral genome integration into host DNA [GO:0044826]		aspartic-type endopeptidase activity [GO:0004190]; DNA binding [GO:0003677]; dUTP diphosphatase activity [GO:0004170]; exoribonuclease H activity [GO:0004533]; magnesium ion binding [GO:0000287]; RNA-directed DNA polymerase activity [GO:0003964]; RNA-DNA hybrid ribonuclease activity [GO:0004523]; UTP binding [GO:0002134]; zinc ion binding [GO:0008270]				CATALYTIC ACTIVITY: Reaction=Endohydrolysis of RNA in RNA/DNA hybrids. Three different cleavage modes: 1. sequence-specific internal cleavage of RNA. Human immunodeficiency virus type 1 and Moloney murine leukemia virus enzymes prefer to cleave the RNA strand one nucleotide away from the RNA-DNA junction. 2. RNA 5'-end directed cleavage 13-19 nucleotides from the RNA end. 3. DNA 3'-end directed c…	DNA_BIND 1096..1144; /note="Integrase-type"; /evidence="ECO:0000255|PROSITE-ProRule:PRU00506"	FUNCTION: During replicative cycle of retroviruses, the reverse-transcribed viral DNA is integrated into the host chromosome by the viral integrase enzyme. RNase H activity is associated with the reverse transcriptase.	ACT_SITE 105; /evidence="ECO:0000255|PROSITE-ProRule:PRU10094"							Pararnavirae	223269	213333	2939476	2329522	4314315	4111092	10380	273825	29007	746956	12837	4134	81	1164	126	66	0	0	0	0	0	0	0	0	0	96	2511	0
E0XIZ2	E0XIZ2	2'-O-methyltransferase (EC 2.7.7.48) (EC 3.4.19.12) (EC 3.4.22.69) (EC 3.6.4.12) (EC 3.6.4.13) (3C-like proteinase) (Growth factor-like peptide) (Guanine-N7 methyltransferase) (Helicase) (Host translation inhibitor nsp1) (Leader protein) (NendoU) (Non-structural protein 10) (Non-structural protein 2) (Non-structural protein 3) (Non-structural protein 4) (Non-structural protein 6) (Non-structural …	Bat coronavirus BM48-31/BGR/2008	ATP-binding;Activation of host autophagy by virus;Decay of host mRNAs by virus;Endonuclease;Eukaryotic host gene expression shutoff by virus;Eukaryotic host translation shutoff by virus;Exonuclease;Helicase;Host cytoplasm;Host gene expression shutoff by virus;Host mRNA suppression by virus;Host membrane;Host-virus interaction;Hydrolase;Inhibition of host ISG15 by virus;Inhibition of host NF-kappa…	induction by virus of catabolism of host mRNA [GO:0039595]; induction by virus of host autophagy [GO:0039520]; methylation [GO:0032259]; modulation by virus of host protein ubiquitination [GO:0039648]; suppression by virus of host ISG15 activity [GO:0039579]; suppression by virus of host NF-kappaB transcription factor activity [GO:0039644]; suppression by virus of host type I interferon-mediated …	endoplasmic reticulum-Golgi intermediate compartment [GO:0005793]; host cell endoplasmic reticulum-Golgi intermediate compartment [GO:0044172]; host cell membrane [GO:0033644]; host cell perinuclear region of cytoplasm [GO:0044220]; integral component of membrane [GO:0016021]	ATP binding [GO:0005524]; cysteine-type endopeptidase activity [GO:0004197]; DNA helicase activity [GO:0003678]; endonuclease activity [GO:0004519]; exoribonuclease activity [GO:0004532]; G-quadruplex RNA binding [GO:0002151]; methyltransferase activity [GO:0008168]; RNA-directed 5'-3' RNA polymerase activity [GO:0003968]; RNA helicase activity [GO:0003724]; single-stranded RNA binding [GO:000372…						FUNCTION: Forms a hexadecamer with nsp7 (8 subunits of each) that may participate in viral replication by acting as a primase. Alternatively, may synthesize substantially longer products than oligonucleotide primers. {ECO:0000256|ARBA:ARBA00002182}.; FUNCTION: Forms a hexadecamer with nsp8 (8 subunits of each) that may participate in viral replication by acting as a primase. Alternatively, may sy…								Orthornavirae	6067904	7228204	487948	468898	6926	5710	5136	111690	23196	652680	86894	102888	40	1302	9922	2382	64	22	142	244	1888	10	118	362	56	512	14162	7868
P0C6W2	P0C6W2	Replicase polyprotein 1ab (pp1ab) (ORF1ab polyprotein) [Cleaved into: Host translation inhibitor nsp1 (nsp1) (Leader protein); Non-structural protein 2 (nsp2) (p65 homolog); Papain-like proteinase (PL-PRO) (EC 3.4.19.12) (EC 3.4.22.69) (Non-structural protein 3) (nsp3); Non-structural protein 4 (nsp4); 3C-like proteinase (3CL-PRO) (3CLp) (EC 3.4.22.-) (nsp5); Non-structural protein 6 (nsp6); Non-…	Bat coronavirus HKU3 (BtCoV) (SARS-like coronavirus HKU3)	ATP-binding;Activation of host autophagy by virus;Decay of host mRNAs by virus;Endonuclease;Eukaryotic host gene expression shutoff by virus;Eukaryotic host translation shutoff by virus;Exonuclease;Helicase;Host cytoplasm;Host gene expression shutoff by virus;Host mRNA suppression by virus;Host membrane;Host-virus interaction;Hydrolase;Inhibition of host ISG15 by virus;Inhibition of host NF-kappa…	induction by virus of catabolism of host mRNA [GO:0039595]; induction by virus of host autophagy [GO:0039520]; methylation [GO:0032259]; modulation by virus of host protein ubiquitination [GO:0039648]; suppression by virus of host ISG15 activity [GO:0039579]; suppression by virus of host NF-kappaB transcription factor activity [GO:0039644]; suppression by virus of host type I interferon-mediated …	host cell endoplasmic reticulum-Golgi intermediate compartment [GO:0044172]; host cell membrane [GO:0033644]; host cell perinuclear region of cytoplasm [GO:0044220]; integral component of membrane [GO:0016021]	ATP binding [GO:0005524]; cysteine-type endopeptidase activity [GO:0004197]; DNA helicase activity [GO:0003678]; endonuclease activity [GO:0004519]; exoribonuclease activity [GO:0004532]; G-quadruplex RNA binding [GO:0002151]; methyltransferase activity [GO:0008168]; RNA-directed 5'-3' RNA polymerase activity [GO:0003968]; RNA helicase activity [GO:0003724]; single-stranded RNA binding [GO:000372…	METAL 4298; /note="Zinc 1"; /evidence="ECO:0000255|PROSITE-ProRule:PRU01297"; METAL 4301; /note="Zinc 1"; /evidence="ECO:0000255|PROSITE-ProRule:PRU01297"; METAL 4307; /note="Zinc 1"; /evidence="ECO:0000255|PROSITE-ProRule:PRU01297"; METAL 4314; /note="Zinc 1"; /evidence="ECO:0000255|PROSITE-ProRule:PRU01297"; METAL 4341; /note="Zinc 2"; /evidence="ECO:0000255|PROSITE-ProRule:PRU01297"; METAL 434…	NP_BIND 5577..5584; /note="ATP"; /evidence="ECO:0000250"		CATALYTIC ACTIVITY: Reaction=a ribonucleoside 5'-triphosphate + RNA(n) = diphosphate + RNA(n+1); Xref=Rhea:RHEA:21248, Rhea:RHEA-COMP:11128, Rhea:RHEA-COMP:11129, ChEBI:CHEBI:33019, ChEBI:CHEBI:61557, ChEBI:CHEBI:83400; EC=2.7.7.48; Evidence={ECO:0000255|PROSITE-ProRule:PRU00539}; CATALYTIC ACTIVITY: Reaction=ATP + H2O = ADP + H(+) + phosphate; Xref=Rhea:RHEA:13065, ChEBI:CHEBI:15377, ChEBI:CHEBI…		FUNCTION: The replicase polyprotein of coronaviruses is a multifunctional protein: it contains the activities necessary for the transcription of negative stranded RNA, leader RNA, subgenomic mRNAs and progeny virion RNA as well as proteinases responsible for the cleavage of the polyprotein into functional products. {ECO:0000250|UniProtKB:P0C6X7}.; FUNCTION: [Host translation inhibitor nsp1]: Inhi…	ACT_SITE 1645; /note="For PL-PRO activity"; /evidence="ECO:0000255|PROSITE-ProRule:PRU00444"; ACT_SITE 1806; /note="For PL-PRO activity"; /evidence="ECO:0000255|PROSITE-ProRule:PRU00444"; ACT_SITE 3275; /note="For 3CL-PRO activity"; /evidence="ECO:0000255|PROSITE-ProRule:PRU00772"; ACT_SITE 3379; /note="For 3CL-PRO activity"; /evidence="ECO:0000255|PROSITE-ProRule:PRU00772"; ACT_SITE 5122; /evide…							Orthornavirae	4091873	3912000	438237	323134	7258	5570	342	16966	13274	293332	60276	54836	40	766	9352	2488	92	34	126	258	1864	6	142	396	76	472	9574	6776
P0C6X7	P0C6X7	Replicase polyprotein 1ab (pp1ab) (ORF1ab polyprotein) [Cleaved into: Host translation inhibitor nsp1 (Leader protein) (Non-structural protein 1) (nsp1); Non-structural protein 2 (nsp2) (p65 homolog); Non-structural protein 3 (nsp3) (EC 3.4.19.12) (EC 3.4.22.69) (PL2-PRO) (Papain-like proteinase) (PL-PRO); Non-structural protein 4 (nsp4); 3C-like proteinase (3CL-PRO) (3CLp) (EC 3.4.22.-) (Main pr…	Severe acute respiratory syndrome coronavirus (SARS-CoV)	3D-structure;ATP-binding;Activation of host autophagy by virus;Decay of host mRNAs by virus;Endonuclease;Eukaryotic host gene expression shutoff by virus;Eukaryotic host translation shutoff by virus;Exonuclease;Helicase;Host cytoplasm;Host gene expression shutoff by virus;Host mRNA suppression by virus;Host membrane;Host-virus interaction;Hydrolase;Inhibition of host ISG15 by virus;Inhibition of …	7-methylguanosine mRNA capping [GO:0006370]; induction by virus of catabolism of host mRNA [GO:0039595]; induction by virus of host autophagy [GO:0039520]; methylation [GO:0032259]; modulation by virus of host protein ubiquitination [GO:0039648]; mRNA methylation [GO:0080009]; positive regulation of ubiquitin-specific protease activity [GO:2000158]; positive stranded viral RNA replication [GO:003…	cytoplasmic viral factory [GO:0039714]; double membrane vesicle viral factory outer membrane [GO:0062243]; host cell cytoplasm [GO:0030430]; host cell endoplasmic reticulum-Golgi intermediate compartment [GO:0044172]; host cell perinuclear region of cytoplasm [GO:0044220]; integral component of membrane [GO:0016021]	3'-5'-exoribonuclease activity [GO:0000175]; ATP binding [GO:0005524]; cysteine-type endopeptidase activity [GO:0004197]; DNA helicase activity [GO:0003678]; double-stranded RNA binding [GO:0003725]; endonuclease activity [GO:0004519]; G-quadruplex RNA binding [GO:0002151]; helicase activity [GO:0004386]; identical protein binding [GO:0042802]; ISG15-specific protease activity [GO:0019785]; Lys48…	METAL 4304; /note="Zinc"; METAL 4304; /note="Zinc 1"; /evidence="ECO:0000255|PROSITE-ProRule:PRU01297"; METAL 4307; /note="Zinc"; METAL 4307; /note="Zinc 1"; /evidence="ECO:0000255|PROSITE-ProRule:PRU01297"; METAL 4313; /note="Zinc"; METAL 4313; /note="Zinc 1"; /evidence="ECO:0000255|PROSITE-ProRule:PRU01297"; METAL 4320; /note="Zinc"; METAL 4320; /note="Zinc 1"; /evidence="ECO:0000255|PROSITE-Pr…	NP_BIND 5583..5590; /note="ATP"; /evidence="ECO:0000250"		CATALYTIC ACTIVITY: [RNA-directed RNA polymerase]: Reaction=a ribonucleoside 5'-triphosphate + RNA(n) = diphosphate + RNA(n+1); Xref=Rhea:RHEA:21248, Rhea:RHEA-COMP:11128, Rhea:RHEA-COMP:11129, ChEBI:CHEBI:33019, ChEBI:CHEBI:61557, ChEBI:CHEBI:83400; EC=2.7.7.48; Evidence={ECO:0000255|PROSITE-ProRule:PRU00539, ECO:0000269|PubMed:14561748}; CATALYTIC ACTIVITY: [Helicase]: Reaction=ATP + H2O = ADP …		FUNCTION: [Isoform Replicase polyprotein 1ab]: Multifunctional protein involved in the transcription and replication of viral RNAs. Contains the proteinases responsible for the cleavages of the polyprotein.; FUNCTION: [Host translation inhibitor nsp1]: Inhibits host translation by interacting with the 40S ribosomal subunit. The nsp1-40S ribosome complex further induces an endonucleolytic cleavage…	ACT_SITE 1651; /note="For PL-PRO activity"; /evidence="ECO:0000255|PROSITE-ProRule:PRU00444"; ACT_SITE 1812; /note="For PL-PRO activity"; /evidence="ECO:0000255|PROSITE-ProRule:PRU00444"; ACT_SITE 3281; /note="For 3CL-PRO activity"; /evidence="ECO:0000255|PROSITE-ProRule:PRU00772"; ACT_SITE 3385; /note="For 3CL-PRO activity"; /evidence="ECO:0000255|PROSITE-ProRule:PRU00772"; ACT_SITE 5128; /evide…	ACTIVITY REGULATION: [Proofreading exoribonuclease]: Inhibited by Remdesivir (GS-5734). {ECO:0000269|PubMed:29511076}.						Orthornavirae	3636730	2568096	277628	169480	7558	4210	890	15176	10502	187542	52398	34150	32	496	6528	1736	82	24	134	218	1936	10	132	300	30	344	5676	4390
P0C6W6	P0C6W6	Replicase polyprotein 1ab (pp1ab) (ORF1ab polyprotein) [Cleaved into: Host translation inhibitor nsp1 (nsp1) (Leader protein); Non-structural protein 2 (nsp2) (p65 homolog); Papain-like proteinase (PL-PRO) (EC 3.4.19.12) (EC 3.4.22.69) (Non-structural protein 3) (nsp3); Non-structural protein 4 (nsp4); 3C-like proteinase (3CL-PRO) (3CLp) (EC 3.4.22.-) (nsp5); Non-structural protein 6 (nsp6); Non-…	Bat coronavirus Rp3/2004 (BtCoV/Rp3/2004) (SARS-like coronavirus Rp3)	ATP-binding;Activation of host autophagy by virus;Decay of host mRNAs by virus;Endonuclease;Eukaryotic host gene expression shutoff by virus;Eukaryotic host translation shutoff by virus;Exonuclease;Helicase;Host cytoplasm;Host gene expression shutoff by virus;Host mRNA suppression by virus;Host membrane;Host-virus interaction;Hydrolase;Inhibition of host ISG15 by virus;Inhibition of host NF-kappa…	induction by virus of catabolism of host mRNA [GO:0039595]; induction by virus of host autophagy [GO:0039520]; methylation [GO:0032259]; modulation by virus of host protein ubiquitination [GO:0039648]; suppression by virus of host ISG15 activity [GO:0039579]; suppression by virus of host NF-kappaB transcription factor activity [GO:0039644]; suppression by virus of host type I interferon-mediated …	host cell endoplasmic reticulum-Golgi intermediate compartment [GO:0044172]; host cell membrane [GO:0033644]; host cell perinuclear region of cytoplasm [GO:0044220]; integral component of membrane [GO:0016021]	ATP binding [GO:0005524]; cysteine-type endopeptidase activity [GO:0004197]; DNA helicase activity [GO:0003678]; endonuclease activity [GO:0004519]; exoribonuclease activity [GO:0004532]; G-quadruplex RNA binding [GO:0002151]; methyltransferase activity [GO:0008168]; RNA-directed 5'-3' RNA polymerase activity [GO:0003968]; RNA helicase activity [GO:0003724]; single-stranded RNA binding [GO:000372…	METAL 4302; /note="Zinc 1"; /evidence="ECO:0000255|PROSITE-ProRule:PRU01297"; METAL 4305; /note="Zinc 1"; /evidence="ECO:0000255|PROSITE-ProRule:PRU01297"; METAL 4311; /note="Zinc 1"; /evidence="ECO:0000255|PROSITE-ProRule:PRU01297"; METAL 4318; /note="Zinc 1"; /evidence="ECO:0000255|PROSITE-ProRule:PRU01297"; METAL 4345; /note="Zinc 2"; /evidence="ECO:0000255|PROSITE-ProRule:PRU01297"; METAL 434…	NP_BIND 5581..5588; /note="ATP"; /evidence="ECO:0000250"		CATALYTIC ACTIVITY: Reaction=a ribonucleoside 5'-triphosphate + RNA(n) = diphosphate + RNA(n+1); Xref=Rhea:RHEA:21248, Rhea:RHEA-COMP:11128, Rhea:RHEA-COMP:11129, ChEBI:CHEBI:33019, ChEBI:CHEBI:61557, ChEBI:CHEBI:83400; EC=2.7.7.48; Evidence={ECO:0000255|PROSITE-ProRule:PRU00539}; CATALYTIC ACTIVITY: Reaction=ATP + H2O = ADP + H(+) + phosphate; Xref=Rhea:RHEA:13065, ChEBI:CHEBI:15377, ChEBI:CHEBI…		FUNCTION: The replicase polyprotein of coronaviruses is a multifunctional protein: it contains the activities necessary for the transcription of negative stranded RNA, leader RNA, subgenomic mRNAs and progeny virion RNA as well as proteinases responsible for the cleavage of the polyprotein into functional products. {ECO:0000250|UniProtKB:P0C6X7}.; FUNCTION: [Host translation inhibitor nsp1]: Inhi…	ACT_SITE 1649; /note="For PL-PRO activity"; /evidence="ECO:0000255|PROSITE-ProRule:PRU00444"; ACT_SITE 1810; /note="For PL-PRO activity"; /evidence="ECO:0000255|PROSITE-ProRule:PRU00444"; ACT_SITE 3279; /note="For 3CL-PRO activity"; /evidence="ECO:0000255|PROSITE-ProRule:PRU00772"; ACT_SITE 3383; /note="For 3CL-PRO activity"; /evidence="ECO:0000255|PROSITE-ProRule:PRU00772"; ACT_SITE 5126; /evide…							Orthornavirae	1675978	1535594	187496	128602	1320	758	600	14086	3422	93410	27376	23058	20	286	3950	1118	48	12	70	110	994	6	88	182	42	180	3870	4586
Q0Q485	Q0Q485	2'-O-methyltransferase (EC 2.7.7.48) (EC 3.4.19.12) (EC 3.4.22.69) (EC 3.6.4.12) (EC 3.6.4.13) (3C-like proteinase) (Growth factor-like peptide) (Guanine-N7 methyltransferase) (Helicase) (Host translation inhibitor nsp1) (Leader protein) (NendoU) (Non-structural protein 10) (Non-structural protein 2) (Non-structural protein 3) (Non-structural protein 4) (Non-structural protein 6) (Non-structural …	Bat CoV 273/2005	ATP-binding;Activation of host autophagy by virus;Decay of host mRNAs by virus;Endonuclease;Eukaryotic host gene expression shutoff by virus;Eukaryotic host translation shutoff by virus;Exonuclease;Helicase;Host cytoplasm;Host gene expression shutoff by virus;Host mRNA suppression by virus;Host membrane;Host-virus interaction;Hydrolase;Inhibition of host ISG15 by virus;Inhibition of host NF-kappa…	induction by virus of catabolism of host mRNA [GO:0039595]; induction by virus of host autophagy [GO:0039520]; methylation [GO:0032259]; modulation by virus of host protein ubiquitination [GO:0039648]; suppression by virus of host ISG15 activity [GO:0039579]; suppression by virus of host NF-kappaB transcription factor activity [GO:0039644]; suppression by virus of host type I interferon-mediated …	endoplasmic reticulum-Golgi intermediate compartment [GO:0005793]; host cell endoplasmic reticulum-Golgi intermediate compartment [GO:0044172]; host cell membrane [GO:0033644]; host cell perinuclear region of cytoplasm [GO:0044220]; integral component of membrane [GO:0016021]	ATP binding [GO:0005524]; cysteine-type endopeptidase activity [GO:0004197]; DNA helicase activity [GO:0003678]; endonuclease activity [GO:0004519]; exoribonuclease activity [GO:0004532]; G-quadruplex RNA binding [GO:0002151]; methyltransferase activity [GO:0008168]; RNA-directed 5'-3' RNA polymerase activity [GO:0003968]; RNA helicase activity [GO:0003724]; single-stranded RNA binding [GO:000372…						FUNCTION: Forms a hexadecamer with nsp7 (8 subunits of each) that may participate in viral replication by acting as a primase. Alternatively, may synthesize substantially longer products than oligonucleotide primers. {ECO:0000256|ARBA:ARBA00002182}.; FUNCTION: Forms a hexadecamer with nsp8 (8 subunits of each) that may participate in viral replication by acting as a primase. Alternatively, may sy…								Orthornavirae	1649304	1248554	140078	82426	1618	1198	148	610	3628	69454	25210	17374	18	210	3418	868	28	10	66	134	886	10	64	196	28	146	3194	3102
R9QTH2	R9QTH2	3C-like proteinase (EC 3.4.19.12) (EC 3.4.22.69) (Growth factor-like peptide) (Leader protein) (Non-structural protein 10) (Non-structural protein 2) (Non-structural protein 3) (Non-structural protein 4) (Non-structural protein 6) (Non-structural protein 7) (Non-structural protein 8) (Non-structural protein 9) (Papain-like proteinase) (p65 homolog)	Bat coronavirus Cp/Yunnan2011	Activation of host autophagy by virus;Decay of host mRNAs by virus;Eukaryotic host gene expression shutoff by virus;Eukaryotic host translation shutoff by virus;Host cytoplasm;Host gene expression shutoff by virus;Host mRNA suppression by virus;Host membrane;Host-virus interaction;Hydrolase;Inhibition of host ISG15 by virus;Inhibition of host innate immune response by virus;Inhibition of host int…	induction by virus of catabolism of host mRNA [GO:0039595]; induction by virus of host autophagy [GO:0039520]; modulation by virus of host protein ubiquitination [GO:0039648]; suppression by virus of host gene expression [GO:0039657]; suppression by virus of host ISG15 activity [GO:0039579]; suppression by virus of host type I interferon-mediated signaling pathway [GO:0039502]; viral genome repli…	host cell membrane [GO:0033644]; host cell perinuclear region of cytoplasm [GO:0044220]; integral component of membrane [GO:0016021]	cysteine-type endopeptidase activity [GO:0004197]; G-quadruplex RNA binding [GO:0002151]; single-stranded RNA binding [GO:0003727]; thiol-dependent deubiquitinase [GO:0004843]; transferase activity [GO:0016740]; zinc ion binding [GO:0008270]														Orthornavirae	863145	762390	48470	34717	385	50	38	1485	1188	33624	13207	10941	6	154	1657	409	20	8	101	58	951	0	62	112	18	76	1738	1454
D2DJW2	D2DJW2	2'-O-methyltransferase (EC 2.7.7.48) (EC 3.4.19.12) (EC 3.4.22.69) (EC 3.6.4.12) (EC 3.6.4.13) (3C-like proteinase) (Growth factor-like peptide) (Guanine-N7 methyltransferase) (Helicase) (Host translation inhibitor nsp1) (Leader protein) (NendoU) (Non-structural protein 10) (Non-structural protein 2) (Non-structural protein 3) (Non-structural protein 4) (Non-structural protein 6) (Non-structural …	SARS coronavirus Rs_672/2006	ATP-binding;Activation of host autophagy by virus;Decay of host mRNAs by virus;Endonuclease;Eukaryotic host gene expression shutoff by virus;Eukaryotic host translation shutoff by virus;Exonuclease;Helicase;Host cytoplasm;Host gene expression shutoff by virus;Host mRNA suppression by virus;Host membrane;Host-virus interaction;Hydrolase;Inhibition of host ISG15 by virus;Inhibition of host NF-kappa…	induction by virus of catabolism of host mRNA [GO:0039595]; induction by virus of host autophagy [GO:0039520]; methylation [GO:0032259]; modulation by virus of host protein ubiquitination [GO:0039648]; suppression by virus of host ISG15 activity [GO:0039579]; suppression by virus of host NF-kappaB transcription factor activity [GO:0039644]; suppression by virus of host type I interferon-mediated …	endoplasmic reticulum-Golgi intermediate compartment [GO:0005793]; host cell endoplasmic reticulum-Golgi intermediate compartment [GO:0044172]; host cell membrane [GO:0033644]; host cell perinuclear region of cytoplasm [GO:0044220]; integral component of membrane [GO:0016021]	ATP binding [GO:0005524]; cysteine-type endopeptidase activity [GO:0004197]; DNA helicase activity [GO:0003678]; endonuclease activity [GO:0004519]; exoribonuclease activity [GO:0004532]; G-quadruplex RNA binding [GO:0002151]; methyltransferase activity [GO:0008168]; RNA-directed 5'-3' RNA polymerase activity [GO:0003968]; RNA helicase activity [GO:0003724]; single-stranded RNA binding [GO:000372…						FUNCTION: Forms a hexadecamer with nsp7 (8 subunits of each) that may participate in viral replication by acting as a primase. Alternatively, may synthesize substantially longer products than oligonucleotide primers. {ECO:0000256|ARBA:ARBA00002182}.; FUNCTION: Forms a hexadecamer with nsp8 (8 subunits of each) that may participate in viral replication by acting as a primase. Alternatively, may sy…								Orthornavirae	702672	332364	90238	33434	4522	1906	14	220	1854	22318	5284	2794	0	46	1130	246	16	2	74	18	550	2	34	48	2	38	574	1464
R9QTB2	R9QTB2	3C-like proteinase (EC 3.4.19.12) (EC 3.4.22.69) (Growth factor-like peptide) (Leader protein) (Non-structural protein 10) (Non-structural protein 2) (Non-structural protein 3) (Non-structural protein 4) (Non-structural protein 6) (Non-structural protein 7) (Non-structural protein 8) (Non-structural protein 9) (Papain-like proteinase) (p65 homolog)	Bat coronavirus Rp/Shaanxi2011	Activation of host autophagy by virus;Decay of host mRNAs by virus;Eukaryotic host gene expression shutoff by virus;Eukaryotic host translation shutoff by virus;Host cytoplasm;Host gene expression shutoff by virus;Host mRNA suppression by virus;Host membrane;Host-virus interaction;Hydrolase;Inhibition of host ISG15 by virus;Inhibition of host innate immune response by virus;Inhibition of host int…	induction by virus of catabolism of host mRNA [GO:0039595]; induction by virus of host autophagy [GO:0039520]; modulation by virus of host protein ubiquitination [GO:0039648]; suppression by virus of host gene expression [GO:0039657]; suppression by virus of host ISG15 activity [GO:0039579]; suppression by virus of host type I interferon-mediated signaling pathway [GO:0039502]; viral genome repli…	host cell membrane [GO:0033644]; host cell perinuclear region of cytoplasm [GO:0044220]; integral component of membrane [GO:0016021]	cysteine-type endopeptidase activity [GO:0004197]; G-quadruplex RNA binding [GO:0002151]; single-stranded RNA binding [GO:0003727]; thiol-dependent deubiquitinase [GO:0004843]; transferase activity [GO:0016740]; zinc ion binding [GO:0008270]														Orthornavirae	404614	348194	30120	20844	277	559	55	846	1429	29155	8192	6068	0	83	1032	285	8	2	26	31	264	0	30	55	7	38	949	1104
B8Q8S4	B8Q8S4	2'-O-methyltransferase (EC 2.7.7.48) (EC 3.4.19.12) (EC 3.4.22.69) (EC 3.6.4.12) (EC 3.6.4.13) (3C-like proteinase) (Growth factor-like peptide) (Guanine-N7 methyltransferase) (Helicase) (Host translation inhibitor nsp1) (Leader protein) (NendoU) (Non-structural protein 10) (Non-structural protein 2) (Non-structural protein 3) (Non-structural protein 4) (Non-structural protein 6) (Non-structural …	SARS coronavirus BJ182b	ATP-binding;Activation of host autophagy by virus;Decay of host mRNAs by virus;Endonuclease;Eukaryotic host gene expression shutoff by virus;Eukaryotic host translation shutoff by virus;Exonuclease;Helicase;Host cytoplasm;Host gene expression shutoff by virus;Host mRNA suppression by virus;Host membrane;Host-virus interaction;Hydrolase;Inhibition of host ISG15 by virus;Inhibition of host NF-kappa…	induction by virus of catabolism of host mRNA [GO:0039595]; induction by virus of host autophagy [GO:0039520]; methylation [GO:0032259]; modulation by virus of host protein ubiquitination [GO:0039648]; suppression by virus of host ISG15 activity [GO:0039579]; suppression by virus of host NF-kappaB transcription factor activity [GO:0039644]; suppression by virus of host type I interferon-mediated …	endoplasmic reticulum-Golgi intermediate compartment [GO:0005793]; host cell endoplasmic reticulum-Golgi intermediate compartment [GO:0044172]; host cell membrane [GO:0033644]; host cell perinuclear region of cytoplasm [GO:0044220]; integral component of membrane [GO:0016021]	ATP binding [GO:0005524]; cysteine-type endopeptidase activity [GO:0004197]; DNA helicase activity [GO:0003678]; endonuclease activity [GO:0004519]; exoribonuclease activity [GO:0004532]; G-quadruplex RNA binding [GO:0002151]; methyltransferase activity [GO:0008168]; RNA-directed 5'-3' RNA polymerase activity [GO:0003968]; RNA helicase activity [GO:0003724]; single-stranded RNA binding [GO:000372…						FUNCTION: Forms a hexadecamer with nsp7 (8 subunits of each) that may participate in viral replication by acting as a primase. Alternatively, may synthesize substantially longer products than oligonucleotide primers. {ECO:0000256|ARBA:ARBA00002182}.; FUNCTION: Forms a hexadecamer with nsp8 (8 subunits of each) that may participate in viral replication by acting as a primase. Alternatively, may sy…								Orthornavirae	354278	251586	19952	11412	1988	1050	396	8724	1362	22568	4376	2602	4	64	586	168	6	0	20	24	252	2	16	26	12	42	548	746
P32542	P32542	Pol polyprotein [Cleaved into: Protease (Retropepsin) (EC 3.4.23.-); Reverse transcriptase/ribonuclease H (RT) (EC 2.7.7.49) (EC 3.1.26.13) (Exoribonuclease H) (EC 3.1.13.2); Integrase (IN) (EC 2.7.7.-) (EC 3.1.-.-)]	Equine infectious anemia virus (isolate CL22) (EIAV)	3D-structure;Aspartyl protease;Cleavage on pair of basic residues;DNA integration;DNA recombination;DNA-binding;Endonuclease;Hydrolase;Metal-binding;Multifunctional enzyme;Nuclease;Nucleotidyltransferase;Protease;RNA-directed DNA polymerase;Transferase;Viral genome integration;Virus entry into host cell;Zinc;Zinc-finger	DNA integration [GO:0015074]; DNA recombination [GO:0006310]; establishment of integrated proviral latency [GO:0075713]; viral entry into host cell [GO:0046718]; viral genome integration into host DNA [GO:0044826]		aspartic-type endopeptidase activity [GO:0004190]; DNA binding [GO:0003677]; exoribonuclease H activity [GO:0004533]; RNA-directed DNA polymerase activity [GO:0003964]; RNA-DNA hybrid ribonuclease activity [GO:0004523]; zinc ion binding [GO:0008270]				CATALYTIC ACTIVITY: Reaction=Endohydrolysis of RNA in RNA/DNA hybrids. Three different cleavage modes: 1. sequence-specific internal cleavage of RNA. Human immunodeficiency virus type 1 and Moloney murine leukemia virus enzymes prefer to cleave the RNA strand one nucleotide away from the RNA-DNA junction. 2. RNA 5'-end directed cleavage 13-19 nucleotides from the RNA end. 3. DNA 3'-end directed c…	DNA_BIND 1096..1144; /note="Integrase-type"; /evidence="ECO:0000255|PROSITE-ProRule:PRU00506"	FUNCTION: During replicative cycle of retroviruses, the reverse-transcribed viral DNA is integrated into the host chromosome by the viral integrase enzyme. RNase H activity is associated with the reverse transcriptase.	ACT_SITE 105; /evidence="ECO:0000255|PROSITE-ProRule:PRU10094"							Pararnavirae	12690	6365	134163	60768	216391	122247	1032	18824	2592	57230	765	126	3	58	40	24	0	0	0	0	0	0	0	0	0	13	146	0
D5HJT3	D5HJT3	2'-O-methyltransferase (EC 2.7.7.48) (EC 3.4.19.12) (EC 3.4.22.69) (EC 3.6.4.12) (EC 3.6.4.13) (3C-like proteinase) (Growth factor-like peptide) (Guanine-N7 methyltransferase) (Helicase) (Host translation inhibitor nsp1) (Leader protein) (NendoU) (Non-structural protein 10) (Non-structural protein 2) (Non-structural protein 3) (Non-structural protein 4) (Non-structural protein 6) (Non-structural …	Bat SARS coronavirus HKU3-7	ATP-binding;Activation of host autophagy by virus;Decay of host mRNAs by virus;Endonuclease;Eukaryotic host gene expression shutoff by virus;Eukaryotic host translation shutoff by virus;Exonuclease;Helicase;Host cytoplasm;Host gene expression shutoff by virus;Host mRNA suppression by virus;Host membrane;Host-virus interaction;Hydrolase;Inhibition of host ISG15 by virus;Inhibition of host NF-kappa…	induction by virus of catabolism of host mRNA [GO:0039595]; induction by virus of host autophagy [GO:0039520]; methylation [GO:0032259]; modulation by virus of host protein ubiquitination [GO:0039648]; suppression by virus of host ISG15 activity [GO:0039579]; suppression by virus of host NF-kappaB transcription factor activity [GO:0039644]; suppression by virus of host type I interferon-mediated …	endoplasmic reticulum-Golgi intermediate compartment [GO:0005793]; host cell endoplasmic reticulum-Golgi intermediate compartment [GO:0044172]; host cell membrane [GO:0033644]; host cell perinuclear region of cytoplasm [GO:0044220]; integral component of membrane [GO:0016021]	ATP binding [GO:0005524]; cysteine-type endopeptidase activity [GO:0004197]; DNA helicase activity [GO:0003678]; endonuclease activity [GO:0004519]; exoribonuclease activity [GO:0004532]; G-quadruplex RNA binding [GO:0002151]; methyltransferase activity [GO:0008168]; RNA-directed 5'-3' RNA polymerase activity [GO:0003968]; RNA helicase activity [GO:0003724]; single-stranded RNA binding [GO:000372…						FUNCTION: Forms a hexadecamer with nsp7 (8 subunits of each) that may participate in viral replication by acting as a primase. Alternatively, may synthesize substantially longer products than oligonucleotide primers. {ECO:0000256|ARBA:ARBA00002182}.; FUNCTION: Forms a hexadecamer with nsp8 (8 subunits of each) that may participate in viral replication by acting as a primase. Alternatively, may sy…								Orthornavirae	312406	175740	23136	9834	1188	822	18	458	836	7774	5220	2932	4	64	1284	316	10	6	18	28	336	6	20	44	4	42	722	738
V5R152	V5R152	ORF1ab polyprotein (RNA-directed RNA polymerase) (Replicase polyprotein 1ab) (Fragment)	Betacoronavirus Rhinolophus hipposideros/Italy/187632-2/2012	Nucleotidyltransferase;RNA-directed RNA polymerase;Transferase	transcription, DNA-templated [GO:0006351]		RNA binding [GO:0003723]; RNA-directed 5'-3' RNA polymerase activity [GO:0003968]														Orthornavirae	209904	176026	20861	14036	73	0	6	72	484	10147	3734	3100	3	20	607	230	14	2	8	16	180	0	10	52	0	40	599	486
Q0QDZ2	Q0QDZ2	3C-like proteinase (EC 3.4.19.12) (EC 3.4.22.69) (Growth factor-like peptide) (Leader protein) (Non-structural protein 10) (Non-structural protein 2) (Non-structural protein 3) (Non-structural protein 4) (Non-structural protein 6) (Non-structural protein 7) (Non-structural protein 8) (Non-structural protein 9) (Papain-like proteinase) (p65 homolog)	Bat SARS CoV Rf1/2004	Activation of host autophagy by virus;Decay of host mRNAs by virus;Eukaryotic host gene expression shutoff by virus;Eukaryotic host translation shutoff by virus;Host cytoplasm;Host gene expression shutoff by virus;Host mRNA suppression by virus;Host membrane;Host-virus interaction;Hydrolase;Inhibition of host ISG15 by virus;Inhibition of host innate immune response by virus;Inhibition of host int…	induction by virus of catabolism of host mRNA [GO:0039595]; induction by virus of host autophagy [GO:0039520]; modulation by virus of host protein ubiquitination [GO:0039648]; suppression by virus of host gene expression [GO:0039657]; suppression by virus of host ISG15 activity [GO:0039579]; suppression by virus of host type I interferon-mediated signaling pathway [GO:0039502]; viral genome repli…	host cell membrane [GO:0033644]; host cell perinuclear region of cytoplasm [GO:0044220]; integral component of membrane [GO:0016021]	cysteine-type endopeptidase activity [GO:0004197]; G-quadruplex RNA binding [GO:0002151]; single-stranded RNA binding [GO:0003727]; thiol-dependent deubiquitinase [GO:0004843]; transferase activity [GO:0016740]; zinc ion binding [GO:0008270]														Orthornavirae	171114	193431	6228	5929	49	146	0	10	1582	42194	2112	2257	2	58	192	54	0	0	0	4	10	0	2	21	0	27	315	80
Q0QDY1	Q0QDY1	3C-like proteinase (EC 3.4.19.12) (EC 3.4.22.69) (Growth factor-like peptide) (Leader protein) (Non-structural protein 10) (Non-structural protein 2) (Non-structural protein 3) (Non-structural protein 4) (Non-structural protein 6) (Non-structural protein 7) (Non-structural protein 8) (Non-structural protein 9) (Papain-like proteinase) (p65 homolog)	Bat SARS CoV Rm1/2004	Activation of host autophagy by virus;Decay of host mRNAs by virus;Eukaryotic host gene expression shutoff by virus;Eukaryotic host translation shutoff by virus;Host cytoplasm;Host gene expression shutoff by virus;Host mRNA suppression by virus;Host membrane;Host-virus interaction;Hydrolase;Inhibition of host ISG15 by virus;Inhibition of host innate immune response by virus;Inhibition of host int…	induction by virus of catabolism of host mRNA [GO:0039595]; induction by virus of host autophagy [GO:0039520]; modulation by virus of host protein ubiquitination [GO:0039648]; suppression by virus of host gene expression [GO:0039657]; suppression by virus of host ISG15 activity [GO:0039579]; suppression by virus of host type I interferon-mediated signaling pathway [GO:0039502]; viral genome repli…	host cell membrane [GO:0033644]; host cell perinuclear region of cytoplasm [GO:0044220]; integral component of membrane [GO:0016021]	cysteine-type endopeptidase activity [GO:0004197]; G-quadruplex RNA binding [GO:0002151]; single-stranded RNA binding [GO:0003727]; thiol-dependent deubiquitinase [GO:0004843]; transferase activity [GO:0016740]; zinc ion binding [GO:0008270]														Orthornavirae	178093	160519	16008	10724	86	192	88	774	181	3215	2889	2464	0	42	535	133	4	6	7	31	175	0	18	34	1	28	529	918
Q6S8D8	Q6S8D8	2'-O-methyltransferase (EC 2.7.7.48) (EC 3.4.19.12) (EC 3.4.22.69) (EC 3.6.4.12) (EC 3.6.4.13) (3C-like proteinase) (Growth factor-like peptide) (Guanine-N7 methyltransferase) (Helicase) (Host translation inhibitor nsp1) (Leader protein) (NendoU) (Non-structural protein 10) (Non-structural protein 2) (Non-structural protein 3) (Non-structural protein 4) (Non-structural protein 6) (Non-structural …	SARS coronavirus ShanghaiQXC2	ATP-binding;Activation of host autophagy by virus;Decay of host mRNAs by virus;Endonuclease;Eukaryotic host gene expression shutoff by virus;Eukaryotic host translation shutoff by virus;Exonuclease;Helicase;Host cytoplasm;Host gene expression shutoff by virus;Host mRNA suppression by virus;Host membrane;Host-virus interaction;Hydrolase;Inhibition of host ISG15 by virus;Inhibition of host NF-kappa…	induction by virus of catabolism of host mRNA [GO:0039595]; induction by virus of host autophagy [GO:0039520]; methylation [GO:0032259]; modulation by virus of host protein ubiquitination [GO:0039648]; suppression by virus of host ISG15 activity [GO:0039579]; suppression by virus of host NF-kappaB transcription factor activity [GO:0039644]; suppression by virus of host type I interferon-mediated …	endoplasmic reticulum-Golgi intermediate compartment [GO:0005793]; host cell endoplasmic reticulum-Golgi intermediate compartment [GO:0044172]; host cell membrane [GO:0033644]; host cell perinuclear region of cytoplasm [GO:0044220]; integral component of membrane [GO:0016021]	ATP binding [GO:0005524]; cysteine-type endopeptidase activity [GO:0004197]; DNA helicase activity [GO:0003678]; endonuclease activity [GO:0004519]; exoribonuclease activity [GO:0004532]; G-quadruplex RNA binding [GO:0002151]; methyltransferase activity [GO:0008168]; RNA-directed 5'-3' RNA polymerase activity [GO:0003968]; RNA helicase activity [GO:0003724]; single-stranded RNA binding [GO:000372…						FUNCTION: Forms a hexadecamer with nsp7 (8 subunits of each) that may participate in viral replication by acting as a primase. Alternatively, may synthesize substantially longer products than oligonucleotide primers. {ECO:0000256|ARBA:ARBA00002182}.; FUNCTION: Forms a hexadecamer with nsp8 (8 subunits of each) that may participate in viral replication by acting as a primase. Alternatively, may sy…								Orthornavirae	182054	137932	9768	6106	64	4	0	8	562	9213	2716	1746	2	18	494	126	4	6	22	16	190	0	10	12	0	28	322	376
R9QTJ6	R9QTJ6	Growth factor-like peptide (EC 3.6.4.13) (NendoU) (Non-structural protein 2) (Non-structural protein 4) (Non-structural protein 8) (ORF1ab polyprotein) (RNA-directed RNA polymerase) (Replicase polyprotein 1ab) (Uridylate-specific endoribonuclease)	Bat coronavirus Cp/Yunnan2011	ATP-binding;Helicase;Hydrolase;Membrane;Metal-binding;Methyltransferase;Nucleotide-binding;Nucleotidyltransferase;RNA-directed RNA polymerase;Reference proteome;Ribosomal frameshifting;Transferase;Viral RNA replication;Zinc;Zinc-finger	methylation [GO:0032259]; transcription, DNA-templated [GO:0006351]; viral RNA genome replication [GO:0039694]	host cell membrane [GO:0033644]; membrane [GO:0016020]	ATP binding [GO:0005524]; exoribonuclease activity [GO:0004532]; methyltransferase activity [GO:0008168]; RNA binding [GO:0003723]; RNA-directed 5'-3' RNA polymerase activity [GO:0003968]; RNA helicase activity [GO:0003724]; zinc ion binding [GO:0008270]														Orthornavirae	99346	111842	5740	4818	774	714	0	2	24	492	1560	1668	0	8	114	44	0	0	0	4	2	0	0	0	0	6	230	46
R9QTA1	R9QTA1	Growth factor-like peptide (EC 3.6.4.13) (NendoU) (Non-structural protein 2) (Non-structural protein 4) (Non-structural protein 8) (ORF1ab polyprotein) (RNA-directed RNA polymerase) (Replicase polyprotein 1ab) (Uridylate-specific endoribonuclease)	Bat coronavirus Rp/Shaanxi2011	ATP-binding;Helicase;Hydrolase;Membrane;Metal-binding;Methyltransferase;Nucleotide-binding;Nucleotidyltransferase;RNA-directed RNA polymerase;Reference proteome;Ribosomal frameshifting;Transferase;Viral RNA replication;Zinc;Zinc-finger	methylation [GO:0032259]; transcription, DNA-templated [GO:0006351]; viral RNA genome replication [GO:0039694]	host cell membrane [GO:0033644]; membrane [GO:0016020]	ATP binding [GO:0005524]; exoribonuclease activity [GO:0004532]; methyltransferase activity [GO:0008168]; RNA binding [GO:0003723]; RNA-directed 5'-3' RNA polymerase activity [GO:0003968]; RNA helicase activity [GO:0003724]; zinc ion binding [GO:0008270]														Orthornavirae	135654	48466	12828	4400	48	6	2	44	50	580	1942	682	4	24	708	178	14	4	8	40	332	0	24	30	2	54	240	500
U5WL93	U5WL93	2'-O-methyltransferase (EC 2.7.7.48) (EC 3.4.19.12) (EC 3.4.22.69) (EC 3.6.4.12) (EC 3.6.4.13) (3C-like proteinase) (Growth factor-like peptide) (Guanine-N7 methyltransferase) (Helicase) (Host translation inhibitor nsp1) (Leader protein) (NendoU) (Non-structural protein 10) (Non-structural protein 2) (Non-structural protein 3) (Non-structural protein 4) (Non-structural protein 6) (Non-structural …	Bat SARS-like coronavirus RsSHC014	ATP-binding;Activation of host autophagy by virus;Decay of host mRNAs by virus;Endonuclease;Eukaryotic host gene expression shutoff by virus;Eukaryotic host translation shutoff by virus;Exonuclease;Helicase;Host cytoplasm;Host gene expression shutoff by virus;Host mRNA suppression by virus;Host membrane;Host-virus interaction;Hydrolase;Inhibition of host ISG15 by virus;Inhibition of host NF-kappa…	induction by virus of catabolism of host mRNA [GO:0039595]; induction by virus of host autophagy [GO:0039520]; methylation [GO:0032259]; modulation by virus of host protein ubiquitination [GO:0039648]; suppression by virus of host ISG15 activity [GO:0039579]; suppression by virus of host NF-kappaB transcription factor activity [GO:0039644]; suppression by virus of host type I interferon-mediated …	endoplasmic reticulum-Golgi intermediate compartment [GO:0005793]; host cell endoplasmic reticulum-Golgi intermediate compartment [GO:0044172]; host cell membrane [GO:0033644]; host cell perinuclear region of cytoplasm [GO:0044220]; integral component of membrane [GO:0016021]	ATP binding [GO:0005524]; cysteine-type endopeptidase activity [GO:0004197]; DNA helicase activity [GO:0003678]; endonuclease activity [GO:0004519]; exoribonuclease activity [GO:0004532]; G-quadruplex RNA binding [GO:0002151]; methyltransferase activity [GO:0008168]; RNA-directed 5'-3' RNA polymerase activity [GO:0003968]; RNA helicase activity [GO:0003724]; single-stranded RNA binding [GO:000372…						FUNCTION: Forms a hexadecamer with nsp7 (8 subunits of each) that may participate in viral replication by acting as a primase. Alternatively, may synthesize substantially longer products than oligonucleotide primers. {ECO:0000256|ARBA:ARBA00002182}.; FUNCTION: Forms a hexadecamer with nsp8 (8 subunits of each) that may participate in viral replication by acting as a primase. Alternatively, may sy…								Orthornavirae	106552	51818	5898	1202	40	2	0	314	254	7144	1322	744	2	30	250	84	2	0	4	10	90	0	8	14	2	8	164	238
U5WLB9	U5WLB9	2'-O-methyltransferase (EC 2.7.7.48) (EC 3.4.19.12) (EC 3.4.22.69) (EC 3.6.4.12) (EC 3.6.4.13) (3C-like proteinase) (Growth factor-like peptide) (Guanine-N7 methyltransferase) (Helicase) (Host translation inhibitor nsp1) (Leader protein) (NendoU) (Non-structural protein 10) (Non-structural protein 2) (Non-structural protein 3) (Non-structural protein 4) (Non-structural protein 6) (Non-structural …	Bat SARS-like coronavirus WIV1	ATP-binding;Activation of host autophagy by virus;Decay of host mRNAs by virus;Endonuclease;Eukaryotic host gene expression shutoff by virus;Eukaryotic host translation shutoff by virus;Exonuclease;Helicase;Host cytoplasm;Host gene expression shutoff by virus;Host mRNA suppression by virus;Host membrane;Host-virus interaction;Hydrolase;Inhibition of host ISG15 by virus;Inhibition of host NF-kappa…	induction by virus of catabolism of host mRNA [GO:0039595]; induction by virus of host autophagy [GO:0039520]; methylation [GO:0032259]; modulation by virus of host protein ubiquitination [GO:0039648]; suppression by virus of host ISG15 activity [GO:0039579]; suppression by virus of host NF-kappaB transcription factor activity [GO:0039644]; suppression by virus of host type I interferon-mediated …	endoplasmic reticulum-Golgi intermediate compartment [GO:0005793]; host cell endoplasmic reticulum-Golgi intermediate compartment [GO:0044172]; host cell membrane [GO:0033644]; host cell perinuclear region of cytoplasm [GO:0044220]; integral component of membrane [GO:0016021]	ATP binding [GO:0005524]; cysteine-type endopeptidase activity [GO:0004197]; DNA helicase activity [GO:0003678]; endonuclease activity [GO:0004519]; exoribonuclease activity [GO:0004532]; G-quadruplex RNA binding [GO:0002151]; methyltransferase activity [GO:0008168]; RNA-directed 5'-3' RNA polymerase activity [GO:0003968]; RNA helicase activity [GO:0003724]; single-stranded RNA binding [GO:000372…						FUNCTION: Forms a hexadecamer with nsp7 (8 subunits of each) that may participate in viral replication by acting as a primase. Alternatively, may synthesize substantially longer products than oligonucleotide primers. {ECO:0000256|ARBA:ARBA00002182}.; FUNCTION: Forms a hexadecamer with nsp8 (8 subunits of each) that may participate in viral replication by acting as a primase. Alternatively, may sy…								Orthornavirae	88962	30070	6556	2550	96	20	10	82	104	1848	1488	388	0	16	256	92	6	0	8	8	98	0	8	18	0	10	246	312
Q692E6	Q692E6	2'-O-methyltransferase (EC 2.7.7.48) (EC 3.4.19.12) (EC 3.4.22.69) (EC 3.6.4.12) (EC 3.6.4.13) (3C-like proteinase) (Growth factor-like peptide) (Guanine-N7 methyltransferase) (Helicase) (Host translation inhibitor nsp1) (Leader protein) (NendoU) (Non-structural protein 10) (Non-structural protein 2) (Non-structural protein 3) (Non-structural protein 4) (Non-structural protein 6) (Non-structural …	SARS coronavirus TJF	ATP-binding;Activation of host autophagy by virus;Decay of host mRNAs by virus;Endonuclease;Eukaryotic host gene expression shutoff by virus;Eukaryotic host translation shutoff by virus;Exonuclease;Helicase;Host cytoplasm;Host gene expression shutoff by virus;Host mRNA suppression by virus;Host membrane;Host-virus interaction;Hydrolase;Inhibition of host ISG15 by virus;Inhibition of host NF-kappa…	induction by virus of catabolism of host mRNA [GO:0039595]; induction by virus of host autophagy [GO:0039520]; methylation [GO:0032259]; modulation by virus of host protein ubiquitination [GO:0039648]; suppression by virus of host ISG15 activity [GO:0039579]; suppression by virus of host NF-kappaB transcription factor activity [GO:0039644]; suppression by virus of host type I interferon-mediated …	endoplasmic reticulum-Golgi intermediate compartment [GO:0005793]; host cell endoplasmic reticulum-Golgi intermediate compartment [GO:0044172]; host cell membrane [GO:0033644]; host cell perinuclear region of cytoplasm [GO:0044220]; integral component of membrane [GO:0016021]	ATP binding [GO:0005524]; cysteine-type endopeptidase activity [GO:0004197]; DNA helicase activity [GO:0003678]; endonuclease activity [GO:0004519]; exoribonuclease activity [GO:0004532]; G-quadruplex RNA binding [GO:0002151]; methyltransferase activity [GO:0008168]; RNA-directed 5'-3' RNA polymerase activity [GO:0003968]; RNA helicase activity [GO:0003724]; single-stranded RNA binding [GO:000372…						FUNCTION: Forms a hexadecamer with nsp7 (8 subunits of each) that may participate in viral replication by acting as a primase. Alternatively, may synthesize substantially longer products than oligonucleotide primers. {ECO:0000256|ARBA:ARBA00002182}.; FUNCTION: Forms a hexadecamer with nsp8 (8 subunits of each) that may participate in viral replication by acting as a primase. Alternatively, may sy…								Orthornavirae	60614	42554	3806	2364	16	0	0	0	0	0	1210	826	2	4	186	38	0	2	0	2	20	2	2	6	0	10	180	96
Q6TPE9	Q6TPE9	2'-O-methyltransferase (EC 2.7.7.48) (EC 3.4.19.12) (EC 3.4.22.69) (EC 3.6.4.12) (EC 3.6.4.13) (3C-like proteinase) (Growth factor-like peptide) (Guanine-N7 methyltransferase) (Helicase) (Host translation inhibitor nsp1) (Leader protein) (NendoU) (Non-structural protein 10) (Non-structural protein 2) (Non-structural protein 3) (Non-structural protein 4) (Non-structural protein 6) (Non-structural …	SARS coronavirus GZ02	ATP-binding;Activation of host autophagy by virus;Decay of host mRNAs by virus;Endonuclease;Eukaryotic host gene expression shutoff by virus;Eukaryotic host translation shutoff by virus;Exonuclease;Helicase;Host cytoplasm;Host gene expression shutoff by virus;Host mRNA suppression by virus;Host membrane;Host-virus interaction;Hydrolase;Inhibition of host ISG15 by virus;Inhibition of host NF-kappa…	induction by virus of catabolism of host mRNA [GO:0039595]; induction by virus of host autophagy [GO:0039520]; methylation [GO:0032259]; modulation by virus of host protein ubiquitination [GO:0039648]; suppression by virus of host ISG15 activity [GO:0039579]; suppression by virus of host NF-kappaB transcription factor activity [GO:0039644]; suppression by virus of host type I interferon-mediated …	endoplasmic reticulum-Golgi intermediate compartment [GO:0005793]; host cell endoplasmic reticulum-Golgi intermediate compartment [GO:0044172]; host cell membrane [GO:0033644]; host cell perinuclear region of cytoplasm [GO:0044220]; integral component of membrane [GO:0016021]	ATP binding [GO:0005524]; cysteine-type endopeptidase activity [GO:0004197]; DNA helicase activity [GO:0003678]; endonuclease activity [GO:0004519]; exoribonuclease activity [GO:0004532]; G-quadruplex RNA binding [GO:0002151]; methyltransferase activity [GO:0008168]; RNA-directed 5'-3' RNA polymerase activity [GO:0003968]; RNA helicase activity [GO:0003724]; single-stranded RNA binding [GO:000372…						FUNCTION: Forms a hexadecamer with nsp7 (8 subunits of each) that may participate in viral replication by acting as a primase. Alternatively, may synthesize substantially longer products than oligonucleotide primers. {ECO:0000256|ARBA:ARBA00002182}.; FUNCTION: Forms a hexadecamer with nsp8 (8 subunits of each) that may participate in viral replication by acting as a primase. Alternatively, may sy…								Orthornavirae	33638	38174	2876	2520	32	0	2	946	64	2678	392	496	2	12	148	58	2	0	6	8	46	0	4	12	0	4	106	190
K4P9I3	K4P9I3	Exoribonuclease H (EC 2.7.7.49) (EC 3.1.13.2) (EC 3.1.26.13) (Integrase) (Pol polyprotein) (Protease) (Retropepsin) (Reverse transcriptase/ribonuclease H)	Equine infectious anemia virus	Aspartyl protease;Coiled coil;DNA integration;DNA recombination;DNA-binding;Endonuclease;Hydrolase;Metal-binding;Multifunctional enzyme;Nuclease;Nucleotidyltransferase;Protease;RNA-directed DNA polymerase;Transferase;Viral genome integration;Virus entry into host cell;Zinc;Zinc-finger	DNA integration [GO:0015074]; DNA recombination [GO:0006310]; establishment of integrated proviral latency [GO:0075713]; viral entry into host cell [GO:0046718]; viral genome integration into host DNA [GO:0044826]		aspartic-type endopeptidase activity [GO:0004190]; DNA binding [GO:0003677]; exoribonuclease H activity [GO:0004533]; RNA-directed DNA polymerase activity [GO:0003964]; RNA-DNA hybrid ribonuclease activity [GO:0004523]; zinc ion binding [GO:0008270]				CATALYTIC ACTIVITY: Reaction=3'-end directed exonucleolytic cleavage of viral RNA-DNA hybrid.; EC=3.1.13.2; Evidence={ECO:0000256|ARBA:ARBA00000379}; CATALYTIC ACTIVITY: Reaction=Endohydrolysis of RNA in RNA/DNA hybrids. Three different cleavage modes: 1. sequence-specific internal cleavage of RNA. Human immunodeficiency virus type 1 and Moloney murine leukemia virus enzymes prefer to cleave the …	DNA_BIND 1085..1133; /note="Integrase-type"; /evidence="ECO:0000256|PROSITE-ProRule:PRU00506"	FUNCTION: During replicative cycle of retroviruses, the reverse-transcribed viral DNA is integrated into the host chromosome by the viral integrase enzyme. RNase H activity is associated with the reverse transcriptase. {ECO:0000256|ARBA:ARBA00023429}.								Pararnavirae	227	1074	4820	22652	4054	23026	12	1988	12	565	17	4	0	0	0	0	0	0	0	0	0	0	0	0	0	0	8	0
D5HJQ0	D5HJQ0	2'-O-methyltransferase (EC 2.7.7.48) (EC 3.4.19.12) (EC 3.4.22.69) (EC 3.6.4.12) (EC 3.6.4.13) (3C-like proteinase) (Growth factor-like peptide) (Guanine-N7 methyltransferase) (Helicase) (Host translation inhibitor nsp1) (Leader protein) (NendoU) (Non-structural protein 10) (Non-structural protein 2) (Non-structural protein 3) (Non-structural protein 4) (Non-structural protein 6) (Non-structural …	Bat SARS coronavirus HKU3-4	ATP-binding;Activation of host autophagy by virus;Decay of host mRNAs by virus;Endonuclease;Eukaryotic host gene expression shutoff by virus;Eukaryotic host translation shutoff by virus;Exonuclease;Helicase;Host cytoplasm;Host gene expression shutoff by virus;Host mRNA suppression by virus;Host membrane;Host-virus interaction;Hydrolase;Inhibition of host ISG15 by virus;Inhibition of host NF-kappa…	induction by virus of catabolism of host mRNA [GO:0039595]; induction by virus of host autophagy [GO:0039520]; methylation [GO:0032259]; modulation by virus of host protein ubiquitination [GO:0039648]; suppression by virus of host ISG15 activity [GO:0039579]; suppression by virus of host NF-kappaB transcription factor activity [GO:0039644]; suppression by virus of host type I interferon-mediated …	endoplasmic reticulum-Golgi intermediate compartment [GO:0005793]; host cell endoplasmic reticulum-Golgi intermediate compartment [GO:0044172]; host cell membrane [GO:0033644]; host cell perinuclear region of cytoplasm [GO:0044220]; integral component of membrane [GO:0016021]	ATP binding [GO:0005524]; cysteine-type endopeptidase activity [GO:0004197]; DNA helicase activity [GO:0003678]; endonuclease activity [GO:0004519]; exoribonuclease activity [GO:0004532]; G-quadruplex RNA binding [GO:0002151]; methyltransferase activity [GO:0008168]; RNA-directed 5'-3' RNA polymerase activity [GO:0003968]; RNA helicase activity [GO:0003724]; single-stranded RNA binding [GO:000372…						FUNCTION: Forms a hexadecamer with nsp7 (8 subunits of each) that may participate in viral replication by acting as a primase. Alternatively, may synthesize substantially longer products than oligonucleotide primers. {ECO:0000256|ARBA:ARBA00002182}.; FUNCTION: Forms a hexadecamer with nsp8 (8 subunits of each) that may participate in viral replication by acting as a primase. Alternatively, may sy…								Orthornavirae	16738	35708	1310	2580	4	0	0	16	0	554	216	592	0	6	4	0	0	0	0	0	2	0	0	0	0	0	54	2
Q3ZTC6	Q3ZTC6	2'-O-methyltransferase (EC 2.7.7.48) (EC 3.4.19.12) (EC 3.4.22.69) (EC 3.6.4.12) (EC 3.6.4.13) (3C-like proteinase) (Growth factor-like peptide) (Guanine-N7 methyltransferase) (Helicase) (Host translation inhibitor nsp1) (Leader protein) (NendoU) (Non-structural protein 10) (Non-structural protein 2) (Non-structural protein 3) (Non-structural protein 4) (Non-structural protein 6) (Non-structural …	SARS coronavirus civet020	ATP-binding;Activation of host autophagy by virus;Decay of host mRNAs by virus;Endonuclease;Eukaryotic host gene expression shutoff by virus;Eukaryotic host translation shutoff by virus;Exonuclease;Helicase;Host cytoplasm;Host gene expression shutoff by virus;Host mRNA suppression by virus;Host membrane;Host-virus interaction;Hydrolase;Inhibition of host ISG15 by virus;Inhibition of host NF-kappa…	induction by virus of catabolism of host mRNA [GO:0039595]; induction by virus of host autophagy [GO:0039520]; methylation [GO:0032259]; modulation by virus of host protein ubiquitination [GO:0039648]; suppression by virus of host ISG15 activity [GO:0039579]; suppression by virus of host NF-kappaB transcription factor activity [GO:0039644]; suppression by virus of host type I interferon-mediated …	endoplasmic reticulum-Golgi intermediate compartment [GO:0005793]; host cell endoplasmic reticulum-Golgi intermediate compartment [GO:0044172]; host cell membrane [GO:0033644]; host cell perinuclear region of cytoplasm [GO:0044220]; integral component of membrane [GO:0016021]	ATP binding [GO:0005524]; cysteine-type endopeptidase activity [GO:0004197]; DNA helicase activity [GO:0003678]; endonuclease activity [GO:0004519]; exoribonuclease activity [GO:0004532]; G-quadruplex RNA binding [GO:0002151]; methyltransferase activity [GO:0008168]; RNA-directed 5'-3' RNA polymerase activity [GO:0003968]; RNA helicase activity [GO:0003724]; single-stranded RNA binding [GO:000372…						FUNCTION: Forms a hexadecamer with nsp7 (8 subunits of each) that may participate in viral replication by acting as a primase. Alternatively, may synthesize substantially longer products than oligonucleotide primers. {ECO:0000256|ARBA:ARBA00002182}.; FUNCTION: Forms a hexadecamer with nsp8 (8 subunits of each) that may participate in viral replication by acting as a primase. Alternatively, may sy…								Orthornavirae	38320	7320	3584	186	8	0	0	0	50	666	706	98	0	10	84	20	0	0	2	2	12	0	0	0	0	2	64	70
Q5DIC7	Q5DIC7	2'-O-methyltransferase (EC 2.7.7.48) (EC 3.4.19.12) (EC 3.4.22.69) (EC 3.6.4.12) (EC 3.6.4.13) (3C-like proteinase) (Growth factor-like peptide) (Guanine-N7 methyltransferase) (Helicase) (Host translation inhibitor nsp1) (Leader protein) (NendoU) (Non-structural protein 10) (Non-structural protein 2) (Non-structural protein 3) (Non-structural protein 4) (Non-structural protein 6) (Non-structural …	SARS coronavirus WH20	ATP-binding;Activation of host autophagy by virus;Decay of host mRNAs by virus;Endonuclease;Eukaryotic host gene expression shutoff by virus;Eukaryotic host translation shutoff by virus;Exonuclease;Helicase;Host cytoplasm;Host gene expression shutoff by virus;Host mRNA suppression by virus;Host membrane;Host-virus interaction;Hydrolase;Inhibition of host ISG15 by virus;Inhibition of host NF-kappa…	induction by virus of catabolism of host mRNA [GO:0039595]; induction by virus of host autophagy [GO:0039520]; methylation [GO:0032259]; modulation by virus of host protein ubiquitination [GO:0039648]; suppression by virus of host ISG15 activity [GO:0039579]; suppression by virus of host NF-kappaB transcription factor activity [GO:0039644]; suppression by virus of host type I interferon-mediated …	endoplasmic reticulum-Golgi intermediate compartment [GO:0005793]; host cell endoplasmic reticulum-Golgi intermediate compartment [GO:0044172]; host cell membrane [GO:0033644]; host cell perinuclear region of cytoplasm [GO:0044220]; integral component of membrane [GO:0016021]	ATP binding [GO:0005524]; cysteine-type endopeptidase activity [GO:0004197]; DNA helicase activity [GO:0003678]; endonuclease activity [GO:0004519]; exoribonuclease activity [GO:0004532]; G-quadruplex RNA binding [GO:0002151]; methyltransferase activity [GO:0008168]; RNA-directed 5'-3' RNA polymerase activity [GO:0003968]; RNA helicase activity [GO:0003724]; single-stranded RNA binding [GO:000372…						FUNCTION: Forms a hexadecamer with nsp7 (8 subunits of each) that may participate in viral replication by acting as a primase. Alternatively, may synthesize substantially longer products than oligonucleotide primers. {ECO:0000256|ARBA:ARBA00002182}.; FUNCTION: Forms a hexadecamer with nsp8 (8 subunits of each) that may participate in viral replication by acting as a primase. Alternatively, may sy…								Orthornavirae	24520	11126	2124	1012	26	0	116	1232	150	2464	232	94	0	4	22	14	0	0	0	0	0	0	0	0	0	2	20	16
P03371	P03371	Pol polyprotein [Cleaved into: Protease (Retropepsin) (EC 3.4.23.-); Reverse transcriptase/ribonuclease H (RT) (EC 2.7.7.49) (EC 3.1.26.13) (Exoribonuclease H) (EC 3.1.13.2); Integrase (IN) (EC 2.7.7.-) (EC 3.1.-.-)]	Equine infectious anemia virus (strain Wyoming) (EIAV)	Aspartyl protease;Cleavage on pair of basic residues;DNA integration;DNA recombination;DNA-binding;Endonuclease;Hydrolase;Metal-binding;Multifunctional enzyme;Nuclease;Nucleotidyltransferase;Protease;RNA-directed DNA polymerase;Transferase;Viral genome integration;Virus entry into host cell;Zinc;Zinc-finger	DNA integration [GO:0015074]; DNA recombination [GO:0006310]; establishment of integrated proviral latency [GO:0075713]; viral entry into host cell [GO:0046718]; viral genome integration into host DNA [GO:0044826]		aspartic-type endopeptidase activity [GO:0004190]; DNA binding [GO:0003677]; exoribonuclease H activity [GO:0004533]; RNA-directed DNA polymerase activity [GO:0003964]; RNA-DNA hybrid ribonuclease activity [GO:0004523]; zinc ion binding [GO:0008270]				CATALYTIC ACTIVITY: Reaction=Endohydrolysis of RNA in RNA/DNA hybrids. Three different cleavage modes: 1. sequence-specific internal cleavage of RNA. Human immunodeficiency virus type 1 and Moloney murine leukemia virus enzymes prefer to cleave the RNA strand one nucleotide away from the RNA-DNA junction. 2. RNA 5'-end directed cleavage 13-19 nucleotides from the RNA end. 3. DNA 3'-end directed c…	DNA_BIND 1095..1143; /note="Integrase-type"; /evidence="ECO:0000255|PROSITE-ProRule:PRU00506"	FUNCTION: During replicative cycle of retroviruses, the reverse-transcribed viral DNA is integrated into the host chromosome by the viral integrase enzyme. RNase H activity is associated with the reverse transcriptase.	ACT_SITE 105; /evidence="ECO:0000255|PROSITE-ProRule:PRU10094"							Pararnavirae	331	315	6890	9281	9064	14000	9	115	26	612	21	5	0	1	0	0	0	0	0	0	0	0	0	0	0	0	3	0
B6A9T1	B6A9T1	Nucleoside diphosphate kinase (EC 2.7.4.6)	Cryptosporidium muris (strain RN66)	ATP-binding;Kinase;Nucleotide-binding;Reference proteome;Signal;Transferase	CTP biosynthetic process [GO:0006241]; GTP biosynthetic process [GO:0006183]; UTP biosynthetic process [GO:0006228]		ATP binding [GO:0005524]; nucleoside diphosphate kinase activity [GO:0004550]				CATALYTIC ACTIVITY: Reaction=a 2'-deoxyribonucleoside 5'-diphosphate + ATP = a 2'-deoxyribonucleoside 5'-triphosphate + ADP; Xref=Rhea:RHEA:44640, ChEBI:CHEBI:30616, ChEBI:CHEBI:61560, ChEBI:CHEBI:73316, ChEBI:CHEBI:456216; EC=2.7.4.6; Evidence={ECO:0000256|RuleBase:RU004013};											153	0	8205	0	9765	0	174	4836	504	16083	39	0	0	9	0	0	0	0	0	0	0	0	0	0	0	6	9	3
P0C6F5	P0C6F5	Replicase polyprotein 1a (pp1a) (ORF1a polyprotein) [Cleaved into: Non-structural protein 1 (nsp1) (Leader protein); Non-structural protein 2 (nsp2) (p65 homolog); Non-structural protein 3 (nsp3) (EC 3.4.19.12) (EC 3.4.22.69) (PL2-PRO) (Papain-like proteinase) (PL-PRO); Non-structural protein 4 (nsp4); 3C-like proteinase (3CL-PRO) (3CLp) (EC 3.4.22.-) (nsp5); Non-structural protein 6 (nsp6); Non-…	Bat coronavirus 279/2005 (BtCoV) (BtCoV/279/2005)	Activation of host autophagy by virus;Decay of host mRNAs by virus;Eukaryotic host gene expression shutoff by virus;Eukaryotic host translation shutoff by virus;Host cytoplasm;Host gene expression shutoff by virus;Host mRNA suppression by virus;Host membrane;Host-virus interaction;Hydrolase;Inhibition of host IRF3 by virus;Inhibition of host ISG15 by virus;Inhibition of host RLR pathway by virus;…	induction by virus of catabolism of host mRNA [GO:0039595]; induction by virus of host autophagy [GO:0039520]; modulation by virus of host protein ubiquitination [GO:0039648]; suppression by virus of host IRF3 activity [GO:0039548]; suppression by virus of host ISG15 activity [GO:0039579]; suppression by virus of host type I interferon-mediated signaling pathway [GO:0039502]; viral genome replica…	host cell membrane [GO:0033644]; host cell perinuclear region of cytoplasm [GO:0044220]; integral component of membrane [GO:0016021]	cysteine-type endopeptidase activity [GO:0004197]; G-quadruplex RNA binding [GO:0002151]; single-stranded RNA binding [GO:0003727]; thiol-dependent deubiquitinase [GO:0004843]; transferase activity [GO:0016740]; zinc ion binding [GO:0008270]	METAL 4310; /note="Zinc 1"; /evidence="ECO:0000255|PROSITE-ProRule:PRU01297"; METAL 4313; /note="Zinc 1"; /evidence="ECO:0000255|PROSITE-ProRule:PRU01297"; METAL 4319; /note="Zinc 1"; /evidence="ECO:0000255|PROSITE-ProRule:PRU01297"; METAL 4326; /note="Zinc 1"; /evidence="ECO:0000255|PROSITE-ProRule:PRU01297"; METAL 4353; /note="Zinc 2"; /evidence="ECO:0000255|PROSITE-ProRule:PRU01297"; METAL 435…			CATALYTIC ACTIVITY: Reaction=TSAVLQ-|-SGFRK-NH(2) and SGVTFQ-|-GKFKK the two peptides corresponding to the two self-cleavage sites of the SARS 3C-like proteinase are the two most reactive peptide substrates. The enzyme exhibits a strong preference for substrates containing Gln at P1 position and Leu at P2 position.; EC=3.4.22.69; CATALYTIC ACTIVITY: Reaction=Thiol-dependent hydrolysis of ester, t…		FUNCTION: The papain-like proteinase (PL-PRO) is responsible for the cleavages located at the N-terminus of replicase polyprotein. In addition, PL-PRO possesses a deubiquitinating/deISGylating activity and processes both 'Lys-48'- and 'Lys-63'-linked polyubiquitin chains from cellular substrates. Antagonizes innate immune induction of type I interferon by blocking the phosphorylation, dimerizatio…	ACT_SITE 1657; /note="For PL-PRO activity"; /evidence="ECO:0000255|PROSITE-ProRule:PRU00444"; ACT_SITE 1818; /note="For PL-PRO activity"; /evidence="ECO:0000255|PROSITE-ProRule:PRU00444"; ACT_SITE 3287; /note="For 3CL-PRO activity"; /evidence="ECO:0000255|PROSITE-ProRule:PRU00772"; ACT_SITE 3391; /note="For 3CL-PRO activity"; /evidence="ECO:0000255|PROSITE-ProRule:PRU00772"							Orthornavirae	11756	20120	816	1197	11	0	0	0	0	0	230	335	0	2	9	3	1	0	1	3	16	0	0	3	0	0	65	26
Q13JG3	Q13JG3	Transcriptional regulator, AraC family	Paraburkholderia xenovorans (strain LB400)	Reference proteome			DNA-binding transcription factor activity [GO:0003700]; sequence-specific DNA binding [GO:0043565]															7	0	2	0	24429	9051	0	0	0	0	1	0	0	0	0	0	0	0	0	0	0	0	0	0	0	0	0	0
F1BYL8	F1BYL8	Growth factor-like peptide (EC 3.6.4.13) (NendoU) (Non-structural protein 2) (Non-structural protein 4) (Non-structural protein 8) (ORF1ab polyprotein) (RNA-directed RNA polymerase) (Replicase polyprotein 1ab) (Uridylate-specific endoribonuclease) (Fragment)	Zaria bat coronavirus	ATP-binding;Helicase;Hydrolase;Membrane;Metal-binding;Methyltransferase;Nucleotide-binding;Nucleotidyltransferase;RNA-directed RNA polymerase;Ribosomal frameshifting;Transferase;Viral RNA replication;Zinc;Zinc-finger	methylation [GO:0032259]; transcription, DNA-templated [GO:0006351]; viral RNA genome replication [GO:0039694]	host cell membrane [GO:0033644]; membrane [GO:0016020]	ATP binding [GO:0005524]; exoribonuclease activity [GO:0004532]; methyltransferase activity [GO:0008168]; RNA binding [GO:0003723]; RNA-directed 5'-3' RNA polymerase activity [GO:0003968]; RNA helicase activity [GO:0003724]; zinc ion binding [GO:0008270]														Orthornavirae	3526	27868	300	1574	8	4	0	10	2	164	26	302	0	0	0	2	0	0	0	0	0	0	0	0	0	0	18	12
D2E2M3	D2E2M3	2'-O-methyltransferase (EC 2.7.7.48) (EC 3.4.19.12) (EC 3.4.22.69) (EC 3.6.4.12) (EC 3.6.4.13) (3C-like proteinase) (Growth factor-like peptide) (Guanine-N7 methyltransferase) (Helicase) (Host translation inhibitor nsp1) (Leader protein) (NendoU) (Non-structural protein 10) (Non-structural protein 2) (Non-structural protein 3) (Non-structural protein 4) (Non-structural protein 6) (Non-structural …	SARS coronavirus ExoN1	ATP-binding;Activation of host autophagy by virus;Decay of host mRNAs by virus;Endonuclease;Eukaryotic host gene expression shutoff by virus;Eukaryotic host translation shutoff by virus;Exonuclease;Helicase;Host cytoplasm;Host gene expression shutoff by virus;Host mRNA suppression by virus;Host membrane;Host-virus interaction;Hydrolase;Inhibition of host ISG15 by virus;Inhibition of host NF-kappa…	induction by virus of catabolism of host mRNA [GO:0039595]; induction by virus of host autophagy [GO:0039520]; methylation [GO:0032259]; modulation by virus of host protein ubiquitination [GO:0039648]; suppression by virus of host ISG15 activity [GO:0039579]; suppression by virus of host NF-kappaB transcription factor activity [GO:0039644]; suppression by virus of host type I interferon-mediated …	endoplasmic reticulum-Golgi intermediate compartment [GO:0005793]; host cell endoplasmic reticulum-Golgi intermediate compartment [GO:0044172]; host cell membrane [GO:0033644]; host cell perinuclear region of cytoplasm [GO:0044220]; integral component of membrane [GO:0016021]	ATP binding [GO:0005524]; cysteine-type endopeptidase activity [GO:0004197]; DNA helicase activity [GO:0003678]; endonuclease activity [GO:0004519]; exoribonuclease activity [GO:0004532]; G-quadruplex RNA binding [GO:0002151]; methyltransferase activity [GO:0008168]; RNA-directed 5'-3' RNA polymerase activity [GO:0003968]; RNA helicase activity [GO:0003724]; single-stranded RNA binding [GO:000372…						FUNCTION: Forms a hexadecamer with nsp7 (8 subunits of each) that may participate in viral replication by acting as a primase. Alternatively, may synthesize substantially longer products than oligonucleotide primers. {ECO:0000256|ARBA:ARBA00002182}.; FUNCTION: Forms a hexadecamer with nsp8 (8 subunits of each) that may participate in viral replication by acting as a primase. Alternatively, may sy…								Orthornavirae	25388	1544	1370	134	10	0	58	202	142	892	470	12	0	2	124	32	2	0	0	6	24	0	2	4	0	6	28	1138
D5HJW8	D5HJW8	2'-O-methyltransferase (EC 2.7.7.48) (EC 3.4.19.12) (EC 3.4.22.69) (EC 3.6.4.12) (EC 3.6.4.13) (3C-like proteinase) (Growth factor-like peptide) (Guanine-N7 methyltransferase) (Helicase) (Host translation inhibitor nsp1) (Leader protein) (NendoU) (Non-structural protein 10) (Non-structural protein 2) (Non-structural protein 3) (Non-structural protein 4) (Non-structural protein 6) (Non-structural …	Bat SARS coronavirus HKU3-10	ATP-binding;Activation of host autophagy by virus;Decay of host mRNAs by virus;Endonuclease;Eukaryotic host gene expression shutoff by virus;Eukaryotic host translation shutoff by virus;Exonuclease;Helicase;Host cytoplasm;Host gene expression shutoff by virus;Host mRNA suppression by virus;Host membrane;Host-virus interaction;Hydrolase;Inhibition of host ISG15 by virus;Inhibition of host NF-kappa…	induction by virus of catabolism of host mRNA [GO:0039595]; induction by virus of host autophagy [GO:0039520]; methylation [GO:0032259]; modulation by virus of host protein ubiquitination [GO:0039648]; suppression by virus of host ISG15 activity [GO:0039579]; suppression by virus of host NF-kappaB transcription factor activity [GO:0039644]; suppression by virus of host type I interferon-mediated …	endoplasmic reticulum-Golgi intermediate compartment [GO:0005793]; host cell endoplasmic reticulum-Golgi intermediate compartment [GO:0044172]; host cell membrane [GO:0033644]; host cell perinuclear region of cytoplasm [GO:0044220]; integral component of membrane [GO:0016021]	ATP binding [GO:0005524]; cysteine-type endopeptidase activity [GO:0004197]; DNA helicase activity [GO:0003678]; endonuclease activity [GO:0004519]; exoribonuclease activity [GO:0004532]; G-quadruplex RNA binding [GO:0002151]; methyltransferase activity [GO:0008168]; RNA-directed 5'-3' RNA polymerase activity [GO:0003968]; RNA helicase activity [GO:0003724]; single-stranded RNA binding [GO:000372…						FUNCTION: Forms a hexadecamer with nsp7 (8 subunits of each) that may participate in viral replication by acting as a primase. Alternatively, may synthesize substantially longer products than oligonucleotide primers. {ECO:0000256|ARBA:ARBA00002182}.; FUNCTION: Forms a hexadecamer with nsp8 (8 subunits of each) that may participate in viral replication by acting as a primase. Alternatively, may sy…								Orthornavirae	22864	3198	2324	244	16	6	0	12	370	742	500	16	2	0	188	56	2	0	4	12	50	0	4	16	4	6	14	316
E9KUA3	E9KUA3	Exoribonuclease H (EC 2.7.7.49) (EC 3.1.13.2) (EC 3.1.26.13) (Integrase) (Pol polyprotein) (Protease) (Retropepsin) (Reverse transcriptase/ribonuclease H) (Fragment)	Equine infectious anemia virus	Aspartyl protease;Coiled coil;DNA integration;DNA recombination;DNA-binding;Endonuclease;Hydrolase;Metal-binding;Multifunctional enzyme;Nuclease;Nucleotidyltransferase;Protease;RNA-directed DNA polymerase;Transferase;Viral genome integration;Virus entry into host cell;Zinc;Zinc-finger	DNA integration [GO:0015074]; DNA recombination [GO:0006310]; establishment of integrated proviral latency [GO:0075713]; viral entry into host cell [GO:0046718]; viral genome integration into host DNA [GO:0044826]		aspartic-type endopeptidase activity [GO:0004190]; DNA binding [GO:0003677]; exoribonuclease H activity [GO:0004533]; RNA-directed DNA polymerase activity [GO:0003964]; RNA-DNA hybrid ribonuclease activity [GO:0004523]; zinc ion binding [GO:0008270]				CATALYTIC ACTIVITY: Reaction=3'-end directed exonucleolytic cleavage of viral RNA-DNA hybrid.; EC=3.1.13.2; Evidence={ECO:0000256|ARBA:ARBA00000379}; CATALYTIC ACTIVITY: Reaction=Endohydrolysis of RNA in RNA/DNA hybrids. Three different cleavage modes: 1. sequence-specific internal cleavage of RNA. Human immunodeficiency virus type 1 and Moloney murine leukemia virus enzymes prefer to cleave the …	DNA_BIND 1084..1132; /note="Integrase-type"; /evidence="ECO:0000256|PROSITE-ProRule:PRU00506"	FUNCTION: During replicative cycle of retroviruses, the reverse-transcribed viral DNA is integrated into the host chromosome by the viral integrase enzyme. RNase H activity is associated with the reverse transcriptase. {ECO:0000256|ARBA:ARBA00023429}.								Pararnavirae	274	387	2584	2765	7573	13713	7	1015	34	811	24	6	0	3	0	0	0	0	0	0	0	0	0	0	0	1	6	0
Q9W7U6	Q9W7U6	Exoribonuclease H (EC 2.7.7.49) (EC 3.1.13.2) (EC 3.1.26.13) (Integrase) (Pol polyprotein) (Protease) (Retropepsin) (Reverse transcriptase/ribonuclease H)	Equine infectious anemia virus	Aspartyl protease;Coiled coil;DNA integration;DNA recombination;DNA-binding;Endonuclease;Hydrolase;Metal-binding;Multifunctional enzyme;Nuclease;Nucleotidyltransferase;Protease;RNA-directed DNA polymerase;Transferase;Viral genome integration;Virus entry into host cell;Zinc;Zinc-finger	DNA integration [GO:0015074]; DNA recombination [GO:0006310]; establishment of integrated proviral latency [GO:0075713]; viral entry into host cell [GO:0046718]; viral genome integration into host DNA [GO:0044826]		aspartic-type endopeptidase activity [GO:0004190]; DNA binding [GO:0003677]; exoribonuclease H activity [GO:0004533]; RNA-directed DNA polymerase activity [GO:0003964]; RNA-DNA hybrid ribonuclease activity [GO:0004523]; zinc ion binding [GO:0008270]				CATALYTIC ACTIVITY: Reaction=3'-end directed exonucleolytic cleavage of viral RNA-DNA hybrid.; EC=3.1.13.2; Evidence={ECO:0000256|ARBA:ARBA00000379}; CATALYTIC ACTIVITY: Reaction=Endohydrolysis of RNA in RNA/DNA hybrids. Three different cleavage modes: 1. sequence-specific internal cleavage of RNA. Human immunodeficiency virus type 1 and Moloney murine leukemia virus enzymes prefer to cleave the …	DNA_BIND 1088..1136; /note="Integrase-type"; /evidence="ECO:0000256|PROSITE-ProRule:PRU00506"	FUNCTION: During replicative cycle of retroviruses, the reverse-transcribed viral DNA is integrated into the host chromosome by the viral integrase enzyme. RNase H activity is associated with the reverse transcriptase. {ECO:0000256|ARBA:ARBA00023429}.								Pararnavirae	243	118	5395	1849	10450	5237	46	1012	8	404	24	3	0	3	0	0	0	0	0	0	0	0	0	0	0	0	9	0
Q0QDY0	Q0QDY0	Growth factor-like peptide (EC 3.6.4.13) (NendoU) (Non-structural protein 2) (Non-structural protein 4) (Non-structural protein 8) (ORF1ab polyprotein) (RNA-directed RNA polymerase) (Replicase polyprotein 1ab) (Uridylate-specific endoribonuclease)	Bat SARS CoV Rm1/2004	ATP-binding;Helicase;Hydrolase;Membrane;Metal-binding;Methyltransferase;Nucleotide-binding;Nucleotidyltransferase;RNA-directed RNA polymerase;Ribosomal frameshifting;Transferase;Viral RNA replication;Zinc;Zinc-finger	methylation [GO:0032259]; transcription, DNA-templated [GO:0006351]; viral RNA genome replication [GO:0039694]	host cell membrane [GO:0033644]; membrane [GO:0016020]	ATP binding [GO:0005524]; exoribonuclease activity [GO:0004532]; methyltransferase activity [GO:0008168]; RNA binding [GO:0003723]; RNA-directed 5'-3' RNA polymerase activity [GO:0003968]; RNA helicase activity [GO:0003724]; zinc ion binding [GO:0008270]														Orthornavirae	13314	6972	1220	602	18	10	8	140	82	1822	132	70	0	2	22	8	0	0	0	0	2	0	2	0	0	2	12	0
P03586	P03586	Replicase large subunit (EC 2.1.1.-) (EC 2.7.7.-) (EC 2.7.7.48) (EC 3.6.4.13) (183 kDa protein) (RNA-directed RNA polymerase) [Cleaved into: Replicase small subunit (EC 2.1.1.-) (EC 2.7.7.-) (EC 3.6.4.13) (126 kDa protein) (Methyltransferase/RNA helicase) (MT/HEL)]	Tobacco mosaic virus (strain vulgare) (TMV) (Tobacco mosaic virus (strain U1))	ATP-binding;Helicase;Hydrolase;Nucleotide-binding;Nucleotidyltransferase;RNA suppression of termination;RNA-directed RNA polymerase;Reference proteome;Suppressor of RNA silencing;Transferase;Viral RNA replication	RNA processing [GO:0006396]; transcription, DNA-templated [GO:0006351]; viral RNA genome replication [GO:0039694]		ATP binding [GO:0005524]; hydrolase activity [GO:0016787]; mRNA methyltransferase activity [GO:0008174]; RNA binding [GO:0003723]; RNA-directed 5'-3' RNA polymerase activity [GO:0003968]; RNA helicase activity [GO:0003724]		NP_BIND 833..840; /note="ATP"; /evidence="ECO:0000255"		CATALYTIC ACTIVITY: Reaction=a ribonucleoside 5'-triphosphate + RNA(n) = diphosphate + RNA(n+1); Xref=Rhea:RHEA:21248, Rhea:RHEA-COMP:11128, Rhea:RHEA-COMP:11129, ChEBI:CHEBI:33019, ChEBI:CHEBI:61557, ChEBI:CHEBI:83400; EC=2.7.7.48; Evidence={ECO:0000255|PROSITE-ProRule:PRU00539}; CATALYTIC ACTIVITY: Reaction=ATP + H2O = ADP + H(+) + phosphate; Xref=Rhea:RHEA:13065, ChEBI:CHEBI:15377, ChEBI:CHEBI…		FUNCTION: [Replicase large subunit]: is an RNA-dependent RNA polymerase active in viral RNA replication. {ECO:0000269|PubMed:17634237}.; FUNCTION: [Replicase small subunit]: is a methyltransferase active in RNA capping and an RNA helicase. Methyltransferase displays a cytoplasmic capping enzyme activity. This function is necessary since all viral RNAs are synthesized in the cytoplasm, and host ca…								Orthornavirae	712	872	10462	7700	1764	1830	0	0	0	0	18	10	0	0	0	0	2	0	0	0	10	0	0	0	0	0	8	0
D5HJZ0	D5HJZ0	2'-O-methyltransferase (EC 2.7.7.48) (EC 3.4.19.12) (EC 3.4.22.69) (EC 3.6.4.12) (EC 3.6.4.13) (3C-like proteinase) (Growth factor-like peptide) (Guanine-N7 methyltransferase) (Helicase) (Host translation inhibitor nsp1) (Leader protein) (NendoU) (Non-structural protein 10) (Non-structural protein 2) (Non-structural protein 3) (Non-structural protein 4) (Non-structural protein 6) (Non-structural …	Bat SARS coronavirus HKU3-12	ATP-binding;Activation of host autophagy by virus;Decay of host mRNAs by virus;Endonuclease;Eukaryotic host gene expression shutoff by virus;Eukaryotic host translation shutoff by virus;Exonuclease;Helicase;Host cytoplasm;Host gene expression shutoff by virus;Host mRNA suppression by virus;Host membrane;Host-virus interaction;Hydrolase;Inhibition of host ISG15 by virus;Inhibition of host NF-kappa…	induction by virus of catabolism of host mRNA [GO:0039595]; induction by virus of host autophagy [GO:0039520]; methylation [GO:0032259]; modulation by virus of host protein ubiquitination [GO:0039648]; suppression by virus of host ISG15 activity [GO:0039579]; suppression by virus of host NF-kappaB transcription factor activity [GO:0039644]; suppression by virus of host type I interferon-mediated …	endoplasmic reticulum-Golgi intermediate compartment [GO:0005793]; host cell endoplasmic reticulum-Golgi intermediate compartment [GO:0044172]; host cell membrane [GO:0033644]; host cell perinuclear region of cytoplasm [GO:0044220]; integral component of membrane [GO:0016021]	ATP binding [GO:0005524]; cysteine-type endopeptidase activity [GO:0004197]; DNA helicase activity [GO:0003678]; endonuclease activity [GO:0004519]; exoribonuclease activity [GO:0004532]; G-quadruplex RNA binding [GO:0002151]; methyltransferase activity [GO:0008168]; RNA-directed 5'-3' RNA polymerase activity [GO:0003968]; RNA helicase activity [GO:0003724]; single-stranded RNA binding [GO:000372…						FUNCTION: Forms a hexadecamer with nsp7 (8 subunits of each) that may participate in viral replication by acting as a primase. Alternatively, may synthesize substantially longer products than oligonucleotide primers. {ECO:0000256|ARBA:ARBA00002182}.; FUNCTION: Forms a hexadecamer with nsp8 (8 subunits of each) that may participate in viral replication by acting as a primase. Alternatively, may sy…								Orthornavirae	7554	8894	1092	738	16	10	0	20	230	1708	102	146	0	0	22	4	0	0	0	2	0	0	0	0	0	0	12	8
S5Y9F0	S5Y9F0	2'-O-methyltransferase (EC 2.7.7.48) (EC 3.4.19.12) (EC 3.4.22.69) (EC 3.6.4.12) (EC 3.6.4.13) (3C-like proteinase) (Growth factor-like peptide) (Guanine-N7 methyltransferase) (Helicase) (Host translation inhibitor nsp1) (Leader protein) (NendoU) (Non-structural protein 10) (Non-structural protein 2) (Non-structural protein 3) (Non-structural protein 4) (Non-structural protein 6) (Non-structural …	SARS coronavirus ExoN1	ATP-binding;Activation of host autophagy by virus;Decay of host mRNAs by virus;Endonuclease;Eukaryotic host gene expression shutoff by virus;Eukaryotic host translation shutoff by virus;Exonuclease;Helicase;Host cytoplasm;Host gene expression shutoff by virus;Host mRNA suppression by virus;Host membrane;Host-virus interaction;Hydrolase;Inhibition of host ISG15 by virus;Inhibition of host NF-kappa…	induction by virus of catabolism of host mRNA [GO:0039595]; induction by virus of host autophagy [GO:0039520]; methylation [GO:0032259]; modulation by virus of host protein ubiquitination [GO:0039648]; suppression by virus of host ISG15 activity [GO:0039579]; suppression by virus of host NF-kappaB transcription factor activity [GO:0039644]; suppression by virus of host type I interferon-mediated …	endoplasmic reticulum-Golgi intermediate compartment [GO:0005793]; host cell endoplasmic reticulum-Golgi intermediate compartment [GO:0044172]; host cell membrane [GO:0033644]; host cell perinuclear region of cytoplasm [GO:0044220]; integral component of membrane [GO:0016021]	ATP binding [GO:0005524]; cysteine-type endopeptidase activity [GO:0004197]; DNA helicase activity [GO:0003678]; endonuclease activity [GO:0004519]; exoribonuclease activity [GO:0004532]; G-quadruplex RNA binding [GO:0002151]; methyltransferase activity [GO:0008168]; RNA-directed 5'-3' RNA polymerase activity [GO:0003968]; RNA helicase activity [GO:0003724]; single-stranded RNA binding [GO:000372…						FUNCTION: Forms a hexadecamer with nsp7 (8 subunits of each) that may participate in viral replication by acting as a primase. Alternatively, may synthesize substantially longer products than oligonucleotide primers. {ECO:0000256|ARBA:ARBA00002182}.; FUNCTION: Forms a hexadecamer with nsp8 (8 subunits of each) that may participate in viral replication by acting as a primase. Alternatively, may sy…								Orthornavirae	7280	6416	2640	1834	148	402	0	6	16	1188	118	132	0	4	6	2	0	0	0	0	0	0	0	0	0	0	10	2
Q9E6G1	Q9E6G1	Exoribonuclease H (EC 2.7.7.49) (EC 3.1.13.2) (EC 3.1.26.13) (Integrase) (Pol polyprotein) (Protease) (Retropepsin) (Reverse transcriptase/ribonuclease H) (Fragment)	Equine infectious anemia virus	Aspartyl protease;Coiled coil;DNA integration;DNA recombination;DNA-binding;Endonuclease;Hydrolase;Metal-binding;Multifunctional enzyme;Nuclease;Nucleotidyltransferase;Protease;RNA-directed DNA polymerase;Transferase;Viral genome integration;Virus entry into host cell;Zinc;Zinc-finger	DNA integration [GO:0015074]; DNA recombination [GO:0006310]; establishment of integrated proviral latency [GO:0075713]; viral entry into host cell [GO:0046718]; viral genome integration into host DNA [GO:0044826]		aspartic-type endopeptidase activity [GO:0004190]; DNA binding [GO:0003677]; exoribonuclease H activity [GO:0004533]; RNA-directed DNA polymerase activity [GO:0003964]; RNA-DNA hybrid ribonuclease activity [GO:0004523]; zinc ion binding [GO:0008270]				CATALYTIC ACTIVITY: Reaction=3'-end directed exonucleolytic cleavage of viral RNA-DNA hybrid.; EC=3.1.13.2; Evidence={ECO:0000256|ARBA:ARBA00000379}; CATALYTIC ACTIVITY: Reaction=Endohydrolysis of RNA in RNA/DNA hybrids. Three different cleavage modes: 1. sequence-specific internal cleavage of RNA. Human immunodeficiency virus type 1 and Moloney murine leukemia virus enzymes prefer to cleave the …	DNA_BIND 1096..1144; /note="Integrase-type"; /evidence="ECO:0000256|PROSITE-ProRule:PRU00506"	FUNCTION: During replicative cycle of retroviruses, the reverse-transcribed viral DNA is integrated into the host chromosome by the viral integrase enzyme. RNase H activity is associated with the reverse transcriptase. {ECO:0000256|ARBA:ARBA00023429}.								Pararnavirae	216	76	5211	845	7527	3175	40	348	39	858	12	0	0	0	0	0	0	0	0	0	0	0	0	0	0	0	6	0
B7LKE4	B7LKE4	Uracil phosphoribosyltransferase (EC 2.4.2.9) (UMP pyrophosphorylase) (UPRTase)	Escherichia fergusonii (strain ATCC 35469 / DSM 13698 / CCUG 18766 / IAM 14443 / JCM 21226 / LMG 7866 / NBRC 102419 / NCTC 12128 / CDC 0568-73)	Allosteric enzyme;GTP-binding;Glycosyltransferase;Magnesium;Nucleotide-binding;Transferase	nucleoside metabolic process [GO:0009116]; UMP salvage [GO:0044206]; uracil salvage [GO:0006223]		GTP binding [GO:0005525]; magnesium ion binding [GO:0000287]; uracil phosphoribosyltransferase activity [GO:0004845]			PATHWAY: Pyrimidine metabolism; UMP biosynthesis via salvage pathway; UMP from uracil: step 1/1. {ECO:0000255|HAMAP-Rule:MF_01218}.	CATALYTIC ACTIVITY: Reaction=diphosphate + UMP = 5-phospho-alpha-D-ribose 1-diphosphate + uracil; Xref=Rhea:RHEA:13017, ChEBI:CHEBI:17568, ChEBI:CHEBI:33019, ChEBI:CHEBI:57865, ChEBI:CHEBI:58017; EC=2.4.2.9; Evidence={ECO:0000255|HAMAP-Rule:MF_01218};		FUNCTION: Catalyzes the conversion of uracil and 5-phospho-alpha-D-ribose 1-diphosphate (PRPP) to UMP and diphosphate. {ECO:0000255|HAMAP-Rule:MF_01218}.		ACTIVITY REGULATION: Allosterically activated by GTP. {ECO:0000255|HAMAP-Rule:MF_01218}.	BINDING 78; /note="5-phospho-alpha-D-ribose 1-diphosphate"; /evidence="ECO:0000255|HAMAP-Rule:MF_01218"; BINDING 103; /note="5-phospho-alpha-D-ribose 1-diphosphate"; /evidence="ECO:0000255|HAMAP-Rule:MF_01218"; BINDING 193; /note="Uracil; via amide nitrogen"; /evidence="ECO:0000255|HAMAP-Rule:MF_01218"; BINDING 199; /note="5-phospho-alpha-D-ribose 1-diphosphate"; /evidence="ECO:0000255|HAMAP-Rule…		COFACTOR: Name=Mg(2+); Xref=ChEBI:CHEBI:18420; Evidence={ECO:0000255|HAMAP-Rule:MF_01218}; Note=Binds 1 Mg(2+) ion per subunit. The magnesium is bound as Mg-PRPP. {ECO:0000255|HAMAP-Rule:MF_01218};				3	0	3717	2148	7278	4416	0	0	0	0	0	0	0	0	0	0	3	0	0	0	0	0	3	21	0	0	0	0
E2E2I1	E2E2I1	Exoribonuclease H (EC 2.7.7.49) (EC 3.1.13.2) (EC 3.1.26.13) (Integrase) (Pol polyprotein) (Protease) (Retropepsin) (Reverse transcriptase/ribonuclease H) (Fragment)	Equine infectious anemia virus	Aspartyl protease;Coiled coil;DNA integration;DNA recombination;DNA-binding;Endonuclease;Hydrolase;Metal-binding;Multifunctional enzyme;Nuclease;Nucleotidyltransferase;Protease;RNA-directed DNA polymerase;Transferase;Viral genome integration;Virus entry into host cell;Zinc;Zinc-finger	DNA integration [GO:0015074]; DNA recombination [GO:0006310]; establishment of integrated proviral latency [GO:0075713]; viral entry into host cell [GO:0046718]; viral genome integration into host DNA [GO:0044826]		aspartic-type endopeptidase activity [GO:0004190]; DNA binding [GO:0003677]; exoribonuclease H activity [GO:0004533]; RNA-directed DNA polymerase activity [GO:0003964]; RNA-DNA hybrid ribonuclease activity [GO:0004523]; zinc ion binding [GO:0008270]				CATALYTIC ACTIVITY: Reaction=3'-end directed exonucleolytic cleavage of viral RNA-DNA hybrid.; EC=3.1.13.2; Evidence={ECO:0000256|ARBA:ARBA00000379}; CATALYTIC ACTIVITY: Reaction=Endohydrolysis of RNA in RNA/DNA hybrids. Three different cleavage modes: 1. sequence-specific internal cleavage of RNA. Human immunodeficiency virus type 1 and Moloney murine leukemia virus enzymes prefer to cleave the …	DNA_BIND 1084..1132; /note="Integrase-type"; /evidence="ECO:0000256|PROSITE-ProRule:PRU00506"	FUNCTION: During replicative cycle of retroviruses, the reverse-transcribed viral DNA is integrated into the host chromosome by the viral integrase enzyme. RNase H activity is associated with the reverse transcriptase. {ECO:0000256|ARBA:ARBA00023429}.								Pararnavirae	124	166	1714	3646	2866	6943	0	252	7	1462	10	3	0	0	0	0	0	0	0	0	0	0	0	0	0	0	3	0
F4IMC1	F4IMC1	Uncharacterized protein	Arabidopsis thaliana (Mouse-ear cress)	Reference proteome																	Viridiplantae	222	160	2498	3538	756	406	2	644	506	8316	6	2	116	1976	6	0	82	0	6	0	14	0	22	716	4	2	20	0
F1BYL7	F1BYL7	Non-structural protein 6 (Non-structural protein 8) (Fragment)	Zaria bat coronavirus	Hydrolase;Membrane;Metal-binding;Protease;Ribosomal frameshifting;Thiol protease;Transmembrane;Transmembrane helix	regulation of autophagy [GO:0010506]; viral protein processing [GO:0019082]	host cell membrane [GO:0033644]; integral component of membrane [GO:0016021]	cysteine-type endopeptidase activity [GO:0004197]; metal ion binding [GO:0046872]; omega peptidase activity [GO:0008242]; transferase activity [GO:0016740]														Orthornavirae	1619	12350	152	680	4	0	0	0	6	354	24	112	0	0	0	2	0	0	0	0	0	0	0	0	0	0	8	2
Q9EP46	Q9EP46	Exoribonuclease H (EC 2.7.7.49) (EC 3.1.13.2) (EC 3.1.26.13) (Integrase) (Pol polyprotein) (Protease) (Retropepsin) (Reverse transcriptase/ribonuclease H) (Fragment)	Equine infectious anemia virus	Aspartyl protease;Coiled coil;DNA integration;DNA recombination;DNA-binding;Endonuclease;Hydrolase;Metal-binding;Multifunctional enzyme;Nuclease;Nucleotidyltransferase;Protease;RNA-directed DNA polymerase;Transferase;Viral genome integration;Virus entry into host cell;Zinc;Zinc-finger	DNA integration [GO:0015074]; DNA recombination [GO:0006310]; establishment of integrated proviral latency [GO:0075713]; viral entry into host cell [GO:0046718]; viral genome integration into host DNA [GO:0044826]		aspartic-type endopeptidase activity [GO:0004190]; DNA binding [GO:0003677]; exoribonuclease H activity [GO:0004533]; RNA-directed DNA polymerase activity [GO:0003964]; RNA-DNA hybrid ribonuclease activity [GO:0004523]; zinc ion binding [GO:0008270]				CATALYTIC ACTIVITY: Reaction=3'-end directed exonucleolytic cleavage of viral RNA-DNA hybrid.; EC=3.1.13.2; Evidence={ECO:0000256|ARBA:ARBA00000379}; CATALYTIC ACTIVITY: Reaction=Endohydrolysis of RNA in RNA/DNA hybrids. Three different cleavage modes: 1. sequence-specific internal cleavage of RNA. Human immunodeficiency virus type 1 and Moloney murine leukemia virus enzymes prefer to cleave the …	DNA_BIND 1098..1146; /note="Integrase-type"; /evidence="ECO:0000256|PROSITE-ProRule:PRU00506"	FUNCTION: During replicative cycle of retroviruses, the reverse-transcribed viral DNA is integrated into the host chromosome by the viral integrase enzyme. RNase H activity is associated with the reverse transcriptase. {ECO:0000256|ARBA:ARBA00023429}.								Pararnavirae	296	108	3852	1797	4604	2681	65	901	22	480	3	0	0	12	0	0	0	0	0	0	0	0	0	0	0	0	0	0
Q9EP41	Q9EP41	Exoribonuclease H (EC 2.7.7.49) (EC 3.1.13.2) (EC 3.1.26.13) (Integrase) (Pol polyprotein) (Protease) (Retropepsin) (Reverse transcriptase/ribonuclease H) (Fragment)	Equine infectious anemia virus	Aspartyl protease;Coiled coil;DNA integration;DNA recombination;DNA-binding;Endonuclease;Hydrolase;Metal-binding;Multifunctional enzyme;Nuclease;Nucleotidyltransferase;Protease;RNA-directed DNA polymerase;Transferase;Viral genome integration;Virus entry into host cell;Zinc;Zinc-finger	DNA integration [GO:0015074]; DNA recombination [GO:0006310]; establishment of integrated proviral latency [GO:0075713]; viral entry into host cell [GO:0046718]; viral genome integration into host DNA [GO:0044826]		aspartic-type endopeptidase activity [GO:0004190]; DNA binding [GO:0003677]; exoribonuclease H activity [GO:0004533]; RNA-directed DNA polymerase activity [GO:0003964]; RNA-DNA hybrid ribonuclease activity [GO:0004523]; zinc ion binding [GO:0008270]				CATALYTIC ACTIVITY: Reaction=3'-end directed exonucleolytic cleavage of viral RNA-DNA hybrid.; EC=3.1.13.2; Evidence={ECO:0000256|ARBA:ARBA00000379}; CATALYTIC ACTIVITY: Reaction=Endohydrolysis of RNA in RNA/DNA hybrids. Three different cleavage modes: 1. sequence-specific internal cleavage of RNA. Human immunodeficiency virus type 1 and Moloney murine leukemia virus enzymes prefer to cleave the …	DNA_BIND 1098..1146; /note="Integrase-type"; /evidence="ECO:0000256|PROSITE-ProRule:PRU00506"	FUNCTION: During replicative cycle of retroviruses, the reverse-transcribed viral DNA is integrated into the host chromosome by the viral integrase enzyme. RNase H activity is associated with the reverse transcriptase. {ECO:0000256|ARBA:ARBA00023429}.								Pararnavirae	263	149	690	410	7161	4775	54	1086	3	49	0	0	0	3	0	0	0	0	0	0	0	0	0	0	0	0	0	0
P0C6W1	P0C6W1	Replicase polyprotein 1ab (pp1ab) (ORF1ab polyprotein) [Cleaved into: Host translation inhibitor nsp1 (nsp1) (Leader protein); Non-structural protein 2 (nsp2) (p65 homolog); Papain-like proteinase (PL-PRO) (EC 3.4.19.12) (EC 3.4.22.69) (Non-structural protein 3) (nsp3); Non-structural protein 4 (nsp4); 3C-like proteinase (3CL-PRO) (3CLp) (EC 3.4.22.-) (nsp5); Non-structural protein 6 (nsp6); Non-…	Bat coronavirus 133/2005 (BtCoV) (BtCoV/133/2005)	ATP-binding;Activation of host autophagy by virus;Decay of host mRNAs by virus;Endonuclease;Eukaryotic host gene expression shutoff by virus;Eukaryotic host translation shutoff by virus;Exonuclease;Helicase;Host cytoplasm;Host gene expression shutoff by virus;Host mRNA suppression by virus;Host membrane;Host-virus interaction;Hydrolase;Inhibition of host ISG15 by virus;Inhibition of host NF-kappa…	induction by virus of catabolism of host mRNA [GO:0039595]; induction by virus of host autophagy [GO:0039520]; methylation [GO:0032259]; modulation by virus of host protein ubiquitination [GO:0039648]; suppression by virus of host ISG15 activity [GO:0039579]; suppression by virus of host NF-kappaB transcription factor activity [GO:0039644]; suppression by virus of host type I interferon-mediated …	host cell endoplasmic reticulum-Golgi intermediate compartment [GO:0044172]; host cell membrane [GO:0033644]; host cell perinuclear region of cytoplasm [GO:0044220]; integral component of membrane [GO:0016021]	ATP binding [GO:0005524]; cysteine-type endopeptidase activity [GO:0004197]; DNA helicase activity [GO:0003678]; endonuclease activity [GO:0004519]; exoribonuclease activity [GO:0004532]; G-quadruplex RNA binding [GO:0002151]; methyltransferase activity [GO:0008168]; RNA-directed 5'-3' RNA polymerase activity [GO:0003968]; RNA helicase activity [GO:0003724]; single-stranded RNA binding [GO:000372…	METAL 4362; /note="Zinc 1"; /evidence="ECO:0000255|PROSITE-ProRule:PRU01297"; METAL 4365; /note="Zinc 1"; /evidence="ECO:0000255|PROSITE-ProRule:PRU01297"; METAL 4371; /note="Zinc 1"; /evidence="ECO:0000255|PROSITE-ProRule:PRU01297"; METAL 4378; /note="Zinc 1"; /evidence="ECO:0000255|PROSITE-ProRule:PRU01297"; METAL 4404; /note="Zinc 2"; /evidence="ECO:0000255|PROSITE-ProRule:PRU01297"; METAL 440…	NP_BIND 5643..5650; /note="ATP"; /evidence="ECO:0000255"		CATALYTIC ACTIVITY: Reaction=ATP + H2O = ADP + H(+) + phosphate; Xref=Rhea:RHEA:13065, ChEBI:CHEBI:15377, ChEBI:CHEBI:15378, ChEBI:CHEBI:30616, ChEBI:CHEBI:43474, ChEBI:CHEBI:456216; EC=3.6.4.12; CATALYTIC ACTIVITY: Reaction=ATP + H2O = ADP + H(+) + phosphate; Xref=Rhea:RHEA:13065, ChEBI:CHEBI:15377, ChEBI:CHEBI:15378, ChEBI:CHEBI:30616, ChEBI:CHEBI:43474, ChEBI:CHEBI:456216; EC=3.6.4.13; CATALYT…		FUNCTION: The replicase polyprotein of coronaviruses is a multifunctional protein: it contains the activities necessary for the transcription of negative stranded RNA, leader RNA, subgenomic mRNAs and progeny virion RNA as well as proteinases responsible for the cleavage of the polyprotein into functional products. {ECO:0000250|UniProtKB:P0C6X7}.; FUNCTION: [Host translation inhibitor nsp1]: Inhi…	ACT_SITE 1641; /note="For PL-PRO activity"; /evidence="ECO:0000255|PROSITE-ProRule:PRU00444"; ACT_SITE 1807; /note="For PL-PRO activity"; /evidence="ECO:0000255|PROSITE-ProRule:PRU00444"; ACT_SITE 3339; /note="For 3CL-PRO activity"; /evidence="ECO:0000255|PROSITE-ProRule:PRU00772"; ACT_SITE 3446; /note="For 3CL-PRO activity"; /evidence="ECO:0000255|PROSITE-ProRule:PRU00772"; ACT_SITE 5188; /evide…							Orthornavirae	2160	9828	270	1074	2	40	0	34	0	40	36	118	0	0	4	0	0	0	0	0	6	0	0	2	0	0	4	14
Q3ZTF4	Q3ZTF4	2'-O-methyltransferase (EC 2.7.7.48) (EC 3.4.19.12) (EC 3.4.22.69) (EC 3.6.4.12) (EC 3.6.4.13) (3C-like proteinase) (Growth factor-like peptide) (Guanine-N7 methyltransferase) (Helicase) (Host translation inhibitor nsp1) (Leader protein) (NendoU) (Non-structural protein 10) (Non-structural protein 2) (Non-structural protein 3) (Non-structural protein 4) (Non-structural protein 6) (Non-structural …	Civet SARS CoV 007/2004	ATP-binding;Activation of host autophagy by virus;Decay of host mRNAs by virus;Endonuclease;Eukaryotic host gene expression shutoff by virus;Eukaryotic host translation shutoff by virus;Exonuclease;Helicase;Host cytoplasm;Host gene expression shutoff by virus;Host mRNA suppression by virus;Host membrane;Host-virus interaction;Hydrolase;Inhibition of host ISG15 by virus;Inhibition of host NF-kappa…	induction by virus of catabolism of host mRNA [GO:0039595]; induction by virus of host autophagy [GO:0039520]; methylation [GO:0032259]; modulation by virus of host protein ubiquitination [GO:0039648]; suppression by virus of host ISG15 activity [GO:0039579]; suppression by virus of host NF-kappaB transcription factor activity [GO:0039644]; suppression by virus of host type I interferon-mediated …	endoplasmic reticulum-Golgi intermediate compartment [GO:0005793]; host cell endoplasmic reticulum-Golgi intermediate compartment [GO:0044172]; host cell membrane [GO:0033644]; host cell perinuclear region of cytoplasm [GO:0044220]; integral component of membrane [GO:0016021]	ATP binding [GO:0005524]; cysteine-type endopeptidase activity [GO:0004197]; DNA helicase activity [GO:0003678]; endonuclease activity [GO:0004519]; exoribonuclease activity [GO:0004532]; G-quadruplex RNA binding [GO:0002151]; methyltransferase activity [GO:0008168]; RNA-directed 5'-3' RNA polymerase activity [GO:0003968]; RNA helicase activity [GO:0003724]; single-stranded RNA binding [GO:000372…						FUNCTION: Forms a hexadecamer with nsp7 (8 subunits of each) that may participate in viral replication by acting as a primase. Alternatively, may synthesize substantially longer products than oligonucleotide primers. {ECO:0000256|ARBA:ARBA00002182}.; FUNCTION: Forms a hexadecamer with nsp8 (8 subunits of each) that may participate in viral replication by acting as a primase. Alternatively, may sy…								Orthornavirae	8182	4806	182	106	4	0	0	10	10	114	126	70	0	2	8	4	0	0	0	0	0	0	0	0	0	0	10	10
E6UZ77	E6UZ77	Two component transcriptional regulator, LuxR family	Variovorax paradoxus (strain EPS)		phosphorelay signal transduction system [GO:0000160]; regulation of transcription, DNA-templated [GO:0006355]																	57	34	4	1	9880	3117	0	0	0	0	1	0	0	0	0	0	0	0	0	0	0	0	1	0	0	0	0	0
P0C6F8	P0C6F8	Replicase polyprotein 1a (pp1a) (ORF1a polyprotein) [Cleaved into: Non-structural protein 1 (nsp1) (Leader protein); Non-structural protein 2 (nsp2) (p65 homolog); Non-structural protein 3 (nsp3) (EC 3.4.19.12) (EC 3.4.22.69) (PL2-PRO) (Papain-like proteinase) (PL-PRO); Non-structural protein 4 (nsp4); 3C-like proteinase (3CL-PRO) (3CLp) (EC 3.4.22.-) (nsp5); Non-structural protein 6 (nsp6); Non-…	Bat coronavirus HKU3 (BtCoV) (SARS-like coronavirus HKU3)	Activation of host autophagy by virus;Decay of host mRNAs by virus;Eukaryotic host gene expression shutoff by virus;Eukaryotic host translation shutoff by virus;Host cytoplasm;Host gene expression shutoff by virus;Host mRNA suppression by virus;Host membrane;Host-virus interaction;Hydrolase;Inhibition of host IRF3 by virus;Inhibition of host ISG15 by virus;Inhibition of host RLR pathway by virus;…	induction by virus of catabolism of host mRNA [GO:0039595]; induction by virus of host autophagy [GO:0039520]; modulation by virus of host protein ubiquitination [GO:0039648]; suppression by virus of host IRF3 activity [GO:0039548]; suppression by virus of host ISG15 activity [GO:0039579]; suppression by virus of host type I interferon-mediated signaling pathway [GO:0039502]; viral genome replica…	host cell membrane [GO:0033644]; host cell perinuclear region of cytoplasm [GO:0044220]; integral component of membrane [GO:0016021]	cysteine-type endopeptidase activity [GO:0004197]; G-quadruplex RNA binding [GO:0002151]; single-stranded RNA binding [GO:0003727]; thiol-dependent deubiquitinase [GO:0004843]; transferase activity [GO:0016740]; zinc ion binding [GO:0008270]	METAL 4298; /note="Zinc 1"; /evidence="ECO:0000255|PROSITE-ProRule:PRU01297"; METAL 4301; /note="Zinc 1"; /evidence="ECO:0000255|PROSITE-ProRule:PRU01297"; METAL 4307; /note="Zinc 1"; /evidence="ECO:0000255|PROSITE-ProRule:PRU01297"; METAL 4314; /note="Zinc 1"; /evidence="ECO:0000255|PROSITE-ProRule:PRU01297"; METAL 4341; /note="Zinc 2"; /evidence="ECO:0000255|PROSITE-ProRule:PRU01297"; METAL 434…			CATALYTIC ACTIVITY: Reaction=TSAVLQ-|-SGFRK-NH(2) and SGVTFQ-|-GKFKK the two peptides corresponding to the two self-cleavage sites of the SARS 3C-like proteinase are the two most reactive peptide substrates. The enzyme exhibits a strong preference for substrates containing Gln at P1 position and Leu at P2 position.; EC=3.4.22.69; CATALYTIC ACTIVITY: Reaction=Thiol-dependent hydrolysis of ester, t…		FUNCTION: The papain-like proteinase (PL-PRO) is responsible for the cleavages located at the N-terminus of replicase polyprotein. In addition, PL-PRO possesses a deubiquitinating/deISGylating activity and processes both 'Lys-48'- and 'Lys-63'-linked polyubiquitin chains from cellular substrates. Antagonizes innate immune induction of type I interferon by blocking the phosphorylation, dimerizatio…	ACT_SITE 1645; /note="For PL-PRO activity"; /evidence="ECO:0000255|PROSITE-ProRule:PRU00444"; ACT_SITE 1806; /note="For PL-PRO activity"; /evidence="ECO:0000255|PROSITE-ProRule:PRU00444"; ACT_SITE 3275; /note="For 3CL-PRO activity"; /evidence="ECO:0000255|PROSITE-ProRule:PRU00772"; ACT_SITE 3379; /note="For 3CL-PRO activity"; /evidence="ECO:0000255|PROSITE-ProRule:PRU00772"							Orthornavirae	12260	0	929	0	3	0	0	0	0	0	231	0	0	0	56	22	3	2	6	5	94	0	11	22	0	2	25	59
E2E2F8	E2E2F8	Exoribonuclease H (EC 2.7.7.49) (EC 3.1.13.2) (EC 3.1.26.13) (Integrase) (Pol polyprotein) (Protease) (Retropepsin) (Reverse transcriptase/ribonuclease H) (Fragment)	Equine infectious anemia virus	Aspartyl protease;Coiled coil;DNA integration;DNA recombination;DNA-binding;Endonuclease;Hydrolase;Metal-binding;Multifunctional enzyme;Nuclease;Nucleotidyltransferase;Protease;RNA-directed DNA polymerase;Transferase;Viral genome integration;Virus entry into host cell;Zinc;Zinc-finger	DNA integration [GO:0015074]; DNA recombination [GO:0006310]; establishment of integrated proviral latency [GO:0075713]; viral entry into host cell [GO:0046718]; viral genome integration into host DNA [GO:0044826]		aspartic-type endopeptidase activity [GO:0004190]; DNA binding [GO:0003677]; exoribonuclease H activity [GO:0004533]; RNA-directed DNA polymerase activity [GO:0003964]; RNA-DNA hybrid ribonuclease activity [GO:0004523]; zinc ion binding [GO:0008270]				CATALYTIC ACTIVITY: Reaction=3'-end directed exonucleolytic cleavage of viral RNA-DNA hybrid.; EC=3.1.13.2; Evidence={ECO:0000256|ARBA:ARBA00000379}; CATALYTIC ACTIVITY: Reaction=Endohydrolysis of RNA in RNA/DNA hybrids. Three different cleavage modes: 1. sequence-specific internal cleavage of RNA. Human immunodeficiency virus type 1 and Moloney murine leukemia virus enzymes prefer to cleave the …	DNA_BIND 1084..1132; /note="Integrase-type"; /evidence="ECO:0000256|PROSITE-ProRule:PRU00506"	FUNCTION: During replicative cycle of retroviruses, the reverse-transcribed viral DNA is integrated into the host chromosome by the viral integrase enzyme. RNase H activity is associated with the reverse transcriptase. {ECO:0000256|ARBA:ARBA00023429}.								Pararnavirae	346	278	3069	3284	2347	3171	0	3	0	181	102	2	0	3	0	0	0	0	0	0	0	0	0	0	0	0	0	0
I6REE7	I6REE7	2'-O-methyltransferase (EC 2.7.7.48) (EC 3.4.19.12) (EC 3.4.22.69) (EC 3.6.4.12) (EC 3.6.4.13) (3C-like proteinase) (Growth factor-like peptide) (Guanine-N7 methyltransferase) (Helicase) (Host translation inhibitor nsp1) (Leader protein) (NendoU) (Non-structural protein 10) (Non-structural protein 2) (Non-structural protein 3) (Non-structural protein 4) (Non-structural protein 6) (Non-structural …	SARS coronavirus ExoN1	ATP-binding;Activation of host autophagy by virus;Decay of host mRNAs by virus;Endonuclease;Eukaryotic host gene expression shutoff by virus;Eukaryotic host translation shutoff by virus;Exonuclease;Helicase;Host cytoplasm;Host gene expression shutoff by virus;Host mRNA suppression by virus;Host membrane;Host-virus interaction;Hydrolase;Inhibition of host ISG15 by virus;Inhibition of host NF-kappa…	induction by virus of catabolism of host mRNA [GO:0039595]; induction by virus of host autophagy [GO:0039520]; methylation [GO:0032259]; modulation by virus of host protein ubiquitination [GO:0039648]; suppression by virus of host ISG15 activity [GO:0039579]; suppression by virus of host NF-kappaB transcription factor activity [GO:0039644]; suppression by virus of host type I interferon-mediated …	endoplasmic reticulum-Golgi intermediate compartment [GO:0005793]; host cell endoplasmic reticulum-Golgi intermediate compartment [GO:0044172]; host cell membrane [GO:0033644]; host cell perinuclear region of cytoplasm [GO:0044220]; integral component of membrane [GO:0016021]	ATP binding [GO:0005524]; cysteine-type endopeptidase activity [GO:0004197]; DNA helicase activity [GO:0003678]; endonuclease activity [GO:0004519]; exoribonuclease activity [GO:0004532]; G-quadruplex RNA binding [GO:0002151]; methyltransferase activity [GO:0008168]; RNA-directed 5'-3' RNA polymerase activity [GO:0003968]; RNA helicase activity [GO:0003724]; single-stranded RNA binding [GO:000372…						FUNCTION: Forms a hexadecamer with nsp7 (8 subunits of each) that may participate in viral replication by acting as a primase. Alternatively, may synthesize substantially longer products than oligonucleotide primers. {ECO:0000256|ARBA:ARBA00002182}.; FUNCTION: Forms a hexadecamer with nsp8 (8 subunits of each) that may participate in viral replication by acting as a primase. Alternatively, may sy…								Orthornavirae	5658	4556	1064	550	2	0	0	24	50	530	76	50	0	2	8	0	0	0	0	0	2	0	0	0	0	0	2	6
M5JRR0	M5JRR0	LysR family transcriptional regulator	Ochrobactrum intermedium M86				DNA-binding transcription factor activity [GO:0003700]															1	0	8761	3308	13	2	0	0	0	0	3	0	0	0	0	0	2	0	1	0	3	0	0	55	0	1	17	5
Q99JC0	Q99JC0	rRNA promoter binding protein	Rattus norvegicus (Rat)		cell population proliferation [GO:0008283]; rRNA transcription [GO:0009303]		DNA-binding transcription factor activity [GO:0003700]; double-stranded DNA binding [GO:0003690]; transcription factor binding [GO:0008134]														Metazoa	2909	3132	2749	1120	4030	1835	1	31	4	14	30	8	0	2	0	0	697	39	598	48	716	31	337	3084	173	1	10	1105
D2E2T2	D2E2T2	2'-O-methyltransferase (EC 2.7.7.48) (EC 3.4.19.12) (EC 3.4.22.69) (EC 3.6.4.12) (EC 3.6.4.13) (3C-like proteinase) (Growth factor-like peptide) (Guanine-N7 methyltransferase) (Helicase) (Host translation inhibitor nsp1) (Leader protein) (NendoU) (Non-structural protein 10) (Non-structural protein 2) (Non-structural protein 3) (Non-structural protein 4) (Non-structural protein 6) (Non-structural …	SARS coronavirus ExoN1	ATP-binding;Activation of host autophagy by virus;Decay of host mRNAs by virus;Endonuclease;Eukaryotic host gene expression shutoff by virus;Eukaryotic host translation shutoff by virus;Exonuclease;Helicase;Host cytoplasm;Host gene expression shutoff by virus;Host mRNA suppression by virus;Host membrane;Host-virus interaction;Hydrolase;Inhibition of host ISG15 by virus;Inhibition of host NF-kappa…	induction by virus of catabolism of host mRNA [GO:0039595]; induction by virus of host autophagy [GO:0039520]; methylation [GO:0032259]; modulation by virus of host protein ubiquitination [GO:0039648]; suppression by virus of host ISG15 activity [GO:0039579]; suppression by virus of host NF-kappaB transcription factor activity [GO:0039644]; suppression by virus of host type I interferon-mediated …	endoplasmic reticulum-Golgi intermediate compartment [GO:0005793]; host cell endoplasmic reticulum-Golgi intermediate compartment [GO:0044172]; host cell membrane [GO:0033644]; host cell perinuclear region of cytoplasm [GO:0044220]; integral component of membrane [GO:0016021]	ATP binding [GO:0005524]; cysteine-type endopeptidase activity [GO:0004197]; DNA helicase activity [GO:0003678]; endonuclease activity [GO:0004519]; exoribonuclease activity [GO:0004532]; G-quadruplex RNA binding [GO:0002151]; methyltransferase activity [GO:0008168]; RNA-directed 5'-3' RNA polymerase activity [GO:0003968]; RNA helicase activity [GO:0003724]; single-stranded RNA binding [GO:000372…						FUNCTION: Forms a hexadecamer with nsp7 (8 subunits of each) that may participate in viral replication by acting as a primase. Alternatively, may synthesize substantially longer products than oligonucleotide primers. {ECO:0000256|ARBA:ARBA00002182}.; FUNCTION: Forms a hexadecamer with nsp8 (8 subunits of each) that may participate in viral replication by acting as a primase. Alternatively, may sy…								Orthornavirae	7756	2740	564	198	6	2	4	60	22	354	84	14	0	2	22	6	0	0	4	0	0	0	0	0	0	0	4	0
D2E2W2	D2E2W2	2'-O-methyltransferase (EC 2.7.7.48) (EC 3.4.19.12) (EC 3.4.22.69) (EC 3.6.4.12) (EC 3.6.4.13) (3C-like proteinase) (Growth factor-like peptide) (Guanine-N7 methyltransferase) (Helicase) (Host translation inhibitor nsp1) (Leader protein) (NendoU) (Non-structural protein 10) (Non-structural protein 2) (Non-structural protein 3) (Non-structural protein 4) (Non-structural protein 6) (Non-structural …	SARS coronavirus MA15 ExoN1	ATP-binding;Activation of host autophagy by virus;Decay of host mRNAs by virus;Endonuclease;Eukaryotic host gene expression shutoff by virus;Eukaryotic host translation shutoff by virus;Exonuclease;Helicase;Host cytoplasm;Host gene expression shutoff by virus;Host mRNA suppression by virus;Host membrane;Host-virus interaction;Hydrolase;Inhibition of host ISG15 by virus;Inhibition of host NF-kappa…	induction by virus of catabolism of host mRNA [GO:0039595]; induction by virus of host autophagy [GO:0039520]; methylation [GO:0032259]; modulation by virus of host protein ubiquitination [GO:0039648]; suppression by virus of host ISG15 activity [GO:0039579]; suppression by virus of host NF-kappaB transcription factor activity [GO:0039644]; suppression by virus of host type I interferon-mediated …	endoplasmic reticulum-Golgi intermediate compartment [GO:0005793]; host cell endoplasmic reticulum-Golgi intermediate compartment [GO:0044172]; host cell membrane [GO:0033644]; host cell perinuclear region of cytoplasm [GO:0044220]; integral component of membrane [GO:0016021]	ATP binding [GO:0005524]; cysteine-type endopeptidase activity [GO:0004197]; DNA helicase activity [GO:0003678]; endonuclease activity [GO:0004519]; exoribonuclease activity [GO:0004532]; G-quadruplex RNA binding [GO:0002151]; methyltransferase activity [GO:0008168]; RNA-directed 5'-3' RNA polymerase activity [GO:0003968]; RNA helicase activity [GO:0003724]; single-stranded RNA binding [GO:000372…						FUNCTION: Forms a hexadecamer with nsp7 (8 subunits of each) that may participate in viral replication by acting as a primase. Alternatively, may synthesize substantially longer products than oligonucleotide primers. {ECO:0000256|ARBA:ARBA00002182}.; FUNCTION: Forms a hexadecamer with nsp8 (8 subunits of each) that may participate in viral replication by acting as a primase. Alternatively, may sy…								Orthornavirae	6398	2426	1184	152	8	0	44	954	14	468	64	28	0	0	8	2	0	0	0	0	4	0	0	0	0	0	6	10
Q0QDZ1	Q0QDZ1	Growth factor-like peptide (EC 3.6.4.13) (NendoU) (Non-structural protein 2) (Non-structural protein 4) (Non-structural protein 8) (ORF1ab polyprotein) (RNA-directed RNA polymerase) (Replicase polyprotein 1ab) (Uridylate-specific endoribonuclease)	Bat SARS CoV Rf1/2004	ATP-binding;Helicase;Hydrolase;Membrane;Metal-binding;Methyltransferase;Nucleotide-binding;Nucleotidyltransferase;RNA-directed RNA polymerase;Ribosomal frameshifting;Transferase;Viral RNA replication;Zinc;Zinc-finger	methylation [GO:0032259]; transcription, DNA-templated [GO:0006351]; viral RNA genome replication [GO:0039694]	host cell membrane [GO:0033644]; membrane [GO:0016020]	ATP binding [GO:0005524]; exoribonuclease activity [GO:0004532]; methyltransferase activity [GO:0008168]; RNA binding [GO:0003723]; RNA-directed 5'-3' RNA polymerase activity [GO:0003968]; RNA helicase activity [GO:0003724]; zinc ion binding [GO:0008270]														Orthornavirae	6272	2546	1352	902	10	6	0	38	30	318	42	10	0	4	2	2	0	0	0	0	0	0	0	0	0	0	0	4
Q66729	Q66729	Protease (Retropepsin) (Fragment)	Equine infectious anemia virus	3D-structure;Aspartyl protease;Hydrolase;Metal-binding;Nucleotidyltransferase;Protease;RNA-directed DNA polymerase;Transferase			aspartic-type endopeptidase activity [GO:0004190]; metal ion binding [GO:0046872]; RNA-directed DNA polymerase activity [GO:0003964]														Pararnavirae	21	33	1670	1839	3391	3747	0	51	6	279	3	0	0	0	0	0	0	0	0	0	0	0	0	0	0	0	0	0
F2YDB1	F2YDB1	2'-O-methyltransferase (EC 2.7.7.48) (EC 3.4.19.12) (EC 3.4.22.69) (EC 3.6.4.12) (EC 3.6.4.13) (3C-like proteinase) (Growth factor-like peptide) (Guanine-N7 methyltransferase) (Helicase) (Host translation inhibitor nsp1) (Leader protein) (NendoU) (Non-structural protein 10) (Non-structural protein 2) (Non-structural protein 3) (Non-structural protein 4) (Non-structural protein 6) (Non-structural …	SARS coronavirus MA15	ATP-binding;Activation of host autophagy by virus;Decay of host mRNAs by virus;Endonuclease;Eukaryotic host gene expression shutoff by virus;Eukaryotic host translation shutoff by virus;Exonuclease;Helicase;Host cytoplasm;Host gene expression shutoff by virus;Host mRNA suppression by virus;Host membrane;Host-virus interaction;Hydrolase;Inhibition of host ISG15 by virus;Inhibition of host NF-kappa…	induction by virus of catabolism of host mRNA [GO:0039595]; induction by virus of host autophagy [GO:0039520]; methylation [GO:0032259]; modulation by virus of host protein ubiquitination [GO:0039648]; suppression by virus of host ISG15 activity [GO:0039579]; suppression by virus of host NF-kappaB transcription factor activity [GO:0039644]; suppression by virus of host type I interferon-mediated …	endoplasmic reticulum-Golgi intermediate compartment [GO:0005793]; host cell endoplasmic reticulum-Golgi intermediate compartment [GO:0044172]; host cell membrane [GO:0033644]; host cell perinuclear region of cytoplasm [GO:0044220]; integral component of membrane [GO:0016021]	ATP binding [GO:0005524]; cysteine-type endopeptidase activity [GO:0004197]; DNA helicase activity [GO:0003678]; endonuclease activity [GO:0004519]; exoribonuclease activity [GO:0004532]; G-quadruplex RNA binding [GO:0002151]; methyltransferase activity [GO:0008168]; RNA-directed 5'-3' RNA polymerase activity [GO:0003968]; RNA helicase activity [GO:0003724]; single-stranded RNA binding [GO:000372…						FUNCTION: Forms a hexadecamer with nsp7 (8 subunits of each) that may participate in viral replication by acting as a primase. Alternatively, may synthesize substantially longer products than oligonucleotide primers. {ECO:0000256|ARBA:ARBA00002182}.; FUNCTION: Forms a hexadecamer with nsp8 (8 subunits of each) that may participate in viral replication by acting as a primase. Alternatively, may sy…								Orthornavirae	5016	3616	734	442	4	0	0	66	2	8	64	32	0	2	2	0	0	0	0	0	0	0	0	0	0	0	6	0
U5WIN0	U5WIN0	2'-O-methyltransferase (EC 2.7.7.48) (EC 3.4.19.12) (EC 3.4.22.69) (EC 3.6.4.12) (EC 3.6.4.13) (3C-like proteinase) (Growth factor-like peptide) (Guanine-N7 methyltransferase) (Helicase) (Host translation inhibitor nsp1) (Leader protein) (NendoU) (Non-structural protein 10) (Non-structural protein 2) (Non-structural protein 3) (Non-structural protein 4) (Non-structural protein 6) (Non-structural …	Bat SARS-like coronavirus Rs3367	ATP-binding;Activation of host autophagy by virus;Decay of host mRNAs by virus;Endonuclease;Eukaryotic host gene expression shutoff by virus;Eukaryotic host translation shutoff by virus;Exonuclease;Helicase;Host cytoplasm;Host gene expression shutoff by virus;Host mRNA suppression by virus;Host membrane;Host-virus interaction;Hydrolase;Inhibition of host ISG15 by virus;Inhibition of host NF-kappa…	induction by virus of catabolism of host mRNA [GO:0039595]; induction by virus of host autophagy [GO:0039520]; methylation [GO:0032259]; modulation by virus of host protein ubiquitination [GO:0039648]; suppression by virus of host ISG15 activity [GO:0039579]; suppression by virus of host NF-kappaB transcription factor activity [GO:0039644]; suppression by virus of host type I interferon-mediated …	endoplasmic reticulum-Golgi intermediate compartment [GO:0005793]; host cell endoplasmic reticulum-Golgi intermediate compartment [GO:0044172]; host cell membrane [GO:0033644]; host cell perinuclear region of cytoplasm [GO:0044220]; integral component of membrane [GO:0016021]	ATP binding [GO:0005524]; cysteine-type endopeptidase activity [GO:0004197]; DNA helicase activity [GO:0003678]; endonuclease activity [GO:0004519]; exoribonuclease activity [GO:0004532]; G-quadruplex RNA binding [GO:0002151]; methyltransferase activity [GO:0008168]; RNA-directed 5'-3' RNA polymerase activity [GO:0003968]; RNA helicase activity [GO:0003724]; single-stranded RNA binding [GO:000372…						FUNCTION: Forms a hexadecamer with nsp7 (8 subunits of each) that may participate in viral replication by acting as a primase. Alternatively, may synthesize substantially longer products than oligonucleotide primers. {ECO:0000256|ARBA:ARBA00002182}.; FUNCTION: Forms a hexadecamer with nsp8 (8 subunits of each) that may participate in viral replication by acting as a primase. Alternatively, may sy…								Orthornavirae	5318	2926	726	256	38	36	0	12	8	500	106	42	0	0	12	6	0	0	0	0	0	0	0	0	0	0	32	6
P37760	P37760	dTDP-4-dehydrorhamnose reductase (EC 1.1.1.133) (dTDP-4-keto-L-rhamnose reductase) (dTDP-6-deoxy-L-lyxo-4-hexulose reductase) (dTDP-6-deoxy-L-mannose dehydrogenase) (dTDP-L-rhamnose synthase)	Escherichia coli (strain K12)	Carbohydrate metabolism;Lipopolysaccharide biosynthesis;Magnesium;Metal-binding;NAD;NADP;Oxidoreductase;Reference proteome	dTDP-rhamnose biosynthetic process [GO:0019305]; extracellular polysaccharide biosynthetic process [GO:0045226]; lipopolysaccharide biosynthetic process [GO:0009103]; O antigen biosynthetic process [GO:0009243]	cytosol [GO:0005829]	dTDP-4-dehydrorhamnose reductase activity [GO:0008831]; metal ion binding [GO:0046872]		NP_BIND 10..12; /note="NADH"; /evidence="ECO:0000250|UniProtKB:P26392"; NP_BIND 11..12; /note="NADPH"; /evidence="ECO:0000250|UniProtKB:P26392"; NP_BIND 39..40; /note="NADH"; /evidence="ECO:0000250|UniProtKB:P26392"; NP_BIND 39..40; /note="NADPH"; /evidence="ECO:0000250|UniProtKB:P26392"; NP_BIND 63..65; /note="NADH"; /evidence="ECO:0000250|UniProtKB:P26392"; NP_BIND 63..65; /note="NADPH"; /evide…	PATHWAY: Carbohydrate biosynthesis; dTDP-L-rhamnose biosynthesis. {ECO:0000305|PubMed:7517391}.; PATHWAY: Bacterial outer membrane biogenesis; LPS O-antigen biosynthesis. {ECO:0000305|PubMed:7517391}.	CATALYTIC ACTIVITY: Reaction=dTDP-beta-L-rhamnose + NADP(+) = dTDP-4-dehydro-beta-L-rhamnose + H(+) + NADPH; Xref=Rhea:RHEA:21796, ChEBI:CHEBI:15378, ChEBI:CHEBI:57510, ChEBI:CHEBI:57783, ChEBI:CHEBI:58349, ChEBI:CHEBI:62830; EC=1.1.1.133; Evidence={ECO:0000250|UniProtKB:P26392};		FUNCTION: Involved in the biosynthesis of the dTDP-L-rhamnose which is an important component of lipopolysaccharide (LPS) (Probable). Catalyzes the reduction of dTDP-6-deoxy-L-lyxo-4-hexulose to yield dTDP-L-rhamnose (By similarity). RmlD uses NADH and NADPH nearly equally well (By similarity). {ECO:0000250|UniProtKB:P26392, ECO:0000305|PubMed:7517391}.	ACT_SITE 128; /note="Proton donor/acceptor"; /evidence="ECO:0000250|UniProtKB:P26392"		BINDING 30; /note="NADH"; /evidence="ECO:0000250|UniProtKB:P26392"; BINDING 102; /note="NADPH; via carbonyl oxygen"; /evidence="ECO:0000250|UniProtKB:P26392"; BINDING 128; /note="NADH"; /evidence="ECO:0000250|UniProtKB:P26392"; BINDING 128; /note="NADPH"; /evidence="ECO:0000250|UniProtKB:P26392"; BINDING 132; /note="NADH"; /evidence="ECO:0000250|UniProtKB:P26392"; BINDING 132; /note="NADPH"; /evi…		COFACTOR: Name=Mg(2+); Xref=ChEBI:CHEBI:18420; Evidence={ECO:0000250|UniProtKB:P26392}; Note=Binds 1 Mg(2+) ion per monomer. {ECO:0000250|UniProtKB:P26392};				1	0	2	0	4343	4750	0	0	0	0	1	0	0	0	0	0	0	0	0	0	0	0	0	0	0	0	1	0
P03023	P03023	Lactose operon repressor	Escherichia coli (strain K12)	3D-structure;DNA-binding;Direct protein sequencing;Reference proteome;Repressor;Transcription;Transcription regulation	negative regulation of transcription, DNA-templated [GO:0045892]; regulation of transcription, DNA-templated [GO:0006355]	cytosol [GO:0005829]	bacterial-type cis-regulatory region sequence-specific DNA binding [GO:0000986]; DNA-binding transcription factor activity [GO:0003700]; DNA-binding transcription repressor activity [GO:0001217]; identical protein binding [GO:0042802]; transcription regulatory region sequence-specific DNA binding [GO:0000976]					DNA_BIND 6..25; /note="H-T-H motif"; /evidence="ECO:0000255|PROSITE-ProRule:PRU00111"	FUNCTION: Repressor of the lactose operon. Binds allolactose as an inducer.									367	415	2154	1891	1485	1588	3	30	36	1156	18	10	0	2	8	10	0	0	0	0	1	0	2	17	8	0	4	0
F2YD21	F2YD21	2'-O-methyltransferase (EC 2.7.7.48) (EC 3.4.19.12) (EC 3.4.22.69) (EC 3.6.4.12) (EC 3.6.4.13) (3C-like proteinase) (Growth factor-like peptide) (Guanine-N7 methyltransferase) (Helicase) (Host translation inhibitor nsp1) (Leader protein) (NendoU) (Non-structural protein 10) (Non-structural protein 2) (Non-structural protein 3) (Non-structural protein 4) (Non-structural protein 6) (Non-structural …	SARS coronavirus MA15 ExoN1	ATP-binding;Activation of host autophagy by virus;Decay of host mRNAs by virus;Endonuclease;Eukaryotic host gene expression shutoff by virus;Eukaryotic host translation shutoff by virus;Exonuclease;Helicase;Host cytoplasm;Host gene expression shutoff by virus;Host mRNA suppression by virus;Host membrane;Host-virus interaction;Hydrolase;Inhibition of host ISG15 by virus;Inhibition of host NF-kappa…	induction by virus of catabolism of host mRNA [GO:0039595]; induction by virus of host autophagy [GO:0039520]; methylation [GO:0032259]; modulation by virus of host protein ubiquitination [GO:0039648]; suppression by virus of host ISG15 activity [GO:0039579]; suppression by virus of host NF-kappaB transcription factor activity [GO:0039644]; suppression by virus of host type I interferon-mediated …	endoplasmic reticulum-Golgi intermediate compartment [GO:0005793]; host cell endoplasmic reticulum-Golgi intermediate compartment [GO:0044172]; host cell membrane [GO:0033644]; host cell perinuclear region of cytoplasm [GO:0044220]; integral component of membrane [GO:0016021]	ATP binding [GO:0005524]; cysteine-type endopeptidase activity [GO:0004197]; DNA helicase activity [GO:0003678]; endonuclease activity [GO:0004519]; exoribonuclease activity [GO:0004532]; G-quadruplex RNA binding [GO:0002151]; methyltransferase activity [GO:0008168]; RNA-directed 5'-3' RNA polymerase activity [GO:0003968]; RNA helicase activity [GO:0003724]; single-stranded RNA binding [GO:000372…						FUNCTION: Forms a hexadecamer with nsp7 (8 subunits of each) that may participate in viral replication by acting as a primase. Alternatively, may synthesize substantially longer products than oligonucleotide primers. {ECO:0000256|ARBA:ARBA00002182}.; FUNCTION: Forms a hexadecamer with nsp8 (8 subunits of each) that may participate in viral replication by acting as a primase. Alternatively, may sy…								Orthornavirae	6026	2270	412	146	2	0	0	0	4	64	36	16	2	2	6	0	0	0	0	0	0	0	0	0	0	0	4	2
G6YWT1	G6YWT1	AraC family transcription regulator	Marinobacter manganoxydans MnI7-9				DNA-binding transcription factor activity [GO:0003700]; sequence-specific DNA binding [GO:0043565]															173	275	4095	3941	0	0	4	264	0	2	2	0	0	2	0	0	0	0	0	0	0	0	0	0	0	0	1	0
Q1T6X8	Q1T6X8	2'-O-methyltransferase (EC 2.7.7.48) (EC 3.4.19.12) (EC 3.4.22.69) (EC 3.6.4.12) (EC 3.6.4.13) (3C-like proteinase) (Growth factor-like peptide) (Guanine-N7 methyltransferase) (Helicase) (Host translation inhibitor nsp1) (Leader protein) (NendoU) (Non-structural protein 10) (Non-structural protein 2) (Non-structural protein 3) (Non-structural protein 4) (Non-structural protein 6) (Non-structural …	SARS coronavirus Frankfurt 1	3D-structure;ATP-binding;Activation of host autophagy by virus;Decay of host mRNAs by virus;Endonuclease;Eukaryotic host gene expression shutoff by virus;Eukaryotic host translation shutoff by virus;Exonuclease;Helicase;Host cytoplasm;Host gene expression shutoff by virus;Host mRNA suppression by virus;Host membrane;Host-virus interaction;Hydrolase;Inhibition of host ISG15 by virus;Inhibition of …	induction by virus of catabolism of host mRNA [GO:0039595]; induction by virus of host autophagy [GO:0039520]; methylation [GO:0032259]; modulation by virus of host protein ubiquitination [GO:0039648]; suppression by virus of host ISG15 activity [GO:0039579]; suppression by virus of host NF-kappaB transcription factor activity [GO:0039644]; suppression by virus of host type I interferon-mediated …	endoplasmic reticulum-Golgi intermediate compartment [GO:0005793]; host cell endoplasmic reticulum-Golgi intermediate compartment [GO:0044172]; host cell membrane [GO:0033644]; host cell perinuclear region of cytoplasm [GO:0044220]; integral component of membrane [GO:0016021]	ATP binding [GO:0005524]; cysteine-type endopeptidase activity [GO:0004197]; DNA helicase activity [GO:0003678]; endonuclease activity [GO:0004519]; exoribonuclease activity [GO:0004532]; G-quadruplex RNA binding [GO:0002151]; methyltransferase activity [GO:0008168]; RNA-directed 5'-3' RNA polymerase activity [GO:0003968]; RNA helicase activity [GO:0003724]; single-stranded RNA binding [GO:000372…						FUNCTION: Forms a hexadecamer with nsp7 (8 subunits of each) that may participate in viral replication by acting as a primase. Alternatively, may synthesize substantially longer products than oligonucleotide primers. {ECO:0000256|ARBA:ARBA00002182}.; FUNCTION: Forms a hexadecamer with nsp8 (8 subunits of each) that may participate in viral replication by acting as a primase. Alternatively, may sy…								Orthornavirae	3612	3444	140	332	6	12	0	304	6	748	66	52	0	0	6	0	0	0	0	2	0	0	0	4	0	2	10	4
C8YZ74	C8YZ74	3C-like proteinase (EC 3.4.19.12) (EC 3.4.22.69) (Growth factor-like peptide) (Leader protein) (Non-structural protein 10) (Non-structural protein 2) (Non-structural protein 3) (Non-structural protein 4) (Non-structural protein 6) (Non-structural protein 7) (Non-structural protein 8) (Non-structural protein 9) (Papain-like proteinase) (p65 homolog)	Severe acute respiratory syndrome coronavirus (SARS-CoV)	Activation of host autophagy by virus;Decay of host mRNAs by virus;Eukaryotic host gene expression shutoff by virus;Eukaryotic host translation shutoff by virus;Host cytoplasm;Host gene expression shutoff by virus;Host mRNA suppression by virus;Host membrane;Host-virus interaction;Hydrolase;Inhibition of host ISG15 by virus;Inhibition of host innate immune response by virus;Inhibition of host int…	induction by virus of catabolism of host mRNA [GO:0039595]; induction by virus of host autophagy [GO:0039520]; modulation by virus of host protein ubiquitination [GO:0039648]; suppression by virus of host gene expression [GO:0039657]; suppression by virus of host ISG15 activity [GO:0039579]; suppression by virus of host type I interferon-mediated signaling pathway [GO:0039502]; viral genome repli…	host cell membrane [GO:0033644]; host cell perinuclear region of cytoplasm [GO:0044220]; integral component of membrane [GO:0016021]	cysteine-type endopeptidase activity [GO:0004197]; G-quadruplex RNA binding [GO:0002151]; single-stranded RNA binding [GO:0003727]; thiol-dependent deubiquitinase [GO:0004843]; transferase activity [GO:0016740]; zinc ion binding [GO:0008270]														Orthornavirae	7873	407	188	33	0	0	0	2	172	45	180	10	0	0	80	24	8	2	6	4	36	0	4	16	0	0	4	218
A9WT18	A9WT18	Transcriptional regulator, LysR family	Renibacterium salmoninarum (strain ATCC 33209 / DSM 20767 / JCM 11484 / NBRC 15589 / NCIMB 2235)	Reference proteome			DNA-binding transcription factor activity [GO:0003700]															0	0	0	0	4025	4160	0	0	0	0	0	0	0	0	0	0	0	0	0	0	0	0	0	0	0	0	0	0
Q3S2E4	Q3S2E4	2'-O-methyltransferase (EC 2.7.7.48) (EC 3.4.19.12) (EC 3.4.22.69) (EC 3.6.4.12) (EC 3.6.4.13) (3C-like proteinase) (Growth factor-like peptide) (Guanine-N7 methyltransferase) (Helicase) (Host translation inhibitor nsp1) (Leader protein) (NendoU) (Non-structural protein 10) (Non-structural protein 2) (Non-structural protein 3) (Non-structural protein 4) (Non-structural protein 6) (Non-structural …	SARS coronavirus ZJ0301	ATP-binding;Activation of host autophagy by virus;Decay of host mRNAs by virus;Endonuclease;Eukaryotic host gene expression shutoff by virus;Eukaryotic host translation shutoff by virus;Exonuclease;Helicase;Host cytoplasm;Host gene expression shutoff by virus;Host mRNA suppression by virus;Host membrane;Host-virus interaction;Hydrolase;Inhibition of host ISG15 by virus;Inhibition of host NF-kappa…	induction by virus of catabolism of host mRNA [GO:0039595]; induction by virus of host autophagy [GO:0039520]; methylation [GO:0032259]; modulation by virus of host protein ubiquitination [GO:0039648]; suppression by virus of host ISG15 activity [GO:0039579]; suppression by virus of host NF-kappaB transcription factor activity [GO:0039644]; suppression by virus of host type I interferon-mediated …	endoplasmic reticulum-Golgi intermediate compartment [GO:0005793]; host cell endoplasmic reticulum-Golgi intermediate compartment [GO:0044172]; host cell membrane [GO:0033644]; host cell perinuclear region of cytoplasm [GO:0044220]; integral component of membrane [GO:0016021]	ATP binding [GO:0005524]; cysteine-type endopeptidase activity [GO:0004197]; DNA helicase activity [GO:0003678]; endonuclease activity [GO:0004519]; exoribonuclease activity [GO:0004532]; G-quadruplex RNA binding [GO:0002151]; methyltransferase activity [GO:0008168]; RNA-directed 5'-3' RNA polymerase activity [GO:0003968]; RNA helicase activity [GO:0003724]; single-stranded RNA binding [GO:000372…						FUNCTION: Forms a hexadecamer with nsp7 (8 subunits of each) that may participate in viral replication by acting as a primase. Alternatively, may synthesize substantially longer products than oligonucleotide primers. {ECO:0000256|ARBA:ARBA00002182}.; FUNCTION: Forms a hexadecamer with nsp8 (8 subunits of each) that may participate in viral replication by acting as a primase. Alternatively, may sy…								Orthornavirae	3778	1516	1798	866	0	0	0	4	0	56	32	18	0	0	10	2	0	0	0	0	2	0	0	0	0	0	0	2
P28630	P28630	DNA polymerase III subunit delta (EC 2.7.7.7)	Escherichia coli (strain K12)	3D-structure;DNA replication;DNA-directed DNA polymerase;Direct protein sequencing;Nucleotidyltransferase;Reference proteome;Transferase	DNA-dependent DNA replication [GO:0006261]	DNA polymerase III complex [GO:0009360]	DNA binding [GO:0003677]; DNA-directed DNA polymerase activity [GO:0003887]				CATALYTIC ACTIVITY: Reaction=a 2'-deoxyribonucleoside 5'-triphosphate + DNA(n) = diphosphate + DNA(n+1); Xref=Rhea:RHEA:22508, Rhea:RHEA-COMP:11130, Rhea:RHEA-COMP:11131, ChEBI:CHEBI:33019, ChEBI:CHEBI:61560, ChEBI:CHEBI:83828; EC=2.7.7.7;		FUNCTION: Part of the beta sliding clamp loading complex, which hydrolyzes ATP to load the beta clamp onto primed DNA to form the DNA replication pre-initiation complex (PubMed:2040637). DNA polymerase III is a complex, multichain enzyme responsible for most of the replicative synthesis in bacteria. This DNA polymerase also exhibits 3'-5' exonuclease activity. The delta subunit is the wrench that…									1	0	2	0	3876	3545	0	0	0	0	1	0	0	0	0	0	2	0	0	0	0	0	1	7	0	0	0	0
D2E2H9	D2E2H9	2'-O-methyltransferase (EC 2.7.7.48) (EC 3.4.19.12) (EC 3.4.22.69) (EC 3.6.4.12) (EC 3.6.4.13) (3C-like proteinase) (Growth factor-like peptide) (Guanine-N7 methyltransferase) (Helicase) (Host translation inhibitor nsp1) (Leader protein) (NendoU) (Non-structural protein 10) (Non-structural protein 2) (Non-structural protein 3) (Non-structural protein 4) (Non-structural protein 6) (Non-structural …	SARS coronavirus MA15 ExoN1	ATP-binding;Activation of host autophagy by virus;Decay of host mRNAs by virus;Endonuclease;Eukaryotic host gene expression shutoff by virus;Eukaryotic host translation shutoff by virus;Exonuclease;Helicase;Host cytoplasm;Host gene expression shutoff by virus;Host mRNA suppression by virus;Host membrane;Host-virus interaction;Hydrolase;Inhibition of host ISG15 by virus;Inhibition of host NF-kappa…	induction by virus of catabolism of host mRNA [GO:0039595]; induction by virus of host autophagy [GO:0039520]; methylation [GO:0032259]; modulation by virus of host protein ubiquitination [GO:0039648]; suppression by virus of host ISG15 activity [GO:0039579]; suppression by virus of host NF-kappaB transcription factor activity [GO:0039644]; suppression by virus of host type I interferon-mediated …	endoplasmic reticulum-Golgi intermediate compartment [GO:0005793]; host cell endoplasmic reticulum-Golgi intermediate compartment [GO:0044172]; host cell membrane [GO:0033644]; host cell perinuclear region of cytoplasm [GO:0044220]; integral component of membrane [GO:0016021]	ATP binding [GO:0005524]; cysteine-type endopeptidase activity [GO:0004197]; DNA helicase activity [GO:0003678]; endonuclease activity [GO:0004519]; exoribonuclease activity [GO:0004532]; G-quadruplex RNA binding [GO:0002151]; methyltransferase activity [GO:0008168]; RNA-directed 5'-3' RNA polymerase activity [GO:0003968]; RNA helicase activity [GO:0003724]; single-stranded RNA binding [GO:000372…						FUNCTION: Forms a hexadecamer with nsp7 (8 subunits of each) that may participate in viral replication by acting as a primase. Alternatively, may synthesize substantially longer products than oligonucleotide primers. {ECO:0000256|ARBA:ARBA00002182}.; FUNCTION: Forms a hexadecamer with nsp8 (8 subunits of each) that may participate in viral replication by acting as a primase. Alternatively, may sy…								Orthornavirae	4776	1836	350	42	2	0	2	10	6	80	66	20	0	0	2	0	0	0	0	0	0	0	0	0	0	0	8	4
D2E1K4	D2E1K4	2'-O-methyltransferase (EC 2.7.7.48) (EC 3.4.19.12) (EC 3.4.22.69) (EC 3.6.4.12) (EC 3.6.4.13) (3C-like proteinase) (Growth factor-like peptide) (Guanine-N7 methyltransferase) (Helicase) (Host translation inhibitor nsp1) (Leader protein) (NendoU) (Non-structural protein 10) (Non-structural protein 2) (Non-structural protein 3) (Non-structural protein 4) (Non-structural protein 6) (Non-structural …	SARS coronavirus ExoN1	ATP-binding;Activation of host autophagy by virus;Decay of host mRNAs by virus;Endonuclease;Eukaryotic host gene expression shutoff by virus;Eukaryotic host translation shutoff by virus;Exonuclease;Helicase;Host cytoplasm;Host gene expression shutoff by virus;Host mRNA suppression by virus;Host membrane;Host-virus interaction;Hydrolase;Inhibition of host ISG15 by virus;Inhibition of host NF-kappa…	induction by virus of catabolism of host mRNA [GO:0039595]; induction by virus of host autophagy [GO:0039520]; methylation [GO:0032259]; modulation by virus of host protein ubiquitination [GO:0039648]; suppression by virus of host ISG15 activity [GO:0039579]; suppression by virus of host NF-kappaB transcription factor activity [GO:0039644]; suppression by virus of host type I interferon-mediated …	endoplasmic reticulum-Golgi intermediate compartment [GO:0005793]; host cell endoplasmic reticulum-Golgi intermediate compartment [GO:0044172]; host cell membrane [GO:0033644]; host cell perinuclear region of cytoplasm [GO:0044220]; integral component of membrane [GO:0016021]	ATP binding [GO:0005524]; cysteine-type endopeptidase activity [GO:0004197]; DNA helicase activity [GO:0003678]; endonuclease activity [GO:0004519]; exoribonuclease activity [GO:0004532]; G-quadruplex RNA binding [GO:0002151]; methyltransferase activity [GO:0008168]; RNA-directed 5'-3' RNA polymerase activity [GO:0003968]; RNA helicase activity [GO:0003724]; single-stranded RNA binding [GO:000372…						FUNCTION: Forms a hexadecamer with nsp7 (8 subunits of each) that may participate in viral replication by acting as a primase. Alternatively, may synthesize substantially longer products than oligonucleotide primers. {ECO:0000256|ARBA:ARBA00002182}.; FUNCTION: Forms a hexadecamer with nsp8 (8 subunits of each) that may participate in viral replication by acting as a primase. Alternatively, may sy…								Orthornavirae	4626	1848	280	84	0	0	0	10	8	158	72	18	0	0	16	2	0	0	0	0	0	0	0	0	0	0	6	2
Q6R7Y8	Q6R7Y8	2'-O-methyltransferase (EC 2.7.7.48) (EC 3.4.19.12) (EC 3.4.22.69) (EC 3.6.4.12) (EC 3.6.4.13) (3C-like proteinase) (Growth factor-like peptide) (Guanine-N7 methyltransferase) (Helicase) (Host translation inhibitor nsp1) (Leader protein) (NendoU) (Non-structural protein 10) (Non-structural protein 2) (Non-structural protein 3) (Non-structural protein 4) (Non-structural protein 6) (Non-structural …	SARS coronavirus NS-1	ATP-binding;Activation of host autophagy by virus;Decay of host mRNAs by virus;Endonuclease;Eukaryotic host gene expression shutoff by virus;Eukaryotic host translation shutoff by virus;Exonuclease;Helicase;Host cytoplasm;Host gene expression shutoff by virus;Host mRNA suppression by virus;Host membrane;Host-virus interaction;Hydrolase;Inhibition of host ISG15 by virus;Inhibition of host NF-kappa…	induction by virus of catabolism of host mRNA [GO:0039595]; induction by virus of host autophagy [GO:0039520]; methylation [GO:0032259]; modulation by virus of host protein ubiquitination [GO:0039648]; suppression by virus of host ISG15 activity [GO:0039579]; suppression by virus of host NF-kappaB transcription factor activity [GO:0039644]; suppression by virus of host type I interferon-mediated …	endoplasmic reticulum-Golgi intermediate compartment [GO:0005793]; host cell endoplasmic reticulum-Golgi intermediate compartment [GO:0044172]; host cell membrane [GO:0033644]; host cell perinuclear region of cytoplasm [GO:0044220]; integral component of membrane [GO:0016021]	ATP binding [GO:0005524]; cysteine-type endopeptidase activity [GO:0004197]; DNA helicase activity [GO:0003678]; endonuclease activity [GO:0004519]; exoribonuclease activity [GO:0004532]; G-quadruplex RNA binding [GO:0002151]; methyltransferase activity [GO:0008168]; RNA-directed 5'-3' RNA polymerase activity [GO:0003968]; RNA helicase activity [GO:0003724]; single-stranded RNA binding [GO:000372…						FUNCTION: Forms a hexadecamer with nsp7 (8 subunits of each) that may participate in viral replication by acting as a primase. Alternatively, may synthesize substantially longer products than oligonucleotide primers. {ECO:0000256|ARBA:ARBA00002182}.; FUNCTION: Forms a hexadecamer with nsp8 (8 subunits of each) that may participate in viral replication by acting as a primase. Alternatively, may sy…								Orthornavirae	3796	2568	290	144	8	8	0	0	4	96	30	32	0	0	6	2	0	0	0	0	0	0	0	0	0	0	4	10
W8QYJ4	W8QYJ4	DNA-binding protein	Pseudomonas stutzeri (Pseudomonas perfectomarina)	DNA-binding			DNA-binding transcription factor activity [GO:0003700]; sequence-specific DNA binding [GO:0043565]															0	0	0	0	1631	5227	0	0	0	0	1	0	0	0	0	0	0	0	0	0	0	0	0	0	0	0	0	0
P0C6W5	P0C6W5	Replicase polyprotein 1ab (pp1ab) (ORF1ab polyprotein) [Cleaved into: Host translation inhibitor nsp1 (nsp1) (Leader protein); Non-structural protein 2 (nsp2) (p65 homolog); Papain-like proteinase (PL-PRO) (EC 3.4.19.12) (EC 3.4.22.69) (Non-structural protein 3) (nsp3); Non-structural protein 4 (nsp4); 3C-like proteinase (3CL-PRO) (3CLp) (EC 3.4.22.-) (nsp5); Non-structural protein 6 (nsp6); Non-…	Bat coronavirus HKU9 (BtCoV) (BtCoV/HKU9)	3D-structure;ATP-binding;Activation of host autophagy by virus;Decay of host mRNAs by virus;Endonuclease;Eukaryotic host gene expression shutoff by virus;Eukaryotic host translation shutoff by virus;Exonuclease;Helicase;Host cytoplasm;Host gene expression shutoff by virus;Host mRNA suppression by virus;Host membrane;Host-virus interaction;Hydrolase;Inhibition of host ISG15 by virus;Inhibition of …	induction by virus of catabolism of host mRNA [GO:0039595]; induction by virus of host autophagy [GO:0039520]; methylation [GO:0032259]; modulation by virus of host protein ubiquitination [GO:0039648]; suppression by virus of host ISG15 activity [GO:0039579]; suppression by virus of host NF-kappaB transcription factor activity [GO:0039644]; suppression by virus of host type I interferon-mediated …	host cell endoplasmic reticulum-Golgi intermediate compartment [GO:0044172]; host cell membrane [GO:0033644]; host cell perinuclear region of cytoplasm [GO:0044220]; integral component of membrane [GO:0016021]	ATP binding [GO:0005524]; cysteine-type endopeptidase activity [GO:0004197]; DNA helicase activity [GO:0003678]; endonuclease activity [GO:0004519]; exoribonuclease activity [GO:0004532]; G-quadruplex RNA binding [GO:0002151]; methyltransferase activity [GO:0008168]; RNA-directed 5'-3' RNA polymerase activity [GO:0003968]; RNA helicase activity [GO:0003724]; single-stranded RNA binding [GO:000372…	METAL 4168; /note="Zinc 1"; /evidence="ECO:0000255|PROSITE-ProRule:PRU01297"; METAL 4171; /note="Zinc 1"; /evidence="ECO:0000255|PROSITE-ProRule:PRU01297"; METAL 4177; /note="Zinc 1"; /evidence="ECO:0000255|PROSITE-ProRule:PRU01297"; METAL 4184; /note="Zinc 1"; /evidence="ECO:0000255|PROSITE-ProRule:PRU01297"; METAL 4211; /note="Zinc 2"; /evidence="ECO:0000255|PROSITE-ProRule:PRU01297"; METAL 421…	NP_BIND 5447..5454; /note="ATP"; /evidence="ECO:0000255"		CATALYTIC ACTIVITY: Reaction=a ribonucleoside 5'-triphosphate + RNA(n) = diphosphate + RNA(n+1); Xref=Rhea:RHEA:21248, Rhea:RHEA-COMP:11128, Rhea:RHEA-COMP:11129, ChEBI:CHEBI:33019, ChEBI:CHEBI:61557, ChEBI:CHEBI:83400; EC=2.7.7.48; Evidence={ECO:0000255|PROSITE-ProRule:PRU00539}; CATALYTIC ACTIVITY: Reaction=ATP + H2O = ADP + H(+) + phosphate; Xref=Rhea:RHEA:13065, ChEBI:CHEBI:15377, ChEBI:CHEBI…		FUNCTION: The replicase polyprotein of coronaviruses is a multifunctional protein: it contains the activities necessary for the transcription of negative stranded RNA, leader RNA, subgenomic mRNAs and progeny virion RNA as well as proteinases responsible for the cleavage of the polyprotein into functional products. {ECO:0000250|UniProtKB:P0C6X7}.; FUNCTION: [Host translation inhibitor nsp1]: Inhi…	ACT_SITE 1533; /note="For PL-PRO activity"; /evidence="ECO:0000255|PROSITE-ProRule:PRU00444"; ACT_SITE 1694; /note="For PL-PRO activity"; /evidence="ECO:0000255|PROSITE-ProRule:PRU00444"; ACT_SITE 3144; /note="For 3CL-PRO activity"; /evidence="ECO:0000255|PROSITE-ProRule:PRU00772"; ACT_SITE 3248; /note="For 3CL-PRO activity"; /evidence="ECO:0000255|PROSITE-ProRule:PRU00772"; ACT_SITE 4992; /evide…							Orthornavirae	2826	3220	188	278	0	10	0	42	2	52	18	32	0	0	0	0	0	0	0	0	0	0	0	0	0	0	2	8
K0J3V0	K0J3V0	Sigma 54-dependent transcriptional regulator	uncultured bacterium	ATP-binding;Coiled coil;DNA-binding;Nucleotide-binding;Transcription;Transcription regulation	regulation of transcription, DNA-templated [GO:0006355]		ATP binding [GO:0005524]; sequence-specific DNA binding [GO:0043565]; transcription factor binding [GO:0008134]															1	0	0	0	2972	2865	0	0	0	0	0	0	0	0	0	0	0	0	0	0	0	0	0	0	0	0	0	0
K0IWC9	K0IWC9	GntR family transcriptional regulator	uncultured bacterium	DNA-binding;Transcription;Transcription regulation			DNA binding [GO:0003677]; DNA-binding transcription factor activity [GO:0003700]															0	0	1	0	2968	2827	0	0	0	1	0	0	0	0	0	0	0	0	0	0	0	0	0	0	0	0	0	0
K7ZUA1	K7ZUA1	RNA dependent RNA polymerase	Aspergillus foetidus slow virus 2		transcription, DNA-templated [GO:0006351]		RNA binding [GO:0003723]; RNA-directed 5'-3' RNA polymerase activity [GO:0003968]															0	0	0	0	3036	2536	0	0	0	0	0	0	0	0	0	0	0	0	0	0	0	0	0	0	0	0	0	0
O85343	O85343	Phosphomannomutase (PMM) (EC 5.4.2.8)	Escherichia coli O157:H7	Isomerase;Lipopolysaccharide biosynthesis;Magnesium;Metal-binding;Phosphoprotein;Reference proteome	GDP-mannose biosynthetic process [GO:0009298]; O antigen biosynthetic process [GO:0009243]		magnesium ion binding [GO:0000287]; phosphomannomutase activity [GO:0004615]	METAL 98; /note="Magnesium; via phosphate group"; /evidence="ECO:0000250"; METAL 245; /note="Magnesium"; /evidence="ECO:0000250"; METAL 247; /note="Magnesium"; /evidence="ECO:0000250"; METAL 249; /note="Magnesium"; /evidence="ECO:0000250"		PATHWAY: Nucleotide-sugar biosynthesis; GDP-alpha-D-mannose biosynthesis; alpha-D-mannose 1-phosphate from D-fructose 6-phosphate: step 2/2.; PATHWAY: Bacterial outer membrane biogenesis; LPS O-antigen biosynthesis.	CATALYTIC ACTIVITY: Reaction=alpha-D-mannose 1-phosphate = D-mannose 6-phosphate; Xref=Rhea:RHEA:11140, ChEBI:CHEBI:58409, ChEBI:CHEBI:58735; EC=5.4.2.8;		FUNCTION: Involved in GDP-mannose biosynthesis which serves as the activated sugar nucleotide precursor for mannose residues in cell surface polysaccharides. This enzyme participates in synthesis of the LPS O antigen.	ACT_SITE 98; /note="Phosphoserine intermediate"; /evidence="ECO:0000250"				COFACTOR: Name=Mg(2+); Xref=ChEBI:CHEBI:18420; Evidence={ECO:0000250}; Note=Binds 1 Mg(2+) ion per subunit. {ECO:0000250};				0	0	2946	2497	0	0	0	0	0	0	0	0	0	0	0	0	3	0	0	0	0	0	1	21	0	0	0	0
W6F7T9	W6F7T9	Transcriptional regulator, LacI family	Bifidobacterium breve JCM 7019	DNA-binding;Transcription;Transcription regulation	regulation of transcription, DNA-templated [GO:0006355]		DNA binding [GO:0003677]															153	0	1330	0	3502	0	68	147	45	112	4	0	1	2	0	0	3	0	0	0	0	0	0	30	0	1	1	4
P23172	P23172	Probable RNA-directed RNA polymerase (EC 2.7.7.48) (Gag-Pol protein)	Saccharomyces cerevisiae virus L-BC (ScV-L-BC) (ScVLa)	Hydrolase;Nucleotide-binding;Nucleotidyltransferase;RNA-binding;RNA-directed RNA polymerase;Reference proteome;Ribosomal frameshifting;Transferase;Viral RNA replication	transcription, DNA-templated [GO:0006351]		hydrolase activity [GO:0016787]; nucleotide binding [GO:0000166]; RNA binding [GO:0003723]; RNA-directed 5'-3' RNA polymerase activity [GO:0003968]				CATALYTIC ACTIVITY: Reaction=a ribonucleoside 5'-triphosphate + RNA(n) = diphosphate + RNA(n+1); Xref=Rhea:RHEA:21248, Rhea:RHEA-COMP:11128, Rhea:RHEA-COMP:11129, ChEBI:CHEBI:33019, ChEBI:CHEBI:61557, ChEBI:CHEBI:83400; EC=2.7.7.48;		FUNCTION: RNA-dependent RNA polymerase which replicates the viral genome. Catalyzes the transcription of fully conservative plus-strand genomic RNAs that are extruded from the virion into the cytoplasm where they function as mRNAs for translation of viral proteins and also as substrates for encapsidation to form new virions. Once encapsidated, the positive strand is converted to dsRNA by the RNA-…								Orthornavirae	152	52	2266	1154	346	218	0	0	76	966	0	0	0	0	0	0	2	0	0	0	0	0	0	4	0	0	0	0
D2E204	D2E204	2'-O-methyltransferase (EC 2.7.7.48) (EC 3.4.19.12) (EC 3.4.22.69) (EC 3.6.4.12) (EC 3.6.4.13) (3C-like proteinase) (Growth factor-like peptide) (Guanine-N7 methyltransferase) (Helicase) (Host translation inhibitor nsp1) (Leader protein) (NendoU) (Non-structural protein 10) (Non-structural protein 2) (Non-structural protein 3) (Non-structural protein 4) (Non-structural protein 6) (Non-structural …	SARS coronavirus ExoN1	ATP-binding;Activation of host autophagy by virus;Decay of host mRNAs by virus;Endonuclease;Eukaryotic host gene expression shutoff by virus;Eukaryotic host translation shutoff by virus;Exonuclease;Helicase;Host cytoplasm;Host gene expression shutoff by virus;Host mRNA suppression by virus;Host membrane;Host-virus interaction;Hydrolase;Inhibition of host ISG15 by virus;Inhibition of host NF-kappa…	induction by virus of catabolism of host mRNA [GO:0039595]; induction by virus of host autophagy [GO:0039520]; methylation [GO:0032259]; modulation by virus of host protein ubiquitination [GO:0039648]; suppression by virus of host ISG15 activity [GO:0039579]; suppression by virus of host NF-kappaB transcription factor activity [GO:0039644]; suppression by virus of host type I interferon-mediated …	endoplasmic reticulum-Golgi intermediate compartment [GO:0005793]; host cell endoplasmic reticulum-Golgi intermediate compartment [GO:0044172]; host cell membrane [GO:0033644]; host cell perinuclear region of cytoplasm [GO:0044220]; integral component of membrane [GO:0016021]	ATP binding [GO:0005524]; cysteine-type endopeptidase activity [GO:0004197]; DNA helicase activity [GO:0003678]; endonuclease activity [GO:0004519]; exoribonuclease activity [GO:0004532]; G-quadruplex RNA binding [GO:0002151]; methyltransferase activity [GO:0008168]; RNA-directed 5'-3' RNA polymerase activity [GO:0003968]; RNA helicase activity [GO:0003724]; single-stranded RNA binding [GO:000372…						FUNCTION: Forms a hexadecamer with nsp7 (8 subunits of each) that may participate in viral replication by acting as a primase. Alternatively, may synthesize substantially longer products than oligonucleotide primers. {ECO:0000256|ARBA:ARBA00002182}.; FUNCTION: Forms a hexadecamer with nsp8 (8 subunits of each) that may participate in viral replication by acting as a primase. Alternatively, may sy…								Orthornavirae	3126	1966	60	46	0	0	0	0	0	16	30	12	0	0	8	4	2	2	0	2	8	0	4	4	0	0	10	26
Q66739	Q66739	Reverse transcriptase (Fragment)	Equine infectious anemia virus	Coiled coil;Endonuclease;Hydrolase;Nuclease;Nucleotidyltransferase;RNA-directed DNA polymerase;Transferase			endonuclease activity [GO:0004519]; RNA-directed DNA polymerase activity [GO:0003964]														Pararnavirae	70	28	601	363	2185	1779	0	3	0	37	3	0	0	0	0	0	0	0	0	0	0	0	0	0	0	0	0	0
T1XLS7	T1XLS7	Putative deoxyribose operon repressor DeoR	Variovorax paradoxus B4	DNA-binding;Transcription;Transcription regulation			DNA binding [GO:0003677]; DNA-binding transcription factor activity [GO:0003700]															1	0	3009	1975	0	1	0	0	0	0	0	0	0	0	0	0	0	0	0	0	0	0	0	0	0	0	0	0
Q0ZJC7	Q0ZJC7	2'-O-methyltransferase (EC 2.7.7.48) (EC 3.4.19.12) (EC 3.4.22.69) (EC 3.6.4.12) (EC 3.6.4.13) (3C-like proteinase) (Growth factor-like peptide) (Guanine-N7 methyltransferase) (Helicase) (Host translation inhibitor nsp1) (M-PRO) (NendoU) (Non-structural protein 10) (Non-structural protein 2) (Non-structural protein 3) (Non-structural protein 4) (Non-structural protein 6) (Non-structural protein 7…	Human coronavirus HKU1 (HCoV-HKU1)	ATP-binding;Activation of host autophagy by virus;Decay of host mRNAs by virus;Endonuclease;Eukaryotic host gene expression shutoff by virus;Eukaryotic host translation shutoff by virus;Exonuclease;Helicase;Host cytoplasm;Host gene expression shutoff by virus;Host mRNA suppression by virus;Host membrane;Host-virus interaction;Hydrolase;Inhibition of host ISG15 by virus;Inhibition of host NF-kappa…	induction by virus of catabolism of host mRNA [GO:0039595]; induction by virus of host autophagy [GO:0039520]; methylation [GO:0032259]; modulation by virus of host protein ubiquitination [GO:0039648]; suppression by virus of host ISG15 activity [GO:0039579]; suppression by virus of host NF-kappaB transcription factor activity [GO:0039644]; suppression by virus of host type I interferon-mediated …	endoplasmic reticulum-Golgi intermediate compartment [GO:0005793]; host cell endoplasmic reticulum-Golgi intermediate compartment [GO:0044172]; host cell membrane [GO:0033644]; host cell perinuclear region of cytoplasm [GO:0044220]; integral component of membrane [GO:0016021]	ATP binding [GO:0005524]; cysteine-type endopeptidase activity [GO:0004197]; DNA helicase activity [GO:0003678]; endonuclease activity [GO:0004519]; exoribonuclease activity [GO:0004532]; methyltransferase activity [GO:0008168]; RNA-directed 5'-3' RNA polymerase activity [GO:0003968]; RNA helicase activity [GO:0003724]; single-stranded RNA binding [GO:0003727]; thiol-dependent deubiquitinase [GO:…				CATALYTIC ACTIVITY: Reaction=ATP + H2O = ADP + H(+) + phosphate; Xref=Rhea:RHEA:13065, ChEBI:CHEBI:15377, ChEBI:CHEBI:15378, ChEBI:CHEBI:30616, ChEBI:CHEBI:43474, ChEBI:CHEBI:456216; EC=3.6.4.12; Evidence={ECO:0000256|ARBA:ARBA00001665}; CATALYTIC ACTIVITY: Reaction=ATP + H2O = ADP + H(+) + phosphate; Xref=Rhea:RHEA:13065, ChEBI:CHEBI:15377, ChEBI:CHEBI:15378, ChEBI:CHEBI:30616, ChEBI:CHEBI:43474…		FUNCTION: Cleaves the C-terminus of replicase polyprotein at 11 sites. Recognizes substrates containing the core sequence [ILMVF]-Q-|-[SGACN]. Also able to bind an ADP-ribose-1''-phosphate (ADRP). {ECO:0000256|ARBA:ARBA00002223}.; FUNCTION: Enzyme possessing two different activities: an exoribonuclease activity acting on both ssRNA and dsRNA in a 3' to 5' direction and a N7-guanine methyltransfer…								Orthornavirae	796	3240	104	826	2	6	0	0	2	20	6	42	0	0	0	0	0	0	0	0	0	0	0	2	0	0	0	0
P0C6Y5	P0C6Y5	Replicase polyprotein 1ab (pp1ab) (ORF1ab polyprotein) [Cleaved into: Non-structural protein 1 (nsp1) (p9); Non-structural protein 2 (nsp2) (p87); Non-structural protein 3 (nsp3) (EC 3.4.19.12) (EC 3.4.22.-) (PL1-PRO/PL2-PRO) (PLP1/PLP2) (Papain-like proteinases 1/2) (p195); Non-structural protein 4 (nsp4) (Peptide HD2); 3C-like proteinase (3CL-PRO) (3CLp) (EC 3.4.22.-) (M-PRO) (nsp5) (p34); Non-…	Porcine transmissible gastroenteritis coronavirus (strain Purdue) (TGEV)	3D-structure;ATP-binding;Activation of host autophagy by virus;Endonuclease;Exonuclease;Helicase;Host cytoplasm;Host membrane;Host-virus interaction;Hydrolase;Inhibition of host IRF3 by virus;Inhibition of host RLR pathway by virus;Inhibition of host innate immune response by virus;Membrane;Metal-binding;Methyltransferase;Modulation of host ubiquitin pathway by viral deubiquitinase;Modulation of …	induction by virus of host autophagy [GO:0039520]; methylation [GO:0032259]; modulation by virus of host protein ubiquitination [GO:0039648]; suppression by virus of host IRF3 activity [GO:0039548]; transcription, DNA-templated [GO:0006351]; viral genome replication [GO:0019079]; viral protein processing [GO:0019082]	host cell endoplasmic reticulum-Golgi intermediate compartment [GO:0044172]; host cell membrane [GO:0033644]; host cell perinuclear region of cytoplasm [GO:0044220]; integral component of membrane [GO:0016021]	ATP binding [GO:0005524]; cysteine-type endopeptidase activity [GO:0004197]; DNA helicase activity [GO:0003678]; endonuclease activity [GO:0004519]; exoribonuclease activity [GO:0004532]; methyltransferase activity [GO:0008168]; RNA binding [GO:0003723]; RNA-directed 5'-3' RNA polymerase activity [GO:0003968]; RNA helicase activity [GO:0003724]; thiol-dependent deubiquitinase [GO:0004843]; zinc i…	METAL 3937; /note="Zinc 1"; /evidence="ECO:0000255|PROSITE-ProRule:PRU01297"; METAL 3940; /note="Zinc 1"; /evidence="ECO:0000255|PROSITE-ProRule:PRU01297"; METAL 3946; /note="Zinc 1"; /evidence="ECO:0000255|PROSITE-ProRule:PRU01297"; METAL 3953; /note="Zinc 1"; /evidence="ECO:0000255|PROSITE-ProRule:PRU01297"; METAL 3979; /note="Zinc 2"; /evidence="ECO:0000255|PROSITE-ProRule:PRU01297"; METAL 398…	NP_BIND 5210..5217; /note="ATP"; /evidence="ECO:0000250"		CATALYTIC ACTIVITY: Reaction=Thiol-dependent hydrolysis of ester, thioester, amide, peptide and isopeptide bonds formed by the C-terminal Gly of ubiquitin (a 76-residue protein attached to proteins as an intracellular targeting signal).; EC=3.4.19.12; CATALYTIC ACTIVITY: Reaction=a ribonucleoside 5'-triphosphate + RNA(n) = diphosphate + RNA(n+1); Xref=Rhea:RHEA:21248, Rhea:RHEA-COMP:11128, Rhea:R…		FUNCTION: The replicase polyprotein of coronaviruses is a multifunctional protein: it contains the activities necessary for the transcription of negative stranded RNA, leader RNA, subgenomic mRNAs and progeny virion RNA as well as proteinases responsible for the cleavage of the polyprotein into functional products. {ECO:0000269|PubMed:21047955}.; FUNCTION: Non-structural protein 1 inhibits host t…	ACT_SITE 1093; /note="For PL1-PRO activity"; /evidence="ECO:0000255|PROSITE-ProRule:PRU00444"; ACT_SITE 1244; /note="For PL1-PRO activity"; /evidence="ECO:0000255|PROSITE-ProRule:PRU00444"; ACT_SITE 1588; /note="For PL2-PRO activity"; /evidence="ECO:0000255|PROSITE-ProRule:PRU00444"; ACT_SITE 1741; /note="For PL2-PRO activity"; /evidence="ECO:0000255|PROSITE-ProRule:PRU00444"; ACT_SITE 2919; /not…							Orthornavirae	1040	3572	32	132	2	2	0	0	2	130	26	24	0	0	0	0	0	0	0	0	0	0	0	2	0	0	6	0
J2JXI2	J2JXI2	Response regulator containing a CheY-like receiver domain and an HTH DNA-binding domain	Variovorax sp. CF313	DNA-binding	regulation of transcription, DNA-templated [GO:0006355]		DNA binding [GO:0003677]															1	0	0	0	3943	916	0	0	0	0	1	0	0	0	0	0	0	0	0	0	0	0	0	1	0	0	0	0
Q21B19	Q21B19	Transcriptional regulator, AraC family	Rhodopseudomonas palustris (strain BisB18)	Reference proteome;Transcription;Transcription regulation			DNA-binding transcription factor activity [GO:0003700]; sequence-specific DNA binding [GO:0043565]															2	0	0	0	3306	1495	0	0	0	0	0	0	0	0	0	0	0	0	0	0	0	0	0	0	0	0	0	0
A9VAP0	A9VAP0	AMP deaminase (EC 3.5.4.6)	Monosiga brevicollis (Choanoflagellate)	Reference proteome	AMP metabolic process [GO:0046033]; IMP biosynthetic process [GO:0006188]; IMP salvage [GO:0032264]	cytosol [GO:0005829]	AMP deaminase activity [GO:0003876]			PATHWAY: Purine metabolism; IMP biosynthesis via salvage pathway; IMP from AMP: step 1/1. {ECO:0000256|ARBA:ARBA00004955}.	CATALYTIC ACTIVITY: Reaction=AMP + H(+) + H2O = IMP + NH4(+); Xref=Rhea:RHEA:14777, ChEBI:CHEBI:15377, ChEBI:CHEBI:15378, ChEBI:CHEBI:28938, ChEBI:CHEBI:58053, ChEBI:CHEBI:456215; EC=3.5.4.6; Evidence={ECO:0000256|ARBA:ARBA00001642};							COFACTOR: Name=Zn(2+); Xref=ChEBI:CHEBI:29105; Evidence={ECO:0000256|ARBA:ARBA00001947};				62	12	20	4	0	0	23	4672	0	14	152	10	0	2	0	0	16	6	32	6	30	0	14	2	0	0	14	0
K7WE30	K7WE30	Exoribonuclease H (EC 2.7.7.49) (EC 3.1.13.2) (EC 3.1.26.13) (Integrase) (Pol polyprotein) (Protease) (Retropepsin) (Reverse transcriptase/ribonuclease H) (Fragment)	Equine infectious anemia virus	Aspartyl protease;Coiled coil;DNA integration;DNA recombination;DNA-binding;Endonuclease;Hydrolase;Metal-binding;Multifunctional enzyme;Nuclease;Nucleotidyltransferase;Protease;RNA-directed DNA polymerase;Transferase;Viral genome integration;Virus entry into host cell;Zinc;Zinc-finger	DNA integration [GO:0015074]; DNA recombination [GO:0006310]; establishment of integrated proviral latency [GO:0075713]; viral entry into host cell [GO:0046718]; viral genome integration into host DNA [GO:0044826]		aspartic-type endopeptidase activity [GO:0004190]; DNA binding [GO:0003677]; exoribonuclease H activity [GO:0004533]; RNA-directed DNA polymerase activity [GO:0003964]; RNA-DNA hybrid ribonuclease activity [GO:0004523]; zinc ion binding [GO:0008270]				CATALYTIC ACTIVITY: Reaction=3'-end directed exonucleolytic cleavage of viral RNA-DNA hybrid.; EC=3.1.13.2; Evidence={ECO:0000256|ARBA:ARBA00000379}; CATALYTIC ACTIVITY: Reaction=Endohydrolysis of RNA in RNA/DNA hybrids. Three different cleavage modes: 1. sequence-specific internal cleavage of RNA. Human immunodeficiency virus type 1 and Moloney murine leukemia virus enzymes prefer to cleave the …	DNA_BIND 1097..1145; /note="Integrase-type"; /evidence="ECO:0000256|PROSITE-ProRule:PRU00506"	FUNCTION: During replicative cycle of retroviruses, the reverse-transcribed viral DNA is integrated into the host chromosome by the viral integrase enzyme. RNase H activity is associated with the reverse transcriptase. {ECO:0000256|ARBA:ARBA00023429}.								Pararnavirae	30	112	367	1947	444	1375	0	79	0	240	9	3	0	0	0	0	0	0	0	0	0	0	0	0	0	0	3	0
E6UUW1	E6UUW1	CTP synthase (EC 6.3.4.2) (Cytidine 5'-triphosphate synthase) (Cytidine triphosphate synthetase) (CTP synthetase) (CTPS) (UTP--ammonia ligase)	Variovorax paradoxus (strain EPS)	ATP-binding;Glutamine amidotransferase;Ligase;Magnesium;Metal-binding;Nucleotide-binding;Pyrimidine biosynthesis	'de novo' CTP biosynthetic process [GO:0044210]; glutamine metabolic process [GO:0006541]		ATP binding [GO:0005524]; CTP synthase activity [GO:0003883]; metal ion binding [GO:0046872]	METAL 71; /note="Magnesium"; /evidence="ECO:0000256|HAMAP-Rule:MF_01227"; METAL 144; /note="Magnesium"; /evidence="ECO:0000256|HAMAP-Rule:MF_01227"	NP_BIND 14..19; /note="ATP"; /evidence="ECO:0000256|HAMAP-Rule:MF_01227"; NP_BIND 151..153; /note="CTP; allosteric inhibitor"; /evidence="ECO:0000256|HAMAP-Rule:MF_01227"; NP_BIND 191..196; /note="CTP; allosteric inhibitor; alternate"; /evidence="ECO:0000256|HAMAP-Rule:MF_01227"; NP_BIND 191..196; /note="UTP; alternate"; /evidence="ECO:0000256|HAMAP-Rule:MF_01227"	PATHWAY: Pyrimidine metabolism; CTP biosynthesis via de novo pathway; CTP from UDP: step 2/2. {ECO:0000256|ARBA:ARBA00005171, ECO:0000256|HAMAP-Rule:MF_01227}.	CATALYTIC ACTIVITY: Reaction=ATP + H2O + L-glutamine + UTP = ADP + CTP + 2 H(+) + L-glutamate + phosphate; Xref=Rhea:RHEA:26426, ChEBI:CHEBI:15377, ChEBI:CHEBI:15378, ChEBI:CHEBI:29985, ChEBI:CHEBI:30616, ChEBI:CHEBI:37563, ChEBI:CHEBI:43474, ChEBI:CHEBI:46398, ChEBI:CHEBI:58359, ChEBI:CHEBI:456216; EC=6.3.4.2; Evidence={ECO:0000256|ARBA:ARBA00000314, ECO:0000256|HAMAP-Rule:MF_01227};		FUNCTION: Catalyzes the ATP-dependent amination of UTP to CTP with either L-glutamine or ammonia as the source of nitrogen. Regulates intracellular CTP levels through interactions with the four ribonucleotide triphosphates. {ECO:0000256|HAMAP-Rule:MF_01227}.	ACT_SITE 383; /note="Nucleophile"; /evidence="ECO:0000256|PROSITE-ProRule:PRU00605"; ACT_SITE 383; /note="Nucleophile; for glutamine hydrolysis"; /evidence="ECO:0000256|HAMAP-Rule:MF_01227"; ACT_SITE 520; /evidence="ECO:0000256|HAMAP-Rule:MF_01227, ECO:0000256|PROSITE-ProRule:PRU00605"; ACT_SITE 522; /evidence="ECO:0000256|HAMAP-Rule:MF_01227, ECO:0000256|PROSITE-ProRule:PRU00605"	ACTIVITY REGULATION: Allosterically activated by GTP, when glutamine is the substrate; GTP has no effect on the reaction when ammonia is the substrate. The allosteric effector GTP functions by stabilizing the protein conformation that binds the tetrahedral intermediate(s) formed during glutamine hydrolysis. Inhibited by the product CTP, via allosteric rather than competitive inhibition. {ECO:0000…	BINDING 13; /note="CTP; allosteric inhibitor; alternate"; /evidence="ECO:0000256|HAMAP-Rule:MF_01227"; BINDING 13; /note="UTP; alternate"; /evidence="ECO:0000256|HAMAP-Rule:MF_01227"; BINDING 71; /note="ATP"; /evidence="ECO:0000256|HAMAP-Rule:MF_01227"; BINDING 227; /note="CTP; allosteric inhibitor; alternate"; /evidence="ECO:0000256|HAMAP-Rule:MF_01227"; BINDING 227; /note="UTP; alternate"; /evi…						3	0	0	0	3	0	0	0	306	4062	0	0	0	3	0	0	0	0	0	0	0	0	0	0	6	0	0	0
E6V9X0	E6V9X0	RNA polymerase sigma factor RpoS (Sigma S) (Sigma-38)	Variovorax paradoxus (strain EPS)	Cytoplasm;DNA-binding;Sigma factor;Transcription;Transcription regulation	transcription initiation from bacterial-type RNA polymerase promoter [GO:0001123]	cytoplasm [GO:0005737]	DNA binding [GO:0003677]; sigma factor activity [GO:0016987]					DNA_BIND 300..319; /note="H-T-H motif"; /evidence="ECO:0000256|HAMAP-Rule:MF_00959"	FUNCTION: Sigma factors are initiation factors that promote the attachment of RNA polymerase to specific initiation sites and are then released. This sigma factor is the master transcriptional regulator of the stationary phase and the general stress response. {ECO:0000256|HAMAP-Rule:MF_00959}.									0	0	2172	1844	234	94	0	0	0	0	0	0	0	0	0	0	0	0	0	0	0	0	0	14	2	0	0	0
Q6JH48	Q6JH48	2'-O-methyltransferase (EC 2.7.7.48) (EC 3.4.19.12) (EC 3.4.22.69) (EC 3.6.4.12) (EC 3.6.4.13) (3C-like proteinase) (Growth factor-like peptide) (Guanine-N7 methyltransferase) (Helicase) (Host translation inhibitor nsp1) (Leader protein) (NendoU) (Non-structural protein 10) (Non-structural protein 2) (Non-structural protein 3) (Non-structural protein 4) (Non-structural protein 6) (Non-structural …	SARS coronavirus Sino1-11	ATP-binding;Activation of host autophagy by virus;Decay of host mRNAs by virus;Endonuclease;Eukaryotic host gene expression shutoff by virus;Eukaryotic host translation shutoff by virus;Exonuclease;Helicase;Host cytoplasm;Host gene expression shutoff by virus;Host mRNA suppression by virus;Host membrane;Host-virus interaction;Hydrolase;Inhibition of host ISG15 by virus;Inhibition of host NF-kappa…	induction by virus of catabolism of host mRNA [GO:0039595]; induction by virus of host autophagy [GO:0039520]; methylation [GO:0032259]; modulation by virus of host protein ubiquitination [GO:0039648]; suppression by virus of host ISG15 activity [GO:0039579]; suppression by virus of host NF-kappaB transcription factor activity [GO:0039644]; suppression by virus of host type I interferon-mediated …	endoplasmic reticulum-Golgi intermediate compartment [GO:0005793]; host cell endoplasmic reticulum-Golgi intermediate compartment [GO:0044172]; host cell membrane [GO:0033644]; host cell perinuclear region of cytoplasm [GO:0044220]; integral component of membrane [GO:0016021]	ATP binding [GO:0005524]; cysteine-type endopeptidase activity [GO:0004197]; DNA helicase activity [GO:0003678]; endonuclease activity [GO:0004519]; exoribonuclease activity [GO:0004532]; G-quadruplex RNA binding [GO:0002151]; methyltransferase activity [GO:0008168]; RNA-directed 5'-3' RNA polymerase activity [GO:0003968]; RNA helicase activity [GO:0003724]; single-stranded RNA binding [GO:000372…						FUNCTION: Forms a hexadecamer with nsp7 (8 subunits of each) that may participate in viral replication by acting as a primase. Alternatively, may synthesize substantially longer products than oligonucleotide primers. {ECO:0000256|ARBA:ARBA00002182}.; FUNCTION: Forms a hexadecamer with nsp8 (8 subunits of each) that may participate in viral replication by acting as a primase. Alternatively, may sy…								Orthornavirae	1584	2248	152	158	2	0	0	0	0	0	14	16	0	0	4	2	0	0	0	0	0	0	0	0	0	0	2	4
H4EZH4	H4EZH4	Helix-turn-helix, AraC domain-containing protein	Rhizobium sp. PDO1-076	Reference proteome			DNA-binding transcription factor activity [GO:0003700]; sequence-specific DNA binding [GO:0043565]															1	0	1	0	3363	493	0	0	0	0	0	0	0	0	0	0	1	0	0	0	0	0	0	0	0	0	0	0
F7T9A1	F7T9A1	LysR family transcriptional regulator	Achromobacter insuavis AXX-A				DNA-binding transcription factor activity [GO:0003700]															0	0	0	0	2112	1653	0	0	0	0	0	0	0	0	0	0	0	0	0	0	0	0	1	6	0	0	0	0
Q8XBK9	Q8XBK9	HTH-type transcriptional activator TtdR	Escherichia coli O157:H7	Activator;DNA-binding;Reference proteome;Transcription;Transcription regulation			DNA binding [GO:0003677]; DNA-binding transcription factor activity [GO:0003700]					DNA_BIND 23..42; /note="H-T-H motif"; /evidence="ECO:0000255|PROSITE-ProRule:PRU00253"	FUNCTION: Positive regulator required for L-tartrate-dependent anaerobic growth on glycerol. Induces expression of the ttdA-ttdB-ygjE operon (By similarity). {ECO:0000250}.									0	0	1	0	1648	1862	0	0	6	238	0	0	1	0	0	0	0	0	0	0	1	0	0	0	0	0	0	0
D2E1E6	D2E1E6	3C-like proteinase (EC 3.4.19.12) (EC 3.4.22.69) (Growth factor-like peptide) (Leader protein) (Non-structural protein 10) (Non-structural protein 2) (Non-structural protein 3) (Non-structural protein 4) (Non-structural protein 6) (Non-structural protein 7) (Non-structural protein 8) (Non-structural protein 9) (Papain-like proteinase) (p65 homolog)	SARS coronavirus wtic-MB	Activation of host autophagy by virus;Decay of host mRNAs by virus;Eukaryotic host gene expression shutoff by virus;Eukaryotic host translation shutoff by virus;Host cytoplasm;Host gene expression shutoff by virus;Host mRNA suppression by virus;Host membrane;Host-virus interaction;Hydrolase;Inhibition of host ISG15 by virus;Inhibition of host innate immune response by virus;Inhibition of host int…	induction by virus of catabolism of host mRNA [GO:0039595]; induction by virus of host autophagy [GO:0039520]; modulation by virus of host protein ubiquitination [GO:0039648]; suppression by virus of host gene expression [GO:0039657]; suppression by virus of host ISG15 activity [GO:0039579]; suppression by virus of host type I interferon-mediated signaling pathway [GO:0039502]; viral genome repli…	host cell membrane [GO:0033644]; host cell perinuclear region of cytoplasm [GO:0044220]; integral component of membrane [GO:0016021]	cysteine-type endopeptidase activity [GO:0004197]; G-quadruplex RNA binding [GO:0002151]; single-stranded RNA binding [GO:0003727]; thiol-dependent deubiquitinase [GO:0004843]; transferase activity [GO:0016740]; zinc ion binding [GO:0008270]														Orthornavirae	1919	1384	111	101	0	0	0	6	7	188	21	13	0	0	0	0	0	0	0	0	0	0	0	0	0	0	4	2
Q80DP5	Q80DP5	RNA-directed RNA polymerase (Fragment)	SARS coronavirus Hong Kong/03/2003	Nucleotidyltransferase;RNA-directed RNA polymerase;Transferase			exoribonuclease activity [GO:0004532]; methyltransferase activity [GO:0008168]; RNA-directed 5'-3' RNA polymerase activity [GO:0003968]														Orthornavirae	2232	1026	230	90	1	0	0	0	4	42	38	19	0	0	10	0	0	0	0	0	0	0	0	0	0	0	14	4
Q4JDQ5	Q4JDQ5	2'-O-methyltransferase (EC 2.7.7.48) (EC 3.4.19.12) (EC 3.4.22.69) (EC 3.6.4.12) (EC 3.6.4.13) (3C-like proteinase) (Growth factor-like peptide) (Guanine-N7 methyltransferase) (Helicase) (Host translation inhibitor nsp1) (Leader protein) (NendoU) (Non-structural protein 10) (Non-structural protein 2) (Non-structural protein 3) (Non-structural protein 4) (Non-structural protein 6) (Non-structural …	SARS coronavirus B039	ATP-binding;Activation of host autophagy by virus;Decay of host mRNAs by virus;Endonuclease;Eukaryotic host gene expression shutoff by virus;Eukaryotic host translation shutoff by virus;Exonuclease;Helicase;Host cytoplasm;Host gene expression shutoff by virus;Host mRNA suppression by virus;Host membrane;Host-virus interaction;Hydrolase;Inhibition of host ISG15 by virus;Inhibition of host NF-kappa…	induction by virus of catabolism of host mRNA [GO:0039595]; induction by virus of host autophagy [GO:0039520]; methylation [GO:0032259]; modulation by virus of host protein ubiquitination [GO:0039648]; suppression by virus of host ISG15 activity [GO:0039579]; suppression by virus of host NF-kappaB transcription factor activity [GO:0039644]; suppression by virus of host type I interferon-mediated …	endoplasmic reticulum-Golgi intermediate compartment [GO:0005793]; host cell endoplasmic reticulum-Golgi intermediate compartment [GO:0044172]; host cell membrane [GO:0033644]; host cell perinuclear region of cytoplasm [GO:0044220]; integral component of membrane [GO:0016021]	ATP binding [GO:0005524]; cysteine-type endopeptidase activity [GO:0004197]; DNA helicase activity [GO:0003678]; endonuclease activity [GO:0004519]; exoribonuclease activity [GO:0004532]; G-quadruplex RNA binding [GO:0002151]; methyltransferase activity [GO:0008168]; RNA-directed 5'-3' RNA polymerase activity [GO:0003968]; RNA helicase activity [GO:0003724]; single-stranded RNA binding [GO:000372…						FUNCTION: Forms a hexadecamer with nsp7 (8 subunits of each) that may participate in viral replication by acting as a primase. Alternatively, may synthesize substantially longer products than oligonucleotide primers. {ECO:0000256|ARBA:ARBA00002182}.; FUNCTION: Forms a hexadecamer with nsp8 (8 subunits of each) that may participate in viral replication by acting as a primase. Alternatively, may sy…								Orthornavirae	730	2598	38	116	2	0	0	0	0	62	18	16	0	0	0	0	0	0	0	0	0	0	0	0	0	0	0	0
E2E2I7	E2E2I7	Exoribonuclease H (EC 2.7.7.49) (EC 3.1.13.2) (EC 3.1.26.13) (Integrase) (Pol polyprotein) (Protease) (Retropepsin) (Reverse transcriptase/ribonuclease H) (Fragment)	Equine infectious anemia virus	Aspartyl protease;Coiled coil;DNA integration;DNA recombination;DNA-binding;Endonuclease;Hydrolase;Metal-binding;Multifunctional enzyme;Nuclease;Nucleotidyltransferase;Protease;RNA-directed DNA polymerase;Transferase;Viral genome integration;Virus entry into host cell;Zinc;Zinc-finger	DNA integration [GO:0015074]; DNA recombination [GO:0006310]; establishment of integrated proviral latency [GO:0075713]; viral entry into host cell [GO:0046718]; viral genome integration into host DNA [GO:0044826]		aspartic-type endopeptidase activity [GO:0004190]; DNA binding [GO:0003677]; exoribonuclease H activity [GO:0004533]; RNA-directed DNA polymerase activity [GO:0003964]; RNA-DNA hybrid ribonuclease activity [GO:0004523]; zinc ion binding [GO:0008270]				CATALYTIC ACTIVITY: Reaction=3'-end directed exonucleolytic cleavage of viral RNA-DNA hybrid.; EC=3.1.13.2; Evidence={ECO:0000256|ARBA:ARBA00000379}; CATALYTIC ACTIVITY: Reaction=Endohydrolysis of RNA in RNA/DNA hybrids. Three different cleavage modes: 1. sequence-specific internal cleavage of RNA. Human immunodeficiency virus type 1 and Moloney murine leukemia virus enzymes prefer to cleave the …	DNA_BIND 1084..1132; /note="Integrase-type"; /evidence="ECO:0000256|PROSITE-ProRule:PRU00506"	FUNCTION: During replicative cycle of retroviruses, the reverse-transcribed viral DNA is integrated into the host chromosome by the viral integrase enzyme. RNase H activity is associated with the reverse transcriptase. {ECO:0000256|ARBA:ARBA00023429}.								Pararnavirae	0	39	34	501	1847	1003	0	10	0	21	0	3	0	0	0	0	0	0	0	0	0	0	0	0	0	0	0	0
P0C6X8	P0C6X8	Replicase polyprotein 1ab (pp1ab) (ORF1ab polyprotein) [Cleaved into: Host translation inhibitor nsp1 (nsp1) (p28); Non-structural protein 2 (nsp2) (p65); Papain-like proteinase (PL-PRO) (EC 3.4.19.12) (EC 3.4.22.69) (Non-structural protein 3) (nsp3) (p210); Non-structural protein 4 (nsp4) (Peptide HD2) (p44); 3C-like proteinase (3CL-PRO) (3CLp) (EC 3.4.22.-) (M-PRO) (nsp5) (p27); Non-structural …	Murine coronavirus (strain 2) (MHV-2) (Murine hepatitis virus)	ATP-binding;Activation of host autophagy by virus;Decay of host mRNAs by virus;Endonuclease;Eukaryotic host gene expression shutoff by virus;Eukaryotic host translation shutoff by virus;Exonuclease;Helicase;Host cytoplasm;Host gene expression shutoff by virus;Host mRNA suppression by virus;Host membrane;Host-virus interaction;Hydrolase;Inhibition of host ISG15 by virus;Inhibition of host NF-kappa…	induction by virus of catabolism of host mRNA [GO:0039595]; induction by virus of host autophagy [GO:0039520]; methylation [GO:0032259]; modulation by virus of host protein ubiquitination [GO:0039648]; suppression by virus of host ISG15 activity [GO:0039579]; suppression by virus of host NF-kappaB transcription factor activity [GO:0039644]; suppression by virus of host type I interferon-mediated …	host cell endoplasmic reticulum-Golgi intermediate compartment [GO:0044172]; host cell membrane [GO:0033644]; host cell perinuclear region of cytoplasm [GO:0044220]; integral component of membrane [GO:0016021]	ATP binding [GO:0005524]; cysteine-type endopeptidase activity [GO:0004197]; DNA helicase activity [GO:0003678]; endonuclease activity [GO:0004519]; exoribonuclease activity [GO:0004532]; methyltransferase activity [GO:0008168]; RNA-directed 5'-3' RNA polymerase activity [GO:0003968]; RNA helicase activity [GO:0003724]; single-stranded RNA binding [GO:0003727]; thiol-dependent deubiquitinase [GO:…	METAL 4339; /note="Zinc 1"; /evidence="ECO:0000255|PROSITE-ProRule:PRU01297"; METAL 4342; /note="Zinc 1"; /evidence="ECO:0000255|PROSITE-ProRule:PRU01297"; METAL 4348; /note="Zinc 1"; /evidence="ECO:0000255|PROSITE-ProRule:PRU01297"; METAL 4355; /note="Zinc 1"; /evidence="ECO:0000255|PROSITE-ProRule:PRU01297"; METAL 4381; /note="Zinc 2"; /evidence="ECO:0000255|PROSITE-ProRule:PRU01297"; METAL 438…	NP_BIND 5611..5618; /note="ATP"; /evidence="ECO:0000250"		CATALYTIC ACTIVITY: Reaction=a ribonucleoside 5'-triphosphate + RNA(n) = diphosphate + RNA(n+1); Xref=Rhea:RHEA:21248, Rhea:RHEA-COMP:11128, Rhea:RHEA-COMP:11129, ChEBI:CHEBI:33019, ChEBI:CHEBI:61557, ChEBI:CHEBI:83400; EC=2.7.7.48; Evidence={ECO:0000255|PROSITE-ProRule:PRU00539}; CATALYTIC ACTIVITY: Reaction=ATP + H2O = ADP + H(+) + phosphate; Xref=Rhea:RHEA:13065, ChEBI:CHEBI:15377, ChEBI:CHEBI…		FUNCTION: The replicase polyprotein of coronaviruses is a multifunctional protein: it contains the activities necessary for the transcription of negative stranded RNA, leader RNA, subgenomic mRNAs and progeny virion RNA as well as proteinases responsible for the cleavage of the polyprotein into functional products. {ECO:0000250|UniProtKB:P0C6X7}.; FUNCTION: [Host translation inhibitor nsp1]: Inhi…	ACT_SITE 1068; /note="For PL1-PRO activity"; /evidence="ECO:0000255|PROSITE-ProRule:PRU00444"; ACT_SITE 1219; /note="For PL1-PRO activity"; /evidence="ECO:0000255|PROSITE-ProRule:PRU00444"; ACT_SITE 1663; /note="For PL2-PRO activity"; /evidence="ECO:0000255|PROSITE-ProRule:PRU00444"; ACT_SITE 1820; /note="For PL2-PRO activity"; /evidence="ECO:0000255|PROSITE-ProRule:PRU00444"; ACT_SITE 3320; /not…							Orthornavirae	714	2562	18	66	0	0	0	0	0	86	12	34	0	0	2	2	0	0	0	0	0	0	0	0	0	0	4	0
D5HJU4	D5HJU4	2'-O-methyltransferase (EC 2.7.7.48) (EC 3.4.19.12) (EC 3.4.22.69) (EC 3.6.4.12) (EC 3.6.4.13) (3C-like proteinase) (Growth factor-like peptide) (Guanine-N7 methyltransferase) (Helicase) (Host translation inhibitor nsp1) (Leader protein) (NendoU) (Non-structural protein 10) (Non-structural protein 2) (Non-structural protein 3) (Non-structural protein 4) (Non-structural protein 6) (Non-structural …	Bat SARS coronavirus HKU3-8	ATP-binding;Activation of host autophagy by virus;Decay of host mRNAs by virus;Endonuclease;Eukaryotic host gene expression shutoff by virus;Eukaryotic host translation shutoff by virus;Exonuclease;Helicase;Host cytoplasm;Host gene expression shutoff by virus;Host mRNA suppression by virus;Host membrane;Host-virus interaction;Hydrolase;Inhibition of host ISG15 by virus;Inhibition of host NF-kappa…	induction by virus of catabolism of host mRNA [GO:0039595]; induction by virus of host autophagy [GO:0039520]; methylation [GO:0032259]; modulation by virus of host protein ubiquitination [GO:0039648]; suppression by virus of host ISG15 activity [GO:0039579]; suppression by virus of host NF-kappaB transcription factor activity [GO:0039644]; suppression by virus of host type I interferon-mediated …	endoplasmic reticulum-Golgi intermediate compartment [GO:0005793]; host cell endoplasmic reticulum-Golgi intermediate compartment [GO:0044172]; host cell membrane [GO:0033644]; host cell perinuclear region of cytoplasm [GO:0044220]; integral component of membrane [GO:0016021]	ATP binding [GO:0005524]; cysteine-type endopeptidase activity [GO:0004197]; DNA helicase activity [GO:0003678]; endonuclease activity [GO:0004519]; exoribonuclease activity [GO:0004532]; G-quadruplex RNA binding [GO:0002151]; methyltransferase activity [GO:0008168]; RNA-directed 5'-3' RNA polymerase activity [GO:0003968]; RNA helicase activity [GO:0003724]; single-stranded RNA binding [GO:000372…						FUNCTION: Forms a hexadecamer with nsp7 (8 subunits of each) that may participate in viral replication by acting as a primase. Alternatively, may synthesize substantially longer products than oligonucleotide primers. {ECO:0000256|ARBA:ARBA00002182}.; FUNCTION: Forms a hexadecamer with nsp8 (8 subunits of each) that may participate in viral replication by acting as a primase. Alternatively, may sy…								Orthornavirae	1834	690	282	20	2	0	0	10	26	416	24	4	0	0	4	0	0	0	0	0	0	0	0	0	0	0	4	0
P52647	P52647	Probable pyruvate-flavodoxin oxidoreductase (EC 1.2.7.-)	Escherichia coli (strain K12)	4Fe-4S;Electron transport;Iron;Iron-sulfur;Metal-binding;Oxidoreductase;Reference proteome;Repeat;Transport	electron transport chain [GO:0022900]; response to oxidative stress [GO:0006979]		4 iron, 4 sulfur cluster binding [GO:0051539]; iron ion binding [GO:0005506]; pyruvate-flavodoxin oxidoreductase activity [GO:0043873]; thiamine pyrophosphate binding [GO:0030976]	METAL 689; /note="Iron-sulfur 1 (4Fe-4S)"; /evidence="ECO:0000250|UniProtKB:P94692"; METAL 692; /note="Iron-sulfur 1 (4Fe-4S)"; /evidence="ECO:0000250|UniProtKB:P94692"; METAL 695; /note="Iron-sulfur 1 (4Fe-4S)"; /evidence="ECO:0000250|UniProtKB:P94692"; METAL 699; /note="Iron-sulfur 2 (4Fe-4S)"; /evidence="ECO:0000250|UniProtKB:P94692"; METAL 745; /note="Iron-sulfur 2 (4Fe-4S)"; /evidence="ECO:0…			CATALYTIC ACTIVITY: Reaction=CoA + 2 H(+) + oxidized [flavodoxin] + pyruvate = acetyl-CoA + CO2 + reduced [flavodoxin]; Xref=Rhea:RHEA:44140, Rhea:RHEA-COMP:10622, Rhea:RHEA-COMP:10623, ChEBI:CHEBI:15361, ChEBI:CHEBI:15378, ChEBI:CHEBI:16526, ChEBI:CHEBI:57287, ChEBI:CHEBI:57288, ChEBI:CHEBI:57618, ChEBI:CHEBI:58210;		FUNCTION: Oxidoreductase required for the transfer of electrons from pyruvate to flavodoxin. {ECO:0000305}.					COFACTOR: Name=[4Fe-4S] cluster; Xref=ChEBI:CHEBI:49883; Evidence={ECO:0000250|UniProtKB:P94692}; Note=Binds 3 [4Fe-4S] clusters per subunit. {ECO:0000250|UniProtKB:P94692};				1	0	0	0	1544	1610	0	0	0	1	0	0	0	0	0	0	5	0	2	0	1	0	7	39	0	0	0	0
H0C1N0	H0C1N0	AraC family transcription regulator	Acidovorax sp. NO-1				DNA-binding transcription factor activity [GO:0003700]; sequence-specific DNA binding [GO:0043565]															287	197	1500	999	0	0	14	30	0	3	1	1	0	0	0	0	0	0	0	0	0	0	0	0	0	0	1	0
I8U3T2	I8U3T2	AraC family transcription regulator	Alishewanella agri BL06	Reference proteome			DNA-binding transcription factor activity [GO:0003700]; sequence-specific DNA binding [GO:0043565]															96	265	680	1971	0	0	0	6	0	1	0	0	0	0	0	0	0	0	0	0	0	0	0	0	0	0	0	0
M4MEM7	M4MEM7	RNA-directed RNA polymerase (EC 2.7.7.48) (Fragment)	Scheffersomyces segobiensis virus L	Hydrolase;Nucleotide-binding;Nucleotidyltransferase;RNA-directed RNA polymerase;Reference proteome;Transferase;Viral RNA replication	transcription, DNA-templated [GO:0006351]; viral RNA genome replication [GO:0039694]		hydrolase activity [GO:0016787]; nucleotide binding [GO:0000166]; RNA binding [GO:0003723]; RNA-directed 5'-3' RNA polymerase activity [GO:0003968]				CATALYTIC ACTIVITY: Reaction=a ribonucleoside 5'-triphosphate + RNA(n) = diphosphate + RNA(n+1); Xref=Rhea:RHEA:21248, Rhea:RHEA-COMP:11128, Rhea:RHEA-COMP:11129, ChEBI:CHEBI:33019, ChEBI:CHEBI:61557, ChEBI:CHEBI:83400; EC=2.7.7.48; Evidence={ECO:0000256|ARBA:ARBA00000420, ECO:0000256|RuleBase:RU364050};										Orthornavirae	4	0	1846	962	2	62	0	0	0	8	4	2	0	2	0	0	0	0	0	0	2	0	0	0	0	2	2	2
D3F5M9	D3F5M9	Two component transcriptional regulator, LuxR family	Conexibacter woesei (strain DSM 14684 / CIP 108061 / JCM 11494 / NBRC 100937 / ID131577)	DNA-binding;Phosphoprotein;Reference proteome	phosphorelay signal transduction system [GO:0000160]; regulation of transcription, DNA-templated [GO:0006355]		DNA binding [GO:0003677]															0	0	0	0	1821	1030	0	0	0	0	0	0	0	0	0	0	0	0	0	0	0	0	0	0	0	0	0	0
C5CTZ5	C5CTZ5	Transcriptional regulator, AraC family	Variovorax paradoxus (strain S110)				DNA-binding transcription factor activity [GO:0003700]; sequence-specific DNA binding [GO:0043565]															0	0	0	0	1521	1308	0	0	0	0	0	0	0	0	0	0	0	0	0	0	0	0	0	0	0	0	0	0
Q9B6H5	Q9B6H5	ATP synthase subunit a	Schizaphis graminum (Green bug aphid)	ATP synthesis;CF(0);Hydrogen ion transport;Ion transport;Membrane;Mitochondrion;Transmembrane;Transmembrane helix;Transport	ATP synthesis coupled proton transport [GO:0015986]	integral component of membrane [GO:0016021]; mitochondrial inner membrane [GO:0005743]; proton-transporting ATP synthase complex, coupling factor F(o) [GO:0045263]	proton transmembrane transporter activity [GO:0015078]														Metazoa	0	0	2300	495	0	0	0	0	0	0	0	0	0	0	0	0	0	0	0	0	0	0	0	0	0	0	0	0
C5CXD8	C5CXD8	Bifunctional protein FolD [Includes: Methylenetetrahydrofolate dehydrogenase (EC 1.5.1.5); Methenyltetrahydrofolate cyclohydrolase (EC 3.5.4.9)]	Variovorax paradoxus (strain S110)	Amino-acid biosynthesis;Histidine biosynthesis;Hydrolase;Methionine biosynthesis;Multifunctional enzyme;NADP;One-carbon metabolism;Oxidoreductase;Purine biosynthesis	histidine biosynthetic process [GO:0000105]; methionine biosynthetic process [GO:0009086]; purine nucleotide biosynthetic process [GO:0006164]; tetrahydrofolate interconversion [GO:0035999]		methenyltetrahydrofolate cyclohydrolase activity [GO:0004477]; methylenetetrahydrofolate dehydrogenase (NADP+) activity [GO:0004488]		NP_BIND 165..167; /note="NADP"; /evidence="ECO:0000255|HAMAP-Rule:MF_01576"	PATHWAY: One-carbon metabolism; tetrahydrofolate interconversion. {ECO:0000255|HAMAP-Rule:MF_01576}.	CATALYTIC ACTIVITY: Reaction=(6R)-5,10-methylene-5,6,7,8-tetrahydrofolate + NADP(+) = 5,10-methenyltetrahydrofolate + NADPH; Xref=Rhea:RHEA:22812, ChEBI:CHEBI:15636, ChEBI:CHEBI:57455, ChEBI:CHEBI:57783, ChEBI:CHEBI:58349; EC=1.5.1.5; Evidence={ECO:0000255|HAMAP-Rule:MF_01576}; CATALYTIC ACTIVITY: Reaction=5,10-methenyltetrahydrofolate + H2O = (6S)-10-formyltetrahydrofolate + H(+); Xref=Rhea:RHEA…		FUNCTION: Catalyzes the oxidation of 5,10-methylenetetrahydrofolate to 5,10-methenyltetrahydrofolate and then the hydrolysis of 5,10-methenyltetrahydrofolate to 10-formyltetrahydrofolate. {ECO:0000255|HAMAP-Rule:MF_01576}.			BINDING 190; /note="NADP"; /evidence="ECO:0000255|HAMAP-Rule:MF_01576"						5	0	3	0	1231	1542	0	0	0	0	0	0	0	0	0	0	0	0	0	0	0	0	0	0	0	0	0	0
D2E1H5	D2E1H5	2'-O-methyltransferase (EC 2.7.7.48) (EC 3.4.19.12) (EC 3.4.22.69) (EC 3.6.4.12) (EC 3.6.4.13) (3C-like proteinase) (Growth factor-like peptide) (Guanine-N7 methyltransferase) (Helicase) (Host translation inhibitor nsp1) (Leader protein) (NendoU) (Non-structural protein 10) (Non-structural protein 2) (Non-structural protein 3) (Non-structural protein 4) (Non-structural protein 6) (Non-structural …	SARS coronavirus ExoN1	ATP-binding;Activation of host autophagy by virus;Decay of host mRNAs by virus;Endonuclease;Eukaryotic host gene expression shutoff by virus;Eukaryotic host translation shutoff by virus;Exonuclease;Helicase;Host cytoplasm;Host gene expression shutoff by virus;Host mRNA suppression by virus;Host membrane;Host-virus interaction;Hydrolase;Inhibition of host ISG15 by virus;Inhibition of host NF-kappa…	induction by virus of catabolism of host mRNA [GO:0039595]; induction by virus of host autophagy [GO:0039520]; methylation [GO:0032259]; modulation by virus of host protein ubiquitination [GO:0039648]; suppression by virus of host ISG15 activity [GO:0039579]; suppression by virus of host NF-kappaB transcription factor activity [GO:0039644]; suppression by virus of host type I interferon-mediated …	endoplasmic reticulum-Golgi intermediate compartment [GO:0005793]; host cell endoplasmic reticulum-Golgi intermediate compartment [GO:0044172]; host cell membrane [GO:0033644]; host cell perinuclear region of cytoplasm [GO:0044220]; integral component of membrane [GO:0016021]	ATP binding [GO:0005524]; cysteine-type endopeptidase activity [GO:0004197]; DNA helicase activity [GO:0003678]; endonuclease activity [GO:0004519]; exoribonuclease activity [GO:0004532]; G-quadruplex RNA binding [GO:0002151]; methyltransferase activity [GO:0008168]; RNA-directed 5'-3' RNA polymerase activity [GO:0003968]; RNA helicase activity [GO:0003724]; single-stranded RNA binding [GO:000372…						FUNCTION: Forms a hexadecamer with nsp7 (8 subunits of each) that may participate in viral replication by acting as a primase. Alternatively, may synthesize substantially longer products than oligonucleotide primers. {ECO:0000256|ARBA:ARBA00002182}.; FUNCTION: Forms a hexadecamer with nsp8 (8 subunits of each) that may participate in viral replication by acting as a primase. Alternatively, may sy…								Orthornavirae	1768	792	198	34	0	0	2	0	0	20	34	18	0	0	10	0	0	0	0	0	0	0	0	0	0	0	0	12
E6V7Q8	E6V7Q8	Transcriptional regulator, AraC family	Variovorax paradoxus (strain EPS)				DNA-binding transcription factor activity [GO:0003700]; sequence-specific DNA binding [GO:0043565]															1	0	2	1	1409	1350	0	0	0	0	0	0	0	0	0	0	0	0	0	0	0	0	0	3	0	0	0	0
S5PWH2	S5PWH2	2'-O-methyltransferase (EC 2.7.7.48) (EC 3.4.19.12) (EC 3.4.22.69) (EC 3.6.4.12) (EC 3.6.4.13) (3C-like proteinase) (Growth factor-like peptide) (Guanine-N7 methyltransferase) (Helicase) (Host translation inhibitor nsp1) (Leader protein) (NendoU) (Non-structural protein 10) (Non-structural protein 2) (Non-structural protein 3) (Non-structural protein 4) (Non-structural protein 6) (Non-structural …	Coronavirus Neoromicia/PML-PHE1/RSA/2011	ATP-binding;Activation of host autophagy by virus;Decay of host mRNAs by virus;Endonuclease;Eukaryotic host gene expression shutoff by virus;Eukaryotic host translation shutoff by virus;Exonuclease;Helicase;Host cytoplasm;Host gene expression shutoff by virus;Host mRNA suppression by virus;Host membrane;Host-virus interaction;Hydrolase;Inhibition of host ISG15 by virus;Inhibition of host NF-kappa…	induction by virus of catabolism of host mRNA [GO:0039595]; induction by virus of host autophagy [GO:0039520]; methylation [GO:0032259]; modulation by virus of host protein ubiquitination [GO:0039648]; suppression by virus of host ISG15 activity [GO:0039579]; suppression by virus of host NF-kappaB transcription factor activity [GO:0039644]; suppression by virus of host type I interferon-mediated …	endoplasmic reticulum-Golgi intermediate compartment [GO:0005793]; host cell endoplasmic reticulum-Golgi intermediate compartment [GO:0044172]; host cell membrane [GO:0033644]; host cell perinuclear region of cytoplasm [GO:0044220]; integral component of membrane [GO:0016021]	ATP binding [GO:0005524]; cysteine-type endopeptidase activity [GO:0004197]; DNA helicase activity [GO:0003678]; endonuclease activity [GO:0004519]; exoribonuclease activity [GO:0004532]; G-quadruplex RNA binding [GO:0002151]; methyltransferase activity [GO:0008168]; RNA-directed 5'-3' RNA polymerase activity [GO:0003968]; RNA helicase activity [GO:0003724]; single-stranded RNA binding [GO:000372…				CATALYTIC ACTIVITY: Reaction=ATP + H2O = ADP + H(+) + phosphate; Xref=Rhea:RHEA:13065, ChEBI:CHEBI:15377, ChEBI:CHEBI:15378, ChEBI:CHEBI:30616, ChEBI:CHEBI:43474, ChEBI:CHEBI:456216; EC=3.6.4.12; Evidence={ECO:0000256|ARBA:ARBA00001665}; CATALYTIC ACTIVITY: Reaction=ATP + H2O = ADP + H(+) + phosphate; Xref=Rhea:RHEA:13065, ChEBI:CHEBI:15377, ChEBI:CHEBI:15378, ChEBI:CHEBI:30616, ChEBI:CHEBI:43474…		FUNCTION: Cleaves the C-terminus of replicase polyprotein at 11 sites. Recognizes substrates containing the core sequence [ILMVF]-Q-|-[SGACN]. Also able to bind an ADP-ribose-1''-phosphate (ADRP). {ECO:0000256|ARBA:ARBA00002223}.; FUNCTION: Enzyme possessing two different activities: an exoribonuclease activity acting on both ssRNA and dsRNA in a 3' to 5' direction and a N7-guanine methyltransfer…								Orthornavirae	1576	1096	16	8	2	2	0	0	0	82	26	12	0	2	0	0	0	0	0	0	0	0	0	0	0	0	6	0
C5CL84	C5CL84	Bifunctional purine biosynthesis protein PurH [Includes: Phosphoribosylaminoimidazolecarboxamide formyltransferase (EC 2.1.2.3) (AICAR transformylase); IMP cyclohydrolase (EC 3.5.4.10) (ATIC) (IMP synthase) (Inosinicase)]	Variovorax paradoxus (strain S110)	Hydrolase;Multifunctional enzyme;Purine biosynthesis;Transferase	'de novo' IMP biosynthetic process [GO:0006189]		IMP cyclohydrolase activity [GO:0003937]; phosphoribosylaminoimidazolecarboxamide formyltransferase activity [GO:0004643]			PATHWAY: Purine metabolism; IMP biosynthesis via de novo pathway; 5-formamido-1-(5-phospho-D-ribosyl)imidazole-4-carboxamide from 5-amino-1-(5-phospho-D-ribosyl)imidazole-4-carboxamide (10-formyl THF route): step 1/1. {ECO:0000255|HAMAP-Rule:MF_00139}.; PATHWAY: Purine metabolism; IMP biosynthesis via de novo pathway; IMP from 5-formamido-1-(5-phospho-D-ribosyl)imidazole-4-carboxamide: step 1/1. …	CATALYTIC ACTIVITY: Reaction=(6S)-10-formyltetrahydrofolate + 5-amino-1-(5-phospho-beta-D-ribosyl)imidazole-4-carboxamide = (6S)-5,6,7,8-tetrahydrofolate + 5-formamido-1-(5-phospho-D-ribosyl)imidazole-4-carboxamide; Xref=Rhea:RHEA:22192, ChEBI:CHEBI:57453, ChEBI:CHEBI:57454, ChEBI:CHEBI:58467, ChEBI:CHEBI:58475; EC=2.1.2.3; Evidence={ECO:0000255|HAMAP-Rule:MF_00139}; CATALYTIC ACTIVITY: Reaction=…											0	0	24	32	1198	1502	0	0	0	2	0	0	0	2	0	0	0	0	0	0	0	0	0	2	4	0	0	0
J2TN17	J2TN17	Transcriptional regulator	Variovorax sp. CF313				DNA-binding transcription factor activity [GO:0003700]															0	0	1	0	1359	1381	0	0	0	0	1	0	0	0	0	0	0	0	0	0	0	0	0	15	0	0	0	0
P77187	P77187	Uncharacterized protein YahF	Escherichia coli (strain K12)	Reference proteome	tricarboxylic acid cycle [GO:0006099]	cytosol [GO:0005829]; succinate-CoA ligase complex (ADP-forming) [GO:0009361]	succinate-CoA ligase (ADP-forming) activity [GO:0004775]; succinate-CoA ligase (GDP-forming) activity [GO:0004776]															0	0	1526	1178	0	0	0	0	0	0	0	0	0	0	0	0	0	0	0	0	0	0	1	6	0	0	0	0
I6Y9J3	I6Y9J3	SBP domain-containing protein	Linum usitatissimum (Flax) (Linum humile)	Metal-binding;Transcription;Transcription regulation;Zinc;Zinc-finger		nucleus [GO:0005634]	DNA binding [GO:0003677]; metal ion binding [GO:0046872]														Viridiplantae	75	0	781	0	1759	0	0	0	9	0	3	0	0	0	0	0	0	0	0	0	0	0	0	0	0	0	0	0
W2DXL7	W2DXL7	ECF subfamily RNA polymerase sigma-24 factor	Pseudomonas sp. FH1		DNA-templated transcription, initiation [GO:0006352]		DNA-binding transcription factor activity [GO:0003700]															2	0	0	0	2598	5	0	0	0	0	0	0	0	0	0	0	0	0	0	0	0	0	0	0	0	0	0	0
E2E2H0	E2E2H0	Exoribonuclease H (EC 2.7.7.49) (EC 3.1.13.2) (EC 3.1.26.13) (Integrase) (Pol polyprotein) (Protease) (Retropepsin) (Reverse transcriptase/ribonuclease H) (Fragment)	Equine infectious anemia virus	Aspartyl protease;Coiled coil;DNA integration;DNA recombination;DNA-binding;Endonuclease;Hydrolase;Metal-binding;Multifunctional enzyme;Nuclease;Nucleotidyltransferase;Protease;RNA-directed DNA polymerase;Transferase;Viral genome integration;Virus entry into host cell;Zinc;Zinc-finger	DNA integration [GO:0015074]; DNA recombination [GO:0006310]; establishment of integrated proviral latency [GO:0075713]; viral entry into host cell [GO:0046718]; viral genome integration into host DNA [GO:0044826]		aspartic-type endopeptidase activity [GO:0004190]; DNA binding [GO:0003677]; exoribonuclease H activity [GO:0004533]; RNA-directed DNA polymerase activity [GO:0003964]; RNA-DNA hybrid ribonuclease activity [GO:0004523]; zinc ion binding [GO:0008270]				CATALYTIC ACTIVITY: Reaction=3'-end directed exonucleolytic cleavage of viral RNA-DNA hybrid.; EC=3.1.13.2; Evidence={ECO:0000256|ARBA:ARBA00000379}; CATALYTIC ACTIVITY: Reaction=Endohydrolysis of RNA in RNA/DNA hybrids. Three different cleavage modes: 1. sequence-specific internal cleavage of RNA. Human immunodeficiency virus type 1 and Moloney murine leukemia virus enzymes prefer to cleave the …	DNA_BIND 1085..1133; /note="Integrase-type"; /evidence="ECO:0000256|PROSITE-ProRule:PRU00506"	FUNCTION: During replicative cycle of retroviruses, the reverse-transcribed viral DNA is integrated into the host chromosome by the viral integrase enzyme. RNase H activity is associated with the reverse transcriptase. {ECO:0000256|ARBA:ARBA00023429}.								Pararnavirae	56	51	381	314	550	1173	0	8	0	8	3	3	0	0	0	0	0	0	0	0	0	0	0	0	0	0	3	0
Q6VA80	Q6VA80	2'-O-methyltransferase (EC 2.7.7.48) (EC 3.4.19.12) (EC 3.4.22.69) (EC 3.6.4.12) (EC 3.6.4.13) (3C-like proteinase) (Growth factor-like peptide) (Guanine-N7 methyltransferase) (Helicase) (Host translation inhibitor nsp1) (Leader protein) (NendoU) (Non-structural protein 10) (Non-structural protein 2) (Non-structural protein 3) (Non-structural protein 4) (Non-structural protein 6) (Non-structural …	SARS coronavirus CUHK-AG03	ATP-binding;Activation of host autophagy by virus;Decay of host mRNAs by virus;Endonuclease;Eukaryotic host gene expression shutoff by virus;Eukaryotic host translation shutoff by virus;Exonuclease;Helicase;Host cytoplasm;Host gene expression shutoff by virus;Host mRNA suppression by virus;Host membrane;Host-virus interaction;Hydrolase;Inhibition of host ISG15 by virus;Inhibition of host NF-kappa…	induction by virus of catabolism of host mRNA [GO:0039595]; induction by virus of host autophagy [GO:0039520]; methylation [GO:0032259]; modulation by virus of host protein ubiquitination [GO:0039648]; suppression by virus of host ISG15 activity [GO:0039579]; suppression by virus of host NF-kappaB transcription factor activity [GO:0039644]; suppression by virus of host type I interferon-mediated …	endoplasmic reticulum-Golgi intermediate compartment [GO:0005793]; host cell endoplasmic reticulum-Golgi intermediate compartment [GO:0044172]; host cell membrane [GO:0033644]; host cell perinuclear region of cytoplasm [GO:0044220]; integral component of membrane [GO:0016021]	ATP binding [GO:0005524]; cysteine-type endopeptidase activity [GO:0004197]; DNA helicase activity [GO:0003678]; endonuclease activity [GO:0004519]; exoribonuclease activity [GO:0004532]; G-quadruplex RNA binding [GO:0002151]; methyltransferase activity [GO:0008168]; RNA-directed 5'-3' RNA polymerase activity [GO:0003968]; RNA helicase activity [GO:0003724]; single-stranded RNA binding [GO:000372…						FUNCTION: Forms a hexadecamer with nsp7 (8 subunits of each) that may participate in viral replication by acting as a primase. Alternatively, may synthesize substantially longer products than oligonucleotide primers. {ECO:0000256|ARBA:ARBA00002182}.; FUNCTION: Forms a hexadecamer with nsp8 (8 subunits of each) that may participate in viral replication by acting as a primase. Alternatively, may sy…								Orthornavirae	1392	814	162	104	0	2	0	0	0	30	14	8	0	0	4	0	0	0	0	0	0	0	0	0	0	0	4	4
A8NUW9	A8NUW9	Unspecific monooxygenase, putative	Brugia malayi (Filarial nematode worm)	Monooxygenase;Oxidoreductase			monooxygenase activity [GO:0004497]														Metazoa	547	447	569	238	761	358	0	1	12	18	4	4	0	0	0	0	76	0	150	0	182	0	86	204	1	0	1	0
B3FNL5	B3FNL5	AraC-family regulator	Pseudomonas putida (Arthrobacter siderocapsulatus)				DNA-binding transcription factor activity [GO:0003700]; sequence-specific DNA binding [GO:0043565]															1	0	0	0	1098	1307	0	0	0	0	0	0	0	0	0	0	0	0	0	0	0	0	0	0	0	0	0	0
Q66738	Q66738	Polymerase (Fragment)	Equine infectious anemia virus	DNA integration;DNA recombination;Nucleotidyltransferase;Transferase	DNA integration [GO:0015074]; DNA recombination [GO:0006310]		nucleic acid binding [GO:0003676]; nucleotidyltransferase activity [GO:0016779]; RNA-DNA hybrid ribonuclease activity [GO:0004523]														Pararnavirae	54	12	658	136	861	317	0	84	18	186	3	0	0	0	0	0	0	0	0	0	0	0	0	0	0	0	0	0
S5YAF0	S5YAF0	3C-like proteinase (EC 2.7.7.48) (EC 3.4.19.12) (EC 3.6.4.12) (EC 3.6.4.13) (Exoribonuclease) (Growth factor-like peptide) (Helicase) (M-PRO) (NendoU) (Non-structural protein 1) (Non-structural protein 10) (Non-structural protein 2) (Non-structural protein 3) (Non-structural protein 4) (Non-structural protein 6) (Non-structural protein 7) (Non-structural protein 8) (Non-structural protein 9) (ORF…	Bat coronavirus CDPHE15/USA/2006	ATP-binding;Activation of host autophagy by virus;Endonuclease;Exonuclease;Helicase;Host cytoplasm;Host membrane;Host-virus interaction;Hydrolase;Inhibition of host IRF3 by virus;Inhibition of host RLR pathway by virus;Inhibition of host innate immune response by virus;Membrane;Metal-binding;Methyltransferase;Modulation of host ubiquitin pathway by viral deubiquitinase;Modulation of host ubiquiti…	induction by virus of host autophagy [GO:0039520]; methylation [GO:0032259]; modulation by virus of host protein ubiquitination [GO:0039648]; suppression by virus of host IRF3 activity [GO:0039548]; transcription, DNA-templated [GO:0006351]; viral protein processing [GO:0019082]; viral RNA genome replication [GO:0039694]	endoplasmic reticulum-Golgi intermediate compartment [GO:0005793]; host cell endoplasmic reticulum-Golgi intermediate compartment [GO:0044172]; host cell membrane [GO:0033644]; host cell perinuclear region of cytoplasm [GO:0044220]; integral component of membrane [GO:0016021]	ATP binding [GO:0005524]; cysteine-type endopeptidase activity [GO:0004197]; DNA helicase activity [GO:0003678]; endonuclease activity [GO:0004519]; exoribonuclease activity [GO:0004532]; methyltransferase activity [GO:0008168]; RNA binding [GO:0003723]; RNA-directed 5'-3' RNA polymerase activity [GO:0003968]; RNA helicase activity [GO:0003724]; thiol-dependent deubiquitinase [GO:0004843]; zinc i…				CATALYTIC ACTIVITY: Reaction=ATP + H2O = ADP + H(+) + phosphate; Xref=Rhea:RHEA:13065, ChEBI:CHEBI:15377, ChEBI:CHEBI:15378, ChEBI:CHEBI:30616, ChEBI:CHEBI:43474, ChEBI:CHEBI:456216; EC=3.6.4.12; Evidence={ECO:0000256|ARBA:ARBA00001665}; CATALYTIC ACTIVITY: Reaction=ATP + H2O = ADP + H(+) + phosphate; Xref=Rhea:RHEA:13065, ChEBI:CHEBI:15377, ChEBI:CHEBI:15378, ChEBI:CHEBI:30616, ChEBI:CHEBI:43474…		FUNCTION: NendoU is a Mn(2+)-dependent, uridylate-specific enzyme, which leaves 2'-3'-cyclic phosphates 5' to the cleaved bond. {ECO:0000256|ARBA:ARBA00002136}.; FUNCTION: Nsp7-nsp8 hexadecamer may possibly confer processivity to the polymerase, maybe by binding to dsRNA or by producing primers utilized by the latter. {ECO:0000256|ARBA:ARBA00002928}.; FUNCTION: Nsp9 is a ssRNA-binding protein. {E…								Orthornavirae	912	1374	8	18	0	0	0	0	0	14	22	8	0	0	0	0	0	0	0	0	0	0	0	0	0	0	4	0
Q66724	Q66724	Protease (Retropepsin) (Fragment)	Equine infectious anemia virus	Aspartyl protease;Hydrolase;Nucleotidyltransferase;Protease;RNA-directed DNA polymerase;Transferase			aspartic-type endopeptidase activity [GO:0004190]; RNA-directed DNA polymerase activity [GO:0003964]														Pararnavirae	231	150	359	153	828	434	0	18	3	110	0	3	0	0	0	0	0	0	0	0	0	0	0	0	0	0	0	0
Q5HMA3	Q5HMA3	Thymidine kinase (EC 2.7.1.21)	Staphylococcus epidermidis (strain ATCC 35984 / RP62A)	ATP-binding;Cytoplasm;DNA synthesis;Kinase;Metal-binding;Nucleotide-binding;Reference proteome;Transferase;Zinc	DNA biosynthetic process [GO:0071897]	cytoplasm [GO:0005737]	ATP binding [GO:0005524]; thymidine kinase activity [GO:0004797]; zinc ion binding [GO:0008270]	METAL 145; /note="Zinc"; /evidence="ECO:0000255|HAMAP-Rule:MF_00124"; METAL 148; /note="Zinc"; /evidence="ECO:0000255|HAMAP-Rule:MF_00124"; METAL 183; /note="Zinc"; /evidence="ECO:0000255|HAMAP-Rule:MF_00124"; METAL 186; /note="Zinc"; /evidence="ECO:0000255|HAMAP-Rule:MF_00124"	NP_BIND 15..22; /note="ATP"; /evidence="ECO:0000255|HAMAP-Rule:MF_00124"; NP_BIND 88..91; /note="ATP"; /evidence="ECO:0000255|HAMAP-Rule:MF_00124"		CATALYTIC ACTIVITY: Reaction=ATP + thymidine = ADP + dTMP + H(+); Xref=Rhea:RHEA:19129, ChEBI:CHEBI:15378, ChEBI:CHEBI:17748, ChEBI:CHEBI:30616, ChEBI:CHEBI:63528, ChEBI:CHEBI:456216; EC=2.7.1.21; Evidence={ECO:0000255|HAMAP-Rule:MF_00124};			ACT_SITE 89; /note="Proton acceptor"; /evidence="ECO:0000255|HAMAP-Rule:MF_00124"								0	0	0	0	1234	998	0	0	0	0	0	0	0	0	0	0	0	0	0	0	0	0	0	0	0	0	0	0
E6UYP9	E6UYP9	Two component transcriptional regulator, LuxR family	Variovorax paradoxus (strain EPS)	DNA-binding;Phosphoprotein	phosphorelay signal transduction system [GO:0000160]; regulation of transcription, DNA-templated [GO:0006355]		DNA binding [GO:0003677]															0	0	1234	997	1	0	0	0	0	0	0	0	0	0	0	0	0	0	0	0	0	0	0	1	0	0	0	0
Q9EYV5	Q9EYV5	HTH-type transcriptional regulator GadX	Escherichia coli O127:H6 (strain E2348/69 / EPEC)	Activator;DNA-binding;Repressor;Transcription;Transcription regulation;Virulence	pathogenesis [GO:0009405]		DNA-binding transcription factor activity [GO:0003700]; sequence-specific DNA binding [GO:0043565]					DNA_BIND 162..183; /note="H-T-H motif"; /evidence="ECO:0000255|PROSITE-ProRule:PRU00593"; DNA_BIND 209..232; /note="H-T-H motif"; /evidence="ECO:0000255|PROSITE-ProRule:PRU00593"	FUNCTION: Positively regulates the expression of about fifteen genes involved in acid resistance such as gadA, gadB and gadC. Depending on the conditions (growth phase and medium), can repress gadW (By similarity). Negatively regulates perA expression in acidic conditions and positively regulates it in alkaline conditions. {ECO:0000250, ECO:0000269|PubMed:11555293}.									4	4	2	0	824	895	0	0	2	484	0	0	0	0	0	0	0	0	0	0	0	0	0	0	0	0	0	0
E6V0X1	E6V0X1	Bifunctional protein FolD [Includes: Methylenetetrahydrofolate dehydrogenase (EC 1.5.1.5); Methenyltetrahydrofolate cyclohydrolase (EC 3.5.4.9)]	Variovorax paradoxus (strain EPS)	Amino-acid biosynthesis;Histidine biosynthesis;Hydrolase;Methionine biosynthesis;Multifunctional enzyme;NADP;One-carbon metabolism;Oxidoreductase;Purine biosynthesis	histidine biosynthetic process [GO:0000105]; methionine biosynthetic process [GO:0009086]; purine nucleotide biosynthetic process [GO:0006164]; tetrahydrofolate interconversion [GO:0035999]		methenyltetrahydrofolate cyclohydrolase activity [GO:0004477]; methylenetetrahydrofolate dehydrogenase (NADP+) activity [GO:0004488]		NP_BIND 165..167; /note="NADP"; /evidence="ECO:0000256|HAMAP-Rule:MF_01576"	PATHWAY: One-carbon metabolism; tetrahydrofolate interconversion. {ECO:0000256|HAMAP-Rule:MF_01576}.	CATALYTIC ACTIVITY: Reaction=(6R)-5,10-methylene-5,6,7,8-tetrahydrofolate + NADP(+) = 5,10-methenyltetrahydrofolate + NADPH; Xref=Rhea:RHEA:22812, ChEBI:CHEBI:15636, ChEBI:CHEBI:57455, ChEBI:CHEBI:57783, ChEBI:CHEBI:58349; EC=1.5.1.5; Evidence={ECO:0000256|HAMAP-Rule:MF_01576}; CATALYTIC ACTIVITY: Reaction=5,10-methenyltetrahydrofolate + H2O = (6S)-10-formyltetrahydrofolate + H(+); Xref=Rhea:RHEA…		FUNCTION: Catalyzes the oxidation of 5,10-methylenetetrahydrofolate to 5,10-methenyltetrahydrofolate and then the hydrolysis of 5,10-methenyltetrahydrofolate to 10-formyltetrahydrofolate. {ECO:0000256|HAMAP-Rule:MF_01576}.			BINDING 190; /note="NADP"; /evidence="ECO:0000256|HAMAP-Rule:MF_01576"						0	0	1	0	1417	793	0	0	0	0	0	0	0	0	0	0	0	0	0	0	0	0	0	7	0	0	0	0
P30979	P30979	Uncharacterized HTH-type transcriptional regulator YbeF	Escherichia coli (strain K12)	DNA-binding;Reference proteome;Transcription;Transcription regulation	regulation of transcription, DNA-templated [GO:0006355]		DNA binding [GO:0003677]; DNA-binding transcription factor activity [GO:0003700]					DNA_BIND 46..65; /note="H-T-H motif"; /evidence="ECO:0000255|PROSITE-ProRule:PRU00253"										1	0	1165	981	14	20	0	0	0	0	1	1	0	0	0	0	0	0	0	0	0	0	0	0	0	0	0	0
P37425	P37425	Leucine-responsive regulatory protein	Serratia marcescens	Activator;DNA-binding;Transcription;Transcription regulation			sequence-specific DNA binding [GO:0043565]					DNA_BIND 31..50; /note="H-T-H motif"; /evidence="ECO:0000255|PROSITE-ProRule:PRU00319"	FUNCTION: Mediates a global response to leucine. Exogenous leucine affects the expression of a number of different operons; lrp mediates this effect for at least some of these operons. For example it is regulator of the branched-chain amino acid transport genes (By similarity). {ECO:0000250}.									2	0	1059	1028	0	0	0	0	0	0	0	0	0	0	0	0	5	0	3	0	0	0	2	45	0	0	0	0
F4PCI3	F4PCI3	NDT80 domain-containing protein	Batrachochytrium dendrobatidis (strain JAM81 / FGSC 10211) (Frog chytrid fungus)	DNA-binding;Reference proteome	meiotic cell cycle [GO:0051321]; positive regulation of transcription by RNA polymerase II [GO:0045944]	nuclear chromosome [GO:0000228]	DNA binding [GO:0003677]; DNA-binding transcription factor activity [GO:0003700]					DNA_BIND 1..261; /note="NDT80"; /evidence="ECO:0000256|PROSITE-ProRule:PRU00850"									Fungi	12	0	126	0	183	0	12	399	45	1278	9	0	0	6	0	0	0	0	3	0	0	0	0	0	0	0	3	0
P15640	P15640	Phosphoribosylamine--glycine ligase (EC 6.3.4.13) (GARS) (Glycinamide ribonucleotide synthetase) (Phosphoribosylglycinamide synthetase)	Escherichia coli (strain K12)	3D-structure;ATP-binding;Ligase;Magnesium;Manganese;Metal-binding;Nucleotide-binding;Purine biosynthesis;Reference proteome	'de novo' IMP biosynthetic process [GO:0006189]; cellular response to DNA damage stimulus [GO:0006974]; purine nucleobase biosynthetic process [GO:0009113]; purine nucleotide biosynthetic process [GO:0006164]		ATPase activity [GO:0016887]; ATP binding [GO:0005524]; metal ion binding [GO:0046872]; phosphoribosylamine-glycine ligase activity [GO:0004637]	METAL 286; /note="Magnesium or manganese"; /evidence="ECO:0000250"; METAL 288; /note="Magnesium or manganese"; /evidence="ECO:0000250"	NP_BIND 135..196; /note="ATP"; /evidence="ECO:0000250"	PATHWAY: Purine metabolism; IMP biosynthesis via de novo pathway; N(1)-(5-phospho-D-ribosyl)glycinamide from 5-phospho-alpha-D-ribose 1-diphosphate: step 2/2.	CATALYTIC ACTIVITY: Reaction=5-phospho-beta-D-ribosylamine + ATP + glycine = ADP + H(+) + N(1)-(5-phospho-beta-D-ribosyl)glycinamide + phosphate; Xref=Rhea:RHEA:17453, ChEBI:CHEBI:15378, ChEBI:CHEBI:30616, ChEBI:CHEBI:43474, ChEBI:CHEBI:57305, ChEBI:CHEBI:58681, ChEBI:CHEBI:143788, ChEBI:CHEBI:456216; EC=6.3.4.13;							COFACTOR: Name=Mg(2+); Xref=ChEBI:CHEBI:18420; Evidence={ECO:0000250}; Name=Mn(2+); Xref=ChEBI:CHEBI:29035; Evidence={ECO:0000250}; Note=Binds 1 Mg(2+) or Mn(2+) ion per subunit. {ECO:0000250};				0	0	0	0	1083	965	0	0	0	0	0	0	0	0	0	0	2	0	0	0	0	0	2	4	0	0	0	0
I3PCL6	I3PCL6	NADPH-dependent 7-cyano-7-deazaguanine reductase (EC 1.7.1.13) (7-cyano-7-carbaguanine reductase) (NADPH-dependent nitrile oxidoreductase) (PreQ(0) reductase)	Variovorax sp. HH01	Cytoplasm;NADP;Oxidoreductase;Queuosine biosynthesis	queuosine biosynthetic process [GO:0008616]	cytoplasm [GO:0005737]	oxidoreductase activity, acting on other nitrogenous compounds as donors, with NAD or NADP as acceptor [GO:0046857]; preQ1 synthase activity [GO:0033739]		NP_BIND 91..92; /note="NADPH"; /evidence="ECO:0000256|HAMAP-Rule:MF_00817"; NP_BIND 264..265; /note="NADPH"; /evidence="ECO:0000256|HAMAP-Rule:MF_00817"	PATHWAY: tRNA modification; tRNA-queuosine biosynthesis. {ECO:0000256|HAMAP-Rule:MF_00817}.	CATALYTIC ACTIVITY: Reaction=7-aminomethyl-7-carbaguanine + 2 NADP(+) = 7-cyano-7-deazaguanine + 3 H(+) + 2 NADPH; Xref=Rhea:RHEA:13409, ChEBI:CHEBI:15378, ChEBI:CHEBI:45075, ChEBI:CHEBI:57783, ChEBI:CHEBI:58349, ChEBI:CHEBI:58703; EC=1.7.1.13; Evidence={ECO:0000256|HAMAP-Rule:MF_00817};		FUNCTION: Catalyzes the NADPH-dependent reduction of 7-cyano-7-deazaguanine (preQ0) to 7-aminomethyl-7-deazaguanine (preQ1). {ECO:0000256|HAMAP-Rule:MF_00817}.	ACT_SITE 196; /note="Thioimide intermediate"; /evidence="ECO:0000256|HAMAP-Rule:MF_00817"; ACT_SITE 203; /note="Proton donor"; /evidence="ECO:0000256|HAMAP-Rule:MF_00817"								1	0	252	276	724	769	0	0	0	0	0	0	0	0	0	0	0	0	0	0	0	0	0	0	0	0	0	0
C9Y7K8	C9Y7K8	Ribonucleoside-diphosphate reductase (EC 1.17.4.1)	Curvibacter putative symbiont of Hydra magnipapillata	ATP-binding;Allosteric enzyme;DNA replication;Disulfide bond;Membrane;Nucleotide-binding;Oxidoreductase;Transmembrane;Transmembrane helix	deoxyribonucleotide biosynthetic process [GO:0009263]; DNA replication [GO:0006260]	integral component of membrane [GO:0016021]	ATP binding [GO:0005524]; ribonucleoside-diphosphate reductase activity, thioredoxin disulfide as acceptor [GO:0004748]			PATHWAY: Genetic information processing; DNA replication. {ECO:0000256|ARBA:ARBA00005160, ECO:0000256|RuleBase:RU003410}.	CATALYTIC ACTIVITY: Reaction=[thioredoxin]-disulfide + a 2'-deoxyribonucleoside 5'-diphosphate + H2O = [thioredoxin]-dithiol + a ribonucleoside 5'-diphosphate; Xref=Rhea:RHEA:23252, Rhea:RHEA-COMP:10698, Rhea:RHEA-COMP:10700, ChEBI:CHEBI:15377, ChEBI:CHEBI:29950, ChEBI:CHEBI:50058, ChEBI:CHEBI:57930, ChEBI:CHEBI:73316; EC=1.17.4.1; Evidence={ECO:0000256|ARBA:ARBA00000206, ECO:0000256|RuleBase:RU0…		FUNCTION: Provides the precursors necessary for DNA synthesis. Catalyzes the biosynthesis of deoxyribonucleotides from the corresponding ribonucleotides. {ECO:0000256|RuleBase:RU003410}.					COFACTOR: Name=Fe cation; Xref=ChEBI:CHEBI:24875; Evidence={ECO:0000256|ARBA:ARBA00001962};				22	40	52	104	188	329	0	0	8	1150	0	0	0	0	0	0	1	0	1	0	0	0	0	10	5	0	0	4
G8TB80	G8TB80	RNA polymerase, sigma 54 subunit, RpoN/SigL	Niastella koreensis (strain DSM 17620 / KACC 11465 / NBRC 106392 / GR20-10)	DNA-binding;DNA-directed RNA polymerase;Nucleotidyltransferase;Reference proteome;Sigma factor;Transcription;Transcription regulation;Transferase	DNA-templated transcription, initiation [GO:0006352]		DNA binding [GO:0003677]; DNA-binding transcription activator activity [GO:0001216]; DNA-directed 5'-3' RNA polymerase activity [GO:0003899]; sigma factor activity [GO:0016987]															0	0	1146	736	0	0	0	0	0	0	0	0	0	0	0	0	0	0	0	0	0	0	0	0	1	0	0	2
K9N7C7	K9N7C7	Replicase polyprotein 1ab (pp1ab) (ORF1ab polyprotein) [Cleaved into: Host translation inhibitor nsp1 (nsp1) (Leader protein); Non-structural protein 2 (nsp2) (p65 homolog); Papain-like proteinase (PL-PRO) (EC 3.4.19.12) (EC 3.4.22.69) (Non-structural protein 3) (nsp3); Non-structural protein 4 (nsp4); 3C-like proteinase (3CL-PRO) (3CLp) (EC 3.4.22.-) (nsp5); Non-structural protein 6 (nsp6); Non-…	Middle East respiratory syndrome-related coronavirus (isolate United Kingdom/H123990006/2012) (MERS-CoV) (Betacoronavirus England 1)	3D-structure;ATP-binding;Activation of host autophagy by virus;Decay of host mRNAs by virus;Endonuclease;Eukaryotic host gene expression shutoff by virus;Eukaryotic host translation shutoff by virus;Exonuclease;Helicase;Host cytoplasm;Host gene expression shutoff by virus;Host mRNA suppression by virus;Host membrane;Host-virus interaction;Hydrolase;Inhibition of host ISG15 by virus;Inhibition of …	induction by virus of catabolism of host mRNA [GO:0039595]; induction by virus of host autophagy [GO:0039520]; methylation [GO:0032259]; modulation by virus of host protein ubiquitination [GO:0039648]; protein K48-linked deubiquitination [GO:0071108]; protein K63-linked deubiquitination [GO:0070536]; suppression by virus of host innate immune response [GO:0039503]; suppression by virus of host IS…	host cell endoplasmic reticulum-Golgi intermediate compartment [GO:0044172]; host cell membrane [GO:0033644]; host cell perinuclear region of cytoplasm [GO:0044220]; integral component of membrane [GO:0016021]	ATP binding [GO:0005524]; cysteine-type endopeptidase activity [GO:0004197]; DNA helicase activity [GO:0003678]; endonuclease activity [GO:0004519]; exoribonuclease activity [GO:0004532]; G-quadruplex RNA binding [GO:0002151]; identical protein binding [GO:0042802]; methyltransferase activity [GO:0008168]; RNA-directed 5'-3' RNA polymerase activity [GO:0003968]; RNA helicase activity [GO:0003724]…	METAL 4311; /note="Zinc"; METAL 4311; /note="Zinc 1"; /evidence="ECO:0000255|PROSITE-ProRule:PRU01297"; METAL 4314; /note="Zinc"; METAL 4314; /note="Zinc 1"; /evidence="ECO:0000255|PROSITE-ProRule:PRU01297"; METAL 4320; /note="Zinc"; METAL 4320; /note="Zinc 1"; /evidence="ECO:0000255|PROSITE-ProRule:PRU01297"; METAL 4327; /note="Zinc"; METAL 4327; /note="Zinc 1"; /evidence="ECO:0000255|PROSITE-Pr…	NP_BIND 5592..5599; /note="ATP"; /evidence="ECO:0000250"		CATALYTIC ACTIVITY: Reaction=a ribonucleoside 5'-triphosphate + RNA(n) = diphosphate + RNA(n+1); Xref=Rhea:RHEA:21248, Rhea:RHEA-COMP:11128, Rhea:RHEA-COMP:11129, ChEBI:CHEBI:33019, ChEBI:CHEBI:61557, ChEBI:CHEBI:83400; EC=2.7.7.48; Evidence={ECO:0000255|PROSITE-ProRule:PRU00539}; CATALYTIC ACTIVITY: Reaction=ATP + H2O = ADP + H(+) + phosphate; Xref=Rhea:RHEA:13065, ChEBI:CHEBI:15377, ChEBI:CHEBI…		FUNCTION: The replicase polyprotein of coronaviruses is a multifunctional protein: it contains the activities necessary for the transcription of negative stranded RNA, leader RNA, subgenomic mRNAs and progeny virion RNA as well as proteinases responsible for the cleavage of the polyprotein into functional products. {ECO:0000250|UniProtKB:P0C6X7}.; FUNCTION: [Host translation inhibitor nsp1]: Prom…	ACT_SITE 1592; /note="For PL-PRO activity"; /evidence="ECO:0000255|PROSITE-ProRule:PRU00444"; ACT_SITE 1759; /note="For PL-PRO activity"; /evidence="ECO:0000255|PROSITE-ProRule:PRU00444"; ACT_SITE 3288; /note="For 3CL-PRO activity"; /evidence="ECO:0000255|PROSITE-ProRule:PRU00772"; ACT_SITE 3395; /note="For 3CL-PRO activity"; /evidence="ECO:0000255|PROSITE-ProRule:PRU00772"; ACT_SITE 5137; /evide…							Orthornavirae	1086	752	8	12	2	0	0	0	2	18	20	8	0	0	2	0	0	0	0	0	0	0	0	0	0	0	2	2
E2X8J1	E2X8J1	Arsenical resistance operon repressor	Shigella dysenteriae 1617				DNA-binding transcription factor activity [GO:0003700]															0	0	926	537	172	221	0	0	0	0	1	0	0	0	0	0	0	0	0	0	0	0	0	0	0	0	0	0
Q9B6Q8	Q9B6Q8	ATP synthase subunit a	Drepanosiphum oregonense	ATP synthesis;CF(0);Hydrogen ion transport;Ion transport;Membrane;Mitochondrion;Transmembrane;Transmembrane helix;Transport	ATP synthesis coupled proton transport [GO:0015986]	integral component of membrane [GO:0016021]; mitochondrial inner membrane [GO:0005743]; proton-transporting ATP synthase complex, coupling factor F(o) [GO:0045263]	proton transmembrane transporter activity [GO:0015078]														Metazoa	1	0	1475	371	0	0	0	0	0	0	0	0	0	0	0	0	1	0	0	0	0	0	1	1	0	0	0	0
H2TKQ4	H2TKQ4	Deleted.																				149	3	221	2	165	0	174	1284	5	22	107	14	0	6	0	0	18	13	39	7	55	10	20	9	2	0	2	2
E6V399	E6V399	Transcriptional regulator, LysR family	Variovorax paradoxus (strain EPS)				DNA-binding transcription factor activity [GO:0003700]															2	0	1	0	1028	771	0	0	0	0	1	0	0	0	0	0	0	0	0	0	0	0	0	1	0	0	0	0
A7ZTU7	A7ZTU7	ATP synthase subunit delta (ATP synthase F(1) sector subunit delta) (F-type ATPase subunit delta) (F-ATPase subunit delta)	Escherichia coli O139:H28 (strain E24377A / ETEC)	ATP synthesis;CF(1);Cell inner membrane;Cell membrane;Hydrogen ion transport;Ion transport;Membrane;Transport		plasma membrane [GO:0005886]; proton-transporting ATP synthase complex, catalytic core F(1) [GO:0045261]	proton-transporting ATP synthase activity, rotational mechanism [GO:0046933]						FUNCTION: F(1)F(0) ATP synthase produces ATP from ADP in the presence of a proton or sodium gradient. F-type ATPases consist of two structural domains, F(1) containing the extramembraneous catalytic core and F(0) containing the membrane proton channel, linked together by a central stalk and a peripheral stalk. During catalysis, ATP synthesis in the catalytic domain of F(1) is coupled via a rotary…									2	0	1076	710	2	0	0	0	0	0	0	0	0	0	0	0	0	0	0	0	0	0	0	0	0	0	0	0
M2LIB7	M2LIB7	Formylglycinamide ribonucleotide amidotransferase (EC 6.3.5.3) (Formylglycinamide ribotide amidotransferase)	Baudoinia panamericana (strain UAMH 10762) (Angels' share fungus) (Baudoinia compniacensis (strain UAMH 10762))	ATP-binding;Glutamine amidotransferase;Ligase;Magnesium;Metal-binding;Nucleotide-binding;Purine biosynthesis;Reference proteome	'de novo' IMP biosynthetic process [GO:0006189]; glutamine metabolic process [GO:0006541]		ATP binding [GO:0005524]; metal ion binding [GO:0046872]; phosphoribosylformylglycinamidine synthase activity [GO:0004642]			PATHWAY: Purine metabolism; IMP biosynthesis via de novo pathway; 5-amino-1-(5-phospho-D-ribosyl)imidazole from N(2)-formyl-N(1)-(5-phospho-D-ribosyl)glycinamide: step 1/2. {ECO:0000256|ARBA:ARBA00004920}.	CATALYTIC ACTIVITY: Reaction=ATP + H2O + L-glutamine + N(2)-formyl-N(1)-(5-phospho-beta-D-ribosyl)glycinamide = 2-formamido-N(1)-(5-O-phospho-beta-D-ribosyl)acetamidine + ADP + H(+) + L-glutamate + phosphate; Xref=Rhea:RHEA:17129, ChEBI:CHEBI:15377, ChEBI:CHEBI:15378, ChEBI:CHEBI:29985, ChEBI:CHEBI:30616, ChEBI:CHEBI:43474, ChEBI:CHEBI:58359, ChEBI:CHEBI:147286, ChEBI:CHEBI:147287, ChEBI:CHEBI:45…			ACT_SITE 1180; /note="Nucleophile"; /evidence="ECO:0000256|PROSITE-ProRule:PRU00605"; ACT_SITE 1311; /evidence="ECO:0000256|PROSITE-ProRule:PRU00605"; ACT_SITE 1313; /evidence="ECO:0000256|PROSITE-ProRule:PRU00605"							Fungi	0	0	0	0	890	896	0	0	0	0	0	0	0	0	0	0	0	0	0	0	0	0	0	0	0	0	0	0
J3CVH7	J3CVH7	N5-carboxyaminoimidazole ribonucleotide synthase (N5-CAIR synthase) (EC 6.3.4.18) (5-(carboxyamino)imidazole ribonucleotide synthetase)	Variovorax sp. CF313	ATP-binding;Ligase;Nucleotide-binding;Purine biosynthesis	'de novo' IMP biosynthetic process [GO:0006189]		5-(carboxyamino)imidazole ribonucleotide synthase activity [GO:0034028]; ATP binding [GO:0005524]; metal ion binding [GO:0046872]; phosphoribosylaminoimidazole carboxylase activity [GO:0004638]		NP_BIND 155..161; /note="ATP"; /evidence="ECO:0000256|HAMAP-Rule:MF_01928"; NP_BIND 185..188; /note="ATP"; /evidence="ECO:0000256|HAMAP-Rule:MF_01928"; NP_BIND 271..272; /note="ATP"; /evidence="ECO:0000256|HAMAP-Rule:MF_01928"	PATHWAY: Purine metabolism; IMP biosynthesis via de novo pathway; 5-amino-1-(5-phospho-D-ribosyl)imidazole-4-carboxylate from 5-amino-1-(5-phospho-D-ribosyl)imidazole (N5-CAIR route): step 1/2. {ECO:0000256|HAMAP-Rule:MF_01928, ECO:0000256|RuleBase:RU361200}.	CATALYTIC ACTIVITY: Reaction=5-amino-1-(5-phospho-beta-D-ribosyl)imidazole + ATP + hydrogencarbonate = 5-carboxyamino-1-(5-phospho-D-ribosyl)imidazole + ADP + 2 H(+) + phosphate; Xref=Rhea:RHEA:19317, ChEBI:CHEBI:15378, ChEBI:CHEBI:17544, ChEBI:CHEBI:30616, ChEBI:CHEBI:43474, ChEBI:CHEBI:58730, ChEBI:CHEBI:137981, ChEBI:CHEBI:456216; EC=6.3.4.18; Evidence={ECO:0000256|HAMAP-Rule:MF_01928, ECO:000…		FUNCTION: Catalyzes the ATP-dependent conversion of 5-aminoimidazole ribonucleotide (AIR) and HCO(3)(-) to N5-carboxyaminoimidazole ribonucleotide (N5-CAIR). {ECO:0000256|HAMAP-Rule:MF_01928}.; FUNCTION: Catalyzes the ATP-dependent conversion of 5-aminoimidazole ribonucleotide (AIR) and HCO(3)- to N5-carboxyaminoimidazole ribonucleotide (N5-CAIR). {ECO:0000256|RuleBase:RU361200}.			BINDING 111; /note="ATP"; /evidence="ECO:0000256|HAMAP-Rule:MF_01928"; BINDING 150; /note="ATP"; /evidence="ECO:0000256|HAMAP-Rule:MF_01928"; BINDING 193; /note="ATP"; /evidence="ECO:0000256|HAMAP-Rule:MF_01928"; BINDING 216; /note="ATP"; /evidence="ECO:0000256|HAMAP-Rule:MF_01928"						0	0	1064	708	4	0	0	0	0	0	0	0	0	0	0	0	0	0	0	0	0	0	0	8	0	0	0	0
L7VS84	L7VS84	Cell wall-associated hydrolase	uncultured bacterium A1Q1_fos_4	Hydrolase			hydrolase activity [GO:0016787]															123	0	706	0	924	0	0	0	3	11	5	0	0	1	0	0	0	0	0	0	0	0	0	0	0	0	0	0
D2E263	D2E263	2'-O-methyltransferase (EC 2.7.7.48) (EC 3.4.19.12) (EC 3.4.22.69) (EC 3.6.4.12) (EC 3.6.4.13) (3C-like proteinase) (Growth factor-like peptide) (Guanine-N7 methyltransferase) (Helicase) (Host translation inhibitor nsp1) (Leader protein) (NendoU) (Non-structural protein 10) (Non-structural protein 2) (Non-structural protein 3) (Non-structural protein 4) (Non-structural protein 6) (Non-structural …	SARS coronavirus MA15	ATP-binding;Activation of host autophagy by virus;Decay of host mRNAs by virus;Endonuclease;Eukaryotic host gene expression shutoff by virus;Eukaryotic host translation shutoff by virus;Exonuclease;Helicase;Host cytoplasm;Host gene expression shutoff by virus;Host mRNA suppression by virus;Host membrane;Host-virus interaction;Hydrolase;Inhibition of host ISG15 by virus;Inhibition of host NF-kappa…	induction by virus of catabolism of host mRNA [GO:0039595]; induction by virus of host autophagy [GO:0039520]; methylation [GO:0032259]; modulation by virus of host protein ubiquitination [GO:0039648]; suppression by virus of host ISG15 activity [GO:0039579]; suppression by virus of host NF-kappaB transcription factor activity [GO:0039644]; suppression by virus of host type I interferon-mediated …	endoplasmic reticulum-Golgi intermediate compartment [GO:0005793]; host cell endoplasmic reticulum-Golgi intermediate compartment [GO:0044172]; host cell membrane [GO:0033644]; host cell perinuclear region of cytoplasm [GO:0044220]; integral component of membrane [GO:0016021]	ATP binding [GO:0005524]; cysteine-type endopeptidase activity [GO:0004197]; DNA helicase activity [GO:0003678]; endonuclease activity [GO:0004519]; exoribonuclease activity [GO:0004532]; G-quadruplex RNA binding [GO:0002151]; methyltransferase activity [GO:0008168]; RNA-directed 5'-3' RNA polymerase activity [GO:0003968]; RNA helicase activity [GO:0003724]; single-stranded RNA binding [GO:000372…						FUNCTION: Forms a hexadecamer with nsp7 (8 subunits of each) that may participate in viral replication by acting as a primase. Alternatively, may synthesize substantially longer products than oligonucleotide primers. {ECO:0000256|ARBA:ARBA00002182}.; FUNCTION: Forms a hexadecamer with nsp8 (8 subunits of each) that may participate in viral replication by acting as a primase. Alternatively, may sy…								Orthornavirae	722	648	86	64	2	0	4	60	6	176	6	4	0	0	0	0	0	0	0	0	0	0	0	0	0	0	0	4
E6VA98	E6VA98	Acetate kinase (EC 2.7.2.1) (Acetokinase)	Variovorax paradoxus (strain EPS)	ATP-binding;Cytoplasm;Kinase;Magnesium;Metal-binding;Nucleotide-binding;Transferase	acetyl-CoA biosynthetic process [GO:0006085]; organic acid metabolic process [GO:0006082]	cytoplasm [GO:0005737]	acetate kinase activity [GO:0008776]; ATP binding [GO:0005524]; magnesium ion binding [GO:0000287]	METAL 9; /note="Magnesium"; /evidence="ECO:0000256|HAMAP-Rule:MF_00020"; METAL 383; /note="Magnesium"; /evidence="ECO:0000256|HAMAP-Rule:MF_00020"	NP_BIND 212..216; /note="ATP"; /evidence="ECO:0000256|HAMAP-Rule:MF_00020"; NP_BIND 287..289; /note="ATP"; /evidence="ECO:0000256|HAMAP-Rule:MF_00020"; NP_BIND 332..336; /note="ATP"; /evidence="ECO:0000256|HAMAP-Rule:MF_00020"	PATHWAY: Metabolic intermediate biosynthesis; acetyl-CoA biosynthesis; acetyl-CoA from acetate: step 1/2. {ECO:0000256|HAMAP-Rule:MF_00020}.	CATALYTIC ACTIVITY: Reaction=acetate + ATP = acetyl phosphate + ADP; Xref=Rhea:RHEA:11352, ChEBI:CHEBI:22191, ChEBI:CHEBI:30089, ChEBI:CHEBI:30616, ChEBI:CHEBI:456216; EC=2.7.2.1; Evidence={ECO:0000256|HAMAP-Rule:MF_00020};		FUNCTION: Catalyzes the formation of acetyl phosphate from acetate and ATP. Can also catalyze the reverse reaction. {ECO:0000256|HAMAP-Rule:MF_00020}.	ACT_SITE 154; /note="Proton donor/acceptor"; /evidence="ECO:0000256|HAMAP-Rule:MF_00020"		BINDING 16; /note="ATP"; /evidence="ECO:0000256|HAMAP-Rule:MF_00020"; BINDING 97; /note="Substrate"; /evidence="ECO:0000256|HAMAP-Rule:MF_00020"		COFACTOR: Name=Mg(2+); Xref=ChEBI:CHEBI:18420; Evidence={ECO:0000256|HAMAP-Rule:MF_00020}; Name=Mn(2+); Xref=ChEBI:CHEBI:29035; Evidence={ECO:0000256|HAMAP-Rule:MF_00020}; Note=Mg(2+). Can also accept Mn(2+). {ECO:0000256|HAMAP-Rule:MF_00020};				39	84	0	0	1	0	0	0	80	1551	0	0	0	0	0	0	0	0	0	0	0	0	0	0	0	0	0	0
Q3ZTE1	Q3ZTE1	2'-O-methyltransferase (EC 2.7.7.48) (EC 3.4.19.12) (EC 3.4.22.69) (EC 3.6.4.12) (EC 3.6.4.13) (3C-like proteinase) (Growth factor-like peptide) (Guanine-N7 methyltransferase) (Helicase) (Host translation inhibitor nsp1) (Leader protein) (NendoU) (Non-structural protein 10) (Non-structural protein 2) (Non-structural protein 3) (Non-structural protein 4) (Non-structural protein 6) (Non-structural …	SARS coronavirus civet010	ATP-binding;Activation of host autophagy by virus;Decay of host mRNAs by virus;Endonuclease;Eukaryotic host gene expression shutoff by virus;Eukaryotic host translation shutoff by virus;Exonuclease;Helicase;Host cytoplasm;Host gene expression shutoff by virus;Host mRNA suppression by virus;Host membrane;Host-virus interaction;Hydrolase;Inhibition of host ISG15 by virus;Inhibition of host NF-kappa…	induction by virus of catabolism of host mRNA [GO:0039595]; induction by virus of host autophagy [GO:0039520]; methylation [GO:0032259]; modulation by virus of host protein ubiquitination [GO:0039648]; suppression by virus of host ISG15 activity [GO:0039579]; suppression by virus of host NF-kappaB transcription factor activity [GO:0039644]; suppression by virus of host type I interferon-mediated …	endoplasmic reticulum-Golgi intermediate compartment [GO:0005793]; host cell endoplasmic reticulum-Golgi intermediate compartment [GO:0044172]; host cell membrane [GO:0033644]; host cell perinuclear region of cytoplasm [GO:0044220]; integral component of membrane [GO:0016021]	ATP binding [GO:0005524]; cysteine-type endopeptidase activity [GO:0004197]; DNA helicase activity [GO:0003678]; endonuclease activity [GO:0004519]; exoribonuclease activity [GO:0004532]; G-quadruplex RNA binding [GO:0002151]; methyltransferase activity [GO:0008168]; RNA-directed 5'-3' RNA polymerase activity [GO:0003968]; RNA helicase activity [GO:0003724]; single-stranded RNA binding [GO:000372…						FUNCTION: Forms a hexadecamer with nsp7 (8 subunits of each) that may participate in viral replication by acting as a primase. Alternatively, may synthesize substantially longer products than oligonucleotide primers. {ECO:0000256|ARBA:ARBA00002182}.; FUNCTION: Forms a hexadecamer with nsp8 (8 subunits of each) that may participate in viral replication by acting as a primase. Alternatively, may sy…								Orthornavirae	1174	506	54	10	2	0	0	0	2	6	16	2	0	0	4	0	0	0	0	0	0	0	0	0	0	0	0	2
J3CJ19	J3CJ19	Adenylosuccinate synthetase (AMPSase) (AdSS) (EC 6.3.4.4) (IMP--aspartate ligase)	Variovorax sp. CF313	Cytoplasm;GTP-binding;Ligase;Magnesium;Metal-binding;Nucleotide-binding;Purine biosynthesis	'de novo' AMP biosynthetic process [GO:0044208]	cytoplasm [GO:0005737]	adenylosuccinate synthase activity [GO:0004019]; GTP binding [GO:0005525]; magnesium ion binding [GO:0000287]	METAL 22; /note="Magnesium"; /evidence="ECO:0000256|HAMAP-Rule:MF_00011"; METAL 51; /note="Magnesium; via carbonyl oxygen"; /evidence="ECO:0000256|HAMAP-Rule:MF_00011"	NP_BIND 51..53; /note="GTP"; /evidence="ECO:0000256|HAMAP-Rule:MF_00011"; NP_BIND 355..357; /note="GTP"; /evidence="ECO:0000256|HAMAP-Rule:MF_00011"; NP_BIND 433..435; /note="GTP"; /evidence="ECO:0000256|HAMAP-Rule:MF_00011"	PATHWAY: Purine metabolism; AMP biosynthesis via de novo pathway; AMP from IMP: step 1/2. {ECO:0000256|HAMAP-Rule:MF_00011}.	CATALYTIC ACTIVITY: Reaction=GTP + IMP + L-aspartate = GDP + 2 H(+) + N(6)-(1,2-dicarboxyethyl)-AMP + phosphate; Xref=Rhea:RHEA:15753, ChEBI:CHEBI:15378, ChEBI:CHEBI:29991, ChEBI:CHEBI:37565, ChEBI:CHEBI:43474, ChEBI:CHEBI:57567, ChEBI:CHEBI:58053, ChEBI:CHEBI:58189; EC=6.3.4.4; Evidence={ECO:0000256|HAMAP-Rule:MF_00011};		FUNCTION: Plays an important role in the de novo pathway of purine nucleotide biosynthesis. Catalyzes the first committed step in the biosynthesis of AMP from IMP. {ECO:0000256|HAMAP-Rule:MF_00011}.	ACT_SITE 22; /note="Proton acceptor"; /evidence="ECO:0000256|HAMAP-Rule:MF_00011"; ACT_SITE 52; /note="Proton donor"; /evidence="ECO:0000256|HAMAP-Rule:MF_00011"		BINDING 248; /note="IMP"; /evidence="ECO:0000256|HAMAP-Rule:MF_00011"; BINDING 263; /note="IMP"; /evidence="ECO:0000256|HAMAP-Rule:MF_00011"; BINDING 329; /note="GTP"; /evidence="ECO:0000256|HAMAP-Rule:MF_00011"		COFACTOR: Name=Mg(2+); Xref=ChEBI:CHEBI:18420; Evidence={ECO:0000256|HAMAP-Rule:MF_00011}; Note=Binds 1 Mg(2+) ion per subunit. {ECO:0000256|HAMAP-Rule:MF_00011};				118	60	0	0	1154	392	0	0	0	0	0	0	0	0	0	0	0	0	0	0	0	0	2	14	2	0	0	0
G8TGI0	G8TGI0	DNA polymerase III subunit alpha (EC 2.7.7.7)	Niastella koreensis (strain DSM 17620 / KACC 11465 / NBRC 106392 / GR20-10)	DNA replication;DNA-directed DNA polymerase;Nucleotidyltransferase;Reference proteome;Transferase	DNA replication [GO:0006260]	cytoplasm [GO:0005737]	3'-5' exonuclease activity [GO:0008408]; DNA-directed DNA polymerase activity [GO:0003887]				CATALYTIC ACTIVITY: Reaction=a 2'-deoxyribonucleoside 5'-triphosphate + DNA(n) = diphosphate + DNA(n+1); Xref=Rhea:RHEA:22508, Rhea:RHEA-COMP:11130, Rhea:RHEA-COMP:11131, ChEBI:CHEBI:33019, ChEBI:CHEBI:61560, ChEBI:CHEBI:83828; EC=2.7.7.7; Evidence={ECO:0000256|ARBA:ARBA00001680};											0	0	1030	676	0	0	0	0	0	0	0	0	0	0	0	0	0	0	0	0	1	0	0	0	0	0	0	5
Q1YPZ2	Q1YPZ2	Transcriptional regulator, LuxR family protein	gamma proteobacterium HTCC2207	Reference proteome	regulation of transcription, DNA-templated [GO:0006355]		DNA binding [GO:0003677]															96	9	560	125	695	168	0	0	0	34	4	0	0	1	0	0	0	0	0	0	0	0	0	0	0	0	1	0
Q8XA46	Q8XA46	Phosphoribosylformylglycinamidine synthase (FGAM synthase) (FGAMS) (EC 6.3.5.3) (Formylglycinamide ribonucleotide amidotransferase) (FGAR amidotransferase) (FGAR-AT)	Escherichia coli O157:H7	ATP-binding;Cytoplasm;Glutamine amidotransferase;Ligase;Magnesium;Metal-binding;Nucleotide-binding;Purine biosynthesis;Reference proteome	'de novo' IMP biosynthetic process [GO:0006189]; glutamine metabolic process [GO:0006541]	cytoplasm [GO:0005737]	ATP binding [GO:0005524]; metal ion binding [GO:0046872]; phosphoribosylformylglycinamidine synthase activity [GO:0004642]	METAL 718; /note="Magnesium"; /evidence="ECO:0000255|HAMAP-Rule:MF_00419"; METAL 722; /note="Magnesium"; /evidence="ECO:0000255|HAMAP-Rule:MF_00419"; METAL 884; /note="Magnesium"; /evidence="ECO:0000255|HAMAP-Rule:MF_00419"	NP_BIND 307..318; /note="ATP"; /evidence="ECO:0000255|HAMAP-Rule:MF_00419"	PATHWAY: Purine metabolism; IMP biosynthesis via de novo pathway; 5-amino-1-(5-phospho-D-ribosyl)imidazole from N(2)-formyl-N(1)-(5-phospho-D-ribosyl)glycinamide: step 1/2. {ECO:0000255|HAMAP-Rule:MF_00419}.	CATALYTIC ACTIVITY: Reaction=ATP + H2O + L-glutamine + N(2)-formyl-N(1)-(5-phospho-beta-D-ribosyl)glycinamide = 2-formamido-N(1)-(5-O-phospho-beta-D-ribosyl)acetamidine + ADP + H(+) + L-glutamate + phosphate; Xref=Rhea:RHEA:17129, ChEBI:CHEBI:15377, ChEBI:CHEBI:15378, ChEBI:CHEBI:29985, ChEBI:CHEBI:30616, ChEBI:CHEBI:43474, ChEBI:CHEBI:58359, ChEBI:CHEBI:147286, ChEBI:CHEBI:147287, ChEBI:CHEBI:45…		FUNCTION: Phosphoribosylformylglycinamidine synthase involved in the purines biosynthetic pathway. Catalyzes the ATP-dependent conversion of formylglycinamide ribonucleotide (FGAR) and glutamine to yield formylglycinamidine ribonucleotide (FGAM) and glutamate. {ECO:0000255|HAMAP-Rule:MF_00419}.	ACT_SITE 1135; /note="Nucleophile"; /evidence="ECO:0000255|HAMAP-Rule:MF_00419"; ACT_SITE 1260; /evidence="ECO:0000255|HAMAP-Rule:MF_00419"; ACT_SITE 1262; /evidence="ECO:0000255|HAMAP-Rule:MF_00419"		BINDING 678; /note="ATP; via carbonyl oxygen"; /evidence="ECO:0000255|HAMAP-Rule:MF_00419"; BINDING 886; /note="ATP"; /evidence="ECO:0000255|HAMAP-Rule:MF_00419"						49	28	2	0	818	970	0	0	0	0	2	0	0	0	2	0	36	0	2	0	2	0	28	236	0	0	0	0
Q6U7X1	Q6U7X1	ATP synthase subunit 9, mitochondrial	Moniliophthora perniciosa (strain FA553 / isolate CP02) (Witches'-broom disease fungus) (Marasmius perniciosus)	ATP synthesis;CF(0);Hydrogen ion transport;Hydrolase;Ion transport;Lipid-binding;Membrane;Mitochondrion;Reference proteome;Transmembrane;Transmembrane helix;Transport	ATP synthesis coupled proton transport [GO:0015986]	integral component of membrane [GO:0016021]; mitochondrial membrane [GO:0031966]; proton-transporting ATP synthase complex, coupling factor F(o) [GO:0045263]	hydrolase activity [GO:0016787]; lipid binding [GO:0008289]; proton transmembrane transporter activity [GO:0015078]														Fungi	0	0	0	0	0	0	52	1586	0	1	0	0	0	0	0	0	0	0	0	0	0	0	0	0	0	1	2	0
Q4JDR8	Q4JDR8	2'-O-methyltransferase (EC 2.7.7.48) (EC 3.4.19.12) (EC 3.4.22.69) (EC 3.6.4.12) (EC 3.6.4.13) (3C-like proteinase) (Growth factor-like peptide) (Guanine-N7 methyltransferase) (Helicase) (Host translation inhibitor nsp1) (Leader protein) (NendoU) (Non-structural protein 10) (Non-structural protein 2) (Non-structural protein 3) (Non-structural protein 4) (Non-structural protein 6) (Non-structural …	SARS coronavirus A022	ATP-binding;Activation of host autophagy by virus;Decay of host mRNAs by virus;Endonuclease;Eukaryotic host gene expression shutoff by virus;Eukaryotic host translation shutoff by virus;Exonuclease;Helicase;Host cytoplasm;Host gene expression shutoff by virus;Host mRNA suppression by virus;Host membrane;Host-virus interaction;Hydrolase;Inhibition of host ISG15 by virus;Inhibition of host NF-kappa…	induction by virus of catabolism of host mRNA [GO:0039595]; induction by virus of host autophagy [GO:0039520]; methylation [GO:0032259]; modulation by virus of host protein ubiquitination [GO:0039648]; suppression by virus of host ISG15 activity [GO:0039579]; suppression by virus of host NF-kappaB transcription factor activity [GO:0039644]; suppression by virus of host type I interferon-mediated …	endoplasmic reticulum-Golgi intermediate compartment [GO:0005793]; host cell endoplasmic reticulum-Golgi intermediate compartment [GO:0044172]; host cell membrane [GO:0033644]; host cell perinuclear region of cytoplasm [GO:0044220]; integral component of membrane [GO:0016021]	ATP binding [GO:0005524]; cysteine-type endopeptidase activity [GO:0004197]; DNA helicase activity [GO:0003678]; endonuclease activity [GO:0004519]; exoribonuclease activity [GO:0004532]; G-quadruplex RNA binding [GO:0002151]; methyltransferase activity [GO:0008168]; RNA-directed 5'-3' RNA polymerase activity [GO:0003968]; RNA helicase activity [GO:0003724]; single-stranded RNA binding [GO:000372…						FUNCTION: Forms a hexadecamer with nsp7 (8 subunits of each) that may participate in viral replication by acting as a primase. Alternatively, may synthesize substantially longer products than oligonucleotide primers. {ECO:0000256|ARBA:ARBA00002182}.; FUNCTION: Forms a hexadecamer with nsp8 (8 subunits of each) that may participate in viral replication by acting as a primase. Alternatively, may sy…								Orthornavirae	752	570	136	88	16	8	0	0	2	12	8	14	0	0	0	0	0	0	0	0	0	0	0	0	0	0	2	0
E6VBA9	E6VBA9	Transcriptional regulator, LuxR family	Variovorax paradoxus (strain EPS)		regulation of transcription, DNA-templated [GO:0006355]		DNA binding [GO:0003677]															0	0	0	0	944	624	0	0	0	0	0	0	0	0	0	0	0	0	0	0	0	0	0	0	0	0	0	0
L0GJC6	L0GJC6	Transcriptional regulator containing an amidase domain and an AraC-type DNA-binding HTH domain	Pseudomonas stutzeri RCH2	DNA-binding			DNA-binding transcription factor activity [GO:0003700]; sequence-specific DNA binding [GO:0043565]															150	104	755	378	0	0	14	163	0	0	1	0	0	0	0	0	0	0	0	0	0	0	0	0	0	0	0	0
E6VB72	E6VB72	Transcriptional regulator, GntR family	Variovorax paradoxus (strain EPS)		biosynthetic process [GO:0009058]		catalytic activity [GO:0003824]; DNA-binding transcription factor activity [GO:0003700]; pyridoxal phosphate binding [GO:0030170]															7	14	0	2	720	800	0	0	0	0	0	0	0	0	0	0	0	0	0	0	0	0	0	8	0	0	0	0
B2VTF1	B2VTF1	Biotin carboxylase (EC 6.3.4.14) (EC 6.4.1.2)	Pyrenophora tritici-repentis (strain Pt-1C-BFP) (Wheat tan spot fungus) (Drechslera tritici-repentis)	ATP-binding;Biotin;Fatty acid biosynthesis;Fatty acid metabolism;Ligase;Lipid biosynthesis;Lipid metabolism;Multifunctional enzyme;Nucleotide-binding;Reference proteome	fatty acid biosynthetic process [GO:0006633]; malonyl-CoA biosynthetic process [GO:2001295]		acetyl-CoA carboxylase activity [GO:0003989]; ATP binding [GO:0005524]; biotin carboxylase activity [GO:0004075]; metal ion binding [GO:0046872]			PATHWAY: Lipid metabolism. {ECO:0000256|ARBA:ARBA00005189}.; PATHWAY: Lipid metabolism; malonyl-CoA biosynthesis; malonyl-CoA from acetyl-CoA: step 1/1. {ECO:0000256|ARBA:ARBA00004956}.	CATALYTIC ACTIVITY: Reaction=ATP + hydrogencarbonate + N(6)-biotinyl-L-lysyl-[protein] = ADP + H(+) + N(6)-carboxybiotinyl-L-lysyl-[protein] + phosphate; Xref=Rhea:RHEA:13501, Rhea:RHEA-COMP:10505, Rhea:RHEA-COMP:10506, ChEBI:CHEBI:15378, ChEBI:CHEBI:17544, ChEBI:CHEBI:30616, ChEBI:CHEBI:43474, ChEBI:CHEBI:83144, ChEBI:CHEBI:83145, ChEBI:CHEBI:456216; EC=6.3.4.14; Evidence={ECO:0000256|ARBA:ARBA0…							COFACTOR: Name=biotin; Xref=ChEBI:CHEBI:57586; Evidence={ECO:0000256|ARBA:ARBA00001953};			Fungi	0	0	2	0	880	641	0	0	0	0	0	0	0	0	0	0	0	0	0	0	0	0	0	0	0	0	0	0
J2JU21	J2JU21	Transcriptional regulator	Variovorax sp. CF313				DNA-binding transcription factor activity [GO:0003700]															2	3	0	0	817	699	0	0	0	2	0	0	0	1	0	0	0	0	0	0	0	0	0	4	0	0	0	0
Q1EFN4	Q1EFN4	2'-O-methyltransferase (EC 2.7.7.48) (EC 3.4.19.12) (EC 3.4.22.69) (EC 3.6.4.12) (EC 3.6.4.13) (3C-like proteinase) (Growth factor-like peptide) (Guanine-N7 methyltransferase) (Helicase) (Host translation inhibitor nsp1) (Leader protein) (NendoU) (Non-structural protein 10) (Non-structural protein 2) (Non-structural protein 3) (Non-structural protein 4) (Non-structural protein 6) (Non-structural …	SARS coronavirus BJ202	ATP-binding;Activation of host autophagy by virus;Decay of host mRNAs by virus;Endonuclease;Eukaryotic host gene expression shutoff by virus;Eukaryotic host translation shutoff by virus;Exonuclease;Helicase;Host cytoplasm;Host gene expression shutoff by virus;Host mRNA suppression by virus;Host membrane;Host-virus interaction;Hydrolase;Inhibition of host ISG15 by virus;Inhibition of host NF-kappa…	induction by virus of catabolism of host mRNA [GO:0039595]; induction by virus of host autophagy [GO:0039520]; methylation [GO:0032259]; modulation by virus of host protein ubiquitination [GO:0039648]; suppression by virus of host ISG15 activity [GO:0039579]; suppression by virus of host NF-kappaB transcription factor activity [GO:0039644]; suppression by virus of host type I interferon-mediated …	endoplasmic reticulum-Golgi intermediate compartment [GO:0005793]; host cell endoplasmic reticulum-Golgi intermediate compartment [GO:0044172]; host cell membrane [GO:0033644]; host cell perinuclear region of cytoplasm [GO:0044220]; integral component of membrane [GO:0016021]	ATP binding [GO:0005524]; cysteine-type endopeptidase activity [GO:0004197]; DNA helicase activity [GO:0003678]; endonuclease activity [GO:0004519]; exoribonuclease activity [GO:0004532]; G-quadruplex RNA binding [GO:0002151]; methyltransferase activity [GO:0008168]; RNA-directed 5'-3' RNA polymerase activity [GO:0003968]; RNA helicase activity [GO:0003724]; single-stranded RNA binding [GO:000372…						FUNCTION: Forms a hexadecamer with nsp7 (8 subunits of each) that may participate in viral replication by acting as a primase. Alternatively, may synthesize substantially longer products than oligonucleotide primers. {ECO:0000256|ARBA:ARBA00002182}.; FUNCTION: Forms a hexadecamer with nsp8 (8 subunits of each) that may participate in viral replication by acting as a primase. Alternatively, may sy…								Orthornavirae	750	660	58	44	0	0	0	0	0	2	8	4	0	0	0	0	0	0	0	0	0	0	0	0	0	0	2	4
A3N662	A3N662	Transcriptional regulator	Burkholderia pseudomallei (strain 668)				DNA-binding transcription factor activity [GO:0003700]															2	0	425	0	856	0	0	0	0	213	1	0	0	0	0	0	0	0	0	0	0	0	0	0	0	0	0	0
W9SBV7	W9SBV7	Metal transporter Nramp5	Morus notabilis	Membrane;Reference proteome;Transmembrane;Transmembrane helix		integral component of membrane [GO:0016021]	metal ion transmembrane transporter activity [GO:0046873]														Viridiplantae	1320	2	1391	0	706	10	0	0	94	0	0	0	2938	33	6	0	13	0	2	0	12	0	6	80	0	372	2	47
P03030	P03030	Transcriptional activator protein LysR	Escherichia coli (strain K12)	Activator;Cytoplasm;DNA-binding;Reference proteome;Repressor;Transcription;Transcription regulation	lysine biosynthetic process via diaminopimelate [GO:0009089]; positive regulation of gene expression [GO:0010628]	cytoplasm [GO:0005737]	DNA-binding transcription factor activity [GO:0003700]; sequence-specific DNA binding [GO:0043565]					DNA_BIND 21..40; /note="H-T-H motif"; /evidence="ECO:0000255|PROSITE-ProRule:PRU00253"	FUNCTION: This protein activates the transcription of the lysA gene encoding diaminopimelate decarboxylase. LysR is also a negative regulator of its own expression.									442	515	294	189	0	0	0	0	0	0	0	0	0	0	1	1	0	0	0	0	0	0	1	4	0	0	0	0
Q9B6H6	Q9B6H6	ATP synthase subunit a (F-ATPase protein 6)	Rhopalosiphum padi (Bird cherry-oat aphid) (Aphis padi)	ATP synthesis;CF(0);Hydrogen ion transport;Ion transport;Membrane;Mitochondrion;Mitochondrion inner membrane;Transmembrane;Transmembrane helix;Transport	ATP synthesis coupled proton transport [GO:0015986]	integral component of membrane [GO:0016021]; mitochondrial inner membrane [GO:0005743]; proton-transporting ATP synthase complex, coupling factor F(o) [GO:0045263]	proton transmembrane transporter activity [GO:0015078]						FUNCTION: Mitochondrial membrane ATP synthase (F(1)F(0) ATP synthase or Complex V) produces ATP from ADP in the presence of a proton gradient across the membrane which is generated by electron transport complexes of the respiratory chain. F-type ATPases consist of two structural domains, F(1) - containing the extramembraneous catalytic core and F(0) - containing the membrane proton channel, linke…								Metazoa	0	0	542	864	0	0	0	0	0	0	0	0	0	0	0	0	0	0	0	0	0	0	0	0	0	0	0	0
D2E1G0	D2E1G0	2'-O-methyltransferase (EC 2.7.7.48) (EC 3.4.19.12) (EC 3.4.22.69) (EC 3.6.4.12) (EC 3.6.4.13) (3C-like proteinase) (Growth factor-like peptide) (Guanine-N7 methyltransferase) (Helicase) (Host translation inhibitor nsp1) (Leader protein) (NendoU) (Non-structural protein 10) (Non-structural protein 2) (Non-structural protein 3) (Non-structural protein 4) (Non-structural protein 6) (Non-structural …	SARS coronavirus ExoN1	ATP-binding;Activation of host autophagy by virus;Decay of host mRNAs by virus;Endonuclease;Eukaryotic host gene expression shutoff by virus;Eukaryotic host translation shutoff by virus;Exonuclease;Helicase;Host cytoplasm;Host gene expression shutoff by virus;Host mRNA suppression by virus;Host membrane;Host-virus interaction;Hydrolase;Inhibition of host ISG15 by virus;Inhibition of host NF-kappa…	induction by virus of catabolism of host mRNA [GO:0039595]; induction by virus of host autophagy [GO:0039520]; methylation [GO:0032259]; modulation by virus of host protein ubiquitination [GO:0039648]; suppression by virus of host ISG15 activity [GO:0039579]; suppression by virus of host NF-kappaB transcription factor activity [GO:0039644]; suppression by virus of host type I interferon-mediated …	endoplasmic reticulum-Golgi intermediate compartment [GO:0005793]; host cell endoplasmic reticulum-Golgi intermediate compartment [GO:0044172]; host cell membrane [GO:0033644]; host cell perinuclear region of cytoplasm [GO:0044220]; integral component of membrane [GO:0016021]	ATP binding [GO:0005524]; cysteine-type endopeptidase activity [GO:0004197]; DNA helicase activity [GO:0003678]; endonuclease activity [GO:0004519]; exoribonuclease activity [GO:0004532]; G-quadruplex RNA binding [GO:0002151]; methyltransferase activity [GO:0008168]; RNA-directed 5'-3' RNA polymerase activity [GO:0003968]; RNA helicase activity [GO:0003724]; single-stranded RNA binding [GO:000372…						FUNCTION: Forms a hexadecamer with nsp7 (8 subunits of each) that may participate in viral replication by acting as a primase. Alternatively, may synthesize substantially longer products than oligonucleotide primers. {ECO:0000256|ARBA:ARBA00002182}.; FUNCTION: Forms a hexadecamer with nsp8 (8 subunits of each) that may participate in viral replication by acting as a primase. Alternatively, may sy…								Orthornavirae	840	462	24	10	0	0	0	8	0	6	8	2	0	0	0	0	0	0	0	0	0	0	0	0	0	0	8	0
E9KU85	E9KU85	Exoribonuclease H (EC 2.7.7.49) (EC 3.1.13.2) (EC 3.1.26.13) (Integrase) (Pol polyprotein) (Protease) (Retropepsin) (Reverse transcriptase/ribonuclease H) (Fragment)	Equine infectious anemia virus	Aspartyl protease;Coiled coil;DNA integration;DNA recombination;DNA-binding;Endonuclease;Hydrolase;Metal-binding;Multifunctional enzyme;Nuclease;Nucleotidyltransferase;Protease;RNA-directed DNA polymerase;Transferase;Viral genome integration;Virus entry into host cell;Zinc;Zinc-finger	DNA integration [GO:0015074]; DNA recombination [GO:0006310]; establishment of integrated proviral latency [GO:0075713]; viral entry into host cell [GO:0046718]; viral genome integration into host DNA [GO:0044826]		aspartic-type endopeptidase activity [GO:0004190]; DNA binding [GO:0003677]; exoribonuclease H activity [GO:0004533]; RNA-directed DNA polymerase activity [GO:0003964]; RNA-DNA hybrid ribonuclease activity [GO:0004523]; zinc ion binding [GO:0008270]				CATALYTIC ACTIVITY: Reaction=3'-end directed exonucleolytic cleavage of viral RNA-DNA hybrid.; EC=3.1.13.2; Evidence={ECO:0000256|ARBA:ARBA00000379}; CATALYTIC ACTIVITY: Reaction=Endohydrolysis of RNA in RNA/DNA hybrids. Three different cleavage modes: 1. sequence-specific internal cleavage of RNA. Human immunodeficiency virus type 1 and Moloney murine leukemia virus enzymes prefer to cleave the …	DNA_BIND 1084..1132; /note="Integrase-type"; /evidence="ECO:0000256|PROSITE-ProRule:PRU00506"	FUNCTION: During replicative cycle of retroviruses, the reverse-transcribed viral DNA is integrated into the host chromosome by the viral integrase enzyme. RNase H activity is associated with the reverse transcriptase. {ECO:0000256|ARBA:ARBA00023429}.								Pararnavirae	17	14	163	313	215	439	0	59	0	113	0	0	0	0	0	0	0	0	0	0	0	0	0	0	0	0	0	0
D2DJX6	D2DJX6	Helicase (Fragment)	Bat SARS Cov Rs806/2006	ATP-binding;Helicase;Hydrolase;Membrane;Metal-binding;Nucleotide-binding;Zinc;Zinc-finger		host cell membrane [GO:0033644]; membrane [GO:0016020]	ATP binding [GO:0005524]; helicase activity [GO:0004386]; zinc ion binding [GO:0008270]														Orthornavirae	996	288	28	22	0	0	0	0	0	0	6	6	0	0	2	0	0	0	0	0	0	0	0	0	0	0	0	2
A9V9Y8	A9V9Y8	Predicted protein	Monosiga brevicollis (Choanoflagellate)	Reference proteome;Signal	chromatin maintenance [GO:0070827]; mRNA transcription by RNA polymerase II [GO:0042789]; nucleosome organization [GO:0034728]; positive regulation of transcription elongation from RNA polymerase II promoter [GO:0032968]; regulation of mRNA processing [GO:0050684]; transcription elongation from RNA polymerase II promoter [GO:0006368]	transcriptionally active chromatin [GO:0035327]; transcription elongation factor complex [GO:0008023]	histone binding [GO:0042393]; nucleosome binding [GO:0031491]															113	8	88	4	2	2	34	1317	2	76	371	20	0	22	0	0	4	10	28	2	14	2	12	6	2	4	40	0
F8ICJ9	F8ICJ9	Two component transcriptional regulator, LuxR family	Alicyclobacillus acidocaldarius (strain Tc-4-1) (Bacillus acidocaldarius)	DNA-binding;Phosphoprotein;Transcription;Transcription regulation	phosphorelay signal transduction system [GO:0000160]; regulation of transcription, DNA-templated [GO:0006355]		DNA binding [GO:0003677]															1	0	0	0	589	723	0	0	0	0	0	0	0	0	0	0	0	0	0	0	0	0	0	0	0	0	0	0
A9WQI9	A9WQI9	CTP synthase (EC 6.3.4.2) (Cytidine 5'-triphosphate synthase) (Cytidine triphosphate synthetase) (CTP synthetase) (CTPS) (UTP--ammonia ligase)	Renibacterium salmoninarum (strain ATCC 33209 / DSM 20767 / JCM 11484 / NBRC 15589 / NCIMB 2235)	ATP-binding;Glutamine amidotransferase;Ligase;Magnesium;Metal-binding;Nucleotide-binding;Pyrimidine biosynthesis;Reference proteome	'de novo' CTP biosynthetic process [GO:0044210]; glutamine metabolic process [GO:0006541]		ATP binding [GO:0005524]; CTP synthase activity [GO:0003883]; metal ion binding [GO:0046872]	METAL 108; /note="Magnesium"; /evidence="ECO:0000256|HAMAP-Rule:MF_01227"; METAL 184; /note="Magnesium"; /evidence="ECO:0000256|HAMAP-Rule:MF_01227"	NP_BIND 51..56; /note="ATP"; /evidence="ECO:0000256|HAMAP-Rule:MF_01227"; NP_BIND 191..193; /note="CTP; allosteric inhibitor"; /evidence="ECO:0000256|HAMAP-Rule:MF_01227"; NP_BIND 231..236; /note="CTP; allosteric inhibitor; alternate"; /evidence="ECO:0000256|HAMAP-Rule:MF_01227"; NP_BIND 231..236; /note="UTP; alternate"; /evidence="ECO:0000256|HAMAP-Rule:MF_01227"	PATHWAY: Pyrimidine metabolism; CTP biosynthesis via de novo pathway; CTP from UDP: step 2/2. {ECO:0000256|ARBA:ARBA00005171, ECO:0000256|HAMAP-Rule:MF_01227}.	CATALYTIC ACTIVITY: Reaction=ATP + H2O + L-glutamine + UTP = ADP + CTP + 2 H(+) + L-glutamate + phosphate; Xref=Rhea:RHEA:26426, ChEBI:CHEBI:15377, ChEBI:CHEBI:15378, ChEBI:CHEBI:29985, ChEBI:CHEBI:30616, ChEBI:CHEBI:37563, ChEBI:CHEBI:43474, ChEBI:CHEBI:46398, ChEBI:CHEBI:58359, ChEBI:CHEBI:456216; EC=6.3.4.2; Evidence={ECO:0000256|ARBA:ARBA00000314, ECO:0000256|HAMAP-Rule:MF_01227};		FUNCTION: Catalyzes the ATP-dependent amination of UTP to CTP with either L-glutamine or ammonia as the source of nitrogen. Regulates intracellular CTP levels through interactions with the four ribonucleotide triphosphates. {ECO:0000256|HAMAP-Rule:MF_01227}.	ACT_SITE 425; /note="Nucleophile"; /evidence="ECO:0000256|PROSITE-ProRule:PRU00605"; ACT_SITE 425; /note="Nucleophile; for glutamine hydrolysis"; /evidence="ECO:0000256|HAMAP-Rule:MF_01227"; ACT_SITE 557; /evidence="ECO:0000256|HAMAP-Rule:MF_01227, ECO:0000256|PROSITE-ProRule:PRU00605"; ACT_SITE 559; /evidence="ECO:0000256|HAMAP-Rule:MF_01227, ECO:0000256|PROSITE-ProRule:PRU00605"	ACTIVITY REGULATION: Allosterically activated by GTP, when glutamine is the substrate; GTP has no effect on the reaction when ammonia is the substrate. The allosteric effector GTP functions by stabilizing the protein conformation that binds the tetrahedral intermediate(s) formed during glutamine hydrolysis. Inhibited by the product CTP, via allosteric rather than competitive inhibition. {ECO:0000…	BINDING 50; /note="CTP; allosteric inhibitor; alternate"; /evidence="ECO:0000256|HAMAP-Rule:MF_01227"; BINDING 50; /note="UTP; alternate"; /evidence="ECO:0000256|HAMAP-Rule:MF_01227"; BINDING 108; /note="ATP"; /evidence="ECO:0000256|HAMAP-Rule:MF_01227"; BINDING 267; /note="CTP; allosteric inhibitor; alternate"; /evidence="ECO:0000256|HAMAP-Rule:MF_01227"; BINDING 267; /note="UTP; alternate"; /ev…						3	0	0	0	648	648	0	0	0	0	0	0	0	0	0	0	0	0	0	0	0	0	0	0	0	0	0	0
E6UWA0	E6UWA0	Transcriptional regulator, HxlR family	Variovorax paradoxus (strain EPS)																			0	0	1	0	744	533	0	0	0	0	0	0	0	0	0	0	0	0	0	0	0	0	0	0	0	0	0	0
K4BPR0	K4BPR0	Deleted.																				28	0	217	0	654	0	18	214	0	145	2	0	0	1	0	0	0	0	0	0	0	0	0	2	0	0	0	0
P0C6X2	P0C6X2	Replicase polyprotein 1ab (pp1ab) (ORF1ab polyprotein) [Cleaved into: Host translation inhibitor nsp1 (nsp1) (p28); Non-structural protein 2 (nsp2) (p65); Papain-like proteinase (PL-PRO) (EC 3.4.19.12) (EC 3.4.22.69) (Non-structural protein 3) (nsp3) (p210); Non-structural protein 4 (nsp4) (Peptide HD2) (p44); 3C-like proteinase (3CL-PRO) (3CLp) (EC 3.4.22.-) (M-PRO) (nsp5) (p27); Non-structural …	Human coronavirus HKU1 (isolate N1) (HCoV-HKU1)	ATP-binding;Activation of host autophagy by virus;Decay of host mRNAs by virus;Endonuclease;Eukaryotic host gene expression shutoff by virus;Eukaryotic host translation shutoff by virus;Exonuclease;Helicase;Host cytoplasm;Host gene expression shutoff by virus;Host mRNA suppression by virus;Host membrane;Host-virus interaction;Hydrolase;Inhibition of host ISG15 by virus;Inhibition of host NF-kappa…	induction by virus of catabolism of host mRNA [GO:0039595]; induction by virus of host autophagy [GO:0039520]; methylation [GO:0032259]; modulation by virus of host protein ubiquitination [GO:0039648]; suppression by virus of host ISG15 activity [GO:0039579]; suppression by virus of host NF-kappaB transcription factor activity [GO:0039644]; suppression by virus of host type I interferon-mediated …	host cell endoplasmic reticulum-Golgi intermediate compartment [GO:0044172]; host cell membrane [GO:0033644]; host cell perinuclear region of cytoplasm [GO:0044220]; integral component of membrane [GO:0016021]	ATP binding [GO:0005524]; cysteine-type endopeptidase activity [GO:0004197]; DNA helicase activity [GO:0003678]; endonuclease activity [GO:0004519]; exoribonuclease activity [GO:0004532]; methyltransferase activity [GO:0008168]; RNA-directed 5'-3' RNA polymerase activity [GO:0003968]; RNA helicase activity [GO:0003724]; single-stranded RNA binding [GO:0003727]; thiol-dependent deubiquitinase [GO:…	METAL 4394; /note="Zinc 1"; /evidence="ECO:0000255|PROSITE-ProRule:PRU01297"; METAL 4397; /note="Zinc 1"; /evidence="ECO:0000255|PROSITE-ProRule:PRU01297"; METAL 4403; /note="Zinc 1"; /evidence="ECO:0000255|PROSITE-ProRule:PRU01297"; METAL 4410; /note="Zinc 1"; /evidence="ECO:0000255|PROSITE-ProRule:PRU01297"; METAL 4436; /note="Zinc 2"; /evidence="ECO:0000255|PROSITE-ProRule:PRU01297"; METAL 443…	NP_BIND 5666..5673; /note="ATP"; /evidence="ECO:0000250"		CATALYTIC ACTIVITY: Reaction=a ribonucleoside 5'-triphosphate + RNA(n) = diphosphate + RNA(n+1); Xref=Rhea:RHEA:21248, Rhea:RHEA-COMP:11128, Rhea:RHEA-COMP:11129, ChEBI:CHEBI:33019, ChEBI:CHEBI:61557, ChEBI:CHEBI:83400; EC=2.7.7.48; CATALYTIC ACTIVITY: Reaction=ATP + H2O = ADP + H(+) + phosphate; Xref=Rhea:RHEA:13065, ChEBI:CHEBI:15377, ChEBI:CHEBI:15378, ChEBI:CHEBI:30616, ChEBI:CHEBI:43474, ChE…		FUNCTION: The replicase polyprotein of coronaviruses is a multifunctional protein: it contains the activities necessary for the transcription of negative stranded RNA, leader RNA, subgenomic mRNAs and progeny virion RNA as well as proteinases responsible for the cleavage of the polyprotein into functional products. {ECO:0000250|UniProtKB:P0C6X7}.; FUNCTION: [Host translation inhibitor nsp1]: Inhi…	ACT_SITE 1161; /note="For PL1-PRO activity"; /evidence="ECO:0000255|PROSITE-ProRule:PRU00444"; ACT_SITE 1312; /note="For PL1-PRO activity"; /evidence="ECO:0000255|PROSITE-ProRule:PRU00444"; ACT_SITE 1757; /note="For PL2-PRO activity"; /evidence="ECO:0000255|PROSITE-ProRule:PRU00444"; ACT_SITE 1914; /note="For PL2-PRO activity"; /evidence="ECO:0000255|PROSITE-ProRule:PRU00444"; ACT_SITE 3375; /not…							Orthornavirae	220	1008	10	32	0	0	0	0	0	8	4	10	0	0	0	0	0	0	0	0	0	0	0	0	0	0	0	0
P0C6W3	P0C6W3	Replicase polyprotein 1ab (pp1ab) (ORF1ab polyprotein) [Cleaved into: Host translation inhibitor nsp1 (nsp1) (Leader protein); Non-structural protein 2 (nsp2) (p65 homolog); Papain-like proteinase (PL-PRO) (EC 3.4.19.12) (EC 3.4.22.69) (Non-structural protein 3) (nsp3); Non-structural protein 4 (nsp4); 3C-like proteinase (3CL-PRO) (3CLp) (EC 3.4.22.-) (nsp5); Non-structural protein 6 (nsp6); Non-…	Bat coronavirus HKU4 (BtCoV) (BtCoV/HKU4/2004)	3D-structure;ATP-binding;Activation of host autophagy by virus;Decay of host mRNAs by virus;Endonuclease;Eukaryotic host gene expression shutoff by virus;Eukaryotic host translation shutoff by virus;Exonuclease;Helicase;Host cytoplasm;Host gene expression shutoff by virus;Host mRNA suppression by virus;Host membrane;Host-virus interaction;Hydrolase;Inhibition of host ISG15 by virus;Inhibition of …	induction by virus of catabolism of host mRNA [GO:0039595]; induction by virus of host autophagy [GO:0039520]; methylation [GO:0032259]; modulation by virus of host protein ubiquitination [GO:0039648]; suppression by virus of host ISG15 activity [GO:0039579]; suppression by virus of host NF-kappaB transcription factor activity [GO:0039644]; suppression by virus of host type I interferon-mediated …	host cell endoplasmic reticulum-Golgi intermediate compartment [GO:0044172]; host cell membrane [GO:0033644]; host cell perinuclear region of cytoplasm [GO:0044220]; integral component of membrane [GO:0016021]	ATP binding [GO:0005524]; cysteine-type endopeptidase activity [GO:0004197]; DNA helicase activity [GO:0003678]; endonuclease activity [GO:0004519]; exoribonuclease activity [GO:0004532]; G-quadruplex RNA binding [GO:0002151]; methyltransferase activity [GO:0008168]; RNA-directed 5'-3' RNA polymerase activity [GO:0003968]; RNA helicase activity [GO:0003724]; single-stranded RNA binding [GO:000372…	METAL 4355; /note="Zinc 1"; /evidence="ECO:0000255|PROSITE-ProRule:PRU01297"; METAL 4358; /note="Zinc 1"; /evidence="ECO:0000255|PROSITE-ProRule:PRU01297"; METAL 4364; /note="Zinc 1"; /evidence="ECO:0000255|PROSITE-ProRule:PRU01297"; METAL 4371; /note="Zinc 1"; /evidence="ECO:0000255|PROSITE-ProRule:PRU01297"; METAL 4397; /note="Zinc 2"; /evidence="ECO:0000255|PROSITE-ProRule:PRU01297"; METAL 440…	NP_BIND 5636..5643; /note="ATP"; /evidence="ECO:0000250"		CATALYTIC ACTIVITY: Reaction=a ribonucleoside 5'-triphosphate + RNA(n) = diphosphate + RNA(n+1); Xref=Rhea:RHEA:21248, Rhea:RHEA-COMP:11128, Rhea:RHEA-COMP:11129, ChEBI:CHEBI:33019, ChEBI:CHEBI:61557, ChEBI:CHEBI:83400; EC=2.7.7.48; Evidence={ECO:0000255|PROSITE-ProRule:PRU00539}; CATALYTIC ACTIVITY: Reaction=ATP + H2O = ADP + H(+) + phosphate; Xref=Rhea:RHEA:13065, ChEBI:CHEBI:15377, ChEBI:CHEBI…		FUNCTION: The replicase polyprotein of coronaviruses is a multifunctional protein: it contains the activities necessary for the transcription of negative stranded RNA, leader RNA, subgenomic mRNAs and progeny virion RNA as well as proteinases responsible for the cleavage of the polyprotein into functional products. {ECO:0000250|UniProtKB:P0C6X7}.; FUNCTION: [Host translation inhibitor nsp1]: Inhi…	ACT_SITE 1634; /note="For PL-PRO activity"; /evidence="ECO:0000255|PROSITE-ProRule:PRU00444"; ACT_SITE 1800; /note="For PL-PRO activity"; /evidence="ECO:0000255|PROSITE-ProRule:PRU00444"; ACT_SITE 3332; /note="For 3CL-PRO activity"; /evidence="ECO:0000255|PROSITE-ProRule:PRU00772"; ACT_SITE 3439; /note="For 3CL-PRO activity"; /evidence="ECO:0000255|PROSITE-ProRule:PRU00772"; ACT_SITE 5181; /evide…							Orthornavirae	306	634	84	212	8	2	0	0	0	14	4	2	0	0	0	0	0	0	0	0	0	0	0	0	0	0	0	0
J2L3C2	J2L3C2	Adenylosuccinate lyase (ASL) (EC 4.3.2.2) (Adenylosuccinase)	Variovorax sp. CF313	Lyase;Purine biosynthesis	'de novo' AMP biosynthetic process [GO:0044208]; 'de novo' IMP biosynthetic process [GO:0006189]		(S)-2-(5-amino-1-(5-phospho-D-ribosyl)imidazole-4-carboxamido)succinate AMP-lyase (fumarate-forming) activity [GO:0070626]; N6-(1,2-dicarboxyethyl)AMP AMP-lyase (fumarate-forming) activity [GO:0004018]			PATHWAY: Purine metabolism; AMP biosynthesis via de novo pathway; AMP from IMP: step 2/2. {ECO:0000256|ARBA:ARBA00004734, ECO:0000256|RuleBase:RU361172}.; PATHWAY: Purine metabolism; IMP biosynthesis via de novo pathway; 5-amino-1-(5-phospho-D-ribosyl)imidazole-4-carboxamide from 5-amino-1-(5-phospho-D-ribosyl)imidazole-4-carboxylate: step 2/2. {ECO:0000256|ARBA:ARBA00004706, ECO:0000256|RuleBase…	CATALYTIC ACTIVITY: Reaction=(2S)-2-[5-amino-1-(5-phospho-beta-D-ribosyl)imidazole-4-carboxamido]succinate = 5-amino-1-(5-phospho-beta-D-ribosyl)imidazole-4-carboxamide + fumarate; Xref=Rhea:RHEA:23920, ChEBI:CHEBI:29806, ChEBI:CHEBI:58443, ChEBI:CHEBI:58475; EC=4.3.2.2; Evidence={ECO:0000256|ARBA:ARBA00000598, ECO:0000256|RuleBase:RU361172}; CATALYTIC ACTIVITY: Reaction=N(6)-(1,2-dicarboxyethyl)…											0	0	355	265	150	180	0	0	25	280	0	0	0	0	0	0	0	0	0	0	0	0	0	0	0	0	0	0
E6V989	E6V989	5'-Nucleotidase domain-containing protein	Variovorax paradoxus (strain EPS)	Hydrolase;Nucleotide-binding;Signal	nucleotide catabolic process [GO:0009166]		hydrolase activity [GO:0016787]; nucleotide binding [GO:0000166]															11	5	574	543	28	68	0	0	0	2	1	0	0	0	0	0	0	0	0	0	0	0	0	2	0	0	0	0
C5CSV3	C5CSV3	CTP synthase (EC 6.3.4.2) (Cytidine 5'-triphosphate synthase) (Cytidine triphosphate synthetase) (CTP synthetase) (CTPS) (UTP--ammonia ligase)	Variovorax paradoxus (strain S110)	ATP-binding;Glutamine amidotransferase;Ligase;Magnesium;Metal-binding;Nucleotide-binding;Pyrimidine biosynthesis	'de novo' CTP biosynthetic process [GO:0044210]; glutamine metabolic process [GO:0006541]		ATP binding [GO:0005524]; CTP synthase activity [GO:0003883]; metal ion binding [GO:0046872]	METAL 71; /note="Magnesium"; /evidence="ECO:0000255|HAMAP-Rule:MF_01227"; METAL 144; /note="Magnesium"; /evidence="ECO:0000255|HAMAP-Rule:MF_01227"	NP_BIND 14..19; /note="ATP"; /evidence="ECO:0000255|HAMAP-Rule:MF_01227"; NP_BIND 151..153; /note="CTP; allosteric inhibitor"; /evidence="ECO:0000255|HAMAP-Rule:MF_01227"; NP_BIND 191..196; /note="CTP; allosteric inhibitor; alternate"; /evidence="ECO:0000255|HAMAP-Rule:MF_01227"; NP_BIND 191..196; /note="UTP; alternate"; /evidence="ECO:0000255|HAMAP-Rule:MF_01227"	PATHWAY: Pyrimidine metabolism; CTP biosynthesis via de novo pathway; CTP from UDP: step 2/2. {ECO:0000255|HAMAP-Rule:MF_01227}.	CATALYTIC ACTIVITY: Reaction=ATP + H2O + L-glutamine + UTP = ADP + CTP + 2 H(+) + L-glutamate + phosphate; Xref=Rhea:RHEA:26426, ChEBI:CHEBI:15377, ChEBI:CHEBI:15378, ChEBI:CHEBI:29985, ChEBI:CHEBI:30616, ChEBI:CHEBI:37563, ChEBI:CHEBI:43474, ChEBI:CHEBI:46398, ChEBI:CHEBI:58359, ChEBI:CHEBI:456216; EC=6.3.4.2; Evidence={ECO:0000255|HAMAP-Rule:MF_01227};		FUNCTION: Catalyzes the ATP-dependent amination of UTP to CTP with either L-glutamine or ammonia as the source of nitrogen. Regulates intracellular CTP levels through interactions with the four ribonucleotide triphosphates. {ECO:0000255|HAMAP-Rule:MF_01227}.	ACT_SITE 383; /note="Nucleophile; for glutamine hydrolysis"; /evidence="ECO:0000255|HAMAP-Rule:MF_01227"; ACT_SITE 520; /evidence="ECO:0000255|HAMAP-Rule:MF_01227"; ACT_SITE 522; /evidence="ECO:0000255|HAMAP-Rule:MF_01227"	ACTIVITY REGULATION: Allosterically activated by GTP, when glutamine is the substrate; GTP has no effect on the reaction when ammonia is the substrate. The allosteric effector GTP functions by stabilizing the protein conformation that binds the tetrahedral intermediate(s) formed during glutamine hydrolysis. Inhibited by the product CTP, via allosteric rather than competitive inhibition. {ECO:0000…	BINDING 13; /note="CTP; allosteric inhibitor; alternate"; /evidence="ECO:0000255|HAMAP-Rule:MF_01227"; BINDING 13; /note="UTP; alternate"; /evidence="ECO:0000255|HAMAP-Rule:MF_01227"; BINDING 71; /note="ATP"; /evidence="ECO:0000255|HAMAP-Rule:MF_01227"; BINDING 227; /note="CTP; allosteric inhibitor; alternate"; /evidence="ECO:0000255|HAMAP-Rule:MF_01227"; BINDING 227; /note="UTP; alternate"; /evi…						0	0	0	0	3	0	0	0	66	1156	0	0	0	0	0	0	0	0	0	0	0	3	0	15	9	0	0	3
E6V3N3	E6V3N3	Kynureninase (EC 3.7.1.3) (L-kynurenine hydrolase)	Variovorax paradoxus (strain EPS)	Hydrolase;Pyridine nucleotide biosynthesis;Pyridoxal phosphate	'de novo' NAD biosynthetic process from tryptophan [GO:0034354]; anthranilate metabolic process [GO:0043420]; L-kynurenine catabolic process [GO:0097053]; quinolinate biosynthetic process [GO:0019805]; tryptophan catabolic process [GO:0006569]	cytoplasm [GO:0005737]	3-hydroxykynureninase activity [GO:0061981]; kynureninase activity [GO:0030429]; pyridoxal phosphate binding [GO:0030170]			PATHWAY: Amino-acid degradation; L-kynurenine degradation; L-alanine and anthranilate from L-kynurenine: step 1/1. {ECO:0000256|HAMAP-Rule:MF_01970, ECO:0000256|PIRNR:PIRNR038800}.; PATHWAY: Cofactor biosynthesis; NAD(+) biosynthesis; quinolinate from L-kynurenine: step 2/3. {ECO:0000256|HAMAP-Rule:MF_01970, ECO:0000256|PIRNR:PIRNR038800}.	CATALYTIC ACTIVITY: Reaction=3-hydroxy-L-kynurenine + H2O = 3-hydroxyanthranilate + H(+) + L-alanine; Xref=Rhea:RHEA:25143, ChEBI:CHEBI:15377, ChEBI:CHEBI:15378, ChEBI:CHEBI:36559, ChEBI:CHEBI:57972, ChEBI:CHEBI:58125; Evidence={ECO:0000256|HAMAP-Rule:MF_01970}; CATALYTIC ACTIVITY: Reaction=3-hydroxy-L-kynurenine + H2O = 3-hydroxyanthranilate + H(+) + L-alanine; Xref=Rhea:RHEA:25143, ChEBI:CHEBI:…		FUNCTION: Catalyzes the cleavage of L-kynurenine (L-Kyn) and L-3-hydroxykynurenine (L-3OHKyn) into anthranilic acid (AA) and 3-hydroxyanthranilic acid (3-OHAA), respectively. {ECO:0000256|HAMAP-Rule:MF_01970, ECO:0000256|PIRNR:PIRNR038800}.			BINDING 97; /note="Pyridoxal phosphate; via amide nitrogen"; /evidence="ECO:0000256|HAMAP-Rule:MF_01970"; BINDING 98; /note="Pyridoxal phosphate"; /evidence="ECO:0000256|HAMAP-Rule:MF_01970"; BINDING 167; /note="Pyridoxal phosphate"; /evidence="ECO:0000256|HAMAP-Rule:MF_01970"; BINDING 196; /note="Pyridoxal phosphate"; /evidence="ECO:0000256|HAMAP-Rule:MF_01970"; BINDING 199; /note="Pyridoxal pho…		COFACTOR: Name=pyridoxal 5'-phosphate; Xref=ChEBI:CHEBI:597326; Evidence={ECO:0000256|HAMAP-Rule:MF_01970, ECO:0000256|PIRNR:PIRNR038800};				0	0	18	21	477	690	0	0	0	0	0	0	0	0	0	0	0	0	0	0	0	0	0	12	0	0	0	0
B7NBZ0	B7NBZ0	Type IV secretory pathway VirB6 component	Escherichia coli O17:K52:H18 (strain UMN026 / ExPEC)	Membrane;Transmembrane;Transmembrane helix	protein secretion by the type IV secretion system [GO:0030255]	integral component of membrane [GO:0016021]																9	8	803	181	138	47	0	0	0	0	1	0	0	0	0	0	0	0	0	0	0	0	0	0	0	0	0	0
T1X7Y4	T1X7Y4	Kynureninase (EC 3.7.1.3) (L-kynurenine hydrolase)	Variovorax paradoxus B4	Hydrolase;Pyridine nucleotide biosynthesis;Pyridoxal phosphate	'de novo' NAD biosynthetic process from tryptophan [GO:0034354]; anthranilate metabolic process [GO:0043420]; L-kynurenine catabolic process [GO:0097053]; quinolinate biosynthetic process [GO:0019805]; tryptophan catabolic process [GO:0006569]	cytoplasm [GO:0005737]	3-hydroxykynureninase activity [GO:0061981]; kynureninase activity [GO:0030429]; pyridoxal phosphate binding [GO:0030170]			PATHWAY: Amino-acid degradation; L-kynurenine degradation; L-alanine and anthranilate from L-kynurenine: step 1/1. {ECO:0000256|HAMAP-Rule:MF_01970, ECO:0000256|PIRNR:PIRNR038800}.; PATHWAY: Cofactor biosynthesis; NAD(+) biosynthesis; quinolinate from L-kynurenine: step 2/3. {ECO:0000256|HAMAP-Rule:MF_01970, ECO:0000256|PIRNR:PIRNR038800}.	CATALYTIC ACTIVITY: Reaction=3-hydroxy-L-kynurenine + H2O = 3-hydroxyanthranilate + H(+) + L-alanine; Xref=Rhea:RHEA:25143, ChEBI:CHEBI:15377, ChEBI:CHEBI:15378, ChEBI:CHEBI:36559, ChEBI:CHEBI:57972, ChEBI:CHEBI:58125; Evidence={ECO:0000256|HAMAP-Rule:MF_01970}; CATALYTIC ACTIVITY: Reaction=3-hydroxy-L-kynurenine + H2O = 3-hydroxyanthranilate + H(+) + L-alanine; Xref=Rhea:RHEA:25143, ChEBI:CHEBI:…		FUNCTION: Catalyzes the cleavage of L-kynurenine (L-Kyn) and L-3-hydroxykynurenine (L-3OHKyn) into anthranilic acid (AA) and 3-hydroxyanthranilic acid (3-OHAA), respectively. {ECO:0000256|HAMAP-Rule:MF_01970, ECO:0000256|PIRNR:PIRNR038800}.			BINDING 97; /note="Pyridoxal phosphate; via amide nitrogen"; /evidence="ECO:0000256|HAMAP-Rule:MF_01970"; BINDING 98; /note="Pyridoxal phosphate"; /evidence="ECO:0000256|HAMAP-Rule:MF_01970"; BINDING 170; /note="Pyridoxal phosphate"; /evidence="ECO:0000256|HAMAP-Rule:MF_01970"; BINDING 199; /note="Pyridoxal phosphate"; /evidence="ECO:0000256|HAMAP-Rule:MF_01970"; BINDING 202; /note="Pyridoxal pho…		COFACTOR: Name=pyridoxal 5'-phosphate; Xref=ChEBI:CHEBI:597326; Evidence={ECO:0000256|HAMAP-Rule:MF_01970, ECO:0000256|PIRNR:PIRNR038800};				0	0	51	36	588	510	0	0	0	0	0	0	0	0	0	0	0	0	0	0	3	0	0	0	0	0	0	0
T1XBH6	T1XBH6	Transcription termination/antitermination protein NusA	Variovorax paradoxus B4	Coiled coil;Cytoplasm;RNA-binding;Transcription;Transcription antitermination;Transcription regulation;Transcription termination	DNA-templated transcription, termination [GO:0006353]; transcription antitermination [GO:0031564]	cytoplasm [GO:0005737]	DNA-binding transcription factor activity [GO:0003700]; nucleotide binding [GO:0000166]; RNA binding [GO:0003723]						FUNCTION: Participates in both transcription termination and antitermination. {ECO:0000256|HAMAP-Rule:MF_00945}.									0	0	0	0	684	482	0	1	0	0	0	0	0	0	0	0	0	0	0	0	0	0	0	1	0	0	0	0
P05052	P05052	HTH-type transcriptional regulator AppY (M5 polypeptide)	Escherichia coli (strain K12)	DNA-binding;Reference proteome;Repressor;Transcription;Transcription regulation	cellular response to phosphate starvation [GO:0016036]; positive regulation of transcription, DNA-templated [GO:0045893]; response to X-ray [GO:0010165]		DNA-binding transcription factor activity [GO:0003700]; sequence-specific DNA binding [GO:0043565]					DNA_BIND 156..177; /note="H-T-H motif"; /evidence="ECO:0000255|PROSITE-ProRule:PRU00593"; DNA_BIND 203..226; /note="H-T-H motif"; /evidence="ECO:0000255|PROSITE-ProRule:PRU00593"	FUNCTION: Induces the synthesis of acid phosphatase (AppA) and several other polypeptides (such as AppBC) during the deceleration phase of growth. It also acts as a transcriptional repressor for one group of proteins that are synthesized preferentially in exponential growth and for one group synthesized only in the stationary phase. Also involved in the stabilization of the sigma stress factor Rp…									0	0	603	563	0	0	0	0	0	0	0	0	0	0	0	0	0	0	0	0	0	0	0	0	0	0	0	0
D2E2K8	D2E2K8	2'-O-methyltransferase (EC 2.7.7.48) (EC 3.4.19.12) (EC 3.4.22.69) (EC 3.6.4.12) (EC 3.6.4.13) (3C-like proteinase) (Growth factor-like peptide) (Guanine-N7 methyltransferase) (Helicase) (Host translation inhibitor nsp1) (Leader protein) (NendoU) (Non-structural protein 10) (Non-structural protein 2) (Non-structural protein 3) (Non-structural protein 4) (Non-structural protein 6) (Non-structural …	SARS coronavirus ExoN1	ATP-binding;Activation of host autophagy by virus;Decay of host mRNAs by virus;Endonuclease;Eukaryotic host gene expression shutoff by virus;Eukaryotic host translation shutoff by virus;Exonuclease;Helicase;Host cytoplasm;Host gene expression shutoff by virus;Host mRNA suppression by virus;Host membrane;Host-virus interaction;Hydrolase;Inhibition of host ISG15 by virus;Inhibition of host NF-kappa…	induction by virus of catabolism of host mRNA [GO:0039595]; induction by virus of host autophagy [GO:0039520]; methylation [GO:0032259]; modulation by virus of host protein ubiquitination [GO:0039648]; suppression by virus of host ISG15 activity [GO:0039579]; suppression by virus of host NF-kappaB transcription factor activity [GO:0039644]; suppression by virus of host type I interferon-mediated …	endoplasmic reticulum-Golgi intermediate compartment [GO:0005793]; host cell endoplasmic reticulum-Golgi intermediate compartment [GO:0044172]; host cell membrane [GO:0033644]; host cell perinuclear region of cytoplasm [GO:0044220]; integral component of membrane [GO:0016021]	ATP binding [GO:0005524]; cysteine-type endopeptidase activity [GO:0004197]; DNA helicase activity [GO:0003678]; endonuclease activity [GO:0004519]; exoribonuclease activity [GO:0004532]; G-quadruplex RNA binding [GO:0002151]; methyltransferase activity [GO:0008168]; RNA-directed 5'-3' RNA polymerase activity [GO:0003968]; RNA helicase activity [GO:0003724]; single-stranded RNA binding [GO:000372…						FUNCTION: Forms a hexadecamer with nsp7 (8 subunits of each) that may participate in viral replication by acting as a primase. Alternatively, may synthesize substantially longer products than oligonucleotide primers. {ECO:0000256|ARBA:ARBA00002182}.; FUNCTION: Forms a hexadecamer with nsp8 (8 subunits of each) that may participate in viral replication by acting as a primase. Alternatively, may sy…								Orthornavirae	922	174	66	24	0	0	0	0	2	8	42	4	0	0	4	0	0	0	0	0	0	0	0	0	0	0	2	0
D2E2F0	D2E2F0	2'-O-methyltransferase (EC 2.7.7.48) (EC 3.4.19.12) (EC 3.4.22.69) (EC 3.6.4.12) (EC 3.6.4.13) (3C-like proteinase) (Growth factor-like peptide) (Guanine-N7 methyltransferase) (Helicase) (Host translation inhibitor nsp1) (Leader protein) (NendoU) (Non-structural protein 10) (Non-structural protein 2) (Non-structural protein 3) (Non-structural protein 4) (Non-structural protein 6) (Non-structural …	SARS coronavirus MA15 ExoN1	ATP-binding;Activation of host autophagy by virus;Decay of host mRNAs by virus;Endonuclease;Eukaryotic host gene expression shutoff by virus;Eukaryotic host translation shutoff by virus;Exonuclease;Helicase;Host cytoplasm;Host gene expression shutoff by virus;Host mRNA suppression by virus;Host membrane;Host-virus interaction;Hydrolase;Inhibition of host ISG15 by virus;Inhibition of host NF-kappa…	induction by virus of catabolism of host mRNA [GO:0039595]; induction by virus of host autophagy [GO:0039520]; methylation [GO:0032259]; modulation by virus of host protein ubiquitination [GO:0039648]; suppression by virus of host ISG15 activity [GO:0039579]; suppression by virus of host NF-kappaB transcription factor activity [GO:0039644]; suppression by virus of host type I interferon-mediated …	endoplasmic reticulum-Golgi intermediate compartment [GO:0005793]; host cell endoplasmic reticulum-Golgi intermediate compartment [GO:0044172]; host cell membrane [GO:0033644]; host cell perinuclear region of cytoplasm [GO:0044220]; integral component of membrane [GO:0016021]	ATP binding [GO:0005524]; cysteine-type endopeptidase activity [GO:0004197]; DNA helicase activity [GO:0003678]; endonuclease activity [GO:0004519]; exoribonuclease activity [GO:0004532]; G-quadruplex RNA binding [GO:0002151]; methyltransferase activity [GO:0008168]; RNA-directed 5'-3' RNA polymerase activity [GO:0003968]; RNA helicase activity [GO:0003724]; single-stranded RNA binding [GO:000372…						FUNCTION: Forms a hexadecamer with nsp7 (8 subunits of each) that may participate in viral replication by acting as a primase. Alternatively, may synthesize substantially longer products than oligonucleotide primers. {ECO:0000256|ARBA:ARBA00002182}.; FUNCTION: Forms a hexadecamer with nsp8 (8 subunits of each) that may participate in viral replication by acting as a primase. Alternatively, may sy…								Orthornavirae	820	248	56	16	0	0	0	0	0	32	14	2	0	0	0	0	0	0	0	0	0	0	0	0	0	0	0	4
E9KUD3	E9KUD3	Exoribonuclease H (EC 2.7.7.49) (EC 3.1.13.2) (EC 3.1.26.13) (Integrase) (Pol polyprotein) (Protease) (Retropepsin) (Reverse transcriptase/ribonuclease H) (Fragment)	Equine infectious anemia virus	Aspartyl protease;Coiled coil;DNA integration;DNA recombination;DNA-binding;Endonuclease;Hydrolase;Metal-binding;Multifunctional enzyme;Nuclease;Nucleotidyltransferase;Protease;RNA-directed DNA polymerase;Transferase;Viral genome integration;Virus entry into host cell;Zinc;Zinc-finger	DNA integration [GO:0015074]; DNA recombination [GO:0006310]; establishment of integrated proviral latency [GO:0075713]; viral entry into host cell [GO:0046718]; viral genome integration into host DNA [GO:0044826]		aspartic-type endopeptidase activity [GO:0004190]; DNA binding [GO:0003677]; exoribonuclease H activity [GO:0004533]; RNA-directed DNA polymerase activity [GO:0003964]; RNA-DNA hybrid ribonuclease activity [GO:0004523]; zinc ion binding [GO:0008270]				CATALYTIC ACTIVITY: Reaction=3'-end directed exonucleolytic cleavage of viral RNA-DNA hybrid.; EC=3.1.13.2; Evidence={ECO:0000256|ARBA:ARBA00000379}; CATALYTIC ACTIVITY: Reaction=Endohydrolysis of RNA in RNA/DNA hybrids. Three different cleavage modes: 1. sequence-specific internal cleavage of RNA. Human immunodeficiency virus type 1 and Moloney murine leukemia virus enzymes prefer to cleave the …	DNA_BIND 1084..1132; /note="Integrase-type"; /evidence="ECO:0000256|PROSITE-ProRule:PRU00506"	FUNCTION: During replicative cycle of retroviruses, the reverse-transcribed viral DNA is integrated into the host chromosome by the viral integrase enzyme. RNase H activity is associated with the reverse transcriptase. {ECO:0000256|ARBA:ARBA00023429}.								Pararnavirae	4	51	65	321	75	568	0	27	3	45	0	0	0	0	0	0	0	0	0	0	0	0	0	0	0	0	0	0
Q8X612	Q8X612	Phosphoribosylamine--glycine ligase (EC 6.3.4.13) (GARS) (Glycinamide ribonucleotide synthetase) (Phosphoribosylglycinamide synthetase)	Escherichia coli O157:H7	ATP-binding;Ligase;Magnesium;Manganese;Metal-binding;Nucleotide-binding;Purine biosynthesis;Reference proteome	'de novo' IMP biosynthetic process [GO:0006189]; purine nucleobase biosynthetic process [GO:0009113]		ATP binding [GO:0005524]; metal ion binding [GO:0046872]; phosphoribosylamine-glycine ligase activity [GO:0004637]	METAL 286; /note="Magnesium or manganese"; /evidence="ECO:0000255|HAMAP-Rule:MF_00138"; METAL 288; /note="Magnesium or manganese"; /evidence="ECO:0000255|HAMAP-Rule:MF_00138"	NP_BIND 135..196; /note="ATP"; /evidence="ECO:0000255|HAMAP-Rule:MF_00138"	PATHWAY: Purine metabolism; IMP biosynthesis via de novo pathway; N(1)-(5-phospho-D-ribosyl)glycinamide from 5-phospho-alpha-D-ribose 1-diphosphate: step 2/2. {ECO:0000255|HAMAP-Rule:MF_00138}.	CATALYTIC ACTIVITY: Reaction=5-phospho-beta-D-ribosylamine + ATP + glycine = ADP + H(+) + N(1)-(5-phospho-beta-D-ribosyl)glycinamide + phosphate; Xref=Rhea:RHEA:17453, ChEBI:CHEBI:15378, ChEBI:CHEBI:30616, ChEBI:CHEBI:43474, ChEBI:CHEBI:57305, ChEBI:CHEBI:58681, ChEBI:CHEBI:143788, ChEBI:CHEBI:456216; EC=6.3.4.13; Evidence={ECO:0000255|HAMAP-Rule:MF_00138};							COFACTOR: Name=Mg(2+); Xref=ChEBI:CHEBI:18420; Evidence={ECO:0000250}; Name=Mn(2+); Xref=ChEBI:CHEBI:29035; Evidence={ECO:0000250}; Note=Binds 1 Mg(2+) or Mn(2+) ion per subunit. {ECO:0000250};				0	0	0	0	423	772	0	0	0	0	0	0	0	0	0	0	6	0	4	0	0	0	9	40	0	0	0	0
E6VBA1	E6VBA1	Adenylosuccinate synthetase (AMPSase) (AdSS) (EC 6.3.4.4) (IMP--aspartate ligase)	Variovorax paradoxus (strain EPS)	Cytoplasm;GTP-binding;Ligase;Magnesium;Metal-binding;Nucleotide-binding;Purine biosynthesis	'de novo' AMP biosynthetic process [GO:0044208]	cytoplasm [GO:0005737]	adenylosuccinate synthase activity [GO:0004019]; GTP binding [GO:0005525]; magnesium ion binding [GO:0000287]	METAL 20; /note="Magnesium"; /evidence="ECO:0000256|HAMAP-Rule:MF_00011"; METAL 49; /note="Magnesium; via carbonyl oxygen"; /evidence="ECO:0000256|HAMAP-Rule:MF_00011"	NP_BIND 49..51; /note="GTP"; /evidence="ECO:0000256|HAMAP-Rule:MF_00011"; NP_BIND 353..355; /note="GTP"; /evidence="ECO:0000256|HAMAP-Rule:MF_00011"; NP_BIND 431..433; /note="GTP"; /evidence="ECO:0000256|HAMAP-Rule:MF_00011"	PATHWAY: Purine metabolism; AMP biosynthesis via de novo pathway; AMP from IMP: step 1/2. {ECO:0000256|HAMAP-Rule:MF_00011}.	CATALYTIC ACTIVITY: Reaction=GTP + IMP + L-aspartate = GDP + 2 H(+) + N(6)-(1,2-dicarboxyethyl)-AMP + phosphate; Xref=Rhea:RHEA:15753, ChEBI:CHEBI:15378, ChEBI:CHEBI:29991, ChEBI:CHEBI:37565, ChEBI:CHEBI:43474, ChEBI:CHEBI:57567, ChEBI:CHEBI:58053, ChEBI:CHEBI:58189; EC=6.3.4.4; Evidence={ECO:0000256|HAMAP-Rule:MF_00011};		FUNCTION: Plays an important role in the de novo pathway of purine nucleotide biosynthesis. Catalyzes the first committed step in the biosynthesis of AMP from IMP. {ECO:0000256|HAMAP-Rule:MF_00011}.	ACT_SITE 20; /note="Proton acceptor"; /evidence="ECO:0000256|HAMAP-Rule:MF_00011"; ACT_SITE 50; /note="Proton donor"; /evidence="ECO:0000256|HAMAP-Rule:MF_00011"		BINDING 246; /note="IMP"; /evidence="ECO:0000256|HAMAP-Rule:MF_00011"; BINDING 261; /note="IMP"; /evidence="ECO:0000256|HAMAP-Rule:MF_00011"		COFACTOR: Name=Mg(2+); Xref=ChEBI:CHEBI:18420; Evidence={ECO:0000256|HAMAP-Rule:MF_00011}; Note=Binds 1 Mg(2+) ion per subunit. {ECO:0000256|HAMAP-Rule:MF_00011};				0	0	0	0	348	800	0	0	0	0	0	0	0	0	0	0	0	0	0	0	0	0	0	2	0	0	0	0
M7Z7H2	M7Z7H2	Putative endo-1,3(4)-beta-glucanase 2	Triticum urartu (Red wild einkorn) (Crithodium urartu)	RNA-binding;Reference proteome	mRNA processing [GO:0006397]		RNA binding [GO:0003723]														Viridiplantae	225	68	198	852	208	761	0	0	6	276	8	0	128	1835	0	0	20	0	16	0	12	0	14	164	0	4	150	10
C5CR93	C5CR93	Adenylosuccinate lyase (ASL) (EC 4.3.2.2) (Adenylosuccinase)	Variovorax paradoxus (strain S110)	Lyase;Purine biosynthesis	'de novo' AMP biosynthetic process [GO:0044208]; 'de novo' IMP biosynthetic process [GO:0006189]		(S)-2-(5-amino-1-(5-phospho-D-ribosyl)imidazole-4-carboxamido)succinate AMP-lyase (fumarate-forming) activity [GO:0070626]; N6-(1,2-dicarboxyethyl)AMP AMP-lyase (fumarate-forming) activity [GO:0004018]			PATHWAY: Purine metabolism; AMP biosynthesis via de novo pathway; AMP from IMP: step 2/2. {ECO:0000256|ARBA:ARBA00004734, ECO:0000256|RuleBase:RU361172}.; PATHWAY: Purine metabolism; IMP biosynthesis via de novo pathway; 5-amino-1-(5-phospho-D-ribosyl)imidazole-4-carboxamide from 5-amino-1-(5-phospho-D-ribosyl)imidazole-4-carboxylate: step 2/2. {ECO:0000256|ARBA:ARBA00004706, ECO:0000256|RuleBase…	CATALYTIC ACTIVITY: Reaction=(2S)-2-[5-amino-1-(5-phospho-beta-D-ribosyl)imidazole-4-carboxamido]succinate = 5-amino-1-(5-phospho-beta-D-ribosyl)imidazole-4-carboxamide + fumarate; Xref=Rhea:RHEA:23920, ChEBI:CHEBI:29806, ChEBI:CHEBI:58443, ChEBI:CHEBI:58475; EC=4.3.2.2; Evidence={ECO:0000256|ARBA:ARBA00000598, ECO:0000256|RuleBase:RU361172}; CATALYTIC ACTIVITY: Reaction=N(6)-(1,2-dicarboxyethyl)…											0	0	515	140	355	115	0	0	0	0	0	0	0	0	0	0	0	0	0	0	0	0	0	0	0	0	0	0
U5KNN1	U5KNN1	2'-O-methyltransferase (EC 2.7.7.48) (EC 3.4.19.12) (EC 3.4.22.69) (EC 3.6.4.12) (EC 3.6.4.13) (3C-like proteinase) (Growth factor-like peptide) (Guanine-N7 methyltransferase) (Helicase) (Host translation inhibitor nsp1) (Leader protein) (NendoU) (Non-structural protein 10) (Non-structural protein 2) (Non-structural protein 3) (Non-structural protein 4) (Non-structural protein 6) (Non-structural …	Betacoronavirus Erinaceus/VMC/DEU/2012	ATP-binding;Activation of host autophagy by virus;Decay of host mRNAs by virus;Endonuclease;Eukaryotic host gene expression shutoff by virus;Eukaryotic host translation shutoff by virus;Exonuclease;Helicase;Host cytoplasm;Host gene expression shutoff by virus;Host mRNA suppression by virus;Host membrane;Host-virus interaction;Hydrolase;Inhibition of host ISG15 by virus;Inhibition of host NF-kappa…	induction by virus of catabolism of host mRNA [GO:0039595]; induction by virus of host autophagy [GO:0039520]; methylation [GO:0032259]; modulation by virus of host protein ubiquitination [GO:0039648]; suppression by virus of host ISG15 activity [GO:0039579]; suppression by virus of host NF-kappaB transcription factor activity [GO:0039644]; suppression by virus of host type I interferon-mediated …	endoplasmic reticulum-Golgi intermediate compartment [GO:0005793]; host cell endoplasmic reticulum-Golgi intermediate compartment [GO:0044172]; host cell membrane [GO:0033644]; host cell perinuclear region of cytoplasm [GO:0044220]; integral component of membrane [GO:0016021]	ATP binding [GO:0005524]; cysteine-type endopeptidase activity [GO:0004197]; DNA helicase activity [GO:0003678]; endonuclease activity [GO:0004519]; exoribonuclease activity [GO:0004532]; G-quadruplex RNA binding [GO:0002151]; methyltransferase activity [GO:0008168]; RNA-directed 5'-3' RNA polymerase activity [GO:0003968]; RNA helicase activity [GO:0003724]; single-stranded RNA binding [GO:000372…				CATALYTIC ACTIVITY: Reaction=ATP + H2O = ADP + H(+) + phosphate; Xref=Rhea:RHEA:13065, ChEBI:CHEBI:15377, ChEBI:CHEBI:15378, ChEBI:CHEBI:30616, ChEBI:CHEBI:43474, ChEBI:CHEBI:456216; EC=3.6.4.12; Evidence={ECO:0000256|ARBA:ARBA00001665}; CATALYTIC ACTIVITY: Reaction=ATP + H2O = ADP + H(+) + phosphate; Xref=Rhea:RHEA:13065, ChEBI:CHEBI:15377, ChEBI:CHEBI:15378, ChEBI:CHEBI:30616, ChEBI:CHEBI:43474…		FUNCTION: Cleaves the C-terminus of replicase polyprotein at 11 sites. Recognizes substrates containing the core sequence [ILMVF]-Q-|-[SGACN]. Also able to bind an ADP-ribose-1''-phosphate (ADRP). {ECO:0000256|ARBA:ARBA00002223}.; FUNCTION: Enzyme possessing two different activities: an exoribonuclease activity acting on both ssRNA and dsRNA in a 3' to 5' direction and a N7-guanine methyltransfer…								Orthornavirae	342	658	14	72	0	0	0	8	0	28	8	6	0	0	2	0	0	0	0	0	0	0	0	0	0	0	0	4
B1JB63	B1JB63	Transcriptional regulator, AraC family	Pseudomonas putida (strain W619)	DNA-binding;Transcription;Transcription regulation			DNA-binding transcription factor activity [GO:0003700]; sequence-specific DNA binding [GO:0043565]															12	6	4	0	599	506	0	2	0	1	1	0	0	0	0	0	2	0	0	0	0	0	2	23	1	0	0	0
A9WMF5	A9WMF5	Pantothenate kinase (EC 2.7.1.33) (Pantothenic acid kinase)	Renibacterium salmoninarum (strain ATCC 33209 / DSM 20767 / JCM 11484 / NBRC 15589 / NCIMB 2235)	ATP-binding;Coenzyme A biosynthesis;Cytoplasm;Kinase;Nucleotide-binding;Reference proteome;Transferase	coenzyme A biosynthetic process [GO:0015937]	cytoplasm [GO:0005737]	ATP binding [GO:0005524]; pantothenate kinase activity [GO:0004594]		NP_BIND 98..105; /note="ATP"; /evidence="ECO:0000256|HAMAP-Rule:MF_00215"	PATHWAY: Cofactor biosynthesis; coenzyme A biosynthesis. {ECO:0000256|ARBA:ARBA00004724}.; PATHWAY: Cofactor biosynthesis; coenzyme A biosynthesis; CoA from (R)-pantothenate: step 1/5. {ECO:0000256|ARBA:ARBA00005225, ECO:0000256|HAMAP-Rule:MF_00215, ECO:0000256|RuleBase:RU003530}.	CATALYTIC ACTIVITY: Reaction=(R)-pantothenate + ATP = (R)-4'-phosphopantothenate + ADP + H(+); Xref=Rhea:RHEA:16373, ChEBI:CHEBI:10986, ChEBI:CHEBI:15378, ChEBI:CHEBI:29032, ChEBI:CHEBI:30616, ChEBI:CHEBI:456216; EC=2.7.1.33; Evidence={ECO:0000256|ARBA:ARBA00001206, ECO:0000256|HAMAP-Rule:MF_00215, ECO:0000256|RuleBase:RU003530};											0	0	574	527	0	0	0	0	0	0	0	0	0	0	0	0	0	0	0	0	0	0	0	0	0	0	0	0
T1X908	T1X908	Nicotinate phosphoribosyltransferase (NAPRTase) (EC 6.3.4.21)	Variovorax paradoxus B4	Glycosyltransferase;Ligase;Phosphoprotein;Pyridine nucleotide biosynthesis;Transferase	NAD biosynthetic process [GO:0009435]		nicotinate-nucleotide diphosphorylase (carboxylating) activity [GO:0004514]; nicotinate phosphoribosyltransferase activity [GO:0004516]			PATHWAY: Cofactor biosynthesis; NAD(+) biosynthesis. {ECO:0000256|ARBA:ARBA00004790}.; PATHWAY: Cofactor biosynthesis; NAD(+) biosynthesis; nicotinate D-ribonucleotide from nicotinate: step 1/1. {ECO:0000256|ARBA:ARBA00004952, ECO:0000256|HAMAP-Rule:MF_00570, ECO:0000256|RuleBase:RU003838}.	CATALYTIC ACTIVITY: Reaction=5-phospho-alpha-D-ribose 1-diphosphate + ATP + H2O + nicotinate = ADP + diphosphate + nicotinate beta-D-ribonucleotide + phosphate; Xref=Rhea:RHEA:36163, ChEBI:CHEBI:15377, ChEBI:CHEBI:30616, ChEBI:CHEBI:32544, ChEBI:CHEBI:33019, ChEBI:CHEBI:43474, ChEBI:CHEBI:57502, ChEBI:CHEBI:58017, ChEBI:CHEBI:456216; EC=6.3.4.21; Evidence={ECO:0000256|ARBA:ARBA00001240, ECO:00002…		FUNCTION: Catalyzes the synthesis of beta-nicotinate D-ribonucleotide from nicotinate and 5-phospho-D-ribose 1-phosphate at the expense of ATP. {ECO:0000256|HAMAP-Rule:MF_00570, ECO:0000256|RuleBase:RU003838}.									0	0	546	543	0	0	0	0	0	0	0	0	0	3	0	0	0	0	0	0	0	0	0	3	0	0	0	0
A8AD93	A8AD93	Uracil phosphoribosyltransferase (EC 2.4.2.9) (UMP pyrophosphorylase) (UPRTase)	Citrobacter koseri (strain ATCC BAA-895 / CDC 4225-83 / SGSC4696)	Allosteric enzyme;GTP-binding;Glycosyltransferase;Magnesium;Nucleotide-binding;Reference proteome;Transferase	nucleoside metabolic process [GO:0009116]; UMP salvage [GO:0044206]; uracil salvage [GO:0006223]		GTP binding [GO:0005525]; magnesium ion binding [GO:0000287]; uracil phosphoribosyltransferase activity [GO:0004845]			PATHWAY: Pyrimidine metabolism; UMP biosynthesis via salvage pathway; UMP from uracil: step 1/1. {ECO:0000255|HAMAP-Rule:MF_01218}.	CATALYTIC ACTIVITY: Reaction=diphosphate + UMP = 5-phospho-alpha-D-ribose 1-diphosphate + uracil; Xref=Rhea:RHEA:13017, ChEBI:CHEBI:17568, ChEBI:CHEBI:33019, ChEBI:CHEBI:57865, ChEBI:CHEBI:58017; EC=2.4.2.9; Evidence={ECO:0000255|HAMAP-Rule:MF_01218};		FUNCTION: Catalyzes the conversion of uracil and 5-phospho-alpha-D-ribose 1-diphosphate (PRPP) to UMP and diphosphate. {ECO:0000255|HAMAP-Rule:MF_01218}.		ACTIVITY REGULATION: Allosterically activated by GTP. {ECO:0000255|HAMAP-Rule:MF_01218}.	BINDING 78; /note="5-phospho-alpha-D-ribose 1-diphosphate"; /evidence="ECO:0000255|HAMAP-Rule:MF_01218"; BINDING 103; /note="5-phospho-alpha-D-ribose 1-diphosphate"; /evidence="ECO:0000255|HAMAP-Rule:MF_01218"; BINDING 193; /note="Uracil; via amide nitrogen"; /evidence="ECO:0000255|HAMAP-Rule:MF_01218"; BINDING 199; /note="5-phospho-alpha-D-ribose 1-diphosphate"; /evidence="ECO:0000255|HAMAP-Rule…		COFACTOR: Name=Mg(2+); Xref=ChEBI:CHEBI:18420; Evidence={ECO:0000255|HAMAP-Rule:MF_01218}; Note=Binds 1 Mg(2+) ion per subunit. The magnesium is bound as Mg-PRPP. {ECO:0000255|HAMAP-Rule:MF_01218};				0	0	153	468	162	354	0	0	0	0	0	0	0	0	0	0	6	0	0	0	3	0	15	66	0	0	0	0
J2K684	J2K684	Transcriptional regulator	Variovorax sp. CF313				DNA-binding transcription factor activity [GO:0003700]															0	0	818	255	0	0	0	0	0	0	0	0	0	0	0	0	0	0	0	0	0	0	0	3	0	0	0	0
T1XDP3	T1XDP3	5'-nucleotidase domain-containing protein	Variovorax paradoxus B4	Hydrolase;Nucleotide-binding;Signal	nucleotide catabolic process [GO:0009166]		hydrolase activity [GO:0016787]; nucleotide binding [GO:0000166]															3	2	655	394	3	7	0	0	0	0	0	0	0	0	0	0	0	0	0	0	0	0	0	0	0	0	0	0
M2YWD6	M2YWD6	Formylglycinamide ribonucleotide amidotransferase (EC 6.3.5.3) (Formylglycinamide ribotide amidotransferase)	Pseudocercospora fijiensis (strain CIRAD86) (Black leaf streak disease fungus) (Mycosphaerella fijiensis)	ATP-binding;Glutamine amidotransferase;Ligase;Magnesium;Metal-binding;Nucleotide-binding;Purine biosynthesis;Reference proteome	'de novo' IMP biosynthetic process [GO:0006189]; glutamine metabolic process [GO:0006541]		ATP binding [GO:0005524]; metal ion binding [GO:0046872]; phosphoribosylformylglycinamidine synthase activity [GO:0004642]			PATHWAY: Purine metabolism; IMP biosynthesis via de novo pathway; 5-amino-1-(5-phospho-D-ribosyl)imidazole from N(2)-formyl-N(1)-(5-phospho-D-ribosyl)glycinamide: step 1/2. {ECO:0000256|ARBA:ARBA00004920}.	CATALYTIC ACTIVITY: Reaction=ATP + H2O + L-glutamine + N(2)-formyl-N(1)-(5-phospho-beta-D-ribosyl)glycinamide = 2-formamido-N(1)-(5-O-phospho-beta-D-ribosyl)acetamidine + ADP + H(+) + L-glutamate + phosphate; Xref=Rhea:RHEA:17129, ChEBI:CHEBI:15377, ChEBI:CHEBI:15378, ChEBI:CHEBI:29985, ChEBI:CHEBI:30616, ChEBI:CHEBI:43474, ChEBI:CHEBI:58359, ChEBI:CHEBI:147286, ChEBI:CHEBI:147287, ChEBI:CHEBI:45…			ACT_SITE 1186; /note="Nucleophile"; /evidence="ECO:0000256|PROSITE-ProRule:PRU00605"; ACT_SITE 1317; /evidence="ECO:0000256|PROSITE-ProRule:PRU00605"; ACT_SITE 1319; /evidence="ECO:0000256|PROSITE-ProRule:PRU00605"							Fungi	0	0	1	0	452	600	0	0	0	0	1	0	0	0	0	0	0	0	0	0	0	0	0	0	0	0	0	0
Q0PL22	Q0PL22	3C-like proteinase (EC 2.7.7.48) (EC 3.4.19.12) (EC 3.6.4.12) (EC 3.6.4.13) (Exoribonuclease) (Helicase) (M-PRO) (NendoU) (Non-structural protein 1) (Non-structural protein 10) (Non-structural protein 2) (Non-structural protein 3) (Non-structural protein 4) (Non-structural protein 6) (Non-structural protein 7) (Non-structural protein 8) (Non-structural protein 9) (ORF1ab polyprotein) (PL1-PRO/PL2…	TGEV Miller M60	ATP-binding;Activation of host autophagy by virus;Endonuclease;Exonuclease;Helicase;Host cytoplasm;Host membrane;Host-virus interaction;Hydrolase;Inhibition of host IRF3 by virus;Inhibition of host RLR pathway by virus;Inhibition of host innate immune response by virus;Membrane;Metal-binding;Methyltransferase;Modulation of host ubiquitin pathway by viral deubiquitinase;Modulation of host ubiquiti…	induction by virus of host autophagy [GO:0039520]; methylation [GO:0032259]; modulation by virus of host protein ubiquitination [GO:0039648]; suppression by virus of host IRF3 activity [GO:0039548]; transcription, DNA-templated [GO:0006351]; viral genome replication [GO:0019079]; viral protein processing [GO:0019082]	endoplasmic reticulum-Golgi intermediate compartment [GO:0005793]; host cell endoplasmic reticulum-Golgi intermediate compartment [GO:0044172]; host cell membrane [GO:0033644]; host cell perinuclear region of cytoplasm [GO:0044220]; integral component of membrane [GO:0016021]	ATP binding [GO:0005524]; cysteine-type endopeptidase activity [GO:0004197]; DNA helicase activity [GO:0003678]; endonuclease activity [GO:0004519]; exoribonuclease activity [GO:0004532]; methyltransferase activity [GO:0008168]; RNA binding [GO:0003723]; RNA-directed 5'-3' RNA polymerase activity [GO:0003968]; RNA helicase activity [GO:0003724]; thiol-dependent deubiquitinase [GO:0004843]; zinc i…				CATALYTIC ACTIVITY: Reaction=ATP + H2O = ADP + H(+) + phosphate; Xref=Rhea:RHEA:13065, ChEBI:CHEBI:15377, ChEBI:CHEBI:15378, ChEBI:CHEBI:30616, ChEBI:CHEBI:43474, ChEBI:CHEBI:456216; EC=3.6.4.12; Evidence={ECO:0000256|ARBA:ARBA00001665}; CATALYTIC ACTIVITY: Reaction=ATP + H2O = ADP + H(+) + phosphate; Xref=Rhea:RHEA:13065, ChEBI:CHEBI:15377, ChEBI:CHEBI:15378, ChEBI:CHEBI:30616, ChEBI:CHEBI:43474…		FUNCTION: NendoU is a Mn(2+)-dependent, uridylate-specific enzyme, which leaves 2'-3'-cyclic phosphates 5' to the cleaved bond. {ECO:0000256|ARBA:ARBA00002136}.; FUNCTION: Nsp7-nsp8 hexadecamer may possibly confer processivity to the polymerase, maybe by binding to dsRNA or by producing primers utilized by the latter. {ECO:0000256|ARBA:ARBA00002928}.; FUNCTION: Nsp9 is a ssRNA-binding protein. {E…								Orthornavirae	240	682	20	12	0	0	0	0	0	108	0	16	0	0	2	0	0	0	0	0	0	0	0	0	0	0	0	0
C5CZM1	C5CZM1	Transcriptional regulator, LuxR family	Variovorax paradoxus (strain S110)		regulation of transcription, DNA-templated [GO:0006355]		DNA binding [GO:0003677]															0	0	71	30	755	181	0	0	0	0	0	0	0	0	0	0	0	0	0	0	0	0	0	0	0	0	0	0
T1XIK7	T1XIK7	Two component transcriptional regulator, LuxR family	Variovorax paradoxus B4	DNA-binding;Phosphoprotein	phosphorelay signal transduction system [GO:0000160]; regulation of transcription, DNA-templated [GO:0006355]		DNA binding [GO:0003677]															1	0	552	483	0	0	0	0	0	0	0	0	0	0	0	0	0	0	0	0	0	0	0	2	0	0	0	0
P58230	P58230	HTH-type transcriptional regulator GadX	Escherichia coli O157:H7	Activator;DNA-binding;Reference proteome;Repressor;Transcription;Transcription regulation			DNA-binding transcription factor activity [GO:0003700]; sequence-specific DNA binding [GO:0043565]					DNA_BIND 162..183; /note="H-T-H motif"; /evidence="ECO:0000255|PROSITE-ProRule:PRU00593"; DNA_BIND 209..232; /note="H-T-H motif"; /evidence="ECO:0000255|PROSITE-ProRule:PRU00593"	FUNCTION: Positively regulates the expression of about fifteen genes involved in acid resistance such as gadA, gadB and gadC. Depending on the conditions (growth phase and medium), can repress gadW (By similarity). {ECO:0000250}.									4	0	0	0	500	316	0	0	4	204	0	0	0	0	0	0	0	0	0	0	0	0	0	0	0	0	0	0
B4Y2Z6	B4Y2Z6	Putative AraC family transcriptional regulator	Aquabacterium sp. PL1F5				DNA-binding transcription factor activity [GO:0003700]; sequence-specific DNA binding [GO:0043565]															0	3	393	631	0	0	0	0	0	0	0	0	0	1	0	0	0	0	0	0	0	0	0	2	0	0	0	0
P37759	P37759	dTDP-glucose 4,6-dehydratase 1 (EC 4.2.1.46)	Escherichia coli (strain K12)	Lipopolysaccharide biosynthesis;Lyase;NAD;Reference proteome	dTDP-rhamnose biosynthetic process [GO:0019305]; extracellular polysaccharide biosynthetic process [GO:0045226]; lipopolysaccharide biosynthetic process [GO:0009103]; nucleotide-sugar biosynthetic process [GO:0009226]; O antigen biosynthetic process [GO:0009243]	cytosol [GO:0005829]	dTDP-glucose 4,6-dehydratase activity [GO:0008460]; identical protein binding [GO:0042802]		NP_BIND 11..12; /note="NAD"; /evidence="ECO:0000250|UniProtKB:P27830"; NP_BIND 32..35; /note="NAD"; /evidence="ECO:0000250|UniProtKB:P27830"; NP_BIND 58..59; /note="NAD"; /evidence="ECO:0000250|UniProtKB:P27830"; NP_BIND 80..84; /note="NAD"; /evidence="ECO:0000250|UniProtKB:P27830"; NP_BIND 167..171; /note="NAD"; /evidence="ECO:0000250|UniProtKB:P27830"	PATHWAY: Carbohydrate biosynthesis; dTDP-L-rhamnose biosynthesis. {ECO:0000269|PubMed:7559340}.; PATHWAY: Bacterial outer membrane biogenesis; LPS O-antigen biosynthesis. {ECO:0000269|PubMed:7559340}.	CATALYTIC ACTIVITY: Reaction=dTDP-alpha-D-glucose = dTDP-4-dehydro-6-deoxy-alpha-D-glucose + H2O; Xref=Rhea:RHEA:17221, ChEBI:CHEBI:15377, ChEBI:CHEBI:57477, ChEBI:CHEBI:57649; EC=4.2.1.46; Evidence={ECO:0000250|UniProtKB:P27830};		FUNCTION: Catalyzes the dehydration of dTDP-D-glucose to form dTDP-6-deoxy-D-xylo-4-hexulose via a three-step process involving oxidation, dehydration and reduction. {ECO:0000250|UniProtKB:P27830}.	ACT_SITE 134; /note="Proton donor"; /evidence="ECO:0000250|UniProtKB:P27830"; ACT_SITE 135; /note="Proton acceptor"; /evidence="ECO:0000250|UniProtKB:P27830"; ACT_SITE 167; /note="Proton acceptor"; /evidence="ECO:0000250|UniProtKB:P27830"		BINDING 84; /note="Substrate; via carbonyl oxygen"; /evidence="ECO:0000250|UniProtKB:P26391"; BINDING 99; /note="NAD"; /evidence="ECO:0000250|UniProtKB:P27830"; BINDING 133; /note="Substrate"; /evidence="ECO:0000250|UniProtKB:P26391"; BINDING 196; /note="Substrate"; /evidence="ECO:0000250|UniProtKB:P26391"; BINDING 197; /note="NAD; via amide nitrogen"; /evidence="ECO:0000250|UniProtKB:P27830"; BI…		COFACTOR: Name=NAD(+); Xref=ChEBI:CHEBI:57540; Evidence={ECO:0000250|UniProtKB:P27830}; Note=Binds 1 NAD(+) per subunit. {ECO:0000250|UniProtKB:P27830};				0	0	2	0	392	636	0	0	0	0	4	2	0	0	0	0	2	0	0	0	0	0	0	4	0	0	0	0
P0C6W4	P0C6W4	Replicase polyprotein 1ab (pp1ab) (ORF1ab polyprotein) [Cleaved into: Host translation inhibitor nsp1 (nsp1) (Leader protein); Non-structural protein 2 (nsp2) (p65 homolog); Papain-like proteinase (PL-PRO) (EC 3.4.19.12) (EC 3.4.22.69) (Non-structural protein 3) (nsp3); Non-structural protein 4 (nsp4); 3C-like proteinase (3CL-PRO) (3CLp) (EC 3.4.22.-) (nsp5); Non-structural protein 6 (nsp6); Non-…	Bat coronavirus HKU5 (BtCoV) (BtCoV/HKU5/2004)	ATP-binding;Activation of host autophagy by virus;Decay of host mRNAs by virus;Endonuclease;Eukaryotic host gene expression shutoff by virus;Eukaryotic host translation shutoff by virus;Exonuclease;Helicase;Host cytoplasm;Host gene expression shutoff by virus;Host mRNA suppression by virus;Host membrane;Host-virus interaction;Hydrolase;Inhibition of host ISG15 by virus;Inhibition of host NF-kappa…	induction by virus of catabolism of host mRNA [GO:0039595]; induction by virus of host autophagy [GO:0039520]; methylation [GO:0032259]; modulation by virus of host protein ubiquitination [GO:0039648]; suppression by virus of host ISG15 activity [GO:0039579]; suppression by virus of host NF-kappaB transcription factor activity [GO:0039644]; suppression by virus of host type I interferon-mediated …	host cell endoplasmic reticulum-Golgi intermediate compartment [GO:0044172]; host cell membrane [GO:0033644]; host cell perinuclear region of cytoplasm [GO:0044220]; integral component of membrane [GO:0016021]	ATP binding [GO:0005524]; cysteine-type endopeptidase activity [GO:0004197]; DNA helicase activity [GO:0003678]; endonuclease activity [GO:0004519]; exoribonuclease activity [GO:0004532]; G-quadruplex RNA binding [GO:0002151]; methyltransferase activity [GO:0008168]; RNA-directed 5'-3' RNA polymerase activity [GO:0003968]; RNA helicase activity [GO:0003724]; single-stranded RNA binding [GO:000372…	METAL 4402; /note="Zinc 1"; /evidence="ECO:0000255|PROSITE-ProRule:PRU01297"; METAL 4405; /note="Zinc 1"; /evidence="ECO:0000255|PROSITE-ProRule:PRU01297"; METAL 4411; /note="Zinc 1"; /evidence="ECO:0000255|PROSITE-ProRule:PRU01297"; METAL 4418; /note="Zinc 1"; /evidence="ECO:0000255|PROSITE-ProRule:PRU01297"; METAL 4444; /note="Zinc 2"; /evidence="ECO:0000255|PROSITE-ProRule:PRU01297"; METAL 444…	NP_BIND 5683..5690; /note="ATP"; /evidence="ECO:0000250"		CATALYTIC ACTIVITY: Reaction=a ribonucleoside 5'-triphosphate + RNA(n) = diphosphate + RNA(n+1); Xref=Rhea:RHEA:21248, Rhea:RHEA-COMP:11128, Rhea:RHEA-COMP:11129, ChEBI:CHEBI:33019, ChEBI:CHEBI:61557, ChEBI:CHEBI:83400; EC=2.7.7.48; Evidence={ECO:0000255|PROSITE-ProRule:PRU00539}; CATALYTIC ACTIVITY: Reaction=ATP + H2O = ADP + H(+) + phosphate; Xref=Rhea:RHEA:13065, ChEBI:CHEBI:15377, ChEBI:CHEBI…		FUNCTION: The replicase polyprotein of coronaviruses is a multifunctional protein: it contains the activities necessary for the transcription of negative stranded RNA, leader RNA, subgenomic mRNAs and progeny virion RNA as well as proteinases responsible for the cleavage of the polyprotein into functional products. {ECO:0000250|UniProtKB:P0C6X7}.; FUNCTION: [Host translation inhibitor nsp1]: Inhi…	ACT_SITE 1668; /note="For PL-PRO activity"; /evidence="ECO:0000255|PROSITE-ProRule:PRU00444"; ACT_SITE 1838; /note="For PL-PRO activity"; /evidence="ECO:0000255|PROSITE-ProRule:PRU00444"; ACT_SITE 3379; /note="For 3CL-PRO activity"; /evidence="ECO:0000255|PROSITE-ProRule:PRU00772"; ACT_SITE 3486; /note="For 3CL-PRO activity"; /evidence="ECO:0000255|PROSITE-ProRule:PRU00772"; ACT_SITE 5228; /evide…							Orthornavirae	464	530	8	14	0	0	0	0	0	2	4	4	0	0	0	2	0	0	0	0	0	0	0	0	0	0	0	0
P0C6W7	P0C6W7	Replicase polyprotein 1ab (pp1ab) (ORF1ab polyprotein) [Cleaved into: Host translation inhibitor nsp1 (nsp1) (p28); Non-structural protein 2 (nsp2) (p65); Papain-like proteinase (PL-PRO) (EC 3.4.19.12) (EC 3.4.22.69) (Non-structural protein 3) (nsp3) (p210); Non-structural protein 4 (nsp4) (Peptide HD2) (p44); 3C-like proteinase (3CL-PRO) (3CLp) (EC 3.4.22.-) (M-PRO) (nsp5) (p27); Non-structural …	Bovine coronavirus (strain 98TXSF-110-ENT) (BCoV-ENT) (BCV)	ATP-binding;Activation of host autophagy by virus;Decay of host mRNAs by virus;Endonuclease;Eukaryotic host gene expression shutoff by virus;Eukaryotic host translation shutoff by virus;Exonuclease;Helicase;Host cytoplasm;Host gene expression shutoff by virus;Host mRNA suppression by virus;Host membrane;Host-virus interaction;Hydrolase;Inhibition of host ISG15 by virus;Inhibition of host NF-kappa…	induction by virus of catabolism of host mRNA [GO:0039595]; induction by virus of host autophagy [GO:0039520]; methylation [GO:0032259]; modulation by virus of host protein ubiquitination [GO:0039648]; suppression by virus of host ISG15 activity [GO:0039579]; suppression by virus of host NF-kappaB transcription factor activity [GO:0039644]; suppression by virus of host type I interferon-mediated …	host cell endoplasmic reticulum-Golgi intermediate compartment [GO:0044172]; host cell membrane [GO:0033644]; host cell perinuclear region of cytoplasm [GO:0044220]; integral component of membrane [GO:0016021]	ATP binding [GO:0005524]; cysteine-type endopeptidase activity [GO:0004197]; DNA helicase activity [GO:0003678]; endonuclease activity [GO:0004519]; exoribonuclease activity [GO:0004532]; methyltransferase activity [GO:0008168]; RNA-directed 5'-3' RNA polymerase activity [GO:0003968]; RNA helicase activity [GO:0003724]; single-stranded RNA binding [GO:0003727]; thiol-dependent deubiquitinase [GO:…	METAL 4306; /note="Zinc 1"; /evidence="ECO:0000255|PROSITE-ProRule:PRU01297"; METAL 4309; /note="Zinc 1"; /evidence="ECO:0000255|PROSITE-ProRule:PRU01297"; METAL 4315; /note="Zinc 1"; /evidence="ECO:0000255|PROSITE-ProRule:PRU01297"; METAL 4322; /note="Zinc 1"; /evidence="ECO:0000255|PROSITE-ProRule:PRU01297"; METAL 4348; /note="Zinc 2"; /evidence="ECO:0000255|PROSITE-ProRule:PRU01297"; METAL 435…	NP_BIND 5578..5585; /note="ATP"; /evidence="ECO:0000250"		CATALYTIC ACTIVITY: Reaction=a ribonucleoside 5'-triphosphate + RNA(n) = diphosphate + RNA(n+1); Xref=Rhea:RHEA:21248, Rhea:RHEA-COMP:11128, Rhea:RHEA-COMP:11129, ChEBI:CHEBI:33019, ChEBI:CHEBI:61557, ChEBI:CHEBI:83400; EC=2.7.7.48; Evidence={ECO:0000255|PROSITE-ProRule:PRU00539}; CATALYTIC ACTIVITY: Reaction=ATP + H2O = ADP + H(+) + phosphate; Xref=Rhea:RHEA:13065, ChEBI:CHEBI:15377, ChEBI:CHEBI…		FUNCTION: The replicase polyprotein of coronaviruses is a multifunctional protein: it contains the activities necessary for the transcription of negative stranded RNA, leader RNA, subgenomic mRNAs and progeny virion RNA as well as proteinases responsible for the cleavage of the polyprotein into functional products. {ECO:0000250|UniProtKB:P0C6X7}.; FUNCTION: [Host translation inhibitor nsp1]: Inhi…	ACT_SITE 1074; /note="For PL1-PRO activity"; /evidence="ECO:0000255|PROSITE-ProRule:PRU00444"; ACT_SITE 1225; /note="For PL1-PRO activity"; /evidence="ECO:0000255|PROSITE-ProRule:PRU00444"; ACT_SITE 1671; /note="For PL2-PRO activity"; /evidence="ECO:0000255|PROSITE-ProRule:PRU00444"; ACT_SITE 1828; /note="For PL2-PRO activity"; /evidence="ECO:0000255|PROSITE-ProRule:PRU00444"; ACT_SITE 3287; /not…							Orthornavirae	308	674	16	24	2	0	0	0	0	2	2	28	0	0	0	0	0	0	2	0	0	0	0	0	0	0	0	4
P0C6Y1	P0C6Y1	Replicase polyprotein 1ab (pp1ab) (ORF1ab polyprotein) [Cleaved into: Non-structural protein 2 (nsp2) (p87); Non-structural protein 3 (nsp3) (EC 3.4.22.-) (Papain-like proteinase) (PL-PRO) (p195); Non-structural protein 4 (nsp4) (Peptide HD2) (p41); 3C-like proteinase (3CL-PRO) (3CLp) (EC 3.4.22.-) (M-PRO) (nsp5) (p33); Non-structural protein 6 (nsp6) (p34); Non-structural protein 7 (nsp7) (p9); …	Avian infectious bronchitis virus (strain Beaudette) (IBV)	3D-structure;ATP-binding;Activation of host autophagy by virus;Endonuclease;Exonuclease;Helicase;Host cytoplasm;Host membrane;Host-virus interaction;Hydrolase;Membrane;Metal-binding;Methyltransferase;Nuclease;Nucleotide-binding;Nucleotidyltransferase;Protease;RNA-binding;RNA-directed RNA polymerase;Reference proteome;Repeat;Ribosomal frameshifting;Thiol protease;Transferase;Transmembrane;Transmem…	induction by virus of host autophagy [GO:0039520]; methylation [GO:0032259]; transcription, DNA-templated [GO:0006351]; viral protein processing [GO:0019082]; viral RNA genome replication [GO:0039694]	host cell endoplasmic reticulum-Golgi intermediate compartment [GO:0044172]; host cell membrane [GO:0033644]; host cell perinuclear region of cytoplasm [GO:0044220]; integral component of membrane [GO:0016021]	ATP binding [GO:0005524]; cysteine-type endopeptidase activity [GO:0004197]; DNA helicase activity [GO:0003678]; endonuclease activity [GO:0004519]; exoribonuclease activity [GO:0004532]; methyltransferase activity [GO:0008168]; omega peptidase activity [GO:0008242]; RNA binding [GO:0003723]; RNA-directed 5'-3' RNA polymerase activity [GO:0003968]; RNA helicase activity [GO:0003724]; zinc ion bin…	METAL 3858; /note="Zinc 1"; /evidence="ECO:0000255|PROSITE-ProRule:PRU01297"; METAL 3861; /note="Zinc 1"; /evidence="ECO:0000255|PROSITE-ProRule:PRU01297"; METAL 3867; /note="Zinc 1"; /evidence="ECO:0000255|PROSITE-ProRule:PRU01297"; METAL 3878; /note="Zinc 1"; /evidence="ECO:0000255|PROSITE-ProRule:PRU01297"; METAL 3904; /note="Zinc 2"; /evidence="ECO:0000255|PROSITE-ProRule:PRU01297"; METAL 390…	NP_BIND 5150..5157; /note="ATP"; /evidence="ECO:0000250"		CATALYTIC ACTIVITY: Reaction=a ribonucleoside 5'-triphosphate + RNA(n) = diphosphate + RNA(n+1); Xref=Rhea:RHEA:21248, Rhea:RHEA-COMP:11128, Rhea:RHEA-COMP:11129, ChEBI:CHEBI:33019, ChEBI:CHEBI:61557, ChEBI:CHEBI:83400; EC=2.7.7.48; Evidence={ECO:0000255|PROSITE-ProRule:PRU00539}; CATALYTIC ACTIVITY: Reaction=ATP + H2O = ADP + H(+) + phosphate; Xref=Rhea:RHEA:13065, ChEBI:CHEBI:15377, ChEBI:CHEBI…		FUNCTION: The replicase polyprotein of coronaviruses is a multifunctional protein: it contains the activities necessary for the transcription of negative stranded RNA, leader RNA, subgenomic mRNAs and progeny virion RNA as well as proteinases responsible for the cleavage of the polyprotein into functional products.; FUNCTION: The papain-like proteinase (PL-PRO) is responsible for the cleavages lo…	ACT_SITE 1274; /note="For PL-PRO activity"; /evidence="ECO:0000255|PROSITE-ProRule:PRU00444"; ACT_SITE 1437; /note="For PL-PRO activity"; /evidence="ECO:0000255|PROSITE-ProRule:PRU00444"; ACT_SITE 2820; /note="For 3CL-PRO activity"; ACT_SITE 2922; /note="For 3CL-PRO activity"; ACT_SITE 4695; /evidence="ECO:0000255|PROSITE-ProRule:PRU01293"; ACT_SITE 4696; /evidence="ECO:0000255|PROSITE-ProRule:PR…							Orthornavirae	106	848	6	36	0	0	0	0	0	4	2	6	0	0	0	0	0	0	0	0	0	0	0	0	0	0	0	0
T1XHV0	T1XHV0	ATP synthase subunit a (ATP synthase F0 sector subunit a) (F-ATPase subunit 6)	Variovorax paradoxus B4	ATP synthesis;CF(0);Cell membrane;Hydrogen ion transport;Hydrolase;Ion transport;Membrane;Transmembrane;Transmembrane helix;Transport		integral component of membrane [GO:0016021]; plasma membrane [GO:0005886]; proton-transporting ATP synthase complex, coupling factor F(o) [GO:0045263]	hydrolase activity [GO:0016787]; proton-transporting ATP synthase activity, rotational mechanism [GO:0046933]						FUNCTION: Key component of the proton channel; it plays a direct role in the translocation of protons across the membrane. {ECO:0000256|HAMAP-Rule:MF_01393, ECO:0000256|RuleBase:RU000483}.									14	2	0	0	506	470	0	0	0	0	2	0	0	0	0	0	0	0	0	0	0	0	0	0	2	0	0	0
D2E1V9	D2E1V9	2'-O-methyltransferase (EC 2.7.7.48) (EC 3.4.19.12) (EC 3.4.22.69) (EC 3.6.4.12) (EC 3.6.4.13) (3C-like proteinase) (Growth factor-like peptide) (Guanine-N7 methyltransferase) (Helicase) (Host translation inhibitor nsp1) (Leader protein) (NendoU) (Non-structural protein 10) (Non-structural protein 2) (Non-structural protein 3) (Non-structural protein 4) (Non-structural protein 6) (Non-structural …	SARS coronavirus wtic-MB	ATP-binding;Activation of host autophagy by virus;Decay of host mRNAs by virus;Endonuclease;Eukaryotic host gene expression shutoff by virus;Eukaryotic host translation shutoff by virus;Exonuclease;Helicase;Host cytoplasm;Host gene expression shutoff by virus;Host mRNA suppression by virus;Host membrane;Host-virus interaction;Hydrolase;Inhibition of host ISG15 by virus;Inhibition of host NF-kappa…	induction by virus of catabolism of host mRNA [GO:0039595]; induction by virus of host autophagy [GO:0039520]; methylation [GO:0032259]; modulation by virus of host protein ubiquitination [GO:0039648]; suppression by virus of host ISG15 activity [GO:0039579]; suppression by virus of host NF-kappaB transcription factor activity [GO:0039644]; suppression by virus of host type I interferon-mediated …	endoplasmic reticulum-Golgi intermediate compartment [GO:0005793]; host cell endoplasmic reticulum-Golgi intermediate compartment [GO:0044172]; host cell membrane [GO:0033644]; host cell perinuclear region of cytoplasm [GO:0044220]; integral component of membrane [GO:0016021]	ATP binding [GO:0005524]; cysteine-type endopeptidase activity [GO:0004197]; DNA helicase activity [GO:0003678]; endonuclease activity [GO:0004519]; exoribonuclease activity [GO:0004532]; G-quadruplex RNA binding [GO:0002151]; methyltransferase activity [GO:0008168]; RNA-directed 5'-3' RNA polymerase activity [GO:0003968]; RNA helicase activity [GO:0003724]; single-stranded RNA binding [GO:000372…						FUNCTION: Forms a hexadecamer with nsp7 (8 subunits of each) that may participate in viral replication by acting as a primase. Alternatively, may synthesize substantially longer products than oligonucleotide primers. {ECO:0000256|ARBA:ARBA00002182}.; FUNCTION: Forms a hexadecamer with nsp8 (8 subunits of each) that may participate in viral replication by acting as a primase. Alternatively, may sy…								Orthornavirae	494	382	36	28	0	0	0	4	4	40	0	2	0	0	0	0	0	0	0	0	0	0	0	0	0	0	0	0
E2E2G4	E2E2G4	Exoribonuclease H (EC 2.7.7.49) (EC 3.1.13.2) (EC 3.1.26.13) (Integrase) (Pol polyprotein) (Protease) (Retropepsin) (Reverse transcriptase/ribonuclease H) (Fragment)	Equine infectious anemia virus	Aspartyl protease;Coiled coil;DNA integration;DNA recombination;DNA-binding;Endonuclease;Hydrolase;Metal-binding;Multifunctional enzyme;Nuclease;Nucleotidyltransferase;Protease;RNA-directed DNA polymerase;Transferase;Viral genome integration;Virus entry into host cell;Zinc;Zinc-finger	DNA integration [GO:0015074]; DNA recombination [GO:0006310]; establishment of integrated proviral latency [GO:0075713]; viral entry into host cell [GO:0046718]; viral genome integration into host DNA [GO:0044826]		aspartic-type endopeptidase activity [GO:0004190]; DNA binding [GO:0003677]; exoribonuclease H activity [GO:0004533]; RNA-directed DNA polymerase activity [GO:0003964]; RNA-DNA hybrid ribonuclease activity [GO:0004523]; zinc ion binding [GO:0008270]				CATALYTIC ACTIVITY: Reaction=3'-end directed exonucleolytic cleavage of viral RNA-DNA hybrid.; EC=3.1.13.2; Evidence={ECO:0000256|ARBA:ARBA00000379}; CATALYTIC ACTIVITY: Reaction=Endohydrolysis of RNA in RNA/DNA hybrids. Three different cleavage modes: 1. sequence-specific internal cleavage of RNA. Human immunodeficiency virus type 1 and Moloney murine leukemia virus enzymes prefer to cleave the …	DNA_BIND 1084..1132; /note="Integrase-type"; /evidence="ECO:0000256|PROSITE-ProRule:PRU00506"	FUNCTION: During replicative cycle of retroviruses, the reverse-transcribed viral DNA is integrated into the host chromosome by the viral integrase enzyme. RNase H activity is associated with the reverse transcriptase. {ECO:0000256|ARBA:ARBA00023429}.								Pararnavirae	6	11	134	132	355	305	0	9	0	31	0	0	0	0	0	0	0	0	0	0	0	0	0	0	0	0	0	0
J2T789	J2T789	Transcriptional regulator	Variovorax sp. CF313	Transcription;Transcription regulation	regulation of transcription, DNA-templated [GO:0006355]		DNA binding [GO:0003677]															3	0	741	238	0	0	0	0	0	0	0	0	0	0	0	0	0	0	0	0	0	0	0	2	0	0	0	0
D5HJS2	D5HJS2	2'-O-methyltransferase (EC 2.7.7.48) (EC 3.4.19.12) (EC 3.4.22.69) (EC 3.6.4.12) (EC 3.6.4.13) (3C-like proteinase) (Growth factor-like peptide) (Guanine-N7 methyltransferase) (Helicase) (Host translation inhibitor nsp1) (Leader protein) (NendoU) (Non-structural protein 10) (Non-structural protein 2) (Non-structural protein 3) (Non-structural protein 4) (Non-structural protein 6) (Non-structural …	Bat SARS coronavirus HKU3-6	ATP-binding;Activation of host autophagy by virus;Decay of host mRNAs by virus;Endonuclease;Eukaryotic host gene expression shutoff by virus;Eukaryotic host translation shutoff by virus;Exonuclease;Helicase;Host cytoplasm;Host gene expression shutoff by virus;Host mRNA suppression by virus;Host membrane;Host-virus interaction;Hydrolase;Inhibition of host ISG15 by virus;Inhibition of host NF-kappa…	induction by virus of catabolism of host mRNA [GO:0039595]; induction by virus of host autophagy [GO:0039520]; methylation [GO:0032259]; modulation by virus of host protein ubiquitination [GO:0039648]; suppression by virus of host ISG15 activity [GO:0039579]; suppression by virus of host NF-kappaB transcription factor activity [GO:0039644]; suppression by virus of host type I interferon-mediated …	endoplasmic reticulum-Golgi intermediate compartment [GO:0005793]; host cell endoplasmic reticulum-Golgi intermediate compartment [GO:0044172]; host cell membrane [GO:0033644]; host cell perinuclear region of cytoplasm [GO:0044220]; integral component of membrane [GO:0016021]	ATP binding [GO:0005524]; cysteine-type endopeptidase activity [GO:0004197]; DNA helicase activity [GO:0003678]; endonuclease activity [GO:0004519]; exoribonuclease activity [GO:0004532]; G-quadruplex RNA binding [GO:0002151]; methyltransferase activity [GO:0008168]; RNA-directed 5'-3' RNA polymerase activity [GO:0003968]; RNA helicase activity [GO:0003724]; single-stranded RNA binding [GO:000372…						FUNCTION: Forms a hexadecamer with nsp7 (8 subunits of each) that may participate in viral replication by acting as a primase. Alternatively, may synthesize substantially longer products than oligonucleotide primers. {ECO:0000256|ARBA:ARBA00002182}.; FUNCTION: Forms a hexadecamer with nsp8 (8 subunits of each) that may participate in viral replication by acting as a primase. Alternatively, may sy…								Orthornavirae	488	298	114	70	0	0	0	0	0	0	8	0	0	0	0	0	0	0	0	0	0	0	0	0	0	0	0	2
B2BW31	B2BW31	3C-like proteinase (EC 2.7.7.48) (EC 3.6.4.12) (EC 3.6.4.13) (Growth factor-like peptide) (Helicase) (NendoU) (Non-structural protein 10) (Non-structural protein 2) (Non-structural protein 3) (Non-structural protein 4) (Non-structural protein 6) (Non-structural protein 7) (Non-structural protein 8) (Non-structural protein 9) (ORF1ab polyprotein) (Papain-like proteinase) (RNA-directed RNA polymera…	Beluga whale coronavirus SW1	ATP-binding;Activation of host autophagy by virus;Endonuclease;Exonuclease;Helicase;Host cytoplasm;Host membrane;Host-virus interaction;Hydrolase;Membrane;Metal-binding;Methyltransferase;Nuclease;Nucleotide-binding;Nucleotidyltransferase;Protease;RNA-binding;RNA-directed RNA polymerase;Reference proteome;Repeat;Ribosomal frameshifting;Thiol protease;Transferase;Transmembrane;Transmembrane helix;V…	induction by virus of host autophagy [GO:0039520]; methylation [GO:0032259]; transcription, DNA-templated [GO:0006351]; viral protein processing [GO:0019082]; viral RNA genome replication [GO:0039694]	endoplasmic reticulum-Golgi intermediate compartment [GO:0005793]; host cell endoplasmic reticulum-Golgi intermediate compartment [GO:0044172]; host cell membrane [GO:0033644]; host cell perinuclear region of cytoplasm [GO:0044220]; integral component of membrane [GO:0016021]	ATP binding [GO:0005524]; cysteine-type endopeptidase activity [GO:0004197]; DNA helicase activity [GO:0003678]; endonuclease activity [GO:0004519]; exoribonuclease activity [GO:0004532]; methyltransferase activity [GO:0008168]; omega peptidase activity [GO:0008242]; RNA binding [GO:0003723]; RNA-directed 5'-3' RNA polymerase activity [GO:0003968]; RNA helicase activity [GO:0003724]; zinc ion bin…														Orthornavirae	148	782	2	28	0	0	0	0	0	8	2	8	0	0	0	0	0	0	0	0	0	0	0	0	0	0	2	0
E6V1E4	E6V1E4	Transcriptional regulator, LysR family	Variovorax paradoxus (strain EPS)				DNA-binding transcription factor activity [GO:0003700]															0	0	0	1	0	0	68	887	0	2	0	0	0	1	0	0	0	0	0	0	0	0	0	0	0	0	3	0
G5LUG0	G5LUG0	Zinc-responsive transcriptional regulator	Salmonella enterica subsp. enterica serovar Alachua str. R6-377	Coiled coil	regulation of transcription, DNA-templated [GO:0006355]; transcription, DNA-templated [GO:0006351]		DNA binding [GO:0003677]; zinc ion binding [GO:0008270]															0	0	11	5	425	511	0	0	0	0	0	0	0	0	1	0	0	0	0	0	0	0	1	1	0	0	0	0
J2TC37	J2TC37	Transcriptional regulator	Variovorax sp. CF313	Transcription;Transcription regulation	regulation of transcription, DNA-templated [GO:0006355]		DNA binding [GO:0003677]															0	0	0	1	624	302	0	1	0	6	0	0	0	0	0	0	0	0	0	0	0	0	1	0	0	0	0	0
I2IM95	I2IM95	Transcriptional regulator containing an amidase domain and an AraC-type DNA-binding HTH domain	Burkholderia sp. Ch1-1	DNA-binding;Reference proteome			DNA-binding transcription factor activity [GO:0003700]; sequence-specific DNA binding [GO:0043565]															110	84	327	113	0	0	13	242	0	0	1	0	0	0	0	0	0	0	0	0	0	0	0	0	0	0	0	0
B8ZHL0	B8ZHL0	ATP synthase subunit a	Mindarus abietinus	ATP synthesis;CF(0);Hydrogen ion transport;Ion transport;Membrane;Mitochondrion;Transmembrane;Transmembrane helix;Transport	ATP synthesis coupled proton transport [GO:0015986]	integral component of membrane [GO:0016021]; mitochondrial inner membrane [GO:0005743]; proton-transporting ATP synthase complex, coupling factor F(o) [GO:0045263]	proton transmembrane transporter activity [GO:0015078]														Metazoa	0	0	641	247	0	0	0	0	0	0	0	0	0	0	0	0	0	0	0	0	0	0	0	0	0	0	0	0
R7VZ34	R7VZ34	RNA-binding protein 25	Aegilops tauschii (Tausch's goatgrass) (Aegilops squarrosa)	RNA-binding	mRNA processing [GO:0006397]		RNA binding [GO:0003723]														Viridiplantae	4	0	24	162	96	620	0	0	0	0	0	0	2	22	0	0	0	0	2	0	2	0	0	0	0	0	2	0
C5P4I5	C5P4I5	Formylglycinamide ribonucleotide amidotransferase (EC 6.3.5.3) (Formylglycinamide ribotide amidotransferase)	Coccidioides posadasii (strain C735) (Valley fever fungus)	ATP-binding;Glutamine amidotransferase;Ligase;Magnesium;Metal-binding;Nucleotide-binding;Purine biosynthesis	'de novo' IMP biosynthetic process [GO:0006189]; glutamine metabolic process [GO:0006541]		ATP binding [GO:0005524]; metal ion binding [GO:0046872]; phosphoribosylformylglycinamidine synthase activity [GO:0004642]			PATHWAY: Purine metabolism; IMP biosynthesis via de novo pathway; 5-amino-1-(5-phospho-D-ribosyl)imidazole from N(2)-formyl-N(1)-(5-phospho-D-ribosyl)glycinamide: step 1/2. {ECO:0000256|ARBA:ARBA00004920}.	CATALYTIC ACTIVITY: Reaction=ATP + H2O + L-glutamine + N(2)-formyl-N(1)-(5-phospho-beta-D-ribosyl)glycinamide = 2-formamido-N(1)-(5-O-phospho-beta-D-ribosyl)acetamidine + ADP + H(+) + L-glutamate + phosphate; Xref=Rhea:RHEA:17129, ChEBI:CHEBI:15377, ChEBI:CHEBI:15378, ChEBI:CHEBI:29985, ChEBI:CHEBI:30616, ChEBI:CHEBI:43474, ChEBI:CHEBI:58359, ChEBI:CHEBI:147286, ChEBI:CHEBI:147287, ChEBI:CHEBI:45…			ACT_SITE 1191; /note="Nucleophile"; /evidence="ECO:0000256|PROSITE-ProRule:PRU00605"; ACT_SITE 1323; /evidence="ECO:0000256|PROSITE-ProRule:PRU00605"; ACT_SITE 1325; /evidence="ECO:0000256|PROSITE-ProRule:PRU00605"							Fungi	0	0	0	0	589	298	0	0	0	0	0	0	0	0	0	0	0	0	0	0	0	0	0	0	0	0	0	0
K4AH86	K4AH86	Uncharacterized protein	Setaria italica (Foxtail millet) (Panicum italicum)	ATP synthesis;CF(0);Hydrogen ion transport;Ion transport;Membrane;Reference proteome;Transmembrane;Transmembrane helix;Transport	ATP synthesis coupled proton transport [GO:0015986]	integral component of membrane [GO:0016021]; proton-transporting ATP synthase complex, coupling factor F(o) [GO:0045263]	proton transmembrane transporter activity [GO:0015078]														Viridiplantae	2	2	12	27	541	350	0	0	0	0	0	0	0	1	0	0	12	0	19	0	26	0	14	10	0	0	1	1
K7W7H5	K7W7H5	Polymerase protein (Fragment)	Equine infectious anemia virus	Coiled coil;Endonuclease;Hydrolase;Nuclease;Nucleotidyltransferase;RNA-directed DNA polymerase;Transferase			endonuclease activity [GO:0004519]; RNA-directed DNA polymerase activity [GO:0003964]														Pararnavirae	8	5	70	103	277	395	0	0	0	19	0	0	0	0	0	0	0	0	0	0	0	0	0	0	0	0	0	0
P03007	P03007	DNA polymerase III subunit epsilon (EC 2.7.7.7)	Escherichia coli (strain K12)	3D-structure;DNA replication;DNA-directed DNA polymerase;Exonuclease;Hydrolase;Magnesium;Manganese;Metal-binding;Nuclease;Nucleotidyltransferase;Reference proteome;Transferase	DNA replication proofreading [GO:0045004]	cytosol [GO:0005829]; DNA polymerase III, core complex [GO:0044776]	3'-5' exonuclease activity [GO:0008408]; DNA binding [GO:0003677]; DNA-directed DNA polymerase activity [GO:0003887]; exonuclease activity [GO:0004527]; metal ion binding [GO:0046872]	METAL 12; /note="Divalent metal cation 1; catalytic"; METAL 12; /note="Divalent metal cation 2; catalytic"; METAL 14; /note="Divalent metal cation 1; catalytic"; METAL 167; /note="Divalent metal cation 1; catalytic"			CATALYTIC ACTIVITY: Reaction=a 2'-deoxyribonucleoside 5'-triphosphate + DNA(n) = diphosphate + DNA(n+1); Xref=Rhea:RHEA:22508, Rhea:RHEA-COMP:11130, Rhea:RHEA-COMP:11131, ChEBI:CHEBI:33019, ChEBI:CHEBI:61560, ChEBI:CHEBI:83828; EC=2.7.7.7;		FUNCTION: DNA polymerase III is a complex, multichain enzyme responsible for most of the replicative synthesis in bacteria. The epsilon subunit contain the editing function and is a proofreading 3'-5' exonuclease (PubMed:6340117). Contacts both the beta sliding clamp (dnaN) and the polymerase subunit (dnaE), stabilizing their interaction (PubMed:26499492). {ECO:0000269|PubMed:26499492, ECO:000026…	ACT_SITE 162; /note="Proton acceptor"		BINDING 12; /note="Substrate"; BINDING 14; /note="Substrate"; BINDING 61; /note="Substrate"; BINDING 66; /note="Substrate"; BINDING 167; /note="Substrate"		COFACTOR: Name=Mg(2+); Xref=ChEBI:CHEBI:18420; Name=Mn(2+); Xref=ChEBI:CHEBI:29035; Note=Binds 2 divalent metal cations. Magnesium or manganese.;				0	0	479	391	0	0	0	0	0	0	0	0	0	2	0	0	0	0	0	0	0	0	0	1	0	0	1	0
E6UXH2	E6UXH2	N5-carboxyaminoimidazole ribonucleotide synthase (N5-CAIR synthase) (EC 6.3.4.18) (5-(carboxyamino)imidazole ribonucleotide synthetase)	Variovorax paradoxus (strain EPS)	ATP-binding;Ligase;Lyase;Nucleotide-binding;Purine biosynthesis	'de novo' IMP biosynthetic process [GO:0006189]		5-(carboxyamino)imidazole ribonucleotide synthase activity [GO:0034028]; ATP binding [GO:0005524]; metal ion binding [GO:0046872]; phosphoribosylaminoimidazole carboxylase activity [GO:0004638]		NP_BIND 155..161; /note="ATP"; /evidence="ECO:0000256|HAMAP-Rule:MF_01928"; NP_BIND 185..188; /note="ATP"; /evidence="ECO:0000256|HAMAP-Rule:MF_01928"; NP_BIND 271..272; /note="ATP"; /evidence="ECO:0000256|HAMAP-Rule:MF_01928"	PATHWAY: Purine metabolism; IMP biosynthesis via de novo pathway; 5-amino-1-(5-phospho-D-ribosyl)imidazole-4-carboxylate from 5-amino-1-(5-phospho-D-ribosyl)imidazole (N5-CAIR route): step 1/2. {ECO:0000256|HAMAP-Rule:MF_01928, ECO:0000256|RuleBase:RU361200}.	CATALYTIC ACTIVITY: Reaction=5-amino-1-(5-phospho-beta-D-ribosyl)imidazole + ATP + hydrogencarbonate = 5-carboxyamino-1-(5-phospho-D-ribosyl)imidazole + ADP + 2 H(+) + phosphate; Xref=Rhea:RHEA:19317, ChEBI:CHEBI:15378, ChEBI:CHEBI:17544, ChEBI:CHEBI:30616, ChEBI:CHEBI:43474, ChEBI:CHEBI:58730, ChEBI:CHEBI:137981, ChEBI:CHEBI:456216; EC=6.3.4.18; Evidence={ECO:0000256|HAMAP-Rule:MF_01928, ECO:000…		FUNCTION: Catalyzes the ATP-dependent conversion of 5-aminoimidazole ribonucleotide (AIR) and HCO(3)(-) to N5-carboxyaminoimidazole ribonucleotide (N5-CAIR). {ECO:0000256|HAMAP-Rule:MF_01928}.; FUNCTION: Catalyzes the ATP-dependent conversion of 5-aminoimidazole ribonucleotide (AIR) and HCO(3)- to N5-carboxyaminoimidazole ribonucleotide (N5-CAIR). {ECO:0000256|RuleBase:RU361200}.			BINDING 111; /note="ATP"; /evidence="ECO:0000256|HAMAP-Rule:MF_01928"; BINDING 150; /note="ATP"; /evidence="ECO:0000256|HAMAP-Rule:MF_01928"; BINDING 193; /note="ATP"; /evidence="ECO:0000256|HAMAP-Rule:MF_01928"; BINDING 216; /note="ATP"; /evidence="ECO:0000256|HAMAP-Rule:MF_01928"						0	0	460	404	0	0	0	0	0	0	0	0	0	0	0	0	0	0	0	0	0	0	0	0	4	0	0	0
O75909	O75909	Cyclin-K	Homo sapiens (Human)	3D-structure;Alternative splicing;Cell cycle;Cell division;Cyclin;Disease variant;Mental retardation;Mitosis;Nucleus;Phosphoprotein;Reference proteome;Transcription;Transcription regulation	cell cycle [GO:0007049]; cell division [GO:0051301]; cellular response to DNA damage stimulus [GO:0006974]; negative regulation by host of viral genome replication [GO:0044828]; positive regulation of DNA-templated transcription, elongation [GO:0032786]; positive regulation of phosphorylation of RNA polymerase II C-terminal domain serine 2 residues [GO:2001165]; positive regulation of transcripti…	cyclin/CDK positive transcription elongation factor complex [GO:0008024]; cyclin K-CDK12 complex [GO:0002944]; cyclin K-CDK13 complex [GO:0002945]; nucleoplasm [GO:0005654]; nucleus [GO:0005634]	cyclin-dependent protein serine/threonine kinase activator activity [GO:0061575]; cyclin-dependent protein serine/threonine kinase activity [GO:0004693]; cyclin-dependent protein serine/threonine kinase regulator activity [GO:0016538]; protein kinase binding [GO:0019901]; RNA polymerase II CTD heptapeptide repeat kinase activity [GO:0008353]						FUNCTION: Regulatory subunit of cyclin-dependent kinases that mediates activation of target kinases. Plays a role in transcriptional regulation via its role in regulating the phosphorylation of the C-terminal domain (CTD) of the large subunit of RNA polymerase II (POLR2A). {ECO:0000269|PubMed:10574912, ECO:0000269|PubMed:22012619, ECO:0000269|PubMed:9632813}.							DISEASE: Intellectual developmental disorder with hypertelorism and distinctive facies (IDDHDF) [MIM:618147]: An autosomal dominant neurodevelopmental disorder characterized by developmental delay and intellectual disability, language defects, and distinctive facial dysmorphism including high hairline, hypertelorism, thin eyebrows, dysmorphic ears, broad nasal bridge and tip, and narrow jaw. {ECO…	Metazoa	3	3	156	9	0	0	0	0	69	672	48	9	0	0	0	0	15	0	0	0	3	0	3	0	0	0	3	0
Q9CDY3	Q9CDY3	DNA-directed RNA polymerase subunit alpha (RNAP subunit alpha) (EC 2.7.7.6) (RNA polymerase subunit alpha) (Transcriptase subunit alpha)	Lactococcus lactis subsp. lactis (strain IL1403) (Streptococcus lactis)	DNA-directed RNA polymerase;Nucleotidyltransferase;Reference proteome;Transcription;Transferase	transcription, DNA-templated [GO:0006351]		DNA binding [GO:0003677]; DNA-directed 5'-3' RNA polymerase activity [GO:0003899]; protein dimerization activity [GO:0046983]				CATALYTIC ACTIVITY: Reaction=a ribonucleoside 5'-triphosphate + RNA(n) = diphosphate + RNA(n+1); Xref=Rhea:RHEA:21248, Rhea:RHEA-COMP:11128, Rhea:RHEA-COMP:11129, ChEBI:CHEBI:33019, ChEBI:CHEBI:61557, ChEBI:CHEBI:83400; EC=2.7.7.6; Evidence={ECO:0000255|HAMAP-Rule:MF_00059};		FUNCTION: DNA-dependent RNA polymerase catalyzes the transcription of DNA into RNA using the four ribonucleoside triphosphates as substrates. {ECO:0000255|HAMAP-Rule:MF_00059}.									333	513	0	0	0	0	0	0	0	0	0	0	0	0	0	0	0	0	0	0	0	0	0	0	0	0	1	0
C5CSZ2	C5CSZ2	5'-Nucleotidase domain protein	Variovorax paradoxus (strain S110)	Hydrolase;Nucleotide-binding;Signal	nucleotide catabolic process [GO:0009166]		hydrolase activity [GO:0016787]; nucleotide binding [GO:0000166]															0	0	507	332	0	0	0	0	0	0	0	0	0	0	0	0	0	0	0	0	0	0	0	0	0	0	0	0
T1XJU9	T1XJU9	Adenylosuccinate lyase (ASL) (EC 4.3.2.2) (Adenylosuccinase)	Variovorax paradoxus B4	Lyase;Purine biosynthesis	'de novo' AMP biosynthetic process [GO:0044208]; 'de novo' IMP biosynthetic process [GO:0006189]		(S)-2-(5-amino-1-(5-phospho-D-ribosyl)imidazole-4-carboxamido)succinate AMP-lyase (fumarate-forming) activity [GO:0070626]; N6-(1,2-dicarboxyethyl)AMP AMP-lyase (fumarate-forming) activity [GO:0004018]			PATHWAY: Purine metabolism; AMP biosynthesis via de novo pathway; AMP from IMP: step 2/2. {ECO:0000256|ARBA:ARBA00004734, ECO:0000256|RuleBase:RU361172}.; PATHWAY: Purine metabolism; IMP biosynthesis via de novo pathway; 5-amino-1-(5-phospho-D-ribosyl)imidazole-4-carboxamide from 5-amino-1-(5-phospho-D-ribosyl)imidazole-4-carboxylate: step 2/2. {ECO:0000256|ARBA:ARBA00004706, ECO:0000256|RuleBase…	CATALYTIC ACTIVITY: Reaction=(2S)-2-[5-amino-1-(5-phospho-beta-D-ribosyl)imidazole-4-carboxamido]succinate = 5-amino-1-(5-phospho-beta-D-ribosyl)imidazole-4-carboxamide + fumarate; Xref=Rhea:RHEA:23920, ChEBI:CHEBI:29806, ChEBI:CHEBI:58443, ChEBI:CHEBI:58475; EC=4.3.2.2; Evidence={ECO:0000256|ARBA:ARBA00000598, ECO:0000256|RuleBase:RU361172}; CATALYTIC ACTIVITY: Reaction=N(6)-(1,2-dicarboxyethyl)…											30	5	405	255	95	45	0	0	0	0	0	0	0	5	0	0	0	0	0	0	0	0	0	0	0	0	0	0
A1TLT0	A1TLT0	CTP synthase (EC 6.3.4.2) (Cytidine 5'-triphosphate synthase) (Cytidine triphosphate synthetase) (CTP synthetase) (CTPS) (UTP--ammonia ligase)	Acidovorax citrulli (strain AAC00-1) (Acidovorax avenae subsp. citrulli)	ATP-binding;Glutamine amidotransferase;Ligase;Magnesium;Metal-binding;Nucleotide-binding;Pyrimidine biosynthesis;Reference proteome	'de novo' CTP biosynthetic process [GO:0044210]; glutamine metabolic process [GO:0006541]		ATP binding [GO:0005524]; CTP synthase activity [GO:0003883]; metal ion binding [GO:0046872]	METAL 71; /note="Magnesium"; /evidence="ECO:0000255|HAMAP-Rule:MF_01227"; METAL 144; /note="Magnesium"; /evidence="ECO:0000255|HAMAP-Rule:MF_01227"	NP_BIND 14..19; /note="ATP"; /evidence="ECO:0000255|HAMAP-Rule:MF_01227"; NP_BIND 151..153; /note="CTP; allosteric inhibitor"; /evidence="ECO:0000255|HAMAP-Rule:MF_01227"; NP_BIND 191..196; /note="CTP; allosteric inhibitor; alternate"; /evidence="ECO:0000255|HAMAP-Rule:MF_01227"; NP_BIND 191..196; /note="UTP; alternate"; /evidence="ECO:0000255|HAMAP-Rule:MF_01227"	PATHWAY: Pyrimidine metabolism; CTP biosynthesis via de novo pathway; CTP from UDP: step 2/2. {ECO:0000255|HAMAP-Rule:MF_01227}.	CATALYTIC ACTIVITY: Reaction=ATP + H2O + L-glutamine + UTP = ADP + CTP + 2 H(+) + L-glutamate + phosphate; Xref=Rhea:RHEA:26426, ChEBI:CHEBI:15377, ChEBI:CHEBI:15378, ChEBI:CHEBI:29985, ChEBI:CHEBI:30616, ChEBI:CHEBI:37563, ChEBI:CHEBI:43474, ChEBI:CHEBI:46398, ChEBI:CHEBI:58359, ChEBI:CHEBI:456216; EC=6.3.4.2; Evidence={ECO:0000255|HAMAP-Rule:MF_01227};		FUNCTION: Catalyzes the ATP-dependent amination of UTP to CTP with either L-glutamine or ammonia as the source of nitrogen. Regulates intracellular CTP levels through interactions with the four ribonucleotide triphosphates. {ECO:0000255|HAMAP-Rule:MF_01227}.	ACT_SITE 384; /note="Nucleophile; for glutamine hydrolysis"; /evidence="ECO:0000255|HAMAP-Rule:MF_01227"; ACT_SITE 521; /evidence="ECO:0000255|HAMAP-Rule:MF_01227"; ACT_SITE 523; /evidence="ECO:0000255|HAMAP-Rule:MF_01227"	ACTIVITY REGULATION: Allosterically activated by GTP, when glutamine is the substrate; GTP has no effect on the reaction when ammonia is the substrate. The allosteric effector GTP functions by stabilizing the protein conformation that binds the tetrahedral intermediate(s) formed during glutamine hydrolysis. Inhibited by the product CTP, via allosteric rather than competitive inhibition. {ECO:0000…	BINDING 13; /note="CTP; allosteric inhibitor; alternate"; /evidence="ECO:0000255|HAMAP-Rule:MF_01227"; BINDING 13; /note="UTP; alternate"; /evidence="ECO:0000255|HAMAP-Rule:MF_01227"; BINDING 71; /note="ATP"; /evidence="ECO:0000255|HAMAP-Rule:MF_01227"; BINDING 227; /note="CTP; allosteric inhibitor; alternate"; /evidence="ECO:0000255|HAMAP-Rule:MF_01227"; BINDING 227; /note="UTP; alternate"; /evi…						0	0	0	0	0	0	0	0	6	863	0	0	0	0	0	0	0	0	0	0	3	0	3	42	12	0	0	0
E6V4V4	E6V4V4	Transcription termination/antitermination protein NusA	Variovorax paradoxus (strain EPS)	Coiled coil;Cytoplasm;RNA-binding;Transcription;Transcription antitermination;Transcription regulation;Transcription termination	DNA-templated transcription, termination [GO:0006353]; transcription antitermination [GO:0031564]	cytoplasm [GO:0005737]	DNA-binding transcription factor activity [GO:0003700]; nucleotide binding [GO:0000166]; RNA binding [GO:0003723]						FUNCTION: Participates in both transcription termination and antitermination. {ECO:0000256|HAMAP-Rule:MF_00945}.									2	1	0	0	328	475	0	0	0	0	0	0	0	0	0	0	1	0	0	1	0	0	1	7	0	0	0	0
U3B3R4	U3B3R4	Dihydroorotase (DHOase) (EC 3.5.2.3)	Pseudomonas alcaligenes (strain ATCC 14909 / DSM 50342 / JCM 20561 / NBRC 14159 / NCIMB 9945 / NCTC 10367 / 1577)	Hydrolase;Metal-binding;Pyrimidine biosynthesis;Reference proteome;Zinc	'de novo' UMP biosynthetic process [GO:0044205]; pyrimidine nucleobase biosynthetic process [GO:0019856]		dihydroorotase activity [GO:0004151]; zinc ion binding [GO:0008270]	METAL 14; /note="Zinc 1; via tele nitrogen"; /evidence="ECO:0000256|HAMAP-Rule:MF_00219"; METAL 16; /note="Zinc 1; via tele nitrogen"; /evidence="ECO:0000256|HAMAP-Rule:MF_00219"; METAL 100; /note="Zinc 1; via carbamate group"; /evidence="ECO:0000256|HAMAP-Rule:MF_00219"; METAL 100; /note="Zinc 2; via carbamate group"; /evidence="ECO:0000256|HAMAP-Rule:MF_00219"; METAL 137; /note="Zinc 2; via pro…		PATHWAY: Pyrimidine metabolism; UMP biosynthesis via de novo pathway. {ECO:0000256|ARBA:ARBA00004725}.; PATHWAY: Pyrimidine metabolism; UMP biosynthesis via de novo pathway; (S)-dihydroorotate from bicarbonate: step 3/3. {ECO:0000256|ARBA:ARBA00004880, ECO:0000256|HAMAP-Rule:MF_00219, ECO:0000256|RuleBase:RU003440}.	CATALYTIC ACTIVITY: Reaction=(S)-dihydroorotate + H2O = H(+) + N-carbamoyl-L-aspartate; Xref=Rhea:RHEA:24296, ChEBI:CHEBI:15377, ChEBI:CHEBI:15378, ChEBI:CHEBI:30864, ChEBI:CHEBI:32814; EC=3.5.2.3; Evidence={ECO:0000256|ARBA:ARBA00000462, ECO:0000256|HAMAP-Rule:MF_00219, ECO:0000256|RuleBase:RU003440};		FUNCTION: Catalyzes the reversible cyclization of carbamoyl aspartate to dihydroorotate. {ECO:0000256|ARBA:ARBA00002368, ECO:0000256|HAMAP-Rule:MF_00219}.	ACT_SITE 248; /evidence="ECO:0000256|HAMAP-Rule:MF_00219"		BINDING 42; /note="Substrate"; /evidence="ECO:0000256|HAMAP-Rule:MF_00219"; BINDING 137; /note="Substrate"; /evidence="ECO:0000256|HAMAP-Rule:MF_00219"; BINDING 220; /note="Substrate; via amide nitrogen and carbonyl oxygen"; /evidence="ECO:0000256|HAMAP-Rule:MF_00219"; BINDING 252; /note="Substrate"; /evidence="ECO:0000256|HAMAP-Rule:MF_00219"; BINDING 264; /note="Substrate; via carbonyl oxygen";…		COFACTOR: Name=Zn(2+); Xref=ChEBI:CHEBI:29105; Evidence={ECO:0000256|HAMAP-Rule:MF_00219, ECO:0000256|RuleBase:RU003440}; Note=Binds 2 Zn(2+) ions per subunit. {ECO:0000256|HAMAP-Rule:MF_00219, ECO:0000256|RuleBase:RU003440};				0	0	792	0	0	0	0	0	0	0	0	0	0	0	0	0	0	0	0	0	0	0	0	0	0	0	0	0
E6UUR2	E6UUR2	Ribonucleoside-diphosphate reductase (EC 1.17.4.1)	Variovorax paradoxus (strain EPS)	ATP-binding;Allosteric enzyme;DNA replication;Disulfide bond;Nucleotide-binding;Oxidoreductase	DNA replication [GO:0006260]		ATP binding [GO:0005524]; ribonucleoside-diphosphate reductase activity, thioredoxin disulfide as acceptor [GO:0004748]			PATHWAY: Genetic information processing; DNA replication. {ECO:0000256|ARBA:ARBA00005160, ECO:0000256|RuleBase:RU003410}.	CATALYTIC ACTIVITY: Reaction=[thioredoxin]-disulfide + a 2'-deoxyribonucleoside 5'-diphosphate + H2O = [thioredoxin]-dithiol + a ribonucleoside 5'-diphosphate; Xref=Rhea:RHEA:23252, Rhea:RHEA-COMP:10698, Rhea:RHEA-COMP:10700, ChEBI:CHEBI:15377, ChEBI:CHEBI:29950, ChEBI:CHEBI:50058, ChEBI:CHEBI:57930, ChEBI:CHEBI:73316; EC=1.17.4.1; Evidence={ECO:0000256|ARBA:ARBA00000206, ECO:0000256|RuleBase:RU0…		FUNCTION: Provides the precursors necessary for DNA synthesis. Catalyzes the biosynthesis of deoxyribonucleotides from the corresponding ribonucleotides. {ECO:0000256|RuleBase:RU003410}.									17	19	77	10	139	288	0	0	8	231	0	0	0	0	0	0	0	0	0	0	0	0	0	3	0	0	0	0
E9KUF1	E9KUF1	Exoribonuclease H (EC 2.7.7.49) (EC 3.1.13.2) (EC 3.1.26.13) (Integrase) (Pol polyprotein) (Protease) (Retropepsin) (Reverse transcriptase/ribonuclease H) (Fragment)	Equine infectious anemia virus	Aspartyl protease;Coiled coil;DNA integration;DNA recombination;DNA-binding;Endonuclease;Hydrolase;Metal-binding;Multifunctional enzyme;Nuclease;Nucleotidyltransferase;Protease;RNA-directed DNA polymerase;Transferase;Viral genome integration;Virus entry into host cell;Zinc;Zinc-finger	DNA integration [GO:0015074]; DNA recombination [GO:0006310]; establishment of integrated proviral latency [GO:0075713]; viral entry into host cell [GO:0046718]; viral genome integration into host DNA [GO:0044826]		aspartic-type endopeptidase activity [GO:0004190]; DNA binding [GO:0003677]; exoribonuclease H activity [GO:0004533]; RNA-directed DNA polymerase activity [GO:0003964]; RNA-DNA hybrid ribonuclease activity [GO:0004523]; zinc ion binding [GO:0008270]				CATALYTIC ACTIVITY: Reaction=3'-end directed exonucleolytic cleavage of viral RNA-DNA hybrid.; EC=3.1.13.2; Evidence={ECO:0000256|ARBA:ARBA00000379}; CATALYTIC ACTIVITY: Reaction=Endohydrolysis of RNA in RNA/DNA hybrids. Three different cleavage modes: 1. sequence-specific internal cleavage of RNA. Human immunodeficiency virus type 1 and Moloney murine leukemia virus enzymes prefer to cleave the …	DNA_BIND 1084..1132; /note="Integrase-type"; /evidence="ECO:0000256|PROSITE-ProRule:PRU00506"	FUNCTION: During replicative cycle of retroviruses, the reverse-transcribed viral DNA is integrated into the host chromosome by the viral integrase enzyme. RNase H activity is associated with the reverse transcriptase. {ECO:0000256|ARBA:ARBA00023429}.								Pararnavirae	0	3	65	473	75	127	3	15	0	14	0	0	0	0	0	0	0	0	0	0	0	0	0	0	0	0	0	0
B8G5G1	B8G5G1	Two component transcriptional regulator, LuxR family	Chloroflexus aggregans (strain MD-66 / DSM 9485)	DNA-binding;Phosphoprotein	phosphorelay signal transduction system [GO:0000160]; regulation of transcription, DNA-templated [GO:0006355]		DNA binding [GO:0003677]															0	0	0	0	771	0	0	0	0	0	0	0	0	0	0	0	0	0	0	0	0	0	0	0	0	0	0	0
F3KNT6	F3KNT6	LysR family transcriptional regulator	Hylemonella gracilis ATCC 19624	Reference proteome			DNA-binding transcription factor activity [GO:0003700]															2	2	1	0	0	0	0	0	40	719	0	0	0	0	0	0	0	0	0	0	0	0	0	0	0	0	3	0
A1TVT0	A1TVT0	DNA-directed RNA polymerase subunit beta (RNAP subunit beta) (EC 2.7.7.6) (RNA polymerase subunit beta) (Transcriptase subunit beta)	Acidovorax citrulli (strain AAC00-1) (Acidovorax avenae subsp. citrulli)	DNA-directed RNA polymerase;Nucleotidyltransferase;Reference proteome;Transcription;Transferase	transcription, DNA-templated [GO:0006351]		DNA binding [GO:0003677]; DNA-directed 5'-3' RNA polymerase activity [GO:0003899]; ribonucleoside binding [GO:0032549]				CATALYTIC ACTIVITY: Reaction=a ribonucleoside 5'-triphosphate + RNA(n) = diphosphate + RNA(n+1); Xref=Rhea:RHEA:21248, Rhea:RHEA-COMP:11128, Rhea:RHEA-COMP:11129, ChEBI:CHEBI:33019, ChEBI:CHEBI:61557, ChEBI:CHEBI:83400; EC=2.7.7.6; Evidence={ECO:0000255|HAMAP-Rule:MF_01321};		FUNCTION: DNA-dependent RNA polymerase catalyzes the transcription of DNA into RNA using the four ribonucleoside triphosphates as substrates. {ECO:0000255|HAMAP-Rule:MF_01321}.									6	34	120	87	218	351	0	1	0	2	0	0	0	13	0	0	2	0	0	0	2	0	5	61	3	0	2	10
Q6RD33	Q6RD33	2'-O-methyltransferase (EC 2.7.7.48) (EC 3.4.19.12) (EC 3.4.22.69) (EC 3.6.4.12) (EC 3.6.4.13) (3C-like proteinase) (Growth factor-like peptide) (Guanine-N7 methyltransferase) (Helicase) (Host translation inhibitor nsp1) (Leader protein) (NendoU) (Non-structural protein 10) (Non-structural protein 2) (Non-structural protein 3) (Non-structural protein 4) (Non-structural protein 6) (Non-structural …	SARS coronavirus TW3	ATP-binding;Activation of host autophagy by virus;Decay of host mRNAs by virus;Endonuclease;Eukaryotic host gene expression shutoff by virus;Eukaryotic host translation shutoff by virus;Exonuclease;Helicase;Host cytoplasm;Host gene expression shutoff by virus;Host mRNA suppression by virus;Host membrane;Host-virus interaction;Hydrolase;Inhibition of host ISG15 by virus;Inhibition of host NF-kappa…	induction by virus of catabolism of host mRNA [GO:0039595]; induction by virus of host autophagy [GO:0039520]; methylation [GO:0032259]; modulation by virus of host protein ubiquitination [GO:0039648]; suppression by virus of host ISG15 activity [GO:0039579]; suppression by virus of host NF-kappaB transcription factor activity [GO:0039644]; suppression by virus of host type I interferon-mediated …	endoplasmic reticulum-Golgi intermediate compartment [GO:0005793]; host cell endoplasmic reticulum-Golgi intermediate compartment [GO:0044172]; host cell membrane [GO:0033644]; host cell perinuclear region of cytoplasm [GO:0044220]; integral component of membrane [GO:0016021]	ATP binding [GO:0005524]; cysteine-type endopeptidase activity [GO:0004197]; DNA helicase activity [GO:0003678]; endonuclease activity [GO:0004519]; exoribonuclease activity [GO:0004532]; G-quadruplex RNA binding [GO:0002151]; methyltransferase activity [GO:0008168]; RNA-directed 5'-3' RNA polymerase activity [GO:0003968]; RNA helicase activity [GO:0003724]; single-stranded RNA binding [GO:000372…						FUNCTION: Forms a hexadecamer with nsp7 (8 subunits of each) that may participate in viral replication by acting as a primase. Alternatively, may synthesize substantially longer products than oligonucleotide primers. {ECO:0000256|ARBA:ARBA00002182}.; FUNCTION: Forms a hexadecamer with nsp8 (8 subunits of each) that may participate in viral replication by acting as a primase. Alternatively, may sy…								Orthornavirae	360	132	206	76	0	0	0	0	2	0	12	4	0	2	2	2	0	0	0	0	0	0	0	0	0	0	2	0
N1JLV6	N1JLV6	Endonuclease/reverse transcriptase	Blumeria graminis f. sp. hordei (strain DH14) (Barley powdery mildew) (Oidium monilioides f. sp. hordei)	Coiled coil;Endonuclease;Hydrolase;Nuclease;Nucleotidyltransferase;RNA-directed DNA polymerase;Reference proteome;Transferase			nucleic acid binding [GO:0003676]; RNA-directed DNA polymerase activity [GO:0003964]; RNA-DNA hybrid ribonuclease activity [GO:0004523]														Fungi	0	0	0	0	439	306	0	0	0	0	0	0	0	0	0	0	0	0	0	0	0	0	0	0	0	0	0	0
J3CSA3	J3CSA3	Kynureninase (EC 3.7.1.3) (L-kynurenine hydrolase)	Variovorax sp. CF313	Hydrolase;Pyridine nucleotide biosynthesis;Pyridoxal phosphate	'de novo' NAD biosynthetic process from tryptophan [GO:0034354]; anthranilate metabolic process [GO:0043420]; L-kynurenine catabolic process [GO:0097053]; quinolinate biosynthetic process [GO:0019805]; tryptophan catabolic process [GO:0006569]	cytoplasm [GO:0005737]	3-hydroxykynureninase activity [GO:0061981]; kynureninase activity [GO:0030429]; pyridoxal phosphate binding [GO:0030170]			PATHWAY: Amino-acid degradation; L-kynurenine degradation; L-alanine and anthranilate from L-kynurenine: step 1/1. {ECO:0000256|HAMAP-Rule:MF_01970, ECO:0000256|PIRNR:PIRNR038800}.; PATHWAY: Cofactor biosynthesis; NAD(+) biosynthesis; quinolinate from L-kynurenine: step 2/3. {ECO:0000256|HAMAP-Rule:MF_01970, ECO:0000256|PIRNR:PIRNR038800}.	CATALYTIC ACTIVITY: Reaction=3-hydroxy-L-kynurenine + H2O = 3-hydroxyanthranilate + H(+) + L-alanine; Xref=Rhea:RHEA:25143, ChEBI:CHEBI:15377, ChEBI:CHEBI:15378, ChEBI:CHEBI:36559, ChEBI:CHEBI:57972, ChEBI:CHEBI:58125; Evidence={ECO:0000256|HAMAP-Rule:MF_01970}; CATALYTIC ACTIVITY: Reaction=3-hydroxy-L-kynurenine + H2O = 3-hydroxyanthranilate + H(+) + L-alanine; Xref=Rhea:RHEA:25143, ChEBI:CHEBI:…		FUNCTION: Catalyzes the cleavage of L-kynurenine (L-Kyn) and L-3-hydroxykynurenine (L-3OHKyn) into anthranilic acid (AA) and 3-hydroxyanthranilic acid (3-OHAA), respectively. {ECO:0000256|HAMAP-Rule:MF_01970, ECO:0000256|PIRNR:PIRNR038800}.			BINDING 115; /note="Pyridoxal phosphate; via amide nitrogen"; /evidence="ECO:0000256|HAMAP-Rule:MF_01970"; BINDING 116; /note="Pyridoxal phosphate"; /evidence="ECO:0000256|HAMAP-Rule:MF_01970"; BINDING 185; /note="Pyridoxal phosphate"; /evidence="ECO:0000256|HAMAP-Rule:MF_01970"; BINDING 214; /note="Pyridoxal phosphate"; /evidence="ECO:0000256|HAMAP-Rule:MF_01970"; BINDING 217; /note="Pyridoxal p…		COFACTOR: Name=pyridoxal 5'-phosphate; Xref=ChEBI:CHEBI:597326; Evidence={ECO:0000256|HAMAP-Rule:MF_01970, ECO:0000256|PIRNR:PIRNR038800};				3	0	15	9	459	264	0	0	0	0	0	0	0	3	0	0	3	0	0	0	0	0	0	3	0	0	0	0
A3RF53	A3RF53	Methyltransferase/RNA helicase (EC 3.6.4.13) (Replicase large subunit) (Replicase small subunit)	Tobacco mosaic virus	ATP-binding;Nucleotide-binding;Nucleotidyltransferase;RNA-directed RNA polymerase;Suppressor of RNA silencing;Transferase;Viral RNA replication	RNA processing [GO:0006396]; transcription, DNA-templated [GO:0006351]; viral RNA genome replication [GO:0039694]		ATP binding [GO:0005524]; mRNA methyltransferase activity [GO:0008174]; RNA binding [GO:0003723]; RNA-directed 5'-3' RNA polymerase activity [GO:0003968]; RNA helicase activity [GO:0003724]				CATALYTIC ACTIVITY: Reaction=ATP + H2O = ADP + H(+) + phosphate; Xref=Rhea:RHEA:13065, ChEBI:CHEBI:15377, ChEBI:CHEBI:15378, ChEBI:CHEBI:30616, ChEBI:CHEBI:43474, ChEBI:CHEBI:456216; EC=3.6.4.13; Evidence={ECO:0000256|ARBA:ARBA00001556};										Orthornavirae	0	2	226	512	4	0	0	0	0	0	0	0	0	0	0	0	0	0	0	0	0	0	0	0	0	0	0	0
Q4L800	Q4L800	Thymidine kinase (EC 2.7.1.21)	Staphylococcus haemolyticus (strain JCSC1435)	ATP-binding;Cytoplasm;DNA synthesis;Kinase;Metal-binding;Nucleotide-binding;Reference proteome;Transferase;Zinc	DNA biosynthetic process [GO:0071897]	cytoplasm [GO:0005737]	ATP binding [GO:0005524]; thymidine kinase activity [GO:0004797]; zinc ion binding [GO:0008270]	METAL 145; /note="Zinc"; /evidence="ECO:0000255|HAMAP-Rule:MF_00124"; METAL 148; /note="Zinc"; /evidence="ECO:0000255|HAMAP-Rule:MF_00124"; METAL 183; /note="Zinc"; /evidence="ECO:0000255|HAMAP-Rule:MF_00124"; METAL 186; /note="Zinc"; /evidence="ECO:0000255|HAMAP-Rule:MF_00124"	NP_BIND 15..22; /note="ATP"; /evidence="ECO:0000255|HAMAP-Rule:MF_00124"; NP_BIND 88..91; /note="ATP"; /evidence="ECO:0000255|HAMAP-Rule:MF_00124"		CATALYTIC ACTIVITY: Reaction=ATP + thymidine = ADP + dTMP + H(+); Xref=Rhea:RHEA:19129, ChEBI:CHEBI:15378, ChEBI:CHEBI:17748, ChEBI:CHEBI:30616, ChEBI:CHEBI:63528, ChEBI:CHEBI:456216; EC=2.7.1.21; Evidence={ECO:0000255|HAMAP-Rule:MF_00124};			ACT_SITE 89; /note="Proton acceptor"; /evidence="ECO:0000255|HAMAP-Rule:MF_00124"								0	0	0	0	330	410	0	0	0	0	0	0	0	0	0	0	0	0	0	0	0	0	0	0	0	0	0	0
Q9B6G3	Q9B6G3	ATP synthase subunit a	Thelaxes suberi	ATP synthesis;CF(0);Hydrogen ion transport;Ion transport;Membrane;Mitochondrion;Transmembrane;Transmembrane helix;Transport	ATP synthesis coupled proton transport [GO:0015986]	integral component of membrane [GO:0016021]; mitochondrial inner membrane [GO:0005743]; proton-transporting ATP synthase complex, coupling factor F(o) [GO:0045263]	proton transmembrane transporter activity [GO:0015078]														Metazoa	0	0	45	689	0	0	0	0	0	0	0	0	0	0	0	0	0	0	0	0	0	0	0	0	0	0	0	0
R1BJX5	R1BJX5	Uncharacterized protein	Emiliania huxleyi (Pontosphaera huxleyi)	Membrane;Reference proteome;Transmembrane;Transmembrane helix	deoxyribonucleotide biosynthetic process [GO:0009263]	integral component of membrane [GO:0016021]	oxidoreductase activity [GO:0016491]															205	2	449	0	0	0	207	199	6	144	207	4	0	0	0	0	61	62	122	25	137	27	58	11	8	0	1	0
X0K1F5	X0K1F5	Fungal_trans domain-containing protein	Fusarium odoratissimum NRRL 54006	Metal-binding;Nucleus;Zinc	transcription, DNA-templated [GO:0006351]	nucleus [GO:0005634]	DNA binding [GO:0003677]; DNA-binding transcription factor activity, RNA polymerase II-specific [GO:0000981]; zinc ion binding [GO:0008270]														Fungi	513	0	0	0	211	0	0	0	0	0	0	0	0	0	0	0	0	0	0	0	0	0	0	2	0	0	0	0
B8L8F7	B8L8F7	RNA polymerase sigma factor RpoD (Sigma-70)	Stenotrophomonas sp. SKA14	Coiled coil;Cytoplasm;DNA-binding;Sigma factor;Transcription;Transcription regulation	transcription initiation from bacterial-type RNA polymerase promoter [GO:0001123]	cytoplasm [GO:0005737]	DNA binding [GO:0003677]; sigma factor activity [GO:0016987]					DNA_BIND 576..595; /note="H-T-H motif"; /evidence="ECO:0000256|HAMAP-Rule:MF_00963"	FUNCTION: Sigma factors are initiation factors that promote the attachment of RNA polymerase to specific initiation sites and are then released. This sigma factor is the primary sigma factor during exponential growth. {ECO:0000256|HAMAP-Rule:MF_00963}.									582	486	0	0	0	0	0	0	0	0	0	0	0	0	0	0	38	0	2	0	4	0	50	426	0	0	0	0
A9WNC4	A9WNC4	ATP synthase subunit b (ATP synthase F(0) sector subunit b) (ATPase subunit I) (F-type ATPase subunit b) (F-ATPase subunit b)	Renibacterium salmoninarum (strain ATCC 33209 / DSM 20767 / JCM 11484 / NBRC 15589 / NCIMB 2235)	ATP synthesis;CF(0);Cell membrane;Hydrogen ion transport;Ion transport;Membrane;Reference proteome;Transmembrane;Transmembrane helix;Transport		integral component of membrane [GO:0016021]; plasma membrane [GO:0005886]; proton-transporting ATP synthase complex, coupling factor F(o) [GO:0045263]	proton-transporting ATP synthase activity, rotational mechanism [GO:0046933]						FUNCTION: F(1)F(0) ATP synthase produces ATP from ADP in the presence of a proton or sodium gradient. F-type ATPases consist of two structural domains, F(1) containing the extramembraneous catalytic core and F(0) containing the membrane proton channel, linked together by a central stalk and a peripheral stalk. During catalysis, ATP synthesis in the catalytic domain of F(1) is coupled via a rotary…									0	0	422	294	0	0	0	0	0	0	0	0	0	0	0	0	0	0	0	0	0	0	0	0	0	0	0	0
Q9B6P8	Q9B6P8	ATP synthase subunit a	Geoica utricularia	ATP synthesis;CF(0);Hydrogen ion transport;Ion transport;Membrane;Mitochondrion;Transmembrane;Transmembrane helix;Transport	ATP synthesis coupled proton transport [GO:0015986]	integral component of membrane [GO:0016021]; mitochondrial inner membrane [GO:0005743]; proton-transporting ATP synthase complex, coupling factor F(o) [GO:0045263]	proton transmembrane transporter activity [GO:0015078]														Metazoa	0	0	227	486	0	0	0	0	0	0	0	0	0	0	0	0	0	0	0	0	0	0	0	0	0	0	0	0
Q8GUF6	Q8GUF6	Putative reverse transcriptase (Fragment)	Cicer arietinum (Chickpea) (Garbanzo)	Nucleotidyltransferase;RNA-directed DNA polymerase;Transferase			RNA-directed DNA polymerase activity [GO:0003964]														Viridiplantae	14	22	12	11	355	301	0	1	0	0	0	0	0	0	0	0	0	0	0	0	2	0	1	7	1	0	0	0
J2JYI6	J2JYI6	Transcriptional regulator	Variovorax sp. CF313				DNA-binding transcription factor activity [GO:0003700]															2	3	437	258	0	0	0	1	0	4	0	0	0	1	0	0	0	0	0	0	0	0	0	0	0	0	0	0
Q0TET1	Q0TET1	Phosphoribosylformylglycinamidine synthase (FGAM synthase) (FGAMS) (EC 6.3.5.3) (Formylglycinamide ribonucleotide amidotransferase) (FGAR amidotransferase) (FGAR-AT)	Escherichia coli O6:K15:H31 (strain 536 / UPEC)	ATP-binding;Cytoplasm;Glutamine amidotransferase;Ligase;Magnesium;Metal-binding;Nucleotide-binding;Purine biosynthesis	'de novo' IMP biosynthetic process [GO:0006189]; glutamine metabolic process [GO:0006541]	cytoplasm [GO:0005737]	ATP binding [GO:0005524]; metal ion binding [GO:0046872]; phosphoribosylformylglycinamidine synthase activity [GO:0004642]	METAL 718; /note="Magnesium"; /evidence="ECO:0000255|HAMAP-Rule:MF_00419"; METAL 722; /note="Magnesium"; /evidence="ECO:0000255|HAMAP-Rule:MF_00419"; METAL 884; /note="Magnesium"; /evidence="ECO:0000255|HAMAP-Rule:MF_00419"	NP_BIND 307..318; /note="ATP"; /evidence="ECO:0000255|HAMAP-Rule:MF_00419"	PATHWAY: Purine metabolism; IMP biosynthesis via de novo pathway; 5-amino-1-(5-phospho-D-ribosyl)imidazole from N(2)-formyl-N(1)-(5-phospho-D-ribosyl)glycinamide: step 1/2. {ECO:0000255|HAMAP-Rule:MF_00419}.	CATALYTIC ACTIVITY: Reaction=ATP + H2O + L-glutamine + N(2)-formyl-N(1)-(5-phospho-beta-D-ribosyl)glycinamide = 2-formamido-N(1)-(5-O-phospho-beta-D-ribosyl)acetamidine + ADP + H(+) + L-glutamate + phosphate; Xref=Rhea:RHEA:17129, ChEBI:CHEBI:15377, ChEBI:CHEBI:15378, ChEBI:CHEBI:29985, ChEBI:CHEBI:30616, ChEBI:CHEBI:43474, ChEBI:CHEBI:58359, ChEBI:CHEBI:147286, ChEBI:CHEBI:147287, ChEBI:CHEBI:45…		FUNCTION: Phosphoribosylformylglycinamidine synthase involved in the purines biosynthetic pathway. Catalyzes the ATP-dependent conversion of formylglycinamide ribonucleotide (FGAR) and glutamine to yield formylglycinamidine ribonucleotide (FGAM) and glutamate. {ECO:0000255|HAMAP-Rule:MF_00419}.	ACT_SITE 1135; /note="Nucleophile"; /evidence="ECO:0000255|HAMAP-Rule:MF_00419"; ACT_SITE 1260; /evidence="ECO:0000255|HAMAP-Rule:MF_00419"; ACT_SITE 1262; /evidence="ECO:0000255|HAMAP-Rule:MF_00419"		BINDING 678; /note="ATP; via carbonyl oxygen"; /evidence="ECO:0000255|HAMAP-Rule:MF_00419"; BINDING 886; /note="ATP"; /evidence="ECO:0000255|HAMAP-Rule:MF_00419"						2	0	0	0	452	254	0	0	0	0	4	0	0	0	0	0	0	0	0	0	0	0	0	4	0	0	0	0
E6VBJ7	E6VBJ7	Transcriptional regulator, LysR family	Variovorax paradoxus (strain EPS)				DNA-binding transcription factor activity [GO:0003700]															0	0	376	327	0	0	0	0	0	0	0	0	0	0	0	0	0	0	0	0	0	0	0	3	0	0	0	0
D2E248	D2E248	2'-O-methyltransferase (EC 2.7.7.48) (EC 3.4.19.12) (EC 3.4.22.69) (EC 3.6.4.12) (EC 3.6.4.13) (3C-like proteinase) (Growth factor-like peptide) (Guanine-N7 methyltransferase) (Helicase) (Host translation inhibitor nsp1) (Leader protein) (NendoU) (Non-structural protein 10) (Non-structural protein 2) (Non-structural protein 3) (Non-structural protein 4) (Non-structural protein 6) (Non-structural …	SARS coronavirus ExoN1	ATP-binding;Activation of host autophagy by virus;Decay of host mRNAs by virus;Endonuclease;Eukaryotic host gene expression shutoff by virus;Eukaryotic host translation shutoff by virus;Exonuclease;Helicase;Host cytoplasm;Host gene expression shutoff by virus;Host mRNA suppression by virus;Host membrane;Host-virus interaction;Hydrolase;Inhibition of host ISG15 by virus;Inhibition of host NF-kappa…	induction by virus of catabolism of host mRNA [GO:0039595]; induction by virus of host autophagy [GO:0039520]; methylation [GO:0032259]; modulation by virus of host protein ubiquitination [GO:0039648]; suppression by virus of host ISG15 activity [GO:0039579]; suppression by virus of host NF-kappaB transcription factor activity [GO:0039644]; suppression by virus of host type I interferon-mediated …	endoplasmic reticulum-Golgi intermediate compartment [GO:0005793]; host cell endoplasmic reticulum-Golgi intermediate compartment [GO:0044172]; host cell membrane [GO:0033644]; host cell perinuclear region of cytoplasm [GO:0044220]; integral component of membrane [GO:0016021]	ATP binding [GO:0005524]; cysteine-type endopeptidase activity [GO:0004197]; DNA helicase activity [GO:0003678]; endonuclease activity [GO:0004519]; exoribonuclease activity [GO:0004532]; G-quadruplex RNA binding [GO:0002151]; methyltransferase activity [GO:0008168]; RNA-directed 5'-3' RNA polymerase activity [GO:0003968]; RNA helicase activity [GO:0003724]; single-stranded RNA binding [GO:000372…						FUNCTION: Forms a hexadecamer with nsp7 (8 subunits of each) that may participate in viral replication by acting as a primase. Alternatively, may synthesize substantially longer products than oligonucleotide primers. {ECO:0000256|ARBA:ARBA00002182}.; FUNCTION: Forms a hexadecamer with nsp8 (8 subunits of each) that may participate in viral replication by acting as a primase. Alternatively, may sy…								Orthornavirae	566	106	4	6	0	0	0	0	2	14	8	0	0	0	0	0	0	0	0	0	0	0	0	0	0	0	0	2
D2U3K9	D2U3K9	Catabolite activator protein (Catabolite gene activator) (cAMP receptor protein) (cAMP regulatory protein) (cAMP-activated global transcriptional regulator CRP)	Arsenophonus nasoniae (son-killer infecting Nasonia vitripennis)	Acetylation;DNA-binding;Receptor;Reference proteome;Transcription;Transcription regulation			DNA binding [GO:0003677]; DNA-binding transcription factor activity [GO:0003700]															10	6	365	340	0	0	0	0	0	0	0	0	0	0	0	0	5	0	0	0	3	0	3	35	0	0	0	0
J3CSJ2	J3CSJ2	Nicotinate phosphoribosyltransferase (NAPRTase) (EC 6.3.4.21)	Variovorax sp. CF313	Glycosyltransferase;Ligase;Phosphoprotein;Pyridine nucleotide biosynthesis;Transferase	NAD biosynthetic process [GO:0009435]		nicotinate-nucleotide diphosphorylase (carboxylating) activity [GO:0004514]; nicotinate phosphoribosyltransferase activity [GO:0004516]			PATHWAY: Cofactor biosynthesis; NAD(+) biosynthesis. {ECO:0000256|ARBA:ARBA00004790}.; PATHWAY: Cofactor biosynthesis; NAD(+) biosynthesis; nicotinate D-ribonucleotide from nicotinate: step 1/1. {ECO:0000256|ARBA:ARBA00004952, ECO:0000256|HAMAP-Rule:MF_00570, ECO:0000256|RuleBase:RU003838}.	CATALYTIC ACTIVITY: Reaction=5-phospho-alpha-D-ribose 1-diphosphate + ATP + H2O + nicotinate = ADP + diphosphate + nicotinate beta-D-ribonucleotide + phosphate; Xref=Rhea:RHEA:36163, ChEBI:CHEBI:15377, ChEBI:CHEBI:30616, ChEBI:CHEBI:32544, ChEBI:CHEBI:33019, ChEBI:CHEBI:43474, ChEBI:CHEBI:57502, ChEBI:CHEBI:58017, ChEBI:CHEBI:456216; EC=6.3.4.21; Evidence={ECO:0000256|ARBA:ARBA00001240, ECO:00002…		FUNCTION: Catalyzes the synthesis of beta-nicotinate D-ribonucleotide from nicotinate and 5-phospho-D-ribose 1-phosphate at the expense of ATP. {ECO:0000256|HAMAP-Rule:MF_00570, ECO:0000256|RuleBase:RU003838}.									0	0	471	237	0	0	0	0	0	0	0	0	0	0	0	0	0	0	0	0	0	0	6	24	0	0	0	0
Q07163	Q07163	Transposon TyH3 Gag-Pol polyprotein (Gag-Pol-p199) (TY1A-TY1B) (Transposon Ty1-H3 TYA-TYB polyprotein) (p190) [Cleaved into: Capsid protein (CA) (Gag-p45) (p54); Ty1 protease (PR) (EC 3.4.23.-) (Pol-p20) (p23); Integrase (IN) (Pol-p71) (p84) (p90); Reverse transcriptase/ribonuclease H (RT) (RT-RH) (EC 2.7.7.49) (EC 2.7.7.7) (EC 3.1.26.4) (Pol-p63) (p60)]	Saccharomyces cerevisiae (Baker's yeast)	ATP-binding;Aspartyl protease;Cytoplasm;DNA integration;DNA recombination;DNA-binding;DNA-directed DNA polymerase;Direct protein sequencing;Endonuclease;Hydrolase;Magnesium;Metal-binding;Multifunctional enzyme;Nuclease;Nucleotide-binding;Nucleotidyltransferase;Nucleus;Phosphoprotein;Protease;RNA-binding;RNA-directed DNA polymerase;Ribosomal frameshifting;Transferase;Transposable element;Transposi…	DNA integration [GO:0015074]; DNA recombination [GO:0006310]; transposition [GO:0032196]	cytoplasm [GO:0005737]; nucleus [GO:0005634]	aspartic-type endopeptidase activity [GO:0004190]; ATP binding [GO:0005524]; DNA binding [GO:0003677]; DNA-directed DNA polymerase activity [GO:0003887]; metal ion binding [GO:0046872]; RNA binding [GO:0003723]; RNA-directed DNA polymerase activity [GO:0003964]; RNA-DNA hybrid ribonuclease activity [GO:0004523]	METAL 671; /note="Magnesium; catalytic; for integrase activity"; /evidence="ECO:0000255|PROSITE-ProRule:PRU00457"; METAL 736; /note="Magnesium; catalytic; for integrase activity"; /evidence="ECO:0000255|PROSITE-ProRule:PRU00457"; METAL 1346; /note="Magnesium; catalytic; for reverse transcriptase activity"; /evidence="ECO:0000255|PROSITE-ProRule:PRU00457"; METAL 1427; /note="Magnesium; catalytic; …			CATALYTIC ACTIVITY: Reaction=a 2'-deoxyribonucleoside 5'-triphosphate + DNA(n) = diphosphate + DNA(n+1); Xref=Rhea:RHEA:22508, Rhea:RHEA-COMP:11130, Rhea:RHEA-COMP:11131, ChEBI:CHEBI:33019, ChEBI:CHEBI:61560, ChEBI:CHEBI:83828; EC=2.7.7.49; CATALYTIC ACTIVITY: Reaction=a 2'-deoxyribonucleoside 5'-triphosphate + DNA(n) = diphosphate + DNA(n+1); Xref=Rhea:RHEA:22508, Rhea:RHEA-COMP:11130, Rhea:RHEA…		FUNCTION: Capsid protein (CA) is the structural component of the virus-like particle (VLP), forming the shell that encapsulates the retrotransposons dimeric RNA genome. The particles are assembled from trimer-clustered units and there are holes in the capsid shells that allow for the diffusion of macromolecules. CA has also nucleocapsid-like chaperone activity, promoting primer tRNA(i)-Met anneal…	ACT_SITE 461; /note="For protease activity; shared with dimeric partner"; /evidence="ECO:0000255|PROSITE-ProRule:PRU10094"							Fungi	898	980	0	0	2	0	0	0	0	0	0	0	0	0	0	0	120	0	12	0	28	0	116	1534	0	0	0	0
M5BQ58	M5BQ58	Biotin carboxylase (EC 6.3.4.14) (EC 6.4.1.2)	Thanatephorus cucumeris (strain AG1-IB / isolate 7/3/14) (Lettuce bottom rot fungus) (Rhizoctonia solani)	ATP-binding;Biotin;Coiled coil;Fatty acid biosynthesis;Fatty acid metabolism;Ligase;Lipid biosynthesis;Lipid metabolism;Multifunctional enzyme;Nucleotide-binding;Reference proteome	fatty acid biosynthetic process [GO:0006633]; malonyl-CoA biosynthetic process [GO:2001295]		acetyl-CoA carboxylase activity [GO:0003989]; ATP binding [GO:0005524]; biotin carboxylase activity [GO:0004075]; metal ion binding [GO:0046872]			PATHWAY: Lipid metabolism. {ECO:0000256|ARBA:ARBA00005189}.; PATHWAY: Lipid metabolism; malonyl-CoA biosynthesis; malonyl-CoA from acetyl-CoA: step 1/1. {ECO:0000256|ARBA:ARBA00004956}.	CATALYTIC ACTIVITY: Reaction=ATP + hydrogencarbonate + N(6)-biotinyl-L-lysyl-[protein] = ADP + H(+) + N(6)-carboxybiotinyl-L-lysyl-[protein] + phosphate; Xref=Rhea:RHEA:13501, Rhea:RHEA-COMP:10505, Rhea:RHEA-COMP:10506, ChEBI:CHEBI:15378, ChEBI:CHEBI:17544, ChEBI:CHEBI:30616, ChEBI:CHEBI:43474, ChEBI:CHEBI:83144, ChEBI:CHEBI:83145, ChEBI:CHEBI:456216; EC=6.3.4.14; Evidence={ECO:0000256|ARBA:ARBA0…							COFACTOR: Name=biotin; Xref=ChEBI:CHEBI:57586; Evidence={ECO:0000256|ARBA:ARBA00001953};			Fungi	0	0	0	0	106	566	0	0	0	0	0	0	0	0	0	0	0	0	0	0	0	0	0	0	0	0	0	0
P39177	P39177	Universal stress protein UP12 (Universal stress protein G)	Escherichia coli (strain K12)	Direct protein sequencing;Phosphoprotein;Reference proteome;Stress response	protein adenylylation [GO:0018117]; protein autophosphorylation [GO:0046777]; regulation of cell motility [GO:2000145]	cytoplasm [GO:0005737]	adenylate kinase activity [GO:0004017]						FUNCTION: Has intrinsic autoadenylation and autophosphorylation activities, probably on Ser or Thr residues. {ECO:0000269|PubMed:16460009}.									40	24	333	248	74	87	0	0	0	0	0	0	0	0	0	0	17	0	2	0	3	0	18	167	1	0	0	0
E6VB47	E6VB47	Carbamoyl-phosphate synthase small chain (EC 6.3.5.5) (Carbamoyl-phosphate synthetase glutamine chain)	Variovorax paradoxus (strain EPS)	ATP-binding;Amino-acid biosynthesis;Arginine biosynthesis;Glutamine amidotransferase;Ligase;Nucleotide-binding;Pyrimidine biosynthesis	'de novo' pyrimidine nucleobase biosynthetic process [GO:0006207]; 'de novo' UMP biosynthetic process [GO:0044205]; arginine biosynthetic process [GO:0006526]; glutamine metabolic process [GO:0006541]		ATP binding [GO:0005524]; carbamoyl-phosphate synthase (glutamine-hydrolyzing) activity [GO:0004088]			PATHWAY: Amino-acid biosynthesis; L-arginine biosynthesis; carbamoyl phosphate from bicarbonate: step 1/1. {ECO:0000256|ARBA:ARBA00005077, ECO:0000256|HAMAP-Rule:MF_01209}.; PATHWAY: Pyrimidine metabolism; UMP biosynthesis via de novo pathway. {ECO:0000256|ARBA:ARBA00004725}.; PATHWAY: Pyrimidine metabolism; UMP biosynthesis via de novo pathway; (S)-dihydroorotate from bicarbonate: step 1/3. {ECO…	CATALYTIC ACTIVITY: Reaction=2 ATP + H2O + hydrogencarbonate + L-glutamine = 2 ADP + carbamoyl phosphate + 2 H(+) + L-glutamate + phosphate; Xref=Rhea:RHEA:18633, ChEBI:CHEBI:15377, ChEBI:CHEBI:15378, ChEBI:CHEBI:17544, ChEBI:CHEBI:29985, ChEBI:CHEBI:30616, ChEBI:CHEBI:43474, ChEBI:CHEBI:58228, ChEBI:CHEBI:58359, ChEBI:CHEBI:456216; EC=6.3.5.5; Evidence={ECO:0000256|HAMAP-Rule:MF_01209};			ACT_SITE 284; /note="Nucleophile"; /evidence="ECO:0000256|HAMAP-Rule:MF_01209, ECO:0000256|PROSITE-ProRule:PRU00605"; ACT_SITE 368; /evidence="ECO:0000256|HAMAP-Rule:MF_01209, ECO:0000256|PROSITE-ProRule:PRU00605"; ACT_SITE 370; /evidence="ECO:0000256|HAMAP-Rule:MF_01209, ECO:0000256|PROSITE-ProRule:PRU00605"								268	166	142	100	0	0	0	0	0	0	4	4	0	0	0	0	0	0	0	0	0	0	0	4	2	0	4	0
T1XJM8	T1XJM8	Transcriptional regulator, LysR family	Variovorax paradoxus B4				DNA-binding transcription factor activity [GO:0003700]															0	0	0	0	454	213	0	0	0	0	0	0	0	0	0	0	0	0	0	0	0	0	0	2	0	0	3	0
Q46840	Q46840	Protein YghO	Escherichia coli (strain K12)	Reference proteome																		0	10	30	529	17	77	0	0	0	0	1	0	0	0	0	0	0	0	0	0	0	0	0	0	0	0	0	0
T1X6Y8	T1X6Y8	Transcriptional regulator, GntR family	Variovorax paradoxus B4		biosynthetic process [GO:0009058]		catalytic activity [GO:0003824]; DNA-binding transcription factor activity [GO:0003700]; pyridoxal phosphate binding [GO:0030170]															0	0	0	0	377	287	0	0	0	0	0	0	0	0	0	0	0	0	0	0	0	0	0	4	0	0	0	0
C3YXF1	C3YXF1	Uncharacterized protein (Fragment)	Branchiostoma floridae (Florida lancelet) (Amphioxus)	Reference proteome																	Metazoa	0	0	656	0	0	0	0	0	0	0	0	0	0	0	0	0	0	0	0	0	0	0	0	0	0	0	0	0
J9TBE8	J9TBE8	2'-O-methyltransferase (EC 2.7.7.48) (EC 3.4.19.12) (EC 3.4.22.69) (EC 3.6.4.12) (EC 3.6.4.13) (3C-like proteinase) (Growth factor-like peptide) (Guanine-N7 methyltransferase) (Helicase) (Host translation inhibitor nsp1) (Leader protein) (NendoU) (Non-structural protein 10) (Non-structural protein 2) (Non-structural protein 3) (Non-structural protein 4) (Non-structural protein 6) (Non-structural …	Severe acute respiratory syndrome coronavirus (SARS-CoV)	ATP-binding;Activation of host autophagy by virus;Decay of host mRNAs by virus;Endonuclease;Eukaryotic host gene expression shutoff by virus;Eukaryotic host translation shutoff by virus;Exonuclease;Helicase;Host cytoplasm;Host gene expression shutoff by virus;Host mRNA suppression by virus;Host membrane;Host-virus interaction;Hydrolase;Inhibition of host ISG15 by virus;Inhibition of host NF-kappa…	induction by virus of catabolism of host mRNA [GO:0039595]; induction by virus of host autophagy [GO:0039520]; methylation [GO:0032259]; modulation by virus of host protein ubiquitination [GO:0039648]; suppression by virus of host ISG15 activity [GO:0039579]; suppression by virus of host NF-kappaB transcription factor activity [GO:0039644]; suppression by virus of host type I interferon-mediated …	endoplasmic reticulum-Golgi intermediate compartment [GO:0005793]; host cell endoplasmic reticulum-Golgi intermediate compartment [GO:0044172]; host cell membrane [GO:0033644]; host cell perinuclear region of cytoplasm [GO:0044220]; integral component of membrane [GO:0016021]	ATP binding [GO:0005524]; cysteine-type endopeptidase activity [GO:0004197]; DNA helicase activity [GO:0003678]; endonuclease activity [GO:0004519]; exoribonuclease activity [GO:0004532]; G-quadruplex RNA binding [GO:0002151]; methyltransferase activity [GO:0008168]; RNA-directed 5'-3' RNA polymerase activity [GO:0003968]; RNA helicase activity [GO:0003724]; single-stranded RNA binding [GO:000372…						FUNCTION: Forms a hexadecamer with nsp7 (8 subunits of each) that may participate in viral replication by acting as a primase. Alternatively, may synthesize substantially longer products than oligonucleotide primers. {ECO:0000256|ARBA:ARBA00002182}.; FUNCTION: Forms a hexadecamer with nsp8 (8 subunits of each) that may participate in viral replication by acting as a primase. Alternatively, may sy…								Orthornavirae	316	314	14	10	2	2	0	0	0	4	2	4	0	0	4	0	0	0	0	0	0	0	0	0	0	0	0	0
E2E2M9	E2E2M9	Exoribonuclease H (EC 2.7.7.49) (EC 3.1.13.2) (EC 3.1.26.13) (Integrase) (Pol polyprotein) (Protease) (Retropepsin) (Reverse transcriptase/ribonuclease H) (Fragment)	Equine infectious anemia virus	Aspartyl protease;Coiled coil;DNA integration;DNA recombination;DNA-binding;Endonuclease;Hydrolase;Metal-binding;Multifunctional enzyme;Nuclease;Nucleotidyltransferase;Protease;RNA-directed DNA polymerase;Transferase;Viral genome integration;Virus entry into host cell;Zinc;Zinc-finger	DNA integration [GO:0015074]; DNA recombination [GO:0006310]; establishment of integrated proviral latency [GO:0075713]; viral entry into host cell [GO:0046718]; viral genome integration into host DNA [GO:0044826]		aspartic-type endopeptidase activity [GO:0004190]; DNA binding [GO:0003677]; exoribonuclease H activity [GO:0004533]; RNA-directed DNA polymerase activity [GO:0003964]; RNA-DNA hybrid ribonuclease activity [GO:0004523]; zinc ion binding [GO:0008270]				CATALYTIC ACTIVITY: Reaction=3'-end directed exonucleolytic cleavage of viral RNA-DNA hybrid.; EC=3.1.13.2; Evidence={ECO:0000256|ARBA:ARBA00000379}; CATALYTIC ACTIVITY: Reaction=Endohydrolysis of RNA in RNA/DNA hybrids. Three different cleavage modes: 1. sequence-specific internal cleavage of RNA. Human immunodeficiency virus type 1 and Moloney murine leukemia virus enzymes prefer to cleave the …	DNA_BIND 1084..1132; /note="Integrase-type"; /evidence="ECO:0000256|PROSITE-ProRule:PRU00506"	FUNCTION: During replicative cycle of retroviruses, the reverse-transcribed viral DNA is integrated into the host chromosome by the viral integrase enzyme. RNase H activity is associated with the reverse transcriptase. {ECO:0000256|ARBA:ARBA00023429}.								Pararnavirae	3	6	96	30	126	67	0	301	0	28	6	0	0	0	0	0	0	0	0	0	0	0	0	0	0	0	0	0
A7VQ82	A7VQ82	Transcriptional regulator, AraC family	[Clostridium] leptum DSM 753	Transcription;Transcription regulation			DNA-binding transcription factor activity [GO:0003700]; sequence-specific DNA binding [GO:0043565]															14	0	88	0	551	0	0	0	0	0	1	0	0	0	0	0	0	0	0	0	0	0	0	0	0	0	0	0
P0AG22	P0AG22	GTP pyrophosphokinase (EC 2.7.6.5) ((p)ppGpp synthase) (ATP:GTP 3'-pyrophosphotransferase) (ppGpp synthase I)	Escherichia coli O157:H7	ATP-binding;GTP-binding;Kinase;Nucleotide-binding;Reference proteome;Transferase	guanosine tetraphosphate biosynthetic process [GO:0015970]		ATP binding [GO:0005524]; GTP binding [GO:0005525]; GTP diphosphokinase activity [GO:0008728]; kinase activity [GO:0016301]			PATHWAY: Purine metabolism; ppGpp biosynthesis; ppGpp from GTP: step 1/2.	CATALYTIC ACTIVITY: Reaction=ATP + GTP = AMP + guanosine 3'-diphosphate 5'-triphosphate; Xref=Rhea:RHEA:22088, ChEBI:CHEBI:30616, ChEBI:CHEBI:37565, ChEBI:CHEBI:142410, ChEBI:CHEBI:456215; EC=2.7.6.5;		FUNCTION: In eubacteria ppGpp (guanosine 3'-diphosphate 5'-diphosphate) is a mediator of the stringent response that coordinates a variety of cellular activities in response to changes in nutritional abundance. This enzyme catalyzes the formation of pppGpp which is then hydrolyzed to form ppGpp (By similarity). {ECO:0000250}.									0	0	1	1	363	347	0	0	0	0	0	0	0	0	0	0	5	0	1	0	0	0	12	84	0	0	0	0
Q56GF9	Q56GF9	Reverse transcriptase (Fragment)	Pinus radiata (Monterey pine) (Pinus insignis)	Nucleotidyltransferase;RNA-directed DNA polymerase;Transferase			RNA-directed DNA polymerase activity [GO:0003964]														Viridiplantae	0	0	374	268	0	0	0	0	0	0	0	0	0	0	0	0	0	0	0	0	0	0	0	0	0	0	0	0
E6V8T3	E6V8T3	Nicotinate phosphoribosyltransferase (NAPRTase) (EC 6.3.4.21)	Variovorax paradoxus (strain EPS)	Glycosyltransferase;Ligase;Phosphoprotein;Pyridine nucleotide biosynthesis;Transferase	NAD biosynthetic process [GO:0009435]		nicotinate-nucleotide diphosphorylase (carboxylating) activity [GO:0004514]; nicotinate phosphoribosyltransferase activity [GO:0004516]			PATHWAY: Cofactor biosynthesis; NAD(+) biosynthesis. {ECO:0000256|ARBA:ARBA00004790}.; PATHWAY: Cofactor biosynthesis; NAD(+) biosynthesis; nicotinate D-ribonucleotide from nicotinate: step 1/1. {ECO:0000256|ARBA:ARBA00004952, ECO:0000256|HAMAP-Rule:MF_00570, ECO:0000256|RuleBase:RU003838}.	CATALYTIC ACTIVITY: Reaction=5-phospho-alpha-D-ribose 1-diphosphate + ATP + H2O + nicotinate = ADP + diphosphate + nicotinate beta-D-ribonucleotide + phosphate; Xref=Rhea:RHEA:36163, ChEBI:CHEBI:15377, ChEBI:CHEBI:30616, ChEBI:CHEBI:32544, ChEBI:CHEBI:33019, ChEBI:CHEBI:43474, ChEBI:CHEBI:57502, ChEBI:CHEBI:58017, ChEBI:CHEBI:456216; EC=6.3.4.21; Evidence={ECO:0000256|ARBA:ARBA00001240, ECO:00002…		FUNCTION: Catalyzes the synthesis of beta-nicotinate D-ribonucleotide from nicotinate and 5-phospho-D-ribose 1-phosphate at the expense of ATP. {ECO:0000256|HAMAP-Rule:MF_00570, ECO:0000256|RuleBase:RU003838}.									12	15	204	411	0	0	0	0	0	0	3	0	0	0	0	0	0	0	0	0	0	0	0	12	0	0	0	3
A7UIZ9	A7UIZ9	NendoU (EC 3.6.4.13) (Non-structural protein 2) (Non-structural protein 4) (Non-structural protein 8) (ORF1ab polyprotein) (Putative 2'-O-methyl transferase) (RNA-directed RNA polymerase) (Replicase polyprotein 1ab) (Uridylate-specific endoribonuclease) (nsp15) (nsp16) (Fragment)	Transmissible gastroenteritis virus	ATP-binding;Helicase;Hydrolase;Membrane;Metal-binding;Methyltransferase;Nucleotide-binding;Nucleotidyltransferase;RNA-directed RNA polymerase;Ribosomal frameshifting;Transferase;Zinc;Zinc-finger	methylation [GO:0032259]; transcription, DNA-templated [GO:0006351]	host cell membrane [GO:0033644]; membrane [GO:0016020]	ATP binding [GO:0005524]; exoribonuclease activity [GO:0004532]; methyltransferase activity [GO:0008168]; RNA binding [GO:0003723]; RNA-directed 5'-3' RNA polymerase activity [GO:0003968]; RNA helicase activity [GO:0003724]; zinc ion binding [GO:0008270]						FUNCTION: NendoU is a Mn(2+)-dependent, uridylate-specific enzyme, which leaves 2'-3'-cyclic phosphates 5' to the cleaved bond. {ECO:0000256|ARBA:ARBA00002136}.; FUNCTION: The replicase polyprotein of coronaviruses is a multifunctional protein: it contains the activities necessary for the transcription of negative stranded RNA, leader RNA, subgenomic mRNAs and progeny virion RNA as well as protei…								Orthornavirae	32	540	8	46	0	0	0	0	0	0	0	6	0	0	0	0	0	0	0	0	0	0	0	0	0	0	0	0
A2RNM7	A2RNM7	DNA-directed RNA polymerase subunit alpha (RNAP subunit alpha) (EC 2.7.7.6) (RNA polymerase subunit alpha) (Transcriptase subunit alpha)	Lactococcus lactis subsp. cremoris (strain MG1363)	DNA-directed RNA polymerase;Nucleotidyltransferase;Transcription;Transferase	transcription, DNA-templated [GO:0006351]		DNA binding [GO:0003677]; DNA-directed 5'-3' RNA polymerase activity [GO:0003899]; protein dimerization activity [GO:0046983]				CATALYTIC ACTIVITY: Reaction=a ribonucleoside 5'-triphosphate + RNA(n) = diphosphate + RNA(n+1); Xref=Rhea:RHEA:21248, Rhea:RHEA-COMP:11128, Rhea:RHEA-COMP:11129, ChEBI:CHEBI:33019, ChEBI:CHEBI:61557, ChEBI:CHEBI:83400; EC=2.7.7.6; Evidence={ECO:0000255|HAMAP-Rule:MF_00059};		FUNCTION: DNA-dependent RNA polymerase catalyzes the transcription of DNA into RNA using the four ribonucleoside triphosphates as substrates. {ECO:0000255|HAMAP-Rule:MF_00059}.									370	251	1	0	0	0	0	0	0	0	1	0	0	0	0	0	0	0	0	0	0	0	0	0	0	0	0	0
B7X4Y4	B7X4Y4	Transcriptional regulator, LysR family	Comamonas testosteroni (strain DSM 14576 / KF-1)				DNA-binding transcription factor activity [GO:0003700]															0	0	309	311	0	0	0	0	0	0	0	0	0	0	0	0	0	0	0	0	0	0	0	0	0	0	0	0
W8SZU9	W8SZU9	Acid resistance transcriptional activator GadE (DNA-binding transcriptional activator) (LuxR family transcriptional regulator) (Transcriptional activator GadE) (Transcriptional regulator GadE)	Escherichia coli	DNA-binding	regulation of transcription, DNA-templated [GO:0006355]		DNA binding [GO:0003677]															23	14	359	222	0	0	0	0	0	0	1	1	0	1	0	0	0	0	0	0	0	0	0	0	0	0	0	0
T1XES5	T1XES5	Transcriptional regulator, LysR family	Variovorax paradoxus B4				DNA-binding transcription factor activity [GO:0003700]															0	0	304	308	0	0	0	0	0	4	0	0	0	0	0	0	0	0	0	0	0	0	0	5	0	0	0	0
P00582	P00582	DNA polymerase I (POL I) (EC 2.7.7.7)	Escherichia coli (strain K12)	3D-structure;DNA damage;DNA repair;DNA replication;DNA-binding;DNA-directed DNA polymerase;Direct protein sequencing;Exonuclease;Hydrolase;Nuclease;Nucleotidyltransferase;Reference proteome;Transferase	base-excision repair [GO:0006284]; DNA-dependent DNA replication [GO:0006261]; DNA repair [GO:0006281]; DNA replication [GO:0006260]	cytoplasm [GO:0005737]; cytosol [GO:0005829]	3'-5' exonuclease activity [GO:0008408]; 5'-3' exonuclease activity [GO:0008409]; DNA binding [GO:0003677]; DNA-directed DNA polymerase activity [GO:0003887]				CATALYTIC ACTIVITY: Reaction=a 2'-deoxyribonucleoside 5'-triphosphate + DNA(n) = diphosphate + DNA(n+1); Xref=Rhea:RHEA:22508, Rhea:RHEA-COMP:11130, Rhea:RHEA-COMP:11131, ChEBI:CHEBI:33019, ChEBI:CHEBI:61560, ChEBI:CHEBI:83828; EC=2.7.7.7;		FUNCTION: In addition to polymerase activity, this DNA polymerase exhibits 3'-5' and 5'-3' exonuclease activity. It is able to utilize nicked circular duplex DNA as a template and can unwind the parental DNA strand from its template.									156	129	1	0	181	182	0	0	0	0	0	0	0	1	0	0	6	0	0	0	2	0	6	39	2	0	0	0
D2E1L9	D2E1L9	2'-O-methyltransferase (EC 2.7.7.48) (EC 3.4.19.12) (EC 3.4.22.69) (EC 3.6.4.12) (EC 3.6.4.13) (3C-like proteinase) (Growth factor-like peptide) (Guanine-N7 methyltransferase) (Helicase) (Host translation inhibitor nsp1) (Leader protein) (NendoU) (Non-structural protein 10) (Non-structural protein 2) (Non-structural protein 3) (Non-structural protein 4) (Non-structural protein 6) (Non-structural …	SARS coronavirus wtic-MB	ATP-binding;Activation of host autophagy by virus;Decay of host mRNAs by virus;Endonuclease;Eukaryotic host gene expression shutoff by virus;Eukaryotic host translation shutoff by virus;Exonuclease;Helicase;Host cytoplasm;Host gene expression shutoff by virus;Host mRNA suppression by virus;Host membrane;Host-virus interaction;Hydrolase;Inhibition of host ISG15 by virus;Inhibition of host NF-kappa…	induction by virus of catabolism of host mRNA [GO:0039595]; induction by virus of host autophagy [GO:0039520]; methylation [GO:0032259]; modulation by virus of host protein ubiquitination [GO:0039648]; suppression by virus of host ISG15 activity [GO:0039579]; suppression by virus of host NF-kappaB transcription factor activity [GO:0039644]; suppression by virus of host type I interferon-mediated …	endoplasmic reticulum-Golgi intermediate compartment [GO:0005793]; host cell endoplasmic reticulum-Golgi intermediate compartment [GO:0044172]; host cell membrane [GO:0033644]; host cell perinuclear region of cytoplasm [GO:0044220]; integral component of membrane [GO:0016021]	ATP binding [GO:0005524]; cysteine-type endopeptidase activity [GO:0004197]; DNA helicase activity [GO:0003678]; endonuclease activity [GO:0004519]; exoribonuclease activity [GO:0004532]; G-quadruplex RNA binding [GO:0002151]; methyltransferase activity [GO:0008168]; RNA-directed 5'-3' RNA polymerase activity [GO:0003968]; RNA helicase activity [GO:0003724]; single-stranded RNA binding [GO:000372…						FUNCTION: Forms a hexadecamer with nsp7 (8 subunits of each) that may participate in viral replication by acting as a primase. Alternatively, may synthesize substantially longer products than oligonucleotide primers. {ECO:0000256|ARBA:ARBA00002182}.; FUNCTION: Forms a hexadecamer with nsp8 (8 subunits of each) that may participate in viral replication by acting as a primase. Alternatively, may sy…								Orthornavirae	374	180	34	0	0	0	0	0	2	20	0	4	0	0	0	0	0	0	0	0	0	0	0	0	0	0	0	4
T2BBZ8	T2BBZ8	ORF1ab (Fragment)	Middle East respiratory syndrome-related coronavirus (MERS-CoV)	Membrane;Metal-binding		host cell membrane [GO:0033644]; membrane [GO:0016020]	ATP binding [GO:0005524]; exoribonuclease activity [GO:0004532]; methyltransferase activity [GO:0008168]														Orthornavirae	341	229	6	4	0	0	0	0	0	30	10	3	0	0	1	0	0	0	0	0	0	0	0	0	0	0	2	1
B2UJ95	B2UJ95	Transcriptional regulator, LysR family	Ralstonia pickettii (strain 12J)	Reference proteome			DNA-binding transcription factor activity [GO:0003700]															17	5	0	0	448	130	0	0	0	0	0	0	0	0	0	0	0	0	0	0	0	0	0	0	0	0	0	0
J2JME0	J2JME0	Bifunctional purine biosynthesis protein PurH [Includes: Phosphoribosylaminoimidazolecarboxamide formyltransferase (EC 2.1.2.3) (AICAR transformylase); IMP cyclohydrolase (EC 3.5.4.10) (ATIC) (IMP synthase) (Inosinicase)]	Variovorax sp. CF313	Hydrolase;Multifunctional enzyme;Purine biosynthesis;Transferase	'de novo' IMP biosynthetic process [GO:0006189]		IMP cyclohydrolase activity [GO:0003937]; phosphoribosylaminoimidazolecarboxamide formyltransferase activity [GO:0004643]			PATHWAY: Purine metabolism; IMP biosynthesis via de novo pathway; 5-formamido-1-(5-phospho-D-ribosyl)imidazole-4-carboxamide from 5-amino-1-(5-phospho-D-ribosyl)imidazole-4-carboxamide (10-formyl THF route): step 1/1. {ECO:0000256|ARBA:ARBA00004954, ECO:0000256|HAMAP-Rule:MF_00139}.; PATHWAY: Purine metabolism; IMP biosynthesis via de novo pathway; IMP from 5-formamido-1-(5-phospho-D-ribosyl)imid…	CATALYTIC ACTIVITY: Reaction=(6S)-10-formyltetrahydrofolate + 5-amino-1-(5-phospho-beta-D-ribosyl)imidazole-4-carboxamide = (6S)-5,6,7,8-tetrahydrofolate + 5-formamido-1-(5-phospho-D-ribosyl)imidazole-4-carboxamide; Xref=Rhea:RHEA:22192, ChEBI:CHEBI:57453, ChEBI:CHEBI:57454, ChEBI:CHEBI:58467, ChEBI:CHEBI:58475; EC=2.1.2.3; Evidence={ECO:0000256|HAMAP-Rule:MF_00139}; CATALYTIC ACTIVITY: Reaction=…											0	0	170	38	332	72	0	0	0	0	0	0	0	0	0	0	2	0	0	0	0	0	0	16	4	2	0	0
B7SVK3	B7SVK3	ORF1ab polyprotein (EC 3.6.4.13) (RNA-directed RNA polymerase) (Replicase polyprotein 1ab) (Fragment)	Bat coronavirus Trinidad/1CO7BA/2007	ATP-binding;Membrane;Metal-binding;Nucleotide-binding;Nucleotidyltransferase;RNA-directed RNA polymerase;Transferase;Zinc;Zinc-finger	transcription, DNA-templated [GO:0006351]	host cell membrane [GO:0033644]; membrane [GO:0016020]	ATP binding [GO:0005524]; exoribonuclease activity [GO:0004532]; methyltransferase activity [GO:0008168]; RNA binding [GO:0003723]; RNA-directed 5'-3' RNA polymerase activity [GO:0003968]; RNA helicase activity [GO:0003724]; zinc ion binding [GO:0008270]														Orthornavirae	25	545	2	6	0	0	0	0	0	27	2	12	0	0	0	0	0	0	0	0	0	0	0	0	0	0	0	0
O75376	O75376	Nuclear receptor corepressor 1 (N-CoR) (N-CoR1)	Homo sapiens (Human)	3D-structure;Acetylation;Alternative splicing;Biological rhythms;Chromatin regulator;Coiled coil;DNA-binding;Isopeptide bond;Nucleus;Phosphoprotein;Reference proteome;Repeat;Repressor;Transcription;Transcription regulation;Ubl conjugation	chromatin organization [GO:0006325]; circadian rhythm [GO:0007623]; intracellular receptor signaling pathway [GO:0030522]; locomotor rhythm [GO:0045475]; negative regulation of androgen receptor signaling pathway [GO:0060766]; negative regulation of fatty acid metabolic process [GO:0045922]; negative regulation of glycolytic process [GO:0045820]; negative regulation of JNK cascade [GO:0046329]; n…	chromatin [GO:0000785]; cytosol [GO:0005829]; histone deacetylase complex [GO:0000118]; membrane [GO:0016020]; mitotic spindle [GO:0072686]; nucleoplasm [GO:0005654]; nucleus [GO:0005634]; transcription repressor complex [GO:0017053]	histone deacetylase binding [GO:0042826]; nuclear hormone receptor binding [GO:0035257]; RNA polymerase II activating transcription factor binding [GO:0001102]; thyroid hormone receptor binding [GO:0046966]; transcription corepressor activity [GO:0003714]; transcription regulatory region sequence-specific DNA binding [GO:0000976]						FUNCTION: Mediates transcriptional repression by certain nuclear receptors (PubMed:20812024). Part of a complex which promotes histone deacetylation and the formation of repressive chromatin structures which may impede the access of basal transcription factors. Participates in the transcriptional repressor activity produced by BCL6. Recruited by ZBTB7A to the androgen response elements/ARE on tar…								Metazoa	0	0	557	1	10	0	0	0	11	21	2	3	0	0	0	0	1	0	0	0	1	0	0	2	0	0	0	1
E6UYR5	E6UYR5	Adenylosuccinate lyase (ASL) (EC 4.3.2.2) (Adenylosuccinase)	Variovorax paradoxus (strain EPS)	Lyase;Purine biosynthesis	'de novo' AMP biosynthetic process [GO:0044208]; 'de novo' IMP biosynthetic process [GO:0006189]		(S)-2-(5-amino-1-(5-phospho-D-ribosyl)imidazole-4-carboxamido)succinate AMP-lyase (fumarate-forming) activity [GO:0070626]; N6-(1,2-dicarboxyethyl)AMP AMP-lyase (fumarate-forming) activity [GO:0004018]			PATHWAY: Purine metabolism; AMP biosynthesis via de novo pathway; AMP from IMP: step 2/2. {ECO:0000256|ARBA:ARBA00004734, ECO:0000256|RuleBase:RU361172}.; PATHWAY: Purine metabolism; IMP biosynthesis via de novo pathway; 5-amino-1-(5-phospho-D-ribosyl)imidazole-4-carboxamide from 5-amino-1-(5-phospho-D-ribosyl)imidazole-4-carboxylate: step 2/2. {ECO:0000256|ARBA:ARBA00004706, ECO:0000256|RuleBase…	CATALYTIC ACTIVITY: Reaction=(2S)-2-[5-amino-1-(5-phospho-beta-D-ribosyl)imidazole-4-carboxamido]succinate = 5-amino-1-(5-phospho-beta-D-ribosyl)imidazole-4-carboxamide + fumarate; Xref=Rhea:RHEA:23920, ChEBI:CHEBI:29806, ChEBI:CHEBI:58443, ChEBI:CHEBI:58475; EC=4.3.2.2; Evidence={ECO:0000256|ARBA:ARBA00000598, ECO:0000256|RuleBase:RU361172}; CATALYTIC ACTIVITY: Reaction=N(6)-(1,2-dicarboxyethyl)…											65	45	140	255	0	5	0	5	0	105	0	5	0	0	0	0	0	0	0	0	0	0	10	30	0	0	0	35
F3F6H4	A0A656GKF9	Error-prone DNA polymerase (Fragment)	Pseudomonas amygdali pv. mori str. 301020	Cell membrane;Coiled coil;DNA damage;DNA repair;Membrane;Transmembrane;Transmembrane helix	DNA repair [GO:0006281]; DNA replication [GO:0006260]	integral component of membrane [GO:0016021]; plasma membrane [GO:0005886]	3'-5' exonuclease activity [GO:0008408]; DNA-directed DNA polymerase activity [GO:0003887]															0	0	606	0	0	0	0	0	2	12	0	0	0	0	0	0	4	0	0	0	0	0	3	39	0	0	0	0
B2AV83	B2AV83	Biotin carboxylase (EC 6.3.4.14) (EC 6.4.1.2)	Podospora anserina (strain S / ATCC MYA-4624 / DSM 980 / FGSC 10383) (Pleurage anserina)	ATP-binding;Biotin;Fatty acid biosynthesis;Fatty acid metabolism;Ligase;Lipid biosynthesis;Lipid metabolism;Multifunctional enzyme;Nucleotide-binding;Reference proteome	fatty acid biosynthetic process [GO:0006633]; malonyl-CoA biosynthetic process [GO:2001295]		acetyl-CoA carboxylase activity [GO:0003989]; ATP binding [GO:0005524]; biotin carboxylase activity [GO:0004075]; metal ion binding [GO:0046872]			PATHWAY: Lipid metabolism. {ECO:0000256|ARBA:ARBA00005189}.; PATHWAY: Lipid metabolism; malonyl-CoA biosynthesis; malonyl-CoA from acetyl-CoA: step 1/1. {ECO:0000256|ARBA:ARBA00004956}.	CATALYTIC ACTIVITY: Reaction=ATP + hydrogencarbonate + N(6)-biotinyl-L-lysyl-[protein] = ADP + H(+) + N(6)-carboxybiotinyl-L-lysyl-[protein] + phosphate; Xref=Rhea:RHEA:13501, Rhea:RHEA-COMP:10505, Rhea:RHEA-COMP:10506, ChEBI:CHEBI:15378, ChEBI:CHEBI:17544, ChEBI:CHEBI:30616, ChEBI:CHEBI:43474, ChEBI:CHEBI:83144, ChEBI:CHEBI:83145, ChEBI:CHEBI:456216; EC=6.3.4.14; Evidence={ECO:0000256|ARBA:ARBA0…							COFACTOR: Name=biotin; Xref=ChEBI:CHEBI:57586; Evidence={ECO:0000256|ARBA:ARBA00001953};			Fungi	0	0	0	0	179	408	0	0	0	0	0	0	0	0	0	0	0	0	0	0	0	0	0	0	0	0	0	0
J2JIP0	J2JIP0	Transcriptional regulator	Variovorax sp. CF313				DNA-binding transcription factor activity [GO:0003700]															0	0	405	176	1	0	0	0	0	0	0	0	0	0	0	0	0	0	0	0	0	0	0	1	0	0	0	0
F4G3Z7	F4G3Z7	Transcriptional regulator, AraC family	Alicycliphilus denitrificans (strain DSM 14773 / CIP 107495 / K601)	DNA-binding;Reference proteome;Transcription;Transcription regulation			DNA-binding transcription factor activity [GO:0003700]; sequence-specific DNA binding [GO:0043565]															6	4	1	0	318	250	0	5	0	0	0	1	0	0	0	0	3	0	0	0	0	0	0	4	1	0	0	0
[truncated: 137,503 more rows]
[truncated: 11 more columns]
