# Supplementary material for: Analysis of bronchoalveolar lavage fluid metatranscriptomes among patients with COVID-19 disease
Source: Sci Rep. 2022 Dec 7;12:21125. doi: 10.1038/s41598-022-25463-0 (PMC9729217; doi:10.1038/s41598-022-25463-0)
Supplement: Supplementary file 16 — Supplementary Table 17. [file 41598_2022_25463_MOESM16_ESM.xlsx]

## Sheet: GO.0072528
UniProt	Entry	Protein names	Organism	Keywords	Gene ontology (biological process)	Gene ontology (cellular component)	Gene ontology (molecular function)	Metal binding	Nucleotide binding	Pathway	Catalytic activity	DNA binding	Function [CC]	Active site	Activity regulation	Binding site	Calcium binding	Cofactor	Redox potential	Involvement in disease	Taxonomic lineage (KINGDOM)	deceased_nCov1_shen_CRR125941	deceased_nCov1_shen_CRR125949	deceased_nCov2_shen_CRR125940	deceased_nCov2_shen_CRR125948	deceased_nCov3_shen_CRR125939	deceased_nCov3_shen_CRR125947	deceased_nCov5_shen_CRR125937	deceased_nCov5_shen_CRR125945	deceased_nCov6_shen_CRR125936	deceased_nCov6_shen_CRR125944	recovered_nCov4_shen_CRR125938	recovered_nCov4_shen_CRR125946	recovered_nCov7_shen_CRR125935	recovered_nCov7_shen_CRR125943	recovered_P01_chen_SRR10903402	recovered_P02_chen_SRR10903401	recovered_WIV05_zhou_SRR11092061	stabilized_WIV02_zhou_SRR11092058	stabilized_WIV02_zhou_SRR11092063	stabilized_WIV04_zhou_SRR11092057	stabilized_WIV04_zhou_SRR11092062	stabilized_WIV06_zhou_SRR11092056	stabilized_WIV06_zhou_SRR11092060	stabilized_WIV07_zhou_SRR11092059	stabilized_WIV07_zhou_SRR11092064	unknown_nCov8_shen_CRR125934	unknown_nCov8_shen_CRR125942	unknown_patient_1_wu_SRR10971381
P11204	P11204	Pol polyprotein [Cleaved into: Protease (Retropepsin) (EC 3.4.23.-); Reverse transcriptase/ribonuclease H (RT) (EC 2.7.7.49) (EC 3.1.26.13) (Exoribonuclease H) (EC 3.1.13.2); Integrase (IN) (EC 2.7.7.-) (EC 3.1.-.-)]	Equine infectious anemia virus (isolate 1369) (EIAV)	3D-structure;Aspartyl protease;Cleavage on pair of basic residues;DNA integration;DNA recombination;DNA-binding;Endonuclease;Hydrolase;Metal-binding;Multifunctional enzyme;Nuclease;Nucleotidyltransferase;Protease;RNA-directed DNA polymerase;Transferase;Viral genome integration;Virus entry into host cell;Zinc;Zinc-finger	DNA integration [GO:0015074]; DNA recombination [GO:0006310]; dUMP biosynthetic process [GO:0006226]; dUTP catabolic process [GO:0046081]; establishment of integrated proviral latency [GO:0075713]; viral entry into host cell [GO:0046718]; viral genome integration into host DNA [GO:0044826]		aspartic-type endopeptidase activity [GO:0004190]; DNA binding [GO:0003677]; dUTP diphosphatase activity [GO:0004170]; exoribonuclease H activity [GO:0004533]; magnesium ion binding [GO:0000287]; RNA-directed DNA polymerase activity [GO:0003964]; RNA-DNA hybrid ribonuclease activity [GO:0004523]; UTP binding [GO:0002134]; zinc ion binding [GO:0008270]				CATALYTIC ACTIVITY: Reaction=Endohydrolysis of RNA in RNA/DNA hybrids. Three different cleavage modes: 1. sequence-specific internal cleavage of RNA. Human immunodeficiency virus type 1 and Moloney murine leukemia virus enzymes prefer to cleave the RNA strand one nucleotide away from the RNA-DNA junction. 2. RNA 5'-end directed cleavage 13-19 nucleotides from the RNA end. 3. DNA 3'-end directed c…	DNA_BIND 1096..1144; /note="Integrase-type"; /evidence="ECO:0000255|PROSITE-ProRule:PRU00506"	FUNCTION: During replicative cycle of retroviruses, the reverse-transcribed viral DNA is integrated into the host chromosome by the viral integrase enzyme. RNase H activity is associated with the reverse transcriptase.	ACT_SITE 105; /evidence="ECO:0000255|PROSITE-ProRule:PRU10094"							Pararnavirae	74423	71111	979824	776507	1438105	1370364	3460	91275	9669	248985	4279	1378	27	388	42	22	0	0	0	0	0	0	0	0	0	32	837	0
P32542	P32542	Pol polyprotein [Cleaved into: Protease (Retropepsin) (EC 3.4.23.-); Reverse transcriptase/ribonuclease H (RT) (EC 2.7.7.49) (EC 3.1.26.13) (Exoribonuclease H) (EC 3.1.13.2); Integrase (IN) (EC 2.7.7.-) (EC 3.1.-.-)]	Equine infectious anemia virus (isolate CL22) (EIAV)	3D-structure;Aspartyl protease;Cleavage on pair of basic residues;DNA integration;DNA recombination;DNA-binding;Endonuclease;Hydrolase;Metal-binding;Multifunctional enzyme;Nuclease;Nucleotidyltransferase;Protease;RNA-directed DNA polymerase;Transferase;Viral genome integration;Virus entry into host cell;Zinc;Zinc-finger	DNA integration [GO:0015074]; DNA recombination [GO:0006310]; establishment of integrated proviral latency [GO:0075713]; viral entry into host cell [GO:0046718]; viral genome integration into host DNA [GO:0044826]		aspartic-type endopeptidase activity [GO:0004190]; DNA binding [GO:0003677]; exoribonuclease H activity [GO:0004533]; RNA-directed DNA polymerase activity [GO:0003964]; RNA-DNA hybrid ribonuclease activity [GO:0004523]; zinc ion binding [GO:0008270]				CATALYTIC ACTIVITY: Reaction=Endohydrolysis of RNA in RNA/DNA hybrids. Three different cleavage modes: 1. sequence-specific internal cleavage of RNA. Human immunodeficiency virus type 1 and Moloney murine leukemia virus enzymes prefer to cleave the RNA strand one nucleotide away from the RNA-DNA junction. 2. RNA 5'-end directed cleavage 13-19 nucleotides from the RNA end. 3. DNA 3'-end directed c…	DNA_BIND 1096..1144; /note="Integrase-type"; /evidence="ECO:0000255|PROSITE-ProRule:PRU00506"	FUNCTION: During replicative cycle of retroviruses, the reverse-transcribed viral DNA is integrated into the host chromosome by the viral integrase enzyme. RNase H activity is associated with the reverse transcriptase.	ACT_SITE 105; /evidence="ECO:0000255|PROSITE-ProRule:PRU10094"							Pararnavirae	4075	2100	43133	20137	69330	40466	332	6264	826	18977	250	42	1	19	13	8	0	0	0	0	0	0	0	0	0	4	48	0
B6A9T1	B6A9T1	Nucleoside diphosphate kinase (EC 2.7.4.6)	Cryptosporidium muris (strain RN66)	ATP-binding;Kinase;Nucleotide-binding;Reference proteome;Signal;Transferase	CTP biosynthetic process [GO:0006241]; GTP biosynthetic process [GO:0006183]; UTP biosynthetic process [GO:0006228]		ATP binding [GO:0005524]; nucleoside diphosphate kinase activity [GO:0004550]				CATALYTIC ACTIVITY: Reaction=a 2'-deoxyribonucleoside 5'-diphosphate + ATP = a 2'-deoxyribonucleoside 5'-triphosphate + ADP; Xref=Rhea:RHEA:44640, ChEBI:CHEBI:30616, ChEBI:CHEBI:61560, ChEBI:CHEBI:73316, ChEBI:CHEBI:456216; EC=2.7.4.6; Evidence={ECO:0000256|RuleBase:RU004013};											102	0	5470	0	6510	0	116	3224	336	10722	26	0	0	6	0	0	0	0	0	0	0	0	0	0	0	4	6	2
K4P9I3	K4P9I3	Exoribonuclease H (EC 2.7.7.49) (EC 3.1.13.2) (EC 3.1.26.13) (Integrase) (Pol polyprotein) (Protease) (Retropepsin) (Reverse transcriptase/ribonuclease H)	Equine infectious anemia virus	Aspartyl protease;Coiled coil;DNA integration;DNA recombination;DNA-binding;Endonuclease;Hydrolase;Metal-binding;Multifunctional enzyme;Nuclease;Nucleotidyltransferase;Protease;RNA-directed DNA polymerase;Transferase;Viral genome integration;Virus entry into host cell;Zinc;Zinc-finger	DNA integration [GO:0015074]; DNA recombination [GO:0006310]; establishment of integrated proviral latency [GO:0075713]; viral entry into host cell [GO:0046718]; viral genome integration into host DNA [GO:0044826]		aspartic-type endopeptidase activity [GO:0004190]; DNA binding [GO:0003677]; exoribonuclease H activity [GO:0004533]; RNA-directed DNA polymerase activity [GO:0003964]; RNA-DNA hybrid ribonuclease activity [GO:0004523]; zinc ion binding [GO:0008270]				CATALYTIC ACTIVITY: Reaction=3'-end directed exonucleolytic cleavage of viral RNA-DNA hybrid.; EC=3.1.13.2; Evidence={ECO:0000256|ARBA:ARBA00000379}; CATALYTIC ACTIVITY: Reaction=Endohydrolysis of RNA in RNA/DNA hybrids. Three different cleavage modes: 1. sequence-specific internal cleavage of RNA. Human immunodeficiency virus type 1 and Moloney murine leukemia virus enzymes prefer to cleave the …	DNA_BIND 1085..1133; /note="Integrase-type"; /evidence="ECO:0000256|PROSITE-ProRule:PRU00506"	FUNCTION: During replicative cycle of retroviruses, the reverse-transcribed viral DNA is integrated into the host chromosome by the viral integrase enzyme. RNase H activity is associated with the reverse transcriptase. {ECO:0000256|ARBA:ARBA00023429}.								Pararnavirae	67	338	1292	7329	1118	7342	3	592	4	177	4	1	0	0	0	0	0	0	0	0	0	0	0	0	0	0	2	0
P03371	P03371	Pol polyprotein [Cleaved into: Protease (Retropepsin) (EC 3.4.23.-); Reverse transcriptase/ribonuclease H (RT) (EC 2.7.7.49) (EC 3.1.26.13) (Exoribonuclease H) (EC 3.1.13.2); Integrase (IN) (EC 2.7.7.-) (EC 3.1.-.-)]	Equine infectious anemia virus (strain Wyoming) (EIAV)	Aspartyl protease;Cleavage on pair of basic residues;DNA integration;DNA recombination;DNA-binding;Endonuclease;Hydrolase;Metal-binding;Multifunctional enzyme;Nuclease;Nucleotidyltransferase;Protease;RNA-directed DNA polymerase;Transferase;Viral genome integration;Virus entry into host cell;Zinc;Zinc-finger	DNA integration [GO:0015074]; DNA recombination [GO:0006310]; establishment of integrated proviral latency [GO:0075713]; viral entry into host cell [GO:0046718]; viral genome integration into host DNA [GO:0044826]		aspartic-type endopeptidase activity [GO:0004190]; DNA binding [GO:0003677]; exoribonuclease H activity [GO:0004533]; RNA-directed DNA polymerase activity [GO:0003964]; RNA-DNA hybrid ribonuclease activity [GO:0004523]; zinc ion binding [GO:0008270]				CATALYTIC ACTIVITY: Reaction=Endohydrolysis of RNA in RNA/DNA hybrids. Three different cleavage modes: 1. sequence-specific internal cleavage of RNA. Human immunodeficiency virus type 1 and Moloney murine leukemia virus enzymes prefer to cleave the RNA strand one nucleotide away from the RNA-DNA junction. 2. RNA 5'-end directed cleavage 13-19 nucleotides from the RNA end. 3. DNA 3'-end directed c…	DNA_BIND 1095..1143; /note="Integrase-type"; /evidence="ECO:0000255|PROSITE-ProRule:PRU00506"	FUNCTION: During replicative cycle of retroviruses, the reverse-transcribed viral DNA is integrated into the host chromosome by the viral integrase enzyme. RNase H activity is associated with the reverse transcriptase.	ACT_SITE 105; /evidence="ECO:0000255|PROSITE-ProRule:PRU10094"							Pararnavirae	95	90	1990	2807	2618	4292	3	36	7	191	6	1	0	0	0	0	0	0	0	0	0	0	0	0	0	0	1	0
B7LKE4	B7LKE4	Uracil phosphoribosyltransferase (EC 2.4.2.9) (UMP pyrophosphorylase) (UPRTase)	Escherichia fergusonii (strain ATCC 35469 / DSM 13698 / CCUG 18766 / IAM 14443 / JCM 21226 / LMG 7866 / NBRC 102419 / NCTC 12128 / CDC 0568-73)	Allosteric enzyme;GTP-binding;Glycosyltransferase;Magnesium;Nucleotide-binding;Transferase	nucleoside metabolic process [GO:0009116]; UMP salvage [GO:0044206]; uracil salvage [GO:0006223]		GTP binding [GO:0005525]; magnesium ion binding [GO:0000287]; uracil phosphoribosyltransferase activity [GO:0004845]			PATHWAY: Pyrimidine metabolism; UMP biosynthesis via salvage pathway; UMP from uracil: step 1/1. {ECO:0000255|HAMAP-Rule:MF_01218}.	CATALYTIC ACTIVITY: Reaction=diphosphate + UMP = 5-phospho-alpha-D-ribose 1-diphosphate + uracil; Xref=Rhea:RHEA:13017, ChEBI:CHEBI:17568, ChEBI:CHEBI:33019, ChEBI:CHEBI:57865, ChEBI:CHEBI:58017; EC=2.4.2.9; Evidence={ECO:0000255|HAMAP-Rule:MF_01218};		FUNCTION: Catalyzes the conversion of uracil and 5-phospho-alpha-D-ribose 1-diphosphate (PRPP) to UMP and diphosphate. {ECO:0000255|HAMAP-Rule:MF_01218}.		ACTIVITY REGULATION: Allosterically activated by GTP. {ECO:0000255|HAMAP-Rule:MF_01218}.	BINDING 78; /note="5-phospho-alpha-D-ribose 1-diphosphate"; /evidence="ECO:0000255|HAMAP-Rule:MF_01218"; BINDING 103; /note="5-phospho-alpha-D-ribose 1-diphosphate"; /evidence="ECO:0000255|HAMAP-Rule:MF_01218"; BINDING 193; /note="Uracil; via amide nitrogen"; /evidence="ECO:0000255|HAMAP-Rule:MF_01218"; BINDING 199; /note="5-phospho-alpha-D-ribose 1-diphosphate"; /evidence="ECO:0000255|HAMAP-Rule…		COFACTOR: Name=Mg(2+); Xref=ChEBI:CHEBI:18420; Evidence={ECO:0000255|HAMAP-Rule:MF_01218}; Note=Binds 1 Mg(2+) ion per subunit. The magnesium is bound as Mg-PRPP. {ECO:0000255|HAMAP-Rule:MF_01218};				2	0	2478	1432	4852	2944	0	0	0	0	0	0	0	0	0	0	2	0	0	0	0	0	2	14	0	0	0	0
E9KUA3	E9KUA3	Exoribonuclease H (EC 2.7.7.49) (EC 3.1.13.2) (EC 3.1.26.13) (Integrase) (Pol polyprotein) (Protease) (Retropepsin) (Reverse transcriptase/ribonuclease H) (Fragment)	Equine infectious anemia virus	Aspartyl protease;Coiled coil;DNA integration;DNA recombination;DNA-binding;Endonuclease;Hydrolase;Metal-binding;Multifunctional enzyme;Nuclease;Nucleotidyltransferase;Protease;RNA-directed DNA polymerase;Transferase;Viral genome integration;Virus entry into host cell;Zinc;Zinc-finger	DNA integration [GO:0015074]; DNA recombination [GO:0006310]; establishment of integrated proviral latency [GO:0075713]; viral entry into host cell [GO:0046718]; viral genome integration into host DNA [GO:0044826]		aspartic-type endopeptidase activity [GO:0004190]; DNA binding [GO:0003677]; exoribonuclease H activity [GO:0004533]; RNA-directed DNA polymerase activity [GO:0003964]; RNA-DNA hybrid ribonuclease activity [GO:0004523]; zinc ion binding [GO:0008270]				CATALYTIC ACTIVITY: Reaction=3'-end directed exonucleolytic cleavage of viral RNA-DNA hybrid.; EC=3.1.13.2; Evidence={ECO:0000256|ARBA:ARBA00000379}; CATALYTIC ACTIVITY: Reaction=Endohydrolysis of RNA in RNA/DNA hybrids. Three different cleavage modes: 1. sequence-specific internal cleavage of RNA. Human immunodeficiency virus type 1 and Moloney murine leukemia virus enzymes prefer to cleave the …	DNA_BIND 1084..1132; /note="Integrase-type"; /evidence="ECO:0000256|PROSITE-ProRule:PRU00506"	FUNCTION: During replicative cycle of retroviruses, the reverse-transcribed viral DNA is integrated into the host chromosome by the viral integrase enzyme. RNase H activity is associated with the reverse transcriptase. {ECO:0000256|ARBA:ARBA00023429}.								Pararnavirae	87	128	818	911	2381	4545	2	334	11	269	8	2	0	1	0	0	0	0	0	0	0	0	0	0	0	0	2	0
Q9W7U6	Q9W7U6	Exoribonuclease H (EC 2.7.7.49) (EC 3.1.13.2) (EC 3.1.26.13) (Integrase) (Pol polyprotein) (Protease) (Retropepsin) (Reverse transcriptase/ribonuclease H)	Equine infectious anemia virus	Aspartyl protease;Coiled coil;DNA integration;DNA recombination;DNA-binding;Endonuclease;Hydrolase;Metal-binding;Multifunctional enzyme;Nuclease;Nucleotidyltransferase;Protease;RNA-directed DNA polymerase;Transferase;Viral genome integration;Virus entry into host cell;Zinc;Zinc-finger	DNA integration [GO:0015074]; DNA recombination [GO:0006310]; establishment of integrated proviral latency [GO:0075713]; viral entry into host cell [GO:0046718]; viral genome integration into host DNA [GO:0044826]		aspartic-type endopeptidase activity [GO:0004190]; DNA binding [GO:0003677]; exoribonuclease H activity [GO:0004533]; RNA-directed DNA polymerase activity [GO:0003964]; RNA-DNA hybrid ribonuclease activity [GO:0004523]; zinc ion binding [GO:0008270]				CATALYTIC ACTIVITY: Reaction=3'-end directed exonucleolytic cleavage of viral RNA-DNA hybrid.; EC=3.1.13.2; Evidence={ECO:0000256|ARBA:ARBA00000379}; CATALYTIC ACTIVITY: Reaction=Endohydrolysis of RNA in RNA/DNA hybrids. Three different cleavage modes: 1. sequence-specific internal cleavage of RNA. Human immunodeficiency virus type 1 and Moloney murine leukemia virus enzymes prefer to cleave the …	DNA_BIND 1088..1136; /note="Integrase-type"; /evidence="ECO:0000256|PROSITE-ProRule:PRU00506"	FUNCTION: During replicative cycle of retroviruses, the reverse-transcribed viral DNA is integrated into the host chromosome by the viral integrase enzyme. RNase H activity is associated with the reverse transcriptase. {ECO:0000256|ARBA:ARBA00023429}.								Pararnavirae	77	39	1663	615	3201	1742	15	336	2	129	7	1	0	1	0	0	0	0	0	0	0	0	0	0	0	0	3	0
Q9E6G1	Q9E6G1	Exoribonuclease H (EC 2.7.7.49) (EC 3.1.13.2) (EC 3.1.26.13) (Integrase) (Pol polyprotein) (Protease) (Retropepsin) (Reverse transcriptase/ribonuclease H) (Fragment)	Equine infectious anemia virus	Aspartyl protease;Coiled coil;DNA integration;DNA recombination;DNA-binding;Endonuclease;Hydrolase;Metal-binding;Multifunctional enzyme;Nuclease;Nucleotidyltransferase;Protease;RNA-directed DNA polymerase;Transferase;Viral genome integration;Virus entry into host cell;Zinc;Zinc-finger	DNA integration [GO:0015074]; DNA recombination [GO:0006310]; establishment of integrated proviral latency [GO:0075713]; viral entry into host cell [GO:0046718]; viral genome integration into host DNA [GO:0044826]		aspartic-type endopeptidase activity [GO:0004190]; DNA binding [GO:0003677]; exoribonuclease H activity [GO:0004533]; RNA-directed DNA polymerase activity [GO:0003964]; RNA-DNA hybrid ribonuclease activity [GO:0004523]; zinc ion binding [GO:0008270]				CATALYTIC ACTIVITY: Reaction=3'-end directed exonucleolytic cleavage of viral RNA-DNA hybrid.; EC=3.1.13.2; Evidence={ECO:0000256|ARBA:ARBA00000379}; CATALYTIC ACTIVITY: Reaction=Endohydrolysis of RNA in RNA/DNA hybrids. Three different cleavage modes: 1. sequence-specific internal cleavage of RNA. Human immunodeficiency virus type 1 and Moloney murine leukemia virus enzymes prefer to cleave the …	DNA_BIND 1096..1144; /note="Integrase-type"; /evidence="ECO:0000256|PROSITE-ProRule:PRU00506"	FUNCTION: During replicative cycle of retroviruses, the reverse-transcribed viral DNA is integrated into the host chromosome by the viral integrase enzyme. RNase H activity is associated with the reverse transcriptase. {ECO:0000256|ARBA:ARBA00023429}.								Pararnavirae	71	25	1703	279	2457	1055	11	115	13	285	4	0	0	0	0	0	0	0	0	0	0	0	0	0	0	0	2	0
E2E2I1	E2E2I1	Exoribonuclease H (EC 2.7.7.49) (EC 3.1.13.2) (EC 3.1.26.13) (Integrase) (Pol polyprotein) (Protease) (Retropepsin) (Reverse transcriptase/ribonuclease H) (Fragment)	Equine infectious anemia virus	Aspartyl protease;Coiled coil;DNA integration;DNA recombination;DNA-binding;Endonuclease;Hydrolase;Metal-binding;Multifunctional enzyme;Nuclease;Nucleotidyltransferase;Protease;RNA-directed DNA polymerase;Transferase;Viral genome integration;Virus entry into host cell;Zinc;Zinc-finger	DNA integration [GO:0015074]; DNA recombination [GO:0006310]; establishment of integrated proviral latency [GO:0075713]; viral entry into host cell [GO:0046718]; viral genome integration into host DNA [GO:0044826]		aspartic-type endopeptidase activity [GO:0004190]; DNA binding [GO:0003677]; exoribonuclease H activity [GO:0004533]; RNA-directed DNA polymerase activity [GO:0003964]; RNA-DNA hybrid ribonuclease activity [GO:0004523]; zinc ion binding [GO:0008270]				CATALYTIC ACTIVITY: Reaction=3'-end directed exonucleolytic cleavage of viral RNA-DNA hybrid.; EC=3.1.13.2; Evidence={ECO:0000256|ARBA:ARBA00000379}; CATALYTIC ACTIVITY: Reaction=Endohydrolysis of RNA in RNA/DNA hybrids. Three different cleavage modes: 1. sequence-specific internal cleavage of RNA. Human immunodeficiency virus type 1 and Moloney murine leukemia virus enzymes prefer to cleave the …	DNA_BIND 1084..1132; /note="Integrase-type"; /evidence="ECO:0000256|PROSITE-ProRule:PRU00506"	FUNCTION: During replicative cycle of retroviruses, the reverse-transcribed viral DNA is integrated into the host chromosome by the viral integrase enzyme. RNase H activity is associated with the reverse transcriptase. {ECO:0000256|ARBA:ARBA00023429}.								Pararnavirae	38	51	533	1172	866	2205	0	83	2	462	3	1	0	0	0	0	0	0	0	0	0	0	0	0	0	0	1	0
Q9EP41	Q9EP41	Exoribonuclease H (EC 2.7.7.49) (EC 3.1.13.2) (EC 3.1.26.13) (Integrase) (Pol polyprotein) (Protease) (Retropepsin) (Reverse transcriptase/ribonuclease H) (Fragment)	Equine infectious anemia virus	Aspartyl protease;Coiled coil;DNA integration;DNA recombination;DNA-binding;Endonuclease;Hydrolase;Metal-binding;Multifunctional enzyme;Nuclease;Nucleotidyltransferase;Protease;RNA-directed DNA polymerase;Transferase;Viral genome integration;Virus entry into host cell;Zinc;Zinc-finger	DNA integration [GO:0015074]; DNA recombination [GO:0006310]; establishment of integrated proviral latency [GO:0075713]; viral entry into host cell [GO:0046718]; viral genome integration into host DNA [GO:0044826]		aspartic-type endopeptidase activity [GO:0004190]; DNA binding [GO:0003677]; exoribonuclease H activity [GO:0004533]; RNA-directed DNA polymerase activity [GO:0003964]; RNA-DNA hybrid ribonuclease activity [GO:0004523]; zinc ion binding [GO:0008270]				CATALYTIC ACTIVITY: Reaction=3'-end directed exonucleolytic cleavage of viral RNA-DNA hybrid.; EC=3.1.13.2; Evidence={ECO:0000256|ARBA:ARBA00000379}; CATALYTIC ACTIVITY: Reaction=Endohydrolysis of RNA in RNA/DNA hybrids. Three different cleavage modes: 1. sequence-specific internal cleavage of RNA. Human immunodeficiency virus type 1 and Moloney murine leukemia virus enzymes prefer to cleave the …	DNA_BIND 1098..1146; /note="Integrase-type"; /evidence="ECO:0000256|PROSITE-ProRule:PRU00506"	FUNCTION: During replicative cycle of retroviruses, the reverse-transcribed viral DNA is integrated into the host chromosome by the viral integrase enzyme. RNase H activity is associated with the reverse transcriptase. {ECO:0000256|ARBA:ARBA00023429}.								Pararnavirae	87	49	212	133	2319	1582	18	362	1	15	0	0	0	1	0	0	0	0	0	0	0	0	0	0	0	0	0	0
Q9EP46	Q9EP46	Exoribonuclease H (EC 2.7.7.49) (EC 3.1.13.2) (EC 3.1.26.13) (Integrase) (Pol polyprotein) (Protease) (Retropepsin) (Reverse transcriptase/ribonuclease H) (Fragment)	Equine infectious anemia virus	Aspartyl protease;Coiled coil;DNA integration;DNA recombination;DNA-binding;Endonuclease;Hydrolase;Metal-binding;Multifunctional enzyme;Nuclease;Nucleotidyltransferase;Protease;RNA-directed DNA polymerase;Transferase;Viral genome integration;Virus entry into host cell;Zinc;Zinc-finger	DNA integration [GO:0015074]; DNA recombination [GO:0006310]; establishment of integrated proviral latency [GO:0075713]; viral entry into host cell [GO:0046718]; viral genome integration into host DNA [GO:0044826]		aspartic-type endopeptidase activity [GO:0004190]; DNA binding [GO:0003677]; exoribonuclease H activity [GO:0004533]; RNA-directed DNA polymerase activity [GO:0003964]; RNA-DNA hybrid ribonuclease activity [GO:0004523]; zinc ion binding [GO:0008270]				CATALYTIC ACTIVITY: Reaction=3'-end directed exonucleolytic cleavage of viral RNA-DNA hybrid.; EC=3.1.13.2; Evidence={ECO:0000256|ARBA:ARBA00000379}; CATALYTIC ACTIVITY: Reaction=Endohydrolysis of RNA in RNA/DNA hybrids. Three different cleavage modes: 1. sequence-specific internal cleavage of RNA. Human immunodeficiency virus type 1 and Moloney murine leukemia virus enzymes prefer to cleave the …	DNA_BIND 1098..1146; /note="Integrase-type"; /evidence="ECO:0000256|PROSITE-ProRule:PRU00506"	FUNCTION: During replicative cycle of retroviruses, the reverse-transcribed viral DNA is integrated into the host chromosome by the viral integrase enzyme. RNase H activity is associated with the reverse transcriptase. {ECO:0000256|ARBA:ARBA00023429}.								Pararnavirae	94	36	1190	594	1450	880	21	300	7	158	1	0	0	4	0	0	0	0	0	0	0	0	0	0	0	0	0	0
E6UUW1	E6UUW1	CTP synthase (EC 6.3.4.2) (Cytidine 5'-triphosphate synthase) (Cytidine triphosphate synthetase) (CTP synthetase) (CTPS) (UTP--ammonia ligase)	Variovorax paradoxus (strain EPS)	ATP-binding;Glutamine amidotransferase;Ligase;Magnesium;Metal-binding;Nucleotide-binding;Pyrimidine biosynthesis	'de novo' CTP biosynthetic process [GO:0044210]; glutamine metabolic process [GO:0006541]		ATP binding [GO:0005524]; CTP synthase activity [GO:0003883]; metal ion binding [GO:0046872]	METAL 71; /note="Magnesium"; /evidence="ECO:0000256|HAMAP-Rule:MF_01227"; METAL 144; /note="Magnesium"; /evidence="ECO:0000256|HAMAP-Rule:MF_01227"	NP_BIND 14..19; /note="ATP"; /evidence="ECO:0000256|HAMAP-Rule:MF_01227"; NP_BIND 151..153; /note="CTP; allosteric inhibitor"; /evidence="ECO:0000256|HAMAP-Rule:MF_01227"; NP_BIND 191..196; /note="CTP; allosteric inhibitor; alternate"; /evidence="ECO:0000256|HAMAP-Rule:MF_01227"; NP_BIND 191..196; /note="UTP; alternate"; /evidence="ECO:0000256|HAMAP-Rule:MF_01227"	PATHWAY: Pyrimidine metabolism; CTP biosynthesis via de novo pathway; CTP from UDP: step 2/2. {ECO:0000256|ARBA:ARBA00005171, ECO:0000256|HAMAP-Rule:MF_01227}.	CATALYTIC ACTIVITY: Reaction=ATP + H2O + L-glutamine + UTP = ADP + CTP + 2 H(+) + L-glutamate + phosphate; Xref=Rhea:RHEA:26426, ChEBI:CHEBI:15377, ChEBI:CHEBI:15378, ChEBI:CHEBI:29985, ChEBI:CHEBI:30616, ChEBI:CHEBI:37563, ChEBI:CHEBI:43474, ChEBI:CHEBI:46398, ChEBI:CHEBI:58359, ChEBI:CHEBI:456216; EC=6.3.4.2; Evidence={ECO:0000256|ARBA:ARBA00000314, ECO:0000256|HAMAP-Rule:MF_01227};		FUNCTION: Catalyzes the ATP-dependent amination of UTP to CTP with either L-glutamine or ammonia as the source of nitrogen. Regulates intracellular CTP levels through interactions with the four ribonucleotide triphosphates. {ECO:0000256|HAMAP-Rule:MF_01227}.	ACT_SITE 383; /note="Nucleophile"; /evidence="ECO:0000256|PROSITE-ProRule:PRU00605"; ACT_SITE 383; /note="Nucleophile; for glutamine hydrolysis"; /evidence="ECO:0000256|HAMAP-Rule:MF_01227"; ACT_SITE 520; /evidence="ECO:0000256|HAMAP-Rule:MF_01227, ECO:0000256|PROSITE-ProRule:PRU00605"; ACT_SITE 522; /evidence="ECO:0000256|HAMAP-Rule:MF_01227, ECO:0000256|PROSITE-ProRule:PRU00605"	ACTIVITY REGULATION: Allosterically activated by GTP, when glutamine is the substrate; GTP has no effect on the reaction when ammonia is the substrate. The allosteric effector GTP functions by stabilizing the protein conformation that binds the tetrahedral intermediate(s) formed during glutamine hydrolysis. Inhibited by the product CTP, via allosteric rather than competitive inhibition. {ECO:0000…	BINDING 13; /note="CTP; allosteric inhibitor; alternate"; /evidence="ECO:0000256|HAMAP-Rule:MF_01227"; BINDING 13; /note="UTP; alternate"; /evidence="ECO:0000256|HAMAP-Rule:MF_01227"; BINDING 71; /note="ATP"; /evidence="ECO:0000256|HAMAP-Rule:MF_01227"; BINDING 227; /note="CTP; allosteric inhibitor; alternate"; /evidence="ECO:0000256|HAMAP-Rule:MF_01227"; BINDING 227; /note="UTP; alternate"; /evi…						4	0	0	0	3	0	0	0	323	4102	0	0	0	3	0	0	0	0	0	0	0	0	0	0	6	0	0	0
E6V412	E6V412	Putative sulfonate/nitrate transport system substrate-binding protein	Variovorax paradoxus (strain EPS)	Signal	thiamine biosynthetic process [GO:0009228]																	1	0	0	0	1974	2106	0	0	0	0	0	0	0	1	0	0	0	0	0	0	0	0	0	1	0	0	0	0
E2E2F8	E2E2F8	Exoribonuclease H (EC 2.7.7.49) (EC 3.1.13.2) (EC 3.1.26.13) (Integrase) (Pol polyprotein) (Protease) (Retropepsin) (Reverse transcriptase/ribonuclease H) (Fragment)	Equine infectious anemia virus	Aspartyl protease;Coiled coil;DNA integration;DNA recombination;DNA-binding;Endonuclease;Hydrolase;Metal-binding;Multifunctional enzyme;Nuclease;Nucleotidyltransferase;Protease;RNA-directed DNA polymerase;Transferase;Viral genome integration;Virus entry into host cell;Zinc;Zinc-finger	DNA integration [GO:0015074]; DNA recombination [GO:0006310]; establishment of integrated proviral latency [GO:0075713]; viral entry into host cell [GO:0046718]; viral genome integration into host DNA [GO:0044826]		aspartic-type endopeptidase activity [GO:0004190]; DNA binding [GO:0003677]; exoribonuclease H activity [GO:0004533]; RNA-directed DNA polymerase activity [GO:0003964]; RNA-DNA hybrid ribonuclease activity [GO:0004523]; zinc ion binding [GO:0008270]				CATALYTIC ACTIVITY: Reaction=3'-end directed exonucleolytic cleavage of viral RNA-DNA hybrid.; EC=3.1.13.2; Evidence={ECO:0000256|ARBA:ARBA00000379}; CATALYTIC ACTIVITY: Reaction=Endohydrolysis of RNA in RNA/DNA hybrids. Three different cleavage modes: 1. sequence-specific internal cleavage of RNA. Human immunodeficiency virus type 1 and Moloney murine leukemia virus enzymes prefer to cleave the …	DNA_BIND 1084..1132; /note="Integrase-type"; /evidence="ECO:0000256|PROSITE-ProRule:PRU00506"	FUNCTION: During replicative cycle of retroviruses, the reverse-transcribed viral DNA is integrated into the host chromosome by the viral integrase enzyme. RNase H activity is associated with the reverse transcriptase. {ECO:0000256|ARBA:ARBA00023429}.								Pararnavirae	115	60	1010	894	768	913	0	1	0	58	33	0	0	1	0	0	0	0	0	0	0	0	0	0	0	0	0	0
Q66729	Q66729	Protease (Retropepsin) (Fragment)	Equine infectious anemia virus	3D-structure;Aspartyl protease;Hydrolase;Metal-binding;Nucleotidyltransferase;Protease;RNA-directed DNA polymerase;Transferase			aspartic-type endopeptidase activity [GO:0004190]; metal ion binding [GO:0046872]; RNA-directed DNA polymerase activity [GO:0003964]														Pararnavirae	7	11	544	613	1054	1249	0	17	2	92	1	0	0	0	0	0	0	0	0	0	0	0	0	0	0	0	0	0
T1XA72	T1XA72	Putative ABC transporter, substrate-binding protein	Variovorax paradoxus B4	Signal	thiamine biosynthetic process [GO:0009228]																	0	0	0	0	813	913	0	0	0	0	0	0	0	0	0	0	0	0	0	0	0	0	0	0	0	0	0	0
Q66739	Q66739	Reverse transcriptase (Fragment)	Equine infectious anemia virus	Coiled coil;Endonuclease;Hydrolase;Nuclease;Nucleotidyltransferase;RNA-directed DNA polymerase;Transferase			endonuclease activity [GO:0004519]; RNA-directed DNA polymerase activity [GO:0003964]														Pararnavirae	21	8	188	98	711	524	0	1	0	12	1	0	0	0	0	0	0	0	0	0	0	0	0	0	0	0	0	0
K7WE30	K7WE30	Exoribonuclease H (EC 2.7.7.49) (EC 3.1.13.2) (EC 3.1.26.13) (Integrase) (Pol polyprotein) (Protease) (Retropepsin) (Reverse transcriptase/ribonuclease H) (Fragment)	Equine infectious anemia virus	Aspartyl protease;Coiled coil;DNA integration;DNA recombination;DNA-binding;Endonuclease;Hydrolase;Metal-binding;Multifunctional enzyme;Nuclease;Nucleotidyltransferase;Protease;RNA-directed DNA polymerase;Transferase;Viral genome integration;Virus entry into host cell;Zinc;Zinc-finger	DNA integration [GO:0015074]; DNA recombination [GO:0006310]; establishment of integrated proviral latency [GO:0075713]; viral entry into host cell [GO:0046718]; viral genome integration into host DNA [GO:0044826]		aspartic-type endopeptidase activity [GO:0004190]; DNA binding [GO:0003677]; exoribonuclease H activity [GO:0004533]; RNA-directed DNA polymerase activity [GO:0003964]; RNA-DNA hybrid ribonuclease activity [GO:0004523]; zinc ion binding [GO:0008270]				CATALYTIC ACTIVITY: Reaction=3'-end directed exonucleolytic cleavage of viral RNA-DNA hybrid.; EC=3.1.13.2; Evidence={ECO:0000256|ARBA:ARBA00000379}; CATALYTIC ACTIVITY: Reaction=Endohydrolysis of RNA in RNA/DNA hybrids. Three different cleavage modes: 1. sequence-specific internal cleavage of RNA. Human immunodeficiency virus type 1 and Moloney murine leukemia virus enzymes prefer to cleave the …	DNA_BIND 1097..1145; /note="Integrase-type"; /evidence="ECO:0000256|PROSITE-ProRule:PRU00506"	FUNCTION: During replicative cycle of retroviruses, the reverse-transcribed viral DNA is integrated into the host chromosome by the viral integrase enzyme. RNase H activity is associated with the reverse transcriptase. {ECO:0000256|ARBA:ARBA00023429}.								Pararnavirae	9	36	107	588	135	442	0	26	0	72	3	1	0	0	0	0	0	0	0	0	0	0	0	0	0	0	1	0
J9JWK2	J9JWK2	Aspartate carbamoyltransferase (EC 2.1.3.2) (EC 3.5.2.3) (EC 6.3.5.5) (CAD protein) (Dihydroorotase) (Glutamine-dependent carbamoyl-phosphate synthase)	Acyrthosiphon pisum (Pea aphid)	ATP-binding;Coiled coil;Glutamine amidotransferase;Hydrolase;Ligase;Metal-binding;Multifunctional enzyme;Nucleotide-binding;Pyrimidine biosynthesis;Reference proteome;Repeat;Transferase	'de novo' pyrimidine nucleobase biosynthetic process [GO:0006207]; 'de novo' UMP biosynthetic process [GO:0044205]; glutamine metabolic process [GO:0006541]		amino acid binding [GO:0016597]; aspartate carbamoyltransferase activity [GO:0004070]; ATP binding [GO:0005524]; carbamoyl-phosphate synthase (glutamine-hydrolyzing) activity [GO:0004088]; dihydroorotase activity [GO:0004151]; metal ion binding [GO:0046872]			PATHWAY: Pyrimidine metabolism; UMP biosynthesis via de novo pathway. {ECO:0000256|ARBA:ARBA00004725}.; PATHWAY: Pyrimidine metabolism; UMP biosynthesis via de novo pathway; (S)-dihydroorotate from bicarbonate: step 1/3. {ECO:0000256|ARBA:ARBA00004812}.; PATHWAY: Pyrimidine metabolism; UMP biosynthesis via de novo pathway; (S)-dihydroorotate from bicarbonate: step 2/3. {ECO:0000256|ARBA:ARBA00004…	CATALYTIC ACTIVITY: Reaction=(S)-dihydroorotate + H2O = H(+) + N-carbamoyl-L-aspartate; Xref=Rhea:RHEA:24296, ChEBI:CHEBI:15377, ChEBI:CHEBI:15378, ChEBI:CHEBI:30864, ChEBI:CHEBI:32814; EC=3.5.2.3; Evidence={ECO:0000256|ARBA:ARBA00000462}; CATALYTIC ACTIVITY: Reaction=2 ATP + H2O + hydrogencarbonate + L-glutamine = 2 ADP + carbamoyl phosphate + 2 H(+) + L-glutamate + phosphate; Xref=Rhea:RHEA:186…			ACT_SITE 261; /note="Nucleophile"; /evidence="ECO:0000256|PROSITE-ProRule:PRU00605"; ACT_SITE 343; /evidence="ECO:0000256|PROSITE-ProRule:PRU00605"; ACT_SITE 345; /evidence="ECO:0000256|PROSITE-ProRule:PRU00605"				COFACTOR: Name=Zn(2+); Xref=ChEBI:CHEBI:29105; Evidence={ECO:0000256|ARBA:ARBA00001947};			Metazoa	0	0	0	0	682	709	0	0	0	0	0	0	0	0	0	0	0	0	0	0	0	0	0	0	0	0	0	0
F4PCI3	F4PCI3	NDT80 domain-containing protein	Batrachochytrium dendrobatidis (strain JAM81 / FGSC 10211) (Frog chytrid fungus)	DNA-binding;Reference proteome	meiotic cell cycle [GO:0051321]; positive regulation of transcription by RNA polymerase II [GO:0045944]	nuclear chromosome [GO:0000228]	DNA binding [GO:0003677]; DNA-binding transcription factor activity [GO:0003700]					DNA_BIND 1..261; /note="NDT80"; /evidence="ECO:0000256|PROSITE-ProRule:PRU00850"									Fungi	8	0	84	0	122	0	8	266	30	852	6	0	0	4	0	0	0	0	2	0	0	0	0	0	0	0	2	0
A9WQI9	A9WQI9	CTP synthase (EC 6.3.4.2) (Cytidine 5'-triphosphate synthase) (Cytidine triphosphate synthetase) (CTP synthetase) (CTPS) (UTP--ammonia ligase)	Renibacterium salmoninarum (strain ATCC 33209 / DSM 20767 / JCM 11484 / NBRC 15589 / NCIMB 2235)	ATP-binding;Glutamine amidotransferase;Ligase;Magnesium;Metal-binding;Nucleotide-binding;Pyrimidine biosynthesis;Reference proteome	'de novo' CTP biosynthetic process [GO:0044210]; glutamine metabolic process [GO:0006541]		ATP binding [GO:0005524]; CTP synthase activity [GO:0003883]; metal ion binding [GO:0046872]	METAL 108; /note="Magnesium"; /evidence="ECO:0000256|HAMAP-Rule:MF_01227"; METAL 184; /note="Magnesium"; /evidence="ECO:0000256|HAMAP-Rule:MF_01227"	NP_BIND 51..56; /note="ATP"; /evidence="ECO:0000256|HAMAP-Rule:MF_01227"; NP_BIND 191..193; /note="CTP; allosteric inhibitor"; /evidence="ECO:0000256|HAMAP-Rule:MF_01227"; NP_BIND 231..236; /note="CTP; allosteric inhibitor; alternate"; /evidence="ECO:0000256|HAMAP-Rule:MF_01227"; NP_BIND 231..236; /note="UTP; alternate"; /evidence="ECO:0000256|HAMAP-Rule:MF_01227"	PATHWAY: Pyrimidine metabolism; CTP biosynthesis via de novo pathway; CTP from UDP: step 2/2. {ECO:0000256|ARBA:ARBA00005171, ECO:0000256|HAMAP-Rule:MF_01227}.	CATALYTIC ACTIVITY: Reaction=ATP + H2O + L-glutamine + UTP = ADP + CTP + 2 H(+) + L-glutamate + phosphate; Xref=Rhea:RHEA:26426, ChEBI:CHEBI:15377, ChEBI:CHEBI:15378, ChEBI:CHEBI:29985, ChEBI:CHEBI:30616, ChEBI:CHEBI:37563, ChEBI:CHEBI:43474, ChEBI:CHEBI:46398, ChEBI:CHEBI:58359, ChEBI:CHEBI:456216; EC=6.3.4.2; Evidence={ECO:0000256|ARBA:ARBA00000314, ECO:0000256|HAMAP-Rule:MF_01227};		FUNCTION: Catalyzes the ATP-dependent amination of UTP to CTP with either L-glutamine or ammonia as the source of nitrogen. Regulates intracellular CTP levels through interactions with the four ribonucleotide triphosphates. {ECO:0000256|HAMAP-Rule:MF_01227}.	ACT_SITE 425; /note="Nucleophile"; /evidence="ECO:0000256|PROSITE-ProRule:PRU00605"; ACT_SITE 425; /note="Nucleophile; for glutamine hydrolysis"; /evidence="ECO:0000256|HAMAP-Rule:MF_01227"; ACT_SITE 557; /evidence="ECO:0000256|HAMAP-Rule:MF_01227, ECO:0000256|PROSITE-ProRule:PRU00605"; ACT_SITE 559; /evidence="ECO:0000256|HAMAP-Rule:MF_01227, ECO:0000256|PROSITE-ProRule:PRU00605"	ACTIVITY REGULATION: Allosterically activated by GTP, when glutamine is the substrate; GTP has no effect on the reaction when ammonia is the substrate. The allosteric effector GTP functions by stabilizing the protein conformation that binds the tetrahedral intermediate(s) formed during glutamine hydrolysis. Inhibited by the product CTP, via allosteric rather than competitive inhibition. {ECO:0000…	BINDING 50; /note="CTP; allosteric inhibitor; alternate"; /evidence="ECO:0000256|HAMAP-Rule:MF_01227"; BINDING 50; /note="UTP; alternate"; /evidence="ECO:0000256|HAMAP-Rule:MF_01227"; BINDING 108; /note="ATP"; /evidence="ECO:0000256|HAMAP-Rule:MF_01227"; BINDING 267; /note="CTP; allosteric inhibitor; alternate"; /evidence="ECO:0000256|HAMAP-Rule:MF_01227"; BINDING 267; /note="UTP; alternate"; /ev…						3	0	0	0	648	648	0	0	0	0	0	0	0	0	0	0	0	0	0	0	0	0	0	0	0	0	0	0
C5CSV3	C5CSV3	CTP synthase (EC 6.3.4.2) (Cytidine 5'-triphosphate synthase) (Cytidine triphosphate synthetase) (CTP synthetase) (CTPS) (UTP--ammonia ligase)	Variovorax paradoxus (strain S110)	ATP-binding;Glutamine amidotransferase;Ligase;Magnesium;Metal-binding;Nucleotide-binding;Pyrimidine biosynthesis	'de novo' CTP biosynthetic process [GO:0044210]; glutamine metabolic process [GO:0006541]		ATP binding [GO:0005524]; CTP synthase activity [GO:0003883]; metal ion binding [GO:0046872]	METAL 71; /note="Magnesium"; /evidence="ECO:0000255|HAMAP-Rule:MF_01227"; METAL 144; /note="Magnesium"; /evidence="ECO:0000255|HAMAP-Rule:MF_01227"	NP_BIND 14..19; /note="ATP"; /evidence="ECO:0000255|HAMAP-Rule:MF_01227"; NP_BIND 151..153; /note="CTP; allosteric inhibitor"; /evidence="ECO:0000255|HAMAP-Rule:MF_01227"; NP_BIND 191..196; /note="CTP; allosteric inhibitor; alternate"; /evidence="ECO:0000255|HAMAP-Rule:MF_01227"; NP_BIND 191..196; /note="UTP; alternate"; /evidence="ECO:0000255|HAMAP-Rule:MF_01227"	PATHWAY: Pyrimidine metabolism; CTP biosynthesis via de novo pathway; CTP from UDP: step 2/2. {ECO:0000255|HAMAP-Rule:MF_01227}.	CATALYTIC ACTIVITY: Reaction=ATP + H2O + L-glutamine + UTP = ADP + CTP + 2 H(+) + L-glutamate + phosphate; Xref=Rhea:RHEA:26426, ChEBI:CHEBI:15377, ChEBI:CHEBI:15378, ChEBI:CHEBI:29985, ChEBI:CHEBI:30616, ChEBI:CHEBI:37563, ChEBI:CHEBI:43474, ChEBI:CHEBI:46398, ChEBI:CHEBI:58359, ChEBI:CHEBI:456216; EC=6.3.4.2; Evidence={ECO:0000255|HAMAP-Rule:MF_01227};		FUNCTION: Catalyzes the ATP-dependent amination of UTP to CTP with either L-glutamine or ammonia as the source of nitrogen. Regulates intracellular CTP levels through interactions with the four ribonucleotide triphosphates. {ECO:0000255|HAMAP-Rule:MF_01227}.	ACT_SITE 383; /note="Nucleophile; for glutamine hydrolysis"; /evidence="ECO:0000255|HAMAP-Rule:MF_01227"; ACT_SITE 520; /evidence="ECO:0000255|HAMAP-Rule:MF_01227"; ACT_SITE 522; /evidence="ECO:0000255|HAMAP-Rule:MF_01227"	ACTIVITY REGULATION: Allosterically activated by GTP, when glutamine is the substrate; GTP has no effect on the reaction when ammonia is the substrate. The allosteric effector GTP functions by stabilizing the protein conformation that binds the tetrahedral intermediate(s) formed during glutamine hydrolysis. Inhibited by the product CTP, via allosteric rather than competitive inhibition. {ECO:0000…	BINDING 13; /note="CTP; allosteric inhibitor; alternate"; /evidence="ECO:0000255|HAMAP-Rule:MF_01227"; BINDING 13; /note="UTP; alternate"; /evidence="ECO:0000255|HAMAP-Rule:MF_01227"; BINDING 71; /note="ATP"; /evidence="ECO:0000255|HAMAP-Rule:MF_01227"; BINDING 227; /note="CTP; allosteric inhibitor; alternate"; /evidence="ECO:0000255|HAMAP-Rule:MF_01227"; BINDING 227; /note="UTP; alternate"; /evi…						0	0	0	0	3	0	0	0	66	1157	0	0	0	0	0	0	0	0	0	0	0	3	0	15	9	0	0	4
U3B3R4	U3B3R4	Dihydroorotase (DHOase) (EC 3.5.2.3)	Pseudomonas alcaligenes (strain ATCC 14909 / DSM 50342 / JCM 20561 / NBRC 14159 / NCIMB 9945 / NCTC 10367 / 1577)	Hydrolase;Metal-binding;Pyrimidine biosynthesis;Reference proteome;Zinc	'de novo' UMP biosynthetic process [GO:0044205]; pyrimidine nucleobase biosynthetic process [GO:0019856]		dihydroorotase activity [GO:0004151]; zinc ion binding [GO:0008270]	METAL 14; /note="Zinc 1; via tele nitrogen"; /evidence="ECO:0000256|HAMAP-Rule:MF_00219"; METAL 16; /note="Zinc 1; via tele nitrogen"; /evidence="ECO:0000256|HAMAP-Rule:MF_00219"; METAL 100; /note="Zinc 1; via carbamate group"; /evidence="ECO:0000256|HAMAP-Rule:MF_00219"; METAL 100; /note="Zinc 2; via carbamate group"; /evidence="ECO:0000256|HAMAP-Rule:MF_00219"; METAL 137; /note="Zinc 2; via pro…		PATHWAY: Pyrimidine metabolism; UMP biosynthesis via de novo pathway. {ECO:0000256|ARBA:ARBA00004725}.; PATHWAY: Pyrimidine metabolism; UMP biosynthesis via de novo pathway; (S)-dihydroorotate from bicarbonate: step 3/3. {ECO:0000256|ARBA:ARBA00004880, ECO:0000256|HAMAP-Rule:MF_00219, ECO:0000256|RuleBase:RU003440}.	CATALYTIC ACTIVITY: Reaction=(S)-dihydroorotate + H2O = H(+) + N-carbamoyl-L-aspartate; Xref=Rhea:RHEA:24296, ChEBI:CHEBI:15377, ChEBI:CHEBI:15378, ChEBI:CHEBI:30864, ChEBI:CHEBI:32814; EC=3.5.2.3; Evidence={ECO:0000256|ARBA:ARBA00000462, ECO:0000256|HAMAP-Rule:MF_00219, ECO:0000256|RuleBase:RU003440};		FUNCTION: Catalyzes the reversible cyclization of carbamoyl aspartate to dihydroorotate. {ECO:0000256|ARBA:ARBA00002368, ECO:0000256|HAMAP-Rule:MF_00219}.	ACT_SITE 248; /evidence="ECO:0000256|HAMAP-Rule:MF_00219"		BINDING 42; /note="Substrate"; /evidence="ECO:0000256|HAMAP-Rule:MF_00219"; BINDING 137; /note="Substrate"; /evidence="ECO:0000256|HAMAP-Rule:MF_00219"; BINDING 220; /note="Substrate; via amide nitrogen and carbonyl oxygen"; /evidence="ECO:0000256|HAMAP-Rule:MF_00219"; BINDING 252; /note="Substrate"; /evidence="ECO:0000256|HAMAP-Rule:MF_00219"; BINDING 264; /note="Substrate; via carbonyl oxygen";…		COFACTOR: Name=Zn(2+); Xref=ChEBI:CHEBI:29105; Evidence={ECO:0000256|HAMAP-Rule:MF_00219, ECO:0000256|RuleBase:RU003440}; Note=Binds 2 Zn(2+) ions per subunit. {ECO:0000256|HAMAP-Rule:MF_00219, ECO:0000256|RuleBase:RU003440};				0	0	1188	0	0	0	0	0	0	0	0	0	0	0	0	0	0	0	0	0	0	0	0	0	0	0	0	0
J2T1D7	J2T1D7	ABC-type nitrate/sulfonate/bicarbonate transport system, periplasmic component	Variovorax sp. CF313	Signal	thiamine biosynthetic process [GO:0009228]																	1	0	86	50	775	264	0	0	0	0	0	0	0	1	0	0	0	0	0	0	0	0	0	0	0	0	0	0
P76422	P76422	Hydroxymethylpyrimidine/phosphomethylpyrimidine kinase (EC 2.7.1.49) (EC 2.7.4.7) (Hydroxymethylpyrimidine kinase) (HMP kinase) (Hydroxymethylpyrimidine phosphate kinase) (HMP-P kinase) (HMP-phosphate kinase) (HMPP kinase)	Escherichia coli (strain K12)	ATP-binding;Direct protein sequencing;Kinase;Nucleotide-binding;Reference proteome;Thiamine biosynthesis;Transferase	phosphorylation [GO:0016310]; thiamine biosynthetic process [GO:0009228]; thiamine diphosphate biosynthetic process [GO:0009229]	cytosol [GO:0005829]	ATP binding [GO:0005524]; hydroxymethylpyrimidine kinase activity [GO:0008902]; phosphomethylpyrimidine kinase activity [GO:0008972]			PATHWAY: Cofactor biosynthesis; thiamine diphosphate biosynthesis; 4-amino-2-methyl-5-diphosphomethylpyrimidine from 5-amino-1-(5-phospho-D-ribosyl)imidazole: step 2/3.; PATHWAY: Cofactor biosynthesis; thiamine diphosphate biosynthesis; 4-amino-2-methyl-5-diphosphomethylpyrimidine from 5-amino-1-(5-phospho-D-ribosyl)imidazole: step 3/3.	CATALYTIC ACTIVITY: Reaction=4-amino-5-hydroxymethyl-2-methylpyrimidine + ATP = 4-amino-2-methyl-5-(phosphooxymethyl)pyrimidine + ADP + H(+); Xref=Rhea:RHEA:23096, ChEBI:CHEBI:15378, ChEBI:CHEBI:16892, ChEBI:CHEBI:30616, ChEBI:CHEBI:58354, ChEBI:CHEBI:456216; EC=2.7.1.49; Evidence={ECO:0000269|PubMed:10075431}; CATALYTIC ACTIVITY: Reaction=4-amino-2-methyl-5-(phosphooxymethyl)pyrimidine + ATP = 4…		FUNCTION: Catalyzes the phosphorylation of hydroxymethylpyrimidine phosphate (HMP-P) to HMP-PP, and of HMP to HMP-P. Shows no activity with pyridoxal, pyridoxamine or pyridoxine. {ECO:0000269|PubMed:10075431}.			BINDING 44; /note="Substrate"; /evidence="ECO:0000250"						0	0	0	0	708	546	0	0	0	0	0	0	0	0	0	0	14	0	0	0	8	0	12	124	0	0	0	0
C5CM74	C5CM74	Phosphomethylpyrimidine synthase (EC 4.1.99.17) (Hydroxymethylpyrimidine phosphate synthase) (HMP-P synthase) (HMP-phosphate synthase) (HMPP synthase) (Thiamine biosynthesis protein ThiC)	Variovorax paradoxus (strain S110)	4Fe-4S;Iron;Iron-sulfur;Lyase;Metal-binding;S-adenosyl-L-methionine;Thiamine biosynthesis;Zinc	thiamine biosynthetic process [GO:0009228]; thiamine diphosphate biosynthetic process [GO:0009229]		4 iron, 4 sulfur cluster binding [GO:0051539]; carbon-carbon lyase activity [GO:0016830]; zinc ion binding [GO:0008270]	METAL 427; /note="Zinc"; /evidence="ECO:0000255|HAMAP-Rule:MF_00089"; METAL 491; /note="Zinc"; /evidence="ECO:0000255|HAMAP-Rule:MF_00089"; METAL 571; /note="Iron-sulfur (4Fe-4S-S-AdoMet)"; /evidence="ECO:0000255|HAMAP-Rule:MF_00089"; METAL 574; /note="Iron-sulfur (4Fe-4S-S-AdoMet)"; /evidence="ECO:0000255|HAMAP-Rule:MF_00089"; METAL 579; /note="Iron-sulfur (4Fe-4S-S-AdoMet)"; /evidence="ECO:0000…		PATHWAY: Cofactor biosynthesis; thiamine diphosphate biosynthesis. {ECO:0000255|HAMAP-Rule:MF_00089}.	CATALYTIC ACTIVITY: Reaction=5-amino-1-(5-phospho-beta-D-ribosyl)imidazole + S-adenosyl-L-methionine = 4-amino-2-methyl-5-(phosphooxymethyl)pyrimidine + 5'-deoxyadenosine + CO + formate + 3 H(+) + L-methionine; Xref=Rhea:RHEA:24840, ChEBI:CHEBI:15378, ChEBI:CHEBI:15740, ChEBI:CHEBI:17245, ChEBI:CHEBI:17319, ChEBI:CHEBI:57844, ChEBI:CHEBI:58354, ChEBI:CHEBI:59789, ChEBI:CHEBI:137981; EC=4.1.99.17;…		FUNCTION: Catalyzes the synthesis of the hydroxymethylpyrimidine phosphate (HMP-P) moiety of thiamine from aminoimidazole ribotide (AIR) in a radical S-adenosyl-L-methionine (SAM)-dependent reaction. {ECO:0000255|HAMAP-Rule:MF_00089}.			BINDING 229; /note="Substrate"; /evidence="ECO:0000255|HAMAP-Rule:MF_00089"; BINDING 258; /note="Substrate"; /evidence="ECO:0000255|HAMAP-Rule:MF_00089"; BINDING 287; /note="Substrate"; /evidence="ECO:0000255|HAMAP-Rule:MF_00089"; BINDING 323; /note="Substrate"; /evidence="ECO:0000255|HAMAP-Rule:MF_00089"; BINDING 423; /note="Substrate"; /evidence="ECO:0000255|HAMAP-Rule:MF_00089"; BINDING 450; /…		COFACTOR: Name=[4Fe-4S] cluster; Xref=ChEBI:CHEBI:49883; Evidence={ECO:0000255|HAMAP-Rule:MF_00089}; Note=Binds 1 [4Fe-4S] cluster per subunit. The cluster is coordinated with 3 cysteines and an exchangeable S-adenosyl-L-methionine. {ECO:0000255|HAMAP-Rule:MF_00089};				6	0	0	0	10	0	0	0	28	996	6	0	0	0	0	0	4	0	0	0	0	0	0	24	0	0	0	0
C5CVT0	C5CVT0	NMT1/THI5 like domain protein	Variovorax paradoxus (strain S110)	Signal	thiamine biosynthetic process [GO:0009228]																	1	1	106	53	520	336	0	0	0	0	0	0	0	0	0	0	0	0	0	0	0	0	0	2	0	0	0	0
E6VB47	E6VB47	Carbamoyl-phosphate synthase small chain (EC 6.3.5.5) (Carbamoyl-phosphate synthetase glutamine chain)	Variovorax paradoxus (strain EPS)	ATP-binding;Amino-acid biosynthesis;Arginine biosynthesis;Glutamine amidotransferase;Ligase;Nucleotide-binding;Pyrimidine biosynthesis	'de novo' pyrimidine nucleobase biosynthetic process [GO:0006207]; 'de novo' UMP biosynthetic process [GO:0044205]; arginine biosynthetic process [GO:0006526]; glutamine metabolic process [GO:0006541]		ATP binding [GO:0005524]; carbamoyl-phosphate synthase (glutamine-hydrolyzing) activity [GO:0004088]			PATHWAY: Amino-acid biosynthesis; L-arginine biosynthesis; carbamoyl phosphate from bicarbonate: step 1/1. {ECO:0000256|ARBA:ARBA00005077, ECO:0000256|HAMAP-Rule:MF_01209}.; PATHWAY: Pyrimidine metabolism; UMP biosynthesis via de novo pathway. {ECO:0000256|ARBA:ARBA00004725}.; PATHWAY: Pyrimidine metabolism; UMP biosynthesis via de novo pathway; (S)-dihydroorotate from bicarbonate: step 1/3. {ECO…	CATALYTIC ACTIVITY: Reaction=2 ATP + H2O + hydrogencarbonate + L-glutamine = 2 ADP + carbamoyl phosphate + 2 H(+) + L-glutamate + phosphate; Xref=Rhea:RHEA:18633, ChEBI:CHEBI:15377, ChEBI:CHEBI:15378, ChEBI:CHEBI:17544, ChEBI:CHEBI:29985, ChEBI:CHEBI:30616, ChEBI:CHEBI:43474, ChEBI:CHEBI:58228, ChEBI:CHEBI:58359, ChEBI:CHEBI:456216; EC=6.3.5.5; Evidence={ECO:0000256|HAMAP-Rule:MF_01209};			ACT_SITE 284; /note="Nucleophile"; /evidence="ECO:0000256|HAMAP-Rule:MF_01209, ECO:0000256|PROSITE-ProRule:PRU00605"; ACT_SITE 368; /evidence="ECO:0000256|HAMAP-Rule:MF_01209, ECO:0000256|PROSITE-ProRule:PRU00605"; ACT_SITE 370; /evidence="ECO:0000256|HAMAP-Rule:MF_01209, ECO:0000256|PROSITE-ProRule:PRU00605"								402	249	213	150	0	0	0	0	0	0	6	6	0	0	0	0	0	0	0	0	0	0	0	6	3	0	6	0
T1XBH9	T1XBH9	Putative ABC transporter, substrate-binding protein	Variovorax paradoxus B4	Signal	thiamine biosynthetic process [GO:0009228]																	0	0	2	2	2	0	38	952	0	0	0	0	0	0	0	0	0	0	0	0	0	0	0	1	0	0	0	0
A1TLT0	A1TLT0	CTP synthase (EC 6.3.4.2) (Cytidine 5'-triphosphate synthase) (Cytidine triphosphate synthetase) (CTP synthetase) (CTPS) (UTP--ammonia ligase)	Acidovorax citrulli (strain AAC00-1) (Acidovorax avenae subsp. citrulli)	ATP-binding;Glutamine amidotransferase;Ligase;Magnesium;Metal-binding;Nucleotide-binding;Pyrimidine biosynthesis;Reference proteome	'de novo' CTP biosynthetic process [GO:0044210]; glutamine metabolic process [GO:0006541]		ATP binding [GO:0005524]; CTP synthase activity [GO:0003883]; metal ion binding [GO:0046872]	METAL 71; /note="Magnesium"; /evidence="ECO:0000255|HAMAP-Rule:MF_01227"; METAL 144; /note="Magnesium"; /evidence="ECO:0000255|HAMAP-Rule:MF_01227"	NP_BIND 14..19; /note="ATP"; /evidence="ECO:0000255|HAMAP-Rule:MF_01227"; NP_BIND 151..153; /note="CTP; allosteric inhibitor"; /evidence="ECO:0000255|HAMAP-Rule:MF_01227"; NP_BIND 191..196; /note="CTP; allosteric inhibitor; alternate"; /evidence="ECO:0000255|HAMAP-Rule:MF_01227"; NP_BIND 191..196; /note="UTP; alternate"; /evidence="ECO:0000255|HAMAP-Rule:MF_01227"	PATHWAY: Pyrimidine metabolism; CTP biosynthesis via de novo pathway; CTP from UDP: step 2/2. {ECO:0000255|HAMAP-Rule:MF_01227}.	CATALYTIC ACTIVITY: Reaction=ATP + H2O + L-glutamine + UTP = ADP + CTP + 2 H(+) + L-glutamate + phosphate; Xref=Rhea:RHEA:26426, ChEBI:CHEBI:15377, ChEBI:CHEBI:15378, ChEBI:CHEBI:29985, ChEBI:CHEBI:30616, ChEBI:CHEBI:37563, ChEBI:CHEBI:43474, ChEBI:CHEBI:46398, ChEBI:CHEBI:58359, ChEBI:CHEBI:456216; EC=6.3.4.2; Evidence={ECO:0000255|HAMAP-Rule:MF_01227};		FUNCTION: Catalyzes the ATP-dependent amination of UTP to CTP with either L-glutamine or ammonia as the source of nitrogen. Regulates intracellular CTP levels through interactions with the four ribonucleotide triphosphates. {ECO:0000255|HAMAP-Rule:MF_01227}.	ACT_SITE 384; /note="Nucleophile; for glutamine hydrolysis"; /evidence="ECO:0000255|HAMAP-Rule:MF_01227"; ACT_SITE 521; /evidence="ECO:0000255|HAMAP-Rule:MF_01227"; ACT_SITE 523; /evidence="ECO:0000255|HAMAP-Rule:MF_01227"	ACTIVITY REGULATION: Allosterically activated by GTP, when glutamine is the substrate; GTP has no effect on the reaction when ammonia is the substrate. The allosteric effector GTP functions by stabilizing the protein conformation that binds the tetrahedral intermediate(s) formed during glutamine hydrolysis. Inhibited by the product CTP, via allosteric rather than competitive inhibition. {ECO:0000…	BINDING 13; /note="CTP; allosteric inhibitor; alternate"; /evidence="ECO:0000255|HAMAP-Rule:MF_01227"; BINDING 13; /note="UTP; alternate"; /evidence="ECO:0000255|HAMAP-Rule:MF_01227"; BINDING 71; /note="ATP"; /evidence="ECO:0000255|HAMAP-Rule:MF_01227"; BINDING 227; /note="CTP; allosteric inhibitor; alternate"; /evidence="ECO:0000255|HAMAP-Rule:MF_01227"; BINDING 227; /note="UTP; alternate"; /evi…						0	0	0	0	0	0	0	0	7	1013	0	0	0	0	0	0	0	0	0	0	3	0	3	45	15	0	0	0
C5CUT3	C5CUT3	NMT1/THI5 like domain protein	Variovorax paradoxus (strain S110)	Signal	thiamine biosynthetic process [GO:0009228]																	0	0	0	0	533	383	0	0	0	0	0	0	0	0	0	0	0	0	0	0	0	0	0	0	0	0	0	0
Q66738	Q66738	Polymerase (Fragment)	Equine infectious anemia virus	DNA integration;DNA recombination;Nucleotidyltransferase;Transferase	DNA integration [GO:0015074]; DNA recombination [GO:0006310]		nucleic acid binding [GO:0003676]; nucleotidyltransferase activity [GO:0016779]; RNA-DNA hybrid ribonuclease activity [GO:0004523]														Pararnavirae	18	4	219	42	287	103	0	28	6	61	1	0	0	0	0	0	0	0	0	0	0	0	0	0	0	0	0	0
E2E2H0	E2E2H0	Exoribonuclease H (EC 2.7.7.49) (EC 3.1.13.2) (EC 3.1.26.13) (Integrase) (Pol polyprotein) (Protease) (Retropepsin) (Reverse transcriptase/ribonuclease H) (Fragment)	Equine infectious anemia virus	Aspartyl protease;Coiled coil;DNA integration;DNA recombination;DNA-binding;Endonuclease;Hydrolase;Metal-binding;Multifunctional enzyme;Nuclease;Nucleotidyltransferase;Protease;RNA-directed DNA polymerase;Transferase;Viral genome integration;Virus entry into host cell;Zinc;Zinc-finger	DNA integration [GO:0015074]; DNA recombination [GO:0006310]; establishment of integrated proviral latency [GO:0075713]; viral entry into host cell [GO:0046718]; viral genome integration into host DNA [GO:0044826]		aspartic-type endopeptidase activity [GO:0004190]; DNA binding [GO:0003677]; exoribonuclease H activity [GO:0004533]; RNA-directed DNA polymerase activity [GO:0003964]; RNA-DNA hybrid ribonuclease activity [GO:0004523]; zinc ion binding [GO:0008270]				CATALYTIC ACTIVITY: Reaction=3'-end directed exonucleolytic cleavage of viral RNA-DNA hybrid.; EC=3.1.13.2; Evidence={ECO:0000256|ARBA:ARBA00000379}; CATALYTIC ACTIVITY: Reaction=Endohydrolysis of RNA in RNA/DNA hybrids. Three different cleavage modes: 1. sequence-specific internal cleavage of RNA. Human immunodeficiency virus type 1 and Moloney murine leukemia virus enzymes prefer to cleave the …	DNA_BIND 1085..1133; /note="Integrase-type"; /evidence="ECO:0000256|PROSITE-ProRule:PRU00506"	FUNCTION: During replicative cycle of retroviruses, the reverse-transcribed viral DNA is integrated into the host chromosome by the viral integrase enzyme. RNase H activity is associated with the reverse transcriptase. {ECO:0000256|ARBA:ARBA00023429}.								Pararnavirae	18	12	118	74	174	362	0	2	0	2	1	1	0	0	0	0	0	0	0	0	0	0	0	0	0	0	1	0
Q66724	Q66724	Protease (Retropepsin) (Fragment)	Equine infectious anemia virus	Aspartyl protease;Hydrolase;Nucleotidyltransferase;Protease;RNA-directed DNA polymerase;Transferase			aspartic-type endopeptidase activity [GO:0004190]; RNA-directed DNA polymerase activity [GO:0003964]														Pararnavirae	77	50	116	46	272	129	0	6	1	36	0	1	0	0	0	0	0	0	0	0	0	0	0	0	0	0	0	0
A8AD93	A8AD93	Uracil phosphoribosyltransferase (EC 2.4.2.9) (UMP pyrophosphorylase) (UPRTase)	Citrobacter koseri (strain ATCC BAA-895 / CDC 4225-83 / SGSC4696)	Allosteric enzyme;GTP-binding;Glycosyltransferase;Magnesium;Nucleotide-binding;Reference proteome;Transferase	nucleoside metabolic process [GO:0009116]; UMP salvage [GO:0044206]; uracil salvage [GO:0006223]		GTP binding [GO:0005525]; magnesium ion binding [GO:0000287]; uracil phosphoribosyltransferase activity [GO:0004845]			PATHWAY: Pyrimidine metabolism; UMP biosynthesis via salvage pathway; UMP from uracil: step 1/1. {ECO:0000255|HAMAP-Rule:MF_01218}.	CATALYTIC ACTIVITY: Reaction=diphosphate + UMP = 5-phospho-alpha-D-ribose 1-diphosphate + uracil; Xref=Rhea:RHEA:13017, ChEBI:CHEBI:17568, ChEBI:CHEBI:33019, ChEBI:CHEBI:57865, ChEBI:CHEBI:58017; EC=2.4.2.9; Evidence={ECO:0000255|HAMAP-Rule:MF_01218};		FUNCTION: Catalyzes the conversion of uracil and 5-phospho-alpha-D-ribose 1-diphosphate (PRPP) to UMP and diphosphate. {ECO:0000255|HAMAP-Rule:MF_01218}.		ACTIVITY REGULATION: Allosterically activated by GTP. {ECO:0000255|HAMAP-Rule:MF_01218}.	BINDING 78; /note="5-phospho-alpha-D-ribose 1-diphosphate"; /evidence="ECO:0000255|HAMAP-Rule:MF_01218"; BINDING 103; /note="5-phospho-alpha-D-ribose 1-diphosphate"; /evidence="ECO:0000255|HAMAP-Rule:MF_01218"; BINDING 193; /note="Uracil; via amide nitrogen"; /evidence="ECO:0000255|HAMAP-Rule:MF_01218"; BINDING 199; /note="5-phospho-alpha-D-ribose 1-diphosphate"; /evidence="ECO:0000255|HAMAP-Rule…		COFACTOR: Name=Mg(2+); Xref=ChEBI:CHEBI:18420; Evidence={ECO:0000255|HAMAP-Rule:MF_01218}; Note=Binds 1 Mg(2+) ion per subunit. The magnesium is bound as Mg-PRPP. {ECO:0000255|HAMAP-Rule:MF_01218};				0	0	102	312	108	236	0	0	0	0	0	0	0	0	0	0	4	0	0	0	2	0	10	44	0	0	0	0
B0CBC7	B0CBC7	CTP synthase (EC 6.3.4.2) (Cytidine 5'-triphosphate synthase) (Cytidine triphosphate synthetase) (CTP synthetase) (CTPS) (UTP--ammonia ligase)	Acaryochloris marina (strain MBIC 11017)	ATP-binding;Glutamine amidotransferase;Ligase;Magnesium;Metal-binding;Nucleotide-binding;Pyrimidine biosynthesis;Reference proteome	'de novo' CTP biosynthetic process [GO:0044210]; glutamine metabolic process [GO:0006541]		ATP binding [GO:0005524]; CTP synthase activity [GO:0003883]; metal ion binding [GO:0046872]	METAL 71; /note="Magnesium"; /evidence="ECO:0000255|HAMAP-Rule:MF_01227"; METAL 141; /note="Magnesium"; /evidence="ECO:0000255|HAMAP-Rule:MF_01227"	NP_BIND 14..19; /note="ATP"; /evidence="ECO:0000255|HAMAP-Rule:MF_01227"; NP_BIND 148..150; /note="CTP; allosteric inhibitor"; /evidence="ECO:0000255|HAMAP-Rule:MF_01227"; NP_BIND 188..193; /note="CTP; allosteric inhibitor; alternate"; /evidence="ECO:0000255|HAMAP-Rule:MF_01227"; NP_BIND 188..193; /note="UTP; alternate"; /evidence="ECO:0000255|HAMAP-Rule:MF_01227"	PATHWAY: Pyrimidine metabolism; CTP biosynthesis via de novo pathway; CTP from UDP: step 2/2. {ECO:0000255|HAMAP-Rule:MF_01227}.	CATALYTIC ACTIVITY: Reaction=ATP + H2O + L-glutamine + UTP = ADP + CTP + 2 H(+) + L-glutamate + phosphate; Xref=Rhea:RHEA:26426, ChEBI:CHEBI:15377, ChEBI:CHEBI:15378, ChEBI:CHEBI:29985, ChEBI:CHEBI:30616, ChEBI:CHEBI:37563, ChEBI:CHEBI:43474, ChEBI:CHEBI:46398, ChEBI:CHEBI:58359, ChEBI:CHEBI:456216; EC=6.3.4.2; Evidence={ECO:0000255|HAMAP-Rule:MF_01227};		FUNCTION: Catalyzes the ATP-dependent amination of UTP to CTP with either L-glutamine or ammonia as the source of nitrogen. Regulates intracellular CTP levels through interactions with the four ribonucleotide triphosphates. {ECO:0000255|HAMAP-Rule:MF_01227}.	ACT_SITE 381; /note="Nucleophile; for glutamine hydrolysis"; /evidence="ECO:0000255|HAMAP-Rule:MF_01227"; ACT_SITE 508; /evidence="ECO:0000255|HAMAP-Rule:MF_01227"; ACT_SITE 510; /evidence="ECO:0000255|HAMAP-Rule:MF_01227"	ACTIVITY REGULATION: Allosterically activated by GTP, when glutamine is the substrate; GTP has no effect on the reaction when ammonia is the substrate. The allosteric effector GTP functions by stabilizing the protein conformation that binds the tetrahedral intermediate(s) formed during glutamine hydrolysis. Inhibited by the product CTP, via allosteric rather than competitive inhibition. {ECO:0000…	BINDING 13; /note="CTP; allosteric inhibitor; alternate"; /evidence="ECO:0000255|HAMAP-Rule:MF_01227"; BINDING 13; /note="UTP; alternate"; /evidence="ECO:0000255|HAMAP-Rule:MF_01227"; BINDING 71; /note="ATP"; /evidence="ECO:0000255|HAMAP-Rule:MF_01227"; BINDING 224; /note="CTP; allosteric inhibitor; alternate"; /evidence="ECO:0000255|HAMAP-Rule:MF_01227"; BINDING 224; /note="UTP; alternate"; /evi…						0	0	0	0	0	0	0	0	0	716	4	0	0	0	0	0	4	0	0	0	0	0	0	8	4	0	0	4
E6VAK4	E6VAK4	Dihydroorotase (DHOase) (EC 3.5.2.3)	Variovorax paradoxus (strain EPS)	Hydrolase;Metal-binding;Pyrimidine biosynthesis;Zinc	'de novo' UMP biosynthetic process [GO:0044205]; pyrimidine nucleobase biosynthetic process [GO:0019856]		dihydroorotase activity [GO:0004151]; zinc ion binding [GO:0008270]	METAL 14; /note="Zinc 1; via tele nitrogen"; /evidence="ECO:0000256|HAMAP-Rule:MF_00219"; METAL 16; /note="Zinc 1; via tele nitrogen"; /evidence="ECO:0000256|HAMAP-Rule:MF_00219"; METAL 99; /note="Zinc 1; via carbamate group"; /evidence="ECO:0000256|HAMAP-Rule:MF_00219"; METAL 99; /note="Zinc 2; via carbamate group"; /evidence="ECO:0000256|HAMAP-Rule:MF_00219"; METAL 136; /note="Zinc 2; via pros …		PATHWAY: Pyrimidine metabolism; UMP biosynthesis via de novo pathway. {ECO:0000256|ARBA:ARBA00004725}.; PATHWAY: Pyrimidine metabolism; UMP biosynthesis via de novo pathway; (S)-dihydroorotate from bicarbonate: step 3/3. {ECO:0000256|ARBA:ARBA00004880, ECO:0000256|HAMAP-Rule:MF_00219}.	CATALYTIC ACTIVITY: Reaction=(S)-dihydroorotate + H2O = H(+) + N-carbamoyl-L-aspartate; Xref=Rhea:RHEA:24296, ChEBI:CHEBI:15377, ChEBI:CHEBI:15378, ChEBI:CHEBI:30864, ChEBI:CHEBI:32814; EC=3.5.2.3; Evidence={ECO:0000256|ARBA:ARBA00000462, ECO:0000256|HAMAP-Rule:MF_00219};		FUNCTION: Catalyzes the reversible cyclization of carbamoyl aspartate to dihydroorotate. {ECO:0000256|ARBA:ARBA00002368, ECO:0000256|HAMAP-Rule:MF_00219}.	ACT_SITE 247; /evidence="ECO:0000256|HAMAP-Rule:MF_00219"		BINDING 42; /note="Substrate"; /evidence="ECO:0000256|HAMAP-Rule:MF_00219"; BINDING 136; /note="Substrate"; /evidence="ECO:0000256|HAMAP-Rule:MF_00219"; BINDING 219; /note="Substrate; via amide nitrogen and carbonyl oxygen"; /evidence="ECO:0000256|HAMAP-Rule:MF_00219"; BINDING 251; /note="Substrate"; /evidence="ECO:0000256|HAMAP-Rule:MF_00219"; BINDING 263; /note="Substrate; via carbonyl oxygen";…		COFACTOR: Name=Zn(2+); Xref=ChEBI:CHEBI:29105; Evidence={ECO:0000256|HAMAP-Rule:MF_00219}; Note=Binds 2 Zn(2+) ions per subunit. {ECO:0000256|HAMAP-Rule:MF_00219};				279	282	0	0	3	0	0	0	0	3	0	0	0	0	0	0	0	0	0	0	0	0	0	0	3	0	0	3
W9H968	W9H968	NMT1 domain-containing protein	Skermanella stibiiresistens SB22	Reference proteome;Signal	thiamine biosynthetic process [GO:0009228]																	2	0	394	154	0	0	0	0	0	1	0	0	0	0	0	0	0	0	0	0	0	0	0	0	0	0	0	0
E6V5N9	E6V5N9	1-deoxy-D-xylulose-5-phosphate synthase (EC 2.2.1.7) (1-deoxyxylulose-5-phosphate synthase) (DXP synthase) (DXPS)	Variovorax paradoxus (strain EPS)	Isoprene biosynthesis;Magnesium;Metal-binding;Thiamine biosynthesis;Thiamine pyrophosphate;Transferase	1-deoxy-D-xylulose 5-phosphate biosynthetic process [GO:0052865]; terpenoid biosynthetic process [GO:0016114]; thiamine biosynthetic process [GO:0009228]		1-deoxy-D-xylulose-5-phosphate synthase activity [GO:0008661]; magnesium ion binding [GO:0000287]; thiamine pyrophosphate binding [GO:0030976]	METAL 146; /note="Magnesium"; /evidence="ECO:0000256|HAMAP-Rule:MF_00315"; METAL 175; /note="Magnesium"; /evidence="ECO:0000256|HAMAP-Rule:MF_00315"		PATHWAY: Metabolic intermediate biosynthesis; 1-deoxy-D-xylulose 5-phosphate biosynthesis; 1-deoxy-D-xylulose 5-phosphate from D-glyceraldehyde 3-phosphate and pyruvate: step 1/1. {ECO:0000256|ARBA:ARBA00004980, ECO:0000256|HAMAP-Rule:MF_00315}.	CATALYTIC ACTIVITY: Reaction=D-glyceraldehyde 3-phosphate + H(+) + pyruvate = 1-deoxy-D-xylulose 5-phosphate + CO2; Xref=Rhea:RHEA:12605, ChEBI:CHEBI:15361, ChEBI:CHEBI:15378, ChEBI:CHEBI:16526, ChEBI:CHEBI:57792, ChEBI:CHEBI:59776; EC=2.2.1.7; Evidence={ECO:0000256|ARBA:ARBA00000647, ECO:0000256|HAMAP-Rule:MF_00315};		FUNCTION: Catalyzes the acyloin condensation reaction between C atoms 2 and 3 of pyruvate and glyceraldehyde 3-phosphate to yield 1-deoxy-D-xylulose-5-phosphate (DXP). {ECO:0000256|HAMAP-Rule:MF_00315}.			BINDING 74; /note="Thiamine pyrophosphate"; /evidence="ECO:0000256|HAMAP-Rule:MF_00315"; BINDING 175; /note="Thiamine pyrophosphate"; /evidence="ECO:0000256|HAMAP-Rule:MF_00315"; BINDING 282; /note="Thiamine pyrophosphate"; /evidence="ECO:0000256|HAMAP-Rule:MF_00315"; BINDING 364; /note="Thiamine pyrophosphate"; /evidence="ECO:0000256|HAMAP-Rule:MF_00315"		COFACTOR: Name=Mg(2+); Xref=ChEBI:CHEBI:18420; Evidence={ECO:0000256|ARBA:ARBA00001946}; ; COFACTOR: Name=Mg(2+); Xref=ChEBI:CHEBI:18420; Evidence={ECO:0000256|HAMAP-Rule:MF_00315}; Note=Binds 1 Mg(2+) ion per subunit. {ECO:0000256|HAMAP-Rule:MF_00315}; COFACTOR: Name=thiamine diphosphate; Xref=ChEBI:CHEBI:58937; Evidence={ECO:0000256|ARBA:ARBA00001964}; ; COFACTOR: Name=thiamine diphosphate; Xre…				0	0	1	0	89	121	0	13	5	249	0	0	0	0	0	0	1	0	0	0	0	0	0	1	1	0	0	0
J2T544	J2T544	Aspartate transcarbamylase (EC 2.1.3.2) (EC 2.1.3.3)	Variovorax sp. CF313	Pyrimidine biosynthesis;Transferase	'de novo' pyrimidine nucleobase biosynthetic process [GO:0006207]; 'de novo' UMP biosynthetic process [GO:0044205]		amino acid binding [GO:0016597]; aspartate carbamoyltransferase activity [GO:0004070]; ornithine carbamoyltransferase activity [GO:0004585]			PATHWAY: Pyrimidine metabolism; UMP biosynthesis via de novo pathway. {ECO:0000256|ARBA:ARBA00004725}.; PATHWAY: Pyrimidine metabolism; UMP biosynthesis via de novo pathway; (S)-dihydroorotate from bicarbonate: step 2/3. {ECO:0000256|ARBA:ARBA00004852}.	CATALYTIC ACTIVITY: Reaction=carbamoyl phosphate + L-aspartate = H(+) + N-carbamoyl-L-aspartate + phosphate; Xref=Rhea:RHEA:20013, ChEBI:CHEBI:15378, ChEBI:CHEBI:29991, ChEBI:CHEBI:32814, ChEBI:CHEBI:43474, ChEBI:CHEBI:58228; EC=2.1.3.2; Evidence={ECO:0000256|ARBA:ARBA00001363}; CATALYTIC ACTIVITY: Reaction=carbamoyl phosphate + L-ornithine = H(+) + L-citrulline + phosphate; Xref=Rhea:RHEA:19513,…											75	77	0	1	3	13	16	291	0	0	0	0	0	0	0	0	1	0	0	0	0	0	0	6	0	0	1	0
A7ZQM3	A7ZQM3	CTP synthase (EC 6.3.4.2) (Cytidine 5'-triphosphate synthase) (Cytidine triphosphate synthetase) (CTP synthetase) (CTPS) (UTP--ammonia ligase)	Escherichia coli O139:H28 (strain E24377A / ETEC)	ATP-binding;Glutamine amidotransferase;Ligase;Magnesium;Metal-binding;Nucleotide-binding;Pyrimidine biosynthesis	'de novo' CTP biosynthetic process [GO:0044210]; glutamine metabolic process [GO:0006541]		ATP binding [GO:0005524]; CTP synthase activity [GO:0003883]; metal ion binding [GO:0046872]	METAL 72; /note="Magnesium"; /evidence="ECO:0000255|HAMAP-Rule:MF_01227"; METAL 140; /note="Magnesium"; /evidence="ECO:0000255|HAMAP-Rule:MF_01227"	NP_BIND 15..20; /note="ATP"; /evidence="ECO:0000255|HAMAP-Rule:MF_01227"; NP_BIND 147..149; /note="CTP; allosteric inhibitor"; /evidence="ECO:0000255|HAMAP-Rule:MF_01227"; NP_BIND 187..192; /note="CTP; allosteric inhibitor; alternate"; /evidence="ECO:0000255|HAMAP-Rule:MF_01227"; NP_BIND 187..192; /note="UTP; alternate"; /evidence="ECO:0000255|HAMAP-Rule:MF_01227"; NP_BIND 239..241; /note="ATP"; …	PATHWAY: Pyrimidine metabolism; CTP biosynthesis via de novo pathway; CTP from UDP: step 2/2. {ECO:0000255|HAMAP-Rule:MF_01227}.	CATALYTIC ACTIVITY: Reaction=ATP + H2O + L-glutamine + UTP = ADP + CTP + 2 H(+) + L-glutamate + phosphate; Xref=Rhea:RHEA:26426, ChEBI:CHEBI:15377, ChEBI:CHEBI:15378, ChEBI:CHEBI:29985, ChEBI:CHEBI:30616, ChEBI:CHEBI:37563, ChEBI:CHEBI:43474, ChEBI:CHEBI:46398, ChEBI:CHEBI:58359, ChEBI:CHEBI:456216; EC=6.3.4.2; Evidence={ECO:0000255|HAMAP-Rule:MF_01227};		FUNCTION: Catalyzes the ATP-dependent amination of UTP to CTP with either L-glutamine or ammonia as the source of nitrogen. Regulates intracellular CTP levels through interactions with the four ribonucleotide triphosphates. {ECO:0000255|HAMAP-Rule:MF_01227}.	ACT_SITE 379; /note="Nucleophile; for glutamine hydrolysis"; /evidence="ECO:0000255|HAMAP-Rule:MF_01227"; ACT_SITE 515; /evidence="ECO:0000255|HAMAP-Rule:MF_01227"; ACT_SITE 517; /evidence="ECO:0000255|HAMAP-Rule:MF_01227"	ACTIVITY REGULATION: Allosterically activated by GTP, when glutamine is the substrate; GTP has no effect on the reaction when ammonia is the substrate. The allosteric effector GTP functions by stabilizing the protein conformation that binds the tetrahedral intermediate(s) formed during glutamine hydrolysis. Inhibited by the product CTP, via allosteric rather than competitive inhibition. {ECO:0000…	BINDING 14; /note="CTP; allosteric inhibitor; alternate"; /evidence="ECO:0000255|HAMAP-Rule:MF_01227"; BINDING 14; /note="UTP; alternate"; /evidence="ECO:0000255|HAMAP-Rule:MF_01227"; BINDING 72; /note="ATP"; /evidence="ECO:0000255|HAMAP-Rule:MF_01227"; BINDING 223; /note="CTP; allosteric inhibitor; alternate"; /evidence="ECO:0000255|HAMAP-Rule:MF_01227"; BINDING 223; /note="UTP; alternate"; /evi…						189	249	0	0	0	3	0	0	0	0	0	0	0	0	0	0	3	0	0	0	0	0	0	6	0	0	0	0
E2E2I7	E2E2I7	Exoribonuclease H (EC 2.7.7.49) (EC 3.1.13.2) (EC 3.1.26.13) (Integrase) (Pol polyprotein) (Protease) (Retropepsin) (Reverse transcriptase/ribonuclease H) (Fragment)	Equine infectious anemia virus	Aspartyl protease;Coiled coil;DNA integration;DNA recombination;DNA-binding;Endonuclease;Hydrolase;Metal-binding;Multifunctional enzyme;Nuclease;Nucleotidyltransferase;Protease;RNA-directed DNA polymerase;Transferase;Viral genome integration;Virus entry into host cell;Zinc;Zinc-finger	DNA integration [GO:0015074]; DNA recombination [GO:0006310]; establishment of integrated proviral latency [GO:0075713]; viral entry into host cell [GO:0046718]; viral genome integration into host DNA [GO:0044826]		aspartic-type endopeptidase activity [GO:0004190]; DNA binding [GO:0003677]; exoribonuclease H activity [GO:0004533]; RNA-directed DNA polymerase activity [GO:0003964]; RNA-DNA hybrid ribonuclease activity [GO:0004523]; zinc ion binding [GO:0008270]				CATALYTIC ACTIVITY: Reaction=3'-end directed exonucleolytic cleavage of viral RNA-DNA hybrid.; EC=3.1.13.2; Evidence={ECO:0000256|ARBA:ARBA00000379}; CATALYTIC ACTIVITY: Reaction=Endohydrolysis of RNA in RNA/DNA hybrids. Three different cleavage modes: 1. sequence-specific internal cleavage of RNA. Human immunodeficiency virus type 1 and Moloney murine leukemia virus enzymes prefer to cleave the …	DNA_BIND 1084..1132; /note="Integrase-type"; /evidence="ECO:0000256|PROSITE-ProRule:PRU00506"	FUNCTION: During replicative cycle of retroviruses, the reverse-transcribed viral DNA is integrated into the host chromosome by the viral integrase enzyme. RNase H activity is associated with the reverse transcriptase. {ECO:0000256|ARBA:ARBA00023429}.								Pararnavirae	0	13	9	165	33	204	0	3	0	7	0	1	0	0	0	0	0	0	0	0	0	0	0	0	0	0	0	0
R5I1V8	R5I1V8	Deleted.																				194	214	0	0	0	0	0	0	0	0	0	0	0	0	0	0	0	0	0	0	0	0	0	0	0	0	0	0
U7GZX1	U7GZX1	Carbamoyl-phosphate synthase large chain (EC 6.3.5.5) (Carbamoyl-phosphate synthetase ammonia chain)	Acinetobacter sp. COS3	ATP-binding;Amino-acid biosynthesis;Arginine biosynthesis;Ligase;Manganese;Metal-binding;Nucleotide-binding;Pyrimidine biosynthesis;Repeat	'de novo' UMP biosynthetic process [GO:0044205]; arginine biosynthetic process [GO:0006526]		ATP binding [GO:0005524]; carbamoyl-phosphate synthase (glutamine-hydrolyzing) activity [GO:0004088]; metal ion binding [GO:0046872]			PATHWAY: Amino-acid biosynthesis; L-arginine biosynthesis; carbamoyl phosphate from bicarbonate: step 1/1. {ECO:0000256|HAMAP-Rule:MF_01210}.; PATHWAY: Pyrimidine metabolism; UMP biosynthesis via de novo pathway. {ECO:0000256|ARBA:ARBA00004725}.; PATHWAY: Pyrimidine metabolism; UMP biosynthesis via de novo pathway; (S)-dihydroorotate from bicarbonate: step 1/3. {ECO:0000256|ARBA:ARBA00004812, ECO…	CATALYTIC ACTIVITY: Reaction=2 ATP + H2O + hydrogencarbonate + L-glutamine = 2 ADP + carbamoyl phosphate + 2 H(+) + L-glutamate + phosphate; Xref=Rhea:RHEA:18633, ChEBI:CHEBI:15377, ChEBI:CHEBI:15378, ChEBI:CHEBI:17544, ChEBI:CHEBI:29985, ChEBI:CHEBI:30616, ChEBI:CHEBI:43474, ChEBI:CHEBI:58228, ChEBI:CHEBI:58359, ChEBI:CHEBI:456216; EC=6.3.5.5; Evidence={ECO:0000256|ARBA:ARBA00001777, ECO:0000256…							COFACTOR: Name=Mg(2+); Xref=ChEBI:CHEBI:18420; Evidence={ECO:0000256|ARBA:ARBA00001946}; ; COFACTOR: Name=Mn(2+); Xref=ChEBI:CHEBI:29035; Evidence={ECO:0000256|ARBA:ARBA00001936};				346	60	0	0	0	0	0	0	0	0	0	0	0	0	0	0	0	0	0	0	0	0	0	4	0	0	0	0
E9KU85	E9KU85	Exoribonuclease H (EC 2.7.7.49) (EC 3.1.13.2) (EC 3.1.26.13) (Integrase) (Pol polyprotein) (Protease) (Retropepsin) (Reverse transcriptase/ribonuclease H) (Fragment)	Equine infectious anemia virus	Aspartyl protease;Coiled coil;DNA integration;DNA recombination;DNA-binding;Endonuclease;Hydrolase;Metal-binding;Multifunctional enzyme;Nuclease;Nucleotidyltransferase;Protease;RNA-directed DNA polymerase;Transferase;Viral genome integration;Virus entry into host cell;Zinc;Zinc-finger	DNA integration [GO:0015074]; DNA recombination [GO:0006310]; establishment of integrated proviral latency [GO:0075713]; viral entry into host cell [GO:0046718]; viral genome integration into host DNA [GO:0044826]		aspartic-type endopeptidase activity [GO:0004190]; DNA binding [GO:0003677]; exoribonuclease H activity [GO:0004533]; RNA-directed DNA polymerase activity [GO:0003964]; RNA-DNA hybrid ribonuclease activity [GO:0004523]; zinc ion binding [GO:0008270]				CATALYTIC ACTIVITY: Reaction=3'-end directed exonucleolytic cleavage of viral RNA-DNA hybrid.; EC=3.1.13.2; Evidence={ECO:0000256|ARBA:ARBA00000379}; CATALYTIC ACTIVITY: Reaction=Endohydrolysis of RNA in RNA/DNA hybrids. Three different cleavage modes: 1. sequence-specific internal cleavage of RNA. Human immunodeficiency virus type 1 and Moloney murine leukemia virus enzymes prefer to cleave the …	DNA_BIND 1084..1132; /note="Integrase-type"; /evidence="ECO:0000256|PROSITE-ProRule:PRU00506"	FUNCTION: During replicative cycle of retroviruses, the reverse-transcribed viral DNA is integrated into the host chromosome by the viral integrase enzyme. RNase H activity is associated with the reverse transcriptase. {ECO:0000256|ARBA:ARBA00023429}.								Pararnavirae	5	4	47	81	62	132	0	19	0	35	0	0	0	0	0	0	0	0	0	0	0	0	0	0	0	0	0	0
L7VRD3	L7VRD3	CTP synthase (EC 6.3.4.2) (Cytidine 5'-triphosphate synthase) (Cytidine triphosphate synthetase) (CTP synthetase) (CTPS) (UTP--ammonia ligase)	uncultured bacterium A1Q1_fos_550	ATP-binding;Glutamine amidotransferase;Ligase;Magnesium;Metal-binding;Nucleotide-binding;Pyrimidine biosynthesis	'de novo' CTP biosynthetic process [GO:0044210]; glutamine metabolic process [GO:0006541]		ATP binding [GO:0005524]; CTP synthase activity [GO:0003883]; metal ion binding [GO:0046872]	METAL 71; /note="Magnesium"; /evidence="ECO:0000256|HAMAP-Rule:MF_01227"; METAL 139; /note="Magnesium"; /evidence="ECO:0000256|HAMAP-Rule:MF_01227"	NP_BIND 14..19; /note="ATP"; /evidence="ECO:0000256|HAMAP-Rule:MF_01227"; NP_BIND 146..148; /note="CTP; allosteric inhibitor"; /evidence="ECO:0000256|HAMAP-Rule:MF_01227"; NP_BIND 186..191; /note="CTP; allosteric inhibitor; alternate"; /evidence="ECO:0000256|HAMAP-Rule:MF_01227"; NP_BIND 186..191; /note="UTP; alternate"; /evidence="ECO:0000256|HAMAP-Rule:MF_01227"	PATHWAY: Pyrimidine metabolism; CTP biosynthesis via de novo pathway; CTP from UDP: step 2/2. {ECO:0000256|ARBA:ARBA00005171, ECO:0000256|HAMAP-Rule:MF_01227}.	CATALYTIC ACTIVITY: Reaction=ATP + H2O + L-glutamine + UTP = ADP + CTP + 2 H(+) + L-glutamate + phosphate; Xref=Rhea:RHEA:26426, ChEBI:CHEBI:15377, ChEBI:CHEBI:15378, ChEBI:CHEBI:29985, ChEBI:CHEBI:30616, ChEBI:CHEBI:37563, ChEBI:CHEBI:43474, ChEBI:CHEBI:46398, ChEBI:CHEBI:58359, ChEBI:CHEBI:456216; EC=6.3.4.2; Evidence={ECO:0000256|ARBA:ARBA00000314, ECO:0000256|HAMAP-Rule:MF_01227};		FUNCTION: Catalyzes the ATP-dependent amination of UTP to CTP with either L-glutamine or ammonia as the source of nitrogen. Regulates intracellular CTP levels through interactions with the four ribonucleotide triphosphates. {ECO:0000256|HAMAP-Rule:MF_01227}.	ACT_SITE 378; /note="Nucleophile"; /evidence="ECO:0000256|PROSITE-ProRule:PRU00605"; ACT_SITE 378; /note="Nucleophile; for glutamine hydrolysis"; /evidence="ECO:0000256|HAMAP-Rule:MF_01227"; ACT_SITE 515; /evidence="ECO:0000256|HAMAP-Rule:MF_01227, ECO:0000256|PROSITE-ProRule:PRU00605"; ACT_SITE 517; /evidence="ECO:0000256|HAMAP-Rule:MF_01227, ECO:0000256|PROSITE-ProRule:PRU00605"	ACTIVITY REGULATION: Allosterically activated by GTP, when glutamine is the substrate; GTP has no effect on the reaction when ammonia is the substrate. The allosteric effector GTP functions by stabilizing the protein conformation that binds the tetrahedral intermediate(s) formed during glutamine hydrolysis. Inhibited by the product CTP, via allosteric rather than competitive inhibition. {ECO:0000…	BINDING 13; /note="CTP; allosteric inhibitor; alternate"; /evidence="ECO:0000256|HAMAP-Rule:MF_01227"; BINDING 13; /note="UTP; alternate"; /evidence="ECO:0000256|HAMAP-Rule:MF_01227"; BINDING 71; /note="ATP"; /evidence="ECO:0000256|HAMAP-Rule:MF_01227"; BINDING 222; /note="CTP; allosteric inhibitor; alternate"; /evidence="ECO:0000256|HAMAP-Rule:MF_01227"; BINDING 222; /note="UTP; alternate"; /evi…						0	0	0	0	0	0	0	0	0	385	0	0	0	3	0	0	0	0	0	0	0	0	0	0	3	0	0	3
E9KUD3	E9KUD3	Exoribonuclease H (EC 2.7.7.49) (EC 3.1.13.2) (EC 3.1.26.13) (Integrase) (Pol polyprotein) (Protease) (Retropepsin) (Reverse transcriptase/ribonuclease H) (Fragment)	Equine infectious anemia virus	Aspartyl protease;Coiled coil;DNA integration;DNA recombination;DNA-binding;Endonuclease;Hydrolase;Metal-binding;Multifunctional enzyme;Nuclease;Nucleotidyltransferase;Protease;RNA-directed DNA polymerase;Transferase;Viral genome integration;Virus entry into host cell;Zinc;Zinc-finger	DNA integration [GO:0015074]; DNA recombination [GO:0006310]; establishment of integrated proviral latency [GO:0075713]; viral entry into host cell [GO:0046718]; viral genome integration into host DNA [GO:0044826]		aspartic-type endopeptidase activity [GO:0004190]; DNA binding [GO:0003677]; exoribonuclease H activity [GO:0004533]; RNA-directed DNA polymerase activity [GO:0003964]; RNA-DNA hybrid ribonuclease activity [GO:0004523]; zinc ion binding [GO:0008270]				CATALYTIC ACTIVITY: Reaction=3'-end directed exonucleolytic cleavage of viral RNA-DNA hybrid.; EC=3.1.13.2; Evidence={ECO:0000256|ARBA:ARBA00000379}; CATALYTIC ACTIVITY: Reaction=Endohydrolysis of RNA in RNA/DNA hybrids. Three different cleavage modes: 1. sequence-specific internal cleavage of RNA. Human immunodeficiency virus type 1 and Moloney murine leukemia virus enzymes prefer to cleave the …	DNA_BIND 1084..1132; /note="Integrase-type"; /evidence="ECO:0000256|PROSITE-ProRule:PRU00506"	FUNCTION: During replicative cycle of retroviruses, the reverse-transcribed viral DNA is integrated into the host chromosome by the viral integrase enzyme. RNase H activity is associated with the reverse transcriptase. {ECO:0000256|ARBA:ARBA00023429}.								Pararnavirae	1	17	20	106	24	187	0	9	1	15	0	0	0	0	0	0	0	0	0	0	0	0	0	0	0	0	0	0
E6V7F2	E6V7F2	Phosphomethylpyrimidine synthase (EC 4.1.99.17) (Hydroxymethylpyrimidine phosphate synthase) (HMP-P synthase) (HMP-phosphate synthase) (HMPP synthase) (Thiamine biosynthesis protein ThiC)	Variovorax paradoxus (strain EPS)	4Fe-4S;Iron;Iron-sulfur;Lyase;Metal-binding;S-adenosyl-L-methionine;Thiamine biosynthesis;Zinc	thiamine biosynthetic process [GO:0009228]; thiamine diphosphate biosynthetic process [GO:0009229]		4 iron, 4 sulfur cluster binding [GO:0051539]; carbon-carbon lyase activity [GO:0016830]; zinc ion binding [GO:0008270]	METAL 427; /note="Zinc"; /evidence="ECO:0000256|HAMAP-Rule:MF_00089"; METAL 491; /note="Zinc"; /evidence="ECO:0000256|HAMAP-Rule:MF_00089"; METAL 571; /note="Iron-sulfur (4Fe-4S-S-AdoMet)"; /evidence="ECO:0000256|HAMAP-Rule:MF_00089"; METAL 574; /note="Iron-sulfur (4Fe-4S-S-AdoMet)"; /evidence="ECO:0000256|HAMAP-Rule:MF_00089"; METAL 579; /note="Iron-sulfur (4Fe-4S-S-AdoMet)"; /evidence="ECO:0000…		PATHWAY: Cofactor biosynthesis; thiamine diphosphate biosynthesis. {ECO:0000256|HAMAP-Rule:MF_00089}.	CATALYTIC ACTIVITY: Reaction=5-amino-1-(5-phospho-beta-D-ribosyl)imidazole + S-adenosyl-L-methionine = 4-amino-2-methyl-5-(phosphooxymethyl)pyrimidine + 5'-deoxyadenosine + CO + formate + 3 H(+) + L-methionine; Xref=Rhea:RHEA:24840, ChEBI:CHEBI:15378, ChEBI:CHEBI:15740, ChEBI:CHEBI:17245, ChEBI:CHEBI:17319, ChEBI:CHEBI:57844, ChEBI:CHEBI:58354, ChEBI:CHEBI:59789, ChEBI:CHEBI:137981; EC=4.1.99.17;…		FUNCTION: Catalyzes the synthesis of the hydroxymethylpyrimidine phosphate (HMP-P) moiety of thiamine from aminoimidazole ribotide (AIR) in a radical S-adenosyl-L-methionine (SAM)-dependent reaction. {ECO:0000256|ARBA:ARBA00003175, ECO:0000256|HAMAP-Rule:MF_00089}.			BINDING 229; /note="Substrate"; /evidence="ECO:0000256|HAMAP-Rule:MF_00089"; BINDING 258; /note="Substrate"; /evidence="ECO:0000256|HAMAP-Rule:MF_00089"; BINDING 287; /note="Substrate"; /evidence="ECO:0000256|HAMAP-Rule:MF_00089"; BINDING 323; /note="Substrate"; /evidence="ECO:0000256|HAMAP-Rule:MF_00089"; BINDING 423; /note="Substrate"; /evidence="ECO:0000256|HAMAP-Rule:MF_00089"; BINDING 450; /…		COFACTOR: Name=[4Fe-4S] cluster; Xref=ChEBI:CHEBI:49883; Evidence={ECO:0000256|ARBA:ARBA00001966}; ; COFACTOR: Name=[4Fe-4S] cluster; Xref=ChEBI:CHEBI:49883; Evidence={ECO:0000256|HAMAP-Rule:MF_00089}; Note=Binds 1 [4Fe-4S] cluster per subunit. The cluster is coordinated with 3 cysteines and an exchangeable S-adenosyl-L-methionine. {ECO:0000256|HAMAP-Rule:MF_00089};				2	0	4	0	2	0	0	0	26	328	0	0	0	0	0	0	2	0	0	0	0	0	0	8	0	0	0	0
A1VLH3	A1VLH3	CTP synthase (EC 6.3.4.2) (Cytidine 5'-triphosphate synthase) (Cytidine triphosphate synthetase) (CTP synthetase) (CTPS) (UTP--ammonia ligase)	Polaromonas naphthalenivorans (strain CJ2)	ATP-binding;Glutamine amidotransferase;Ligase;Magnesium;Metal-binding;Nucleotide-binding;Pyrimidine biosynthesis;Reference proteome	'de novo' CTP biosynthetic process [GO:0044210]; glutamine metabolic process [GO:0006541]		ATP binding [GO:0005524]; CTP synthase activity [GO:0003883]; metal ion binding [GO:0046872]	METAL 71; /note="Magnesium"; /evidence="ECO:0000255|HAMAP-Rule:MF_01227"; METAL 144; /note="Magnesium"; /evidence="ECO:0000255|HAMAP-Rule:MF_01227"	NP_BIND 14..19; /note="ATP"; /evidence="ECO:0000255|HAMAP-Rule:MF_01227"; NP_BIND 151..153; /note="CTP; allosteric inhibitor"; /evidence="ECO:0000255|HAMAP-Rule:MF_01227"; NP_BIND 191..196; /note="CTP; allosteric inhibitor; alternate"; /evidence="ECO:0000255|HAMAP-Rule:MF_01227"; NP_BIND 191..196; /note="UTP; alternate"; /evidence="ECO:0000255|HAMAP-Rule:MF_01227"	PATHWAY: Pyrimidine metabolism; CTP biosynthesis via de novo pathway; CTP from UDP: step 2/2. {ECO:0000255|HAMAP-Rule:MF_01227}.	CATALYTIC ACTIVITY: Reaction=ATP + H2O + L-glutamine + UTP = ADP + CTP + 2 H(+) + L-glutamate + phosphate; Xref=Rhea:RHEA:26426, ChEBI:CHEBI:15377, ChEBI:CHEBI:15378, ChEBI:CHEBI:29985, ChEBI:CHEBI:30616, ChEBI:CHEBI:37563, ChEBI:CHEBI:43474, ChEBI:CHEBI:46398, ChEBI:CHEBI:58359, ChEBI:CHEBI:456216; EC=6.3.4.2; Evidence={ECO:0000255|HAMAP-Rule:MF_01227};		FUNCTION: Catalyzes the ATP-dependent amination of UTP to CTP with either L-glutamine or ammonia as the source of nitrogen. Regulates intracellular CTP levels through interactions with the four ribonucleotide triphosphates. {ECO:0000255|HAMAP-Rule:MF_01227}.	ACT_SITE 383; /note="Nucleophile; for glutamine hydrolysis"; /evidence="ECO:0000255|HAMAP-Rule:MF_01227"; ACT_SITE 520; /evidence="ECO:0000255|HAMAP-Rule:MF_01227"; ACT_SITE 522; /evidence="ECO:0000255|HAMAP-Rule:MF_01227"	ACTIVITY REGULATION: Allosterically activated by GTP, when glutamine is the substrate; GTP has no effect on the reaction when ammonia is the substrate. The allosteric effector GTP functions by stabilizing the protein conformation that binds the tetrahedral intermediate(s) formed during glutamine hydrolysis. Inhibited by the product CTP, via allosteric rather than competitive inhibition. {ECO:0000…	BINDING 13; /note="CTP; allosteric inhibitor; alternate"; /evidence="ECO:0000255|HAMAP-Rule:MF_01227"; BINDING 13; /note="UTP; alternate"; /evidence="ECO:0000255|HAMAP-Rule:MF_01227"; BINDING 71; /note="ATP"; /evidence="ECO:0000255|HAMAP-Rule:MF_01227"; BINDING 227; /note="CTP; allosteric inhibitor; alternate"; /evidence="ECO:0000255|HAMAP-Rule:MF_01227"; BINDING 227; /note="UTP; alternate"; /evi…						0	0	0	0	21	0	0	0	6	312	0	0	0	3	0	0	0	0	0	0	0	0	0	0	0	0	0	0
A2SG83	A2SG83	Phosphomethylpyrimidine synthase (EC 4.1.99.17) (Hydroxymethylpyrimidine phosphate synthase) (HMP-P synthase) (HMP-phosphate synthase) (HMPP synthase) (Thiamine biosynthesis protein ThiC)	Methylibium petroleiphilum (strain ATCC BAA-1232 / LMG 22953 / PM1)	4Fe-4S;Iron;Iron-sulfur;Lyase;Metal-binding;Reference proteome;S-adenosyl-L-methionine;Thiamine biosynthesis;Zinc	thiamine biosynthetic process [GO:0009228]; thiamine diphosphate biosynthetic process [GO:0009229]		4 iron, 4 sulfur cluster binding [GO:0051539]; carbon-carbon lyase activity [GO:0016830]; zinc ion binding [GO:0008270]	METAL 426; /note="Zinc"; /evidence="ECO:0000255|HAMAP-Rule:MF_00089"; METAL 490; /note="Zinc"; /evidence="ECO:0000255|HAMAP-Rule:MF_00089"; METAL 570; /note="Iron-sulfur (4Fe-4S-S-AdoMet)"; /evidence="ECO:0000255|HAMAP-Rule:MF_00089"; METAL 573; /note="Iron-sulfur (4Fe-4S-S-AdoMet)"; /evidence="ECO:0000255|HAMAP-Rule:MF_00089"; METAL 578; /note="Iron-sulfur (4Fe-4S-S-AdoMet)"; /evidence="ECO:0000…		PATHWAY: Cofactor biosynthesis; thiamine diphosphate biosynthesis. {ECO:0000255|HAMAP-Rule:MF_00089}.	CATALYTIC ACTIVITY: Reaction=5-amino-1-(5-phospho-beta-D-ribosyl)imidazole + S-adenosyl-L-methionine = 4-amino-2-methyl-5-(phosphooxymethyl)pyrimidine + 5'-deoxyadenosine + CO + formate + 3 H(+) + L-methionine; Xref=Rhea:RHEA:24840, ChEBI:CHEBI:15378, ChEBI:CHEBI:15740, ChEBI:CHEBI:17245, ChEBI:CHEBI:17319, ChEBI:CHEBI:57844, ChEBI:CHEBI:58354, ChEBI:CHEBI:59789, ChEBI:CHEBI:137981; EC=4.1.99.17;…		FUNCTION: Catalyzes the synthesis of the hydroxymethylpyrimidine phosphate (HMP-P) moiety of thiamine from aminoimidazole ribotide (AIR) in a radical S-adenosyl-L-methionine (SAM)-dependent reaction. {ECO:0000255|HAMAP-Rule:MF_00089}.			BINDING 228; /note="Substrate"; /evidence="ECO:0000255|HAMAP-Rule:MF_00089"; BINDING 257; /note="Substrate"; /evidence="ECO:0000255|HAMAP-Rule:MF_00089"; BINDING 286; /note="Substrate"; /evidence="ECO:0000255|HAMAP-Rule:MF_00089"; BINDING 322; /note="Substrate"; /evidence="ECO:0000255|HAMAP-Rule:MF_00089"; BINDING 422; /note="Substrate"; /evidence="ECO:0000255|HAMAP-Rule:MF_00089"; BINDING 449; /…		COFACTOR: Name=[4Fe-4S] cluster; Xref=ChEBI:CHEBI:49883; Evidence={ECO:0000255|HAMAP-Rule:MF_00089}; Note=Binds 1 [4Fe-4S] cluster per subunit. The cluster is coordinated with 3 cysteines and an exchangeable S-adenosyl-L-methionine. {ECO:0000255|HAMAP-Rule:MF_00089};				0	0	0	0	28	16	0	0	4	258	0	0	0	0	0	0	0	0	0	0	2	0	0	2	8	0	0	0
Q128E7	Q128E7	CTP synthase (EC 6.3.4.2) (Cytidine 5'-triphosphate synthase) (Cytidine triphosphate synthetase) (CTP synthetase) (CTPS) (UTP--ammonia ligase)	Polaromonas sp. (strain JS666 / ATCC BAA-500)	ATP-binding;Glutamine amidotransferase;Ligase;Magnesium;Metal-binding;Nucleotide-binding;Pyrimidine biosynthesis;Reference proteome	'de novo' CTP biosynthetic process [GO:0044210]; glutamine metabolic process [GO:0006541]		ATP binding [GO:0005524]; CTP synthase activity [GO:0003883]; metal ion binding [GO:0046872]	METAL 71; /note="Magnesium"; /evidence="ECO:0000255|HAMAP-Rule:MF_01227"; METAL 144; /note="Magnesium"; /evidence="ECO:0000255|HAMAP-Rule:MF_01227"	NP_BIND 14..19; /note="ATP"; /evidence="ECO:0000255|HAMAP-Rule:MF_01227"; NP_BIND 151..153; /note="CTP; allosteric inhibitor"; /evidence="ECO:0000255|HAMAP-Rule:MF_01227"; NP_BIND 191..196; /note="CTP; allosteric inhibitor; alternate"; /evidence="ECO:0000255|HAMAP-Rule:MF_01227"; NP_BIND 191..196; /note="UTP; alternate"; /evidence="ECO:0000255|HAMAP-Rule:MF_01227"	PATHWAY: Pyrimidine metabolism; CTP biosynthesis via de novo pathway; CTP from UDP: step 2/2. {ECO:0000255|HAMAP-Rule:MF_01227}.	CATALYTIC ACTIVITY: Reaction=ATP + H2O + L-glutamine + UTP = ADP + CTP + 2 H(+) + L-glutamate + phosphate; Xref=Rhea:RHEA:26426, ChEBI:CHEBI:15377, ChEBI:CHEBI:15378, ChEBI:CHEBI:29985, ChEBI:CHEBI:30616, ChEBI:CHEBI:37563, ChEBI:CHEBI:43474, ChEBI:CHEBI:46398, ChEBI:CHEBI:58359, ChEBI:CHEBI:456216; EC=6.3.4.2; Evidence={ECO:0000255|HAMAP-Rule:MF_01227};		FUNCTION: Catalyzes the ATP-dependent amination of UTP to CTP with either L-glutamine or ammonia as the source of nitrogen. Regulates intracellular CTP levels through interactions with the four ribonucleotide triphosphates. {ECO:0000255|HAMAP-Rule:MF_01227}.	ACT_SITE 383; /note="Nucleophile; for glutamine hydrolysis"; /evidence="ECO:0000255|HAMAP-Rule:MF_01227"; ACT_SITE 520; /evidence="ECO:0000255|HAMAP-Rule:MF_01227"; ACT_SITE 522; /evidence="ECO:0000255|HAMAP-Rule:MF_01227"	ACTIVITY REGULATION: Allosterically activated by GTP, when glutamine is the substrate; GTP has no effect on the reaction when ammonia is the substrate. The allosteric effector GTP functions by stabilizing the protein conformation that binds the tetrahedral intermediate(s) formed during glutamine hydrolysis. Inhibited by the product CTP, via allosteric rather than competitive inhibition. {ECO:0000…	BINDING 13; /note="CTP; allosteric inhibitor; alternate"; /evidence="ECO:0000255|HAMAP-Rule:MF_01227"; BINDING 13; /note="UTP; alternate"; /evidence="ECO:0000255|HAMAP-Rule:MF_01227"; BINDING 71; /note="ATP"; /evidence="ECO:0000255|HAMAP-Rule:MF_01227"; BINDING 227; /note="CTP; allosteric inhibitor; alternate"; /evidence="ECO:0000255|HAMAP-Rule:MF_01227"; BINDING 227; /note="UTP; alternate"; /evi…						0	0	0	0	0	0	0	0	0	297	0	0	0	0	0	0	0	0	0	0	0	0	0	0	0	0	0	0
T1XHC3	T1XHC3	Phosphomethylpyrimidine synthase (EC 4.1.99.17) (Hydroxymethylpyrimidine phosphate synthase) (HMP-P synthase) (HMP-phosphate synthase) (HMPP synthase) (Thiamine biosynthesis protein ThiC)	Variovorax paradoxus B4	4Fe-4S;Iron;Iron-sulfur;Lyase;Metal-binding;S-adenosyl-L-methionine;Thiamine biosynthesis;Zinc	thiamine biosynthetic process [GO:0009228]; thiamine diphosphate biosynthetic process [GO:0009229]		4 iron, 4 sulfur cluster binding [GO:0051539]; carbon-carbon lyase activity [GO:0016830]; zinc ion binding [GO:0008270]	METAL 427; /note="Zinc"; /evidence="ECO:0000256|HAMAP-Rule:MF_00089"; METAL 491; /note="Zinc"; /evidence="ECO:0000256|HAMAP-Rule:MF_00089"; METAL 571; /note="Iron-sulfur (4Fe-4S-S-AdoMet)"; /evidence="ECO:0000256|HAMAP-Rule:MF_00089"; METAL 574; /note="Iron-sulfur (4Fe-4S-S-AdoMet)"; /evidence="ECO:0000256|HAMAP-Rule:MF_00089"; METAL 579; /note="Iron-sulfur (4Fe-4S-S-AdoMet)"; /evidence="ECO:0000…		PATHWAY: Cofactor biosynthesis; thiamine diphosphate biosynthesis. {ECO:0000256|HAMAP-Rule:MF_00089}.	CATALYTIC ACTIVITY: Reaction=5-amino-1-(5-phospho-beta-D-ribosyl)imidazole + S-adenosyl-L-methionine = 4-amino-2-methyl-5-(phosphooxymethyl)pyrimidine + 5'-deoxyadenosine + CO + formate + 3 H(+) + L-methionine; Xref=Rhea:RHEA:24840, ChEBI:CHEBI:15378, ChEBI:CHEBI:15740, ChEBI:CHEBI:17245, ChEBI:CHEBI:17319, ChEBI:CHEBI:57844, ChEBI:CHEBI:58354, ChEBI:CHEBI:59789, ChEBI:CHEBI:137981; EC=4.1.99.17;…		FUNCTION: Catalyzes the synthesis of the hydroxymethylpyrimidine phosphate (HMP-P) moiety of thiamine from aminoimidazole ribotide (AIR) in a radical S-adenosyl-L-methionine (SAM)-dependent reaction. {ECO:0000256|ARBA:ARBA00003175, ECO:0000256|HAMAP-Rule:MF_00089}.			BINDING 229; /note="Substrate"; /evidence="ECO:0000256|HAMAP-Rule:MF_00089"; BINDING 258; /note="Substrate"; /evidence="ECO:0000256|HAMAP-Rule:MF_00089"; BINDING 287; /note="Substrate"; /evidence="ECO:0000256|HAMAP-Rule:MF_00089"; BINDING 323; /note="Substrate"; /evidence="ECO:0000256|HAMAP-Rule:MF_00089"; BINDING 423; /note="Substrate"; /evidence="ECO:0000256|HAMAP-Rule:MF_00089"; BINDING 450; /…		COFACTOR: Name=[4Fe-4S] cluster; Xref=ChEBI:CHEBI:49883; Evidence={ECO:0000256|ARBA:ARBA00001966}; ; COFACTOR: Name=[4Fe-4S] cluster; Xref=ChEBI:CHEBI:49883; Evidence={ECO:0000256|HAMAP-Rule:MF_00089}; Note=Binds 1 [4Fe-4S] cluster per subunit. The cluster is coordinated with 3 cysteines and an exchangeable S-adenosyl-L-methionine. {ECO:0000256|HAMAP-Rule:MF_00089};				2	0	0	0	2	0	0	0	10	270	2	0	0	0	0	0	0	0	0	0	2	0	0	0	0	0	0	0
E6V0X5	E6V0X5	Dihydroorotate dehydrogenase (quinone) (EC 1.3.5.2) (DHOdehase) (DHOD) (DHODase) (Dihydroorotate oxidase)	Variovorax paradoxus (strain EPS)	Cell membrane;FMN;Flavoprotein;Membrane;Oxidoreductase;Pyrimidine biosynthesis	'de novo' pyrimidine nucleobase biosynthetic process [GO:0006207]; 'de novo' UMP biosynthetic process [GO:0044205]	cytoplasm [GO:0005737]; plasma membrane [GO:0005886]	dihydroorotate dehydrogenase activity [GO:0004152]		NP_BIND 69..73; /note="FMN"; /evidence="ECO:0000256|HAMAP-Rule:MF_00225"; NP_BIND 333..334; /note="FMN"; /evidence="ECO:0000256|HAMAP-Rule:MF_00225"	PATHWAY: Pyrimidine metabolism; UMP biosynthesis via de novo pathway. {ECO:0000256|ARBA:ARBA00004725}.; PATHWAY: Pyrimidine metabolism; UMP biosynthesis via de novo pathway; orotate from (S)-dihydroorotate (quinone route): step 1/1. {ECO:0000256|ARBA:ARBA00005161, ECO:0000256|HAMAP-Rule:MF_00225}.	CATALYTIC ACTIVITY: Reaction=(S)-dihydroorotate + a quinone = a quinol + orotate; Xref=Rhea:RHEA:30187, ChEBI:CHEBI:24646, ChEBI:CHEBI:30839, ChEBI:CHEBI:30864, ChEBI:CHEBI:132124; EC=1.3.5.2; Evidence={ECO:0000256|ARBA:ARBA00001532, ECO:0000256|HAMAP-Rule:MF_00225};		FUNCTION: Catalyzes the conversion of dihydroorotate to orotate with quinone as electron acceptor. {ECO:0000256|ARBA:ARBA00003125, ECO:0000256|HAMAP-Rule:MF_00225}.	ACT_SITE 190; /note="Nucleophile"; /evidence="ECO:0000256|HAMAP-Rule:MF_00225"		BINDING 73; /note="Substrate"; /evidence="ECO:0000256|HAMAP-Rule:MF_00225"; BINDING 93; /note="FMN; via amide nitrogen"; /evidence="ECO:0000256|HAMAP-Rule:MF_00225"; BINDING 154; /note="FMN"; /evidence="ECO:0000256|HAMAP-Rule:MF_00225"; BINDING 187; /note="FMN"; /evidence="ECO:0000256|HAMAP-Rule:MF_00225"; BINDING 187; /note="Substrate"; /evidence="ECO:0000256|HAMAP-Rule:MF_00225"; BINDING 192; /…		COFACTOR: Name=FMN; Xref=ChEBI:CHEBI:58210; Evidence={ECO:0000256|ARBA:ARBA00001917}; ; COFACTOR: Name=FMN; Xref=ChEBI:CHEBI:58210; Evidence={ECO:0000256|HAMAP-Rule:MF_00225}; Note=Binds 1 FMN per subunit. {ECO:0000256|HAMAP-Rule:MF_00225};				0	0	0	0	168	126	0	0	0	0	0	0	0	0	0	0	0	0	0	0	7	0	0	23	0	0	0	0
I2WHV5	I2WHV5	Putative uracil phosphoribosyltransferase	Escherichia coli 9.0111	Glycosyltransferase;Transferase	nucleoside metabolic process [GO:0009116]		transferase activity, transferring glycosyl groups [GO:0016757]															0	0	28	60	44	130	0	0	0	0	0	0	0	0	0	0	0	0	0	0	0	0	0	0	0	0	0	0
C5CLM9	C5CLM9	Uracil phosphoribosyltransferase (EC 2.4.2.9) (UMP pyrophosphorylase) (UPRTase)	Variovorax paradoxus (strain S110)	Allosteric enzyme;GTP-binding;Glycosyltransferase;Magnesium;Nucleotide-binding;Transferase	nucleoside metabolic process [GO:0009116]; UMP salvage [GO:0044206]; uracil salvage [GO:0006223]		GTP binding [GO:0005525]; magnesium ion binding [GO:0000287]; uracil phosphoribosyltransferase activity [GO:0004845]			PATHWAY: Pyrimidine metabolism; UMP biosynthesis via salvage pathway; UMP from uracil: step 1/1. {ECO:0000255|HAMAP-Rule:MF_01218}.	CATALYTIC ACTIVITY: Reaction=diphosphate + UMP = 5-phospho-alpha-D-ribose 1-diphosphate + uracil; Xref=Rhea:RHEA:13017, ChEBI:CHEBI:17568, ChEBI:CHEBI:33019, ChEBI:CHEBI:57865, ChEBI:CHEBI:58017; EC=2.4.2.9; Evidence={ECO:0000255|HAMAP-Rule:MF_01218};		FUNCTION: Catalyzes the conversion of uracil and 5-phospho-alpha-D-ribose 1-diphosphate (PRPP) to UMP and diphosphate. {ECO:0000255|HAMAP-Rule:MF_01218}.		ACTIVITY REGULATION: Allosterically activated by GTP. {ECO:0000255|HAMAP-Rule:MF_01218}.	BINDING 79; /note="5-phospho-alpha-D-ribose 1-diphosphate"; /evidence="ECO:0000255|HAMAP-Rule:MF_01218"; BINDING 104; /note="5-phospho-alpha-D-ribose 1-diphosphate"; /evidence="ECO:0000255|HAMAP-Rule:MF_01218"; BINDING 194; /note="Uracil; via amide nitrogen"; /evidence="ECO:0000255|HAMAP-Rule:MF_01218"; BINDING 200; /note="5-phospho-alpha-D-ribose 1-diphosphate"; /evidence="ECO:0000255|HAMAP-Rule…		COFACTOR: Name=Mg(2+); Xref=ChEBI:CHEBI:18420; Evidence={ECO:0000255|HAMAP-Rule:MF_01218}; Note=Binds 1 Mg(2+) ion per subunit. The magnesium is bound as Mg-PRPP. {ECO:0000255|HAMAP-Rule:MF_01218};				48	88	78	40	0	2	0	0	0	0	0	0	0	0	0	0	0	0	0	0	0	0	0	0	0	0	0	0
A7ZNS3	A7ZNS3	Hydroxyethylthiazole kinase (EC 2.7.1.50) (4-methyl-5-beta-hydroxyethylthiazole kinase) (TH kinase) (Thz kinase)	Escherichia coli O139:H28 (strain E24377A / ETEC)	ATP-binding;Kinase;Magnesium;Metal-binding;Nucleotide-binding;Thiamine biosynthesis;Transferase	thiamine biosynthetic process [GO:0009228]; thiamine diphosphate biosynthetic process [GO:0009229]		ATP binding [GO:0005524]; hydroxyethylthiazole kinase activity [GO:0004417]; magnesium ion binding [GO:0000287]			PATHWAY: Cofactor biosynthesis; thiamine diphosphate biosynthesis; 4-methyl-5-(2-phosphoethyl)-thiazole from 5-(2-hydroxyethyl)-4-methylthiazole: step 1/1. {ECO:0000255|HAMAP-Rule:MF_00228}.	CATALYTIC ACTIVITY: Reaction=5-(2-hydroxyethyl)-4-methylthiazole + ATP = 4-methyl-5-(2-phosphooxyethyl)-thiazole + ADP + H(+); Xref=Rhea:RHEA:24212, ChEBI:CHEBI:15378, ChEBI:CHEBI:17957, ChEBI:CHEBI:30616, ChEBI:CHEBI:58296, ChEBI:CHEBI:456216; EC=2.7.1.50; Evidence={ECO:0000255|HAMAP-Rule:MF_00228};		FUNCTION: Catalyzes the phosphorylation of the hydroxyl group of 4-methyl-5-beta-hydroxyethylthiazole (THZ). {ECO:0000255|HAMAP-Rule:MF_00228}.			BINDING 50; /note="Substrate; via amide nitrogen"; /evidence="ECO:0000255|HAMAP-Rule:MF_00228"; BINDING 125; /note="ATP"; /evidence="ECO:0000255|HAMAP-Rule:MF_00228"; BINDING 171; /note="ATP"; /evidence="ECO:0000255|HAMAP-Rule:MF_00228"; BINDING 198; /note="Substrate; via amide nitrogen"; /evidence="ECO:0000255|HAMAP-Rule:MF_00228"		COFACTOR: Name=Mg(2+); Xref=ChEBI:CHEBI:18420; Evidence={ECO:0000255|HAMAP-Rule:MF_00228};				0	0	0	0	108	138	0	0	0	0	0	0	0	0	0	0	0	0	0	0	0	0	0	2	0	0	0	0
K7W7H5	K7W7H5	Polymerase protein (Fragment)	Equine infectious anemia virus	Coiled coil;Endonuclease;Hydrolase;Nuclease;Nucleotidyltransferase;RNA-directed DNA polymerase;Transferase			endonuclease activity [GO:0004519]; RNA-directed DNA polymerase activity [GO:0003964]														Pararnavirae	2	1	13	29	57	119	0	0	0	5	0	0	0	0	0	0	0	0	0	0	0	0	0	0	0	0	0	0
C5QSL2	C5QSL2	Nucleoside diphosphate kinase (NDK) (NDP kinase) (EC 2.7.4.6) (Nucleoside-2-P kinase)	Staphylococcus caprae M23864:W1	ATP-binding;Cytoplasm;Kinase;Magnesium;Metal-binding;Nucleotide metabolism;Nucleotide-binding;Phosphoprotein;Transferase	CTP biosynthetic process [GO:0006241]; GTP biosynthetic process [GO:0006183]; UTP biosynthetic process [GO:0006228]	cytoplasm [GO:0005737]	ATP binding [GO:0005524]; metal ion binding [GO:0046872]; nucleoside diphosphate kinase activity [GO:0004550]				CATALYTIC ACTIVITY: Reaction=a 2'-deoxyribonucleoside 5'-diphosphate + ATP = a 2'-deoxyribonucleoside 5'-triphosphate + ADP; Xref=Rhea:RHEA:44640, ChEBI:CHEBI:30616, ChEBI:CHEBI:61560, ChEBI:CHEBI:73316, ChEBI:CHEBI:456216; EC=2.7.4.6; Evidence={ECO:0000256|HAMAP-Rule:MF_00451, ECO:0000256|RuleBase:RU004013}; CATALYTIC ACTIVITY: Reaction=a ribonucleoside 5'-diphosphate + ATP = a ribonucleoside 5'…		FUNCTION: Major role in the synthesis of nucleoside triphosphates other than ATP. The ATP gamma phosphate is transferred to the NDP beta phosphate via a ping-pong mechanism, using a phosphorylated active-site intermediate. {ECO:0000256|HAMAP-Rule:MF_00451}.	ACT_SITE 125; /note="Pros-phosphohistidine intermediate"; /evidence="ECO:0000256|HAMAP-Rule:MF_00451"		BINDING 19; /note="ATP"; /evidence="ECO:0000256|HAMAP-Rule:MF_00451"; BINDING 67; /note="ATP"; /evidence="ECO:0000256|HAMAP-Rule:MF_00451"; BINDING 95; /note="ATP"; /evidence="ECO:0000256|HAMAP-Rule:MF_00451"; BINDING 101; /note="ATP"; /evidence="ECO:0000256|HAMAP-Rule:MF_00451"; BINDING 112; /note="ATP"; /evidence="ECO:0000256|HAMAP-Rule:MF_00451"; BINDING 122; /note="ATP"; /evidence="ECO:000025…		COFACTOR: Name=Mg(2+); Xref=ChEBI:CHEBI:18420; Evidence={ECO:0000256|HAMAP-Rule:MF_00451};				0	0	120	104	0	0	0	0	0	0	0	0	0	0	0	0	0	0	0	0	0	0	0	0	0	0	0	0
G7ZBK9	G7ZBK9	Putative ABC transporter, periplasmic component	Azospirillum lipoferum (strain 4B)	Plasmid;Reference proteome;Signal	thiamine biosynthetic process [GO:0009228]																	0	0	0	0	4	220	0	0	0	0	0	0	0	0	0	0	0	0	0	0	0	0	0	0	0	0	0	0
R4UX77	R4UX77	Thiamine-monophosphate kinase (TMP kinase) (Thiamine-phosphate kinase) (EC 2.7.4.16)	Mycobacteroides abscessus subsp. bolletii 50594	ATP-binding;Kinase;Magnesium;Metal-binding;Nucleotide-binding;Thiamine biosynthesis;Transferase	thiamine biosynthetic process [GO:0009228]; thiamine diphosphate biosynthetic process [GO:0009229]		ATP binding [GO:0005524]; magnesium ion binding [GO:0000287]; thiamine-phosphate kinase activity [GO:0009030]	METAL 33; /note="Magnesium 3"; /evidence="ECO:0000256|HAMAP-Rule:MF_02128"; METAL 33; /note="Magnesium 4; via carbonyl oxygen"; /evidence="ECO:0000256|HAMAP-Rule:MF_02128"; METAL 47; /note="Magnesium 4"; /evidence="ECO:0000256|HAMAP-Rule:MF_02128"; METAL 48; /note="Magnesium 1; via carbonyl oxygen"; /evidence="ECO:0000256|HAMAP-Rule:MF_02128"; METAL 49; /note="Magnesium 1"; /evidence="ECO:0000256…	NP_BIND 125..126; /note="ATP"; /evidence="ECO:0000256|HAMAP-Rule:MF_02128"	PATHWAY: Cofactor biosynthesis; thiamine diphosphate biosynthesis; thiamine diphosphate from thiamine phosphate: step 1/1. {ECO:0000256|HAMAP-Rule:MF_02128}.	CATALYTIC ACTIVITY: Reaction=ATP + thiamine phosphate = ADP + thiamine diphosphate; Xref=Rhea:RHEA:15913, ChEBI:CHEBI:30616, ChEBI:CHEBI:37575, ChEBI:CHEBI:58937, ChEBI:CHEBI:456216; EC=2.7.4.16; Evidence={ECO:0000256|HAMAP-Rule:MF_02128};		FUNCTION: Catalyzes the ATP-dependent phosphorylation of thiamine-monophosphate (TMP) to form thiamine-pyrophosphate (TPP), the active form of vitamin B1. {ECO:0000256|HAMAP-Rule:MF_02128}.			BINDING 56; /note="Substrate"; /evidence="ECO:0000256|HAMAP-Rule:MF_02128"; BINDING 151; /note="ATP"; /evidence="ECO:0000256|HAMAP-Rule:MF_02128"; BINDING 215; /note="ATP"; /evidence="ECO:0000256|HAMAP-Rule:MF_02128"; BINDING 267; /note="Substrate"; /evidence="ECO:0000256|HAMAP-Rule:MF_02128"; BINDING 309; /note="Substrate"; /evidence="ECO:0000256|HAMAP-Rule:MF_02128"						0	0	220	0	0	0	0	0	0	0	2	0	0	0	0	0	0	0	0	0	0	0	0	0	0	0	0	0
E2E2M9	E2E2M9	Exoribonuclease H (EC 2.7.7.49) (EC 3.1.13.2) (EC 3.1.26.13) (Integrase) (Pol polyprotein) (Protease) (Retropepsin) (Reverse transcriptase/ribonuclease H) (Fragment)	Equine infectious anemia virus	Aspartyl protease;Coiled coil;DNA integration;DNA recombination;DNA-binding;Endonuclease;Hydrolase;Metal-binding;Multifunctional enzyme;Nuclease;Nucleotidyltransferase;Protease;RNA-directed DNA polymerase;Transferase;Viral genome integration;Virus entry into host cell;Zinc;Zinc-finger	DNA integration [GO:0015074]; DNA recombination [GO:0006310]; establishment of integrated proviral latency [GO:0075713]; viral entry into host cell [GO:0046718]; viral genome integration into host DNA [GO:0044826]		aspartic-type endopeptidase activity [GO:0004190]; DNA binding [GO:0003677]; exoribonuclease H activity [GO:0004533]; RNA-directed DNA polymerase activity [GO:0003964]; RNA-DNA hybrid ribonuclease activity [GO:0004523]; zinc ion binding [GO:0008270]				CATALYTIC ACTIVITY: Reaction=3'-end directed exonucleolytic cleavage of viral RNA-DNA hybrid.; EC=3.1.13.2; Evidence={ECO:0000256|ARBA:ARBA00000379}; CATALYTIC ACTIVITY: Reaction=Endohydrolysis of RNA in RNA/DNA hybrids. Three different cleavage modes: 1. sequence-specific internal cleavage of RNA. Human immunodeficiency virus type 1 and Moloney murine leukemia virus enzymes prefer to cleave the …	DNA_BIND 1084..1132; /note="Integrase-type"; /evidence="ECO:0000256|PROSITE-ProRule:PRU00506"	FUNCTION: During replicative cycle of retroviruses, the reverse-transcribed viral DNA is integrated into the host chromosome by the viral integrase enzyme. RNase H activity is associated with the reverse transcriptase. {ECO:0000256|ARBA:ARBA00023429}.								Pararnavirae	1	2	32	10	41	21	0	100	0	9	2	0	0	0	0	0	0	0	0	0	0	0	0	0	0	0	0	0
E9KUF1	E9KUF1	Exoribonuclease H (EC 2.7.7.49) (EC 3.1.13.2) (EC 3.1.26.13) (Integrase) (Pol polyprotein) (Protease) (Retropepsin) (Reverse transcriptase/ribonuclease H) (Fragment)	Equine infectious anemia virus	Aspartyl protease;Coiled coil;DNA integration;DNA recombination;DNA-binding;Endonuclease;Hydrolase;Metal-binding;Multifunctional enzyme;Nuclease;Nucleotidyltransferase;Protease;RNA-directed DNA polymerase;Transferase;Viral genome integration;Virus entry into host cell;Zinc;Zinc-finger	DNA integration [GO:0015074]; DNA recombination [GO:0006310]; establishment of integrated proviral latency [GO:0075713]; viral entry into host cell [GO:0046718]; viral genome integration into host DNA [GO:0044826]		aspartic-type endopeptidase activity [GO:0004190]; DNA binding [GO:0003677]; exoribonuclease H activity [GO:0004533]; RNA-directed DNA polymerase activity [GO:0003964]; RNA-DNA hybrid ribonuclease activity [GO:0004523]; zinc ion binding [GO:0008270]				CATALYTIC ACTIVITY: Reaction=3'-end directed exonucleolytic cleavage of viral RNA-DNA hybrid.; EC=3.1.13.2; Evidence={ECO:0000256|ARBA:ARBA00000379}; CATALYTIC ACTIVITY: Reaction=Endohydrolysis of RNA in RNA/DNA hybrids. Three different cleavage modes: 1. sequence-specific internal cleavage of RNA. Human immunodeficiency virus type 1 and Moloney murine leukemia virus enzymes prefer to cleave the …	DNA_BIND 1084..1132; /note="Integrase-type"; /evidence="ECO:0000256|PROSITE-ProRule:PRU00506"	FUNCTION: During replicative cycle of retroviruses, the reverse-transcribed viral DNA is integrated into the host chromosome by the viral integrase enzyme. RNase H activity is associated with the reverse transcriptase. {ECO:0000256|ARBA:ARBA00023429}.								Pararnavirae	0	1	14	137	18	27	1	5	0	4	0	0	0	0	0	0	0	0	0	0	0	0	0	0	0	0	0	0
O82713	O82713	60S ribosomal protein L41	Quercus suber (Cork oak)	Ribonucleoprotein;Ribosomal protein	translation [GO:0006412]	ribosome [GO:0005840]	structural constituent of ribosome [GO:0003735]														Viridiplantae	0	0	199	0	0	0	0	0	0	0	0	0	0	0	0	0	0	0	0	0	0	0	0	0	0	0	0	0
B3X3U0	B3X3U0	Uridine phosphorylase (EC 2.4.2.3)	Shigella dysenteriae 1012	Glycosyltransferase;Transferase	nucleoside metabolic process [GO:0009116]; nucleotide catabolic process [GO:0009166]; UMP salvage [GO:0044206]	cytoplasm [GO:0005737]	uridine phosphorylase activity [GO:0004850]			PATHWAY: Pyrimidine metabolism; UMP biosynthesis via salvage pathway; uracil from uridine (phosphorylase route): step 1/1. {ECO:0000256|ARBA:ARBA00004825, ECO:0000256|RuleBase:RU361131}.	CATALYTIC ACTIVITY: Reaction=phosphate + uridine = alpha-D-ribose 1-phosphate + uracil; Xref=Rhea:RHEA:24388, ChEBI:CHEBI:16704, ChEBI:CHEBI:17568, ChEBI:CHEBI:43474, ChEBI:CHEBI:57720; EC=2.4.2.3; Evidence={ECO:0000256|ARBA:ARBA00001020, ECO:0000256|RuleBase:RU361131};		FUNCTION: Catalyzes the reversible phosphorylytic cleavage of uridine and deoxyuridine to uracil and ribose- or deoxyribose-1-phosphate. The produced molecules are then utilized as carbon and energy sources or in the rescue of pyrimidine bases for nucleotide synthesis. {ECO:0000256|RuleBase:RU361131}.									0	0	1	0	112	86	0	0	0	0	0	0	0	0	0	0	0	0	0	0	0	0	0	1	0	0	0	0
T1X6T3	T1X6T3	Dihydroorotase (DHOase) (EC 3.5.2.3)	Variovorax paradoxus B4	Hydrolase;Metal-binding;Pyrimidine biosynthesis;Zinc	'de novo' UMP biosynthetic process [GO:0044205]; pyrimidine nucleobase biosynthetic process [GO:0019856]		dihydroorotase activity [GO:0004151]; zinc ion binding [GO:0008270]	METAL 14; /note="Zinc 1; via tele nitrogen"; /evidence="ECO:0000256|HAMAP-Rule:MF_00219"; METAL 16; /note="Zinc 1; via tele nitrogen"; /evidence="ECO:0000256|HAMAP-Rule:MF_00219"; METAL 99; /note="Zinc 1; via carbamate group"; /evidence="ECO:0000256|HAMAP-Rule:MF_00219"; METAL 99; /note="Zinc 2; via carbamate group"; /evidence="ECO:0000256|HAMAP-Rule:MF_00219"; METAL 136; /note="Zinc 2; via pros …		PATHWAY: Pyrimidine metabolism; UMP biosynthesis via de novo pathway. {ECO:0000256|ARBA:ARBA00004725}.; PATHWAY: Pyrimidine metabolism; UMP biosynthesis via de novo pathway; (S)-dihydroorotate from bicarbonate: step 3/3. {ECO:0000256|ARBA:ARBA00004880, ECO:0000256|HAMAP-Rule:MF_00219, ECO:0000256|RuleBase:RU003440}.	CATALYTIC ACTIVITY: Reaction=(S)-dihydroorotate + H2O = H(+) + N-carbamoyl-L-aspartate; Xref=Rhea:RHEA:24296, ChEBI:CHEBI:15377, ChEBI:CHEBI:15378, ChEBI:CHEBI:30864, ChEBI:CHEBI:32814; EC=3.5.2.3; Evidence={ECO:0000256|ARBA:ARBA00000462, ECO:0000256|HAMAP-Rule:MF_00219, ECO:0000256|RuleBase:RU003440};		FUNCTION: Catalyzes the reversible cyclization of carbamoyl aspartate to dihydroorotate. {ECO:0000256|ARBA:ARBA00002368, ECO:0000256|HAMAP-Rule:MF_00219}.	ACT_SITE 247; /evidence="ECO:0000256|HAMAP-Rule:MF_00219"		BINDING 42; /note="Substrate"; /evidence="ECO:0000256|HAMAP-Rule:MF_00219"; BINDING 136; /note="Substrate"; /evidence="ECO:0000256|HAMAP-Rule:MF_00219"; BINDING 219; /note="Substrate; via amide nitrogen and carbonyl oxygen"; /evidence="ECO:0000256|HAMAP-Rule:MF_00219"; BINDING 251; /note="Substrate"; /evidence="ECO:0000256|HAMAP-Rule:MF_00219"; BINDING 263; /note="Substrate; via carbonyl oxygen";…		COFACTOR: Name=Zn(2+); Xref=ChEBI:CHEBI:29105; Evidence={ECO:0000256|HAMAP-Rule:MF_00219, ECO:0000256|RuleBase:RU003440}; Note=Binds 2 Zn(2+) ions per subunit. {ECO:0000256|HAMAP-Rule:MF_00219, ECO:0000256|RuleBase:RU003440};				69	114	0	0	0	0	0	0	0	0	0	0	0	0	0	0	0	0	0	0	0	0	0	0	0	0	0	0
Q992K2	Q992K2	Exoribonuclease H (EC 2.7.7.49) (EC 3.1.13.2) (EC 3.1.26.13) (Integrase) (Pol polyprotein) (Protease) (Retropepsin) (Reverse transcriptase/ribonuclease H) (Fragment)	Equine infectious anemia virus	Aspartyl protease;Coiled coil;DNA integration;DNA recombination;DNA-binding;Endonuclease;Hydrolase;Metal-binding;Multifunctional enzyme;Nuclease;Nucleotidyltransferase;Protease;RNA-directed DNA polymerase;Transferase;Viral genome integration;Virus entry into host cell;Zinc;Zinc-finger	DNA integration [GO:0015074]; DNA recombination [GO:0006310]; establishment of integrated proviral latency [GO:0075713]; viral entry into host cell [GO:0046718]; viral genome integration into host DNA [GO:0044826]		aspartic-type endopeptidase activity [GO:0004190]; DNA binding [GO:0003677]; exoribonuclease H activity [GO:0004533]; RNA-directed DNA polymerase activity [GO:0003964]; RNA-DNA hybrid ribonuclease activity [GO:0004523]; zinc ion binding [GO:0008270]				CATALYTIC ACTIVITY: Reaction=3'-end directed exonucleolytic cleavage of viral RNA-DNA hybrid.; EC=3.1.13.2; Evidence={ECO:0000256|ARBA:ARBA00000379}; CATALYTIC ACTIVITY: Reaction=Endohydrolysis of RNA in RNA/DNA hybrids. Three different cleavage modes: 1. sequence-specific internal cleavage of RNA. Human immunodeficiency virus type 1 and Moloney murine leukemia virus enzymes prefer to cleave the …	DNA_BIND 1084..1132; /note="Integrase-type"; /evidence="ECO:0000256|PROSITE-ProRule:PRU00506"	FUNCTION: During replicative cycle of retroviruses, the reverse-transcribed viral DNA is integrated into the host chromosome by the viral integrase enzyme. RNase H activity is associated with the reverse transcriptase. {ECO:0000256|ARBA:ARBA00023429}.								Pararnavirae	1	1	19	95	28	22	0	0	0	12	0	0	0	0	0	0	0	0	0	0	0	0	0	0	0	0	0	0
Q8RSS3	Q8RSS3	Carbamoyl-phosphate synthase large chain (EC 6.3.5.5) (Carbamoyl-phosphate synthetase ammonia chain)	Halomonas eurihalina	ATP-binding;Amino-acid biosynthesis;Arginine biosynthesis;Ligase;Magnesium;Manganese;Metal-binding;Nucleotide-binding;Pyrimidine biosynthesis;Repeat	'de novo' UMP biosynthetic process [GO:0044205]; arginine biosynthetic process [GO:0006526]		ATP binding [GO:0005524]; carbamoyl-phosphate synthase (glutamine-hydrolyzing) activity [GO:0004088]; metal ion binding [GO:0046872]	METAL 285; /note="Magnesium or manganese 1"; /evidence="ECO:0000255|HAMAP-Rule:MF_01210"; METAL 299; /note="Magnesium or manganese 1"; /evidence="ECO:0000255|HAMAP-Rule:MF_01210"; METAL 299; /note="Magnesium or manganese 2"; /evidence="ECO:0000255|HAMAP-Rule:MF_01210"; METAL 301; /note="Magnesium or manganese 2"; /evidence="ECO:0000255|HAMAP-Rule:MF_01210"; METAL 828; /note="Magnesium or manganes…	NP_BIND 159..216; /note="ATP"; /evidence="ECO:0000255|HAMAP-Rule:MF_01210"; NP_BIND 704..761; /note="ATP"; /evidence="ECO:0000255|HAMAP-Rule:MF_01210"	PATHWAY: Amino-acid biosynthesis; L-arginine biosynthesis; carbamoyl phosphate from bicarbonate: step 1/1. {ECO:0000255|HAMAP-Rule:MF_01210}.; PATHWAY: Pyrimidine metabolism; UMP biosynthesis via de novo pathway; (S)-dihydroorotate from bicarbonate: step 1/3. {ECO:0000255|HAMAP-Rule:MF_01210}.	CATALYTIC ACTIVITY: Reaction=2 ATP + H2O + hydrogencarbonate + L-glutamine = 2 ADP + carbamoyl phosphate + 2 H(+) + L-glutamate + phosphate; Xref=Rhea:RHEA:18633, ChEBI:CHEBI:15377, ChEBI:CHEBI:15378, ChEBI:CHEBI:17544, ChEBI:CHEBI:29985, ChEBI:CHEBI:30616, ChEBI:CHEBI:43474, ChEBI:CHEBI:58228, ChEBI:CHEBI:58359, ChEBI:CHEBI:456216; EC=6.3.5.5; Evidence={ECO:0000255|HAMAP-Rule:MF_01210};							COFACTOR: Name=Mg(2+); Xref=ChEBI:CHEBI:18420; Evidence={ECO:0000250}; Name=Mn(2+); Xref=ChEBI:CHEBI:29035; Evidence={ECO:0000250}; Note=Binds 4 Mg(2+) or Mn(2+) ions per subunit. {ECO:0000250};				28	138	0	0	0	18	0	0	0	0	0	0	0	0	0	0	4	0	0	0	0	0	4	10	0	0	0	0
W1N7L3	W1N7L3	Carbamoyl-phosphate synthase large chain (EC 6.3.5.5) (Carbamoyl-phosphate synthetase ammonia chain)	Halomonas huangheensis	ATP-binding;Amino-acid biosynthesis;Arginine biosynthesis;Ligase;Manganese;Metal-binding;Nucleotide-binding;Pyrimidine biosynthesis;Reference proteome;Repeat	'de novo' UMP biosynthetic process [GO:0044205]; arginine biosynthetic process [GO:0006526]		ATP binding [GO:0005524]; carbamoyl-phosphate synthase (glutamine-hydrolyzing) activity [GO:0004088]; metal ion binding [GO:0046872]			PATHWAY: Amino-acid biosynthesis; L-arginine biosynthesis; carbamoyl phosphate from bicarbonate: step 1/1. {ECO:0000256|HAMAP-Rule:MF_01210}.; PATHWAY: Pyrimidine metabolism; UMP biosynthesis via de novo pathway. {ECO:0000256|ARBA:ARBA00004725}.; PATHWAY: Pyrimidine metabolism; UMP biosynthesis via de novo pathway; (S)-dihydroorotate from bicarbonate: step 1/3. {ECO:0000256|ARBA:ARBA00004812, ECO…	CATALYTIC ACTIVITY: Reaction=2 ATP + H2O + hydrogencarbonate + L-glutamine = 2 ADP + carbamoyl phosphate + 2 H(+) + L-glutamate + phosphate; Xref=Rhea:RHEA:18633, ChEBI:CHEBI:15377, ChEBI:CHEBI:15378, ChEBI:CHEBI:17544, ChEBI:CHEBI:29985, ChEBI:CHEBI:30616, ChEBI:CHEBI:43474, ChEBI:CHEBI:58228, ChEBI:CHEBI:58359, ChEBI:CHEBI:456216; EC=6.3.5.5; Evidence={ECO:0000256|ARBA:ARBA00001777, ECO:0000256…							COFACTOR: Name=Mg(2+); Xref=ChEBI:CHEBI:18420; Evidence={ECO:0000256|ARBA:ARBA00001946}; ; COFACTOR: Name=Mn(2+); Xref=ChEBI:CHEBI:29035; Evidence={ECO:0000256|ARBA:ARBA00001936};				0	0	0	0	100	72	0	0	0	0	0	0	0	0	0	0	0	0	0	0	0	0	0	0	0	0	0	5
E2E2H6	E2E2H6	Exoribonuclease H (EC 2.7.7.49) (EC 3.1.13.2) (EC 3.1.26.13) (Integrase) (Pol polyprotein) (Protease) (Retropepsin) (Reverse transcriptase/ribonuclease H) (Fragment)	Equine infectious anemia virus	Aspartyl protease;Coiled coil;DNA integration;DNA recombination;DNA-binding;Endonuclease;Hydrolase;Metal-binding;Multifunctional enzyme;Nuclease;Nucleotidyltransferase;Protease;RNA-directed DNA polymerase;Transferase;Viral genome integration;Virus entry into host cell;Zinc;Zinc-finger	DNA integration [GO:0015074]; DNA recombination [GO:0006310]; establishment of integrated proviral latency [GO:0075713]; viral entry into host cell [GO:0046718]; viral genome integration into host DNA [GO:0044826]		aspartic-type endopeptidase activity [GO:0004190]; DNA binding [GO:0003677]; exoribonuclease H activity [GO:0004533]; RNA-directed DNA polymerase activity [GO:0003964]; RNA-DNA hybrid ribonuclease activity [GO:0004523]; zinc ion binding [GO:0008270]				CATALYTIC ACTIVITY: Reaction=3'-end directed exonucleolytic cleavage of viral RNA-DNA hybrid.; EC=3.1.13.2; Evidence={ECO:0000256|ARBA:ARBA00000379}; CATALYTIC ACTIVITY: Reaction=Endohydrolysis of RNA in RNA/DNA hybrids. Three different cleavage modes: 1. sequence-specific internal cleavage of RNA. Human immunodeficiency virus type 1 and Moloney murine leukemia virus enzymes prefer to cleave the …	DNA_BIND 1084..1132; /note="Integrase-type"; /evidence="ECO:0000256|PROSITE-ProRule:PRU00506"	FUNCTION: During replicative cycle of retroviruses, the reverse-transcribed viral DNA is integrated into the host chromosome by the viral integrase enzyme. RNase H activity is associated with the reverse transcriptase. {ECO:0000256|ARBA:ARBA00023429}.								Pararnavirae	1	1	20	42	27	61	0	11	0	6	3	0	0	0	0	0	0	0	0	0	0	0	0	0	0	0	0	0
E2E2M3	E2E2M3	Exoribonuclease H (EC 2.7.7.49) (EC 3.1.13.2) (EC 3.1.26.13) (Integrase) (Pol polyprotein) (Protease) (Retropepsin) (Reverse transcriptase/ribonuclease H) (Fragment)	Equine infectious anemia virus	Aspartyl protease;Coiled coil;DNA integration;DNA recombination;DNA-binding;Endonuclease;Hydrolase;Metal-binding;Multifunctional enzyme;Nuclease;Nucleotidyltransferase;Protease;RNA-directed DNA polymerase;Transferase;Viral genome integration;Virus entry into host cell;Zinc;Zinc-finger	DNA integration [GO:0015074]; DNA recombination [GO:0006310]; establishment of integrated proviral latency [GO:0075713]; viral entry into host cell [GO:0046718]; viral genome integration into host DNA [GO:0044826]		aspartic-type endopeptidase activity [GO:0004190]; DNA binding [GO:0003677]; exoribonuclease H activity [GO:0004533]; RNA-directed DNA polymerase activity [GO:0003964]; RNA-DNA hybrid ribonuclease activity [GO:0004523]; zinc ion binding [GO:0008270]				CATALYTIC ACTIVITY: Reaction=3'-end directed exonucleolytic cleavage of viral RNA-DNA hybrid.; EC=3.1.13.2; Evidence={ECO:0000256|ARBA:ARBA00000379}; CATALYTIC ACTIVITY: Reaction=Endohydrolysis of RNA in RNA/DNA hybrids. Three different cleavage modes: 1. sequence-specific internal cleavage of RNA. Human immunodeficiency virus type 1 and Moloney murine leukemia virus enzymes prefer to cleave the …	DNA_BIND 1084..1132; /note="Integrase-type"; /evidence="ECO:0000256|PROSITE-ProRule:PRU00506"	FUNCTION: During replicative cycle of retroviruses, the reverse-transcribed viral DNA is integrated into the host chromosome by the viral integrase enzyme. RNase H activity is associated with the reverse transcriptase. {ECO:0000256|ARBA:ARBA00023429}.								Pararnavirae	0	5	7	69	9	70	0	1	0	1	0	0	0	0	0	0	0	0	0	0	0	0	0	0	0	0	0	0
P89904	P89904	Exoribonuclease H (EC 2.7.7.49) (EC 3.1.13.2) (EC 3.1.26.13) (Integrase) (Protease) (Retropepsin) (Reverse transcriptase/ribonuclease H) (Fragment)	Simian immunodeficiency virus - agm.tan-1	Aspartyl protease;Coiled coil;DNA integration;DNA recombination;DNA-binding;Endonuclease;Hydrolase;Metal-binding;Multifunctional enzyme;Nuclease;Nucleotidyltransferase;Protease;RNA-directed DNA polymerase;Reference proteome;Transferase;Viral genome integration;Virus entry into host cell;Zinc;Zinc-finger	DNA integration [GO:0015074]; DNA recombination [GO:0006310]; establishment of integrated proviral latency [GO:0075713]; viral entry into host cell [GO:0046718]; viral genome integration into host DNA [GO:0044826]		aspartic-type endopeptidase activity [GO:0004190]; DNA binding [GO:0003677]; exoribonuclease H activity [GO:0004533]; RNA-directed DNA polymerase activity [GO:0003964]; RNA-DNA hybrid ribonuclease activity [GO:0004523]; zinc ion binding [GO:0008270]				CATALYTIC ACTIVITY: Reaction=3'-end directed exonucleolytic cleavage of viral RNA-DNA hybrid.; EC=3.1.13.2; Evidence={ECO:0000256|ARBA:ARBA00000379};	DNA_BIND 1005..1052; /note="Integrase-type"; /evidence="ECO:0000256|PROSITE-ProRule:PRU00506"									Pararnavirae	0	3	1	14	5	135	0	0	0	0	0	0	0	0	0	0	0	0	0	0	0	0	0	0	0	0	0	0
E6V6R8	E6V6R8	Thymidylate synthase (TS) (TSase) (EC 2.1.1.45)	Variovorax paradoxus (strain EPS)	Cytoplasm;Methyltransferase;Nucleotide biosynthesis;Transferase	dTMP biosynthetic process [GO:0006231]; dTTP biosynthetic process [GO:0006235]; methylation [GO:0032259]	cytoplasm [GO:0005737]	thymidylate synthase activity [GO:0004799]		NP_BIND 135..136; /note="dUMP; shared with dimeric partner"; /evidence="ECO:0000256|HAMAP-Rule:MF_00008"; NP_BIND 182..185; /note="dUMP"; /evidence="ECO:0000256|HAMAP-Rule:MF_00008"; NP_BIND 223..225; /note="dUMP"; /evidence="ECO:0000256|HAMAP-Rule:MF_00008"	PATHWAY: Pyrimidine metabolism; dTTP biosynthesis. {ECO:0000256|HAMAP-Rule:MF_00008}.	CATALYTIC ACTIVITY: Reaction=(6R)-5,10-methylene-5,6,7,8-tetrahydrofolate + dUMP = 7,8-dihydrofolate + dTMP; Xref=Rhea:RHEA:12104, ChEBI:CHEBI:15636, ChEBI:CHEBI:57451, ChEBI:CHEBI:63528, ChEBI:CHEBI:246422; EC=2.1.1.45; Evidence={ECO:0000256|ARBA:ARBA00001707, ECO:0000256|HAMAP-Rule:MF_00008};		FUNCTION: Catalyzes the reductive methylation of 2'-deoxyuridine-5'-monophosphate (dUMP) to 2'-deoxythymidine-5'-monophosphate (dTMP) while utilizing 5,10-methylenetetrahydrofolate (mTHF) as the methyl donor and reductant in the reaction, yielding dihydrofolate (DHF) as a by-product. This enzymatic reaction provides an intracellular de novo source of dTMP, an essential precursor for DNA biosynthe…	ACT_SITE 155; /evidence="ECO:0000256|PROSITE-ProRule:PRU10016"; ACT_SITE 155; /note="Nucleophile"; /evidence="ECO:0000256|HAMAP-Rule:MF_00008"		BINDING 30; /note="dUMP"; /evidence="ECO:0000256|HAMAP-Rule:MF_00008"; BINDING 60; /note="5,10-methylenetetrahydrofolate"; /evidence="ECO:0000256|HAMAP-Rule:MF_00008"; BINDING 185; /note="5,10-methylenetetrahydrofolate"; /evidence="ECO:0000256|HAMAP-Rule:MF_00008"; BINDING 193; /note="dUMP"; /evidence="ECO:0000256|HAMAP-Rule:MF_00008"; BINDING 279; /note="5,10-methylenetetrahydrofolate; via carbo…						48	42	46	16	0	0	0	0	0	2	0	0	0	0	0	0	0	0	0	0	0	0	0	0	0	0	0	0
Q4L6H1	Q4L6H1	Nucleoside diphosphate kinase (NDK) (NDP kinase) (EC 2.7.4.6) (Nucleoside-2-P kinase)	Staphylococcus haemolyticus (strain JCSC1435)	ATP-binding;Cytoplasm;Kinase;Magnesium;Metal-binding;Nucleotide metabolism;Nucleotide-binding;Phosphoprotein;Reference proteome;Transferase	CTP biosynthetic process [GO:0006241]; GTP biosynthetic process [GO:0006183]; UTP biosynthetic process [GO:0006228]	cytoplasm [GO:0005737]	ATP binding [GO:0005524]; metal ion binding [GO:0046872]; nucleoside diphosphate kinase activity [GO:0004550]				CATALYTIC ACTIVITY: Reaction=a 2'-deoxyribonucleoside 5'-diphosphate + ATP = a 2'-deoxyribonucleoside 5'-triphosphate + ADP; Xref=Rhea:RHEA:44640, ChEBI:CHEBI:30616, ChEBI:CHEBI:61560, ChEBI:CHEBI:73316, ChEBI:CHEBI:456216; EC=2.7.4.6; Evidence={ECO:0000255|HAMAP-Rule:MF_00451}; CATALYTIC ACTIVITY: Reaction=a ribonucleoside 5'-diphosphate + ATP = a ribonucleoside 5'-triphosphate + ADP; Xref=Rhea:…		FUNCTION: Major role in the synthesis of nucleoside triphosphates other than ATP. The ATP gamma phosphate is transferred to the NDP beta phosphate via a ping-pong mechanism, using a phosphorylated active-site intermediate. {ECO:0000255|HAMAP-Rule:MF_00451}.	ACT_SITE 115; /note="Pros-phosphohistidine intermediate"; /evidence="ECO:0000255|HAMAP-Rule:MF_00451"		BINDING 9; /note="ATP"; /evidence="ECO:0000255|HAMAP-Rule:MF_00451"; BINDING 57; /note="ATP"; /evidence="ECO:0000255|HAMAP-Rule:MF_00451"; BINDING 85; /note="ATP"; /evidence="ECO:0000255|HAMAP-Rule:MF_00451"; BINDING 91; /note="ATP"; /evidence="ECO:0000255|HAMAP-Rule:MF_00451"; BINDING 102; /note="ATP"; /evidence="ECO:0000255|HAMAP-Rule:MF_00451"; BINDING 112; /note="ATP"; /evidence="ECO:0000255|…		COFACTOR: Name=Mg(2+); Xref=ChEBI:CHEBI:18420; Evidence={ECO:0000255|HAMAP-Rule:MF_00451};				0	0	76	72	0	0	0	0	0	0	0	0	0	0	0	0	0	0	0	0	0	0	0	0	0	0	0	0
F5Y3M1	F5Y3M1	CTP synthase (EC 6.3.4.2) (Cytidine 5'-triphosphate synthase) (Cytidine triphosphate synthetase) (CTP synthetase) (CTPS) (UTP--ammonia ligase)	Ramlibacter tataouinensis (strain ATCC BAA-407 / DSM 14655 / LMG 21543 / TTB310)	ATP-binding;Glutamine amidotransferase;Ligase;Magnesium;Metal-binding;Nucleotide-binding;Pyrimidine biosynthesis;Reference proteome	'de novo' CTP biosynthetic process [GO:0044210]; glutamine metabolic process [GO:0006541]		ATP binding [GO:0005524]; CTP synthase activity [GO:0003883]; metal ion binding [GO:0046872]	METAL 60; /note="Magnesium"; /evidence="ECO:0000256|HAMAP-Rule:MF_01227"; METAL 133; /note="Magnesium"; /evidence="ECO:0000256|HAMAP-Rule:MF_01227"	NP_BIND 3..8; /note="ATP"; /evidence="ECO:0000256|HAMAP-Rule:MF_01227"; NP_BIND 140..142; /note="CTP; allosteric inhibitor"; /evidence="ECO:0000256|HAMAP-Rule:MF_01227"; NP_BIND 180..185; /note="CTP; allosteric inhibitor; alternate"; /evidence="ECO:0000256|HAMAP-Rule:MF_01227"; NP_BIND 180..185; /note="UTP; alternate"; /evidence="ECO:0000256|HAMAP-Rule:MF_01227"	PATHWAY: Pyrimidine metabolism; CTP biosynthesis via de novo pathway; CTP from UDP: step 2/2. {ECO:0000256|ARBA:ARBA00005171, ECO:0000256|HAMAP-Rule:MF_01227}.	CATALYTIC ACTIVITY: Reaction=ATP + H2O + L-glutamine + UTP = ADP + CTP + 2 H(+) + L-glutamate + phosphate; Xref=Rhea:RHEA:26426, ChEBI:CHEBI:15377, ChEBI:CHEBI:15378, ChEBI:CHEBI:29985, ChEBI:CHEBI:30616, ChEBI:CHEBI:37563, ChEBI:CHEBI:43474, ChEBI:CHEBI:46398, ChEBI:CHEBI:58359, ChEBI:CHEBI:456216; EC=6.3.4.2; Evidence={ECO:0000256|ARBA:ARBA00000314, ECO:0000256|HAMAP-Rule:MF_01227};		FUNCTION: Catalyzes the ATP-dependent amination of UTP to CTP with either L-glutamine or ammonia as the source of nitrogen. Regulates intracellular CTP levels through interactions with the four ribonucleotide triphosphates. {ECO:0000256|HAMAP-Rule:MF_01227}.	ACT_SITE 372; /note="Nucleophile"; /evidence="ECO:0000256|PROSITE-ProRule:PRU00605"; ACT_SITE 372; /note="Nucleophile; for glutamine hydrolysis"; /evidence="ECO:0000256|HAMAP-Rule:MF_01227"; ACT_SITE 509; /evidence="ECO:0000256|HAMAP-Rule:MF_01227, ECO:0000256|PROSITE-ProRule:PRU00605"; ACT_SITE 511; /evidence="ECO:0000256|HAMAP-Rule:MF_01227, ECO:0000256|PROSITE-ProRule:PRU00605"	ACTIVITY REGULATION: Allosterically activated by GTP, when glutamine is the substrate; GTP has no effect on the reaction when ammonia is the substrate. The allosteric effector GTP functions by stabilizing the protein conformation that binds the tetrahedral intermediate(s) formed during glutamine hydrolysis. Inhibited by the product CTP, via allosteric rather than competitive inhibition. {ECO:0000…	BINDING 2; /note="CTP; allosteric inhibitor; alternate"; /evidence="ECO:0000256|HAMAP-Rule:MF_01227"; BINDING 2; /note="UTP; alternate"; /evidence="ECO:0000256|HAMAP-Rule:MF_01227"; BINDING 60; /note="ATP"; /evidence="ECO:0000256|HAMAP-Rule:MF_01227"; BINDING 216; /note="CTP; allosteric inhibitor; alternate"; /evidence="ECO:0000256|HAMAP-Rule:MF_01227"; BINDING 216; /note="UTP; alternate"; /evide…						0	0	0	0	0	0	0	0	0	144	0	0	0	0	0	0	0	0	0	0	0	0	0	0	0	0	0	0
A9V919	A9V919	Uridine phosphorylase (EC 2.4.2.3)	Monosiga brevicollis (Choanoflagellate)	Glycosyltransferase;Membrane;Reference proteome;Transferase;Transmembrane;Transmembrane helix	nucleoside metabolic process [GO:0009116]; nucleotide catabolic process [GO:0009166]; UMP salvage [GO:0044206]	cytoplasm [GO:0005737]; integral component of membrane [GO:0016021]	uridine phosphorylase activity [GO:0004850]			PATHWAY: Pyrimidine metabolism; UMP biosynthesis via salvage pathway; uracil from uridine (phosphorylase route): step 1/1. {ECO:0000256|RuleBase:RU361131}.	CATALYTIC ACTIVITY: Reaction=phosphate + uridine = alpha-D-ribose 1-phosphate + uracil; Xref=Rhea:RHEA:24388, ChEBI:CHEBI:16704, ChEBI:CHEBI:17568, ChEBI:CHEBI:43474, ChEBI:CHEBI:57720; EC=2.4.2.3; Evidence={ECO:0000256|RuleBase:RU361131};		FUNCTION: Catalyzes the reversible phosphorylytic cleavage of uridine and deoxyuridine to uracil and ribose- or deoxyribose-1-phosphate. The produced molecules are then utilized as carbon and energy sources or in the rescue of pyrimidine bases for nucleotide synthesis. {ECO:0000256|RuleBase:RU361131}.			BINDING 90; /note="Phosphate"; /evidence="ECO:0000256|PIRSR:PIRSR610059-50"; BINDING 213; /note="Substrate"; /evidence="ECO:0000256|PIRSR:PIRSR610059-50"; BINDING 215; /note="Substrate"; /evidence="ECO:0000256|PIRSR:PIRSR610059-50"						13	2	2	3	4	0	3	153	0	5	46	1	0	0	0	0	1	2	6	0	3	0	2	1	0	0	0	0
E2E2G4	E2E2G4	Exoribonuclease H (EC 2.7.7.49) (EC 3.1.13.2) (EC 3.1.26.13) (Integrase) (Pol polyprotein) (Protease) (Retropepsin) (Reverse transcriptase/ribonuclease H) (Fragment)	Equine infectious anemia virus	Aspartyl protease;Coiled coil;DNA integration;DNA recombination;DNA-binding;Endonuclease;Hydrolase;Metal-binding;Multifunctional enzyme;Nuclease;Nucleotidyltransferase;Protease;RNA-directed DNA polymerase;Transferase;Viral genome integration;Virus entry into host cell;Zinc;Zinc-finger	DNA integration [GO:0015074]; DNA recombination [GO:0006310]; establishment of integrated proviral latency [GO:0075713]; viral entry into host cell [GO:0046718]; viral genome integration into host DNA [GO:0044826]		aspartic-type endopeptidase activity [GO:0004190]; DNA binding [GO:0003677]; exoribonuclease H activity [GO:0004533]; RNA-directed DNA polymerase activity [GO:0003964]; RNA-DNA hybrid ribonuclease activity [GO:0004523]; zinc ion binding [GO:0008270]				CATALYTIC ACTIVITY: Reaction=3'-end directed exonucleolytic cleavage of viral RNA-DNA hybrid.; EC=3.1.13.2; Evidence={ECO:0000256|ARBA:ARBA00000379}; CATALYTIC ACTIVITY: Reaction=Endohydrolysis of RNA in RNA/DNA hybrids. Three different cleavage modes: 1. sequence-specific internal cleavage of RNA. Human immunodeficiency virus type 1 and Moloney murine leukemia virus enzymes prefer to cleave the …	DNA_BIND 1084..1132; /note="Integrase-type"; /evidence="ECO:0000256|PROSITE-ProRule:PRU00506"	FUNCTION: During replicative cycle of retroviruses, the reverse-transcribed viral DNA is integrated into the host chromosome by the viral integrase enzyme. RNase H activity is associated with the reverse transcriptase. {ECO:0000256|ARBA:ARBA00023429}.								Pararnavirae	1	3	12	32	14	65	0	3	0	10	0	0	0	0	0	0	0	0	0	0	0	0	0	0	0	0	0	0
Q9JP87	Q9JP87	Carbamoyl-phosphate synthase small chain (EC 6.3.5.5) (Carbamoyl-phosphate synthetase glutamine chain)	Rubrivivax gelatinosus (strain NBRC 100245 / IL144)	ATP-binding;Amino-acid biosynthesis;Arginine biosynthesis;Glutamine amidotransferase;Ligase;Nucleotide-binding;Pyrimidine biosynthesis;Reference proteome	'de novo' pyrimidine nucleobase biosynthetic process [GO:0006207]; 'de novo' UMP biosynthetic process [GO:0044205]; arginine biosynthetic process [GO:0006526]; glutamine metabolic process [GO:0006541]		ATP binding [GO:0005524]; carbamoyl-phosphate synthase (glutamine-hydrolyzing) activity [GO:0004088]			PATHWAY: Amino-acid biosynthesis; L-arginine biosynthesis; carbamoyl phosphate from bicarbonate: step 1/1. {ECO:0000255|HAMAP-Rule:MF_01209}.; PATHWAY: Pyrimidine metabolism; UMP biosynthesis via de novo pathway; (S)-dihydroorotate from bicarbonate: step 1/3. {ECO:0000255|HAMAP-Rule:MF_01209}.	CATALYTIC ACTIVITY: Reaction=2 ATP + H2O + hydrogencarbonate + L-glutamine = 2 ADP + carbamoyl phosphate + 2 H(+) + L-glutamate + phosphate; Xref=Rhea:RHEA:18633, ChEBI:CHEBI:15377, ChEBI:CHEBI:15378, ChEBI:CHEBI:17544, ChEBI:CHEBI:29985, ChEBI:CHEBI:30616, ChEBI:CHEBI:43474, ChEBI:CHEBI:58228, ChEBI:CHEBI:58359, ChEBI:CHEBI:456216; EC=6.3.5.5; Evidence={ECO:0000255|HAMAP-Rule:MF_01209};			ACT_SITE 275; /note="Nucleophile"; /evidence="ECO:0000255|HAMAP-Rule:MF_01209"; ACT_SITE 359; /evidence="ECO:0000255|HAMAP-Rule:MF_01209"; ACT_SITE 361; /evidence="ECO:0000255|HAMAP-Rule:MF_01209"								9	96	9	24	0	0	0	0	0	0	0	0	0	0	0	0	0	0	0	0	0	0	0	4	0	0	0	6
Q1GRQ2	Q1GRQ2	Uridylate kinase (UK) (EC 2.7.4.22) (Uridine monophosphate kinase) (UMP kinase) (UMPK)	Sphingopyxis alaskensis (strain DSM 13593 / LMG 18877 / RB2256) (Sphingomonas alaskensis)	ATP-binding;Cytoplasm;Kinase;Nucleotide-binding;Pyrimidine biosynthesis;Reference proteome;Transferase	'de novo' CTP biosynthetic process [GO:0044210]	cytoplasm [GO:0005737]	ATP binding [GO:0005524]; UMP kinase activity [GO:0033862]		NP_BIND 12..15; /note="ATP"; /evidence="ECO:0000255|HAMAP-Rule:MF_01220"; NP_BIND 135..142; /note="UMP"; /evidence="ECO:0000255|HAMAP-Rule:MF_01220"	PATHWAY: Pyrimidine metabolism; CTP biosynthesis via de novo pathway; UDP from UMP (UMPK route): step 1/1. {ECO:0000255|HAMAP-Rule:MF_01220}.	CATALYTIC ACTIVITY: Reaction=ATP + UMP = ADP + UDP; Xref=Rhea:RHEA:24400, ChEBI:CHEBI:30616, ChEBI:CHEBI:57865, ChEBI:CHEBI:58223, ChEBI:CHEBI:456216; EC=2.7.4.22; Evidence={ECO:0000255|HAMAP-Rule:MF_01220};		FUNCTION: Catalyzes the reversible phosphorylation of UMP to UDP. {ECO:0000255|HAMAP-Rule:MF_01220}.		ACTIVITY REGULATION: Inhibited by UTP. {ECO:0000255|HAMAP-Rule:MF_01220}.	BINDING 54; /note="UMP; via amide nitrogen"; /evidence="ECO:0000255|HAMAP-Rule:MF_01220"; BINDING 55; /note="ATP; via amide nitrogen"; /evidence="ECO:0000255|HAMAP-Rule:MF_01220"; BINDING 59; /note="ATP"; /evidence="ECO:0000255|HAMAP-Rule:MF_01220"; BINDING 74; /note="UMP"; /evidence="ECO:0000255|HAMAP-Rule:MF_01220"; BINDING 162; /note="ATP"; /evidence="ECO:0000255|HAMAP-Rule:MF_01220"; BINDING …						64	72	0	0	0	0	0	0	0	0	0	0	0	0	0	0	0	0	0	0	0	0	0	2	0	0	0	0
U2FZT4	U2FZT4	ABC transporter substrate binding protein	Salinisphaera shabanensis E1L3A	Reference proteome;Signal	thiamine biosynthetic process [GO:0009228]																	0	0	67	67	0	0	0	0	0	0	0	0	0	0	0	0	0	0	0	0	0	0	0	0	0	0	0	0
J3CVK1	J3CVK1	1-deoxy-D-xylulose-5-phosphate synthase (EC 2.2.1.7) (1-deoxyxylulose-5-phosphate synthase) (DXP synthase) (DXPS)	Variovorax sp. CF313	Isoprene biosynthesis;Magnesium;Metal-binding;Thiamine biosynthesis;Thiamine pyrophosphate;Transferase	1-deoxy-D-xylulose 5-phosphate biosynthetic process [GO:0052865]; terpenoid biosynthetic process [GO:0016114]; thiamine biosynthetic process [GO:0009228]		1-deoxy-D-xylulose-5-phosphate synthase activity [GO:0008661]; magnesium ion binding [GO:0000287]; thiamine pyrophosphate binding [GO:0030976]	METAL 146; /note="Magnesium"; /evidence="ECO:0000256|HAMAP-Rule:MF_00315"; METAL 175; /note="Magnesium"; /evidence="ECO:0000256|HAMAP-Rule:MF_00315"		PATHWAY: Metabolic intermediate biosynthesis; 1-deoxy-D-xylulose 5-phosphate biosynthesis; 1-deoxy-D-xylulose 5-phosphate from D-glyceraldehyde 3-phosphate and pyruvate: step 1/1. {ECO:0000256|ARBA:ARBA00004980, ECO:0000256|HAMAP-Rule:MF_00315}.	CATALYTIC ACTIVITY: Reaction=D-glyceraldehyde 3-phosphate + H(+) + pyruvate = 1-deoxy-D-xylulose 5-phosphate + CO2; Xref=Rhea:RHEA:12605, ChEBI:CHEBI:15361, ChEBI:CHEBI:15378, ChEBI:CHEBI:16526, ChEBI:CHEBI:57792, ChEBI:CHEBI:59776; EC=2.2.1.7; Evidence={ECO:0000256|ARBA:ARBA00000647, ECO:0000256|HAMAP-Rule:MF_00315};		FUNCTION: Catalyzes the acyloin condensation reaction between C atoms 2 and 3 of pyruvate and glyceraldehyde 3-phosphate to yield 1-deoxy-D-xylulose-5-phosphate (DXP). {ECO:0000256|HAMAP-Rule:MF_00315}.			BINDING 74; /note="Thiamine pyrophosphate"; /evidence="ECO:0000256|HAMAP-Rule:MF_00315"; BINDING 175; /note="Thiamine pyrophosphate"; /evidence="ECO:0000256|HAMAP-Rule:MF_00315"; BINDING 282; /note="Thiamine pyrophosphate"; /evidence="ECO:0000256|HAMAP-Rule:MF_00315"; BINDING 364; /note="Thiamine pyrophosphate"; /evidence="ECO:0000256|HAMAP-Rule:MF_00315"		COFACTOR: Name=Mg(2+); Xref=ChEBI:CHEBI:18420; Evidence={ECO:0000256|ARBA:ARBA00001946}; ; COFACTOR: Name=Mg(2+); Xref=ChEBI:CHEBI:18420; Evidence={ECO:0000256|HAMAP-Rule:MF_00315}; Note=Binds 1 Mg(2+) ion per subunit. {ECO:0000256|HAMAP-Rule:MF_00315}; COFACTOR: Name=thiamine diphosphate; Xref=ChEBI:CHEBI:58937; Evidence={ECO:0000256|ARBA:ARBA00001964}; ; COFACTOR: Name=thiamine diphosphate; Xre…				0	0	3	1	57	43	0	28	0	0	0	0	0	0	0	0	0	0	0	0	0	0	0	2	0	0	1	0
E6UW90	E6UW90	NMT1/THI5 like domain protein	Variovorax paradoxus (strain EPS)	Signal	thiamine biosynthetic process [GO:0009228]																	1	2	62	63	1	0	0	0	0	1	0	0	0	1	0	0	0	0	0	0	0	0	0	3	0	0	0	0
C4GG02	C4GG02	CTP synthase (EC 6.3.4.2) (Cytidine 5'-triphosphate synthase) (Cytidine triphosphate synthetase) (CTP synthetase) (CTPS) (UTP--ammonia ligase)	Kingella oralis ATCC 51147	ATP-binding;Glutamine amidotransferase;Ligase;Magnesium;Membrane;Metal-binding;Nucleotide-binding;Pyrimidine biosynthesis;Reference proteome;Transmembrane;Transmembrane helix	'de novo' CTP biosynthetic process [GO:0044210]; glutamine metabolic process [GO:0006541]	integral component of membrane [GO:0016021]	ATP binding [GO:0005524]; CTP synthase activity [GO:0003883]; metal ion binding [GO:0046872]	METAL 135; /note="Magnesium"; /evidence="ECO:0000256|HAMAP-Rule:MF_01227"; METAL 203; /note="Magnesium"; /evidence="ECO:0000256|HAMAP-Rule:MF_01227"	NP_BIND 78..83; /note="ATP"; /evidence="ECO:0000256|HAMAP-Rule:MF_01227"; NP_BIND 210..212; /note="CTP; allosteric inhibitor"; /evidence="ECO:0000256|HAMAP-Rule:MF_01227"; NP_BIND 250..255; /note="CTP; allosteric inhibitor; alternate"; /evidence="ECO:0000256|HAMAP-Rule:MF_01227"; NP_BIND 250..255; /note="UTP; alternate"; /evidence="ECO:0000256|HAMAP-Rule:MF_01227"	PATHWAY: Pyrimidine metabolism; CTP biosynthesis via de novo pathway; CTP from UDP: step 2/2. {ECO:0000256|ARBA:ARBA00005171, ECO:0000256|HAMAP-Rule:MF_01227}.	CATALYTIC ACTIVITY: Reaction=ATP + H2O + L-glutamine + UTP = ADP + CTP + 2 H(+) + L-glutamate + phosphate; Xref=Rhea:RHEA:26426, ChEBI:CHEBI:15377, ChEBI:CHEBI:15378, ChEBI:CHEBI:29985, ChEBI:CHEBI:30616, ChEBI:CHEBI:37563, ChEBI:CHEBI:43474, ChEBI:CHEBI:46398, ChEBI:CHEBI:58359, ChEBI:CHEBI:456216; EC=6.3.4.2; Evidence={ECO:0000256|ARBA:ARBA00000314, ECO:0000256|HAMAP-Rule:MF_01227};		FUNCTION: Catalyzes the ATP-dependent amination of UTP to CTP with either L-glutamine or ammonia as the source of nitrogen. Regulates intracellular CTP levels through interactions with the four ribonucleotide triphosphates. {ECO:0000256|HAMAP-Rule:MF_01227}.	ACT_SITE 442; /note="Nucleophile"; /evidence="ECO:0000256|PROSITE-ProRule:PRU00605"; ACT_SITE 442; /note="Nucleophile; for glutamine hydrolysis"; /evidence="ECO:0000256|HAMAP-Rule:MF_01227"; ACT_SITE 579; /evidence="ECO:0000256|HAMAP-Rule:MF_01227, ECO:0000256|PROSITE-ProRule:PRU00605"; ACT_SITE 581; /evidence="ECO:0000256|HAMAP-Rule:MF_01227, ECO:0000256|PROSITE-ProRule:PRU00605"	ACTIVITY REGULATION: Allosterically activated by GTP, when glutamine is the substrate; GTP has no effect on the reaction when ammonia is the substrate. The allosteric effector GTP functions by stabilizing the protein conformation that binds the tetrahedral intermediate(s) formed during glutamine hydrolysis. Inhibited by the product CTP, via allosteric rather than competitive inhibition. {ECO:0000…	BINDING 77; /note="CTP; allosteric inhibitor; alternate"; /evidence="ECO:0000256|HAMAP-Rule:MF_01227"; BINDING 77; /note="UTP; alternate"; /evidence="ECO:0000256|HAMAP-Rule:MF_01227"; BINDING 135; /note="ATP"; /evidence="ECO:0000256|HAMAP-Rule:MF_01227"; BINDING 286; /note="CTP; allosteric inhibitor; alternate"; /evidence="ECO:0000256|HAMAP-Rule:MF_01227"; BINDING 286; /note="UTP; alternate"; /ev…						0	0	0	0	0	0	0	0	3	122	0	0	0	0	0	0	0	0	0	0	0	0	0	0	0	0	0	0
H0C119	H0C119	CTP synthase (EC 6.3.4.2) (Cytidine 5'-triphosphate synthase) (Cytidine triphosphate synthetase) (CTP synthetase) (CTPS) (UTP--ammonia ligase)	Acidovorax sp. NO-1	ATP-binding;Glutamine amidotransferase;Ligase;Magnesium;Metal-binding;Nucleotide-binding;Pyrimidine biosynthesis	'de novo' CTP biosynthetic process [GO:0044210]; glutamine metabolic process [GO:0006541]		ATP binding [GO:0005524]; CTP synthase activity [GO:0003883]; metal ion binding [GO:0046872]	METAL 71; /note="Magnesium"; /evidence="ECO:0000256|HAMAP-Rule:MF_01227"; METAL 144; /note="Magnesium"; /evidence="ECO:0000256|HAMAP-Rule:MF_01227"	NP_BIND 14..19; /note="ATP"; /evidence="ECO:0000256|HAMAP-Rule:MF_01227"; NP_BIND 151..153; /note="CTP; allosteric inhibitor"; /evidence="ECO:0000256|HAMAP-Rule:MF_01227"; NP_BIND 191..196; /note="CTP; allosteric inhibitor; alternate"; /evidence="ECO:0000256|HAMAP-Rule:MF_01227"; NP_BIND 191..196; /note="UTP; alternate"; /evidence="ECO:0000256|HAMAP-Rule:MF_01227"	PATHWAY: Pyrimidine metabolism; CTP biosynthesis via de novo pathway; CTP from UDP: step 2/2. {ECO:0000256|ARBA:ARBA00005171, ECO:0000256|HAMAP-Rule:MF_01227}.	CATALYTIC ACTIVITY: Reaction=ATP + H2O + L-glutamine + UTP = ADP + CTP + 2 H(+) + L-glutamate + phosphate; Xref=Rhea:RHEA:26426, ChEBI:CHEBI:15377, ChEBI:CHEBI:15378, ChEBI:CHEBI:29985, ChEBI:CHEBI:30616, ChEBI:CHEBI:37563, ChEBI:CHEBI:43474, ChEBI:CHEBI:46398, ChEBI:CHEBI:58359, ChEBI:CHEBI:456216; EC=6.3.4.2; Evidence={ECO:0000256|ARBA:ARBA00000314, ECO:0000256|HAMAP-Rule:MF_01227};		FUNCTION: Catalyzes the ATP-dependent amination of UTP to CTP with either L-glutamine or ammonia as the source of nitrogen. Regulates intracellular CTP levels through interactions with the four ribonucleotide triphosphates. {ECO:0000256|HAMAP-Rule:MF_01227}.	ACT_SITE 384; /note="Nucleophile"; /evidence="ECO:0000256|PROSITE-ProRule:PRU00605"; ACT_SITE 384; /note="Nucleophile; for glutamine hydrolysis"; /evidence="ECO:0000256|HAMAP-Rule:MF_01227"; ACT_SITE 521; /evidence="ECO:0000256|HAMAP-Rule:MF_01227, ECO:0000256|PROSITE-ProRule:PRU00605"; ACT_SITE 523; /evidence="ECO:0000256|HAMAP-Rule:MF_01227, ECO:0000256|PROSITE-ProRule:PRU00605"	ACTIVITY REGULATION: Allosterically activated by GTP, when glutamine is the substrate; GTP has no effect on the reaction when ammonia is the substrate. The allosteric effector GTP functions by stabilizing the protein conformation that binds the tetrahedral intermediate(s) formed during glutamine hydrolysis. Inhibited by the product CTP, via allosteric rather than competitive inhibition. {ECO:0000…	BINDING 13; /note="CTP; allosteric inhibitor; alternate"; /evidence="ECO:0000256|HAMAP-Rule:MF_01227"; BINDING 13; /note="UTP; alternate"; /evidence="ECO:0000256|HAMAP-Rule:MF_01227"; BINDING 71; /note="ATP"; /evidence="ECO:0000256|HAMAP-Rule:MF_01227"; BINDING 227; /note="CTP; allosteric inhibitor; alternate"; /evidence="ECO:0000256|HAMAP-Rule:MF_01227"; BINDING 227; /note="UTP; alternate"; /evi…						0	0	0	0	0	0	0	0	0	135	0	0	0	0	0	0	3	0	0	3	3	0	0	15	0	0	0	0
E9KU97	E9KU97	Exoribonuclease H (EC 2.7.7.49) (EC 3.1.13.2) (EC 3.1.26.13) (Integrase) (Pol polyprotein) (Protease) (Retropepsin) (Reverse transcriptase/ribonuclease H) (Fragment)	Equine infectious anemia virus	Aspartyl protease;Coiled coil;DNA integration;DNA recombination;DNA-binding;Endonuclease;Hydrolase;Metal-binding;Multifunctional enzyme;Nuclease;Nucleotidyltransferase;Protease;RNA-directed DNA polymerase;Transferase;Viral genome integration;Virus entry into host cell;Zinc;Zinc-finger	DNA integration [GO:0015074]; DNA recombination [GO:0006310]; establishment of integrated proviral latency [GO:0075713]; viral entry into host cell [GO:0046718]; viral genome integration into host DNA [GO:0044826]		aspartic-type endopeptidase activity [GO:0004190]; DNA binding [GO:0003677]; exoribonuclease H activity [GO:0004533]; RNA-directed DNA polymerase activity [GO:0003964]; RNA-DNA hybrid ribonuclease activity [GO:0004523]; zinc ion binding [GO:0008270]				CATALYTIC ACTIVITY: Reaction=3'-end directed exonucleolytic cleavage of viral RNA-DNA hybrid.; EC=3.1.13.2; Evidence={ECO:0000256|ARBA:ARBA00000379}; CATALYTIC ACTIVITY: Reaction=Endohydrolysis of RNA in RNA/DNA hybrids. Three different cleavage modes: 1. sequence-specific internal cleavage of RNA. Human immunodeficiency virus type 1 and Moloney murine leukemia virus enzymes prefer to cleave the …	DNA_BIND 1084..1132; /note="Integrase-type"; /evidence="ECO:0000256|PROSITE-ProRule:PRU00506"	FUNCTION: During replicative cycle of retroviruses, the reverse-transcribed viral DNA is integrated into the host chromosome by the viral integrase enzyme. RNase H activity is associated with the reverse transcriptase. {ECO:0000256|ARBA:ARBA00023429}.								Pararnavirae	0	0	15	74	17	5	0	0	0	5	0	0	0	0	0	0	0	0	0	0	0	0	0	0	0	0	0	0
Q2G8K8	Q2G8K8	Uridylate kinase (UK) (EC 2.7.4.22) (Uridine monophosphate kinase) (UMP kinase) (UMPK)	Novosphingobium aromaticivorans (strain ATCC 700278 / DSM 12444 / CCUG 56034 / CIP 105152 / NBRC 16084 / F199)	ATP-binding;Cytoplasm;Kinase;Nucleotide-binding;Pyrimidine biosynthesis;Reference proteome;Transferase	'de novo' CTP biosynthetic process [GO:0044210]	cytoplasm [GO:0005737]	ATP binding [GO:0005524]; UMP kinase activity [GO:0033862]		NP_BIND 16..19; /note="ATP"; /evidence="ECO:0000255|HAMAP-Rule:MF_01220"; NP_BIND 139..146; /note="UMP"; /evidence="ECO:0000255|HAMAP-Rule:MF_01220"	PATHWAY: Pyrimidine metabolism; CTP biosynthesis via de novo pathway; UDP from UMP (UMPK route): step 1/1. {ECO:0000255|HAMAP-Rule:MF_01220}.	CATALYTIC ACTIVITY: Reaction=ATP + UMP = ADP + UDP; Xref=Rhea:RHEA:24400, ChEBI:CHEBI:30616, ChEBI:CHEBI:57865, ChEBI:CHEBI:58223, ChEBI:CHEBI:456216; EC=2.7.4.22; Evidence={ECO:0000255|HAMAP-Rule:MF_01220};		FUNCTION: Catalyzes the reversible phosphorylation of UMP to UDP. {ECO:0000255|HAMAP-Rule:MF_01220}.		ACTIVITY REGULATION: Inhibited by UTP. {ECO:0000255|HAMAP-Rule:MF_01220}.	BINDING 58; /note="UMP; via amide nitrogen"; /evidence="ECO:0000255|HAMAP-Rule:MF_01220"; BINDING 59; /note="ATP; via amide nitrogen"; /evidence="ECO:0000255|HAMAP-Rule:MF_01220"; BINDING 63; /note="ATP"; /evidence="ECO:0000255|HAMAP-Rule:MF_01220"; BINDING 78; /note="UMP"; /evidence="ECO:0000255|HAMAP-Rule:MF_01220"; BINDING 166; /note="ATP"; /evidence="ECO:0000255|HAMAP-Rule:MF_01220"; BINDING …						52	66	0	0	0	0	0	0	0	0	0	0	0	0	0	0	0	0	0	0	0	0	0	6	0	0	0	0
E9KUC7	E9KUC7	Exoribonuclease H (EC 2.7.7.49) (EC 3.1.13.2) (EC 3.1.26.13) (Integrase) (Pol polyprotein) (Protease) (Retropepsin) (Reverse transcriptase/ribonuclease H) (Fragment)	Equine infectious anemia virus	Aspartyl protease;Coiled coil;DNA integration;DNA recombination;DNA-binding;Endonuclease;Hydrolase;Metal-binding;Multifunctional enzyme;Nuclease;Nucleotidyltransferase;Protease;RNA-directed DNA polymerase;Transferase;Viral genome integration;Virus entry into host cell;Zinc;Zinc-finger	DNA integration [GO:0015074]; DNA recombination [GO:0006310]; establishment of integrated proviral latency [GO:0075713]; viral entry into host cell [GO:0046718]; viral genome integration into host DNA [GO:0044826]		aspartic-type endopeptidase activity [GO:0004190]; DNA binding [GO:0003677]; exoribonuclease H activity [GO:0004533]; RNA-directed DNA polymerase activity [GO:0003964]; RNA-DNA hybrid ribonuclease activity [GO:0004523]; zinc ion binding [GO:0008270]				CATALYTIC ACTIVITY: Reaction=3'-end directed exonucleolytic cleavage of viral RNA-DNA hybrid.; EC=3.1.13.2; Evidence={ECO:0000256|ARBA:ARBA00000379}; CATALYTIC ACTIVITY: Reaction=Endohydrolysis of RNA in RNA/DNA hybrids. Three different cleavage modes: 1. sequence-specific internal cleavage of RNA. Human immunodeficiency virus type 1 and Moloney murine leukemia virus enzymes prefer to cleave the …	DNA_BIND 1083..1131; /note="Integrase-type"; /evidence="ECO:0000256|PROSITE-ProRule:PRU00506"	FUNCTION: During replicative cycle of retroviruses, the reverse-transcribed viral DNA is integrated into the host chromosome by the viral integrase enzyme. RNase H activity is associated with the reverse transcriptase. {ECO:0000256|ARBA:ARBA00023429}.								Pararnavirae	65	3	31	1	6	2	0	0	0	0	2	0	0	0	0	0	0	0	0	0	0	0	0	0	0	0	0	0
E2E2J3	E2E2J3	Exoribonuclease H (EC 2.7.7.49) (EC 3.1.13.2) (EC 3.1.26.13) (Integrase) (Pol polyprotein) (Protease) (Retropepsin) (Reverse transcriptase/ribonuclease H) (Fragment)	Equine infectious anemia virus	Aspartyl protease;Coiled coil;DNA integration;DNA recombination;DNA-binding;Endonuclease;Hydrolase;Metal-binding;Multifunctional enzyme;Nuclease;Nucleotidyltransferase;Protease;RNA-directed DNA polymerase;Transferase;Viral genome integration;Virus entry into host cell;Zinc;Zinc-finger	DNA integration [GO:0015074]; DNA recombination [GO:0006310]; establishment of integrated proviral latency [GO:0075713]; viral entry into host cell [GO:0046718]; viral genome integration into host DNA [GO:0044826]		aspartic-type endopeptidase activity [GO:0004190]; DNA binding [GO:0003677]; exoribonuclease H activity [GO:0004533]; RNA-directed DNA polymerase activity [GO:0003964]; RNA-DNA hybrid ribonuclease activity [GO:0004523]; zinc ion binding [GO:0008270]				CATALYTIC ACTIVITY: Reaction=3'-end directed exonucleolytic cleavage of viral RNA-DNA hybrid.; EC=3.1.13.2; Evidence={ECO:0000256|ARBA:ARBA00000379}; CATALYTIC ACTIVITY: Reaction=Endohydrolysis of RNA in RNA/DNA hybrids. Three different cleavage modes: 1. sequence-specific internal cleavage of RNA. Human immunodeficiency virus type 1 and Moloney murine leukemia virus enzymes prefer to cleave the …	DNA_BIND 1084..1132; /note="Integrase-type"; /evidence="ECO:0000256|PROSITE-ProRule:PRU00506"	FUNCTION: During replicative cycle of retroviruses, the reverse-transcribed viral DNA is integrated into the host chromosome by the viral integrase enzyme. RNase H activity is associated with the reverse transcriptase. {ECO:0000256|ARBA:ARBA00023429}.								Pararnavirae	0	1	18	18	23	39	0	3	0	3	0	0	0	0	0	0	0	0	0	0	0	0	0	0	0	0	0	0
F3KNR0	F3KNR0	CTP synthase (EC 6.3.4.2) (Cytidine 5'-triphosphate synthase) (Cytidine triphosphate synthetase) (CTP synthetase) (CTPS) (UTP--ammonia ligase)	Hylemonella gracilis ATCC 19624	ATP-binding;Glutamine amidotransferase;Ligase;Magnesium;Metal-binding;Nucleotide-binding;Pyrimidine biosynthesis;Reference proteome	'de novo' CTP biosynthetic process [GO:0044210]; glutamine metabolic process [GO:0006541]		ATP binding [GO:0005524]; CTP synthase activity [GO:0003883]; metal ion binding [GO:0046872]	METAL 71; /note="Magnesium"; /evidence="ECO:0000256|HAMAP-Rule:MF_01227"; METAL 144; /note="Magnesium"; /evidence="ECO:0000256|HAMAP-Rule:MF_01227"	NP_BIND 14..19; /note="ATP"; /evidence="ECO:0000256|HAMAP-Rule:MF_01227"; NP_BIND 151..153; /note="CTP; allosteric inhibitor"; /evidence="ECO:0000256|HAMAP-Rule:MF_01227"; NP_BIND 191..196; /note="CTP; allosteric inhibitor; alternate"; /evidence="ECO:0000256|HAMAP-Rule:MF_01227"; NP_BIND 191..196; /note="UTP; alternate"; /evidence="ECO:0000256|HAMAP-Rule:MF_01227"	PATHWAY: Pyrimidine metabolism; CTP biosynthesis via de novo pathway; CTP from UDP: step 2/2. {ECO:0000256|ARBA:ARBA00005171, ECO:0000256|HAMAP-Rule:MF_01227}.	CATALYTIC ACTIVITY: Reaction=ATP + H2O + L-glutamine + UTP = ADP + CTP + 2 H(+) + L-glutamate + phosphate; Xref=Rhea:RHEA:26426, ChEBI:CHEBI:15377, ChEBI:CHEBI:15378, ChEBI:CHEBI:29985, ChEBI:CHEBI:30616, ChEBI:CHEBI:37563, ChEBI:CHEBI:43474, ChEBI:CHEBI:46398, ChEBI:CHEBI:58359, ChEBI:CHEBI:456216; EC=6.3.4.2; Evidence={ECO:0000256|ARBA:ARBA00000314, ECO:0000256|HAMAP-Rule:MF_01227};		FUNCTION: Catalyzes the ATP-dependent amination of UTP to CTP with either L-glutamine or ammonia as the source of nitrogen. Regulates intracellular CTP levels through interactions with the four ribonucleotide triphosphates. {ECO:0000256|HAMAP-Rule:MF_01227}.	ACT_SITE 383; /note="Nucleophile"; /evidence="ECO:0000256|PROSITE-ProRule:PRU00605"; ACT_SITE 383; /note="Nucleophile; for glutamine hydrolysis"; /evidence="ECO:0000256|HAMAP-Rule:MF_01227"; ACT_SITE 520; /evidence="ECO:0000256|HAMAP-Rule:MF_01227, ECO:0000256|PROSITE-ProRule:PRU00605"; ACT_SITE 522; /evidence="ECO:0000256|HAMAP-Rule:MF_01227, ECO:0000256|PROSITE-ProRule:PRU00605"	ACTIVITY REGULATION: Allosterically activated by GTP, when glutamine is the substrate; GTP has no effect on the reaction when ammonia is the substrate. The allosteric effector GTP functions by stabilizing the protein conformation that binds the tetrahedral intermediate(s) formed during glutamine hydrolysis. Inhibited by the product CTP, via allosteric rather than competitive inhibition. {ECO:0000…	BINDING 13; /note="CTP; allosteric inhibitor; alternate"; /evidence="ECO:0000256|HAMAP-Rule:MF_01227"; BINDING 13; /note="UTP; alternate"; /evidence="ECO:0000256|HAMAP-Rule:MF_01227"; BINDING 71; /note="ATP"; /evidence="ECO:0000256|HAMAP-Rule:MF_01227"; BINDING 227; /note="CTP; allosteric inhibitor; alternate"; /evidence="ECO:0000256|HAMAP-Rule:MF_01227"; BINDING 227; /note="UTP; alternate"; /evi…						0	0	0	0	0	0	0	0	0	105	0	0	0	0	0	0	0	0	0	0	0	0	0	0	0	0	0	0
W9H959	W9H959	NMT1 domain-containing protein	Skermanella stibiiresistens SB22	Reference proteome	thiamine biosynthetic process [GO:0009228]																	0	0	49	54	0	0	0	0	0	0	0	0	0	0	0	0	0	0	0	0	1	0	0	0	0	0	0	0
W7WXP0	W7WXP0	Carbamoyl-phosphate synthase small chain (EC 6.3.5.5)	Hydrogenophaga sp. T4	Glutamine amidotransferase;Ligase;Reference proteome	glutamine metabolic process [GO:0006541]		carbamoyl-phosphate synthase (glutamine-hydrolyzing) activity [GO:0004088]							ACT_SITE 105; /note="Nucleophile"; /evidence="ECO:0000256|PROSITE-ProRule:PRU00605"; ACT_SITE 189; /evidence="ECO:0000256|PROSITE-ProRule:PRU00605"; ACT_SITE 191; /evidence="ECO:0000256|PROSITE-ProRule:PRU00605"								12	75	9	21	0	0	0	0	0	0	0	6	0	0	0	0	0	0	0	0	0	0	0	0	18	0	3	0
J2L3U9	J2L3U9	Dihydroorotate dehydrogenase (quinone) (EC 1.3.5.2) (DHOdehase) (DHOD) (DHODase) (Dihydroorotate oxidase)	Variovorax sp. CF313	Cell membrane;FMN;Flavoprotein;Membrane;Oxidoreductase;Pyrimidine biosynthesis	'de novo' pyrimidine nucleobase biosynthetic process [GO:0006207]; 'de novo' UMP biosynthetic process [GO:0044205]	cytoplasm [GO:0005737]; plasma membrane [GO:0005886]	dihydroorotate dehydrogenase activity [GO:0004152]		NP_BIND 69..73; /note="FMN"; /evidence="ECO:0000256|HAMAP-Rule:MF_00225"; NP_BIND 334..335; /note="FMN"; /evidence="ECO:0000256|HAMAP-Rule:MF_00225"	PATHWAY: Pyrimidine metabolism; UMP biosynthesis via de novo pathway. {ECO:0000256|ARBA:ARBA00004725}.; PATHWAY: Pyrimidine metabolism; UMP biosynthesis via de novo pathway; orotate from (S)-dihydroorotate (quinone route): step 1/1. {ECO:0000256|ARBA:ARBA00005161, ECO:0000256|HAMAP-Rule:MF_00225}.	CATALYTIC ACTIVITY: Reaction=(S)-dihydroorotate + a quinone = a quinol + orotate; Xref=Rhea:RHEA:30187, ChEBI:CHEBI:24646, ChEBI:CHEBI:30839, ChEBI:CHEBI:30864, ChEBI:CHEBI:132124; EC=1.3.5.2; Evidence={ECO:0000256|ARBA:ARBA00001532, ECO:0000256|HAMAP-Rule:MF_00225};		FUNCTION: Catalyzes the conversion of dihydroorotate to orotate with quinone as electron acceptor. {ECO:0000256|ARBA:ARBA00003125, ECO:0000256|HAMAP-Rule:MF_00225}.	ACT_SITE 191; /note="Nucleophile"; /evidence="ECO:0000256|HAMAP-Rule:MF_00225"		BINDING 73; /note="Substrate"; /evidence="ECO:0000256|HAMAP-Rule:MF_00225"; BINDING 93; /note="FMN; via amide nitrogen"; /evidence="ECO:0000256|HAMAP-Rule:MF_00225"; BINDING 155; /note="FMN"; /evidence="ECO:0000256|HAMAP-Rule:MF_00225"; BINDING 188; /note="FMN"; /evidence="ECO:0000256|HAMAP-Rule:MF_00225"; BINDING 188; /note="Substrate"; /evidence="ECO:0000256|HAMAP-Rule:MF_00225"; BINDING 193; /…		COFACTOR: Name=FMN; Xref=ChEBI:CHEBI:58210; Evidence={ECO:0000256|ARBA:ARBA00001917}; ; COFACTOR: Name=FMN; Xref=ChEBI:CHEBI:58210; Evidence={ECO:0000256|HAMAP-Rule:MF_00225}; Note=Binds 1 FMN per subunit. {ECO:0000256|HAMAP-Rule:MF_00225};				0	0	0	3	48	46	0	0	0	0	0	0	0	0	0	0	0	0	0	0	0	0	3	4	0	0	0	0
H0BY69	H0BY69	NMT1/THI5-like domain-containing protein	Acidovorax sp. NO-1	Signal	thiamine biosynthetic process [GO:0009228]																	46	44	0	0	0	0	0	0	0	1	0	0	0	0	0	0	0	0	0	0	0	0	0	2	0	0	0	0
C5T852	C5T852	NMT1/THI5 like domain protein	Acidovorax delafieldii 2AN	Reference proteome;Signal	thiamine biosynthetic process [GO:0009228]																	52	38	0	0	0	0	0	0	0	0	0	0	0	0	0	0	1	0	0	0	0	0	0	2	0	0	0	0
A3WA09	A3WA09	Uridylate kinase (UK) (EC 2.7.4.22) (Uridine monophosphate kinase) (UMP kinase) (UMPK)	Erythrobacter sp. NAP1	ATP-binding;Cytoplasm;Kinase;Nucleotide-binding;Pyrimidine biosynthesis;Reference proteome;Transferase	'de novo' CTP biosynthetic process [GO:0044210]	cytoplasm [GO:0005737]	ATP binding [GO:0005524]; UMP kinase activity [GO:0033862]		NP_BIND 16..19; /note="ATP"; /evidence="ECO:0000256|HAMAP-Rule:MF_01220"; NP_BIND 139..146; /note="UMP"; /evidence="ECO:0000256|HAMAP-Rule:MF_01220"	PATHWAY: Pyrimidine metabolism; CTP biosynthesis via de novo pathway; UDP from UMP (UMPK route): step 1/1. {ECO:0000256|ARBA:ARBA00004791, ECO:0000256|HAMAP-Rule:MF_01220}.	CATALYTIC ACTIVITY: Reaction=ATP + UMP = ADP + UDP; Xref=Rhea:RHEA:24400, ChEBI:CHEBI:30616, ChEBI:CHEBI:57865, ChEBI:CHEBI:58223, ChEBI:CHEBI:456216; EC=2.7.4.22; Evidence={ECO:0000256|ARBA:ARBA00001018, ECO:0000256|HAMAP-Rule:MF_01220};		FUNCTION: Catalyzes the reversible phosphorylation of UMP to UDP. {ECO:0000256|HAMAP-Rule:MF_01220}.		ACTIVITY REGULATION: Inhibited by UTP. {ECO:0000256|HAMAP-Rule:MF_01220}.	BINDING 58; /note="UMP; via amide nitrogen"; /evidence="ECO:0000256|HAMAP-Rule:MF_01220"; BINDING 59; /note="ATP; via amide nitrogen"; /evidence="ECO:0000256|HAMAP-Rule:MF_01220"; BINDING 63; /note="ATP"; /evidence="ECO:0000256|HAMAP-Rule:MF_01220"; BINDING 78; /note="UMP"; /evidence="ECO:0000256|HAMAP-Rule:MF_01220"; BINDING 166; /note="ATP"; /evidence="ECO:0000256|HAMAP-Rule:MF_01220"; BINDING …						52	32	0	0	0	0	0	0	0	0	0	0	0	0	0	0	0	0	0	0	0	0	0	0	0	0	0	0
Q2NBU2	Q2NBU2	Uridylate kinase (UK) (EC 2.7.4.22) (Uridine monophosphate kinase) (UMP kinase) (UMPK)	Erythrobacter litoralis (strain HTCC2594)	ATP-binding;Cytoplasm;Kinase;Nucleotide-binding;Pyrimidine biosynthesis;Reference proteome;Transferase	'de novo' CTP biosynthetic process [GO:0044210]	cytoplasm [GO:0005737]	ATP binding [GO:0005524]; UMP kinase activity [GO:0033862]		NP_BIND 12..15; /note="ATP"; /evidence="ECO:0000255|HAMAP-Rule:MF_01220"; NP_BIND 135..142; /note="UMP"; /evidence="ECO:0000255|HAMAP-Rule:MF_01220"	PATHWAY: Pyrimidine metabolism; CTP biosynthesis via de novo pathway; UDP from UMP (UMPK route): step 1/1. {ECO:0000255|HAMAP-Rule:MF_01220}.	CATALYTIC ACTIVITY: Reaction=ATP + UMP = ADP + UDP; Xref=Rhea:RHEA:24400, ChEBI:CHEBI:30616, ChEBI:CHEBI:57865, ChEBI:CHEBI:58223, ChEBI:CHEBI:456216; EC=2.7.4.22; Evidence={ECO:0000255|HAMAP-Rule:MF_01220};		FUNCTION: Catalyzes the reversible phosphorylation of UMP to UDP. {ECO:0000255|HAMAP-Rule:MF_01220}.		ACTIVITY REGULATION: Inhibited by UTP. {ECO:0000255|HAMAP-Rule:MF_01220}.	BINDING 54; /note="UMP; via amide nitrogen"; /evidence="ECO:0000255|HAMAP-Rule:MF_01220"; BINDING 55; /note="ATP; via amide nitrogen"; /evidence="ECO:0000255|HAMAP-Rule:MF_01220"; BINDING 59; /note="ATP"; /evidence="ECO:0000255|HAMAP-Rule:MF_01220"; BINDING 74; /note="UMP"; /evidence="ECO:0000255|HAMAP-Rule:MF_01220"; BINDING 162; /note="ATP"; /evidence="ECO:0000255|HAMAP-Rule:MF_01220"; BINDING …						42	40	0	0	0	0	0	0	0	0	0	0	0	0	0	0	0	0	0	0	0	0	0	0	0	0	0	0
B5Y5J9	B5Y5J9	Thiamine pyrimidine synthase	Phaeodactylum tricornutum (strain CCAP 1055/1)	Reference proteome;Signal	thiamine biosynthetic process [GO:0009228]; thiamine diphosphate biosynthetic process [GO:0009229]					PATHWAY: Cofactor biosynthesis; thiamine diphosphate biosynthesis. {ECO:0000256|ARBA:ARBA00004948}.	CATALYTIC ACTIVITY: Reaction=2 Fe(3+) + 4 H2O + L-histidyl-[4-amino-5-hydroxymethyl-2-methylpyrimidine phosphate synthase] + N(6)-(pyridoxal phosphate)-L-lysyl-[4-amino-5-hydroxymethyl-2-methylpyrimidine phosphate synthase] = (2S)-2-amino-5-hydroxy-4-oxopentanoyl-[4-amino-5-hydroxymethyl-2-methylpyrimidine phosphate synthase] + 3-oxopropanoate + 4-amino-2-methyl-5-(phosphooxymethyl)pyrimidine + 2…		FUNCTION: Responsible for the formation of the pyrimidine heterocycle in the thiamine biosynthesis pathway. Catalyzes the formation of hydroxymethylpyrimidine phosphate (HMP-P) from histidine and pyridoxal phosphate (PLP). The protein uses PLP and the active site histidine to form HMP-P, generating an inactive enzyme. The enzyme can only undergo a single turnover, which suggests it is a suicide e…									0	0	58	0	24	0	0	0	0	0	0	0	0	0	0	0	0	0	0	0	0	0	0	0	0	0	0	0
F5Z2R6	F5Z2R6	TPPK_C domain-containing protein	Mycolicibacter sinensis (strain JDM601) (Mycobacterium sinense)	ATP-binding;Kinase;Membrane;Nucleotide-binding;Reference proteome;Transferase;Transmembrane;Transmembrane helix	thiamine diphosphate biosynthetic process [GO:0009229]	integral component of membrane [GO:0016021]	ATP binding [GO:0005524]; kinase activity [GO:0016301]; thiamine diphosphokinase activity [GO:0004788]															77	0	3	0	0	0	0	0	0	0	1	0	0	0	0	0	0	0	0	0	0	0	0	0	0	0	0	0
K7WEF8	K7WEF8	Polymerase protein (Fragment)	Equine infectious anemia virus	Coiled coil;Endonuclease;Hydrolase;Nuclease;Nucleotidyltransferase;RNA-directed DNA polymerase;Transferase			endonuclease activity [GO:0004519]; RNA-directed DNA polymerase activity [GO:0003964]														Pararnavirae	0	1	6	20	16	29	0	2	0	2	1	0	0	0	0	0	0	0	0	0	0	0	0	0	0	0	0	0
T1X9D4	T1X9D4	1-deoxy-D-xylulose-5-phosphate synthase (EC 2.2.1.7) (1-deoxyxylulose-5-phosphate synthase) (DXP synthase) (DXPS)	Variovorax paradoxus B4	Isoprene biosynthesis;Magnesium;Metal-binding;Thiamine biosynthesis;Thiamine pyrophosphate;Transferase	1-deoxy-D-xylulose 5-phosphate biosynthetic process [GO:0052865]; terpenoid biosynthetic process [GO:0016114]; thiamine biosynthetic process [GO:0009228]		1-deoxy-D-xylulose-5-phosphate synthase activity [GO:0008661]; magnesium ion binding [GO:0000287]; thiamine pyrophosphate binding [GO:0030976]	METAL 146; /note="Magnesium"; /evidence="ECO:0000256|HAMAP-Rule:MF_00315"; METAL 175; /note="Magnesium"; /evidence="ECO:0000256|HAMAP-Rule:MF_00315"		PATHWAY: Metabolic intermediate biosynthesis; 1-deoxy-D-xylulose 5-phosphate biosynthesis; 1-deoxy-D-xylulose 5-phosphate from D-glyceraldehyde 3-phosphate and pyruvate: step 1/1. {ECO:0000256|ARBA:ARBA00004980, ECO:0000256|HAMAP-Rule:MF_00315}.	CATALYTIC ACTIVITY: Reaction=D-glyceraldehyde 3-phosphate + H(+) + pyruvate = 1-deoxy-D-xylulose 5-phosphate + CO2; Xref=Rhea:RHEA:12605, ChEBI:CHEBI:15361, ChEBI:CHEBI:15378, ChEBI:CHEBI:16526, ChEBI:CHEBI:57792, ChEBI:CHEBI:59776; EC=2.2.1.7; Evidence={ECO:0000256|ARBA:ARBA00000647, ECO:0000256|HAMAP-Rule:MF_00315};		FUNCTION: Catalyzes the acyloin condensation reaction between C atoms 2 and 3 of pyruvate and glyceraldehyde 3-phosphate to yield 1-deoxy-D-xylulose-5-phosphate (DXP). {ECO:0000256|HAMAP-Rule:MF_00315}.			BINDING 74; /note="Thiamine pyrophosphate"; /evidence="ECO:0000256|HAMAP-Rule:MF_00315"; BINDING 175; /note="Thiamine pyrophosphate"; /evidence="ECO:0000256|HAMAP-Rule:MF_00315"; BINDING 282; /note="Thiamine pyrophosphate"; /evidence="ECO:0000256|HAMAP-Rule:MF_00315"; BINDING 364; /note="Thiamine pyrophosphate"; /evidence="ECO:0000256|HAMAP-Rule:MF_00315"		COFACTOR: Name=Mg(2+); Xref=ChEBI:CHEBI:18420; Evidence={ECO:0000256|ARBA:ARBA00001946}; ; COFACTOR: Name=Mg(2+); Xref=ChEBI:CHEBI:18420; Evidence={ECO:0000256|HAMAP-Rule:MF_00315}; Note=Binds 1 Mg(2+) ion per subunit. {ECO:0000256|HAMAP-Rule:MF_00315}; COFACTOR: Name=thiamine diphosphate; Xref=ChEBI:CHEBI:58937; Evidence={ECO:0000256|ARBA:ARBA00001964}; ; COFACTOR: Name=thiamine diphosphate; Xre…				0	0	0	0	32	27	0	16	0	0	0	0	0	1	0	0	0	0	0	0	0	0	0	0	2	0	0	0
A8IKF0	A8IKF0	ABC transporter substrate binding protein	Azorhizobium caulinodans (strain ATCC 43989 / DSM 5975 / JCM 20966 / NBRC 14845 / NCIMB 13405 / ORS 571)	Membrane;Reference proteome;Transmembrane;Transmembrane helix	thiamine biosynthetic process [GO:0009228]	integral component of membrane [GO:0016021]																0	0	24	43	0	0	0	0	0	0	0	0	0	0	0	0	0	0	0	0	0	0	0	1	0	0	0	0
H0EHG0	H0EHG0	Uncharacterized protein	Glarea lozoyensis (strain ATCC 74030 / MF5533)	Reference proteome;Ribonucleoprotein;Ribosomal protein	translation [GO:0006412]	ribosome [GO:0005840]	structural constituent of ribosome [GO:0003735]														Fungi	0	0	66	0	0	0	0	0	0	0	0	0	0	0	0	0	0	0	0	0	0	0	0	0	0	0	0	0
Q6G994	Q6G994	Nucleoside diphosphate kinase (NDK) (NDP kinase) (EC 2.7.4.6) (Nucleoside-2-P kinase)	Staphylococcus aureus (strain MSSA476)	ATP-binding;Cytoplasm;Kinase;Magnesium;Metal-binding;Nucleotide metabolism;Nucleotide-binding;Phosphoprotein;Transferase	CTP biosynthetic process [GO:0006241]; GTP biosynthetic process [GO:0006183]; UTP biosynthetic process [GO:0006228]	cytoplasm [GO:0005737]	ATP binding [GO:0005524]; metal ion binding [GO:0046872]; nucleoside diphosphate kinase activity [GO:0004550]				CATALYTIC ACTIVITY: Reaction=a 2'-deoxyribonucleoside 5'-diphosphate + ATP = a 2'-deoxyribonucleoside 5'-triphosphate + ADP; Xref=Rhea:RHEA:44640, ChEBI:CHEBI:30616, ChEBI:CHEBI:61560, ChEBI:CHEBI:73316, ChEBI:CHEBI:456216; EC=2.7.4.6; Evidence={ECO:0000255|HAMAP-Rule:MF_00451}; CATALYTIC ACTIVITY: Reaction=a ribonucleoside 5'-diphosphate + ATP = a ribonucleoside 5'-triphosphate + ADP; Xref=Rhea:…		FUNCTION: Major role in the synthesis of nucleoside triphosphates other than ATP. The ATP gamma phosphate is transferred to the NDP beta phosphate via a ping-pong mechanism, using a phosphorylated active-site intermediate. {ECO:0000255|HAMAP-Rule:MF_00451}.	ACT_SITE 115; /note="Pros-phosphohistidine intermediate"; /evidence="ECO:0000255|HAMAP-Rule:MF_00451"		BINDING 9; /note="ATP"; /evidence="ECO:0000255|HAMAP-Rule:MF_00451"; BINDING 57; /note="ATP"; /evidence="ECO:0000255|HAMAP-Rule:MF_00451"; BINDING 85; /note="ATP"; /evidence="ECO:0000255|HAMAP-Rule:MF_00451"; BINDING 91; /note="ATP"; /evidence="ECO:0000255|HAMAP-Rule:MF_00451"; BINDING 102; /note="ATP"; /evidence="ECO:0000255|HAMAP-Rule:MF_00451"; BINDING 112; /note="ATP"; /evidence="ECO:0000255|…		COFACTOR: Name=Mg(2+); Xref=ChEBI:CHEBI:18420; Evidence={ECO:0000255|HAMAP-Rule:MF_00451};				0	0	20	44	0	0	0	0	0	0	0	0	0	0	0	0	0	0	0	0	0	0	0	0	0	0	0	0
A9VB98	A9VB98	Predicted protein	Monosiga brevicollis (Choanoflagellate)	Coiled coil;Reference proteome	intracellular signal transduction [GO:0035556]																	1	0	0	0	0	0	0	62	0	0	1	0	0	0	0	0	0	0	0	0	0	0	0	0	0	0	0	0
A5PE19	A5PE19	Uridylate kinase (UK) (EC 2.7.4.22) (Uridine monophosphate kinase) (UMP kinase) (UMPK)	Erythrobacter sp. SD-21	ATP-binding;Cytoplasm;Kinase;Nucleotide-binding;Pyrimidine biosynthesis;Reference proteome;Transferase	'de novo' CTP biosynthetic process [GO:0044210]	cytoplasm [GO:0005737]	ATP binding [GO:0005524]; UMP kinase activity [GO:0033862]		NP_BIND 12..15; /note="ATP"; /evidence="ECO:0000256|HAMAP-Rule:MF_01220"; NP_BIND 135..142; /note="UMP"; /evidence="ECO:0000256|HAMAP-Rule:MF_01220"	PATHWAY: Pyrimidine metabolism; CTP biosynthesis via de novo pathway; UDP from UMP (UMPK route): step 1/1. {ECO:0000256|ARBA:ARBA00004791, ECO:0000256|HAMAP-Rule:MF_01220}.	CATALYTIC ACTIVITY: Reaction=ATP + UMP = ADP + UDP; Xref=Rhea:RHEA:24400, ChEBI:CHEBI:30616, ChEBI:CHEBI:57865, ChEBI:CHEBI:58223, ChEBI:CHEBI:456216; EC=2.7.4.22; Evidence={ECO:0000256|ARBA:ARBA00001018, ECO:0000256|HAMAP-Rule:MF_01220};		FUNCTION: Catalyzes the reversible phosphorylation of UMP to UDP. {ECO:0000256|HAMAP-Rule:MF_01220}.		ACTIVITY REGULATION: Inhibited by UTP. {ECO:0000256|HAMAP-Rule:MF_01220}.	BINDING 54; /note="UMP; via amide nitrogen"; /evidence="ECO:0000256|HAMAP-Rule:MF_01220"; BINDING 55; /note="ATP; via amide nitrogen"; /evidence="ECO:0000256|HAMAP-Rule:MF_01220"; BINDING 59; /note="ATP"; /evidence="ECO:0000256|HAMAP-Rule:MF_01220"; BINDING 74; /note="UMP"; /evidence="ECO:0000256|HAMAP-Rule:MF_01220"; BINDING 162; /note="ATP"; /evidence="ECO:0000256|HAMAP-Rule:MF_01220"; BINDING …						30	30	0	0	0	0	0	0	0	0	0	0	0	0	0	0	0	0	0	0	0	0	0	0	0	0	0	0
Q8AFL4	Q8AFL4	Pol protein (Fragment)	Simian immunodeficiency virus (SIV)	Aspartyl protease;Coiled coil;DNA integration;DNA recombination;Endonuclease;Hydrolase;Metal-binding;Nuclease;Nucleotidyltransferase;Protease;RNA-directed DNA polymerase;Transferase;Viral genome integration;Virus entry into host cell;Zinc;Zinc-finger	DNA integration [GO:0015074]; DNA recombination [GO:0006310]; establishment of integrated proviral latency [GO:0075713]; viral entry into host cell [GO:0046718]; viral genome integration into host DNA [GO:0044826]		aspartic-type endopeptidase activity [GO:0004190]; nucleic acid binding [GO:0003676]; RNA-directed DNA polymerase activity [GO:0003964]; RNA-DNA hybrid ribonuclease activity [GO:0004523]; zinc ion binding [GO:0008270]														Pararnavirae	0	1	20	38	1	0	0	0	0	0	0	0	0	0	0	0	0	0	0	0	0	0	0	0	0	0	0	0
K7W7B7	K7W7B7	Protease (Retropepsin) (Fragment)	Equine infectious anemia virus	Aspartyl protease;Hydrolase;Metal-binding;Nucleotidyltransferase;Protease;Transferase			aspartic-type endopeptidase activity [GO:0004190]; metal ion binding [GO:0046872]; nucleotidyltransferase activity [GO:0016779]														Pararnavirae	0	1	10	11	8	23	0	1	0	3	1	0	0	0	0	0	0	0	0	0	0	0	0	0	0	0	0	0
T1XCH1	T1XCH1	Putative ABC transporter, substrate-binding protein	Variovorax paradoxus B4		thiamine biosynthetic process [GO:0009228]																	32	32	2	0	0	0	0	0	0	0	0	0	0	1	0	0	1	0	0	0	0	0	0	13	0	0	0	0
V2QDV7	V2QDV7	Carbamoyl-phosphate synthase large chain (EC 6.3.5.5) (Carbamoyl-phosphate synthetase ammonia chain)	Mucispirillum schaedleri ASF457	ATP-binding;Amino-acid biosynthesis;Arginine biosynthesis;Ligase;Nucleotide-binding;Pyrimidine biosynthesis;Reference proteome;Repeat	'de novo' UMP biosynthetic process [GO:0044205]; arginine biosynthetic process [GO:0006526]		ATP binding [GO:0005524]; carbamoyl-phosphate synthase (glutamine-hydrolyzing) activity [GO:0004088]; metal ion binding [GO:0046872]			PATHWAY: Amino-acid biosynthesis; L-arginine biosynthesis; carbamoyl phosphate from bicarbonate: step 1/1. {ECO:0000256|HAMAP-Rule:MF_01210}.; PATHWAY: Pyrimidine metabolism; UMP biosynthesis via de novo pathway; (S)-dihydroorotate from bicarbonate: step 1/3. {ECO:0000256|HAMAP-Rule:MF_01210}.	CATALYTIC ACTIVITY: Reaction=2 ATP + H2O + hydrogencarbonate + L-glutamine = 2 ADP + carbamoyl phosphate + 2 H(+) + L-glutamate + phosphate; Xref=Rhea:RHEA:18633, ChEBI:CHEBI:15377, ChEBI:CHEBI:15378, ChEBI:CHEBI:17544, ChEBI:CHEBI:29985, ChEBI:CHEBI:30616, ChEBI:CHEBI:43474, ChEBI:CHEBI:58228, ChEBI:CHEBI:58359, ChEBI:CHEBI:456216; EC=6.3.5.5; Evidence={ECO:0000256|ARBA:ARBA00001777, ECO:0000256…							COFACTOR: Name=Mg(2+); Xref=ChEBI:CHEBI:18420; Evidence={ECO:0000256|ARBA:ARBA00001946}; ; COFACTOR: Name=Mn(2+); Xref=ChEBI:CHEBI:29035; Evidence={ECO:0000256|ARBA:ARBA00001936};				0	56	0	0	0	0	0	0	0	0	0	0	0	0	0	0	0	0	0	0	0	0	0	0	0	0	0	0
A9WSA8	A9WSA8	Carbamoyl-phosphate synthase large chain (EC 6.3.5.5) (Carbamoyl-phosphate synthetase ammonia chain)	Renibacterium salmoninarum (strain ATCC 33209 / DSM 20767 / JCM 11484 / NBRC 15589 / NCIMB 2235)	ATP-binding;Amino-acid biosynthesis;Arginine biosynthesis;Ligase;Magnesium;Manganese;Metal-binding;Nucleotide-binding;Pyrimidine biosynthesis;Reference proteome;Repeat	'de novo' UMP biosynthetic process [GO:0044205]; arginine biosynthetic process [GO:0006526]		ATP binding [GO:0005524]; carbamoyl-phosphate synthase (glutamine-hydrolyzing) activity [GO:0004088]; metal ion binding [GO:0046872]	METAL 285; /note="Magnesium or manganese 1"; /evidence="ECO:0000255|HAMAP-Rule:MF_01210"; METAL 299; /note="Magnesium or manganese 1"; /evidence="ECO:0000255|HAMAP-Rule:MF_01210"; METAL 299; /note="Magnesium or manganese 2"; /evidence="ECO:0000255|HAMAP-Rule:MF_01210"; METAL 301; /note="Magnesium or manganese 2"; /evidence="ECO:0000255|HAMAP-Rule:MF_01210"; METAL 827; /note="Magnesium or manganes…	NP_BIND 159..216; /note="ATP"; /evidence="ECO:0000255|HAMAP-Rule:MF_01210"; NP_BIND 703..760; /note="ATP"; /evidence="ECO:0000255|HAMAP-Rule:MF_01210"	PATHWAY: Amino-acid biosynthesis; L-arginine biosynthesis; carbamoyl phosphate from bicarbonate: step 1/1. {ECO:0000255|HAMAP-Rule:MF_01210}.; PATHWAY: Pyrimidine metabolism; UMP biosynthesis via de novo pathway; (S)-dihydroorotate from bicarbonate: step 1/3. {ECO:0000255|HAMAP-Rule:MF_01210}.	CATALYTIC ACTIVITY: Reaction=2 ATP + H2O + hydrogencarbonate + L-glutamine = 2 ADP + carbamoyl phosphate + 2 H(+) + L-glutamate + phosphate; Xref=Rhea:RHEA:18633, ChEBI:CHEBI:15377, ChEBI:CHEBI:15378, ChEBI:CHEBI:17544, ChEBI:CHEBI:29985, ChEBI:CHEBI:30616, ChEBI:CHEBI:43474, ChEBI:CHEBI:58228, ChEBI:CHEBI:58359, ChEBI:CHEBI:456216; EC=6.3.5.5; Evidence={ECO:0000255|HAMAP-Rule:MF_01210};							COFACTOR: Name=Mg(2+); Xref=ChEBI:CHEBI:18420; Evidence={ECO:0000250}; Name=Mn(2+); Xref=ChEBI:CHEBI:29035; Evidence={ECO:0000250}; Note=Binds 4 Mg(2+) or Mn(2+) ions per subunit. {ECO:0000250};				28	26	0	0	0	0	0	0	0	0	0	0	0	0	0	0	0	0	0	0	0	0	0	0	0	0	0	0
G6EEX0	G6EEX0	Uridylate kinase (UK) (EC 2.7.4.22) (Uridine monophosphate kinase) (UMP kinase) (UMPK)	Novosphingobium pentaromativorans US6-1	ATP-binding;Cytoplasm;Kinase;Nucleotide-binding;Pyrimidine biosynthesis;Reference proteome;Transferase	'de novo' CTP biosynthetic process [GO:0044210]	cytoplasm [GO:0005737]	ATP binding [GO:0005524]; UMP kinase activity [GO:0033862]		NP_BIND 12..15; /note="ATP"; /evidence="ECO:0000256|HAMAP-Rule:MF_01220"; NP_BIND 135..142; /note="UMP"; /evidence="ECO:0000256|HAMAP-Rule:MF_01220"	PATHWAY: Pyrimidine metabolism; CTP biosynthesis via de novo pathway; UDP from UMP (UMPK route): step 1/1. {ECO:0000256|ARBA:ARBA00004791, ECO:0000256|HAMAP-Rule:MF_01220}.	CATALYTIC ACTIVITY: Reaction=ATP + UMP = ADP + UDP; Xref=Rhea:RHEA:24400, ChEBI:CHEBI:30616, ChEBI:CHEBI:57865, ChEBI:CHEBI:58223, ChEBI:CHEBI:456216; EC=2.7.4.22; Evidence={ECO:0000256|ARBA:ARBA00001018, ECO:0000256|HAMAP-Rule:MF_01220};		FUNCTION: Catalyzes the reversible phosphorylation of UMP to UDP. {ECO:0000256|HAMAP-Rule:MF_01220}.		ACTIVITY REGULATION: Inhibited by UTP. {ECO:0000256|HAMAP-Rule:MF_01220}.	BINDING 54; /note="UMP; via amide nitrogen"; /evidence="ECO:0000256|HAMAP-Rule:MF_01220"; BINDING 55; /note="ATP; via amide nitrogen"; /evidence="ECO:0000256|HAMAP-Rule:MF_01220"; BINDING 59; /note="ATP"; /evidence="ECO:0000256|HAMAP-Rule:MF_01220"; BINDING 74; /note="UMP"; /evidence="ECO:0000256|HAMAP-Rule:MF_01220"; BINDING 162; /note="ATP"; /evidence="ECO:0000256|HAMAP-Rule:MF_01220"; BINDING …						20	34	0	0	0	0	0	0	0	0	0	0	0	0	0	0	0	0	0	0	0	0	0	0	0	0	0	0
Q2JS26	Q2JS26	Orotate phosphoribosyltransferase (OPRT) (OPRTase) (EC 2.4.2.10)	Synechococcus sp. (strain JA-3-3Ab) (Cyanobacteria bacterium Yellowstone A-Prime)	Glycosyltransferase;Magnesium;Pyrimidine biosynthesis;Transferase	'de novo' UMP biosynthetic process [GO:0044205]; nucleoside metabolic process [GO:0009116]		magnesium ion binding [GO:0000287]; orotate phosphoribosyltransferase activity [GO:0004588]			PATHWAY: Pyrimidine metabolism; UMP biosynthesis via de novo pathway. {ECO:0000256|ARBA:ARBA00004725}.; PATHWAY: Pyrimidine metabolism; UMP biosynthesis via de novo pathway; UMP from orotate: step 1/2. {ECO:0000256|ARBA:ARBA00004889, ECO:0000256|HAMAP-Rule:MF_01208}.	CATALYTIC ACTIVITY: Reaction=diphosphate + orotidine 5'-phosphate = 5-phospho-alpha-D-ribose 1-diphosphate + orotate; Xref=Rhea:RHEA:10380, ChEBI:CHEBI:30839, ChEBI:CHEBI:33019, ChEBI:CHEBI:57538, ChEBI:CHEBI:58017; EC=2.4.2.10; Evidence={ECO:0000256|ARBA:ARBA00001431, ECO:0000256|HAMAP-Rule:MF_01208};		FUNCTION: Catalyzes the transfer of a ribosyl phosphate group from 5-phosphoribose 1-diphosphate to orotate, leading to the formation of orotidine monophosphate (OMP). {ECO:0000256|HAMAP-Rule:MF_01208}.			BINDING 108; /note="5-phosphoribose 1-diphosphate; shared with dimeric partner"; /evidence="ECO:0000256|HAMAP-Rule:MF_01208"; BINDING 109; /note="5-phosphoribose 1-diphosphate"; /evidence="ECO:0000256|HAMAP-Rule:MF_01208"; BINDING 112; /note="5-phosphoribose 1-diphosphate; shared with dimeric partner"; /evidence="ECO:0000256|HAMAP-Rule:MF_01208"; BINDING 114; /note="5-phosphoribose 1-diphosphate;…		COFACTOR: Name=Mg(2+); Xref=ChEBI:CHEBI:18420; Evidence={ECO:0000256|HAMAP-Rule:MF_01208};				54	0	0	0	0	0	0	0	0	0	0	0	0	0	0	0	0	0	0	0	0	0	0	0	0	0	0	0
G5JHQ8	G5JHQ8	Nucleoside diphosphate kinase (NDK) (NDP kinase) (EC 2.7.4.6) (Nucleoside-2-P kinase)	Staphylococcus simiae CCM 7213 = CCUG 51256	ATP-binding;Cytoplasm;Kinase;Magnesium;Metal-binding;Nucleotide metabolism;Nucleotide-binding;Phosphoprotein;Transferase	CTP biosynthetic process [GO:0006241]; GTP biosynthetic process [GO:0006183]; UTP biosynthetic process [GO:0006228]	cytoplasm [GO:0005737]	ATP binding [GO:0005524]; metal ion binding [GO:0046872]; nucleoside diphosphate kinase activity [GO:0004550]				CATALYTIC ACTIVITY: Reaction=a 2'-deoxyribonucleoside 5'-diphosphate + ATP = a 2'-deoxyribonucleoside 5'-triphosphate + ADP; Xref=Rhea:RHEA:44640, ChEBI:CHEBI:30616, ChEBI:CHEBI:61560, ChEBI:CHEBI:73316, ChEBI:CHEBI:456216; EC=2.7.4.6; Evidence={ECO:0000256|HAMAP-Rule:MF_00451, ECO:0000256|RuleBase:RU004013}; CATALYTIC ACTIVITY: Reaction=a ribonucleoside 5'-diphosphate + ATP = a ribonucleoside 5'…		FUNCTION: Major role in the synthesis of nucleoside triphosphates other than ATP. The ATP gamma phosphate is transferred to the NDP beta phosphate via a ping-pong mechanism, using a phosphorylated active-site intermediate. {ECO:0000256|HAMAP-Rule:MF_00451}.	ACT_SITE 115; /note="Pros-phosphohistidine intermediate"; /evidence="ECO:0000256|HAMAP-Rule:MF_00451"		BINDING 9; /note="ATP"; /evidence="ECO:0000256|HAMAP-Rule:MF_00451"; BINDING 57; /note="ATP"; /evidence="ECO:0000256|HAMAP-Rule:MF_00451"; BINDING 85; /note="ATP"; /evidence="ECO:0000256|HAMAP-Rule:MF_00451"; BINDING 91; /note="ATP"; /evidence="ECO:0000256|HAMAP-Rule:MF_00451"; BINDING 102; /note="ATP"; /evidence="ECO:0000256|HAMAP-Rule:MF_00451"; BINDING 112; /note="ATP"; /evidence="ECO:0000256|…		COFACTOR: Name=Mg(2+); Xref=ChEBI:CHEBI:18420; Evidence={ECO:0000256|HAMAP-Rule:MF_00451};				0	0	30	24	0	0	0	0	0	0	0	0	0	0	0	0	0	0	0	0	0	0	0	0	0	0	0	0
E6UWA5	E6UWA5	NMT1/THI5 like domain protein	Variovorax paradoxus (strain EPS)	Signal	thiamine biosynthetic process [GO:0009228]																	0	0	3	5	20	26	0	0	0	0	0	0	0	0	0	0	0	0	0	0	0	0	0	1	0	0	0	0
L7QN26	L7QN26	Carbamoylphosphate synthetase/aspartate transcarbamylase/dihydroorotase (Fragment)	Dahlica triquetrella	ATP-binding;Glutamine amidotransferase;Nucleotide-binding	'de novo' pyrimidine nucleobase biosynthetic process [GO:0006207]; glutamine metabolic process [GO:0006541]		ATP binding [GO:0005524]; carbamoyl-phosphate synthase (glutamine-hydrolyzing) activity [GO:0004088]; metal ion binding [GO:0046872]							ACT_SITE 219; /note="Nucleophile"; /evidence="ECO:0000256|PROSITE-ProRule:PRU00605"; ACT_SITE 303; /evidence="ECO:0000256|PROSITE-ProRule:PRU00605"; ACT_SITE 305; /evidence="ECO:0000256|PROSITE-ProRule:PRU00605"							Metazoa	0	0	0	0	9	44	0	0	0	0	0	0	0	0	0	0	0	0	0	0	0	0	0	0	0	0	0	0
Q9F9H3	Q9F9H3	Aspartate transcarbamylase (EC 2.1.3.2) (EC 2.1.3.3)	Burkholderia cepacia (Pseudomonas cepacia)	Pyrimidine biosynthesis;Transferase	'de novo' pyrimidine nucleobase biosynthetic process [GO:0006207]; 'de novo' UMP biosynthetic process [GO:0044205]		amino acid binding [GO:0016597]; aspartate carbamoyltransferase activity [GO:0004070]; ornithine carbamoyltransferase activity [GO:0004585]			PATHWAY: Pyrimidine metabolism; UMP biosynthesis via de novo pathway. {ECO:0000256|ARBA:ARBA00004725}.; PATHWAY: Pyrimidine metabolism; UMP biosynthesis via de novo pathway; (S)-dihydroorotate from bicarbonate: step 2/3. {ECO:0000256|ARBA:ARBA00004852}.	CATALYTIC ACTIVITY: Reaction=carbamoyl phosphate + L-aspartate = H(+) + N-carbamoyl-L-aspartate + phosphate; Xref=Rhea:RHEA:20013, ChEBI:CHEBI:15378, ChEBI:CHEBI:29991, ChEBI:CHEBI:32814, ChEBI:CHEBI:43474, ChEBI:CHEBI:58228; EC=2.1.3.2; Evidence={ECO:0000256|ARBA:ARBA00001363}; CATALYTIC ACTIVITY: Reaction=carbamoyl phosphate + L-ornithine = H(+) + L-citrulline + phosphate; Xref=Rhea:RHEA:19513,…											0	0	0	0	0	1	1	51	0	0	0	0	0	0	0	0	0	0	0	0	0	0	0	0	0	0	0	0
A8LD42	A8LD42	NMT1/THI5 like domain protein	Frankia sp. (strain EAN1pec)	Reference proteome;Signal	thiamine biosynthetic process [GO:0009228]																	0	0	0	0	55	0	0	0	0	0	0	0	0	0	0	0	0	0	0	0	0	0	1	3	0	0	0	0
F5Y2N4	F5Y2N4	1-deoxy-D-xylulose-5-phosphate synthase (EC 2.2.1.7) (1-deoxyxylulose-5-phosphate synthase) (DXP synthase) (DXPS)	Ramlibacter tataouinensis (strain ATCC BAA-407 / DSM 14655 / LMG 21543 / TTB310)	Isoprene biosynthesis;Lyase;Magnesium;Metal-binding;Pyruvate;Reference proteome;Thiamine biosynthesis;Thiamine pyrophosphate;Transferase	1-deoxy-D-xylulose 5-phosphate biosynthetic process [GO:0052865]; terpenoid biosynthetic process [GO:0016114]; thiamine biosynthetic process [GO:0009228]		1-deoxy-D-xylulose-5-phosphate synthase activity [GO:0008661]; lyase activity [GO:0016829]; magnesium ion binding [GO:0000287]; thiamine pyrophosphate binding [GO:0030976]	METAL 146; /note="Magnesium"; /evidence="ECO:0000256|HAMAP-Rule:MF_00315"; METAL 175; /note="Magnesium"; /evidence="ECO:0000256|HAMAP-Rule:MF_00315"		PATHWAY: Metabolic intermediate biosynthesis; 1-deoxy-D-xylulose 5-phosphate biosynthesis; 1-deoxy-D-xylulose 5-phosphate from D-glyceraldehyde 3-phosphate and pyruvate: step 1/1. {ECO:0000256|ARBA:ARBA00004980, ECO:0000256|HAMAP-Rule:MF_00315}.	CATALYTIC ACTIVITY: Reaction=D-glyceraldehyde 3-phosphate + H(+) + pyruvate = 1-deoxy-D-xylulose 5-phosphate + CO2; Xref=Rhea:RHEA:12605, ChEBI:CHEBI:15361, ChEBI:CHEBI:15378, ChEBI:CHEBI:16526, ChEBI:CHEBI:57792, ChEBI:CHEBI:59776; EC=2.2.1.7; Evidence={ECO:0000256|ARBA:ARBA00000647, ECO:0000256|HAMAP-Rule:MF_00315};		FUNCTION: Catalyzes the acyloin condensation reaction between C atoms 2 and 3 of pyruvate and glyceraldehyde 3-phosphate to yield 1-deoxy-D-xylulose-5-phosphate (DXP). {ECO:0000256|HAMAP-Rule:MF_00315}.			BINDING 74; /note="Thiamine pyrophosphate"; /evidence="ECO:0000256|HAMAP-Rule:MF_00315"; BINDING 175; /note="Thiamine pyrophosphate"; /evidence="ECO:0000256|HAMAP-Rule:MF_00315"; BINDING 282; /note="Thiamine pyrophosphate"; /evidence="ECO:0000256|HAMAP-Rule:MF_00315"; BINDING 364; /note="Thiamine pyrophosphate"; /evidence="ECO:0000256|HAMAP-Rule:MF_00315"		COFACTOR: Name=Mg(2+); Xref=ChEBI:CHEBI:18420; Evidence={ECO:0000256|ARBA:ARBA00001946}; ; COFACTOR: Name=Mg(2+); Xref=ChEBI:CHEBI:18420; Evidence={ECO:0000256|HAMAP-Rule:MF_00315}; Note=Binds 1 Mg(2+) ion per subunit. {ECO:0000256|HAMAP-Rule:MF_00315}; COFACTOR: Name=thiamine diphosphate; Xref=ChEBI:CHEBI:58937; Evidence={ECO:0000256|ARBA:ARBA00001964}; ; COFACTOR: Name=thiamine diphosphate; Xre…				0	0	0	0	4	1	0	0	1	46	0	0	0	0	0	0	0	0	0	0	0	0	0	0	0	0	0	0
K7X8G9	K7X8G9	CTP synthase (glutamine hydrolyzing) (EC 6.3.4.2)	Mycoplasma hyorhinis SK76	ATP-binding;Glutamine amidotransferase;Ligase;Nucleotide-binding;Pyrimidine biosynthesis;Reference proteome	'de novo' CTP biosynthetic process [GO:0044210]; glutamine metabolic process [GO:0006541]		ATP binding [GO:0005524]; CTP synthase activity [GO:0003883]			PATHWAY: Pyrimidine metabolism; CTP biosynthesis via de novo pathway; CTP from UDP: step 2/2. {ECO:0000256|ARBA:ARBA00005171}.	CATALYTIC ACTIVITY: Reaction=ATP + H2O + L-glutamine + UTP = ADP + CTP + 2 H(+) + L-glutamate + phosphate; Xref=Rhea:RHEA:26426, ChEBI:CHEBI:15377, ChEBI:CHEBI:15378, ChEBI:CHEBI:29985, ChEBI:CHEBI:30616, ChEBI:CHEBI:37563, ChEBI:CHEBI:43474, ChEBI:CHEBI:46398, ChEBI:CHEBI:58359, ChEBI:CHEBI:456216; EC=6.3.4.2; Evidence={ECO:0000256|ARBA:ARBA00000314};			ACT_SITE 384; /note="Nucleophile"; /evidence="ECO:0000256|PROSITE-ProRule:PRU00605"; ACT_SITE 510; /evidence="ECO:0000256|PROSITE-ProRule:PRU00605"; ACT_SITE 512; /evidence="ECO:0000256|PROSITE-ProRule:PRU00605"								0	0	0	0	0	0	0	18	3	51	0	0	0	30	0	0	0	0	0	0	0	0	0	0	0	0	33	0
D4DNY8	D4DNY8	CTP synthase (EC 6.3.4.2) (Cytidine 5'-triphosphate synthase) (Cytidine triphosphate synthetase) (CTP synthetase) (CTPS) (UTP--ammonia ligase)	Neisseria elongata subsp. glycolytica ATCC 29315	ATP-binding;Glutamine amidotransferase;Ligase;Magnesium;Metal-binding;Nucleotide-binding;Pyrimidine biosynthesis;Reference proteome	'de novo' CTP biosynthetic process [GO:0044210]; glutamine metabolic process [GO:0006541]		ATP binding [GO:0005524]; CTP synthase activity [GO:0003883]; metal ion binding [GO:0046872]	METAL 71; /note="Magnesium"; /evidence="ECO:0000256|HAMAP-Rule:MF_01227"; METAL 139; /note="Magnesium"; /evidence="ECO:0000256|HAMAP-Rule:MF_01227"	NP_BIND 14..19; /note="ATP"; /evidence="ECO:0000256|HAMAP-Rule:MF_01227"; NP_BIND 146..148; /note="CTP; allosteric inhibitor"; /evidence="ECO:0000256|HAMAP-Rule:MF_01227"; NP_BIND 186..191; /note="CTP; allosteric inhibitor; alternate"; /evidence="ECO:0000256|HAMAP-Rule:MF_01227"; NP_BIND 186..191; /note="UTP; alternate"; /evidence="ECO:0000256|HAMAP-Rule:MF_01227"	PATHWAY: Pyrimidine metabolism; CTP biosynthesis via de novo pathway; CTP from UDP: step 2/2. {ECO:0000256|ARBA:ARBA00005171, ECO:0000256|HAMAP-Rule:MF_01227}.	CATALYTIC ACTIVITY: Reaction=ATP + H2O + L-glutamine + UTP = ADP + CTP + 2 H(+) + L-glutamate + phosphate; Xref=Rhea:RHEA:26426, ChEBI:CHEBI:15377, ChEBI:CHEBI:15378, ChEBI:CHEBI:29985, ChEBI:CHEBI:30616, ChEBI:CHEBI:37563, ChEBI:CHEBI:43474, ChEBI:CHEBI:46398, ChEBI:CHEBI:58359, ChEBI:CHEBI:456216; EC=6.3.4.2; Evidence={ECO:0000256|ARBA:ARBA00000314, ECO:0000256|HAMAP-Rule:MF_01227};		FUNCTION: Catalyzes the ATP-dependent amination of UTP to CTP with either L-glutamine or ammonia as the source of nitrogen. Regulates intracellular CTP levels through interactions with the four ribonucleotide triphosphates. {ECO:0000256|HAMAP-Rule:MF_01227}.	ACT_SITE 378; /note="Nucleophile"; /evidence="ECO:0000256|PROSITE-ProRule:PRU00605"; ACT_SITE 378; /note="Nucleophile; for glutamine hydrolysis"; /evidence="ECO:0000256|HAMAP-Rule:MF_01227"; ACT_SITE 515; /evidence="ECO:0000256|HAMAP-Rule:MF_01227, ECO:0000256|PROSITE-ProRule:PRU00605"; ACT_SITE 517; /evidence="ECO:0000256|HAMAP-Rule:MF_01227, ECO:0000256|PROSITE-ProRule:PRU00605"	ACTIVITY REGULATION: Allosterically activated by GTP, when glutamine is the substrate; GTP has no effect on the reaction when ammonia is the substrate. The allosteric effector GTP functions by stabilizing the protein conformation that binds the tetrahedral intermediate(s) formed during glutamine hydrolysis. Inhibited by the product CTP, via allosteric rather than competitive inhibition. {ECO:0000…	BINDING 13; /note="CTP; allosteric inhibitor; alternate"; /evidence="ECO:0000256|HAMAP-Rule:MF_01227"; BINDING 13; /note="UTP; alternate"; /evidence="ECO:0000256|HAMAP-Rule:MF_01227"; BINDING 71; /note="ATP"; /evidence="ECO:0000256|HAMAP-Rule:MF_01227"; BINDING 222; /note="CTP; allosteric inhibitor; alternate"; /evidence="ECO:0000256|HAMAP-Rule:MF_01227"; BINDING 222; /note="UTP; alternate"; /evi…						0	0	0	0	0	0	0	0	0	52	0	0	0	0	0	0	0	0	0	0	0	0	0	0	0	0	0	0
C9YHD7	C9YHD7	NMT1 domain-containing protein	Curvibacter putative symbiont of Hydra magnipapillata	Signal	thiamine biosynthetic process [GO:0009228]																	0	0	23	28	0	0	0	0	0	0	0	0	0	0	0	0	0	0	0	0	0	0	0	0	0	0	0	0
X1N458	X1N458	CTP synthase (glutamine hydrolyzing) (EC 6.3.4.2) (Fragment)	marine sediment metagenome	ATP-binding;Glutamine amidotransferase;Ligase;Nucleotide-binding;Pyrimidine biosynthesis	'de novo' CTP biosynthetic process [GO:0044210]; glutamine metabolic process [GO:0006541]		ATP binding [GO:0005524]; CTP synthase activity [GO:0003883]			PATHWAY: Pyrimidine metabolism; CTP biosynthesis via de novo pathway; CTP from UDP: step 2/2. {ECO:0000256|ARBA:ARBA00005171}.	CATALYTIC ACTIVITY: Reaction=ATP + H2O + L-glutamine + UTP = ADP + CTP + 2 H(+) + L-glutamate + phosphate; Xref=Rhea:RHEA:26426, ChEBI:CHEBI:15377, ChEBI:CHEBI:15378, ChEBI:CHEBI:29985, ChEBI:CHEBI:30616, ChEBI:CHEBI:37563, ChEBI:CHEBI:43474, ChEBI:CHEBI:46398, ChEBI:CHEBI:58359, ChEBI:CHEBI:456216; EC=6.3.4.2; Evidence={ECO:0000256|ARBA:ARBA00000314};											1	0	9	0	33	0	0	0	0	7	0	0	0	0	0	0	0	0	0	0	0	0	0	0	0	0	0	0
E2E2L7	E2E2L7	Exoribonuclease H (EC 2.7.7.49) (EC 3.1.13.2) (EC 3.1.26.13) (Integrase) (Pol polyprotein) (Protease) (Retropepsin) (Reverse transcriptase/ribonuclease H) (Fragment)	Equine infectious anemia virus	Aspartyl protease;Coiled coil;DNA integration;DNA recombination;DNA-binding;Endonuclease;Hydrolase;Metal-binding;Multifunctional enzyme;Nuclease;Nucleotidyltransferase;Protease;RNA-directed DNA polymerase;Transferase;Viral genome integration;Virus entry into host cell;Zinc;Zinc-finger	DNA integration [GO:0015074]; DNA recombination [GO:0006310]; establishment of integrated proviral latency [GO:0075713]; viral entry into host cell [GO:0046718]; viral genome integration into host DNA [GO:0044826]		aspartic-type endopeptidase activity [GO:0004190]; DNA binding [GO:0003677]; exoribonuclease H activity [GO:0004533]; RNA-directed DNA polymerase activity [GO:0003964]; RNA-DNA hybrid ribonuclease activity [GO:0004523]; zinc ion binding [GO:0008270]				CATALYTIC ACTIVITY: Reaction=3'-end directed exonucleolytic cleavage of viral RNA-DNA hybrid.; EC=3.1.13.2; Evidence={ECO:0000256|ARBA:ARBA00000379}; CATALYTIC ACTIVITY: Reaction=Endohydrolysis of RNA in RNA/DNA hybrids. Three different cleavage modes: 1. sequence-specific internal cleavage of RNA. Human immunodeficiency virus type 1 and Moloney murine leukemia virus enzymes prefer to cleave the …	DNA_BIND 1084..1132; /note="Integrase-type"; /evidence="ECO:0000256|PROSITE-ProRule:PRU00506"	FUNCTION: During replicative cycle of retroviruses, the reverse-transcribed viral DNA is integrated into the host chromosome by the viral integrase enzyme. RNase H activity is associated with the reverse transcriptase. {ECO:0000256|ARBA:ARBA00023429}.								Pararnavirae	2	0	7	6	10	16	0	1	0	7	0	0	0	0	0	0	0	0	0	0	0	0	0	0	0	0	0	0
T1XFT0	T1XFT0	Putative ABC transporter, substrate-binding protein	Variovorax paradoxus B4	Signal	thiamine biosynthetic process [GO:0009228]																	0	0	41	8	0	0	0	0	0	0	0	0	0	0	0	0	0	0	0	0	0	0	0	0	0	0	0	0
A6VQ76	A6VQ76	Uracil phosphoribosyltransferase (EC 2.4.2.9) (UMP pyrophosphorylase) (UPRTase)	Actinobacillus succinogenes (strain ATCC 55618 / DSM 22257 / 130Z)	Allosteric enzyme;GTP-binding;Glycosyltransferase;Magnesium;Nucleotide-binding;Reference proteome;Transferase	nucleoside metabolic process [GO:0009116]; UMP salvage [GO:0044206]; uracil salvage [GO:0006223]		GTP binding [GO:0005525]; magnesium ion binding [GO:0000287]; uracil phosphoribosyltransferase activity [GO:0004845]			PATHWAY: Pyrimidine metabolism; UMP biosynthesis via salvage pathway; UMP from uracil: step 1/1. {ECO:0000255|HAMAP-Rule:MF_01218}.	CATALYTIC ACTIVITY: Reaction=diphosphate + UMP = 5-phospho-alpha-D-ribose 1-diphosphate + uracil; Xref=Rhea:RHEA:13017, ChEBI:CHEBI:17568, ChEBI:CHEBI:33019, ChEBI:CHEBI:57865, ChEBI:CHEBI:58017; EC=2.4.2.9; Evidence={ECO:0000255|HAMAP-Rule:MF_01218};		FUNCTION: Catalyzes the conversion of uracil and 5-phospho-alpha-D-ribose 1-diphosphate (PRPP) to UMP and diphosphate. {ECO:0000255|HAMAP-Rule:MF_01218}.		ACTIVITY REGULATION: Allosterically activated by GTP. {ECO:0000255|HAMAP-Rule:MF_01218}.	BINDING 78; /note="5-phospho-alpha-D-ribose 1-diphosphate"; /evidence="ECO:0000255|HAMAP-Rule:MF_01218"; BINDING 103; /note="5-phospho-alpha-D-ribose 1-diphosphate"; /evidence="ECO:0000255|HAMAP-Rule:MF_01218"; BINDING 193; /note="Uracil; via amide nitrogen"; /evidence="ECO:0000255|HAMAP-Rule:MF_01218"; BINDING 199; /note="5-phospho-alpha-D-ribose 1-diphosphate"; /evidence="ECO:0000255|HAMAP-Rule…		COFACTOR: Name=Mg(2+); Xref=ChEBI:CHEBI:18420; Evidence={ECO:0000255|HAMAP-Rule:MF_01218}; Note=Binds 1 Mg(2+) ion per subunit. The magnesium is bound as Mg-PRPP. {ECO:0000255|HAMAP-Rule:MF_01218};				0	0	6	44	0	0	0	0	0	0	0	0	0	0	0	0	0	0	0	0	0	0	0	2	0	0	0	0
Q47QN2	Q47QN2	CTP synthase (EC 6.3.4.2) (Cytidine 5'-triphosphate synthase) (Cytidine triphosphate synthetase) (CTP synthetase) (CTPS) (UTP--ammonia ligase)	Thermobifida fusca (strain YX)	ATP-binding;Glutamine amidotransferase;Ligase;Magnesium;Metal-binding;Nucleotide-binding;Pyrimidine biosynthesis;Reference proteome	'de novo' CTP biosynthetic process [GO:0044210]; glutamine metabolic process [GO:0006541]		ATP binding [GO:0005524]; CTP synthase activity [GO:0003883]; metal ion binding [GO:0046872]	METAL 76; /note="Magnesium"; /evidence="ECO:0000255|HAMAP-Rule:MF_01227"; METAL 145; /note="Magnesium"; /evidence="ECO:0000255|HAMAP-Rule:MF_01227"	NP_BIND 19..24; /note="ATP"; /evidence="ECO:0000255|HAMAP-Rule:MF_01227"; NP_BIND 152..154; /note="CTP; allosteric inhibitor"; /evidence="ECO:0000255|HAMAP-Rule:MF_01227"; NP_BIND 192..197; /note="CTP; allosteric inhibitor; alternate"; /evidence="ECO:0000255|HAMAP-Rule:MF_01227"; NP_BIND 192..197; /note="UTP; alternate"; /evidence="ECO:0000255|HAMAP-Rule:MF_01227"	PATHWAY: Pyrimidine metabolism; CTP biosynthesis via de novo pathway; CTP from UDP: step 2/2. {ECO:0000255|HAMAP-Rule:MF_01227}.	CATALYTIC ACTIVITY: Reaction=ATP + H2O + L-glutamine + UTP = ADP + CTP + 2 H(+) + L-glutamate + phosphate; Xref=Rhea:RHEA:26426, ChEBI:CHEBI:15377, ChEBI:CHEBI:15378, ChEBI:CHEBI:29985, ChEBI:CHEBI:30616, ChEBI:CHEBI:37563, ChEBI:CHEBI:43474, ChEBI:CHEBI:46398, ChEBI:CHEBI:58359, ChEBI:CHEBI:456216; EC=6.3.4.2; Evidence={ECO:0000255|HAMAP-Rule:MF_01227};		FUNCTION: Catalyzes the ATP-dependent amination of UTP to CTP with either L-glutamine or ammonia as the source of nitrogen. Regulates intracellular CTP levels through interactions with the four ribonucleotide triphosphates. {ECO:0000255|HAMAP-Rule:MF_01227}.	ACT_SITE 386; /note="Nucleophile; for glutamine hydrolysis"; /evidence="ECO:0000255|HAMAP-Rule:MF_01227"; ACT_SITE 519; /evidence="ECO:0000255|HAMAP-Rule:MF_01227"; ACT_SITE 521; /evidence="ECO:0000255|HAMAP-Rule:MF_01227"	ACTIVITY REGULATION: Allosterically activated by GTP, when glutamine is the substrate; GTP has no effect on the reaction when ammonia is the substrate. The allosteric effector GTP functions by stabilizing the protein conformation that binds the tetrahedral intermediate(s) formed during glutamine hydrolysis. Inhibited by the product CTP, via allosteric rather than competitive inhibition. {ECO:0000…	BINDING 18; /note="CTP; allosteric inhibitor; alternate"; /evidence="ECO:0000255|HAMAP-Rule:MF_01227"; BINDING 18; /note="UTP; alternate"; /evidence="ECO:0000255|HAMAP-Rule:MF_01227"; BINDING 76; /note="ATP"; /evidence="ECO:0000255|HAMAP-Rule:MF_01227"; BINDING 228; /note="CTP; allosteric inhibitor; alternate"; /evidence="ECO:0000255|HAMAP-Rule:MF_01227"; BINDING 228; /note="UTP; alternate"; /evi…						0	0	0	0	3	45	0	0	0	0	0	0	0	0	0	0	0	0	0	0	0	0	0	0	0	0	0	0
W0HS02	W0HS02	ABC-type nitrate\sulfonate\bicarbonate transport	Sodalis praecaptivus	Reference proteome;Signal	thiamine biosynthetic process [GO:0009228]																	0	0	0	0	48	0	0	0	0	0	0	0	0	0	0	0	0	0	0	0	0	0	0	1	0	0	0	0
P0A992	P0A992	Fructose-bisphosphate aldolase class 1 (EC 4.1.2.13) (Fructose-bisphosphate aldolase class I) (FBP aldolase)	Escherichia coli O6:H1 (strain CFT073 / ATCC 700928 / UPEC)	Acetylation;Cytoplasm;Glycolysis;Lyase;Schiff base	glycolytic process [GO:0006096]	cytoplasm [GO:0005737]	fructose-bisphosphate aldolase activity [GO:0004332]				CATALYTIC ACTIVITY: Reaction=beta-D-fructose 1,6-bisphosphate = D-glyceraldehyde 3-phosphate + dihydroxyacetone phosphate; Xref=Rhea:RHEA:14729, ChEBI:CHEBI:32966, ChEBI:CHEBI:57642, ChEBI:CHEBI:59776; EC=4.1.2.13;			ACT_SITE 237; /note="Schiff-base intermediate with dihydroxyacetone-P"								0	0	0	0	18	27	0	0	0	0	0	0	0	0	0	0	0	0	0	0	0	0	0	0	0	0	0	0
J2T191	J2T191	ABC-type nitrate/sulfonate/bicarbonate transport system, periplasmic component	Variovorax sp. CF313	Signal	thiamine biosynthetic process [GO:0009228]																	3	0	0	0	0	0	2	41	0	1	0	0	0	1	0	0	1	0	0	0	0	0	0	2	0	0	0	0
E6VA49	E6VA49	Uracil phosphoribosyltransferase (EC 2.4.2.9) (UMP pyrophosphorylase) (UPRTase)	Variovorax paradoxus (strain EPS)	Allosteric enzyme;GTP-binding;Glycosyltransferase;Magnesium;Nucleotide-binding;Transferase	nucleoside metabolic process [GO:0009116]; UMP salvage [GO:0044206]; uracil salvage [GO:0006223]		GTP binding [GO:0005525]; magnesium ion binding [GO:0000287]; uracil phosphoribosyltransferase activity [GO:0004845]			PATHWAY: Pyrimidine metabolism; UMP biosynthesis via salvage pathway; UMP from uracil: step 1/1. {ECO:0000256|ARBA:ARBA00005180, ECO:0000256|HAMAP-Rule:MF_01218}.	CATALYTIC ACTIVITY: Reaction=diphosphate + UMP = 5-phospho-alpha-D-ribose 1-diphosphate + uracil; Xref=Rhea:RHEA:13017, ChEBI:CHEBI:17568, ChEBI:CHEBI:33019, ChEBI:CHEBI:57865, ChEBI:CHEBI:58017; EC=2.4.2.9; Evidence={ECO:0000256|ARBA:ARBA00001111, ECO:0000256|HAMAP-Rule:MF_01218};		FUNCTION: Catalyzes the conversion of uracil and 5-phospho-alpha-D-ribose 1-diphosphate (PRPP) to UMP and diphosphate. {ECO:0000256|HAMAP-Rule:MF_01218}.		ACTIVITY REGULATION: Allosterically activated by GTP. {ECO:0000256|HAMAP-Rule:MF_01218}.	BINDING 79; /note="5-phospho-alpha-D-ribose 1-diphosphate"; /evidence="ECO:0000256|HAMAP-Rule:MF_01218"; BINDING 104; /note="5-phospho-alpha-D-ribose 1-diphosphate"; /evidence="ECO:0000256|HAMAP-Rule:MF_01218"; BINDING 194; /note="Uracil; via amide nitrogen"; /evidence="ECO:0000256|HAMAP-Rule:MF_01218"; BINDING 200; /note="5-phospho-alpha-D-ribose 1-diphosphate"; /evidence="ECO:0000256|HAMAP-Rule…		COFACTOR: Name=Mg(2+); Xref=ChEBI:CHEBI:18420; Evidence={ECO:0000256|ARBA:ARBA00001946}; ; COFACTOR: Name=Mg(2+); Xref=ChEBI:CHEBI:18420; Evidence={ECO:0000256|HAMAP-Rule:MF_01218}; Note=Binds 1 Mg(2+) ion per subunit. The magnesium is bound as Mg-PRPP. {ECO:0000256|HAMAP-Rule:MF_01218};				22	22	0	0	0	0	0	0	0	0	0	0	0	0	0	0	0	0	0	0	0	0	0	0	0	0	0	0
A1SVA9	A1SVA9	Uracil phosphoribosyltransferase (EC 2.4.2.9) (UMP pyrophosphorylase) (UPRTase)	Psychromonas ingrahamii (strain 37)	Allosteric enzyme;GTP-binding;Glycosyltransferase;Magnesium;Nucleotide-binding;Reference proteome;Transferase	nucleoside metabolic process [GO:0009116]; UMP salvage [GO:0044206]; uracil salvage [GO:0006223]		GTP binding [GO:0005525]; magnesium ion binding [GO:0000287]; uracil phosphoribosyltransferase activity [GO:0004845]			PATHWAY: Pyrimidine metabolism; UMP biosynthesis via salvage pathway; UMP from uracil: step 1/1. {ECO:0000255|HAMAP-Rule:MF_01218}.	CATALYTIC ACTIVITY: Reaction=diphosphate + UMP = 5-phospho-alpha-D-ribose 1-diphosphate + uracil; Xref=Rhea:RHEA:13017, ChEBI:CHEBI:17568, ChEBI:CHEBI:33019, ChEBI:CHEBI:57865, ChEBI:CHEBI:58017; EC=2.4.2.9; Evidence={ECO:0000255|HAMAP-Rule:MF_01218};		FUNCTION: Catalyzes the conversion of uracil and 5-phospho-alpha-D-ribose 1-diphosphate (PRPP) to UMP and diphosphate. {ECO:0000255|HAMAP-Rule:MF_01218}.		ACTIVITY REGULATION: Allosterically activated by GTP. {ECO:0000255|HAMAP-Rule:MF_01218}.	BINDING 78; /note="5-phospho-alpha-D-ribose 1-diphosphate"; /evidence="ECO:0000255|HAMAP-Rule:MF_01218"; BINDING 103; /note="5-phospho-alpha-D-ribose 1-diphosphate"; /evidence="ECO:0000255|HAMAP-Rule:MF_01218"; BINDING 193; /note="Uracil; via amide nitrogen"; /evidence="ECO:0000255|HAMAP-Rule:MF_01218"; BINDING 199; /note="5-phospho-alpha-D-ribose 1-diphosphate"; /evidence="ECO:0000255|HAMAP-Rule…		COFACTOR: Name=Mg(2+); Xref=ChEBI:CHEBI:18420; Evidence={ECO:0000255|HAMAP-Rule:MF_01218}; Note=Binds 1 Mg(2+) ion per subunit. The magnesium is bound as Mg-PRPP. {ECO:0000255|HAMAP-Rule:MF_01218};				0	0	2	42	0	0	0	0	0	0	0	0	0	0	0	0	0	0	0	0	0	0	0	0	0	0	0	0
C9YA62	C9YA62	Carbamoyl-phosphate synthase small chain (EC 6.3.5.5) (Carbamoyl-phosphate synthetase glutamine chain)	Curvibacter putative symbiont of Hydra magnipapillata	ATP-binding;Amino-acid biosynthesis;Arginine biosynthesis;Glutamine amidotransferase;Ligase;Nucleotide-binding;Pyrimidine biosynthesis	'de novo' pyrimidine nucleobase biosynthetic process [GO:0006207]; 'de novo' UMP biosynthetic process [GO:0044205]; arginine biosynthetic process [GO:0006526]; glutamine metabolic process [GO:0006541]		ATP binding [GO:0005524]; carbamoyl-phosphate synthase (glutamine-hydrolyzing) activity [GO:0004088]			PATHWAY: Amino-acid biosynthesis; L-arginine biosynthesis; carbamoyl phosphate from bicarbonate: step 1/1. {ECO:0000256|ARBA:ARBA00005077, ECO:0000256|HAMAP-Rule:MF_01209}.; PATHWAY: Pyrimidine metabolism; UMP biosynthesis via de novo pathway. {ECO:0000256|ARBA:ARBA00004725}.; PATHWAY: Pyrimidine metabolism; UMP biosynthesis via de novo pathway; (S)-dihydroorotate from bicarbonate: step 1/3. {ECO…	CATALYTIC ACTIVITY: Reaction=2 ATP + H2O + hydrogencarbonate + L-glutamine = 2 ADP + carbamoyl phosphate + 2 H(+) + L-glutamate + phosphate; Xref=Rhea:RHEA:18633, ChEBI:CHEBI:15377, ChEBI:CHEBI:15378, ChEBI:CHEBI:17544, ChEBI:CHEBI:29985, ChEBI:CHEBI:30616, ChEBI:CHEBI:43474, ChEBI:CHEBI:58228, ChEBI:CHEBI:58359, ChEBI:CHEBI:456216; EC=6.3.5.5; Evidence={ECO:0000256|HAMAP-Rule:MF_01209};			ACT_SITE 242; /note="Nucleophile"; /evidence="ECO:0000256|HAMAP-Rule:MF_01209, ECO:0000256|PROSITE-ProRule:PRU00605"; ACT_SITE 326; /evidence="ECO:0000256|HAMAP-Rule:MF_01209, ECO:0000256|PROSITE-ProRule:PRU00605"; ACT_SITE 328; /evidence="ECO:0000256|HAMAP-Rule:MF_01209, ECO:0000256|PROSITE-ProRule:PRU00605"								0	30	6	12	0	0	0	0	0	0	3	3	0	0	0	0	0	0	0	0	0	0	0	0	0	0	0	9
C9Y9Z5	C9Y9Z5	Thymidylate synthase (TS) (TSase) (EC 2.1.1.45)	Curvibacter putative symbiont of Hydra magnipapillata	Cytoplasm;Methyltransferase;Nucleotide biosynthesis;Transferase	dTMP biosynthetic process [GO:0006231]; dTTP biosynthetic process [GO:0006235]; methylation [GO:0032259]	cytoplasm [GO:0005737]	thymidylate synthase activity [GO:0004799]		NP_BIND 151..152; /note="dUMP; shared with dimeric partner"; /evidence="ECO:0000256|HAMAP-Rule:MF_00008"; NP_BIND 198..201; /note="dUMP"; /evidence="ECO:0000256|HAMAP-Rule:MF_00008"; NP_BIND 239..241; /note="dUMP"; /evidence="ECO:0000256|HAMAP-Rule:MF_00008"	PATHWAY: Pyrimidine metabolism; dTTP biosynthesis. {ECO:0000256|HAMAP-Rule:MF_00008}.	CATALYTIC ACTIVITY: Reaction=(6R)-5,10-methylene-5,6,7,8-tetrahydrofolate + dUMP = 7,8-dihydrofolate + dTMP; Xref=Rhea:RHEA:12104, ChEBI:CHEBI:15636, ChEBI:CHEBI:57451, ChEBI:CHEBI:63528, ChEBI:CHEBI:246422; EC=2.1.1.45; Evidence={ECO:0000256|ARBA:ARBA00001707, ECO:0000256|HAMAP-Rule:MF_00008};		FUNCTION: Catalyzes the reductive methylation of 2'-deoxyuridine-5'-monophosphate (dUMP) to 2'-deoxythymidine-5'-monophosphate (dTMP) while utilizing 5,10-methylenetetrahydrofolate (mTHF) as the methyl donor and reductant in the reaction, yielding dihydrofolate (DHF) as a by-product. This enzymatic reaction provides an intracellular de novo source of dTMP, an essential precursor for DNA biosynthe…	ACT_SITE 171; /evidence="ECO:0000256|PROSITE-ProRule:PRU10016"; ACT_SITE 171; /note="Nucleophile"; /evidence="ECO:0000256|HAMAP-Rule:MF_00008"		BINDING 45; /note="dUMP"; /evidence="ECO:0000256|HAMAP-Rule:MF_00008"; BINDING 75; /note="5,10-methylenetetrahydrofolate"; /evidence="ECO:0000256|HAMAP-Rule:MF_00008"; BINDING 201; /note="5,10-methylenetetrahydrofolate"; /evidence="ECO:0000256|HAMAP-Rule:MF_00008"; BINDING 209; /note="dUMP"; /evidence="ECO:0000256|HAMAP-Rule:MF_00008"; BINDING 295; /note="5,10-methylenetetrahydrofolate; via carbo…						2	30	8	2	0	0	0	0	0	0	0	0	0	0	0	0	0	0	0	0	0	0	0	0	0	0	0	0
B0UBL3	B0UBL3	NMT1/THI5 like domain protein	Methylobacterium sp. (strain 4-46)	Reference proteome;Signal	thiamine biosynthetic process [GO:0009228]																	0	1	13	29	0	0	0	0	0	0	0	0	0	0	0	0	0	0	0	0	0	0	0	2	0	0	0	0
X4Y8F7	X4Y8F7	Reverse transcriptase (Fragment)	Human immunodeficiency virus 2	Endonuclease;Hydrolase;Nuclease;Nucleotidyltransferase;RNA-directed DNA polymerase;Transferase			endonuclease activity [GO:0004519]; RNA-directed DNA polymerase activity [GO:0003964]														Pararnavirae	0	0	0	4	3	34	0	0	0	0	0	0	0	0	0	0	0	0	0	0	0	0	0	0	0	0	0	0
E9KU91	E9KU91	Exoribonuclease H (EC 2.7.7.49) (EC 3.1.13.2) (EC 3.1.26.13) (Integrase) (Pol polyprotein) (Protease) (Retropepsin) (Reverse transcriptase/ribonuclease H) (Fragment)	Equine infectious anemia virus	Aspartyl protease;Coiled coil;DNA integration;DNA recombination;DNA-binding;Endonuclease;Hydrolase;Metal-binding;Multifunctional enzyme;Nuclease;Nucleotidyltransferase;Protease;RNA-directed DNA polymerase;Transferase;Viral genome integration;Virus entry into host cell;Zinc;Zinc-finger	DNA integration [GO:0015074]; DNA recombination [GO:0006310]; establishment of integrated proviral latency [GO:0075713]; viral entry into host cell [GO:0046718]; viral genome integration into host DNA [GO:0044826]		aspartic-type endopeptidase activity [GO:0004190]; DNA binding [GO:0003677]; exoribonuclease H activity [GO:0004533]; RNA-directed DNA polymerase activity [GO:0003964]; RNA-DNA hybrid ribonuclease activity [GO:0004523]; zinc ion binding [GO:0008270]				CATALYTIC ACTIVITY: Reaction=3'-end directed exonucleolytic cleavage of viral RNA-DNA hybrid.; EC=3.1.13.2; Evidence={ECO:0000256|ARBA:ARBA00000379}; CATALYTIC ACTIVITY: Reaction=Endohydrolysis of RNA in RNA/DNA hybrids. Three different cleavage modes: 1. sequence-specific internal cleavage of RNA. Human immunodeficiency virus type 1 and Moloney murine leukemia virus enzymes prefer to cleave the …	DNA_BIND 1084..1132; /note="Integrase-type"; /evidence="ECO:0000256|PROSITE-ProRule:PRU00506"	FUNCTION: During replicative cycle of retroviruses, the reverse-transcribed viral DNA is integrated into the host chromosome by the viral integrase enzyme. RNase H activity is associated with the reverse transcriptase. {ECO:0000256|ARBA:ARBA00023429}.								Pararnavirae	0	1	6	19	5	6	0	1	0	2	0	0	0	0	0	0	0	0	0	0	0	0	0	0	0	0	0	0
C8PZP4	C8PZP4	Deleted.																				0	0	39	3	0	0	0	0	0	0	0	0	0	0	0	0	0	0	0	0	0	0	0	0	3	0	0	0
U7P756	U7P756	Carbamoyl-phosphate synthase large chain (EC 6.3.5.5) (Carbamoyl-phosphate synthetase ammonia chain)	Halomonas sp. PBN3	ATP-binding;Amino-acid biosynthesis;Arginine biosynthesis;Ligase;Manganese;Metal-binding;Nucleotide-binding;Pyrimidine biosynthesis;Repeat	'de novo' UMP biosynthetic process [GO:0044205]; arginine biosynthetic process [GO:0006526]		ATP binding [GO:0005524]; carbamoyl-phosphate synthase (glutamine-hydrolyzing) activity [GO:0004088]; metal ion binding [GO:0046872]			PATHWAY: Amino-acid biosynthesis; L-arginine biosynthesis; carbamoyl phosphate from bicarbonate: step 1/1. {ECO:0000256|HAMAP-Rule:MF_01210}.; PATHWAY: Pyrimidine metabolism; UMP biosynthesis via de novo pathway. {ECO:0000256|ARBA:ARBA00004725}.; PATHWAY: Pyrimidine metabolism; UMP biosynthesis via de novo pathway; (S)-dihydroorotate from bicarbonate: step 1/3. {ECO:0000256|ARBA:ARBA00004812, ECO…	CATALYTIC ACTIVITY: Reaction=2 ATP + H2O + hydrogencarbonate + L-glutamine = 2 ADP + carbamoyl phosphate + 2 H(+) + L-glutamate + phosphate; Xref=Rhea:RHEA:18633, ChEBI:CHEBI:15377, ChEBI:CHEBI:15378, ChEBI:CHEBI:17544, ChEBI:CHEBI:29985, ChEBI:CHEBI:30616, ChEBI:CHEBI:43474, ChEBI:CHEBI:58228, ChEBI:CHEBI:58359, ChEBI:CHEBI:456216; EC=6.3.5.5; Evidence={ECO:0000256|ARBA:ARBA00001777, ECO:0000256…							COFACTOR: Name=Mg(2+); Xref=ChEBI:CHEBI:18420; Evidence={ECO:0000256|ARBA:ARBA00001946}; ; COFACTOR: Name=Mn(2+); Xref=ChEBI:CHEBI:29035; Evidence={ECO:0000256|ARBA:ARBA00001936};				0	0	0	0	31	10	0	0	0	0	0	0	0	0	0	0	0	0	0	0	0	0	0	2	0	0	0	0
D3RNB2	D3RNB2	1-deoxy-D-xylulose-5-phosphate synthase (EC 2.2.1.7) (1-deoxyxylulose-5-phosphate synthase) (DXP synthase) (DXPS)	Allochromatium vinosum (strain ATCC 17899 / DSM 180 / NBRC 103801 / NCIMB 10441 / D) (Chromatium vinosum)	Isoprene biosynthesis;Magnesium;Metal-binding;Reference proteome;Thiamine biosynthesis;Thiamine pyrophosphate;Transferase	1-deoxy-D-xylulose 5-phosphate biosynthetic process [GO:0052865]; terpenoid biosynthetic process [GO:0016114]; thiamine biosynthetic process [GO:0009228]		1-deoxy-D-xylulose-5-phosphate synthase activity [GO:0008661]; magnesium ion binding [GO:0000287]; thiamine pyrophosphate binding [GO:0030976]	METAL 160; /note="Magnesium"; /evidence="ECO:0000256|HAMAP-Rule:MF_00315"; METAL 189; /note="Magnesium"; /evidence="ECO:0000256|HAMAP-Rule:MF_00315"		PATHWAY: Metabolic intermediate biosynthesis; 1-deoxy-D-xylulose 5-phosphate biosynthesis; 1-deoxy-D-xylulose 5-phosphate from D-glyceraldehyde 3-phosphate and pyruvate: step 1/1. {ECO:0000256|ARBA:ARBA00004980, ECO:0000256|HAMAP-Rule:MF_00315}.	CATALYTIC ACTIVITY: Reaction=D-glyceraldehyde 3-phosphate + H(+) + pyruvate = 1-deoxy-D-xylulose 5-phosphate + CO2; Xref=Rhea:RHEA:12605, ChEBI:CHEBI:15361, ChEBI:CHEBI:15378, ChEBI:CHEBI:16526, ChEBI:CHEBI:57792, ChEBI:CHEBI:59776; EC=2.2.1.7; Evidence={ECO:0000256|ARBA:ARBA00000647, ECO:0000256|HAMAP-Rule:MF_00315};		FUNCTION: Catalyzes the acyloin condensation reaction between C atoms 2 and 3 of pyruvate and glyceraldehyde 3-phosphate to yield 1-deoxy-D-xylulose-5-phosphate (DXP). {ECO:0000256|HAMAP-Rule:MF_00315}.			BINDING 88; /note="Thiamine pyrophosphate"; /evidence="ECO:0000256|HAMAP-Rule:MF_00315"; BINDING 189; /note="Thiamine pyrophosphate"; /evidence="ECO:0000256|HAMAP-Rule:MF_00315"; BINDING 296; /note="Thiamine pyrophosphate"; /evidence="ECO:0000256|HAMAP-Rule:MF_00315"; BINDING 378; /note="Thiamine pyrophosphate"; /evidence="ECO:0000256|HAMAP-Rule:MF_00315"		COFACTOR: Name=Mg(2+); Xref=ChEBI:CHEBI:18420; Evidence={ECO:0000256|ARBA:ARBA00001946}; ; COFACTOR: Name=Mg(2+); Xref=ChEBI:CHEBI:18420; Evidence={ECO:0000256|HAMAP-Rule:MF_00315}; Note=Binds 1 Mg(2+) ion per subunit. {ECO:0000256|HAMAP-Rule:MF_00315}; COFACTOR: Name=thiamine diphosphate; Xref=ChEBI:CHEBI:58937; Evidence={ECO:0000256|ARBA:ARBA00001964}; ; COFACTOR: Name=thiamine diphosphate; Xre…				0	0	0	0	0	0	0	0	0	39	0	0	0	0	0	0	0	0	0	0	0	0	0	0	0	0	0	0
A6VR01	A6VR01	CTP synthase (EC 6.3.4.2) (Cytidine 5'-triphosphate synthase) (Cytidine triphosphate synthetase) (CTP synthetase) (CTPS) (UTP--ammonia ligase)	Actinobacillus succinogenes (strain ATCC 55618 / DSM 22257 / 130Z)	ATP-binding;Glutamine amidotransferase;Ligase;Magnesium;Metal-binding;Nucleotide-binding;Pyrimidine biosynthesis;Reference proteome	'de novo' CTP biosynthetic process [GO:0044210]; glutamine metabolic process [GO:0006541]		ATP binding [GO:0005524]; CTP synthase activity [GO:0003883]; metal ion binding [GO:0046872]	METAL 72; /note="Magnesium"; /evidence="ECO:0000255|HAMAP-Rule:MF_01227"; METAL 140; /note="Magnesium"; /evidence="ECO:0000255|HAMAP-Rule:MF_01227"	NP_BIND 15..20; /note="ATP"; /evidence="ECO:0000255|HAMAP-Rule:MF_01227"; NP_BIND 147..149; /note="CTP; allosteric inhibitor"; /evidence="ECO:0000255|HAMAP-Rule:MF_01227"; NP_BIND 187..192; /note="CTP; allosteric inhibitor; alternate"; /evidence="ECO:0000255|HAMAP-Rule:MF_01227"; NP_BIND 187..192; /note="UTP; alternate"; /evidence="ECO:0000255|HAMAP-Rule:MF_01227"; NP_BIND 239..241; /note="ATP"; …	PATHWAY: Pyrimidine metabolism; CTP biosynthesis via de novo pathway; CTP from UDP: step 2/2. {ECO:0000255|HAMAP-Rule:MF_01227}.	CATALYTIC ACTIVITY: Reaction=ATP + H2O + L-glutamine + UTP = ADP + CTP + 2 H(+) + L-glutamate + phosphate; Xref=Rhea:RHEA:26426, ChEBI:CHEBI:15377, ChEBI:CHEBI:15378, ChEBI:CHEBI:29985, ChEBI:CHEBI:30616, ChEBI:CHEBI:37563, ChEBI:CHEBI:43474, ChEBI:CHEBI:46398, ChEBI:CHEBI:58359, ChEBI:CHEBI:456216; EC=6.3.4.2; Evidence={ECO:0000255|HAMAP-Rule:MF_01227};		FUNCTION: Catalyzes the ATP-dependent amination of UTP to CTP with either L-glutamine or ammonia as the source of nitrogen. Regulates intracellular CTP levels through interactions with the four ribonucleotide triphosphates. {ECO:0000255|HAMAP-Rule:MF_01227}.	ACT_SITE 379; /note="Nucleophile; for glutamine hydrolysis"; /evidence="ECO:0000255|HAMAP-Rule:MF_01227"; ACT_SITE 515; /evidence="ECO:0000255|HAMAP-Rule:MF_01227"; ACT_SITE 517; /evidence="ECO:0000255|HAMAP-Rule:MF_01227"	ACTIVITY REGULATION: Allosterically activated by GTP, when glutamine is the substrate; GTP has no effect on the reaction when ammonia is the substrate. The allosteric effector GTP functions by stabilizing the protein conformation that binds the tetrahedral intermediate(s) formed during glutamine hydrolysis. Inhibited by the product CTP, via allosteric rather than competitive inhibition. {ECO:0000…	BINDING 14; /note="CTP; allosteric inhibitor; alternate"; /evidence="ECO:0000255|HAMAP-Rule:MF_01227"; BINDING 14; /note="UTP; alternate"; /evidence="ECO:0000255|HAMAP-Rule:MF_01227"; BINDING 72; /note="ATP"; /evidence="ECO:0000255|HAMAP-Rule:MF_01227"; BINDING 223; /note="CTP; allosteric inhibitor; alternate"; /evidence="ECO:0000255|HAMAP-Rule:MF_01227"; BINDING 223; /note="UTP; alternate"; /evi…						0	40	0	0	0	0	0	0	0	0	0	0	0	0	0	0	0	0	0	0	0	0	0	4	0	0	0	0
Q21NU6	Q21NU6	Phosphomethylpyrimidine synthase (EC 4.1.99.17) (Hydroxymethylpyrimidine phosphate synthase) (HMP-P synthase) (HMP-phosphate synthase) (HMPP synthase) (Thiamine biosynthesis protein ThiC)	Saccharophagus degradans (strain 2-40 / ATCC 43961 / DSM 17024)	4Fe-4S;Iron;Iron-sulfur;Lyase;Metal-binding;Reference proteome;S-adenosyl-L-methionine;Thiamine biosynthesis;Zinc	thiamine biosynthetic process [GO:0009228]; thiamine diphosphate biosynthetic process [GO:0009229]		4 iron, 4 sulfur cluster binding [GO:0051539]; carbon-carbon lyase activity [GO:0016830]; zinc ion binding [GO:0008270]	METAL 431; /note="Zinc"; /evidence="ECO:0000255|HAMAP-Rule:MF_00089"; METAL 495; /note="Zinc"; /evidence="ECO:0000255|HAMAP-Rule:MF_00089"; METAL 575; /note="Iron-sulfur (4Fe-4S-S-AdoMet)"; /evidence="ECO:0000255|HAMAP-Rule:MF_00089"; METAL 578; /note="Iron-sulfur (4Fe-4S-S-AdoMet)"; /evidence="ECO:0000255|HAMAP-Rule:MF_00089"; METAL 583; /note="Iron-sulfur (4Fe-4S-S-AdoMet)"; /evidence="ECO:0000…		PATHWAY: Cofactor biosynthesis; thiamine diphosphate biosynthesis. {ECO:0000255|HAMAP-Rule:MF_00089}.	CATALYTIC ACTIVITY: Reaction=5-amino-1-(5-phospho-beta-D-ribosyl)imidazole + S-adenosyl-L-methionine = 4-amino-2-methyl-5-(phosphooxymethyl)pyrimidine + 5'-deoxyadenosine + CO + formate + 3 H(+) + L-methionine; Xref=Rhea:RHEA:24840, ChEBI:CHEBI:15378, ChEBI:CHEBI:15740, ChEBI:CHEBI:17245, ChEBI:CHEBI:17319, ChEBI:CHEBI:57844, ChEBI:CHEBI:58354, ChEBI:CHEBI:59789, ChEBI:CHEBI:137981; EC=4.1.99.17;…		FUNCTION: Catalyzes the synthesis of the hydroxymethylpyrimidine phosphate (HMP-P) moiety of thiamine from aminoimidazole ribotide (AIR) in a radical S-adenosyl-L-methionine (SAM)-dependent reaction. {ECO:0000255|HAMAP-Rule:MF_00089}.			BINDING 233; /note="Substrate"; /evidence="ECO:0000255|HAMAP-Rule:MF_00089"; BINDING 262; /note="Substrate"; /evidence="ECO:0000255|HAMAP-Rule:MF_00089"; BINDING 291; /note="Substrate"; /evidence="ECO:0000255|HAMAP-Rule:MF_00089"; BINDING 327; /note="Substrate"; /evidence="ECO:0000255|HAMAP-Rule:MF_00089"; BINDING 427; /note="Substrate"; /evidence="ECO:0000255|HAMAP-Rule:MF_00089"; BINDING 454; /…		COFACTOR: Name=[4Fe-4S] cluster; Xref=ChEBI:CHEBI:49883; Evidence={ECO:0000255|HAMAP-Rule:MF_00089}; Note=Binds 1 [4Fe-4S] cluster per subunit. The cluster is coordinated with 3 cysteines and an exchangeable S-adenosyl-L-methionine. {ECO:0000255|HAMAP-Rule:MF_00089};				0	0	0	0	0	0	0	0	0	36	0	0	0	0	0	0	0	0	0	0	0	0	0	2	0	0	0	0
A7X2H3	A7X2H3	Nucleoside diphosphate kinase (NDK) (NDP kinase) (EC 2.7.4.6) (Nucleoside-2-P kinase)	Staphylococcus aureus (strain Mu3 / ATCC 700698)	ATP-binding;Cytoplasm;Kinase;Magnesium;Metal-binding;Nucleotide metabolism;Nucleotide-binding;Phosphoprotein;Transferase	CTP biosynthetic process [GO:0006241]; GTP biosynthetic process [GO:0006183]; UTP biosynthetic process [GO:0006228]	cytoplasm [GO:0005737]	ATP binding [GO:0005524]; metal ion binding [GO:0046872]; nucleoside diphosphate kinase activity [GO:0004550]				CATALYTIC ACTIVITY: Reaction=a 2'-deoxyribonucleoside 5'-diphosphate + ATP = a 2'-deoxyribonucleoside 5'-triphosphate + ADP; Xref=Rhea:RHEA:44640, ChEBI:CHEBI:30616, ChEBI:CHEBI:61560, ChEBI:CHEBI:73316, ChEBI:CHEBI:456216; EC=2.7.4.6; Evidence={ECO:0000255|HAMAP-Rule:MF_00451}; CATALYTIC ACTIVITY: Reaction=a ribonucleoside 5'-diphosphate + ATP = a ribonucleoside 5'-triphosphate + ADP; Xref=Rhea:…		FUNCTION: Major role in the synthesis of nucleoside triphosphates other than ATP. The ATP gamma phosphate is transferred to the NDP beta phosphate via a ping-pong mechanism, using a phosphorylated active-site intermediate. {ECO:0000255|HAMAP-Rule:MF_00451}.	ACT_SITE 115; /note="Pros-phosphohistidine intermediate"; /evidence="ECO:0000255|HAMAP-Rule:MF_00451"		BINDING 9; /note="ATP"; /evidence="ECO:0000255|HAMAP-Rule:MF_00451"; BINDING 57; /note="ATP"; /evidence="ECO:0000255|HAMAP-Rule:MF_00451"; BINDING 85; /note="ATP"; /evidence="ECO:0000255|HAMAP-Rule:MF_00451"; BINDING 91; /note="ATP"; /evidence="ECO:0000255|HAMAP-Rule:MF_00451"; BINDING 102; /note="ATP"; /evidence="ECO:0000255|HAMAP-Rule:MF_00451"; BINDING 112; /note="ATP"; /evidence="ECO:0000255|…		COFACTOR: Name=Mg(2+); Xref=ChEBI:CHEBI:18420; Evidence={ECO:0000255|HAMAP-Rule:MF_00451};				0	0	22	12	0	0	0	0	0	0	0	0	0	0	0	0	0	0	0	0	0	0	0	0	0	0	0	0
U3A9E1	U3A9E1	CTP synthase (EC 6.3.4.2) (Cytidine 5'-triphosphate synthase) (Cytidine triphosphate synthetase) (CTP synthetase) (CTPS) (UTP--ammonia ligase)	Vibrio azureus NBRC 104587	ATP-binding;Glutamine amidotransferase;Ligase;Magnesium;Metal-binding;Nucleotide-binding;Pyrimidine biosynthesis;Reference proteome	'de novo' CTP biosynthetic process [GO:0044210]; glutamine metabolic process [GO:0006541]		ATP binding [GO:0005524]; CTP synthase activity [GO:0003883]; metal ion binding [GO:0046872]	METAL 90; /note="Magnesium"; /evidence="ECO:0000256|HAMAP-Rule:MF_01227"; METAL 158; /note="Magnesium"; /evidence="ECO:0000256|HAMAP-Rule:MF_01227"	NP_BIND 33..38; /note="ATP"; /evidence="ECO:0000256|HAMAP-Rule:MF_01227"; NP_BIND 165..167; /note="CTP; allosteric inhibitor"; /evidence="ECO:0000256|HAMAP-Rule:MF_01227"; NP_BIND 205..210; /note="CTP; allosteric inhibitor; alternate"; /evidence="ECO:0000256|HAMAP-Rule:MF_01227"; NP_BIND 205..210; /note="UTP; alternate"; /evidence="ECO:0000256|HAMAP-Rule:MF_01227"; NP_BIND 257..259; /note="ATP; v…	PATHWAY: Pyrimidine metabolism; CTP biosynthesis via de novo pathway; CTP from UDP: step 2/2. {ECO:0000256|ARBA:ARBA00005171, ECO:0000256|HAMAP-Rule:MF_01227}.	CATALYTIC ACTIVITY: Reaction=ATP + H2O + L-glutamine + UTP = ADP + CTP + 2 H(+) + L-glutamate + phosphate; Xref=Rhea:RHEA:26426, ChEBI:CHEBI:15377, ChEBI:CHEBI:15378, ChEBI:CHEBI:29985, ChEBI:CHEBI:30616, ChEBI:CHEBI:37563, ChEBI:CHEBI:43474, ChEBI:CHEBI:46398, ChEBI:CHEBI:58359, ChEBI:CHEBI:456216; EC=6.3.4.2; Evidence={ECO:0000256|ARBA:ARBA00000314, ECO:0000256|HAMAP-Rule:MF_01227};		FUNCTION: Catalyzes the ATP-dependent amination of UTP to CTP with either L-glutamine or ammonia as the source of nitrogen. Regulates intracellular CTP levels through interactions with the four ribonucleotide triphosphates. {ECO:0000256|HAMAP-Rule:MF_01227}.	ACT_SITE 397; /note="Nucleophile"; /evidence="ECO:0000256|PROSITE-ProRule:PRU00605"; ACT_SITE 397; /note="Nucleophile; for glutamine hydrolysis"; /evidence="ECO:0000256|HAMAP-Rule:MF_01227"; ACT_SITE 533; /evidence="ECO:0000256|HAMAP-Rule:MF_01227, ECO:0000256|PROSITE-ProRule:PRU00605"; ACT_SITE 535; /evidence="ECO:0000256|HAMAP-Rule:MF_01227, ECO:0000256|PROSITE-ProRule:PRU00605"	ACTIVITY REGULATION: Allosterically activated by GTP, when glutamine is the substrate; GTP has no effect on the reaction when ammonia is the substrate. The allosteric effector GTP functions by stabilizing the protein conformation that binds the tetrahedral intermediate(s) formed during glutamine hydrolysis. Inhibited by the product CTP, via allosteric rather than competitive inhibition. {ECO:0000…	BINDING 32; /note="CTP; allosteric inhibitor; alternate"; /evidence="ECO:0000256|HAMAP-Rule:MF_01227"; BINDING 32; /note="UTP; alternate"; /evidence="ECO:0000256|HAMAP-Rule:MF_01227"; BINDING 90; /note="ATP"; /evidence="ECO:0000256|HAMAP-Rule:MF_01227"; BINDING 241; /note="CTP; allosteric inhibitor; alternate"; /evidence="ECO:0000256|HAMAP-Rule:MF_01227"; BINDING 241; /note="UTP; alternate"; /evi…						6	0	0	0	0	0	0	32	0	0	0	0	0	0	0	0	0	0	0	0	0	0	0	8	0	0	0	0
F6ILK9	F6ILK9	Uridylate kinase (UK) (EC 2.7.4.22) (Uridine monophosphate kinase) (UMP kinase) (UMPK)	Novosphingobium sp. PP1Y	ATP-binding;Cytoplasm;Kinase;Nucleotide-binding;Pyrimidine biosynthesis;Reference proteome;Transferase	'de novo' CTP biosynthetic process [GO:0044210]	cytoplasm [GO:0005737]	ATP binding [GO:0005524]; UMP kinase activity [GO:0033862]		NP_BIND 12..15; /note="ATP"; /evidence="ECO:0000256|HAMAP-Rule:MF_01220"; NP_BIND 135..142; /note="UMP"; /evidence="ECO:0000256|HAMAP-Rule:MF_01220"	PATHWAY: Pyrimidine metabolism; CTP biosynthesis via de novo pathway; UDP from UMP (UMPK route): step 1/1. {ECO:0000256|ARBA:ARBA00004791, ECO:0000256|HAMAP-Rule:MF_01220}.	CATALYTIC ACTIVITY: Reaction=ATP + UMP = ADP + UDP; Xref=Rhea:RHEA:24400, ChEBI:CHEBI:30616, ChEBI:CHEBI:57865, ChEBI:CHEBI:58223, ChEBI:CHEBI:456216; EC=2.7.4.22; Evidence={ECO:0000256|ARBA:ARBA00001018, ECO:0000256|HAMAP-Rule:MF_01220};		FUNCTION: Catalyzes the reversible phosphorylation of UMP to UDP. {ECO:0000256|HAMAP-Rule:MF_01220}.		ACTIVITY REGULATION: Inhibited by UTP. {ECO:0000256|HAMAP-Rule:MF_01220}.	BINDING 54; /note="UMP; via amide nitrogen"; /evidence="ECO:0000256|HAMAP-Rule:MF_01220"; BINDING 55; /note="ATP; via amide nitrogen"; /evidence="ECO:0000256|HAMAP-Rule:MF_01220"; BINDING 59; /note="ATP"; /evidence="ECO:0000256|HAMAP-Rule:MF_01220"; BINDING 74; /note="UMP"; /evidence="ECO:0000256|HAMAP-Rule:MF_01220"; BINDING 162; /note="ATP"; /evidence="ECO:0000256|HAMAP-Rule:MF_01220"; BINDING …						16	16	0	0	0	0	0	0	0	0	0	0	0	0	0	0	0	0	0	0	0	0	0	0	0	0	0	0
X1UP63	X1UP63	CTP_synth_N domain-containing protein (Fragment)	marine sediment metagenome		pyrimidine nucleotide biosynthetic process [GO:0006221]		CTP synthase activity [GO:0003883]															0	0	0	0	0	0	0	0	0	31	0	0	0	0	0	0	0	0	0	0	0	0	0	0	0	0	0	0
A8ANY8	A8ANY8	CTP synthase (EC 6.3.4.2) (Cytidine 5'-triphosphate synthase) (Cytidine triphosphate synthetase) (CTP synthetase) (CTPS) (UTP--ammonia ligase)	Citrobacter koseri (strain ATCC BAA-895 / CDC 4225-83 / SGSC4696)	ATP-binding;Glutamine amidotransferase;Ligase;Magnesium;Metal-binding;Nucleotide-binding;Pyrimidine biosynthesis;Reference proteome	'de novo' CTP biosynthetic process [GO:0044210]; glutamine metabolic process [GO:0006541]		ATP binding [GO:0005524]; CTP synthase activity [GO:0003883]; metal ion binding [GO:0046872]	METAL 72; /note="Magnesium"; /evidence="ECO:0000255|HAMAP-Rule:MF_01227"; METAL 140; /note="Magnesium"; /evidence="ECO:0000255|HAMAP-Rule:MF_01227"	NP_BIND 15..20; /note="ATP"; /evidence="ECO:0000255|HAMAP-Rule:MF_01227"; NP_BIND 147..149; /note="CTP; allosteric inhibitor"; /evidence="ECO:0000255|HAMAP-Rule:MF_01227"; NP_BIND 187..192; /note="CTP; allosteric inhibitor; alternate"; /evidence="ECO:0000255|HAMAP-Rule:MF_01227"; NP_BIND 187..192; /note="UTP; alternate"; /evidence="ECO:0000255|HAMAP-Rule:MF_01227"; NP_BIND 239..241; /note="ATP"; …	PATHWAY: Pyrimidine metabolism; CTP biosynthesis via de novo pathway; CTP from UDP: step 2/2. {ECO:0000255|HAMAP-Rule:MF_01227}.	CATALYTIC ACTIVITY: Reaction=ATP + H2O + L-glutamine + UTP = ADP + CTP + 2 H(+) + L-glutamate + phosphate; Xref=Rhea:RHEA:26426, ChEBI:CHEBI:15377, ChEBI:CHEBI:15378, ChEBI:CHEBI:29985, ChEBI:CHEBI:30616, ChEBI:CHEBI:37563, ChEBI:CHEBI:43474, ChEBI:CHEBI:46398, ChEBI:CHEBI:58359, ChEBI:CHEBI:456216; EC=6.3.4.2; Evidence={ECO:0000255|HAMAP-Rule:MF_01227};		FUNCTION: Catalyzes the ATP-dependent amination of UTP to CTP with either L-glutamine or ammonia as the source of nitrogen. Regulates intracellular CTP levels through interactions with the four ribonucleotide triphosphates. {ECO:0000255|HAMAP-Rule:MF_01227}.	ACT_SITE 379; /note="Nucleophile; for glutamine hydrolysis"; /evidence="ECO:0000255|HAMAP-Rule:MF_01227"; ACT_SITE 515; /evidence="ECO:0000255|HAMAP-Rule:MF_01227"; ACT_SITE 517; /evidence="ECO:0000255|HAMAP-Rule:MF_01227"	ACTIVITY REGULATION: Allosterically activated by GTP, when glutamine is the substrate; GTP has no effect on the reaction when ammonia is the substrate. The allosteric effector GTP functions by stabilizing the protein conformation that binds the tetrahedral intermediate(s) formed during glutamine hydrolysis. Inhibited by the product CTP, via allosteric rather than competitive inhibition. {ECO:0000…	BINDING 14; /note="CTP; allosteric inhibitor; alternate"; /evidence="ECO:0000255|HAMAP-Rule:MF_01227"; BINDING 14; /note="UTP; alternate"; /evidence="ECO:0000255|HAMAP-Rule:MF_01227"; BINDING 72; /note="ATP"; /evidence="ECO:0000255|HAMAP-Rule:MF_01227"; BINDING 223; /note="CTP; allosteric inhibitor; alternate"; /evidence="ECO:0000255|HAMAP-Rule:MF_01227"; BINDING 223; /note="UTP; alternate"; /evi…						6	26	0	0	0	0	8	72	0	0	10	0	0	0	0	0	7	0	0	0	4	0	23	80	0	0	0	0
P57244	P57244	Carbamoyl-phosphate synthase large chain (EC 6.3.5.5) (Carbamoyl-phosphate synthetase ammonia chain)	Buchnera aphidicola subsp. Acyrthosiphon pisum (strain APS) (Acyrthosiphon pisum symbiotic bacterium)	ATP-binding;Amino-acid biosynthesis;Arginine biosynthesis;Ligase;Magnesium;Manganese;Metal-binding;Nucleotide-binding;Pyrimidine biosynthesis;Reference proteome;Repeat	'de novo' UMP biosynthetic process [GO:0044205]; arginine biosynthetic process [GO:0006526]		ATP binding [GO:0005524]; carbamoyl-phosphate synthase (glutamine-hydrolyzing) activity [GO:0004088]; metal ion binding [GO:0046872]	METAL 285; /note="Magnesium or manganese 1"; /evidence="ECO:0000250"; METAL 299; /note="Magnesium or manganese 1"; /evidence="ECO:0000250"; METAL 299; /note="Magnesium or manganese 2"; /evidence="ECO:0000250"; METAL 301; /note="Magnesium or manganese 2"; /evidence="ECO:0000250"; METAL 829; /note="Magnesium or manganese 3"; /evidence="ECO:0000250"; METAL 841; /note="Magnesium or manganese 3"; /evi…	NP_BIND 159..216; /note="ATP"; /evidence="ECO:0000250"; NP_BIND 705..762; /note="ATP"; /evidence="ECO:0000250"	PATHWAY: Amino-acid biosynthesis; L-arginine biosynthesis; carbamoyl phosphate from bicarbonate: step 1/1.; PATHWAY: Pyrimidine metabolism; UMP biosynthesis via de novo pathway; (S)-dihydroorotate from bicarbonate: step 1/3.	CATALYTIC ACTIVITY: Reaction=2 ATP + H2O + hydrogencarbonate + L-glutamine = 2 ADP + carbamoyl phosphate + 2 H(+) + L-glutamate + phosphate; Xref=Rhea:RHEA:18633, ChEBI:CHEBI:15377, ChEBI:CHEBI:15378, ChEBI:CHEBI:17544, ChEBI:CHEBI:29985, ChEBI:CHEBI:30616, ChEBI:CHEBI:43474, ChEBI:CHEBI:58228, ChEBI:CHEBI:58359, ChEBI:CHEBI:456216; EC=6.3.5.5;							COFACTOR: Name=Mg(2+); Xref=ChEBI:CHEBI:18420; Evidence={ECO:0000250}; Name=Mn(2+); Xref=ChEBI:CHEBI:29035; Evidence={ECO:0000250}; Note=Binds 4 Mg(2+) or Mn(2+) ions per subunit. {ECO:0000250};				10	30	0	0	0	0	0	0	0	0	0	0	0	0	0	0	0	0	0	0	0	0	0	15	5	0	0	0
E6V8W7	E6V8W7	Thymidylate kinase (EC 2.7.4.9) (dTMP kinase)	Variovorax paradoxus (strain EPS)	ATP-binding;Kinase;Nucleotide biosynthesis;Nucleotide-binding;Transferase	dTDP biosynthetic process [GO:0006233]; dTTP biosynthetic process [GO:0006235]		ATP binding [GO:0005524]; thymidylate kinase activity [GO:0004798]		NP_BIND 11..18; /note="ATP"; /evidence="ECO:0000256|HAMAP-Rule:MF_00165"		CATALYTIC ACTIVITY: Reaction=ATP + dTMP = ADP + dTDP; Xref=Rhea:RHEA:13517, ChEBI:CHEBI:30616, ChEBI:CHEBI:58369, ChEBI:CHEBI:63528, ChEBI:CHEBI:456216; EC=2.7.4.9; Evidence={ECO:0000256|ARBA:ARBA00001008, ECO:0000256|HAMAP-Rule:MF_00165};		FUNCTION: Phosphorylation of dTMP to form dTDP in both de novo and salvage pathways of dTTP synthesis. {ECO:0000256|HAMAP-Rule:MF_00165}.									18	8	0	0	0	0	0	0	0	2	0	0	0	0	0	0	2	0	0	0	0	0	0	0	0	0	0	0
F5XZJ7	F5XZJ7	Dihydroorotase (DHOase) (EC 3.5.2.3)	Ramlibacter tataouinensis (strain ATCC BAA-407 / DSM 14655 / LMG 21543 / TTB310)	Hydrolase;Metal-binding;Pyrimidine biosynthesis;Reference proteome;Zinc	'de novo' UMP biosynthetic process [GO:0044205]; pyrimidine nucleobase biosynthetic process [GO:0019856]		dihydroorotase activity [GO:0004151]; zinc ion binding [GO:0008270]	METAL 14; /note="Zinc 1; via tele nitrogen"; /evidence="ECO:0000256|HAMAP-Rule:MF_00219"; METAL 16; /note="Zinc 1; via tele nitrogen"; /evidence="ECO:0000256|HAMAP-Rule:MF_00219"; METAL 99; /note="Zinc 1; via carbamate group"; /evidence="ECO:0000256|HAMAP-Rule:MF_00219"; METAL 99; /note="Zinc 2; via carbamate group"; /evidence="ECO:0000256|HAMAP-Rule:MF_00219"; METAL 136; /note="Zinc 2; via pros …		PATHWAY: Pyrimidine metabolism; UMP biosynthesis via de novo pathway. {ECO:0000256|ARBA:ARBA00004725}.; PATHWAY: Pyrimidine metabolism; UMP biosynthesis via de novo pathway; (S)-dihydroorotate from bicarbonate: step 3/3. {ECO:0000256|ARBA:ARBA00004880, ECO:0000256|HAMAP-Rule:MF_00219, ECO:0000256|RuleBase:RU003440}.	CATALYTIC ACTIVITY: Reaction=(S)-dihydroorotate + H2O = H(+) + N-carbamoyl-L-aspartate; Xref=Rhea:RHEA:24296, ChEBI:CHEBI:15377, ChEBI:CHEBI:15378, ChEBI:CHEBI:30864, ChEBI:CHEBI:32814; EC=3.5.2.3; Evidence={ECO:0000256|ARBA:ARBA00000462, ECO:0000256|HAMAP-Rule:MF_00219, ECO:0000256|RuleBase:RU003440};		FUNCTION: Catalyzes the reversible cyclization of carbamoyl aspartate to dihydroorotate. {ECO:0000256|ARBA:ARBA00002368, ECO:0000256|HAMAP-Rule:MF_00219}.	ACT_SITE 247; /evidence="ECO:0000256|HAMAP-Rule:MF_00219"		BINDING 42; /note="Substrate"; /evidence="ECO:0000256|HAMAP-Rule:MF_00219"; BINDING 136; /note="Substrate"; /evidence="ECO:0000256|HAMAP-Rule:MF_00219"; BINDING 219; /note="Substrate; via amide nitrogen and carbonyl oxygen"; /evidence="ECO:0000256|HAMAP-Rule:MF_00219"; BINDING 251; /note="Substrate"; /evidence="ECO:0000256|HAMAP-Rule:MF_00219"; BINDING 263; /note="Substrate; via carbonyl oxygen";…		COFACTOR: Name=Zn(2+); Xref=ChEBI:CHEBI:29105; Evidence={ECO:0000256|HAMAP-Rule:MF_00219, ECO:0000256|RuleBase:RU003440}; Note=Binds 2 Zn(2+) ions per subunit. {ECO:0000256|HAMAP-Rule:MF_00219, ECO:0000256|RuleBase:RU003440};				6	24	0	0	0	0	0	0	0	0	0	0	0	0	0	0	0	0	0	0	0	0	0	6	0	0	0	0
J2JQM2	J2JQM2	Dihydroorotase (DHOase) (EC 3.5.2.3)	Variovorax sp. CF313	Hydrolase;Metal-binding;Pyrimidine biosynthesis;Zinc	'de novo' UMP biosynthetic process [GO:0044205]; pyrimidine nucleobase biosynthetic process [GO:0019856]		dihydroorotase activity [GO:0004151]; zinc ion binding [GO:0008270]	METAL 14; /note="Zinc 1; via tele nitrogen"; /evidence="ECO:0000256|HAMAP-Rule:MF_00219"; METAL 16; /note="Zinc 1; via tele nitrogen"; /evidence="ECO:0000256|HAMAP-Rule:MF_00219"; METAL 99; /note="Zinc 1; via carbamate group"; /evidence="ECO:0000256|HAMAP-Rule:MF_00219"; METAL 99; /note="Zinc 2; via carbamate group"; /evidence="ECO:0000256|HAMAP-Rule:MF_00219"; METAL 136; /note="Zinc 2; via pros …		PATHWAY: Pyrimidine metabolism; UMP biosynthesis via de novo pathway. {ECO:0000256|ARBA:ARBA00004725}.; PATHWAY: Pyrimidine metabolism; UMP biosynthesis via de novo pathway; (S)-dihydroorotate from bicarbonate: step 3/3. {ECO:0000256|ARBA:ARBA00004880, ECO:0000256|HAMAP-Rule:MF_00219}.	CATALYTIC ACTIVITY: Reaction=(S)-dihydroorotate + H2O = H(+) + N-carbamoyl-L-aspartate; Xref=Rhea:RHEA:24296, ChEBI:CHEBI:15377, ChEBI:CHEBI:15378, ChEBI:CHEBI:30864, ChEBI:CHEBI:32814; EC=3.5.2.3; Evidence={ECO:0000256|ARBA:ARBA00000462, ECO:0000256|HAMAP-Rule:MF_00219};		FUNCTION: Catalyzes the reversible cyclization of carbamoyl aspartate to dihydroorotate. {ECO:0000256|ARBA:ARBA00002368, ECO:0000256|HAMAP-Rule:MF_00219}.	ACT_SITE 247; /evidence="ECO:0000256|HAMAP-Rule:MF_00219"		BINDING 42; /note="Substrate"; /evidence="ECO:0000256|HAMAP-Rule:MF_00219"; BINDING 136; /note="Substrate"; /evidence="ECO:0000256|HAMAP-Rule:MF_00219"; BINDING 219; /note="Substrate; via amide nitrogen and carbonyl oxygen"; /evidence="ECO:0000256|HAMAP-Rule:MF_00219"; BINDING 251; /note="Substrate"; /evidence="ECO:0000256|HAMAP-Rule:MF_00219"; BINDING 263; /note="Substrate; via carbonyl oxygen";…		COFACTOR: Name=Zn(2+); Xref=ChEBI:CHEBI:29105; Evidence={ECO:0000256|HAMAP-Rule:MF_00219}; Note=Binds 2 Zn(2+) ions per subunit. {ECO:0000256|HAMAP-Rule:MF_00219};				30	0	0	0	0	0	0	0	0	0	0	0	0	0	0	0	0	0	0	0	0	0	0	6	0	0	0	0
J0UXH5	J0UXH5	Deleted.																				0	0	0	0	0	0	0	26	0	0	0	0	0	0	0	0	0	0	0	0	0	0	0	0	0	0	0	0
J2L2D5	J2L2D5	ABC-type nitrate/sulfonate/bicarbonate transport system, periplasmic component	Variovorax sp. CF313	Signal	thiamine biosynthetic process [GO:0009228]																	3	0	21	7	0	0	0	0	0	0	3	0	0	0	0	0	0	0	1	0	0	0	1	5	0	0	0	0
C5CMK6	C5CMK6	Dihydroorotase (DHOase) (EC 3.5.2.3)	Variovorax paradoxus (strain S110)	Hydrolase;Metal-binding;Pyrimidine biosynthesis;Zinc	'de novo' UMP biosynthetic process [GO:0044205]; pyrimidine nucleobase biosynthetic process [GO:0019856]		dihydroorotase activity [GO:0004151]; zinc ion binding [GO:0008270]	METAL 14; /note="Zinc 1; via tele nitrogen"; /evidence="ECO:0000255|HAMAP-Rule:MF_00219"; METAL 16; /note="Zinc 1; via tele nitrogen"; /evidence="ECO:0000255|HAMAP-Rule:MF_00219"; METAL 99; /note="Zinc 1; via carbamate group"; /evidence="ECO:0000255|HAMAP-Rule:MF_00219"; METAL 99; /note="Zinc 2; via carbamate group"; /evidence="ECO:0000255|HAMAP-Rule:MF_00219"; METAL 136; /note="Zinc 2; via pros …		PATHWAY: Pyrimidine metabolism; UMP biosynthesis via de novo pathway; (S)-dihydroorotate from bicarbonate: step 3/3. {ECO:0000255|HAMAP-Rule:MF_00219}.	CATALYTIC ACTIVITY: Reaction=(S)-dihydroorotate + H2O = H(+) + N-carbamoyl-L-aspartate; Xref=Rhea:RHEA:24296, ChEBI:CHEBI:15377, ChEBI:CHEBI:15378, ChEBI:CHEBI:30864, ChEBI:CHEBI:32814; EC=3.5.2.3; Evidence={ECO:0000255|HAMAP-Rule:MF_00219};		FUNCTION: Catalyzes the reversible cyclization of carbamoyl aspartate to dihydroorotate. {ECO:0000255|HAMAP-Rule:MF_00219}.	ACT_SITE 247; /evidence="ECO:0000255|HAMAP-Rule:MF_00219"		BINDING 42; /note="Substrate"; /evidence="ECO:0000255|HAMAP-Rule:MF_00219"; BINDING 136; /note="Substrate"; /evidence="ECO:0000255|HAMAP-Rule:MF_00219"; BINDING 219; /note="Substrate; via amide nitrogen and carbonyl oxygen"; /evidence="ECO:0000255|HAMAP-Rule:MF_00219"; BINDING 251; /note="Substrate"; /evidence="ECO:0000255|HAMAP-Rule:MF_00219"; BINDING 263; /note="Substrate; via carbonyl oxygen";…		COFACTOR: Name=Zn(2+); Xref=ChEBI:CHEBI:29105; Evidence={ECO:0000255|HAMAP-Rule:MF_00219}; Note=Binds 2 Zn(2+) ions per subunit. {ECO:0000255|HAMAP-Rule:MF_00219};				3	15	3	0	0	3	0	0	0	0	0	0	0	0	0	0	0	0	0	0	0	0	0	0	0	0	0	0
E6V8E6	E6V8E6	NMT1/THI5 like domain protein	Variovorax paradoxus (strain EPS)	Signal	thiamine biosynthetic process [GO:0009228]																	4	4	0	0	0	0	0	16	0	0	0	0	0	0	0	0	0	0	0	0	0	0	0	0	0	0	0	0
J2KG57	J2KG57	Thymidylate synthase (TS) (TSase) (EC 2.1.1.45)	Variovorax sp. CF313	Cytoplasm;Methyltransferase;Nucleotide biosynthesis;Transferase	dTMP biosynthetic process [GO:0006231]; dTTP biosynthetic process [GO:0006235]; methylation [GO:0032259]	cytoplasm [GO:0005737]	thymidylate synthase activity [GO:0004799]		NP_BIND 135..136; /note="dUMP; shared with dimeric partner"; /evidence="ECO:0000256|HAMAP-Rule:MF_00008"; NP_BIND 182..185; /note="dUMP"; /evidence="ECO:0000256|HAMAP-Rule:MF_00008"; NP_BIND 223..225; /note="dUMP"; /evidence="ECO:0000256|HAMAP-Rule:MF_00008"	PATHWAY: Pyrimidine metabolism; dTTP biosynthesis. {ECO:0000256|HAMAP-Rule:MF_00008}.	CATALYTIC ACTIVITY: Reaction=(6R)-5,10-methylene-5,6,7,8-tetrahydrofolate + dUMP = 7,8-dihydrofolate + dTMP; Xref=Rhea:RHEA:12104, ChEBI:CHEBI:15636, ChEBI:CHEBI:57451, ChEBI:CHEBI:63528, ChEBI:CHEBI:246422; EC=2.1.1.45; Evidence={ECO:0000256|ARBA:ARBA00001707, ECO:0000256|HAMAP-Rule:MF_00008};		FUNCTION: Catalyzes the reductive methylation of 2'-deoxyuridine-5'-monophosphate (dUMP) to 2'-deoxythymidine-5'-monophosphate (dTMP) while utilizing 5,10-methylenetetrahydrofolate (mTHF) as the methyl donor and reductant in the reaction, yielding dihydrofolate (DHF) as a by-product. This enzymatic reaction provides an intracellular de novo source of dTMP, an essential precursor for DNA biosynthe…	ACT_SITE 155; /evidence="ECO:0000256|PROSITE-ProRule:PRU10016"; ACT_SITE 155; /note="Nucleophile"; /evidence="ECO:0000256|HAMAP-Rule:MF_00008"		BINDING 30; /note="dUMP"; /evidence="ECO:0000256|HAMAP-Rule:MF_00008"; BINDING 60; /note="5,10-methylenetetrahydrofolate"; /evidence="ECO:0000256|HAMAP-Rule:MF_00008"; BINDING 185; /note="5,10-methylenetetrahydrofolate"; /evidence="ECO:0000256|HAMAP-Rule:MF_00008"; BINDING 193; /note="dUMP"; /evidence="ECO:0000256|HAMAP-Rule:MF_00008"; BINDING 279; /note="5,10-methylenetetrahydrofolate; via carbo…						18	0	0	2	0	0	2	2	0	0	0	0	0	0	0	0	0	0	0	0	0	0	0	0	0	0	0	0
K7X6C2	K7X6C2	dUTP diphosphatase (EC 3.6.1.23) (Fragment)	Equine infectious anemia virus	Aspartyl protease;DNA integration;DNA recombination;Endonuclease;Hydrolase;Metal-binding;Nuclease;Nucleotidyltransferase;Protease;Transferase;Virus entry into host cell;Zinc;Zinc-finger	DNA integration [GO:0015074]; DNA recombination [GO:0006310]; dUMP biosynthetic process [GO:0006226]; dUTP catabolic process [GO:0046081]; viral entry into host cell [GO:0046718]		aspartic-type endopeptidase activity [GO:0004190]; dUTP diphosphatase activity [GO:0004170]; magnesium ion binding [GO:0000287]; nucleic acid binding [GO:0003676]; nucleotidyltransferase activity [GO:0016779]; RNA-DNA hybrid ribonuclease activity [GO:0004523]; zinc ion binding [GO:0008270]				CATALYTIC ACTIVITY: Reaction=dUTP + H2O = diphosphate + dUMP + H(+); Xref=Rhea:RHEA:10248, ChEBI:CHEBI:15377, ChEBI:CHEBI:15378, ChEBI:CHEBI:33019, ChEBI:CHEBI:61555, ChEBI:CHEBI:246422; EC=3.6.1.23; Evidence={ECO:0000256|ARBA:ARBA00000878};										Pararnavirae	2	2	3	7	4	4	0	0	0	2	0	0	0	0	0	0	0	0	0	0	0	0	0	0	0	0	0	0
H2SJJ1	H2SJJ1	Nucleoside diphosphate kinase (EC 2.7.4.6)	Takifugu rubripes (Japanese pufferfish) (Fugu rubripes)	ATP-binding;Cell cycle;Cell projection;Kinase;Nucleotide-binding;Nucleus;Reference proteome;Transferase	cell cycle [GO:0007049]; CTP biosynthetic process [GO:0006241]; GTP biosynthetic process [GO:0006183]; UTP biosynthetic process [GO:0006228]	cytoplasm [GO:0005737]; lamellipodium [GO:0030027]; nucleus [GO:0005634]; ruffle [GO:0001726]	ATP binding [GO:0005524]; nucleoside diphosphate kinase activity [GO:0004550]				CATALYTIC ACTIVITY: Reaction=a 2'-deoxyribonucleoside 5'-diphosphate + ATP = a 2'-deoxyribonucleoside 5'-triphosphate + ADP; Xref=Rhea:RHEA:44640, ChEBI:CHEBI:30616, ChEBI:CHEBI:61560, ChEBI:CHEBI:73316, ChEBI:CHEBI:456216; EC=2.7.4.6; Evidence={ECO:0000256|ARBA:ARBA00000082, ECO:0000256|RuleBase:RU004013}; CATALYTIC ACTIVITY: Reaction=a ribonucleoside 5'-diphosphate + ATP = a ribonucleoside 5'-t…		FUNCTION: Major role in the synthesis of nucleoside triphosphates other than ATP. {ECO:0000256|ARBA:ARBA00003465}.					COFACTOR: Name=Mg(2+); Xref=ChEBI:CHEBI:18420; Evidence={ECO:0000256|ARBA:ARBA00001946};			Metazoa	0	2	2	0	0	0	0	20	0	0	0	0	0	0	0	0	0	0	0	0	0	0	0	0	0	0	0	0
Q21V39	Q21V39	CTP synthase (EC 6.3.4.2) (Cytidine 5'-triphosphate synthase) (Cytidine triphosphate synthetase) (CTP synthetase) (CTPS) (UTP--ammonia ligase)	Rhodoferax ferrireducens (strain ATCC BAA-621 / DSM 15236 / T118) (Albidiferax ferrireducens)	ATP-binding;Glutamine amidotransferase;Ligase;Magnesium;Metal-binding;Nucleotide-binding;Pyrimidine biosynthesis;Reference proteome	'de novo' CTP biosynthetic process [GO:0044210]; glutamine metabolic process [GO:0006541]		ATP binding [GO:0005524]; CTP synthase activity [GO:0003883]; metal ion binding [GO:0046872]	METAL 71; /note="Magnesium"; /evidence="ECO:0000255|HAMAP-Rule:MF_01227"; METAL 144; /note="Magnesium"; /evidence="ECO:0000255|HAMAP-Rule:MF_01227"	NP_BIND 14..19; /note="ATP"; /evidence="ECO:0000255|HAMAP-Rule:MF_01227"; NP_BIND 151..153; /note="CTP; allosteric inhibitor"; /evidence="ECO:0000255|HAMAP-Rule:MF_01227"; NP_BIND 191..196; /note="CTP; allosteric inhibitor; alternate"; /evidence="ECO:0000255|HAMAP-Rule:MF_01227"; NP_BIND 191..196; /note="UTP; alternate"; /evidence="ECO:0000255|HAMAP-Rule:MF_01227"	PATHWAY: Pyrimidine metabolism; CTP biosynthesis via de novo pathway; CTP from UDP: step 2/2. {ECO:0000255|HAMAP-Rule:MF_01227}.	CATALYTIC ACTIVITY: Reaction=ATP + H2O + L-glutamine + UTP = ADP + CTP + 2 H(+) + L-glutamate + phosphate; Xref=Rhea:RHEA:26426, ChEBI:CHEBI:15377, ChEBI:CHEBI:15378, ChEBI:CHEBI:29985, ChEBI:CHEBI:30616, ChEBI:CHEBI:37563, ChEBI:CHEBI:43474, ChEBI:CHEBI:46398, ChEBI:CHEBI:58359, ChEBI:CHEBI:456216; EC=6.3.4.2; Evidence={ECO:0000255|HAMAP-Rule:MF_01227};		FUNCTION: Catalyzes the ATP-dependent amination of UTP to CTP with either L-glutamine or ammonia as the source of nitrogen. Regulates intracellular CTP levels through interactions with the four ribonucleotide triphosphates. {ECO:0000255|HAMAP-Rule:MF_01227}.	ACT_SITE 383; /note="Nucleophile; for glutamine hydrolysis"; /evidence="ECO:0000255|HAMAP-Rule:MF_01227"; ACT_SITE 520; /evidence="ECO:0000255|HAMAP-Rule:MF_01227"; ACT_SITE 522; /evidence="ECO:0000255|HAMAP-Rule:MF_01227"	ACTIVITY REGULATION: Allosterically activated by GTP, when glutamine is the substrate; GTP has no effect on the reaction when ammonia is the substrate. The allosteric effector GTP functions by stabilizing the protein conformation that binds the tetrahedral intermediate(s) formed during glutamine hydrolysis. Inhibited by the product CTP, via allosteric rather than competitive inhibition. {ECO:0000…	BINDING 13; /note="CTP; allosteric inhibitor; alternate"; /evidence="ECO:0000255|HAMAP-Rule:MF_01227"; BINDING 13; /note="UTP; alternate"; /evidence="ECO:0000255|HAMAP-Rule:MF_01227"; BINDING 71; /note="ATP"; /evidence="ECO:0000255|HAMAP-Rule:MF_01227"; BINDING 227; /note="CTP; allosteric inhibitor; alternate"; /evidence="ECO:0000255|HAMAP-Rule:MF_01227"; BINDING 227; /note="UTP; alternate"; /evi…						0	0	0	0	0	0	0	0	0	24	0	0	0	0	0	0	0	0	0	0	0	0	0	0	0	0	0	0
Q9KPH9	Q9KPH9	Carbamoyl-phosphate synthase large chain (EC 6.3.5.5) (Carbamoyl-phosphate synthetase ammonia chain)	Vibrio cholerae serotype O1 (strain ATCC 39315 / El Tor Inaba N16961)	ATP-binding;Amino-acid biosynthesis;Arginine biosynthesis;Ligase;Magnesium;Manganese;Metal-binding;Nucleotide-binding;Pyrimidine biosynthesis;Reference proteome;Repeat	'de novo' UMP biosynthetic process [GO:0044205]; arginine biosynthetic process [GO:0006526]; glutamine metabolic process [GO:0006541]; nitrogen compound metabolic process [GO:0006807]; pyrimidine ribonucleotide biosynthetic process [GO:0009220]	cytoplasm [GO:0005737]	ATP binding [GO:0005524]; carbamoyl-phosphate synthase (glutamine-hydrolyzing) activity [GO:0004088]; metal ion binding [GO:0046872]	METAL 285; /note="Magnesium or manganese 1"; /evidence="ECO:0000255|HAMAP-Rule:MF_01210"; METAL 299; /note="Magnesium or manganese 1"; /evidence="ECO:0000255|HAMAP-Rule:MF_01210"; METAL 299; /note="Magnesium or manganese 2"; /evidence="ECO:0000255|HAMAP-Rule:MF_01210"; METAL 301; /note="Magnesium or manganese 2"; /evidence="ECO:0000255|HAMAP-Rule:MF_01210"; METAL 828; /note="Magnesium or manganes…	NP_BIND 159..216; /note="ATP"; /evidence="ECO:0000255|HAMAP-Rule:MF_01210"; NP_BIND 704..761; /note="ATP"; /evidence="ECO:0000255|HAMAP-Rule:MF_01210"	PATHWAY: Amino-acid biosynthesis; L-arginine biosynthesis; carbamoyl phosphate from bicarbonate: step 1/1. {ECO:0000255|HAMAP-Rule:MF_01210}.; PATHWAY: Pyrimidine metabolism; UMP biosynthesis via de novo pathway; (S)-dihydroorotate from bicarbonate: step 1/3. {ECO:0000255|HAMAP-Rule:MF_01210}.	CATALYTIC ACTIVITY: Reaction=2 ATP + H2O + hydrogencarbonate + L-glutamine = 2 ADP + carbamoyl phosphate + 2 H(+) + L-glutamate + phosphate; Xref=Rhea:RHEA:18633, ChEBI:CHEBI:15377, ChEBI:CHEBI:15378, ChEBI:CHEBI:17544, ChEBI:CHEBI:29985, ChEBI:CHEBI:30616, ChEBI:CHEBI:43474, ChEBI:CHEBI:58228, ChEBI:CHEBI:58359, ChEBI:CHEBI:456216; EC=6.3.5.5; Evidence={ECO:0000255|HAMAP-Rule:MF_01210};							COFACTOR: Name=Mg(2+); Xref=ChEBI:CHEBI:18420; Evidence={ECO:0000250}; Name=Mn(2+); Xref=ChEBI:CHEBI:29035; Evidence={ECO:0000250}; Note=Binds 4 Mg(2+) or Mn(2+) ions per subunit. {ECO:0000250};				19	10	0	0	0	0	0	0	0	0	0	0	0	0	0	0	0	0	0	0	4	0	4	0	0	0	0	0
D6V0A9	D6V0A9	NMT1/THI5 like domain protein	Afipia sp. 1NLS2	Signal	thiamine biosynthetic process [GO:0009228]																	7	0	15	0	1	0	0	0	0	0	0	0	0	0	0	0	0	0	0	0	0	0	0	0	0	0	0	0
K7X6A9	K7X6A9	Polymerase protein (Fragment)	Equine infectious anemia virus	Coiled coil;Endonuclease;Hydrolase;Nuclease;Nucleotidyltransferase;RNA-directed DNA polymerase;Transferase			endonuclease activity [GO:0004519]; RNA-directed DNA polymerase activity [GO:0003964]														Pararnavirae	0	2	0	3	5	12	0	0	0	0	0	0	0	0	0	0	0	0	0	0	0	0	0	0	0	0	0	0
K7WEF4	K7WEF4	Polymerase protein (Fragment)	Equine infectious anemia virus	Coiled coil;Endonuclease;Hydrolase;Nuclease;Nucleotidyltransferase;RNA-directed DNA polymerase;Transferase			endonuclease activity [GO:0004519]; RNA-directed DNA polymerase activity [GO:0003964]														Pararnavirae	0	0	3	2	9	5	0	0	0	3	0	0	0	0	0	0	0	0	0	0	0	0	0	0	0	0	0	0
C5CT97	C5CT97	1-deoxy-D-xylulose-5-phosphate synthase (EC 2.2.1.7) (1-deoxyxylulose-5-phosphate synthase) (DXP synthase) (DXPS)	Variovorax paradoxus (strain S110)	Isoprene biosynthesis;Magnesium;Metal-binding;Thiamine biosynthesis;Thiamine pyrophosphate;Transferase	1-deoxy-D-xylulose 5-phosphate biosynthetic process [GO:0052865]; terpenoid biosynthetic process [GO:0016114]; thiamine biosynthetic process [GO:0009228]		1-deoxy-D-xylulose-5-phosphate synthase activity [GO:0008661]; magnesium ion binding [GO:0000287]; thiamine pyrophosphate binding [GO:0030976]	METAL 160; /note="Magnesium"; /evidence="ECO:0000256|HAMAP-Rule:MF_00315"; METAL 189; /note="Magnesium"; /evidence="ECO:0000256|HAMAP-Rule:MF_00315"		PATHWAY: Metabolic intermediate biosynthesis; 1-deoxy-D-xylulose 5-phosphate biosynthesis; 1-deoxy-D-xylulose 5-phosphate from D-glyceraldehyde 3-phosphate and pyruvate: step 1/1. {ECO:0000256|ARBA:ARBA00004980, ECO:0000256|HAMAP-Rule:MF_00315}.	CATALYTIC ACTIVITY: Reaction=D-glyceraldehyde 3-phosphate + H(+) + pyruvate = 1-deoxy-D-xylulose 5-phosphate + CO2; Xref=Rhea:RHEA:12605, ChEBI:CHEBI:15361, ChEBI:CHEBI:15378, ChEBI:CHEBI:16526, ChEBI:CHEBI:57792, ChEBI:CHEBI:59776; EC=2.2.1.7; Evidence={ECO:0000256|ARBA:ARBA00000647, ECO:0000256|HAMAP-Rule:MF_00315};		FUNCTION: Catalyzes the acyloin condensation reaction between C atoms 2 and 3 of pyruvate and glyceraldehyde 3-phosphate to yield 1-deoxy-D-xylulose-5-phosphate (DXP). {ECO:0000256|HAMAP-Rule:MF_00315}.			BINDING 88; /note="Thiamine pyrophosphate"; /evidence="ECO:0000256|HAMAP-Rule:MF_00315"; BINDING 189; /note="Thiamine pyrophosphate"; /evidence="ECO:0000256|HAMAP-Rule:MF_00315"; BINDING 296; /note="Thiamine pyrophosphate"; /evidence="ECO:0000256|HAMAP-Rule:MF_00315"; BINDING 378; /note="Thiamine pyrophosphate"; /evidence="ECO:0000256|HAMAP-Rule:MF_00315"		COFACTOR: Name=Mg(2+); Xref=ChEBI:CHEBI:18420; Evidence={ECO:0000256|ARBA:ARBA00001946}; ; COFACTOR: Name=Mg(2+); Xref=ChEBI:CHEBI:18420; Evidence={ECO:0000256|HAMAP-Rule:MF_00315}; Note=Binds 1 Mg(2+) ion per subunit. {ECO:0000256|HAMAP-Rule:MF_00315}; COFACTOR: Name=thiamine diphosphate; Xref=ChEBI:CHEBI:58937; Evidence={ECO:0000256|ARBA:ARBA00001964}; ; COFACTOR: Name=thiamine diphosphate; Xre…				0	0	0	0	11	11	0	0	0	0	0	0	0	1	0	0	0	0	0	0	0	0	0	0	0	0	0	0
K7WRW0	K7WRW0	Protease (Retropepsin) (Fragment)	Equine infectious anemia virus	Aspartyl protease;Hydrolase;Metal-binding;Nucleotidyltransferase;Protease;Transferase			aspartic-type endopeptidase activity [GO:0004190]; metal ion binding [GO:0046872]; nucleotidyltransferase activity [GO:0016779]														Pararnavirae	0	2	4	3	4	7	0	0	0	1	0	0	0	0	0	0	0	0	0	0	0	0	0	0	0	0	0	0
E6V5B9	E6V5B9	Dihydroorotase	Variovorax paradoxus (strain EPS)		pyrimidine nucleotide biosynthetic process [GO:0006221]		dihydroorotase activity [GO:0004151]; metal ion binding [GO:0046872]															0	0	0	1	15	6	0	0	0	0	0	0	0	0	0	0	0	0	0	0	0	0	1	1	0	0	1	0
C5CXG2	C5CXG2	Nucleoside diphosphate kinase (NDK) (NDP kinase) (EC 2.7.4.6) (Nucleoside-2-P kinase)	Variovorax paradoxus (strain S110)	ATP-binding;Cytoplasm;Kinase;Magnesium;Metal-binding;Nucleotide metabolism;Nucleotide-binding;Phosphoprotein;Transferase	CTP biosynthetic process [GO:0006241]; GTP biosynthetic process [GO:0006183]; UTP biosynthetic process [GO:0006228]	cytoplasm [GO:0005737]	ATP binding [GO:0005524]; metal ion binding [GO:0046872]; nucleoside diphosphate kinase activity [GO:0004550]				CATALYTIC ACTIVITY: Reaction=a 2'-deoxyribonucleoside 5'-diphosphate + ATP = a 2'-deoxyribonucleoside 5'-triphosphate + ADP; Xref=Rhea:RHEA:44640, ChEBI:CHEBI:30616, ChEBI:CHEBI:61560, ChEBI:CHEBI:73316, ChEBI:CHEBI:456216; EC=2.7.4.6; Evidence={ECO:0000255|HAMAP-Rule:MF_00451}; CATALYTIC ACTIVITY: Reaction=a ribonucleoside 5'-diphosphate + ATP = a ribonucleoside 5'-triphosphate + ADP; Xref=Rhea:…		FUNCTION: Major role in the synthesis of nucleoside triphosphates other than ATP. The ATP gamma phosphate is transferred to the NDP beta phosphate via a ping-pong mechanism, using a phosphorylated active-site intermediate. {ECO:0000255|HAMAP-Rule:MF_00451}.	ACT_SITE 117; /note="Pros-phosphohistidine intermediate"; /evidence="ECO:0000255|HAMAP-Rule:MF_00451"		BINDING 11; /note="ATP"; /evidence="ECO:0000255|HAMAP-Rule:MF_00451"; BINDING 59; /note="ATP"; /evidence="ECO:0000255|HAMAP-Rule:MF_00451"; BINDING 87; /note="ATP"; /evidence="ECO:0000255|HAMAP-Rule:MF_00451"; BINDING 93; /note="ATP"; /evidence="ECO:0000255|HAMAP-Rule:MF_00451"; BINDING 104; /note="ATP"; /evidence="ECO:0000255|HAMAP-Rule:MF_00451"; BINDING 114; /note="ATP"; /evidence="ECO:0000255…		COFACTOR: Name=Mg(2+); Xref=ChEBI:CHEBI:18420; Evidence={ECO:0000255|HAMAP-Rule:MF_00451};				4	6	0	0	6	2	0	0	0	2	0	0	0	0	0	0	0	0	0	0	0	0	0	0	0	0	0	0
X1WXI3	X1WXI3	4-methyl-5-beta-hydroxyethylthiazole kinase (EC 1.11.1.26) (EC 2.7.1.50) (Alkyl hydroperoxide reductase C) (Peroxiredoxin) (Thioredoxin peroxidase)	Acyrthosiphon pisum (Pea aphid)	ATP-binding;Antioxidant;Flavoprotein;Magnesium;Metal-binding;Nucleotide-binding;Oxidoreductase;Peroxidase;Redox-active center;Reference proteome;Thiamine biosynthesis	response to oxidative stress [GO:0006979]; thiamine biosynthetic process [GO:0009228]; thiamine diphosphate biosynthetic process [GO:0009229]	cytoplasm [GO:0005737]	alkylhydroperoxide reductase activity [GO:0102039]; ATP binding [GO:0005524]; hydroxyethylthiazole kinase activity [GO:0004417]; lyase activity [GO:0016829]; metal ion binding [GO:0046872]; peroxidase activity [GO:0004601]; peroxiredoxin activity [GO:0051920]			PATHWAY: Cofactor biosynthesis; thiamine diphosphate biosynthesis. {ECO:0000256|ARBA:ARBA00004948}.; PATHWAY: Cofactor biosynthesis; thiamine diphosphate biosynthesis; 4-methyl-5-(2-phosphoethyl)-thiazole from 5-(2-hydroxyethyl)-4-methylthiazole: step 1/1. {ECO:0000256|ARBA:ARBA00004868}.	CATALYTIC ACTIVITY: Reaction=5-(2-hydroxyethyl)-4-methylthiazole + ATP = 4-methyl-5-(2-phosphooxyethyl)-thiazole + ADP + H(+); Xref=Rhea:RHEA:24212, ChEBI:CHEBI:15378, ChEBI:CHEBI:17957, ChEBI:CHEBI:30616, ChEBI:CHEBI:58296, ChEBI:CHEBI:456216; EC=2.7.1.50; Evidence={ECO:0000256|ARBA:ARBA00001771}; CATALYTIC ACTIVITY: Reaction=a hydroperoxide + H(+) + NADH = an alcohol + H2O + NAD(+); Xref=Rhea:R…							COFACTOR: Name=Mg(2+); Xref=ChEBI:CHEBI:18420; Evidence={ECO:0000256|ARBA:ARBA00001946};			Metazoa	0	0	0	0	4	20	0	0	0	0	0	0	0	1	0	0	0	0	0	0	0	0	0	5	0	0	0	0
Q21XR6	Q21XR6	Phosphomethylpyrimidine synthase (EC 4.1.99.17) (Hydroxymethylpyrimidine phosphate synthase) (HMP-P synthase) (HMP-phosphate synthase) (HMPP synthase) (Thiamine biosynthesis protein ThiC)	Rhodoferax ferrireducens (strain ATCC BAA-621 / DSM 15236 / T118) (Albidiferax ferrireducens)	4Fe-4S;Iron;Iron-sulfur;Lyase;Metal-binding;Reference proteome;S-adenosyl-L-methionine;Thiamine biosynthesis;Zinc	thiamine biosynthetic process [GO:0009228]; thiamine diphosphate biosynthetic process [GO:0009229]		4 iron, 4 sulfur cluster binding [GO:0051539]; carbon-carbon lyase activity [GO:0016830]; zinc ion binding [GO:0008270]	METAL 424; /note="Zinc"; /evidence="ECO:0000255|HAMAP-Rule:MF_00089"; METAL 488; /note="Zinc"; /evidence="ECO:0000255|HAMAP-Rule:MF_00089"; METAL 568; /note="Iron-sulfur (4Fe-4S-S-AdoMet)"; /evidence="ECO:0000255|HAMAP-Rule:MF_00089"; METAL 571; /note="Iron-sulfur (4Fe-4S-S-AdoMet)"; /evidence="ECO:0000255|HAMAP-Rule:MF_00089"; METAL 576; /note="Iron-sulfur (4Fe-4S-S-AdoMet)"; /evidence="ECO:0000…		PATHWAY: Cofactor biosynthesis; thiamine diphosphate biosynthesis. {ECO:0000255|HAMAP-Rule:MF_00089}.	CATALYTIC ACTIVITY: Reaction=5-amino-1-(5-phospho-beta-D-ribosyl)imidazole + S-adenosyl-L-methionine = 4-amino-2-methyl-5-(phosphooxymethyl)pyrimidine + 5'-deoxyadenosine + CO + formate + 3 H(+) + L-methionine; Xref=Rhea:RHEA:24840, ChEBI:CHEBI:15378, ChEBI:CHEBI:15740, ChEBI:CHEBI:17245, ChEBI:CHEBI:17319, ChEBI:CHEBI:57844, ChEBI:CHEBI:58354, ChEBI:CHEBI:59789, ChEBI:CHEBI:137981; EC=4.1.99.17;…		FUNCTION: Catalyzes the synthesis of the hydroxymethylpyrimidine phosphate (HMP-P) moiety of thiamine from aminoimidazole ribotide (AIR) in a radical S-adenosyl-L-methionine (SAM)-dependent reaction. {ECO:0000255|HAMAP-Rule:MF_00089}.			BINDING 226; /note="Substrate"; /evidence="ECO:0000255|HAMAP-Rule:MF_00089"; BINDING 255; /note="Substrate"; /evidence="ECO:0000255|HAMAP-Rule:MF_00089"; BINDING 284; /note="Substrate"; /evidence="ECO:0000255|HAMAP-Rule:MF_00089"; BINDING 320; /note="Substrate"; /evidence="ECO:0000255|HAMAP-Rule:MF_00089"; BINDING 420; /note="Substrate"; /evidence="ECO:0000255|HAMAP-Rule:MF_00089"; BINDING 447; /…		COFACTOR: Name=[4Fe-4S] cluster; Xref=ChEBI:CHEBI:49883; Evidence={ECO:0000255|HAMAP-Rule:MF_00089}; Note=Binds 1 [4Fe-4S] cluster per subunit. The cluster is coordinated with 3 cysteines and an exchangeable S-adenosyl-L-methionine. {ECO:0000255|HAMAP-Rule:MF_00089};				0	0	0	0	0	20	0	0	0	0	0	0	0	0	0	0	0	0	0	0	0	0	0	0	0	0	0	0
U2YHG6	U2YHG6	Uridylate kinase (UK) (EC 2.7.4.22) (Uridine monophosphate kinase) (UMP kinase) (UMPK)	Novosphingobium tardaugens NBRC 16725	ATP-binding;Cytoplasm;Kinase;Nucleotide-binding;Pyrimidine biosynthesis;Reference proteome;Transferase	'de novo' CTP biosynthetic process [GO:0044210]	cytoplasm [GO:0005737]	ATP binding [GO:0005524]; UMP kinase activity [GO:0033862]		NP_BIND 12..15; /note="ATP"; /evidence="ECO:0000256|HAMAP-Rule:MF_01220"; NP_BIND 135..142; /note="UMP"; /evidence="ECO:0000256|HAMAP-Rule:MF_01220"	PATHWAY: Pyrimidine metabolism; CTP biosynthesis via de novo pathway; UDP from UMP (UMPK route): step 1/1. {ECO:0000256|ARBA:ARBA00004791, ECO:0000256|HAMAP-Rule:MF_01220}.	CATALYTIC ACTIVITY: Reaction=ATP + UMP = ADP + UDP; Xref=Rhea:RHEA:24400, ChEBI:CHEBI:30616, ChEBI:CHEBI:57865, ChEBI:CHEBI:58223, ChEBI:CHEBI:456216; EC=2.7.4.22; Evidence={ECO:0000256|ARBA:ARBA00001018, ECO:0000256|HAMAP-Rule:MF_01220};		FUNCTION: Catalyzes the reversible phosphorylation of UMP to UDP. {ECO:0000256|HAMAP-Rule:MF_01220}.		ACTIVITY REGULATION: Inhibited by UTP. {ECO:0000256|HAMAP-Rule:MF_01220}.	BINDING 54; /note="UMP; via amide nitrogen"; /evidence="ECO:0000256|HAMAP-Rule:MF_01220"; BINDING 55; /note="ATP; via amide nitrogen"; /evidence="ECO:0000256|HAMAP-Rule:MF_01220"; BINDING 59; /note="ATP"; /evidence="ECO:0000256|HAMAP-Rule:MF_01220"; BINDING 74; /note="UMP"; /evidence="ECO:0000256|HAMAP-Rule:MF_01220"; BINDING 162; /note="ATP"; /evidence="ECO:0000256|HAMAP-Rule:MF_01220"; BINDING …						16	6	0	0	0	0	0	0	0	0	0	0	0	0	0	0	0	0	0	0	0	0	0	4	0	0	0	0
C5CTW4	C5CTW4	Thymidylate synthase (TS) (TSase) (EC 2.1.1.45)	Variovorax paradoxus (strain S110)	Cytoplasm;Methyltransferase;Nucleotide biosynthesis;Transferase	dTMP biosynthetic process [GO:0006231]; dTTP biosynthetic process [GO:0006235]; methylation [GO:0032259]	cytoplasm [GO:0005737]	thymidylate synthase activity [GO:0004799]		NP_BIND 144..145; /note="dUMP; shared with dimeric partner"; /evidence="ECO:0000256|HAMAP-Rule:MF_00008"; NP_BIND 191..194; /note="dUMP"; /evidence="ECO:0000256|HAMAP-Rule:MF_00008"; NP_BIND 232..234; /note="dUMP"; /evidence="ECO:0000256|HAMAP-Rule:MF_00008"	PATHWAY: Pyrimidine metabolism; dTTP biosynthesis. {ECO:0000256|HAMAP-Rule:MF_00008}.	CATALYTIC ACTIVITY: Reaction=(6R)-5,10-methylene-5,6,7,8-tetrahydrofolate + dUMP = 7,8-dihydrofolate + dTMP; Xref=Rhea:RHEA:12104, ChEBI:CHEBI:15636, ChEBI:CHEBI:57451, ChEBI:CHEBI:63528, ChEBI:CHEBI:246422; EC=2.1.1.45; Evidence={ECO:0000256|ARBA:ARBA00001707, ECO:0000256|HAMAP-Rule:MF_00008};		FUNCTION: Catalyzes the reductive methylation of 2'-deoxyuridine-5'-monophosphate (dUMP) to 2'-deoxythymidine-5'-monophosphate (dTMP) while utilizing 5,10-methylenetetrahydrofolate (mTHF) as the methyl donor and reductant in the reaction, yielding dihydrofolate (DHF) as a by-product. This enzymatic reaction provides an intracellular de novo source of dTMP, an essential precursor for DNA biosynthe…	ACT_SITE 164; /evidence="ECO:0000256|PROSITE-ProRule:PRU10016"; ACT_SITE 164; /note="Nucleophile"; /evidence="ECO:0000256|HAMAP-Rule:MF_00008"		BINDING 39; /note="dUMP"; /evidence="ECO:0000256|HAMAP-Rule:MF_00008"; BINDING 69; /note="5,10-methylenetetrahydrofolate"; /evidence="ECO:0000256|HAMAP-Rule:MF_00008"; BINDING 194; /note="5,10-methylenetetrahydrofolate"; /evidence="ECO:0000256|HAMAP-Rule:MF_00008"; BINDING 202; /note="dUMP"; /evidence="ECO:0000256|HAMAP-Rule:MF_00008"; BINDING 288; /note="5,10-methylenetetrahydrofolate; via carbo…						0	0	16	6	0	0	0	0	0	0	0	0	0	0	0	0	0	0	0	0	0	0	0	4	0	0	0	0
E6UXL7	E6UXL7	NMT1/THI5 like domain protein	Variovorax paradoxus (strain EPS)	Signal	thiamine biosynthetic process [GO:0009228]																	1	0	11	10	1	2	0	0	0	0	1	0	0	0	0	0	0	0	1	0	0	0	2	6	0	0	0	0
D0IVQ8	D0IVQ8	Dihydroorotate dehydrogenase (quinone) (EC 1.3.5.2) (DHOdehase) (DHOD) (DHODase) (Dihydroorotate oxidase)	Comamonas testosteroni (strain CNB-2)	Cell membrane;FMN;Flavoprotein;Isomerase;Membrane;Oxidoreductase;Pyrimidine biosynthesis;Reference proteome	'de novo' pyrimidine nucleobase biosynthetic process [GO:0006207]; 'de novo' UMP biosynthetic process [GO:0044205]	cytoplasm [GO:0005737]; plasma membrane [GO:0005886]	dihydroorotate dehydrogenase activity [GO:0004152]; isomerase activity [GO:0016853]		NP_BIND 77..81; /note="FMN"; /evidence="ECO:0000256|HAMAP-Rule:MF_00225"; NP_BIND 338..339; /note="FMN"; /evidence="ECO:0000256|HAMAP-Rule:MF_00225"	PATHWAY: Pyrimidine metabolism; UMP biosynthesis via de novo pathway. {ECO:0000256|ARBA:ARBA00004725}.; PATHWAY: Pyrimidine metabolism; UMP biosynthesis via de novo pathway; orotate from (S)-dihydroorotate (quinone route): step 1/1. {ECO:0000256|ARBA:ARBA00005161, ECO:0000256|HAMAP-Rule:MF_00225}.	CATALYTIC ACTIVITY: Reaction=(S)-dihydroorotate + a quinone = a quinol + orotate; Xref=Rhea:RHEA:30187, ChEBI:CHEBI:24646, ChEBI:CHEBI:30839, ChEBI:CHEBI:30864, ChEBI:CHEBI:132124; EC=1.3.5.2; Evidence={ECO:0000256|ARBA:ARBA00001532, ECO:0000256|HAMAP-Rule:MF_00225};		FUNCTION: Catalyzes the conversion of dihydroorotate to orotate with quinone as electron acceptor. {ECO:0000256|ARBA:ARBA00003125, ECO:0000256|HAMAP-Rule:MF_00225}.	ACT_SITE 195; /note="Nucleophile"; /evidence="ECO:0000256|HAMAP-Rule:MF_00225"		BINDING 81; /note="Substrate"; /evidence="ECO:0000256|HAMAP-Rule:MF_00225"; BINDING 101; /note="FMN; via amide nitrogen"; /evidence="ECO:0000256|HAMAP-Rule:MF_00225"; BINDING 159; /note="FMN"; /evidence="ECO:0000256|HAMAP-Rule:MF_00225"; BINDING 192; /note="FMN"; /evidence="ECO:0000256|HAMAP-Rule:MF_00225"; BINDING 192; /note="Substrate"; /evidence="ECO:0000256|HAMAP-Rule:MF_00225"; BINDING 197; …		COFACTOR: Name=FMN; Xref=ChEBI:CHEBI:58210; Evidence={ECO:0000256|ARBA:ARBA00001917}; ; COFACTOR: Name=FMN; Xref=ChEBI:CHEBI:58210; Evidence={ECO:0000256|HAMAP-Rule:MF_00225}; Note=Binds 1 FMN per subunit. {ECO:0000256|HAMAP-Rule:MF_00225};				10	13	0	0	0	0	0	0	0	0	0	0	0	0	0	0	3	0	0	0	4	0	0	0	0	0	0	0
F7UZC8	F7UZC8	Uridylate kinase (UK) (EC 2.7.4.22) (Uridine monophosphate kinase) (UMP kinase) (UMPK)	Eggerthella sp. (strain YY7918)	ATP-binding;Allosteric enzyme;Cytoplasm;Kinase;Nucleotide-binding;Pyrimidine biosynthesis;Reference proteome;Transferase	'de novo' CTP biosynthetic process [GO:0044210]	cytoplasm [GO:0005737]	ATP binding [GO:0005524]; UMP kinase activity [GO:0033862]		NP_BIND 13..16; /note="ATP"; /evidence="ECO:0000256|HAMAP-Rule:MF_01220"; NP_BIND 136..143; /note="UMP"; /evidence="ECO:0000256|HAMAP-Rule:MF_01220"	PATHWAY: Pyrimidine metabolism; CTP biosynthesis via de novo pathway; UDP from UMP (UMPK route): step 1/1. {ECO:0000256|ARBA:ARBA00004791, ECO:0000256|HAMAP-Rule:MF_01220}.	CATALYTIC ACTIVITY: Reaction=ATP + UMP = ADP + UDP; Xref=Rhea:RHEA:24400, ChEBI:CHEBI:30616, ChEBI:CHEBI:57865, ChEBI:CHEBI:58223, ChEBI:CHEBI:456216; EC=2.7.4.22; Evidence={ECO:0000256|ARBA:ARBA00001018, ECO:0000256|HAMAP-Rule:MF_01220};		FUNCTION: Catalyzes the reversible phosphorylation of UMP to UDP. {ECO:0000256|HAMAP-Rule:MF_01220}.		ACTIVITY REGULATION: Allosterically activated by GTP. Inhibited by UTP. {ECO:0000256|HAMAP-Rule:MF_01220}.	BINDING 55; /note="UMP; via amide nitrogen"; /evidence="ECO:0000256|HAMAP-Rule:MF_01220"; BINDING 56; /note="ATP; via amide nitrogen"; /evidence="ECO:0000256|HAMAP-Rule:MF_01220"; BINDING 60; /note="ATP"; /evidence="ECO:0000256|HAMAP-Rule:MF_01220"; BINDING 75; /note="UMP"; /evidence="ECO:0000256|HAMAP-Rule:MF_01220"; BINDING 163; /note="ATP"; /evidence="ECO:0000256|HAMAP-Rule:MF_01220"; BINDING …						0	18	0	0	0	0	0	0	0	0	0	0	0	0	0	0	0	0	0	0	0	0	0	0	0	0	0	0
J2L4S6	J2L4S6	Phosphomethylpyrimidine synthase (EC 4.1.99.17) (Hydroxymethylpyrimidine phosphate synthase) (HMP-P synthase) (HMP-phosphate synthase) (HMPP synthase) (Thiamine biosynthesis protein ThiC)	Variovorax sp. CF313	4Fe-4S;Iron;Iron-sulfur;Lyase;Metal-binding;S-adenosyl-L-methionine;Thiamine biosynthesis;Zinc	thiamine biosynthetic process [GO:0009228]; thiamine diphosphate biosynthetic process [GO:0009229]		4 iron, 4 sulfur cluster binding [GO:0051539]; carbon-carbon lyase activity [GO:0016830]; zinc ion binding [GO:0008270]	METAL 427; /note="Zinc"; /evidence="ECO:0000256|HAMAP-Rule:MF_00089"; METAL 491; /note="Zinc"; /evidence="ECO:0000256|HAMAP-Rule:MF_00089"; METAL 571; /note="Iron-sulfur (4Fe-4S-S-AdoMet)"; /evidence="ECO:0000256|HAMAP-Rule:MF_00089"; METAL 574; /note="Iron-sulfur (4Fe-4S-S-AdoMet)"; /evidence="ECO:0000256|HAMAP-Rule:MF_00089"; METAL 579; /note="Iron-sulfur (4Fe-4S-S-AdoMet)"; /evidence="ECO:0000…		PATHWAY: Cofactor biosynthesis; thiamine diphosphate biosynthesis. {ECO:0000256|HAMAP-Rule:MF_00089}.	CATALYTIC ACTIVITY: Reaction=5-amino-1-(5-phospho-beta-D-ribosyl)imidazole + S-adenosyl-L-methionine = 4-amino-2-methyl-5-(phosphooxymethyl)pyrimidine + 5'-deoxyadenosine + CO + formate + 3 H(+) + L-methionine; Xref=Rhea:RHEA:24840, ChEBI:CHEBI:15378, ChEBI:CHEBI:15740, ChEBI:CHEBI:17245, ChEBI:CHEBI:17319, ChEBI:CHEBI:57844, ChEBI:CHEBI:58354, ChEBI:CHEBI:59789, ChEBI:CHEBI:137981; EC=4.1.99.17;…		FUNCTION: Catalyzes the synthesis of the hydroxymethylpyrimidine phosphate (HMP-P) moiety of thiamine from aminoimidazole ribotide (AIR) in a radical S-adenosyl-L-methionine (SAM)-dependent reaction. {ECO:0000256|ARBA:ARBA00003175, ECO:0000256|HAMAP-Rule:MF_00089}.			BINDING 229; /note="Substrate"; /evidence="ECO:0000256|HAMAP-Rule:MF_00089"; BINDING 258; /note="Substrate"; /evidence="ECO:0000256|HAMAP-Rule:MF_00089"; BINDING 287; /note="Substrate"; /evidence="ECO:0000256|HAMAP-Rule:MF_00089"; BINDING 323; /note="Substrate"; /evidence="ECO:0000256|HAMAP-Rule:MF_00089"; BINDING 423; /note="Substrate"; /evidence="ECO:0000256|HAMAP-Rule:MF_00089"; BINDING 450; /…		COFACTOR: Name=[4Fe-4S] cluster; Xref=ChEBI:CHEBI:49883; Evidence={ECO:0000256|ARBA:ARBA00001966}; ; COFACTOR: Name=[4Fe-4S] cluster; Xref=ChEBI:CHEBI:49883; Evidence={ECO:0000256|HAMAP-Rule:MF_00089}; Note=Binds 1 [4Fe-4S] cluster per subunit. The cluster is coordinated with 3 cysteines and an exchangeable S-adenosyl-L-methionine. {ECO:0000256|HAMAP-Rule:MF_00089};				0	0	0	0	18	0	0	0	0	0	0	0	0	0	0	0	0	0	0	0	0	0	0	0	0	0	0	0
R4V405	R4V405	Carbamoyl-phosphate synthase small chain (EC 6.3.5.5) (Carbamoyl-phosphate synthetase glutamine chain)	Spiribacter salinus M19-40	ATP-binding;Amino-acid biosynthesis;Arginine biosynthesis;Glutamine amidotransferase;Ligase;Nucleotide-binding;Pyrimidine biosynthesis;Reference proteome	'de novo' pyrimidine nucleobase biosynthetic process [GO:0006207]; 'de novo' UMP biosynthetic process [GO:0044205]; arginine biosynthetic process [GO:0006526]; glutamine metabolic process [GO:0006541]		ATP binding [GO:0005524]; carbamoyl-phosphate synthase (glutamine-hydrolyzing) activity [GO:0004088]			PATHWAY: Amino-acid biosynthesis; L-arginine biosynthesis; carbamoyl phosphate from bicarbonate: step 1/1. {ECO:0000256|ARBA:ARBA00005077, ECO:0000256|HAMAP-Rule:MF_01209}.; PATHWAY: Pyrimidine metabolism; UMP biosynthesis via de novo pathway. {ECO:0000256|ARBA:ARBA00004725}.; PATHWAY: Pyrimidine metabolism; UMP biosynthesis via de novo pathway; (S)-dihydroorotate from bicarbonate: step 1/3. {ECO…	CATALYTIC ACTIVITY: Reaction=2 ATP + H2O + hydrogencarbonate + L-glutamine = 2 ADP + carbamoyl phosphate + 2 H(+) + L-glutamate + phosphate; Xref=Rhea:RHEA:18633, ChEBI:CHEBI:15377, ChEBI:CHEBI:15378, ChEBI:CHEBI:17544, ChEBI:CHEBI:29985, ChEBI:CHEBI:30616, ChEBI:CHEBI:43474, ChEBI:CHEBI:58228, ChEBI:CHEBI:58359, ChEBI:CHEBI:456216; EC=6.3.5.5; Evidence={ECO:0000256|HAMAP-Rule:MF_01209};			ACT_SITE 271; /note="Nucleophile"; /evidence="ECO:0000256|HAMAP-Rule:MF_01209, ECO:0000256|PROSITE-ProRule:PRU00605"; ACT_SITE 355; /evidence="ECO:0000256|HAMAP-Rule:MF_01209, ECO:0000256|PROSITE-ProRule:PRU00605"; ACT_SITE 357; /evidence="ECO:0000256|HAMAP-Rule:MF_01209, ECO:0000256|PROSITE-ProRule:PRU00605"								0	0	0	0	18	0	0	0	0	0	0	0	0	0	0	0	0	0	0	0	0	0	0	0	0	0	0	0
E3JA86	E3JA86	CTP synthase (EC 6.3.4.2) (Cytidine 5'-triphosphate synthase) (Cytidine triphosphate synthetase) (CTP synthetase) (CTPS) (UTP--ammonia ligase)	Frankia inefficax (strain DSM 45817 / CECT 9037 / EuI1c)	ATP-binding;Glutamine amidotransferase;Ligase;Magnesium;Metal-binding;Nucleotide-binding;Pyrimidine biosynthesis;Reference proteome	'de novo' CTP biosynthetic process [GO:0044210]; glutamine metabolic process [GO:0006541]		ATP binding [GO:0005524]; CTP synthase activity [GO:0003883]; metal ion binding [GO:0046872]	METAL 76; /note="Magnesium"; /evidence="ECO:0000256|HAMAP-Rule:MF_01227"; METAL 145; /note="Magnesium"; /evidence="ECO:0000256|HAMAP-Rule:MF_01227"	NP_BIND 19..24; /note="ATP"; /evidence="ECO:0000256|HAMAP-Rule:MF_01227"; NP_BIND 152..154; /note="CTP; allosteric inhibitor"; /evidence="ECO:0000256|HAMAP-Rule:MF_01227"; NP_BIND 192..197; /note="CTP; allosteric inhibitor; alternate"; /evidence="ECO:0000256|HAMAP-Rule:MF_01227"; NP_BIND 192..197; /note="UTP; alternate"; /evidence="ECO:0000256|HAMAP-Rule:MF_01227"	PATHWAY: Pyrimidine metabolism; CTP biosynthesis via de novo pathway; CTP from UDP: step 2/2. {ECO:0000256|ARBA:ARBA00005171, ECO:0000256|HAMAP-Rule:MF_01227}.	CATALYTIC ACTIVITY: Reaction=ATP + H2O + L-glutamine + UTP = ADP + CTP + 2 H(+) + L-glutamate + phosphate; Xref=Rhea:RHEA:26426, ChEBI:CHEBI:15377, ChEBI:CHEBI:15378, ChEBI:CHEBI:29985, ChEBI:CHEBI:30616, ChEBI:CHEBI:37563, ChEBI:CHEBI:43474, ChEBI:CHEBI:46398, ChEBI:CHEBI:58359, ChEBI:CHEBI:456216; EC=6.3.4.2; Evidence={ECO:0000256|ARBA:ARBA00000314, ECO:0000256|HAMAP-Rule:MF_01227};		FUNCTION: Catalyzes the ATP-dependent amination of UTP to CTP with either L-glutamine or ammonia as the source of nitrogen. Regulates intracellular CTP levels through interactions with the four ribonucleotide triphosphates. {ECO:0000256|HAMAP-Rule:MF_01227}.	ACT_SITE 386; /note="Nucleophile"; /evidence="ECO:0000256|PROSITE-ProRule:PRU00605"; ACT_SITE 386; /note="Nucleophile; for glutamine hydrolysis"; /evidence="ECO:0000256|HAMAP-Rule:MF_01227"; ACT_SITE 518; /evidence="ECO:0000256|HAMAP-Rule:MF_01227, ECO:0000256|PROSITE-ProRule:PRU00605"; ACT_SITE 520; /evidence="ECO:0000256|HAMAP-Rule:MF_01227, ECO:0000256|PROSITE-ProRule:PRU00605"	ACTIVITY REGULATION: Allosterically activated by GTP, when glutamine is the substrate; GTP has no effect on the reaction when ammonia is the substrate. The allosteric effector GTP functions by stabilizing the protein conformation that binds the tetrahedral intermediate(s) formed during glutamine hydrolysis. Inhibited by the product CTP, via allosteric rather than competitive inhibition. {ECO:0000…	BINDING 18; /note="CTP; allosteric inhibitor; alternate"; /evidence="ECO:0000256|HAMAP-Rule:MF_01227"; BINDING 18; /note="UTP; alternate"; /evidence="ECO:0000256|HAMAP-Rule:MF_01227"; BINDING 76; /note="ATP"; /evidence="ECO:0000256|HAMAP-Rule:MF_01227"; BINDING 228; /note="CTP; allosteric inhibitor; alternate"; /evidence="ECO:0000256|HAMAP-Rule:MF_01227"; BINDING 228; /note="UTP; alternate"; /evi…						0	0	0	0	0	18	0	0	0	0	0	0	0	0	0	0	0	0	0	0	0	0	0	0	0	0	0	0
J9W2D4	J9W2D4	3-hexulose-6-phosphate synthase (EC 4.1.2.43)	Lactobacillus buchneri subsp. silagei CD034	Lyase;Reference proteome	'de novo' pyrimidine nucleobase biosynthetic process [GO:0006207]		hexulose-6-phosphate synthase activity [GO:0043801]; orotidine-5'-phosphate decarboxylase activity [GO:0004590]															17	0	0	0	0	0	0	0	0	0	0	0	0	0	0	0	0	0	0	0	0	0	0	0	0	0	0	0
K0CJ55	K0CJ55	Putative ABC transporter substrate binding protein	Alcanivorax dieselolei (strain DSM 16502 / CGMCC 1.3690 / B-5)	Reference proteome;Signal	thiamine biosynthetic process [GO:0009228]																	1	1	7	7	0	0	0	0	0	0	0	0	0	0	0	0	0	0	0	0	0	0	0	0	0	0	0	0
P0AF53	P0AF53	Guanine/hypoxanthine permease GhxP	Escherichia coli O157:H7	Cell inner membrane;Cell membrane;Membrane;Reference proteome;Transmembrane;Transmembrane helix;Transport		integral component of membrane [GO:0016021]; plasma membrane [GO:0005886]	transmembrane transporter activity [GO:0022857]						FUNCTION: High-affinity transporter for guanine and hypoxanthine. {ECO:0000250}.									0	2	1	13	0	0	0	0	0	0	0	0	0	0	0	0	0	0	0	0	0	0	0	0	0	0	0	0
B7LV64	B7LV64	Lysozyme (EC 3.2.1.17)	Escherichia fergusonii (strain ATCC 35469 / DSM 13698 / CCUG 18766 / IAM 14443 / JCM 21226 / LMG 7866 / NBRC 102419 / NCTC 12128 / CDC 0568-73)	Glycosidase;Hydrolase;Membrane;Transmembrane;Transmembrane helix	cell wall macromolecule catabolic process [GO:0016998]; peptidoglycan catabolic process [GO:0009253]	integral component of membrane [GO:0016021]	lysozyme activity [GO:0003796]				CATALYTIC ACTIVITY: Reaction=Hydrolysis of (1->4)-beta-linkages between N-acetylmuramic acid and N-acetyl-D-glucosamine residues in a peptidoglycan and between N-acetyl-D-glucosamine residues in chitodextrins.; EC=3.2.1.17; Evidence={ECO:0000256|RuleBase:RU361176};											0	0	0	0	12	4	0	0	0	0	0	0	0	0	0	0	0	0	0	0	0	0	0	0	0	0	0	0
Q5E325	Q5E325	CTP synthase (EC 6.3.4.2) (Cytidine 5'-triphosphate synthase) (Cytidine triphosphate synthetase) (CTP synthetase) (CTPS) (UTP--ammonia ligase)	Aliivibrio fischeri (strain ATCC 700601 / ES114) (Vibrio fischeri)	ATP-binding;Glutamine amidotransferase;Ligase;Magnesium;Metal-binding;Nucleotide-binding;Pyrimidine biosynthesis;Reference proteome	'de novo' CTP biosynthetic process [GO:0044210]; glutamine metabolic process [GO:0006541]		ATP binding [GO:0005524]; CTP synthase activity [GO:0003883]; metal ion binding [GO:0046872]	METAL 72; /note="Magnesium"; /evidence="ECO:0000255|HAMAP-Rule:MF_01227"; METAL 140; /note="Magnesium"; /evidence="ECO:0000255|HAMAP-Rule:MF_01227"	NP_BIND 15..20; /note="ATP"; /evidence="ECO:0000255|HAMAP-Rule:MF_01227"; NP_BIND 147..149; /note="CTP; allosteric inhibitor"; /evidence="ECO:0000255|HAMAP-Rule:MF_01227"; NP_BIND 187..192; /note="CTP; allosteric inhibitor; alternate"; /evidence="ECO:0000255|HAMAP-Rule:MF_01227"; NP_BIND 187..192; /note="UTP; alternate"; /evidence="ECO:0000255|HAMAP-Rule:MF_01227"; NP_BIND 239..241; /note="ATP"; …	PATHWAY: Pyrimidine metabolism; CTP biosynthesis via de novo pathway; CTP from UDP: step 2/2. {ECO:0000255|HAMAP-Rule:MF_01227}.	CATALYTIC ACTIVITY: Reaction=ATP + H2O + L-glutamine + UTP = ADP + CTP + 2 H(+) + L-glutamate + phosphate; Xref=Rhea:RHEA:26426, ChEBI:CHEBI:15377, ChEBI:CHEBI:15378, ChEBI:CHEBI:29985, ChEBI:CHEBI:30616, ChEBI:CHEBI:37563, ChEBI:CHEBI:43474, ChEBI:CHEBI:46398, ChEBI:CHEBI:58359, ChEBI:CHEBI:456216; EC=6.3.4.2; Evidence={ECO:0000255|HAMAP-Rule:MF_01227};		FUNCTION: Catalyzes the ATP-dependent amination of UTP to CTP with either L-glutamine or ammonia as the source of nitrogen. Regulates intracellular CTP levels through interactions with the four ribonucleotide triphosphates. {ECO:0000255|HAMAP-Rule:MF_01227}.	ACT_SITE 379; /note="Nucleophile; for glutamine hydrolysis"; /evidence="ECO:0000255|HAMAP-Rule:MF_01227"; ACT_SITE 515; /evidence="ECO:0000255|HAMAP-Rule:MF_01227"; ACT_SITE 517; /evidence="ECO:0000255|HAMAP-Rule:MF_01227"	ACTIVITY REGULATION: Allosterically activated by GTP, when glutamine is the substrate; GTP has no effect on the reaction when ammonia is the substrate. The allosteric effector GTP functions by stabilizing the protein conformation that binds the tetrahedral intermediate(s) formed during glutamine hydrolysis. Inhibited by the product CTP, via allosteric rather than competitive inhibition. {ECO:0000…	BINDING 14; /note="CTP; allosteric inhibitor; alternate"; /evidence="ECO:0000255|HAMAP-Rule:MF_01227"; BINDING 14; /note="UTP; alternate"; /evidence="ECO:0000255|HAMAP-Rule:MF_01227"; BINDING 72; /note="ATP"; /evidence="ECO:0000255|HAMAP-Rule:MF_01227"; BINDING 223; /note="CTP; allosteric inhibitor; alternate"; /evidence="ECO:0000255|HAMAP-Rule:MF_01227"; BINDING 223; /note="UTP; alternate"; /evi…						0	0	0	0	0	0	0	16	0	0	0	0	0	0	0	0	0	0	0	0	0	0	0	0	0	0	0	0
W6QZ82	W6QZ82	Pyrimidine biosynthesis enzyme THI13	Pseudomonas pseudoalcaligenes (strain CECT 5344)	Signal	thiamine biosynthetic process [GO:0009228]																	6	7	0	0	1	0	0	0	0	2	0	0	0	0	0	0	0	0	0	0	0	0	0	1	0	0	0	0
A1TNR1	A1TNR1	1-deoxy-D-xylulose-5-phosphate synthase (EC 2.2.1.7) (1-deoxyxylulose-5-phosphate synthase) (DXP synthase) (DXPS)	Acidovorax citrulli (strain AAC00-1) (Acidovorax avenae subsp. citrulli)	Isoprene biosynthesis;Magnesium;Metal-binding;Reference proteome;Thiamine biosynthesis;Thiamine pyrophosphate;Transferase	1-deoxy-D-xylulose 5-phosphate biosynthetic process [GO:0052865]; terpenoid biosynthetic process [GO:0016114]; thiamine biosynthetic process [GO:0009228]		1-deoxy-D-xylulose-5-phosphate synthase activity [GO:0008661]; magnesium ion binding [GO:0000287]; thiamine pyrophosphate binding [GO:0030976]	METAL 150; /note="Magnesium"; /evidence="ECO:0000255|HAMAP-Rule:MF_00315"; METAL 179; /note="Magnesium"; /evidence="ECO:0000255|HAMAP-Rule:MF_00315"		PATHWAY: Metabolic intermediate biosynthesis; 1-deoxy-D-xylulose 5-phosphate biosynthesis; 1-deoxy-D-xylulose 5-phosphate from D-glyceraldehyde 3-phosphate and pyruvate: step 1/1. {ECO:0000255|HAMAP-Rule:MF_00315}.	CATALYTIC ACTIVITY: Reaction=D-glyceraldehyde 3-phosphate + H(+) + pyruvate = 1-deoxy-D-xylulose 5-phosphate + CO2; Xref=Rhea:RHEA:12605, ChEBI:CHEBI:15361, ChEBI:CHEBI:15378, ChEBI:CHEBI:16526, ChEBI:CHEBI:57792, ChEBI:CHEBI:59776; EC=2.2.1.7; Evidence={ECO:0000255|HAMAP-Rule:MF_00315};		FUNCTION: Catalyzes the acyloin condensation reaction between C atoms 2 and 3 of pyruvate and glyceraldehyde 3-phosphate to yield 1-deoxy-D-xylulose-5-phosphate (DXP). {ECO:0000255|HAMAP-Rule:MF_00315}.			BINDING 78; /note="Thiamine pyrophosphate"; /evidence="ECO:0000255|HAMAP-Rule:MF_00315"; BINDING 179; /note="Thiamine pyrophosphate"; /evidence="ECO:0000255|HAMAP-Rule:MF_00315"; BINDING 286; /note="Thiamine pyrophosphate"; /evidence="ECO:0000255|HAMAP-Rule:MF_00315"; BINDING 368; /note="Thiamine pyrophosphate"; /evidence="ECO:0000255|HAMAP-Rule:MF_00315"		COFACTOR: Name=Mg(2+); Xref=ChEBI:CHEBI:18420; Evidence={ECO:0000255|HAMAP-Rule:MF_00315}; Note=Binds 1 Mg(2+) ion per subunit. {ECO:0000255|HAMAP-Rule:MF_00315}; COFACTOR: Name=thiamine diphosphate; Xref=ChEBI:CHEBI:58937; Evidence={ECO:0000255|HAMAP-Rule:MF_00315}; Note=Binds 1 thiamine pyrophosphate per subunit. {ECO:0000255|HAMAP-Rule:MF_00315};				0	0	0	0	0	15	0	1	0	0	0	0	0	0	0	0	0	0	0	0	0	0	0	1	0	0	0	0
M9RBJ1	M9RBJ1	Dihydroorotase (DHOase) (EC 3.5.2.3)	Octadecabacter antarcticus 307	Hydrolase;Metal-binding;Pyrimidine biosynthesis;Zinc	'de novo' UMP biosynthetic process [GO:0044205]; pyrimidine nucleobase biosynthetic process [GO:0019856]		dihydroorotase activity [GO:0004151]; zinc ion binding [GO:0008270]	METAL 18; /note="Zinc 1; via tele nitrogen"; /evidence="ECO:0000256|HAMAP-Rule:MF_00219"; METAL 20; /note="Zinc 1; via tele nitrogen"; /evidence="ECO:0000256|HAMAP-Rule:MF_00219"; METAL 104; /note="Zinc 1; via carbamate group"; /evidence="ECO:0000256|HAMAP-Rule:MF_00219"; METAL 104; /note="Zinc 2; via carbamate group"; /evidence="ECO:0000256|HAMAP-Rule:MF_00219"; METAL 141; /note="Zinc 2; via pro…		PATHWAY: Pyrimidine metabolism; UMP biosynthesis via de novo pathway. {ECO:0000256|ARBA:ARBA00004725}.; PATHWAY: Pyrimidine metabolism; UMP biosynthesis via de novo pathway; (S)-dihydroorotate from bicarbonate: step 3/3. {ECO:0000256|ARBA:ARBA00004880, ECO:0000256|HAMAP-Rule:MF_00219, ECO:0000256|RuleBase:RU003440}.	CATALYTIC ACTIVITY: Reaction=(S)-dihydroorotate + H2O = H(+) + N-carbamoyl-L-aspartate; Xref=Rhea:RHEA:24296, ChEBI:CHEBI:15377, ChEBI:CHEBI:15378, ChEBI:CHEBI:30864, ChEBI:CHEBI:32814; EC=3.5.2.3; Evidence={ECO:0000256|ARBA:ARBA00000462, ECO:0000256|HAMAP-Rule:MF_00219, ECO:0000256|RuleBase:RU003440};		FUNCTION: Catalyzes the reversible cyclization of carbamoyl aspartate to dihydroorotate. {ECO:0000256|ARBA:ARBA00002368, ECO:0000256|HAMAP-Rule:MF_00219}.	ACT_SITE 252; /evidence="ECO:0000256|HAMAP-Rule:MF_00219"		BINDING 46; /note="Substrate"; /evidence="ECO:0000256|HAMAP-Rule:MF_00219"; BINDING 141; /note="Substrate"; /evidence="ECO:0000256|HAMAP-Rule:MF_00219"; BINDING 224; /note="Substrate; via amide nitrogen and carbonyl oxygen"; /evidence="ECO:0000256|HAMAP-Rule:MF_00219"; BINDING 256; /note="Substrate"; /evidence="ECO:0000256|HAMAP-Rule:MF_00219"; BINDING 268; /note="Substrate; via carbonyl oxygen";…		COFACTOR: Name=Zn(2+); Xref=ChEBI:CHEBI:29105; Evidence={ECO:0000256|HAMAP-Rule:MF_00219, ECO:0000256|RuleBase:RU003440}; Note=Binds 2 Zn(2+) ions per subunit. {ECO:0000256|HAMAP-Rule:MF_00219, ECO:0000256|RuleBase:RU003440};				0	0	15	0	0	0	0	0	0	0	0	0	0	0	0	0	0	0	0	0	0	0	0	0	0	0	0	0
I4VWA6	I4VWA6	CTP synthase (EC 6.3.4.2) (Cytidine 5'-triphosphate synthase) (Cytidine triphosphate synthetase) (CTP synthetase) (CTPS) (UTP--ammonia ligase)	Rhodanobacter spathiphylli B39	ATP-binding;Glutamine amidotransferase;Ligase;Magnesium;Metal-binding;Nucleotide-binding;Pyrimidine biosynthesis	'de novo' CTP biosynthetic process [GO:0044210]; glutamine metabolic process [GO:0006541]		ATP binding [GO:0005524]; CTP synthase activity [GO:0003883]; metal ion binding [GO:0046872]	METAL 71; /note="Magnesium"; /evidence="ECO:0000256|HAMAP-Rule:MF_01227"; METAL 139; /note="Magnesium"; /evidence="ECO:0000256|HAMAP-Rule:MF_01227"	NP_BIND 14..19; /note="ATP"; /evidence="ECO:0000256|HAMAP-Rule:MF_01227"; NP_BIND 146..148; /note="CTP; allosteric inhibitor"; /evidence="ECO:0000256|HAMAP-Rule:MF_01227"; NP_BIND 186..191; /note="CTP; allosteric inhibitor; alternate"; /evidence="ECO:0000256|HAMAP-Rule:MF_01227"; NP_BIND 186..191; /note="UTP; alternate"; /evidence="ECO:0000256|HAMAP-Rule:MF_01227"	PATHWAY: Pyrimidine metabolism; CTP biosynthesis via de novo pathway; CTP from UDP: step 2/2. {ECO:0000256|ARBA:ARBA00005171, ECO:0000256|HAMAP-Rule:MF_01227}.	CATALYTIC ACTIVITY: Reaction=ATP + H2O + L-glutamine + UTP = ADP + CTP + 2 H(+) + L-glutamate + phosphate; Xref=Rhea:RHEA:26426, ChEBI:CHEBI:15377, ChEBI:CHEBI:15378, ChEBI:CHEBI:29985, ChEBI:CHEBI:30616, ChEBI:CHEBI:37563, ChEBI:CHEBI:43474, ChEBI:CHEBI:46398, ChEBI:CHEBI:58359, ChEBI:CHEBI:456216; EC=6.3.4.2; Evidence={ECO:0000256|ARBA:ARBA00000314, ECO:0000256|HAMAP-Rule:MF_01227};		FUNCTION: Catalyzes the ATP-dependent amination of UTP to CTP with either L-glutamine or ammonia as the source of nitrogen. Regulates intracellular CTP levels through interactions with the four ribonucleotide triphosphates. {ECO:0000256|HAMAP-Rule:MF_01227}.	ACT_SITE 379; /note="Nucleophile"; /evidence="ECO:0000256|PROSITE-ProRule:PRU00605"; ACT_SITE 379; /note="Nucleophile; for glutamine hydrolysis"; /evidence="ECO:0000256|HAMAP-Rule:MF_01227"; ACT_SITE 517; /evidence="ECO:0000256|HAMAP-Rule:MF_01227, ECO:0000256|PROSITE-ProRule:PRU00605"; ACT_SITE 519; /evidence="ECO:0000256|HAMAP-Rule:MF_01227, ECO:0000256|PROSITE-ProRule:PRU00605"	ACTIVITY REGULATION: Allosterically activated by GTP, when glutamine is the substrate; GTP has no effect on the reaction when ammonia is the substrate. The allosteric effector GTP functions by stabilizing the protein conformation that binds the tetrahedral intermediate(s) formed during glutamine hydrolysis. Inhibited by the product CTP, via allosteric rather than competitive inhibition. {ECO:0000…	BINDING 13; /note="CTP; allosteric inhibitor; alternate"; /evidence="ECO:0000256|HAMAP-Rule:MF_01227"; BINDING 13; /note="UTP; alternate"; /evidence="ECO:0000256|HAMAP-Rule:MF_01227"; BINDING 71; /note="ATP"; /evidence="ECO:0000256|HAMAP-Rule:MF_01227"; BINDING 222; /note="CTP; allosteric inhibitor; alternate"; /evidence="ECO:0000256|HAMAP-Rule:MF_01227"; BINDING 222; /note="UTP; alternate"; /evi…						0	0	0	0	0	0	0	0	0	15	0	0	0	0	0	0	0	0	0	0	0	0	0	0	0	0	0	0
D3W8J4	D3W8J4	Hypothetical ABC transporter substrate binding protein	uncultured prokaryote AT5		thiamine biosynthetic process [GO:0009228]																	0	5	10	1	0	0	0	0	0	0	0	0	0	0	0	0	0	0	0	0	0	0	0	3	0	0	0	0
S0L5P5	S0L5P5	Uracil phosphoribosyltransferase (EC 2.4.2.9) (UMP pyrophosphorylase) (UPRTase)	Enterococcus sulfureus ATCC 49903	Allosteric enzyme;GTP-binding;Glycosyltransferase;Magnesium;Nucleotide-binding;Reference proteome;Transferase	nucleoside metabolic process [GO:0009116]; UMP salvage [GO:0044206]; uracil salvage [GO:0006223]		GTP binding [GO:0005525]; magnesium ion binding [GO:0000287]; uracil phosphoribosyltransferase activity [GO:0004845]			PATHWAY: Pyrimidine metabolism; UMP biosynthesis via salvage pathway; UMP from uracil: step 1/1. {ECO:0000256|ARBA:ARBA00005180, ECO:0000256|HAMAP-Rule:MF_01218}.	CATALYTIC ACTIVITY: Reaction=diphosphate + UMP = 5-phospho-alpha-D-ribose 1-diphosphate + uracil; Xref=Rhea:RHEA:13017, ChEBI:CHEBI:17568, ChEBI:CHEBI:33019, ChEBI:CHEBI:57865, ChEBI:CHEBI:58017; EC=2.4.2.9; Evidence={ECO:0000256|ARBA:ARBA00001111, ECO:0000256|HAMAP-Rule:MF_01218};		FUNCTION: Catalyzes the conversion of uracil and 5-phospho-alpha-D-ribose 1-diphosphate (PRPP) to UMP and diphosphate. {ECO:0000256|HAMAP-Rule:MF_01218}.		ACTIVITY REGULATION: Allosterically activated by GTP. {ECO:0000256|HAMAP-Rule:MF_01218}.	BINDING 79; /note="5-phospho-alpha-D-ribose 1-diphosphate"; /evidence="ECO:0000256|HAMAP-Rule:MF_01218"; BINDING 104; /note="5-phospho-alpha-D-ribose 1-diphosphate"; /evidence="ECO:0000256|HAMAP-Rule:MF_01218"; BINDING 194; /note="Uracil; via amide nitrogen"; /evidence="ECO:0000256|HAMAP-Rule:MF_01218"; BINDING 200; /note="5-phospho-alpha-D-ribose 1-diphosphate"; /evidence="ECO:0000256|HAMAP-Rule…		COFACTOR: Name=Mg(2+); Xref=ChEBI:CHEBI:18420; Evidence={ECO:0000256|ARBA:ARBA00001946}; ; COFACTOR: Name=Mg(2+); Xref=ChEBI:CHEBI:18420; Evidence={ECO:0000256|HAMAP-Rule:MF_01218}; Note=Binds 1 Mg(2+) ion per subunit. The magnesium is bound as Mg-PRPP. {ECO:0000256|HAMAP-Rule:MF_01218};				0	0	10	4	0	0	0	0	0	0	0	0	0	0	0	0	0	0	0	0	0	0	0	0	0	0	0	0
L9PMH5	L9PMH5	1-deoxy-D-xylulose-5-phosphate synthase (EC 2.2.1.7) (1-deoxyxylulose-5-phosphate synthase) (DXP synthase) (DXPS)	Janthinobacterium sp. HH01	Isoprene biosynthesis;Magnesium;Metal-binding;Reference proteome;Thiamine biosynthesis;Thiamine pyrophosphate;Transferase	1-deoxy-D-xylulose 5-phosphate biosynthetic process [GO:0052865]; terpenoid biosynthetic process [GO:0016114]; thiamine biosynthetic process [GO:0009228]		1-deoxy-D-xylulose-5-phosphate synthase activity [GO:0008661]; magnesium ion binding [GO:0000287]; thiamine pyrophosphate binding [GO:0030976]	METAL 145; /note="Magnesium"; /evidence="ECO:0000256|HAMAP-Rule:MF_00315"; METAL 175; /note="Magnesium"; /evidence="ECO:0000256|HAMAP-Rule:MF_00315"		PATHWAY: Metabolic intermediate biosynthesis; 1-deoxy-D-xylulose 5-phosphate biosynthesis; 1-deoxy-D-xylulose 5-phosphate from D-glyceraldehyde 3-phosphate and pyruvate: step 1/1. {ECO:0000256|ARBA:ARBA00004980, ECO:0000256|HAMAP-Rule:MF_00315}.	CATALYTIC ACTIVITY: Reaction=D-glyceraldehyde 3-phosphate + H(+) + pyruvate = 1-deoxy-D-xylulose 5-phosphate + CO2; Xref=Rhea:RHEA:12605, ChEBI:CHEBI:15361, ChEBI:CHEBI:15378, ChEBI:CHEBI:16526, ChEBI:CHEBI:57792, ChEBI:CHEBI:59776; EC=2.2.1.7; Evidence={ECO:0000256|ARBA:ARBA00000647, ECO:0000256|HAMAP-Rule:MF_00315};		FUNCTION: Catalyzes the acyloin condensation reaction between C atoms 2 and 3 of pyruvate and glyceraldehyde 3-phosphate to yield 1-deoxy-D-xylulose-5-phosphate (DXP). {ECO:0000256|HAMAP-Rule:MF_00315}.			BINDING 73; /note="Thiamine pyrophosphate"; /evidence="ECO:0000256|HAMAP-Rule:MF_00315"; BINDING 175; /note="Thiamine pyrophosphate"; /evidence="ECO:0000256|HAMAP-Rule:MF_00315"; BINDING 280; /note="Thiamine pyrophosphate"; /evidence="ECO:0000256|HAMAP-Rule:MF_00315"; BINDING 362; /note="Thiamine pyrophosphate"; /evidence="ECO:0000256|HAMAP-Rule:MF_00315"		COFACTOR: Name=Mg(2+); Xref=ChEBI:CHEBI:18420; Evidence={ECO:0000256|ARBA:ARBA00001946}; ; COFACTOR: Name=Mg(2+); Xref=ChEBI:CHEBI:18420; Evidence={ECO:0000256|HAMAP-Rule:MF_00315}; Note=Binds 1 Mg(2+) ion per subunit. {ECO:0000256|HAMAP-Rule:MF_00315}; COFACTOR: Name=thiamine diphosphate; Xref=ChEBI:CHEBI:58937; Evidence={ECO:0000256|ARBA:ARBA00001964}; ; COFACTOR: Name=thiamine diphosphate; Xre…				0	0	0	0	0	0	0	0	0	15	0	0	0	0	0	0	1	0	0	0	1	0	0	0	0	0	0	0
P56597	P56597	Nucleoside diphosphate kinase homolog 5 (NDK-H 5) (NDP kinase homolog 5) (Inhibitor of p53-induced apoptosis-beta) (IPIA-beta) (Testis-specific nm23 homolog) (nm23-H5)	Homo sapiens (Human)	Cell projection;Developmental protein;Differentiation;Reference proteome;Spermatogenesis	cilium assembly [GO:0060271]; CTP biosynthetic process [GO:0006241]; epithelial cilium movement involved in extracellular fluid movement [GO:0003351]; GTP biosynthetic process [GO:0006183]; negative regulation of oxidative stress-induced intrinsic apoptotic signaling pathway [GO:1902176]; nucleoside metabolic process [GO:0009116]; spermatid development [GO:0007286]; spermatogenesis [GO:0007283]; …	cilium [GO:0005929]; extracellular region [GO:0005576]; sperm flagellum [GO:0036126]	nucleoside diphosphate kinase activity [GO:0004550]						FUNCTION: Does not seem to have NDK kinase activity. Confers protection from cell death by Bax and alters the cellular levels of several antioxidant enzymes including Gpx5. May play a role in spermiogenesis by increasing the ability of late-stage spermatids to eliminate reactive oxygen species (By similarity). {ECO:0000250}.	ACT_SITE 127; /note="Pros-phosphohistidine intermediate"; /evidence="ECO:0000255"							Metazoa	0	0	0	4	0	0	0	0	0	12	2	2	0	0	0	0	0	0	0	0	0	0	0	0	0	0	0	0
M7Z0I9	M7Z0I9	OMPdecase (EC 2.4.2.10) (EC 4.1.1.23) (Orotate phosphoribosyltransferase) (Orotidine 5'-phosphate decarboxylase) (Uridine 5'-monophosphate synthase)	Triticum urartu (Red wild einkorn) (Crithodium urartu)	Decarboxylase;Lyase;Multifunctional enzyme;Pyrimidine biosynthesis;Reference proteome	'de novo' pyrimidine nucleobase biosynthetic process [GO:0006207]; 'de novo' UMP biosynthetic process [GO:0044205]; cellular response to phosphate starvation [GO:0016036]; nucleoside metabolic process [GO:0009116]; response to cadmium ion [GO:0046686]	cytosol [GO:0005829]	orotate phosphoribosyltransferase activity [GO:0004588]; orotidine-5'-phosphate decarboxylase activity [GO:0004590]			PATHWAY: Pyrimidine metabolism; UMP biosynthesis via de novo pathway. {ECO:0000256|ARBA:ARBA00004725}.; PATHWAY: Pyrimidine metabolism; UMP biosynthesis via de novo pathway; UMP from orotate: step 1/2. {ECO:0000256|ARBA:ARBA00004889}.; PATHWAY: Pyrimidine metabolism; UMP biosynthesis via de novo pathway; UMP from orotate: step 2/2. {ECO:0000256|ARBA:ARBA00004861}.	CATALYTIC ACTIVITY: Reaction=H(+) + orotidine 5'-phosphate = CO2 + UMP; Xref=Rhea:RHEA:11596, ChEBI:CHEBI:15378, ChEBI:CHEBI:16526, ChEBI:CHEBI:57538, ChEBI:CHEBI:57865; EC=4.1.1.23; Evidence={ECO:0000256|ARBA:ARBA00001419}; CATALYTIC ACTIVITY: Reaction=diphosphate + orotidine 5'-phosphate = 5-phospho-alpha-D-ribose 1-diphosphate + orotate; Xref=Rhea:RHEA:10380, ChEBI:CHEBI:30839, ChEBI:CHEBI:330…										Viridiplantae	0	0	15	0	0	0	0	0	0	0	0	0	0	0	0	0	0	0	3	0	0	0	0	0	0	0	0	0
K7WC19	K7WC19	Polymerase protein (Fragment)	Equine infectious anemia virus	Coiled coil;Endonuclease;Hydrolase;Nuclease;Nucleotidyltransferase;RNA-directed DNA polymerase;Transferase			endonuclease activity [GO:0004519]; RNA-directed DNA polymerase activity [GO:0003964]														Pararnavirae	0	0	0	2	2	1	0	8	0	0	0	0	0	0	0	0	0	0	0	0	0	0	0	0	0	0	0	0
Q2KZF8	Q2KZF8	CTP synthase (EC 6.3.4.2) (Cytidine 5'-triphosphate synthase) (Cytidine triphosphate synthetase) (CTP synthetase) (CTPS) (UTP--ammonia ligase)	Bordetella avium (strain 197N)	ATP-binding;Glutamine amidotransferase;Ligase;Magnesium;Metal-binding;Nucleotide-binding;Pyrimidine biosynthesis;Reference proteome	'de novo' CTP biosynthetic process [GO:0044210]; glutamine metabolic process [GO:0006541]		ATP binding [GO:0005524]; CTP synthase activity [GO:0003883]; metal ion binding [GO:0046872]	METAL 71; /note="Magnesium"; /evidence="ECO:0000255|HAMAP-Rule:MF_01227"; METAL 144; /note="Magnesium"; /evidence="ECO:0000255|HAMAP-Rule:MF_01227"	NP_BIND 14..19; /note="ATP"; /evidence="ECO:0000255|HAMAP-Rule:MF_01227"; NP_BIND 151..153; /note="CTP; allosteric inhibitor"; /evidence="ECO:0000255|HAMAP-Rule:MF_01227"; NP_BIND 191..196; /note="CTP; allosteric inhibitor; alternate"; /evidence="ECO:0000255|HAMAP-Rule:MF_01227"; NP_BIND 191..196; /note="UTP; alternate"; /evidence="ECO:0000255|HAMAP-Rule:MF_01227"	PATHWAY: Pyrimidine metabolism; CTP biosynthesis via de novo pathway; CTP from UDP: step 2/2. {ECO:0000255|HAMAP-Rule:MF_01227}.	CATALYTIC ACTIVITY: Reaction=ATP + H2O + L-glutamine + UTP = ADP + CTP + 2 H(+) + L-glutamate + phosphate; Xref=Rhea:RHEA:26426, ChEBI:CHEBI:15377, ChEBI:CHEBI:15378, ChEBI:CHEBI:29985, ChEBI:CHEBI:30616, ChEBI:CHEBI:37563, ChEBI:CHEBI:43474, ChEBI:CHEBI:46398, ChEBI:CHEBI:58359, ChEBI:CHEBI:456216; EC=6.3.4.2; Evidence={ECO:0000255|HAMAP-Rule:MF_01227};		FUNCTION: Catalyzes the ATP-dependent amination of UTP to CTP with either L-glutamine or ammonia as the source of nitrogen. Regulates intracellular CTP levels through interactions with the four ribonucleotide triphosphates. {ECO:0000255|HAMAP-Rule:MF_01227}.	ACT_SITE 383; /note="Nucleophile; for glutamine hydrolysis"; /evidence="ECO:0000255|HAMAP-Rule:MF_01227"; ACT_SITE 518; /evidence="ECO:0000255|HAMAP-Rule:MF_01227"; ACT_SITE 520; /evidence="ECO:0000255|HAMAP-Rule:MF_01227"	ACTIVITY REGULATION: Allosterically activated by GTP, when glutamine is the substrate; GTP has no effect on the reaction when ammonia is the substrate. The allosteric effector GTP functions by stabilizing the protein conformation that binds the tetrahedral intermediate(s) formed during glutamine hydrolysis. Inhibited by the product CTP, via allosteric rather than competitive inhibition. {ECO:0000…	BINDING 13; /note="CTP; allosteric inhibitor; alternate"; /evidence="ECO:0000255|HAMAP-Rule:MF_01227"; BINDING 13; /note="UTP; alternate"; /evidence="ECO:0000255|HAMAP-Rule:MF_01227"; BINDING 71; /note="ATP"; /evidence="ECO:0000255|HAMAP-Rule:MF_01227"; BINDING 227; /note="CTP; allosteric inhibitor; alternate"; /evidence="ECO:0000255|HAMAP-Rule:MF_01227"; BINDING 227; /note="UTP; alternate"; /evi…						0	0	0	0	0	0	0	0	0	19	0	0	0	0	0	0	0	0	0	0	0	0	3	6	0	0	0	0
A7ZPU1	A7ZPU1	Uracil phosphoribosyltransferase (EC 2.4.2.9) (UMP pyrophosphorylase) (UPRTase)	Escherichia coli O139:H28 (strain E24377A / ETEC)	Allosteric enzyme;GTP-binding;Glycosyltransferase;Magnesium;Nucleotide-binding;Transferase	nucleoside metabolic process [GO:0009116]; UMP salvage [GO:0044206]; uracil salvage [GO:0006223]		GTP binding [GO:0005525]; magnesium ion binding [GO:0000287]; uracil phosphoribosyltransferase activity [GO:0004845]			PATHWAY: Pyrimidine metabolism; UMP biosynthesis via salvage pathway; UMP from uracil: step 1/1. {ECO:0000255|HAMAP-Rule:MF_01218}.	CATALYTIC ACTIVITY: Reaction=diphosphate + UMP = 5-phospho-alpha-D-ribose 1-diphosphate + uracil; Xref=Rhea:RHEA:13017, ChEBI:CHEBI:17568, ChEBI:CHEBI:33019, ChEBI:CHEBI:57865, ChEBI:CHEBI:58017; EC=2.4.2.9; Evidence={ECO:0000255|HAMAP-Rule:MF_01218};		FUNCTION: Catalyzes the conversion of uracil and 5-phospho-alpha-D-ribose 1-diphosphate (PRPP) to UMP and diphosphate. {ECO:0000255|HAMAP-Rule:MF_01218}.		ACTIVITY REGULATION: Allosterically activated by GTP. {ECO:0000255|HAMAP-Rule:MF_01218}.	BINDING 78; /note="5-phospho-alpha-D-ribose 1-diphosphate"; /evidence="ECO:0000255|HAMAP-Rule:MF_01218"; BINDING 103; /note="5-phospho-alpha-D-ribose 1-diphosphate"; /evidence="ECO:0000255|HAMAP-Rule:MF_01218"; BINDING 193; /note="Uracil; via amide nitrogen"; /evidence="ECO:0000255|HAMAP-Rule:MF_01218"; BINDING 199; /note="5-phospho-alpha-D-ribose 1-diphosphate"; /evidence="ECO:0000255|HAMAP-Rule…		COFACTOR: Name=Mg(2+); Xref=ChEBI:CHEBI:18420; Evidence={ECO:0000255|HAMAP-Rule:MF_01218}; Note=Binds 1 Mg(2+) ion per subunit. The magnesium is bound as Mg-PRPP. {ECO:0000255|HAMAP-Rule:MF_01218};				2	0	6	0	6	0	0	0	0	0	2	0	0	0	0	0	0	0	0	0	0	0	0	0	0	0	0	0
P0DB90	P0DB90	GMP reductase (EC 1.7.1.7) (Guanosine 5'-monophosphate oxidoreductase) (Guanosine monophosphate reductase)	Streptococcus pyogenes serotype M3 (strain ATCC BAA-595 / MGAS315)	NADP;Oxidoreductase	purine nucleotide metabolic process [GO:0006163]	GMP reductase complex [GO:1902560]	GMP reductase activity [GO:0003920]		NP_BIND 205..228; /note="NADP"; /evidence="ECO:0000255|HAMAP-Rule:MF_01511"		CATALYTIC ACTIVITY: Reaction=IMP + NADP(+) + NH4(+) = GMP + 2 H(+) + NADPH; Xref=Rhea:RHEA:17185, ChEBI:CHEBI:15378, ChEBI:CHEBI:28938, ChEBI:CHEBI:57783, ChEBI:CHEBI:58053, ChEBI:CHEBI:58115, ChEBI:CHEBI:58349; EC=1.7.1.7; Evidence={ECO:0000255|HAMAP-Rule:MF_01511};		FUNCTION: Catalyzes the irreversible NADPH-dependent deamination of GMP to IMP. It functions in the conversion of nucleobase, nucleoside and nucleotide derivatives of G to A nucleotides, and in maintaining the intracellular balance of A and G nucleotides. {ECO:0000255|HAMAP-Rule:MF_01511}.	ACT_SITE 176; /note="Thioimidate intermediate"; /evidence="ECO:0000255|HAMAP-Rule:MF_01511"								0	0	15	0	0	0	0	0	0	0	0	0	4	0	0	0	0	0	0	0	0	0	0	0	0	0	0	0
A9BSG9	A9BSG9	NMT1/THI5 like domain protein	Delftia acidovorans (strain DSM 14801 / SPH-1)	Reference proteome;Signal	thiamine biosynthetic process [GO:0009228]																	4	19	2	7	0	0	0	0	0	0	0	0	0	0	0	0	1	0	1	0	0	0	0	28	0	0	0	0
A5CY19	A5CY19	Dihydroorotase (DHOase) (EC 3.5.2.3)	Vesicomyosocius okutanii subsp. Calyptogena okutanii (strain HA)	Hydrolase;Metal-binding;Pyrimidine biosynthesis;Zinc	'de novo' UMP biosynthetic process [GO:0044205]; pyrimidine nucleobase biosynthetic process [GO:0019856]		dihydroorotase activity [GO:0004151]; zinc ion binding [GO:0008270]	METAL 12; /note="Zinc 1; via tele nitrogen"; /evidence="ECO:0000256|HAMAP-Rule:MF_00219"; METAL 14; /note="Zinc 1; via tele nitrogen"; /evidence="ECO:0000256|HAMAP-Rule:MF_00219"; METAL 97; /note="Zinc 1; via carbamate group"; /evidence="ECO:0000256|HAMAP-Rule:MF_00219"; METAL 97; /note="Zinc 2; via carbamate group"; /evidence="ECO:0000256|HAMAP-Rule:MF_00219"; METAL 134; /note="Zinc 2; via pros …		PATHWAY: Pyrimidine metabolism; UMP biosynthesis via de novo pathway. {ECO:0000256|ARBA:ARBA00004725}.; PATHWAY: Pyrimidine metabolism; UMP biosynthesis via de novo pathway; (S)-dihydroorotate from bicarbonate: step 3/3. {ECO:0000256|ARBA:ARBA00004880, ECO:0000256|HAMAP-Rule:MF_00219, ECO:0000256|RuleBase:RU003440}.	CATALYTIC ACTIVITY: Reaction=(S)-dihydroorotate + H2O = H(+) + N-carbamoyl-L-aspartate; Xref=Rhea:RHEA:24296, ChEBI:CHEBI:15377, ChEBI:CHEBI:15378, ChEBI:CHEBI:30864, ChEBI:CHEBI:32814; EC=3.5.2.3; Evidence={ECO:0000256|ARBA:ARBA00000462, ECO:0000256|HAMAP-Rule:MF_00219, ECO:0000256|RuleBase:RU003440};		FUNCTION: Catalyzes the reversible cyclization of carbamoyl aspartate to dihydroorotate. {ECO:0000256|ARBA:ARBA00002368, ECO:0000256|HAMAP-Rule:MF_00219}.	ACT_SITE 246; /evidence="ECO:0000256|HAMAP-Rule:MF_00219"		BINDING 40; /note="Substrate"; /evidence="ECO:0000256|HAMAP-Rule:MF_00219"; BINDING 134; /note="Substrate"; /evidence="ECO:0000256|HAMAP-Rule:MF_00219"; BINDING 217; /note="Substrate; via amide nitrogen and carbonyl oxygen"; /evidence="ECO:0000256|HAMAP-Rule:MF_00219"; BINDING 250; /note="Substrate"; /evidence="ECO:0000256|HAMAP-Rule:MF_00219"; BINDING 262; /note="Substrate; via carbonyl oxygen";…		COFACTOR: Name=Zn(2+); Xref=ChEBI:CHEBI:29105; Evidence={ECO:0000256|HAMAP-Rule:MF_00219, ECO:0000256|RuleBase:RU003440}; Note=Binds 2 Zn(2+) ions per subunit. {ECO:0000256|HAMAP-Rule:MF_00219, ECO:0000256|RuleBase:RU003440};				0	12	0	0	0	0	0	0	0	0	0	0	0	0	0	0	0	0	0	0	0	0	0	0	0	0	0	0
E2E2J9	E2E2J9	Exoribonuclease H (EC 2.7.7.49) (EC 3.1.13.2) (EC 3.1.26.13) (Integrase) (Pol polyprotein) (Protease) (Retropepsin) (Reverse transcriptase/ribonuclease H) (Fragment)	Equine infectious anemia virus	Aspartyl protease;Coiled coil;DNA integration;DNA recombination;DNA-binding;Endonuclease;Hydrolase;Metal-binding;Multifunctional enzyme;Nuclease;Nucleotidyltransferase;Protease;RNA-directed DNA polymerase;Transferase;Viral genome integration;Virus entry into host cell;Zinc;Zinc-finger	DNA integration [GO:0015074]; DNA recombination [GO:0006310]; establishment of integrated proviral latency [GO:0075713]; viral entry into host cell [GO:0046718]; viral genome integration into host DNA [GO:0044826]		aspartic-type endopeptidase activity [GO:0004190]; DNA binding [GO:0003677]; exoribonuclease H activity [GO:0004533]; RNA-directed DNA polymerase activity [GO:0003964]; RNA-DNA hybrid ribonuclease activity [GO:0004523]; zinc ion binding [GO:0008270]				CATALYTIC ACTIVITY: Reaction=3'-end directed exonucleolytic cleavage of viral RNA-DNA hybrid.; EC=3.1.13.2; Evidence={ECO:0000256|ARBA:ARBA00000379}; CATALYTIC ACTIVITY: Reaction=Endohydrolysis of RNA in RNA/DNA hybrids. Three different cleavage modes: 1. sequence-specific internal cleavage of RNA. Human immunodeficiency virus type 1 and Moloney murine leukemia virus enzymes prefer to cleave the …	DNA_BIND 1084..1132; /note="Integrase-type"; /evidence="ECO:0000256|PROSITE-ProRule:PRU00506"	FUNCTION: During replicative cycle of retroviruses, the reverse-transcribed viral DNA is integrated into the host chromosome by the viral integrase enzyme. RNase H activity is associated with the reverse transcriptase. {ECO:0000256|ARBA:ARBA00023429}.								Pararnavirae	0	1	3	0	2	6	0	0	0	0	0	0	0	0	0	0	0	0	0	0	0	0	0	0	0	0	0	0
E9KUB5	E9KUB5	Exoribonuclease H (EC 2.7.7.49) (EC 3.1.13.2) (EC 3.1.26.13) (Integrase) (Pol polyprotein) (Protease) (Retropepsin) (Reverse transcriptase/ribonuclease H) (Fragment)	Equine infectious anemia virus	Aspartyl protease;Coiled coil;DNA integration;DNA recombination;DNA-binding;Endonuclease;Hydrolase;Metal-binding;Multifunctional enzyme;Nuclease;Nucleotidyltransferase;Protease;RNA-directed DNA polymerase;Transferase;Viral genome integration;Virus entry into host cell;Zinc;Zinc-finger	DNA integration [GO:0015074]; DNA recombination [GO:0006310]; establishment of integrated proviral latency [GO:0075713]; viral entry into host cell [GO:0046718]; viral genome integration into host DNA [GO:0044826]		aspartic-type endopeptidase activity [GO:0004190]; DNA binding [GO:0003677]; exoribonuclease H activity [GO:0004533]; RNA-directed DNA polymerase activity [GO:0003964]; RNA-DNA hybrid ribonuclease activity [GO:0004523]; zinc ion binding [GO:0008270]				CATALYTIC ACTIVITY: Reaction=3'-end directed exonucleolytic cleavage of viral RNA-DNA hybrid.; EC=3.1.13.2; Evidence={ECO:0000256|ARBA:ARBA00000379}; CATALYTIC ACTIVITY: Reaction=Endohydrolysis of RNA in RNA/DNA hybrids. Three different cleavage modes: 1. sequence-specific internal cleavage of RNA. Human immunodeficiency virus type 1 and Moloney murine leukemia virus enzymes prefer to cleave the …	DNA_BIND 1084..1132; /note="Integrase-type"; /evidence="ECO:0000256|PROSITE-ProRule:PRU00506"	FUNCTION: During replicative cycle of retroviruses, the reverse-transcribed viral DNA is integrated into the host chromosome by the viral integrase enzyme. RNase H activity is associated with the reverse transcriptase. {ECO:0000256|ARBA:ARBA00023429}.								Pararnavirae	0	0	2	4	3	1	0	0	0	2	0	0	0	0	0	0	0	0	0	0	0	0	0	0	0	0	0	0
K2KMW1	K2KMW1	Carbamoyl-phosphate synthase small chain (EC 6.3.5.5) (Carbamoyl-phosphate synthetase glutamine chain)	Idiomarina xiamenensis 10-D-4	ATP-binding;Amino-acid biosynthesis;Arginine biosynthesis;Glutamine amidotransferase;Ligase;Nucleotide-binding;Pyrimidine biosynthesis;Reference proteome	'de novo' pyrimidine nucleobase biosynthetic process [GO:0006207]; 'de novo' UMP biosynthetic process [GO:0044205]; arginine biosynthetic process [GO:0006526]; glutamine metabolic process [GO:0006541]		ATP binding [GO:0005524]; carbamoyl-phosphate synthase (glutamine-hydrolyzing) activity [GO:0004088]			PATHWAY: Amino-acid biosynthesis; L-arginine biosynthesis; carbamoyl phosphate from bicarbonate: step 1/1. {ECO:0000256|ARBA:ARBA00005077, ECO:0000256|HAMAP-Rule:MF_01209}.; PATHWAY: Pyrimidine metabolism; UMP biosynthesis via de novo pathway. {ECO:0000256|ARBA:ARBA00004725}.; PATHWAY: Pyrimidine metabolism; UMP biosynthesis via de novo pathway; (S)-dihydroorotate from bicarbonate: step 1/3. {ECO…	CATALYTIC ACTIVITY: Reaction=2 ATP + H2O + hydrogencarbonate + L-glutamine = 2 ADP + carbamoyl phosphate + 2 H(+) + L-glutamate + phosphate; Xref=Rhea:RHEA:18633, ChEBI:CHEBI:15377, ChEBI:CHEBI:15378, ChEBI:CHEBI:17544, ChEBI:CHEBI:29985, ChEBI:CHEBI:30616, ChEBI:CHEBI:43474, ChEBI:CHEBI:58228, ChEBI:CHEBI:58359, ChEBI:CHEBI:456216; EC=6.3.5.5; Evidence={ECO:0000256|HAMAP-Rule:MF_01209};			ACT_SITE 276; /note="Nucleophile"; /evidence="ECO:0000256|HAMAP-Rule:MF_01209, ECO:0000256|PROSITE-ProRule:PRU00605"; ACT_SITE 360; /evidence="ECO:0000256|HAMAP-Rule:MF_01209, ECO:0000256|PROSITE-ProRule:PRU00605"; ACT_SITE 362; /evidence="ECO:0000256|HAMAP-Rule:MF_01209, ECO:0000256|PROSITE-ProRule:PRU00605"								0	0	0	12	0	0	0	0	0	0	0	0	0	0	0	0	0	0	0	0	0	0	0	0	0	0	0	0
A9WRA9	A9WRA9	1-deoxy-D-xylulose-5-phosphate synthase (EC 2.2.1.7) (1-deoxyxylulose-5-phosphate synthase) (DXP synthase) (DXPS)	Renibacterium salmoninarum (strain ATCC 33209 / DSM 20767 / JCM 11484 / NBRC 15589 / NCIMB 2235)	Isoprene biosynthesis;Magnesium;Metal-binding;Reference proteome;Thiamine biosynthesis;Thiamine pyrophosphate;Transferase	1-deoxy-D-xylulose 5-phosphate biosynthetic process [GO:0052865]; terpenoid biosynthetic process [GO:0016114]; thiamine biosynthetic process [GO:0009228]		1-deoxy-D-xylulose-5-phosphate synthase activity [GO:0008661]; magnesium ion binding [GO:0000287]; thiamine pyrophosphate binding [GO:0030976]	METAL 145; /note="Magnesium"; /evidence="ECO:0000255|HAMAP-Rule:MF_00315"; METAL 175; /note="Magnesium"; /evidence="ECO:0000255|HAMAP-Rule:MF_00315"		PATHWAY: Metabolic intermediate biosynthesis; 1-deoxy-D-xylulose 5-phosphate biosynthesis; 1-deoxy-D-xylulose 5-phosphate from D-glyceraldehyde 3-phosphate and pyruvate: step 1/1. {ECO:0000255|HAMAP-Rule:MF_00315}.	CATALYTIC ACTIVITY: Reaction=D-glyceraldehyde 3-phosphate + H(+) + pyruvate = 1-deoxy-D-xylulose 5-phosphate + CO2; Xref=Rhea:RHEA:12605, ChEBI:CHEBI:15361, ChEBI:CHEBI:15378, ChEBI:CHEBI:16526, ChEBI:CHEBI:57792, ChEBI:CHEBI:59776; EC=2.2.1.7; Evidence={ECO:0000255|HAMAP-Rule:MF_00315};		FUNCTION: Catalyzes the acyloin condensation reaction between C atoms 2 and 3 of pyruvate and glyceraldehyde 3-phosphate to yield 1-deoxy-D-xylulose-5-phosphate (DXP). {ECO:0000255|HAMAP-Rule:MF_00315}.			BINDING 73; /note="Thiamine pyrophosphate"; /evidence="ECO:0000255|HAMAP-Rule:MF_00315"; BINDING 175; /note="Thiamine pyrophosphate"; /evidence="ECO:0000255|HAMAP-Rule:MF_00315"; BINDING 293; /note="Thiamine pyrophosphate"; /evidence="ECO:0000255|HAMAP-Rule:MF_00315"; BINDING 375; /note="Thiamine pyrophosphate"; /evidence="ECO:0000255|HAMAP-Rule:MF_00315"		COFACTOR: Name=Mg(2+); Xref=ChEBI:CHEBI:18420; Evidence={ECO:0000255|HAMAP-Rule:MF_00315}; Note=Binds 1 Mg(2+) ion per subunit. {ECO:0000255|HAMAP-Rule:MF_00315}; COFACTOR: Name=thiamine diphosphate; Xref=ChEBI:CHEBI:58937; Evidence={ECO:0000255|HAMAP-Rule:MF_00315}; Note=Binds 1 thiamine pyrophosphate per subunit. {ECO:0000255|HAMAP-Rule:MF_00315};				0	0	0	0	6	5	0	0	0	1	0	0	0	0	0	0	0	0	0	0	0	0	0	0	0	0	0	0
P31623	P31623	Gag-Pro-Pol polyprotein [Cleaved into: Matrix protein p10; Phosphorylated protein; p12; Capsid protein p27; Nucleocapsid protein-dUTPase (NC-dUTPase) (EC 3.6.1.23); Protease 17 kDa (EC 3.4.23.-); Protease 13 kDa (EC 3.4.23.-); G-patch peptide; Reverse transcriptase/ribonuclease H (RT) (EC 2.7.7.49) (EC 2.7.7.7) (EC 3.1.26.4); Integrase (IN) (EC 2.7.7.-) (EC 3.1.-.-)]	Sheep pulmonary adenomatosis virus (Jaagsiekte sheep retrovirus) (JSRV)	Aspartyl protease;DNA integration;DNA recombination;DNA-binding;DNA-directed DNA polymerase;Endonuclease;Hydrolase;Lipoprotein;Magnesium;Metal-binding;Multifunctional enzyme;Myristate;Nuclease;Nucleotidyltransferase;Protease;RNA-binding;RNA-directed DNA polymerase;Repeat;Ribosomal frameshifting;Transferase;Viral genome integration;Viral matrix protein;Viral nucleoprotein;Virion;Virus entry into h…	DNA integration [GO:0015074]; DNA recombination [GO:0006310]; establishment of integrated proviral latency [GO:0075713]; viral entry into host cell [GO:0046718]; viral genome integration into host DNA [GO:0044826]	viral nucleocapsid [GO:0019013]	aspartic-type endopeptidase activity [GO:0004190]; DNA binding [GO:0003677]; DNA-directed DNA polymerase activity [GO:0003887]; dUTP diphosphatase activity [GO:0004170]; RNA binding [GO:0003723]; RNA-directed DNA polymerase activity [GO:0003964]; RNA-DNA hybrid ribonuclease activity [GO:0004523]; structural constituent of virion [GO:0039660]; zinc ion binding [GO:0008270]	METAL 976; /note="Magnesium; catalytic; for reverse transcriptase activity"; /evidence="ECO:0000255|PROSITE-ProRule:PRU00405"; METAL 1051; /note="Magnesium; catalytic; for reverse transcriptase activity"; /evidence="ECO:0000255|PROSITE-ProRule:PRU00405"; METAL 1052; /note="Magnesium; catalytic; for reverse transcriptase activity"; /evidence="ECO:0000255|PROSITE-ProRule:PRU00405"; METAL 1322; /not…			CATALYTIC ACTIVITY: Reaction=a 2'-deoxyribonucleoside 5'-triphosphate + DNA(n) = diphosphate + DNA(n+1); Xref=Rhea:RHEA:22508, Rhea:RHEA-COMP:11130, Rhea:RHEA-COMP:11131, ChEBI:CHEBI:33019, ChEBI:CHEBI:61560, ChEBI:CHEBI:83828; EC=2.7.7.49; Evidence={ECO:0000255|PROSITE-ProRule:PRU00405}; CATALYTIC ACTIVITY: Reaction=a 2'-deoxyribonucleoside 5'-triphosphate + DNA(n) = diphosphate + DNA(n+1); Xref…	DNA_BIND 1665..1714; /note="Integrase-type"; /evidence="ECO:0000255|PROSITE-ProRule:PRU00506"	FUNCTION: [Matrix protein p10]: Matrix protein. {ECO:0000250|UniProtKB:P07572}.; FUNCTION: Nucleocapsid protein p14: Nucleocapsid protein. {ECO:0000250|UniProtKB:P07572}.; FUNCTION: [Capsid protein p27]: Capsid protein. {ECO:0000250|UniProtKB:P07572}.; FUNCTION: [Protease 17 kDa]: The aspartyl protease mediates proteolytic cleavages of Gag and Gag-Pol polyproteins during or shortly after the rele…	ACT_SITE 739; /note="Protease; shared with dimeric partner"; /evidence="ECO:0000255|PROSITE-ProRule:PRU00275"				COFACTOR: Name=Mg(2+); Xref=ChEBI:CHEBI:18420; Evidence={ECO:0000255|PROSITE-ProRule:PRU00405}; Note=The RT polymerase active site binds 2 magnesium ions. {ECO:0000255|PROSITE-ProRule:PRU00405};			Pararnavirae	0	0	1	7	1	1	0	1	0	0	0	0	0	0	0	0	0	0	0	0	0	0	0	0	0	0	0	0
A1TM53	A1TM53	Thymidylate synthase (TS) (TSase) (EC 2.1.1.45)	Acidovorax citrulli (strain AAC00-1) (Acidovorax avenae subsp. citrulli)	Cytoplasm;Methyltransferase;Nucleotide biosynthesis;Reference proteome;Transferase	dTMP biosynthetic process [GO:0006231]; dTTP biosynthetic process [GO:0006235]; methylation [GO:0032259]	cytoplasm [GO:0005737]	thymidylate synthase activity [GO:0004799]		NP_BIND 134..135; /note="dUMP; shared with dimeric partner"; /evidence="ECO:0000255|HAMAP-Rule:MF_00008"; NP_BIND 181..184; /note="dUMP"; /evidence="ECO:0000255|HAMAP-Rule:MF_00008"; NP_BIND 222..224; /note="dUMP"; /evidence="ECO:0000255|HAMAP-Rule:MF_00008"	PATHWAY: Pyrimidine metabolism; dTTP biosynthesis. {ECO:0000255|HAMAP-Rule:MF_00008}.	CATALYTIC ACTIVITY: Reaction=(6R)-5,10-methylene-5,6,7,8-tetrahydrofolate + dUMP = 7,8-dihydrofolate + dTMP; Xref=Rhea:RHEA:12104, ChEBI:CHEBI:15636, ChEBI:CHEBI:57451, ChEBI:CHEBI:63528, ChEBI:CHEBI:246422; EC=2.1.1.45; Evidence={ECO:0000255|HAMAP-Rule:MF_00008};		FUNCTION: Catalyzes the reductive methylation of 2'-deoxyuridine-5'-monophosphate (dUMP) to 2'-deoxythymidine-5'-monophosphate (dTMP) while utilizing 5,10-methylenetetrahydrofolate (mTHF) as the methyl donor and reductant in the reaction, yielding dihydrofolate (DHF) as a by-product. This enzymatic reaction provides an intracellular de novo source of dTMP, an essential precursor for DNA biosynthe…	ACT_SITE 154; /note="Nucleophile"; /evidence="ECO:0000255|HAMAP-Rule:MF_00008"		BINDING 29; /note="dUMP"; /evidence="ECO:0000255|HAMAP-Rule:MF_00008"; BINDING 59; /note="5,10-methylenetetrahydrofolate"; /evidence="ECO:0000255|HAMAP-Rule:MF_00008"; BINDING 184; /note="5,10-methylenetetrahydrofolate"; /evidence="ECO:0000255|HAMAP-Rule:MF_00008"; BINDING 192; /note="dUMP"; /evidence="ECO:0000255|HAMAP-Rule:MF_00008"; BINDING 278; /note="5,10-methylenetetrahydrofolate; via carbo…						2	8	0	0	0	0	0	0	0	0	0	0	0	0	0	0	0	0	0	0	0	0	0	0	0	0	0	0
W7X4F6	W7X4F6	Thymidylate synthase (TS) (TSase) (EC 2.1.1.45)	Hydrogenophaga sp. T4	Cytoplasm;Methyltransferase;Nucleotide biosynthesis;Reference proteome;Transferase	dTMP biosynthetic process [GO:0006231]; dTTP biosynthetic process [GO:0006235]; methylation [GO:0032259]	cytoplasm [GO:0005737]	thymidylate synthase activity [GO:0004799]		NP_BIND 136..137; /note="dUMP; shared with dimeric partner"; /evidence="ECO:0000256|HAMAP-Rule:MF_00008"; NP_BIND 183..186; /note="dUMP"; /evidence="ECO:0000256|HAMAP-Rule:MF_00008"; NP_BIND 224..226; /note="dUMP"; /evidence="ECO:0000256|HAMAP-Rule:MF_00008"	PATHWAY: Pyrimidine metabolism; dTTP biosynthesis. {ECO:0000256|HAMAP-Rule:MF_00008}.	CATALYTIC ACTIVITY: Reaction=(6R)-5,10-methylene-5,6,7,8-tetrahydrofolate + dUMP = 7,8-dihydrofolate + dTMP; Xref=Rhea:RHEA:12104, ChEBI:CHEBI:15636, ChEBI:CHEBI:57451, ChEBI:CHEBI:63528, ChEBI:CHEBI:246422; EC=2.1.1.45; Evidence={ECO:0000256|ARBA:ARBA00001707, ECO:0000256|HAMAP-Rule:MF_00008};		FUNCTION: Catalyzes the reductive methylation of 2'-deoxyuridine-5'-monophosphate (dUMP) to 2'-deoxythymidine-5'-monophosphate (dTMP) while utilizing 5,10-methylenetetrahydrofolate (mTHF) as the methyl donor and reductant in the reaction, yielding dihydrofolate (DHF) as a by-product. This enzymatic reaction provides an intracellular de novo source of dTMP, an essential precursor for DNA biosynthe…	ACT_SITE 156; /evidence="ECO:0000256|PROSITE-ProRule:PRU10016"; ACT_SITE 156; /note="Nucleophile"; /evidence="ECO:0000256|HAMAP-Rule:MF_00008"		BINDING 31; /note="dUMP"; /evidence="ECO:0000256|HAMAP-Rule:MF_00008"; BINDING 186; /note="5,10-methylenetetrahydrofolate"; /evidence="ECO:0000256|HAMAP-Rule:MF_00008"; BINDING 194; /note="dUMP"; /evidence="ECO:0000256|HAMAP-Rule:MF_00008"; BINDING 280; /note="5,10-methylenetetrahydrofolate; via carbonyl oxygen"; /evidence="ECO:0000256|HAMAP-Rule:MF_00008"						0	8	0	2	0	0	0	0	0	0	0	0	0	0	0	0	0	0	0	0	0	0	0	0	0	0	0	0
C5CXD4	C5CXD4	Dihydroorotate dehydrogenase (quinone) (EC 1.3.5.2) (DHOdehase) (DHOD) (DHODase) (Dihydroorotate oxidase)	Variovorax paradoxus (strain S110)	Cell membrane;FMN;Flavoprotein;Membrane;Oxidoreductase;Pyrimidine biosynthesis	'de novo' pyrimidine nucleobase biosynthetic process [GO:0006207]; 'de novo' UMP biosynthetic process [GO:0044205]	cytoplasm [GO:0005737]; plasma membrane [GO:0005886]	dihydroorotate dehydrogenase activity [GO:0004152]		NP_BIND 68..72; /note="FMN"; /evidence="ECO:0000256|HAMAP-Rule:MF_00225"; NP_BIND 333..334; /note="FMN"; /evidence="ECO:0000256|HAMAP-Rule:MF_00225"	PATHWAY: Pyrimidine metabolism; UMP biosynthesis via de novo pathway. {ECO:0000256|ARBA:ARBA00004725}.; PATHWAY: Pyrimidine metabolism; UMP biosynthesis via de novo pathway; orotate from (S)-dihydroorotate (quinone route): step 1/1. {ECO:0000256|ARBA:ARBA00005161, ECO:0000256|HAMAP-Rule:MF_00225}.	CATALYTIC ACTIVITY: Reaction=(S)-dihydroorotate + a quinone = a quinol + orotate; Xref=Rhea:RHEA:30187, ChEBI:CHEBI:24646, ChEBI:CHEBI:30839, ChEBI:CHEBI:30864, ChEBI:CHEBI:132124; EC=1.3.5.2; Evidence={ECO:0000256|ARBA:ARBA00001532, ECO:0000256|HAMAP-Rule:MF_00225};		FUNCTION: Catalyzes the conversion of dihydroorotate to orotate with quinone as electron acceptor. {ECO:0000256|ARBA:ARBA00003125, ECO:0000256|HAMAP-Rule:MF_00225}.	ACT_SITE 190; /note="Nucleophile"; /evidence="ECO:0000256|HAMAP-Rule:MF_00225"		BINDING 72; /note="Substrate"; /evidence="ECO:0000256|HAMAP-Rule:MF_00225"; BINDING 92; /note="FMN; via amide nitrogen"; /evidence="ECO:0000256|HAMAP-Rule:MF_00225"; BINDING 154; /note="FMN"; /evidence="ECO:0000256|HAMAP-Rule:MF_00225"; BINDING 187; /note="FMN"; /evidence="ECO:0000256|HAMAP-Rule:MF_00225"; BINDING 187; /note="Substrate"; /evidence="ECO:0000256|HAMAP-Rule:MF_00225"; BINDING 192; /…		COFACTOR: Name=FMN; Xref=ChEBI:CHEBI:58210; Evidence={ECO:0000256|ARBA:ARBA00001917}; ; COFACTOR: Name=FMN; Xref=ChEBI:CHEBI:58210; Evidence={ECO:0000256|HAMAP-Rule:MF_00225}; Note=Binds 1 FMN per subunit. {ECO:0000256|HAMAP-Rule:MF_00225};				0	0	0	0	0	12	0	0	0	0	0	0	0	0	0	0	0	0	0	0	0	0	0	3	0	0	0	0
N1QDY1	N1QDY1	Carbamoyl-phosphate synthase (glutamine-hydrolyzing) (EC 6.3.5.5)	Sphaerulina musiva (strain SO2202) (Poplar stem canker fungus) (Septoria musiva)	Glutamine amidotransferase;Reference proteome	'de novo' pyrimidine nucleobase biosynthetic process [GO:0006207]; glutamine metabolic process [GO:0006541]		carbamoyl-phosphate synthase (glutamine-hydrolyzing) activity [GO:0004088]				CATALYTIC ACTIVITY: Reaction=2 ATP + H2O + hydrogencarbonate + L-glutamine = 2 ADP + carbamoyl phosphate + 2 H(+) + L-glutamate + phosphate; Xref=Rhea:RHEA:18633, ChEBI:CHEBI:15377, ChEBI:CHEBI:15378, ChEBI:CHEBI:17544, ChEBI:CHEBI:29985, ChEBI:CHEBI:30616, ChEBI:CHEBI:43474, ChEBI:CHEBI:58228, ChEBI:CHEBI:58359, ChEBI:CHEBI:456216; EC=6.3.5.5; Evidence={ECO:0000256|ARBA:ARBA00001777};			ACT_SITE 310; /note="Nucleophile"; /evidence="ECO:0000256|PROSITE-ProRule:PRU00605"; ACT_SITE 394; /evidence="ECO:0000256|PROSITE-ProRule:PRU00605"; ACT_SITE 396; /evidence="ECO:0000256|PROSITE-ProRule:PRU00605"							Fungi	0	0	0	0	0	10	0	0	0	0	0	0	0	0	0	0	0	0	0	0	0	0	0	0	0	0	0	0
H2TDS8	H2TDS8	Deleted.																				0	0	0	0	0	0	0	10	0	0	0	0	0	0	0	0	0	0	0	0	0	0	0	0	0	0	0	0
J0U251	J0U251	ABC-type nitrate/sulfonate/bicarbonate transport system, periplasmic component	Acidovorax sp. CF316	Reference proteome;Signal	thiamine biosynthetic process [GO:0009228]																	0	0	0	0	0	0	0	9	0	0	0	0	0	0	0	0	0	0	0	0	0	0	0	0	0	0	0	0
F1ZC86	F1ZC86	Uridylate kinase (UK) (EC 2.7.4.22) (Uridine monophosphate kinase) (UMP kinase) (UMPK)	Novosphingobium nitrogenifigens DSM 19370	ATP-binding;Cytoplasm;Kinase;Nucleotide-binding;Pyrimidine biosynthesis;Reference proteome;Transferase	'de novo' CTP biosynthetic process [GO:0044210]	cytoplasm [GO:0005737]	ATP binding [GO:0005524]; UMP kinase activity [GO:0033862]		NP_BIND 12..15; /note="ATP"; /evidence="ECO:0000256|HAMAP-Rule:MF_01220"; NP_BIND 135..142; /note="UMP"; /evidence="ECO:0000256|HAMAP-Rule:MF_01220"	PATHWAY: Pyrimidine metabolism; CTP biosynthesis via de novo pathway; UDP from UMP (UMPK route): step 1/1. {ECO:0000256|ARBA:ARBA00004791, ECO:0000256|HAMAP-Rule:MF_01220}.	CATALYTIC ACTIVITY: Reaction=ATP + UMP = ADP + UDP; Xref=Rhea:RHEA:24400, ChEBI:CHEBI:30616, ChEBI:CHEBI:57865, ChEBI:CHEBI:58223, ChEBI:CHEBI:456216; EC=2.7.4.22; Evidence={ECO:0000256|ARBA:ARBA00001018, ECO:0000256|HAMAP-Rule:MF_01220};		FUNCTION: Catalyzes the reversible phosphorylation of UMP to UDP. {ECO:0000256|HAMAP-Rule:MF_01220}.		ACTIVITY REGULATION: Inhibited by UTP. {ECO:0000256|HAMAP-Rule:MF_01220}.	BINDING 54; /note="UMP; via amide nitrogen"; /evidence="ECO:0000256|HAMAP-Rule:MF_01220"; BINDING 55; /note="ATP; via amide nitrogen"; /evidence="ECO:0000256|HAMAP-Rule:MF_01220"; BINDING 59; /note="ATP"; /evidence="ECO:0000256|HAMAP-Rule:MF_01220"; BINDING 74; /note="UMP"; /evidence="ECO:0000256|HAMAP-Rule:MF_01220"; BINDING 162; /note="ATP"; /evidence="ECO:0000256|HAMAP-Rule:MF_01220"; BINDING …						6	2	0	0	0	0	0	0	0	0	0	0	0	0	0	0	0	0	0	0	0	0	0	0	0	0	0	0
K0HRA4	K0HRA4	Thymidylate synthase (TS) (TSase) (EC 2.1.1.45)	Acidovorax sp. KKS102	Cytoplasm;Methyltransferase;Nucleotide biosynthesis;Transferase	dTMP biosynthetic process [GO:0006231]; dTTP biosynthetic process [GO:0006235]; methylation [GO:0032259]	cytoplasm [GO:0005737]	thymidylate synthase activity [GO:0004799]		NP_BIND 144..145; /note="dUMP; shared with dimeric partner"; /evidence="ECO:0000256|HAMAP-Rule:MF_00008"; NP_BIND 191..194; /note="dUMP"; /evidence="ECO:0000256|HAMAP-Rule:MF_00008"; NP_BIND 232..234; /note="dUMP"; /evidence="ECO:0000256|HAMAP-Rule:MF_00008"	PATHWAY: Pyrimidine metabolism; dTTP biosynthesis. {ECO:0000256|HAMAP-Rule:MF_00008}.	CATALYTIC ACTIVITY: Reaction=(6R)-5,10-methylene-5,6,7,8-tetrahydrofolate + dUMP = 7,8-dihydrofolate + dTMP; Xref=Rhea:RHEA:12104, ChEBI:CHEBI:15636, ChEBI:CHEBI:57451, ChEBI:CHEBI:63528, ChEBI:CHEBI:246422; EC=2.1.1.45; Evidence={ECO:0000256|ARBA:ARBA00001707, ECO:0000256|HAMAP-Rule:MF_00008};		FUNCTION: Catalyzes the reductive methylation of 2'-deoxyuridine-5'-monophosphate (dUMP) to 2'-deoxythymidine-5'-monophosphate (dTMP) while utilizing 5,10-methylenetetrahydrofolate (mTHF) as the methyl donor and reductant in the reaction, yielding dihydrofolate (DHF) as a by-product. This enzymatic reaction provides an intracellular de novo source of dTMP, an essential precursor for DNA biosynthe…	ACT_SITE 164; /evidence="ECO:0000256|PROSITE-ProRule:PRU10016"; ACT_SITE 164; /note="Nucleophile"; /evidence="ECO:0000256|HAMAP-Rule:MF_00008"		BINDING 39; /note="dUMP"; /evidence="ECO:0000256|HAMAP-Rule:MF_00008"; BINDING 69; /note="5,10-methylenetetrahydrofolate"; /evidence="ECO:0000256|HAMAP-Rule:MF_00008"; BINDING 194; /note="5,10-methylenetetrahydrofolate"; /evidence="ECO:0000256|HAMAP-Rule:MF_00008"; BINDING 202; /note="dUMP"; /evidence="ECO:0000256|HAMAP-Rule:MF_00008"; BINDING 288; /note="5,10-methylenetetrahydrofolate; via carbo…						8	0	0	0	0	0	0	0	0	0	0	0	0	0	0	0	0	0	0	0	0	0	0	0	0	0	0	0
K7X670	K7X670	Protease (Retropepsin) (Fragment)	Equine infectious anemia virus	Aspartyl protease;Hydrolase;Metal-binding;Nucleotidyltransferase;Protease;Transferase			aspartic-type endopeptidase activity [GO:0004190]; metal ion binding [GO:0046872]; nucleotidyltransferase activity [GO:0016779]														Pararnavirae	0	1	3	2	1	1	0	0	0	0	0	0	0	0	0	0	0	0	0	0	0	0	0	0	0	0	0	0
S2KQR8	S2KQR8	CTP synthase (EC 6.3.4.2) (Cytidine 5'-triphosphate synthase) (Cytidine triphosphate synthetase) (CTP synthetase) (CTPS) (UTP--ammonia ligase)	Halomonas anticariensis (strain DSM 16096 / CECT 5854 / LMG 22089 / FP35)	ATP-binding;Glutamine amidotransferase;Ligase;Magnesium;Metal-binding;Nucleotide-binding;Pyrimidine biosynthesis;Reference proteome	'de novo' CTP biosynthetic process [GO:0044210]; glutamine metabolic process [GO:0006541]		ATP binding [GO:0005524]; CTP synthase activity [GO:0003883]; metal ion binding [GO:0046872]	METAL 71; /note="Magnesium"; /evidence="ECO:0000256|HAMAP-Rule:MF_01227"; METAL 139; /note="Magnesium"; /evidence="ECO:0000256|HAMAP-Rule:MF_01227"	NP_BIND 14..19; /note="ATP"; /evidence="ECO:0000256|HAMAP-Rule:MF_01227"; NP_BIND 146..148; /note="CTP; allosteric inhibitor"; /evidence="ECO:0000256|HAMAP-Rule:MF_01227"; NP_BIND 186..191; /note="CTP; allosteric inhibitor; alternate"; /evidence="ECO:0000256|HAMAP-Rule:MF_01227"; NP_BIND 186..191; /note="UTP; alternate"; /evidence="ECO:0000256|HAMAP-Rule:MF_01227"	PATHWAY: Pyrimidine metabolism; CTP biosynthesis via de novo pathway; CTP from UDP: step 2/2. {ECO:0000256|ARBA:ARBA00005171, ECO:0000256|HAMAP-Rule:MF_01227}.	CATALYTIC ACTIVITY: Reaction=ATP + H2O + L-glutamine + UTP = ADP + CTP + 2 H(+) + L-glutamate + phosphate; Xref=Rhea:RHEA:26426, ChEBI:CHEBI:15377, ChEBI:CHEBI:15378, ChEBI:CHEBI:29985, ChEBI:CHEBI:30616, ChEBI:CHEBI:37563, ChEBI:CHEBI:43474, ChEBI:CHEBI:46398, ChEBI:CHEBI:58359, ChEBI:CHEBI:456216; EC=6.3.4.2; Evidence={ECO:0000256|ARBA:ARBA00000314, ECO:0000256|HAMAP-Rule:MF_01227};		FUNCTION: Catalyzes the ATP-dependent amination of UTP to CTP with either L-glutamine or ammonia as the source of nitrogen. Regulates intracellular CTP levels through interactions with the four ribonucleotide triphosphates. {ECO:0000256|HAMAP-Rule:MF_01227}.	ACT_SITE 378; /note="Nucleophile"; /evidence="ECO:0000256|PROSITE-ProRule:PRU00605"; ACT_SITE 378; /note="Nucleophile; for glutamine hydrolysis"; /evidence="ECO:0000256|HAMAP-Rule:MF_01227"; ACT_SITE 514; /evidence="ECO:0000256|HAMAP-Rule:MF_01227, ECO:0000256|PROSITE-ProRule:PRU00605"; ACT_SITE 516; /evidence="ECO:0000256|HAMAP-Rule:MF_01227, ECO:0000256|PROSITE-ProRule:PRU00605"	ACTIVITY REGULATION: Allosterically activated by GTP, when glutamine is the substrate; GTP has no effect on the reaction when ammonia is the substrate. The allosteric effector GTP functions by stabilizing the protein conformation that binds the tetrahedral intermediate(s) formed during glutamine hydrolysis. Inhibited by the product CTP, via allosteric rather than competitive inhibition. {ECO:0000…	BINDING 13; /note="CTP; allosteric inhibitor; alternate"; /evidence="ECO:0000256|HAMAP-Rule:MF_01227"; BINDING 13; /note="UTP; alternate"; /evidence="ECO:0000256|HAMAP-Rule:MF_01227"; BINDING 71; /note="ATP"; /evidence="ECO:0000256|HAMAP-Rule:MF_01227"; BINDING 222; /note="CTP; allosteric inhibitor; alternate"; /evidence="ECO:0000256|HAMAP-Rule:MF_01227"; BINDING 222; /note="UTP; alternate"; /evi…						0	8	0	0	0	0	0	0	0	0	0	0	0	0	0	0	0	0	0	0	0	0	0	0	0	0	0	0
F2IWU0	F2IWU0	ABC transporter, substrate binding protein	Polymorphum gilvum (strain LMG 25793 / CGMCC 1.9160 / SL003B-26A1)	Reference proteome;Signal	thiamine biosynthetic process [GO:0009228]																	0	0	1	7	0	0	0	0	0	0	0	0	0	0	0	0	0	0	0	0	0	0	0	0	0	0	0	0
F3LIC8	F3LIC8	Thiamine-phosphate synthase (TP synthase) (TPS) (EC 2.5.1.3) (Thiamine-phosphate pyrophosphorylase) (TMP pyrophosphorylase) (TMP-PPase)	gamma proteobacterium IMCC1989	Kinase;Magnesium;Metal-binding;Multifunctional enzyme;Nucleotide-binding;Reference proteome;Thiamine biosynthesis;Transferase	thiamine biosynthetic process [GO:0009228]; thiamine diphosphate biosynthetic process [GO:0009229]		magnesium ion binding [GO:0000287]; phosphomethylpyrimidine kinase activity [GO:0008972]; thiamine-phosphate diphosphorylase activity [GO:0004789]	METAL 361; /note="Magnesium"; /evidence="ECO:0000256|HAMAP-Rule:MF_00097"; METAL 380; /note="Magnesium"; /evidence="ECO:0000256|HAMAP-Rule:MF_00097"		PATHWAY: Cofactor biosynthesis; thiamine diphosphate biosynthesis. {ECO:0000256|ARBA:ARBA00004948}.; PATHWAY: Cofactor biosynthesis; thiamine diphosphate biosynthesis; thiamine phosphate from 4-amino-2-methyl-5-diphosphomethylpyrimidine and 4-methyl-5-(2-phosphoethyl)-thiazole: step 1/1. {ECO:0000256|ARBA:ARBA00005165, ECO:0000256|HAMAP-Rule:MF_00097}.	CATALYTIC ACTIVITY: Reaction=2-(2-carboxy-4-methylthiazol-5-yl)ethyl phosphate + 4-amino-2-methyl-5-(diphosphooxymethyl)pyrimidine + 2 H(+) = CO2 + diphosphate + thiamine phosphate; Xref=Rhea:RHEA:47848, ChEBI:CHEBI:15378, ChEBI:CHEBI:16526, ChEBI:CHEBI:33019, ChEBI:CHEBI:37575, ChEBI:CHEBI:57841, ChEBI:CHEBI:62890; EC=2.5.1.3; Evidence={ECO:0000256|ARBA:ARBA00000876, ECO:0000256|HAMAP-Rule:MF_00…		FUNCTION: Condenses 4-methyl-5-(beta-hydroxyethyl)thiazole monophosphate (THZ-P) and 2-methyl-4-amino-5-hydroxymethyl pyrimidine pyrophosphate (HMP-PP) to form thiamine monophosphate (TMP). {ECO:0000256|HAMAP-Rule:MF_00097}.			BINDING 360; /note="HMP-PP"; /evidence="ECO:0000256|HAMAP-Rule:MF_00097"; BINDING 399; /note="HMP-PP"; /evidence="ECO:0000256|HAMAP-Rule:MF_00097"; BINDING 428; /note="HMP-PP"; /evidence="ECO:0000256|HAMAP-Rule:MF_00097"; BINDING 456; /note="THZ-P; via amide nitrogen"; /evidence="ECO:0000256|HAMAP-Rule:MF_00097"		COFACTOR: Name=Mg(2+); Xref=ChEBI:CHEBI:18420; Evidence={ECO:0000256|ARBA:ARBA00001946}; ; COFACTOR: Name=Mg(2+); Xref=ChEBI:CHEBI:18420; Evidence={ECO:0000256|HAMAP-Rule:MF_00097}; Note=Binds 1 Mg(2+) ion per subunit. {ECO:0000256|HAMAP-Rule:MF_00097};				0	0	8	0	0	0	0	0	0	0	0	0	0	0	0	0	0	0	0	0	0	0	0	0	0	0	0	0
P30085	P30085	UMP-CMP kinase (EC 2.7.4.14) (Deoxycytidylate kinase) (CK) (dCMP kinase) (Nucleoside-diphosphate kinase) (EC 2.7.4.6) (Uridine monophosphate/cytidine monophosphate kinase) (UMP/CMP kinase) (UMP/CMPK)	Homo sapiens (Human)	3D-structure;ATP-binding;Acetylation;Alternative initiation;Alternative splicing;Cytoplasm;Direct protein sequencing;Isopeptide bond;Kinase;Nucleotide-binding;Nucleus;Phosphoprotein;Pyrimidine biosynthesis;Reference proteome;Transferase;Ubl conjugation	'de novo' pyrimidine nucleobase biosynthetic process [GO:0006207]; CDP biosynthetic process [GO:0046705]; nucleobase-containing small molecule interconversion [GO:0015949]; nucleoside diphosphate phosphorylation [GO:0006165]; nucleoside triphosphate biosynthetic process [GO:0009142]; pyrimidine ribonucleotide biosynthetic process [GO:0009220]; UDP biosynthetic process [GO:0006225]	cytoplasm [GO:0005737]; cytosol [GO:0005829]; extracellular exosome [GO:0070062]; nucleolus [GO:0005730]; nucleoplasm [GO:0005654]; nucleus [GO:0005634]	ATP binding [GO:0005524]; CMP kinase activity [GO:0036430]; cytidylate kinase activity [GO:0004127]; dCMP kinase activity [GO:0036431]; nucleoside diphosphate kinase activity [GO:0004550]; UMP kinase activity [GO:0033862]; uridine kinase activity [GO:0004849]		NP_BIND 13..18; /note="ATP"; /evidence="ECO:0000255|HAMAP-Rule:MF_03172"; NP_BIND 61..63; /note="NMP"; /evidence="ECO:0000255|HAMAP-Rule:MF_03172"; NP_BIND 93..96; /note="NMP"; /evidence="ECO:0000255|HAMAP-Rule:MF_03172"		CATALYTIC ACTIVITY: Reaction=ATP + CMP = ADP + CDP; Xref=Rhea:RHEA:11600, ChEBI:CHEBI:30616, ChEBI:CHEBI:58069, ChEBI:CHEBI:60377, ChEBI:CHEBI:456216; EC=2.7.4.14; Evidence={ECO:0000255|HAMAP-Rule:MF_03172}; CATALYTIC ACTIVITY: Reaction=ATP + dCMP = ADP + dCDP; Xref=Rhea:RHEA:25094, ChEBI:CHEBI:30616, ChEBI:CHEBI:57566, ChEBI:CHEBI:58593, ChEBI:CHEBI:456216; EC=2.7.4.14; Evidence={ECO:0000255|HAM…		FUNCTION: Catalyzes the phosphorylation of pyrimidine nucleoside monophosphates at the expense of ATP. Plays an important role in de novo pyrimidine nucleotide biosynthesis. Has preference for UMP and CMP as phosphate acceptors. Also displays broad nucleoside diphosphate kinase activity. {ECO:0000255|HAMAP-Rule:MF_03172, ECO:0000269|PubMed:10462544, ECO:0000269|PubMed:11912132, ECO:0000269|PubMed…			BINDING 39; /note="NMP"; /evidence="ECO:0000255|HAMAP-Rule:MF_03172"; BINDING 100; /note="CMP"; /evidence="ECO:0000255|HAMAP-Rule:MF_03172"; BINDING 134; /note="ATP"; /evidence="ECO:0000255|HAMAP-Rule:MF_03172"; BINDING 140; /note="NMP"; /evidence="ECO:0000255|HAMAP-Rule:MF_03172"; BINDING 151; /note="NMP"; /evidence="ECO:0000255|HAMAP-Rule:MF_03172"; BINDING 179; /note="ATP; via carbonyl oxygen"…		COFACTOR: Name=Mg(2+); Xref=ChEBI:CHEBI:18420; Note=Binds 1 Mg(2+) ion per monomer.;			Metazoa	0	0	8	0	0	0	0	0	0	0	0	0	0	0	0	0	0	0	0	0	0	0	0	0	0	0	8	0
Q8AGY0	Q8AGY0	Gag-Pro-Pol polyprotein (Integrase)	Python molurus endogenous retrovirus	DNA integration;DNA recombination;Endonuclease;Hydrolase;Magnesium;Metal-binding;Multifunctional enzyme;Nuclease;Nucleotidyltransferase;RNA-directed DNA polymerase;Ribosomal frameshifting;Transferase;Viral genome integration;Virion;Virus entry into host cell;Zinc;Zinc-finger	DNA integration [GO:0015074]; DNA recombination [GO:0006310]; establishment of integrated proviral latency [GO:0075713]; viral entry into host cell [GO:0046718]; viral genome integration into host DNA [GO:0044826]	virion [GO:0019012]	aspartic-type endopeptidase activity [GO:0004190]; nucleic acid binding [GO:0003676]; RNA-directed DNA polymerase activity [GO:0003964]; RNA-DNA hybrid ribonuclease activity [GO:0004523]; structural molecule activity [GO:0005198]; zinc ion binding [GO:0008270]					DNA_BIND 1549..1596; /note="Integrase-type"; /evidence="ECO:0000256|PROSITE-ProRule:PRU00506"	FUNCTION: Capsid protein. {ECO:0000256|ARBA:ARBA00003374}.; FUNCTION: Matrix protein. {ECO:0000256|ARBA:ARBA00003230}.; FUNCTION: capsid protein. {ECO:0000256|ARBA:ARBA00002310}.					COFACTOR: Name=Mg(2+); Xref=ChEBI:CHEBI:18420; Evidence={ECO:0000256|ARBA:ARBA00001946};			Pararnavirae	0	0	1	1	0	0	0	3	0	3	0	0	0	0	0	0	0	0	0	0	0	0	0	0	0	0	0	0
A7FG38	A7FG38	Uracil phosphoribosyltransferase (EC 2.4.2.9) (UMP pyrophosphorylase) (UPRTase)	Yersinia pseudotuberculosis serotype O:1b (strain IP 31758)	Allosteric enzyme;GTP-binding;Glycosyltransferase;Magnesium;Nucleotide-binding;Transferase	nucleoside metabolic process [GO:0009116]; UMP salvage [GO:0044206]; uracil salvage [GO:0006223]		GTP binding [GO:0005525]; magnesium ion binding [GO:0000287]; uracil phosphoribosyltransferase activity [GO:0004845]			PATHWAY: Pyrimidine metabolism; UMP biosynthesis via salvage pathway; UMP from uracil: step 1/1. {ECO:0000255|HAMAP-Rule:MF_01218}.	CATALYTIC ACTIVITY: Reaction=diphosphate + UMP = 5-phospho-alpha-D-ribose 1-diphosphate + uracil; Xref=Rhea:RHEA:13017, ChEBI:CHEBI:17568, ChEBI:CHEBI:33019, ChEBI:CHEBI:57865, ChEBI:CHEBI:58017; EC=2.4.2.9; Evidence={ECO:0000255|HAMAP-Rule:MF_01218};		FUNCTION: Catalyzes the conversion of uracil and 5-phospho-alpha-D-ribose 1-diphosphate (PRPP) to UMP and diphosphate. {ECO:0000255|HAMAP-Rule:MF_01218}.		ACTIVITY REGULATION: Allosterically activated by GTP. {ECO:0000255|HAMAP-Rule:MF_01218}.	BINDING 78; /note="5-phospho-alpha-D-ribose 1-diphosphate"; /evidence="ECO:0000255|HAMAP-Rule:MF_01218"; BINDING 103; /note="5-phospho-alpha-D-ribose 1-diphosphate"; /evidence="ECO:0000255|HAMAP-Rule:MF_01218"; BINDING 193; /note="Uracil; via amide nitrogen"; /evidence="ECO:0000255|HAMAP-Rule:MF_01218"; BINDING 199; /note="5-phospho-alpha-D-ribose 1-diphosphate"; /evidence="ECO:0000255|HAMAP-Rule…		COFACTOR: Name=Mg(2+); Xref=ChEBI:CHEBI:18420; Evidence={ECO:0000255|HAMAP-Rule:MF_01218}; Note=Binds 1 Mg(2+) ion per subunit. The magnesium is bound as Mg-PRPP. {ECO:0000255|HAMAP-Rule:MF_01218};				0	0	0	4	0	4	0	0	0	0	0	0	0	0	0	0	0	0	0	0	0	0	0	0	0	0	0	0
U1ETJ1	U1ETJ1	Deleted.																				0	0	0	8	0	0	0	0	0	0	0	0	0	0	0	0	0	0	0	0	0	0	0	0	0	0	0	0
W1J115	W1J115	Uracil phosphoribosyltransferase (EC 2.4.2.9) (UMP pyrophosphorylase) (UPRTase)	Xenorhabdus szentirmaii DSM 16338	Allosteric enzyme;GTP-binding;Glycosyltransferase;Magnesium;Nucleotide-binding;Reference proteome;Transferase	nucleoside metabolic process [GO:0009116]; UMP salvage [GO:0044206]; uracil salvage [GO:0006223]		GTP binding [GO:0005525]; magnesium ion binding [GO:0000287]; uracil phosphoribosyltransferase activity [GO:0004845]			PATHWAY: Pyrimidine metabolism; UMP biosynthesis via salvage pathway; UMP from uracil: step 1/1. {ECO:0000256|ARBA:ARBA00005180, ECO:0000256|HAMAP-Rule:MF_01218}.	CATALYTIC ACTIVITY: Reaction=diphosphate + UMP = 5-phospho-alpha-D-ribose 1-diphosphate + uracil; Xref=Rhea:RHEA:13017, ChEBI:CHEBI:17568, ChEBI:CHEBI:33019, ChEBI:CHEBI:57865, ChEBI:CHEBI:58017; EC=2.4.2.9; Evidence={ECO:0000256|ARBA:ARBA00001111, ECO:0000256|HAMAP-Rule:MF_01218};		FUNCTION: Catalyzes the conversion of uracil and 5-phospho-alpha-D-ribose 1-diphosphate (PRPP) to UMP and diphosphate. {ECO:0000256|HAMAP-Rule:MF_01218}.		ACTIVITY REGULATION: Allosterically activated by GTP. {ECO:0000256|HAMAP-Rule:MF_01218}.	BINDING 78; /note="5-phospho-alpha-D-ribose 1-diphosphate"; /evidence="ECO:0000256|HAMAP-Rule:MF_01218"; BINDING 103; /note="5-phospho-alpha-D-ribose 1-diphosphate"; /evidence="ECO:0000256|HAMAP-Rule:MF_01218"; BINDING 193; /note="Uracil; via amide nitrogen"; /evidence="ECO:0000256|HAMAP-Rule:MF_01218"; BINDING 199; /note="5-phospho-alpha-D-ribose 1-diphosphate"; /evidence="ECO:0000256|HAMAP-Rule…		COFACTOR: Name=Mg(2+); Xref=ChEBI:CHEBI:18420; Evidence={ECO:0000256|ARBA:ARBA00001946}; ; COFACTOR: Name=Mg(2+); Xref=ChEBI:CHEBI:18420; Evidence={ECO:0000256|HAMAP-Rule:MF_01218}; Note=Binds 1 Mg(2+) ion per subunit. The magnesium is bound as Mg-PRPP. {ECO:0000256|HAMAP-Rule:MF_01218};				0	0	0	4	4	0	0	0	0	0	0	0	0	0	0	0	0	0	0	0	0	0	0	0	0	0	0	0
E9KUA9	E9KUA9	Exoribonuclease H (EC 2.7.7.49) (EC 3.1.13.2) (EC 3.1.26.13) (Integrase) (Pol polyprotein) (Protease) (Retropepsin) (Reverse transcriptase/ribonuclease H) (Fragment)	Equine infectious anemia virus	Aspartyl protease;Coiled coil;DNA integration;DNA recombination;DNA-binding;Endonuclease;Hydrolase;Metal-binding;Multifunctional enzyme;Nuclease;Nucleotidyltransferase;Protease;RNA-directed DNA polymerase;Transferase;Viral genome integration;Virus entry into host cell;Zinc;Zinc-finger	DNA integration [GO:0015074]; DNA recombination [GO:0006310]; establishment of integrated proviral latency [GO:0075713]; viral entry into host cell [GO:0046718]; viral genome integration into host DNA [GO:0044826]		aspartic-type endopeptidase activity [GO:0004190]; DNA binding [GO:0003677]; exoribonuclease H activity [GO:0004533]; RNA-directed DNA polymerase activity [GO:0003964]; RNA-DNA hybrid ribonuclease activity [GO:0004523]; zinc ion binding [GO:0008270]				CATALYTIC ACTIVITY: Reaction=3'-end directed exonucleolytic cleavage of viral RNA-DNA hybrid.; EC=3.1.13.2; Evidence={ECO:0000256|ARBA:ARBA00000379}; CATALYTIC ACTIVITY: Reaction=Endohydrolysis of RNA in RNA/DNA hybrids. Three different cleavage modes: 1. sequence-specific internal cleavage of RNA. Human immunodeficiency virus type 1 and Moloney murine leukemia virus enzymes prefer to cleave the …	DNA_BIND 1084..1132; /note="Integrase-type"; /evidence="ECO:0000256|PROSITE-ProRule:PRU00506"	FUNCTION: During replicative cycle of retroviruses, the reverse-transcribed viral DNA is integrated into the host chromosome by the viral integrase enzyme. RNase H activity is associated with the reverse transcriptase. {ECO:0000256|ARBA:ARBA00023429}.								Pararnavirae	0	0	0	0	5	3	0	0	0	0	0	0	0	0	0	0	0	0	0	0	0	0	0	0	0	0	0	0
A3MYK8	A3MYK8	CTP synthase (EC 6.3.4.2) (Cytidine 5'-triphosphate synthase) (Cytidine triphosphate synthetase) (CTP synthetase) (CTPS) (UTP--ammonia ligase)	Actinobacillus pleuropneumoniae serotype 5b (strain L20)	ATP-binding;Glutamine amidotransferase;Ligase;Magnesium;Metal-binding;Nucleotide-binding;Pyrimidine biosynthesis;Reference proteome	'de novo' CTP biosynthetic process [GO:0044210]; glutamine metabolic process [GO:0006541]		ATP binding [GO:0005524]; CTP synthase activity [GO:0003883]; metal ion binding [GO:0046872]	METAL 72; /note="Magnesium"; /evidence="ECO:0000255|HAMAP-Rule:MF_01227"; METAL 140; /note="Magnesium"; /evidence="ECO:0000255|HAMAP-Rule:MF_01227"	NP_BIND 15..20; /note="ATP"; /evidence="ECO:0000255|HAMAP-Rule:MF_01227"; NP_BIND 147..149; /note="CTP; allosteric inhibitor"; /evidence="ECO:0000255|HAMAP-Rule:MF_01227"; NP_BIND 187..192; /note="CTP; allosteric inhibitor; alternate"; /evidence="ECO:0000255|HAMAP-Rule:MF_01227"; NP_BIND 187..192; /note="UTP; alternate"; /evidence="ECO:0000255|HAMAP-Rule:MF_01227"; NP_BIND 239..241; /note="ATP"; …	PATHWAY: Pyrimidine metabolism; CTP biosynthesis via de novo pathway; CTP from UDP: step 2/2. {ECO:0000255|HAMAP-Rule:MF_01227}.	CATALYTIC ACTIVITY: Reaction=ATP + H2O + L-glutamine + UTP = ADP + CTP + 2 H(+) + L-glutamate + phosphate; Xref=Rhea:RHEA:26426, ChEBI:CHEBI:15377, ChEBI:CHEBI:15378, ChEBI:CHEBI:29985, ChEBI:CHEBI:30616, ChEBI:CHEBI:37563, ChEBI:CHEBI:43474, ChEBI:CHEBI:46398, ChEBI:CHEBI:58359, ChEBI:CHEBI:456216; EC=6.3.4.2; Evidence={ECO:0000255|HAMAP-Rule:MF_01227};		FUNCTION: Catalyzes the ATP-dependent amination of UTP to CTP with either L-glutamine or ammonia as the source of nitrogen. Regulates intracellular CTP levels through interactions with the four ribonucleotide triphosphates. {ECO:0000255|HAMAP-Rule:MF_01227}.	ACT_SITE 379; /note="Nucleophile; for glutamine hydrolysis"; /evidence="ECO:0000255|HAMAP-Rule:MF_01227"; ACT_SITE 515; /evidence="ECO:0000255|HAMAP-Rule:MF_01227"; ACT_SITE 517; /evidence="ECO:0000255|HAMAP-Rule:MF_01227"	ACTIVITY REGULATION: Allosterically activated by GTP, when glutamine is the substrate; GTP has no effect on the reaction when ammonia is the substrate. The allosteric effector GTP functions by stabilizing the protein conformation that binds the tetrahedral intermediate(s) formed during glutamine hydrolysis. Inhibited by the product CTP, via allosteric rather than competitive inhibition. {ECO:0000…	BINDING 14; /note="CTP; allosteric inhibitor; alternate"; /evidence="ECO:0000255|HAMAP-Rule:MF_01227"; BINDING 14; /note="UTP; alternate"; /evidence="ECO:0000255|HAMAP-Rule:MF_01227"; BINDING 72; /note="ATP"; /evidence="ECO:0000255|HAMAP-Rule:MF_01227"; BINDING 223; /note="CTP; allosteric inhibitor; alternate"; /evidence="ECO:0000255|HAMAP-Rule:MF_01227"; BINDING 223; /note="UTP; alternate"; /evi…						0	0	0	0	0	0	0	8	0	0	0	0	0	0	0	0	0	0	0	0	0	0	0	0	0	0	0	0
H2RX66	H2RX66	Protein-serine/threonine phosphatase (EC 3.1.3.16)	Takifugu rubripes (Japanese pufferfish) (Fugu rubripes)	Cytoplasm;Hydrolase;Lipoprotein;Magnesium;Membrane;Metal-binding;Myristate;Phosphoprotein;Protein phosphatase;Reference proteome		cytosol [GO:0005829]; membrane [GO:0016020]	magnesium ion binding [GO:0000287]; manganese ion binding [GO:0030145]; protein serine phosphatase activity [GO:0106306]; protein threonine phosphatase activity [GO:0106307]				CATALYTIC ACTIVITY: Reaction=H2O + O-phospho-L-threonyl-[protein] = L-threonyl-[protein] + phosphate; Xref=Rhea:RHEA:47004, Rhea:RHEA-COMP:11060, Rhea:RHEA-COMP:11605, ChEBI:CHEBI:15377, ChEBI:CHEBI:30013, ChEBI:CHEBI:43474, ChEBI:CHEBI:61977; EC=3.1.3.16; Evidence={ECO:0000256|ARBA:ARBA00001482};							COFACTOR: Name=Mg(2+); Xref=ChEBI:CHEBI:18420; Evidence={ECO:0000256|ARBA:ARBA00001946}; ; COFACTOR: Name=Mn(2+); Xref=ChEBI:CHEBI:29035; Evidence={ECO:0000256|ARBA:ARBA00001936};			Metazoa	0	0	0	0	0	0	0	8	0	0	0	0	0	0	0	0	0	0	0	0	0	0	0	0	0	0	0	0
F0XPT8	F0XPT8	4-methyl-5-beta-hydroxyethylthiazole kinase (EC 2.5.1.3) (EC 2.7.1.50) (Thiamine-phosphate pyrophosphorylase) (Thiamine-phosphate synthase)	Grosmannia clavigera (strain kw1407 / UAMH 11150) (Blue stain fungus) (Graphiocladiella clavigera)	ATP-binding;Magnesium;Metal-binding;Nucleotide-binding;Nucleus;Reference proteome;Thiamine biosynthesis;Transferase	thiamine biosynthetic process [GO:0009228]; thiamine diphosphate biosynthetic process [GO:0009229]	nucleus [GO:0005634]	ATP binding [GO:0005524]; DNA-binding transcription factor activity, RNA polymerase II-specific [GO:0000981]; hydroxyethylthiazole kinase activity [GO:0004417]; thiamine-phosphate diphosphorylase activity [GO:0004789]; zinc ion binding [GO:0008270]			PATHWAY: Cofactor biosynthesis; thiamine diphosphate biosynthesis. {ECO:0000256|ARBA:ARBA00004948}.; PATHWAY: Cofactor biosynthesis; thiamine diphosphate biosynthesis; 4-methyl-5-(2-phosphoethyl)-thiazole from 5-(2-hydroxyethyl)-4-methylthiazole: step 1/1. {ECO:0000256|ARBA:ARBA00004868}.; PATHWAY: Cofactor biosynthesis; thiamine diphosphate biosynthesis; thiamine phosphate from 4-amino-2-methyl-…	CATALYTIC ACTIVITY: Reaction=2-(2-carboxy-4-methylthiazol-5-yl)ethyl phosphate + 4-amino-2-methyl-5-(diphosphooxymethyl)pyrimidine + 2 H(+) = CO2 + diphosphate + thiamine phosphate; Xref=Rhea:RHEA:47848, ChEBI:CHEBI:15378, ChEBI:CHEBI:16526, ChEBI:CHEBI:33019, ChEBI:CHEBI:37575, ChEBI:CHEBI:57841, ChEBI:CHEBI:62890; EC=2.5.1.3; Evidence={ECO:0000256|ARBA:ARBA00000876}; CATALYTIC ACTIVITY: Reactio…							COFACTOR: Name=Mg(2+); Xref=ChEBI:CHEBI:18420; Evidence={ECO:0000256|ARBA:ARBA00001946};			Fungi	8	4	0	0	0	0	0	0	0	0	0	0	0	0	0	0	2	0	0	0	0	0	0	4	0	0	0	0
C2E3D4	C2E3D4	CTP synthase (EC 6.3.4.2) (Cytidine 5'-triphosphate synthase) (Cytidine triphosphate synthetase) (CTP synthetase) (CTPS) (UTP--ammonia ligase)	Lactobacillus johnsonii ATCC 33200	ATP-binding;Glutamine amidotransferase;Ligase;Magnesium;Metal-binding;Nucleotide-binding;Pyrimidine biosynthesis	'de novo' CTP biosynthetic process [GO:0044210]; glutamine metabolic process [GO:0006541]		ATP binding [GO:0005524]; CTP synthase activity [GO:0003883]; metal ion binding [GO:0046872]	METAL 97; /note="Magnesium"; /evidence="ECO:0000256|HAMAP-Rule:MF_01227"; METAL 167; /note="Magnesium"; /evidence="ECO:0000256|HAMAP-Rule:MF_01227"	NP_BIND 40..45; /note="ATP"; /evidence="ECO:0000256|HAMAP-Rule:MF_01227"; NP_BIND 174..176; /note="CTP; allosteric inhibitor"; /evidence="ECO:0000256|HAMAP-Rule:MF_01227"; NP_BIND 214..219; /note="CTP; allosteric inhibitor; alternate"; /evidence="ECO:0000256|HAMAP-Rule:MF_01227"; NP_BIND 214..219; /note="UTP; alternate"; /evidence="ECO:0000256|HAMAP-Rule:MF_01227"	PATHWAY: Pyrimidine metabolism; CTP biosynthesis via de novo pathway; CTP from UDP: step 2/2. {ECO:0000256|ARBA:ARBA00005171, ECO:0000256|HAMAP-Rule:MF_01227}.	CATALYTIC ACTIVITY: Reaction=ATP + H2O + L-glutamine + UTP = ADP + CTP + 2 H(+) + L-glutamate + phosphate; Xref=Rhea:RHEA:26426, ChEBI:CHEBI:15377, ChEBI:CHEBI:15378, ChEBI:CHEBI:29985, ChEBI:CHEBI:30616, ChEBI:CHEBI:37563, ChEBI:CHEBI:43474, ChEBI:CHEBI:46398, ChEBI:CHEBI:58359, ChEBI:CHEBI:456216; EC=6.3.4.2; Evidence={ECO:0000256|ARBA:ARBA00000314, ECO:0000256|HAMAP-Rule:MF_01227};		FUNCTION: Catalyzes the ATP-dependent amination of UTP to CTP with either L-glutamine or ammonia as the source of nitrogen. Regulates intracellular CTP levels through interactions with the four ribonucleotide triphosphates. {ECO:0000256|HAMAP-Rule:MF_01227}.	ACT_SITE 409; /note="Nucleophile"; /evidence="ECO:0000256|PROSITE-ProRule:PRU00605"; ACT_SITE 409; /note="Nucleophile; for glutamine hydrolysis"; /evidence="ECO:0000256|HAMAP-Rule:MF_01227"; ACT_SITE 536; /evidence="ECO:0000256|HAMAP-Rule:MF_01227, ECO:0000256|PROSITE-ProRule:PRU00605"; ACT_SITE 538; /evidence="ECO:0000256|HAMAP-Rule:MF_01227, ECO:0000256|PROSITE-ProRule:PRU00605"	ACTIVITY REGULATION: Allosterically activated by GTP, when glutamine is the substrate; GTP has no effect on the reaction when ammonia is the substrate. The allosteric effector GTP functions by stabilizing the protein conformation that binds the tetrahedral intermediate(s) formed during glutamine hydrolysis. Inhibited by the product CTP, via allosteric rather than competitive inhibition. {ECO:0000…	BINDING 39; /note="CTP; allosteric inhibitor; alternate"; /evidence="ECO:0000256|HAMAP-Rule:MF_01227"; BINDING 39; /note="UTP; alternate"; /evidence="ECO:0000256|HAMAP-Rule:MF_01227"; BINDING 80; /note="L-glutamine"; /evidence="ECO:0000256|HAMAP-Rule:MF_01227"; BINDING 97; /note="ATP"; /evidence="ECO:0000256|HAMAP-Rule:MF_01227"; BINDING 250; /note="CTP; allosteric inhibitor; alternate"; /evidenc…						0	0	0	0	0	0	0	0	4	8	0	0	0	3	0	0	0	0	0	0	0	3	0	0	0	0	0	0
T1AQU0	T1AQU0	Aspartate carbamoyltransferase catalytic subunit (Fragment)	mine drainage metagenome	Transferase	'de novo' pyrimidine nucleobase biosynthetic process [GO:0006207]; cellular amino acid metabolic process [GO:0006520]		amino acid binding [GO:0016597]; aspartate carbamoyltransferase activity [GO:0004070]															0	0	2	0	4	2	0	0	0	0	0	0	0	0	0	0	0	0	0	0	0	0	0	1	0	0	0	0
J3YR99	J3YR99	CTP synthase (EC 6.3.4.2) (Cytidine 5'-triphosphate synthase) (Cytidine triphosphate synthetase) (CTP synthetase) (CTPS) (UTP--ammonia ligase)	secondary endosymbiont of Ctenarytaina eucalypti	ATP-binding;Glutamine amidotransferase;Ligase;Magnesium;Membrane;Metal-binding;Nucleotide-binding;Pyrimidine biosynthesis;Reference proteome;Transmembrane;Transmembrane helix	'de novo' CTP biosynthetic process [GO:0044210]; glutamine metabolic process [GO:0006541]	integral component of membrane [GO:0016021]	ATP binding [GO:0005524]; CTP synthase activity [GO:0003883]; metal ion binding [GO:0046872]	METAL 107; /note="Magnesium"; /evidence="ECO:0000256|HAMAP-Rule:MF_01227"; METAL 175; /note="Magnesium"; /evidence="ECO:0000256|HAMAP-Rule:MF_01227"	NP_BIND 50..55; /note="ATP"; /evidence="ECO:0000256|HAMAP-Rule:MF_01227"; NP_BIND 182..184; /note="CTP; allosteric inhibitor"; /evidence="ECO:0000256|HAMAP-Rule:MF_01227"; NP_BIND 222..227; /note="CTP; allosteric inhibitor; alternate"; /evidence="ECO:0000256|HAMAP-Rule:MF_01227"; NP_BIND 222..227; /note="UTP; alternate"; /evidence="ECO:0000256|HAMAP-Rule:MF_01227"	PATHWAY: Pyrimidine metabolism; CTP biosynthesis via de novo pathway; CTP from UDP: step 2/2. {ECO:0000256|ARBA:ARBA00005171, ECO:0000256|HAMAP-Rule:MF_01227}.	CATALYTIC ACTIVITY: Reaction=ATP + H2O + L-glutamine + UTP = ADP + CTP + 2 H(+) + L-glutamate + phosphate; Xref=Rhea:RHEA:26426, ChEBI:CHEBI:15377, ChEBI:CHEBI:15378, ChEBI:CHEBI:29985, ChEBI:CHEBI:30616, ChEBI:CHEBI:37563, ChEBI:CHEBI:43474, ChEBI:CHEBI:46398, ChEBI:CHEBI:58359, ChEBI:CHEBI:456216; EC=6.3.4.2; Evidence={ECO:0000256|ARBA:ARBA00000314, ECO:0000256|HAMAP-Rule:MF_01227};		FUNCTION: Catalyzes the ATP-dependent amination of UTP to CTP with either L-glutamine or ammonia as the source of nitrogen. Regulates intracellular CTP levels through interactions with the four ribonucleotide triphosphates. {ECO:0000256|HAMAP-Rule:MF_01227}.	ACT_SITE 414; /note="Nucleophile"; /evidence="ECO:0000256|PROSITE-ProRule:PRU00605"; ACT_SITE 414; /note="Nucleophile; for glutamine hydrolysis"; /evidence="ECO:0000256|HAMAP-Rule:MF_01227"; ACT_SITE 550; /evidence="ECO:0000256|HAMAP-Rule:MF_01227, ECO:0000256|PROSITE-ProRule:PRU00605"; ACT_SITE 552; /evidence="ECO:0000256|HAMAP-Rule:MF_01227, ECO:0000256|PROSITE-ProRule:PRU00605"	ACTIVITY REGULATION: Allosterically activated by GTP, when glutamine is the substrate; GTP has no effect on the reaction when ammonia is the substrate. The allosteric effector GTP functions by stabilizing the protein conformation that binds the tetrahedral intermediate(s) formed during glutamine hydrolysis. Inhibited by the product CTP, via allosteric rather than competitive inhibition. {ECO:0000…	BINDING 49; /note="CTP; allosteric inhibitor; alternate"; /evidence="ECO:0000256|HAMAP-Rule:MF_01227"; BINDING 49; /note="UTP; alternate"; /evidence="ECO:0000256|HAMAP-Rule:MF_01227"; BINDING 107; /note="ATP"; /evidence="ECO:0000256|HAMAP-Rule:MF_01227"; BINDING 258; /note="CTP; allosteric inhibitor; alternate"; /evidence="ECO:0000256|HAMAP-Rule:MF_01227"; BINDING 258; /note="UTP; alternate"; /ev…						6	3	0	0	0	0	0	0	0	0	0	0	0	0	0	0	0	0	0	0	0	0	0	3	0	0	0	0
P0C6V9	P0C6V9	Replicase polyprotein 1ab (pp1ab) (ORF1ab polyprotein) [Cleaved into: Host translation inhibitor nsp1 (nsp1) (Leader protein); Non-structural protein 2 (nsp2) (p65 homolog); Papain-like proteinase (PL-PRO) (EC 3.4.19.12) (EC 3.4.22.69) (Non-structural protein 3) (nsp3); Non-structural protein 4 (nsp4); 3C-like proteinase (3CL-PRO) (3CLp) (EC 3.4.22.-) (nsp5); Non-structural protein 6 (nsp6); Non-…	Bat coronavirus 279/2005 (BtCoV) (BtCoV/279/2005)	ATP-binding;Activation of host autophagy by virus;Decay of host mRNAs by virus;Endonuclease;Eukaryotic host gene expression shutoff by virus;Eukaryotic host translation shutoff by virus;Exonuclease;Helicase;Host cytoplasm;Host gene expression shutoff by virus;Host mRNA suppression by virus;Host membrane;Host-virus interaction;Hydrolase;Inhibition of host ISG15 by virus;Inhibition of host NF-kappa…	induction by virus of catabolism of host mRNA [GO:0039595]; induction by virus of host autophagy [GO:0039520]; methylation [GO:0032259]; modulation by virus of host protein ubiquitination [GO:0039648]; suppression by virus of host ISG15 activity [GO:0039579]; suppression by virus of host NF-kappaB transcription factor activity [GO:0039644]; suppression by virus of host type I interferon-mediated …	host cell endoplasmic reticulum-Golgi intermediate compartment [GO:0044172]; host cell membrane [GO:0033644]; host cell perinuclear region of cytoplasm [GO:0044220]; integral component of membrane [GO:0016021]	ATP binding [GO:0005524]; cysteine-type endopeptidase activity [GO:0004197]; DNA helicase activity [GO:0003678]; endonuclease activity [GO:0004519]; exoribonuclease activity [GO:0004532]; G-quadruplex RNA binding [GO:0002151]; methyltransferase activity [GO:0008168]; RNA-directed 5'-3' RNA polymerase activity [GO:0003968]; RNA helicase activity [GO:0003724]; single-stranded RNA binding [GO:000372…	METAL 4310; /note="Zinc 1"; /evidence="ECO:0000255|PROSITE-ProRule:PRU01297"; METAL 4313; /note="Zinc 1"; /evidence="ECO:0000255|PROSITE-ProRule:PRU01297"; METAL 4319; /note="Zinc 1"; /evidence="ECO:0000255|PROSITE-ProRule:PRU01297"; METAL 4326; /note="Zinc 1"; /evidence="ECO:0000255|PROSITE-ProRule:PRU01297"; METAL 4353; /note="Zinc 2"; /evidence="ECO:0000255|PROSITE-ProRule:PRU01297"; METAL 435…	NP_BIND 5589..5596; /note="ATP"; /evidence="ECO:0000250"		CATALYTIC ACTIVITY: Reaction=a ribonucleoside 5'-triphosphate + RNA(n) = diphosphate + RNA(n+1); Xref=Rhea:RHEA:21248, Rhea:RHEA-COMP:11128, Rhea:RHEA-COMP:11129, ChEBI:CHEBI:33019, ChEBI:CHEBI:61557, ChEBI:CHEBI:83400; EC=2.7.7.48; Evidence={ECO:0000255|PROSITE-ProRule:PRU00539}; CATALYTIC ACTIVITY: Reaction=ATP + H2O = ADP + H(+) + phosphate; Xref=Rhea:RHEA:13065, ChEBI:CHEBI:15377, ChEBI:CHEBI…		FUNCTION: The replicase polyprotein of coronaviruses is a multifunctional protein: it contains the activities necessary for the transcription of negative stranded RNA, leader RNA, subgenomic mRNAs and progeny virion RNA as well as proteinases responsible for the cleavage of the polyprotein into functional products. {ECO:0000250|UniProtKB:P0C6X7}.; FUNCTION: [Host translation inhibitor nsp1]: Inhi…	ACT_SITE 1657; /note="For PL-PRO activity"; /evidence="ECO:0000255|PROSITE-ProRule:PRU00444"; ACT_SITE 1818; /note="For PL-PRO activity"; /evidence="ECO:0000255|PROSITE-ProRule:PRU00444"; ACT_SITE 3287; /note="For 3CL-PRO activity"; /evidence="ECO:0000255|PROSITE-ProRule:PRU00772"; ACT_SITE 3391; /note="For 3CL-PRO activity"; /evidence="ECO:0000255|PROSITE-ProRule:PRU00772"; ACT_SITE 5134; /evide…							Orthornavirae	4	3	0	0	0	0	0	0	0	0	0	0	0	0	0	0	0	0	0	0	0	0	0	0	0	0	0	0
A1WFJ5	A1WFJ5	Putative sulfonate/nitrate transport system substrate-binding protein	Verminephrobacter eiseniae (strain EF01-2)	Reference proteome;Signal	thiamine biosynthetic process [GO:0009228]																	0	0	0	0	4	3	0	0	0	0	0	0	0	0	0	0	0	0	0	0	0	0	0	0	0	0	0	0
I4YYJ2	I4YYJ2	ABC-type nitrate/sulfonate/bicarbonate transport system, periplasmic component	Microvirga lotononidis	Reference proteome;Signal	thiamine biosynthetic process [GO:0009228]																	0	0	0	0	3	4	0	0	0	0	0	0	0	0	0	0	0	0	0	0	0	0	0	0	0	0	0	0
M4AF28	M4AF28	Ras-associating domain-containing protein	Xiphophorus maculatus (Southern platyfish) (Platypoecilus maculatus)	Coiled coil;Reference proteome	signal transduction [GO:0007165]																Metazoa	0	0	0	0	0	0	0	7	0	0	0	0	0	0	0	0	0	0	0	0	0	0	0	0	0	0	0	0
K7X699	K7X699	Polymerase protein (Fragment)	Equine infectious anemia virus	Coiled coil;Endonuclease;Hydrolase;Nuclease;Nucleotidyltransferase;RNA-directed DNA polymerase;Transferase			endonuclease activity [GO:0004519]; RNA-directed DNA polymerase activity [GO:0003964]														Pararnavirae	0	0	0	0	2	3	0	0	0	2	1	0	0	0	0	0	0	0	0	0	0	0	0	0	0	0	0	0
A1R8Y7	A1R8Y7	Thymidylate synthase (TS) (TSase) (EC 2.1.1.45)	Paenarthrobacter aurescens (strain TC1)	Cytoplasm;Methyltransferase;Nucleotide biosynthesis;Reference proteome;Transferase	dTMP biosynthetic process [GO:0006231]; dTTP biosynthetic process [GO:0006235]; methylation [GO:0032259]	cytoplasm [GO:0005737]	thymidylate synthase activity [GO:0004799]		NP_BIND 129..130; /note="dUMP; shared with dimeric partner"; /evidence="ECO:0000255|HAMAP-Rule:MF_00008"; NP_BIND 169..172; /note="dUMP"; /evidence="ECO:0000255|HAMAP-Rule:MF_00008"; NP_BIND 210..212; /note="dUMP"; /evidence="ECO:0000255|HAMAP-Rule:MF_00008"	PATHWAY: Pyrimidine metabolism; dTTP biosynthesis. {ECO:0000255|HAMAP-Rule:MF_00008}.	CATALYTIC ACTIVITY: Reaction=(6R)-5,10-methylene-5,6,7,8-tetrahydrofolate + dUMP = 7,8-dihydrofolate + dTMP; Xref=Rhea:RHEA:12104, ChEBI:CHEBI:15636, ChEBI:CHEBI:57451, ChEBI:CHEBI:63528, ChEBI:CHEBI:246422; EC=2.1.1.45; Evidence={ECO:0000255|HAMAP-Rule:MF_00008};		FUNCTION: Catalyzes the reductive methylation of 2'-deoxyuridine-5'-monophosphate (dUMP) to 2'-deoxythymidine-5'-monophosphate (dTMP) while utilizing 5,10-methylenetetrahydrofolate (mTHF) as the methyl donor and reductant in the reaction, yielding dihydrofolate (DHF) as a by-product. This enzymatic reaction provides an intracellular de novo source of dTMP, an essential precursor for DNA biosynthe…	ACT_SITE 149; /note="Nucleophile"; /evidence="ECO:0000255|HAMAP-Rule:MF_00008"		BINDING 24; /note="dUMP"; /evidence="ECO:0000255|HAMAP-Rule:MF_00008"; BINDING 54; /note="5,10-methylenetetrahydrofolate"; /evidence="ECO:0000255|HAMAP-Rule:MF_00008"; BINDING 172; /note="5,10-methylenetetrahydrofolate"; /evidence="ECO:0000255|HAMAP-Rule:MF_00008"; BINDING 180; /note="dUMP"; /evidence="ECO:0000255|HAMAP-Rule:MF_00008"; BINDING 266; /note="5,10-methylenetetrahydrofolate; via carbo…						4	2	0	0	0	0	0	0	0	0	0	0	0	0	0	0	0	0	0	0	0	0	0	0	0	0	0	0
G8QY46	G8QY46	CTP synthase (EC 6.3.4.2) (Cytidine 5'-triphosphate synthase) (Cytidine triphosphate synthetase) (CTP synthetase) (CTPS) (UTP--ammonia ligase)	Sphaerochaeta pleomorpha (strain ATCC BAA-1885 / DSM 22778 / Grapes)	ATP-binding;Glutamine amidotransferase;Ligase;Magnesium;Metal-binding;Nucleotide-binding;Pyrimidine biosynthesis;Reference proteome	'de novo' CTP biosynthetic process [GO:0044210]; glutamine metabolic process [GO:0006541]		ATP binding [GO:0005524]; CTP synthase activity [GO:0003883]; metal ion binding [GO:0046872]	METAL 71; /note="Magnesium"; /evidence="ECO:0000256|HAMAP-Rule:MF_01227"; METAL 141; /note="Magnesium"; /evidence="ECO:0000256|HAMAP-Rule:MF_01227"	NP_BIND 14..19; /note="ATP"; /evidence="ECO:0000256|HAMAP-Rule:MF_01227"; NP_BIND 148..150; /note="CTP; allosteric inhibitor"; /evidence="ECO:0000256|HAMAP-Rule:MF_01227"; NP_BIND 188..193; /note="CTP; allosteric inhibitor; alternate"; /evidence="ECO:0000256|HAMAP-Rule:MF_01227"; NP_BIND 188..193; /note="UTP; alternate"; /evidence="ECO:0000256|HAMAP-Rule:MF_01227"; NP_BIND 240..242; /note="ATP; v…	PATHWAY: Pyrimidine metabolism; CTP biosynthesis via de novo pathway; CTP from UDP: step 2/2. {ECO:0000256|ARBA:ARBA00005171, ECO:0000256|HAMAP-Rule:MF_01227}.	CATALYTIC ACTIVITY: Reaction=ATP + H2O + L-glutamine + UTP = ADP + CTP + 2 H(+) + L-glutamate + phosphate; Xref=Rhea:RHEA:26426, ChEBI:CHEBI:15377, ChEBI:CHEBI:15378, ChEBI:CHEBI:29985, ChEBI:CHEBI:30616, ChEBI:CHEBI:37563, ChEBI:CHEBI:43474, ChEBI:CHEBI:46398, ChEBI:CHEBI:58359, ChEBI:CHEBI:456216; EC=6.3.4.2; Evidence={ECO:0000256|ARBA:ARBA00000314, ECO:0000256|HAMAP-Rule:MF_01227};		FUNCTION: Catalyzes the ATP-dependent amination of UTP to CTP with either L-glutamine or ammonia as the source of nitrogen. Regulates intracellular CTP levels through interactions with the four ribonucleotide triphosphates. {ECO:0000256|HAMAP-Rule:MF_01227}.	ACT_SITE 381; /note="Nucleophile"; /evidence="ECO:0000256|PROSITE-ProRule:PRU00605"; ACT_SITE 381; /note="Nucleophile; for glutamine hydrolysis"; /evidence="ECO:0000256|HAMAP-Rule:MF_01227"; ACT_SITE 507; /evidence="ECO:0000256|HAMAP-Rule:MF_01227, ECO:0000256|PROSITE-ProRule:PRU00605"; ACT_SITE 509; /evidence="ECO:0000256|HAMAP-Rule:MF_01227, ECO:0000256|PROSITE-ProRule:PRU00605"	ACTIVITY REGULATION: Allosterically activated by GTP, when glutamine is the substrate; GTP has no effect on the reaction when ammonia is the substrate. The allosteric effector GTP functions by stabilizing the protein conformation that binds the tetrahedral intermediate(s) formed during glutamine hydrolysis. Inhibited by the product CTP, via allosteric rather than competitive inhibition. {ECO:0000…	BINDING 13; /note="CTP; allosteric inhibitor; alternate"; /evidence="ECO:0000256|HAMAP-Rule:MF_01227"; BINDING 13; /note="UTP; alternate"; /evidence="ECO:0000256|HAMAP-Rule:MF_01227"; BINDING 54; /note="L-glutamine"; /evidence="ECO:0000256|HAMAP-Rule:MF_01227"; BINDING 71; /note="ATP"; /evidence="ECO:0000256|HAMAP-Rule:MF_01227"; BINDING 224; /note="CTP; allosteric inhibitor; alternate"; /evidenc…						3	3	0	0	0	0	0	0	0	0	0	0	0	0	0	0	0	0	0	0	0	0	0	0	0	0	0	4
B1XWS5	B1XWS5	Dihydroorotase (DHOase) (EC 3.5.2.3)	Leptothrix cholodnii (strain ATCC 51168 / LMG 8142 / SP-6) (Leptothrix discophora (strain SP-6))	Hydrolase;Metal-binding;Pyrimidine biosynthesis;Reference proteome;Zinc	'de novo' UMP biosynthetic process [GO:0044205]; pyrimidine nucleobase biosynthetic process [GO:0019856]		dihydroorotase activity [GO:0004151]; zinc ion binding [GO:0008270]	METAL 14; /note="Zinc 1; via tele nitrogen"; /evidence="ECO:0000255|HAMAP-Rule:MF_00219"; METAL 16; /note="Zinc 1; via tele nitrogen"; /evidence="ECO:0000255|HAMAP-Rule:MF_00219"; METAL 99; /note="Zinc 1; via carbamate group"; /evidence="ECO:0000255|HAMAP-Rule:MF_00219"; METAL 99; /note="Zinc 2; via carbamate group"; /evidence="ECO:0000255|HAMAP-Rule:MF_00219"; METAL 136; /note="Zinc 2; via pros …		PATHWAY: Pyrimidine metabolism; UMP biosynthesis via de novo pathway; (S)-dihydroorotate from bicarbonate: step 3/3. {ECO:0000255|HAMAP-Rule:MF_00219}.	CATALYTIC ACTIVITY: Reaction=(S)-dihydroorotate + H2O = H(+) + N-carbamoyl-L-aspartate; Xref=Rhea:RHEA:24296, ChEBI:CHEBI:15377, ChEBI:CHEBI:15378, ChEBI:CHEBI:30864, ChEBI:CHEBI:32814; EC=3.5.2.3; Evidence={ECO:0000255|HAMAP-Rule:MF_00219};		FUNCTION: Catalyzes the reversible cyclization of carbamoyl aspartate to dihydroorotate. {ECO:0000255|HAMAP-Rule:MF_00219}.	ACT_SITE 247; /evidence="ECO:0000255|HAMAP-Rule:MF_00219"		BINDING 42; /note="Substrate"; /evidence="ECO:0000255|HAMAP-Rule:MF_00219"; BINDING 136; /note="Substrate"; /evidence="ECO:0000255|HAMAP-Rule:MF_00219"; BINDING 219; /note="Substrate; via amide nitrogen and carbonyl oxygen"; /evidence="ECO:0000255|HAMAP-Rule:MF_00219"; BINDING 251; /note="Substrate"; /evidence="ECO:0000255|HAMAP-Rule:MF_00219"; BINDING 263; /note="Substrate; via carbonyl oxygen";…		COFACTOR: Name=Zn(2+); Xref=ChEBI:CHEBI:29105; Evidence={ECO:0000255|HAMAP-Rule:MF_00219}; Note=Binds 2 Zn(2+) ions per subunit. {ECO:0000255|HAMAP-Rule:MF_00219};				0	6	0	0	0	0	0	0	0	0	0	0	0	0	0	0	0	0	0	0	0	0	0	0	0	0	0	0
A1T8H0	A1T8H0	Carbamoyl-phosphate synthase small chain (EC 6.3.5.5) (Carbamoyl-phosphate synthetase glutamine chain)	Mycolicibacterium vanbaalenii (strain DSM 7251 / JCM 13017 / BCRC 16820 / KCTC 9966 / NRRL B-24157 / PYR-1) (Mycobacterium vanbaalenii)	ATP-binding;Amino-acid biosynthesis;Arginine biosynthesis;Glutamine amidotransferase;Ligase;Nucleotide-binding;Pyrimidine biosynthesis;Reference proteome	'de novo' pyrimidine nucleobase biosynthetic process [GO:0006207]; 'de novo' UMP biosynthetic process [GO:0044205]; arginine biosynthetic process [GO:0006526]; glutamine metabolic process [GO:0006541]		ATP binding [GO:0005524]; carbamoyl-phosphate synthase (glutamine-hydrolyzing) activity [GO:0004088]			PATHWAY: Amino-acid biosynthesis; L-arginine biosynthesis; carbamoyl phosphate from bicarbonate: step 1/1. {ECO:0000256|HAMAP-Rule:MF_01209}.; PATHWAY: Pyrimidine metabolism; UMP biosynthesis via de novo pathway; (S)-dihydroorotate from bicarbonate: step 1/3. {ECO:0000256|HAMAP-Rule:MF_01209}.	CATALYTIC ACTIVITY: Reaction=2 ATP + H2O + hydrogencarbonate + L-glutamine = 2 ADP + carbamoyl phosphate + 2 H(+) + L-glutamate + phosphate; Xref=Rhea:RHEA:18633, ChEBI:CHEBI:15377, ChEBI:CHEBI:15378, ChEBI:CHEBI:17544, ChEBI:CHEBI:29985, ChEBI:CHEBI:30616, ChEBI:CHEBI:43474, ChEBI:CHEBI:58228, ChEBI:CHEBI:58359, ChEBI:CHEBI:456216; EC=6.3.5.5; Evidence={ECO:0000256|HAMAP-Rule:MF_01209};			ACT_SITE 260; /note="Nucleophile"; /evidence="ECO:0000256|HAMAP-Rule:MF_01209, ECO:0000256|PROSITE-ProRule:PRU00605"; ACT_SITE 350; /evidence="ECO:0000256|HAMAP-Rule:MF_01209, ECO:0000256|PROSITE-ProRule:PRU00605"; ACT_SITE 352; /evidence="ECO:0000256|HAMAP-Rule:MF_01209, ECO:0000256|PROSITE-ProRule:PRU00605"								0	0	6	0	0	0	0	0	0	0	0	0	0	0	0	0	0	0	0	0	0	0	0	0	0	0	0	0
E9IIK5	E9IIK5	Histone acetyltransferase (EC 2.3.1.48) (Fragment)	Solenopsis invicta (Red imported fire ant) (Solenopsis wagneri)	Acetylation;Activator;Isopeptide bond;Metal-binding;Nucleus;Repressor;Transferase;Ubl conjugation;Zinc;Zinc-finger	nucleosome assembly [GO:0006334]; regulation of transcription, DNA-templated [GO:0006355]	nucleosome [GO:0000786]; nucleus [GO:0005634]	DNA binding [GO:0003677]; histone acetyltransferase activity [GO:0004402]; metal ion binding [GO:0046872]				CATALYTIC ACTIVITY: Reaction=acetyl-CoA + L-lysyl-[protein] = CoA + H(+) + N(6)-acetyl-L-lysyl-[protein]; Xref=Rhea:RHEA:45948, Rhea:RHEA-COMP:9752, Rhea:RHEA-COMP:10731, ChEBI:CHEBI:15378, ChEBI:CHEBI:29969, ChEBI:CHEBI:57287, ChEBI:CHEBI:57288, ChEBI:CHEBI:61930; EC=2.3.1.48; Evidence={ECO:0000256|ARBA:ARBA00000780};			ACT_SITE 1097; /note="Proton donor/acceptor"; /evidence="ECO:0000256|PIRSR:PIRSR602717-51"							Metazoa	0	0	6	0	0	0	0	0	0	0	0	0	0	0	0	0	0	0	0	0	0	0	0	0	0	0	0	0
L0LZX6	L0LZX6	Uracil phosphoribosyltransferase (EC 2.4.2.9) (UMP pyrophosphorylase) (UPRTase)	Enterobacteriaceae bacterium (strain FGI 57)	Allosteric enzyme;GTP-binding;Glycosyltransferase;Magnesium;Nucleotide-binding;Reference proteome;Transferase	nucleoside metabolic process [GO:0009116]; UMP salvage [GO:0044206]; uracil salvage [GO:0006223]		GTP binding [GO:0005525]; magnesium ion binding [GO:0000287]; uracil phosphoribosyltransferase activity [GO:0004845]			PATHWAY: Pyrimidine metabolism; UMP biosynthesis via salvage pathway; UMP from uracil: step 1/1. {ECO:0000256|ARBA:ARBA00005180, ECO:0000256|HAMAP-Rule:MF_01218}.	CATALYTIC ACTIVITY: Reaction=diphosphate + UMP = 5-phospho-alpha-D-ribose 1-diphosphate + uracil; Xref=Rhea:RHEA:13017, ChEBI:CHEBI:17568, ChEBI:CHEBI:33019, ChEBI:CHEBI:57865, ChEBI:CHEBI:58017; EC=2.4.2.9; Evidence={ECO:0000256|ARBA:ARBA00001111, ECO:0000256|HAMAP-Rule:MF_01218};		FUNCTION: Catalyzes the conversion of uracil and 5-phospho-alpha-D-ribose 1-diphosphate (PRPP) to UMP and diphosphate. {ECO:0000256|HAMAP-Rule:MF_01218}.		ACTIVITY REGULATION: Allosterically activated by GTP. {ECO:0000256|HAMAP-Rule:MF_01218}.	BINDING 78; /note="5-phospho-alpha-D-ribose 1-diphosphate"; /evidence="ECO:0000256|HAMAP-Rule:MF_01218"; BINDING 103; /note="5-phospho-alpha-D-ribose 1-diphosphate"; /evidence="ECO:0000256|HAMAP-Rule:MF_01218"; BINDING 193; /note="Uracil; via amide nitrogen"; /evidence="ECO:0000256|HAMAP-Rule:MF_01218"; BINDING 199; /note="5-phospho-alpha-D-ribose 1-diphosphate"; /evidence="ECO:0000256|HAMAP-Rule…		COFACTOR: Name=Mg(2+); Xref=ChEBI:CHEBI:18420; Evidence={ECO:0000256|ARBA:ARBA00001946}; ; COFACTOR: Name=Mg(2+); Xref=ChEBI:CHEBI:18420; Evidence={ECO:0000256|HAMAP-Rule:MF_01218}; Note=Binds 1 Mg(2+) ion per subunit. The magnesium is bound as Mg-PRPP. {ECO:0000256|HAMAP-Rule:MF_01218};				0	0	2	0	4	0	0	0	0	0	0	0	0	0	0	0	0	0	0	0	0	0	0	0	0	0	0	0
L2F7B1	L2F7B1	Aspartate carbamoyltransferase (EC 2.1.3.2) (Aspartate transcarbamylase) (ATCase)	Moraxella macacae 0408225	Pyrimidine biosynthesis;Reference proteome;Transferase	'de novo' pyrimidine nucleobase biosynthetic process [GO:0006207]; 'de novo' UMP biosynthetic process [GO:0044205]; cellular amino acid metabolic process [GO:0006520]		amino acid binding [GO:0016597]; aspartate carbamoyltransferase activity [GO:0004070]			PATHWAY: Pyrimidine metabolism; UMP biosynthesis via de novo pathway. {ECO:0000256|ARBA:ARBA00004725}.; PATHWAY: Pyrimidine metabolism; UMP biosynthesis via de novo pathway; (S)-dihydroorotate from bicarbonate: step 2/3. {ECO:0000256|ARBA:ARBA00004852, ECO:0000256|HAMAP-Rule:MF_00001}.	CATALYTIC ACTIVITY: Reaction=carbamoyl phosphate + L-aspartate = H(+) + N-carbamoyl-L-aspartate + phosphate; Xref=Rhea:RHEA:20013, ChEBI:CHEBI:15378, ChEBI:CHEBI:29991, ChEBI:CHEBI:32814, ChEBI:CHEBI:43474, ChEBI:CHEBI:58228; EC=2.1.3.2; Evidence={ECO:0000256|ARBA:ARBA00001363, ECO:0000256|HAMAP-Rule:MF_00001};											0	0	3	3	0	0	0	0	0	0	0	0	0	0	0	0	0	0	0	0	0	0	0	0	0	0	0	0
L7QP88	L7QP88	Carbamoylphosphate synthetase/aspartate transcarbamylase/dihydroorotase (Fragment)	Trichophaga tapetzella	ATP-binding;Glutamine amidotransferase;Nucleotide-binding;Repeat	'de novo' pyrimidine nucleobase biosynthetic process [GO:0006207]; glutamine metabolic process [GO:0006541]		ATP binding [GO:0005524]; carbamoyl-phosphate synthase (glutamine-hydrolyzing) activity [GO:0004088]; metal ion binding [GO:0046872]							ACT_SITE 220; /note="Nucleophile"; /evidence="ECO:0000256|PROSITE-ProRule:PRU00605"; ACT_SITE 304; /evidence="ECO:0000256|PROSITE-ProRule:PRU00605"; ACT_SITE 306; /evidence="ECO:0000256|PROSITE-ProRule:PRU00605"							Metazoa	0	0	1	0	5	0	0	0	0	0	0	0	0	0	0	0	0	0	0	0	0	0	0	0	0	0	0	0
Q83393	Q83393	Integrase (Fragment)	Mouse mammary tumor virus (MMTV)	DNA integration;DNA recombination;Endonuclease;Hydrolase;Metal-binding;Multifunctional enzyme;Nuclease;Nucleotidyltransferase;RNA-directed DNA polymerase;Transferase;Viral genome integration;Virus entry into host cell;Zinc;Zinc-finger	DNA integration [GO:0015074]; DNA recombination [GO:0006310]; establishment of integrated proviral latency [GO:0075713]; viral entry into host cell [GO:0046718]; viral genome integration into host DNA [GO:0044826]		nucleic acid binding [GO:0003676]; RNA-directed DNA polymerase activity [GO:0003964]; RNA-DNA hybrid ribonuclease activity [GO:0004523]; zinc ion binding [GO:0008270]					DNA_BIND 797..846; /note="Integrase-type"; /evidence="ECO:0000256|PROSITE-ProRule:PRU00506"									Pararnavirae	0	0	0	3	0	3	0	0	0	0	0	0	0	0	0	0	0	0	0	0	0	0	0	0	0	0	0	0
E3GCS7	E3GCS7	Phosphomethylpyrimidine kinase (EC 2.7.4.7)	Enterobacter lignolyticus (strain SCF1)	Kinase;Reference proteome;Transferase	thiamine biosynthetic process [GO:0009228]		phosphomethylpyrimidine kinase activity [GO:0008972]															0	0	0	0	2	4	0	0	0	0	0	0	0	0	0	0	0	0	0	0	0	0	0	0	0	0	0	0
Q12AB4	Q12AB4	Nucleoside diphosphate kinase (NDK) (NDP kinase) (EC 2.7.4.6) (Nucleoside-2-P kinase)	Polaromonas sp. (strain JS666 / ATCC BAA-500)	ATP-binding;Cytoplasm;Kinase;Magnesium;Metal-binding;Nucleotide metabolism;Nucleotide-binding;Phosphoprotein;Reference proteome;Transferase	CTP biosynthetic process [GO:0006241]; GTP biosynthetic process [GO:0006183]; UTP biosynthetic process [GO:0006228]	cytoplasm [GO:0005737]	ATP binding [GO:0005524]; metal ion binding [GO:0046872]; nucleoside diphosphate kinase activity [GO:0004550]				CATALYTIC ACTIVITY: Reaction=a 2'-deoxyribonucleoside 5'-diphosphate + ATP = a 2'-deoxyribonucleoside 5'-triphosphate + ADP; Xref=Rhea:RHEA:44640, ChEBI:CHEBI:30616, ChEBI:CHEBI:61560, ChEBI:CHEBI:73316, ChEBI:CHEBI:456216; EC=2.7.4.6; Evidence={ECO:0000255|HAMAP-Rule:MF_00451}; CATALYTIC ACTIVITY: Reaction=a ribonucleoside 5'-diphosphate + ATP = a ribonucleoside 5'-triphosphate + ADP; Xref=Rhea:…		FUNCTION: Major role in the synthesis of nucleoside triphosphates other than ATP. The ATP gamma phosphate is transferred to the NDP beta phosphate via a ping-pong mechanism, using a phosphorylated active-site intermediate. {ECO:0000255|HAMAP-Rule:MF_00451}.	ACT_SITE 117; /note="Pros-phosphohistidine intermediate"; /evidence="ECO:0000255|HAMAP-Rule:MF_00451"		BINDING 11; /note="ATP"; /evidence="ECO:0000255|HAMAP-Rule:MF_00451"; BINDING 59; /note="ATP"; /evidence="ECO:0000255|HAMAP-Rule:MF_00451"; BINDING 87; /note="ATP"; /evidence="ECO:0000255|HAMAP-Rule:MF_00451"; BINDING 93; /note="ATP"; /evidence="ECO:0000255|HAMAP-Rule:MF_00451"; BINDING 104; /note="ATP"; /evidence="ECO:0000255|HAMAP-Rule:MF_00451"; BINDING 114; /note="ATP"; /evidence="ECO:0000255…		COFACTOR: Name=Mg(2+); Xref=ChEBI:CHEBI:18420; Evidence={ECO:0000255|HAMAP-Rule:MF_00451};				0	0	0	0	2	2	0	0	0	2	0	0	0	0	0	0	0	0	0	0	0	0	0	0	0	0	0	0
B1Y2X5	B1Y2X5	1-deoxy-D-xylulose-5-phosphate synthase (EC 2.2.1.7) (1-deoxyxylulose-5-phosphate synthase) (DXP synthase) (DXPS)	Leptothrix cholodnii (strain ATCC 51168 / LMG 8142 / SP-6) (Leptothrix discophora (strain SP-6))	Isoprene biosynthesis;Magnesium;Metal-binding;Reference proteome;Thiamine biosynthesis;Thiamine pyrophosphate;Transferase	1-deoxy-D-xylulose 5-phosphate biosynthetic process [GO:0052865]; terpenoid biosynthetic process [GO:0016114]; thiamine biosynthetic process [GO:0009228]		1-deoxy-D-xylulose-5-phosphate synthase activity [GO:0008661]; magnesium ion binding [GO:0000287]; thiamine pyrophosphate binding [GO:0030976]	METAL 148; /note="Magnesium"; /evidence="ECO:0000255|HAMAP-Rule:MF_00315"; METAL 181; /note="Magnesium"; /evidence="ECO:0000255|HAMAP-Rule:MF_00315"		PATHWAY: Metabolic intermediate biosynthesis; 1-deoxy-D-xylulose 5-phosphate biosynthesis; 1-deoxy-D-xylulose 5-phosphate from D-glyceraldehyde 3-phosphate and pyruvate: step 1/1. {ECO:0000255|HAMAP-Rule:MF_00315}.	CATALYTIC ACTIVITY: Reaction=D-glyceraldehyde 3-phosphate + H(+) + pyruvate = 1-deoxy-D-xylulose 5-phosphate + CO2; Xref=Rhea:RHEA:12605, ChEBI:CHEBI:15361, ChEBI:CHEBI:15378, ChEBI:CHEBI:16526, ChEBI:CHEBI:57792, ChEBI:CHEBI:59776; EC=2.2.1.7; Evidence={ECO:0000255|HAMAP-Rule:MF_00315};		FUNCTION: Catalyzes the acyloin condensation reaction between C atoms 2 and 3 of pyruvate and glyceraldehyde 3-phosphate to yield 1-deoxy-D-xylulose-5-phosphate (DXP). {ECO:0000255|HAMAP-Rule:MF_00315}.			BINDING 76; /note="Thiamine pyrophosphate"; /evidence="ECO:0000255|HAMAP-Rule:MF_00315"; BINDING 181; /note="Thiamine pyrophosphate"; /evidence="ECO:0000255|HAMAP-Rule:MF_00315"; BINDING 288; /note="Thiamine pyrophosphate"; /evidence="ECO:0000255|HAMAP-Rule:MF_00315"; BINDING 370; /note="Thiamine pyrophosphate"; /evidence="ECO:0000255|HAMAP-Rule:MF_00315"		COFACTOR: Name=Mg(2+); Xref=ChEBI:CHEBI:18420; Evidence={ECO:0000255|HAMAP-Rule:MF_00315}; Note=Binds 1 Mg(2+) ion per subunit. {ECO:0000255|HAMAP-Rule:MF_00315}; COFACTOR: Name=thiamine diphosphate; Xref=ChEBI:CHEBI:58937; Evidence={ECO:0000255|HAMAP-Rule:MF_00315}; Note=Binds 1 thiamine pyrophosphate per subunit. {ECO:0000255|HAMAP-Rule:MF_00315};				0	0	0	0	0	4	0	0	0	2	0	0	0	0	0	0	0	0	0	0	0	0	0	0	0	0	0	0
I1CSB4	I1CSB4	Ribonucleoside-diphosphate reductase (EC 1.17.4.1)	Rhizopus delemar (strain RA 99-880 / ATCC MYA-4621 / FGSC 9543 / NRRL 43880) (Mucormycosis agent) (Rhizopus arrhizus var. delemar)	ATP-binding;Allosteric enzyme;DNA replication;Disulfide bond;Nucleotide-binding;Oxidoreductase;Reference proteome	DNA replication [GO:0006260]		ATP binding [GO:0005524]; ribonucleoside-diphosphate reductase activity, thioredoxin disulfide as acceptor [GO:0004748]			PATHWAY: Genetic information processing; DNA replication. {ECO:0000256|ARBA:ARBA00005160, ECO:0000256|RuleBase:RU003410}.	CATALYTIC ACTIVITY: Reaction=[thioredoxin]-disulfide + a 2'-deoxyribonucleoside 5'-diphosphate + H2O = [thioredoxin]-dithiol + a ribonucleoside 5'-diphosphate; Xref=Rhea:RHEA:23252, Rhea:RHEA-COMP:10698, Rhea:RHEA-COMP:10700, ChEBI:CHEBI:15377, ChEBI:CHEBI:29950, ChEBI:CHEBI:50058, ChEBI:CHEBI:57930, ChEBI:CHEBI:73316; EC=1.17.4.1; Evidence={ECO:0000256|ARBA:ARBA00000206, ECO:0000256|RuleBase:RU0…		FUNCTION: Provides the precursors necessary for DNA synthesis. Catalyzes the biosynthesis of deoxyribonucleotides from the corresponding ribonucleotides. {ECO:0000256|RuleBase:RU003410}.								Fungi	0	0	0	0	0	6	0	0	0	0	0	0	0	0	0	0	0	0	0	0	0	0	0	0	0	0	0	0
L7QPB9	L7QPB9	Carbamoylphosphate synthetase/aspartate transcarbamylase/dihydroorotase (Fragment)	Xylesthia pruniramiella	ATP-binding;Nucleotide-binding	nitrogen compound metabolic process [GO:0006807]		ATP binding [GO:0005524]; metal ion binding [GO:0046872]														Metazoa	0	0	0	0	0	6	0	0	0	0	0	0	0	0	0	0	0	0	0	0	0	0	0	0	0	0	0	0
Q11XX6	Q11XX6	Deleted.																				0	0	0	0	0	6	0	0	0	0	0	0	0	0	0	0	0	0	0	0	0	0	0	0	0	0	0	0
Q47BJ0	Q47BJ0	1-deoxy-D-xylulose-5-phosphate synthase (EC 2.2.1.7) (1-deoxyxylulose-5-phosphate synthase) (DXP synthase) (DXPS)	Dechloromonas aromatica (strain RCB)	Isoprene biosynthesis;Magnesium;Metal-binding;Thiamine biosynthesis;Thiamine pyrophosphate;Transferase	1-deoxy-D-xylulose 5-phosphate biosynthetic process [GO:0052865]; terpenoid biosynthetic process [GO:0016114]; thiamine biosynthetic process [GO:0009228]		1-deoxy-D-xylulose-5-phosphate synthase activity [GO:0008661]; magnesium ion binding [GO:0000287]; thiamine pyrophosphate binding [GO:0030976]	METAL 148; /note="Magnesium"; /evidence="ECO:0000255|HAMAP-Rule:MF_00315"; METAL 177; /note="Magnesium"; /evidence="ECO:0000255|HAMAP-Rule:MF_00315"		PATHWAY: Metabolic intermediate biosynthesis; 1-deoxy-D-xylulose 5-phosphate biosynthesis; 1-deoxy-D-xylulose 5-phosphate from D-glyceraldehyde 3-phosphate and pyruvate: step 1/1. {ECO:0000255|HAMAP-Rule:MF_00315}.	CATALYTIC ACTIVITY: Reaction=D-glyceraldehyde 3-phosphate + H(+) + pyruvate = 1-deoxy-D-xylulose 5-phosphate + CO2; Xref=Rhea:RHEA:12605, ChEBI:CHEBI:15361, ChEBI:CHEBI:15378, ChEBI:CHEBI:16526, ChEBI:CHEBI:57792, ChEBI:CHEBI:59776; EC=2.2.1.7; Evidence={ECO:0000255|HAMAP-Rule:MF_00315};		FUNCTION: Catalyzes the acyloin condensation reaction between C atoms 2 and 3 of pyruvate and glyceraldehyde 3-phosphate to yield 1-deoxy-D-xylulose-5-phosphate (DXP). {ECO:0000255|HAMAP-Rule:MF_00315}.			BINDING 76; /note="Thiamine pyrophosphate"; /evidence="ECO:0000255|HAMAP-Rule:MF_00315"; BINDING 177; /note="Thiamine pyrophosphate"; /evidence="ECO:0000255|HAMAP-Rule:MF_00315"; BINDING 284; /note="Thiamine pyrophosphate"; /evidence="ECO:0000255|HAMAP-Rule:MF_00315"; BINDING 366; /note="Thiamine pyrophosphate"; /evidence="ECO:0000255|HAMAP-Rule:MF_00315"		COFACTOR: Name=Mg(2+); Xref=ChEBI:CHEBI:18420; Evidence={ECO:0000255|HAMAP-Rule:MF_00315}; Note=Binds 1 Mg(2+) ion per subunit. {ECO:0000255|HAMAP-Rule:MF_00315}; COFACTOR: Name=thiamine diphosphate; Xref=ChEBI:CHEBI:58937; Evidence={ECO:0000255|HAMAP-Rule:MF_00315}; Note=Binds 1 thiamine pyrophosphate per subunit. {ECO:0000255|HAMAP-Rule:MF_00315};				0	0	0	0	0	6	0	0	0	0	0	0	0	0	0	0	0	0	0	0	0	0	0	0	0	0	0	0
Q9SJ20	Q9SJ20	Ribonucleoside-diphosphate reductase large subunit (EC 1.17.4.1) (Protein DEFECTIVE IN POLLEN DNA DEGRADATION 2) (Ribonucleoside-diphosphate reductase R1 subunit) (AtRNR1)	Arabidopsis thaliana (Mouse-ear cress)	ATP-binding;Allosteric enzyme;Cytoplasm;DNA replication;Disulfide bond;Nucleotide-binding;Oxidoreductase;Reference proteome	deoxyribonucleoside triphosphate biosynthetic process [GO:0009202]; deoxyribonucleotide biosynthetic process [GO:0009263]; DNA replication [GO:0006260]; response to cadmium ion [GO:0046686]	ribonucleoside-diphosphate reductase complex [GO:0005971]	ATP binding [GO:0005524]; ribonucleoside-diphosphate reductase activity, thioredoxin disulfide as acceptor [GO:0004748]		NP_BIND 5..6; /note="ATP; allosteric activator"; /evidence="ECO:0000250|UniProtKB:P23921"; NP_BIND 11..17; /note="ATP; allosteric activator"; /evidence="ECO:0000250|UniProtKB:P23921"; NP_BIND 226..228; /note="dTTP; allosteric effector that controls substrate specificity"; /evidence="ECO:0000250|UniProtKB:P23921"; NP_BIND 263..264; /note="dTTP; allosteric effector that controls substrate specifici…	PATHWAY: Genetic information processing; DNA replication.	CATALYTIC ACTIVITY: Reaction=[thioredoxin]-disulfide + a 2'-deoxyribonucleoside 5'-diphosphate + H2O = [thioredoxin]-dithiol + a ribonucleoside 5'-diphosphate; Xref=Rhea:RHEA:23252, Rhea:RHEA-COMP:10698, Rhea:RHEA-COMP:10700, ChEBI:CHEBI:15377, ChEBI:CHEBI:29950, ChEBI:CHEBI:50058, ChEBI:CHEBI:57930, ChEBI:CHEBI:73316; EC=1.17.4.1;		FUNCTION: Provides the precursors necessary for DNA synthesis. Catalyzes the biosynthesis of deoxyribonucleotides from the corresponding ribonucleotides. R1 contains the binding sites for both substrates and allosteric effectors and carries out the actual reduction of the ribonucleotide. Ribonucleotide reductase (RNR) complex function is essential for efficient organellar DNA degradation in polle…	ACT_SITE 427; /note="Proton acceptor"; /evidence="ECO:0000250"; ACT_SITE 429; /note="Cysteine radical intermediate"; /evidence="ECO:0000250"; ACT_SITE 431; /note="Proton acceptor"; /evidence="ECO:0000250"	ACTIVITY REGULATION: Under complex allosteric control mediated by deoxynucleoside triphosphates and ATP binding to separate specificity and activation sites on the large subunit. The type of nucleotide bound at the specificity site determines substrate preference. It seems probable that ATP makes the enzyme reduce CDP and UDP, dGTP favors ADP reduction and dTTP favors GDP reduction. Stimulated by…	BINDING 53; /note="ATP; allosteric activator"; /evidence="ECO:0000250|UniProtKB:P23921"; BINDING 57; /note="ATP; allosteric activator"; /evidence="ECO:0000250|UniProtKB:P23921"; BINDING 202; /note="GDP"; /evidence="ECO:0000250|UniProtKB:P23921"; BINDING 217; /note="GDP; via carbonyl oxygen"; /evidence="ECO:0000250|UniProtKB:P23921"; BINDING 243; /note="dTTP; allosteric effector that controls subs…					Viridiplantae	0	0	0	0	0	6	0	0	0	0	0	0	0	0	0	0	0	0	0	0	0	0	0	0	0	0	0	2
W0QF85	W0QF85	Uracil phosphoribosyltransferase (EC 2.4.2.9) (UMP pyrophosphorylase) (UPRTase)	Mannheimia varigena USDA-ARS-USMARC-1296	Allosteric enzyme;GTP-binding;Glycosyltransferase;Magnesium;Nucleotide-binding;Reference proteome;Transferase	nucleoside metabolic process [GO:0009116]; UMP salvage [GO:0044206]; uracil salvage [GO:0006223]		GTP binding [GO:0005525]; magnesium ion binding [GO:0000287]; uracil phosphoribosyltransferase activity [GO:0004845]			PATHWAY: Pyrimidine metabolism; UMP biosynthesis via salvage pathway; UMP from uracil: step 1/1. {ECO:0000256|ARBA:ARBA00005180, ECO:0000256|HAMAP-Rule:MF_01218}.	CATALYTIC ACTIVITY: Reaction=diphosphate + UMP = 5-phospho-alpha-D-ribose 1-diphosphate + uracil; Xref=Rhea:RHEA:13017, ChEBI:CHEBI:17568, ChEBI:CHEBI:33019, ChEBI:CHEBI:57865, ChEBI:CHEBI:58017; EC=2.4.2.9; Evidence={ECO:0000256|ARBA:ARBA00001111, ECO:0000256|HAMAP-Rule:MF_01218};		FUNCTION: Catalyzes the conversion of uracil and 5-phospho-alpha-D-ribose 1-diphosphate (PRPP) to UMP and diphosphate. {ECO:0000256|HAMAP-Rule:MF_01218}.		ACTIVITY REGULATION: Allosterically activated by GTP. {ECO:0000256|HAMAP-Rule:MF_01218}.	BINDING 79; /note="5-phospho-alpha-D-ribose 1-diphosphate"; /evidence="ECO:0000256|HAMAP-Rule:MF_01218"; BINDING 104; /note="5-phospho-alpha-D-ribose 1-diphosphate"; /evidence="ECO:0000256|HAMAP-Rule:MF_01218"; BINDING 194; /note="Uracil; via amide nitrogen"; /evidence="ECO:0000256|HAMAP-Rule:MF_01218"; BINDING 200; /note="5-phospho-alpha-D-ribose 1-diphosphate"; /evidence="ECO:0000256|HAMAP-Rule…		COFACTOR: Name=Mg(2+); Xref=ChEBI:CHEBI:18420; Evidence={ECO:0000256|ARBA:ARBA00001946}; ; COFACTOR: Name=Mg(2+); Xref=ChEBI:CHEBI:18420; Evidence={ECO:0000256|HAMAP-Rule:MF_01218}; Note=Binds 1 Mg(2+) ion per subunit. The magnesium is bound as Mg-PRPP. {ECO:0000256|HAMAP-Rule:MF_01218};				0	0	0	0	0	6	0	0	0	0	0	0	0	0	0	0	0	0	0	0	0	0	0	0	0	0	0	0
D3S2G8	D3S2G8	Carbamoyl-phosphate synthase small chain (EC 6.3.5.5) (Carbamoyl-phosphate synthetase glutamine chain)	Ferroglobus placidus (strain DSM 10642 / AEDII12DO)	ATP-binding;Amino-acid biosynthesis;Arginine biosynthesis;Glutamine amidotransferase;Ligase;Nucleotide-binding;Pyrimidine biosynthesis;Reference proteome	'de novo' pyrimidine nucleobase biosynthetic process [GO:0006207]; 'de novo' UMP biosynthetic process [GO:0044205]; arginine biosynthetic process [GO:0006526]; glutamine metabolic process [GO:0006541]		ATP binding [GO:0005524]; carbamoyl-phosphate synthase (glutamine-hydrolyzing) activity [GO:0004088]			PATHWAY: Amino-acid biosynthesis; L-arginine biosynthesis; carbamoyl phosphate from bicarbonate: step 1/1. {ECO:0000256|HAMAP-Rule:MF_01209}.; PATHWAY: Pyrimidine metabolism; UMP biosynthesis via de novo pathway; (S)-dihydroorotate from bicarbonate: step 1/3. {ECO:0000256|HAMAP-Rule:MF_01209}.	CATALYTIC ACTIVITY: Reaction=2 ATP + H2O + hydrogencarbonate + L-glutamine = 2 ADP + carbamoyl phosphate + 2 H(+) + L-glutamate + phosphate; Xref=Rhea:RHEA:18633, ChEBI:CHEBI:15377, ChEBI:CHEBI:15378, ChEBI:CHEBI:17544, ChEBI:CHEBI:29985, ChEBI:CHEBI:30616, ChEBI:CHEBI:43474, ChEBI:CHEBI:58228, ChEBI:CHEBI:58359, ChEBI:CHEBI:456216; EC=6.3.5.5; Evidence={ECO:0000256|HAMAP-Rule:MF_01209};			ACT_SITE 250; /note="Nucleophile"; /evidence="ECO:0000256|HAMAP-Rule:MF_01209, ECO:0000256|PROSITE-ProRule:PRU00605"; ACT_SITE 334; /evidence="ECO:0000256|HAMAP-Rule:MF_01209, ECO:0000256|PROSITE-ProRule:PRU00605"; ACT_SITE 336; /evidence="ECO:0000256|HAMAP-Rule:MF_01209, ECO:0000256|PROSITE-ProRule:PRU00605"								0	0	0	0	0	0	0	0	6	0	0	0	0	0	0	0	0	0	0	0	0	0	0	0	0	0	0	0
D9PMU9	D9PMU9	CTP synthase (EC 6.3.4.2) (Fragment)	sediment metagenome	Ligase	pyrimidine nucleotide biosynthetic process [GO:0006221]		CTP synthase activity [GO:0003883]															0	0	0	0	0	0	0	0	0	6	0	0	0	0	0	0	0	0	0	0	0	0	0	0	0	0	0	0
Q5E9Y9	Q5E9Y9	Nucleoside diphosphate kinase 7 (NDK 7) (NDP kinase 7) (EC 2.7.4.6)	Bos taurus (Bovine)	ATP-binding;Kinase;Magnesium;Metal-binding;Nucleotide metabolism;Nucleotide-binding;Reference proteome;Transferase	CTP biosynthetic process [GO:0006241]; GTP biosynthetic process [GO:0006183]; UTP biosynthetic process [GO:0006228]	centrosome [GO:0005813]	ATP binding [GO:0005524]; metal ion binding [GO:0046872]; nucleoside diphosphate kinase activity [GO:0004550]				CATALYTIC ACTIVITY: Reaction=a 2'-deoxyribonucleoside 5'-diphosphate + ATP = a 2'-deoxyribonucleoside 5'-triphosphate + ADP; Xref=Rhea:RHEA:44640, ChEBI:CHEBI:30616, ChEBI:CHEBI:61560, ChEBI:CHEBI:73316, ChEBI:CHEBI:456216; EC=2.7.4.6; CATALYTIC ACTIVITY: Reaction=a ribonucleoside 5'-diphosphate + ATP = a ribonucleoside 5'-triphosphate + ADP; Xref=Rhea:RHEA:18113, ChEBI:CHEBI:30616, ChEBI:CHEBI:5…		FUNCTION: Major role in the synthesis of nucleoside triphosphates other than ATP. The ATP gamma phosphate is transferred to the NDP beta phosphate via a ping-pong mechanism, using a phosphorylated active-site intermediate (By similarity). {ECO:0000250}.	ACT_SITE 206; /note="Pros-phosphohistidine intermediate"; /evidence="ECO:0000250"		BINDING 99; /note="ATP"; /evidence="ECO:0000250"; BINDING 145; /note="ATP"; /evidence="ECO:0000250"; BINDING 193; /note="ATP"; /evidence="ECO:0000250"; BINDING 203; /note="ATP"; /evidence="ECO:0000250"		COFACTOR: Name=Mg(2+); Xref=ChEBI:CHEBI:18420; Evidence={ECO:0000250};			Metazoa	0	0	0	0	0	0	0	0	0	6	0	0	0	0	0	0	0	0	0	0	0	0	0	0	0	0	0	0
J3CQ30	J3CQ30	ABC-type nitrate/sulfonate/bicarbonate transport system, periplasmic component	Variovorax sp. CF313	Signal	thiamine biosynthetic process [GO:0009228]																	1	0	6	0	0	0	0	0	0	0	1	0	0	0	0	0	0	0	0	0	0	0	0	1	0	0	0	0
Q0A7K2	Q0A7K2	CTP synthase (EC 6.3.4.2) (Cytidine 5'-triphosphate synthase) (Cytidine triphosphate synthetase) (CTP synthetase) (CTPS) (UTP--ammonia ligase)	Alkalilimnicola ehrlichii (strain ATCC BAA-1101 / DSM 17681 / MLHE-1)	ATP-binding;Glutamine amidotransferase;Ligase;Magnesium;Metal-binding;Nucleotide-binding;Pyrimidine biosynthesis;Reference proteome	'de novo' CTP biosynthetic process [GO:0044210]; glutamine metabolic process [GO:0006541]		ATP binding [GO:0005524]; CTP synthase activity [GO:0003883]; metal ion binding [GO:0046872]	METAL 71; /note="Magnesium"; /evidence="ECO:0000255|HAMAP-Rule:MF_01227"; METAL 139; /note="Magnesium"; /evidence="ECO:0000255|HAMAP-Rule:MF_01227"	NP_BIND 14..19; /note="ATP"; /evidence="ECO:0000255|HAMAP-Rule:MF_01227"; NP_BIND 146..148; /note="CTP; allosteric inhibitor"; /evidence="ECO:0000255|HAMAP-Rule:MF_01227"; NP_BIND 186..191; /note="CTP; allosteric inhibitor; alternate"; /evidence="ECO:0000255|HAMAP-Rule:MF_01227"; NP_BIND 186..191; /note="UTP; alternate"; /evidence="ECO:0000255|HAMAP-Rule:MF_01227"	PATHWAY: Pyrimidine metabolism; CTP biosynthesis via de novo pathway; CTP from UDP: step 2/2. {ECO:0000255|HAMAP-Rule:MF_01227}.	CATALYTIC ACTIVITY: Reaction=ATP + H2O + L-glutamine + UTP = ADP + CTP + 2 H(+) + L-glutamate + phosphate; Xref=Rhea:RHEA:26426, ChEBI:CHEBI:15377, ChEBI:CHEBI:15378, ChEBI:CHEBI:29985, ChEBI:CHEBI:30616, ChEBI:CHEBI:37563, ChEBI:CHEBI:43474, ChEBI:CHEBI:46398, ChEBI:CHEBI:58359, ChEBI:CHEBI:456216; EC=6.3.4.2; Evidence={ECO:0000255|HAMAP-Rule:MF_01227};		FUNCTION: Catalyzes the ATP-dependent amination of UTP to CTP with either L-glutamine or ammonia as the source of nitrogen. Regulates intracellular CTP levels through interactions with the four ribonucleotide triphosphates. {ECO:0000255|HAMAP-Rule:MF_01227}.	ACT_SITE 378; /note="Nucleophile; for glutamine hydrolysis"; /evidence="ECO:0000255|HAMAP-Rule:MF_01227"; ACT_SITE 514; /evidence="ECO:0000255|HAMAP-Rule:MF_01227"; ACT_SITE 516; /evidence="ECO:0000255|HAMAP-Rule:MF_01227"	ACTIVITY REGULATION: Allosterically activated by GTP, when glutamine is the substrate; GTP has no effect on the reaction when ammonia is the substrate. The allosteric effector GTP functions by stabilizing the protein conformation that binds the tetrahedral intermediate(s) formed during glutamine hydrolysis. Inhibited by the product CTP, via allosteric rather than competitive inhibition. {ECO:0000…	BINDING 13; /note="CTP; allosteric inhibitor; alternate"; /evidence="ECO:0000255|HAMAP-Rule:MF_01227"; BINDING 13; /note="UTP; alternate"; /evidence="ECO:0000255|HAMAP-Rule:MF_01227"; BINDING 71; /note="ATP"; /evidence="ECO:0000255|HAMAP-Rule:MF_01227"; BINDING 222; /note="CTP; allosteric inhibitor; alternate"; /evidence="ECO:0000255|HAMAP-Rule:MF_01227"; BINDING 222; /note="UTP; alternate"; /evi…						0	0	0	0	0	0	0	0	0	8	0	0	0	0	0	0	0	0	0	0	0	0	0	4	0	0	0	0
J3CS58	J3CS58	Dihydroorotase, multifunctional complex type	Variovorax sp. CF313		pyrimidine nucleotide biosynthetic process [GO:0006221]		dihydroorotase activity [GO:0004151]; metal ion binding [GO:0046872]															0	0	0	0	4	2	0	0	0	0	0	0	0	0	0	0	0	0	0	0	0	0	1	0	0	0	0	0
A1K4R0	A1K4R0	1-deoxy-D-xylulose-5-phosphate synthase (EC 2.2.1.7) (1-deoxyxylulose-5-phosphate synthase) (DXP synthase) (DXPS)	Azoarcus sp. (strain BH72)	Isoprene biosynthesis;Magnesium;Metal-binding;Reference proteome;Thiamine biosynthesis;Thiamine pyrophosphate;Transferase	1-deoxy-D-xylulose 5-phosphate biosynthetic process [GO:0052865]; terpenoid biosynthetic process [GO:0016114]; thiamine biosynthetic process [GO:0009228]		1-deoxy-D-xylulose-5-phosphate synthase activity [GO:0008661]; magnesium ion binding [GO:0000287]; thiamine pyrophosphate binding [GO:0030976]	METAL 148; /note="Magnesium"; /evidence="ECO:0000255|HAMAP-Rule:MF_00315"; METAL 177; /note="Magnesium"; /evidence="ECO:0000255|HAMAP-Rule:MF_00315"		PATHWAY: Metabolic intermediate biosynthesis; 1-deoxy-D-xylulose 5-phosphate biosynthesis; 1-deoxy-D-xylulose 5-phosphate from D-glyceraldehyde 3-phosphate and pyruvate: step 1/1. {ECO:0000255|HAMAP-Rule:MF_00315}.	CATALYTIC ACTIVITY: Reaction=D-glyceraldehyde 3-phosphate + H(+) + pyruvate = 1-deoxy-D-xylulose 5-phosphate + CO2; Xref=Rhea:RHEA:12605, ChEBI:CHEBI:15361, ChEBI:CHEBI:15378, ChEBI:CHEBI:16526, ChEBI:CHEBI:57792, ChEBI:CHEBI:59776; EC=2.2.1.7; Evidence={ECO:0000255|HAMAP-Rule:MF_00315};		FUNCTION: Catalyzes the acyloin condensation reaction between C atoms 2 and 3 of pyruvate and glyceraldehyde 3-phosphate to yield 1-deoxy-D-xylulose-5-phosphate (DXP). {ECO:0000255|HAMAP-Rule:MF_00315}.			BINDING 76; /note="Thiamine pyrophosphate"; /evidence="ECO:0000255|HAMAP-Rule:MF_00315"; BINDING 177; /note="Thiamine pyrophosphate"; /evidence="ECO:0000255|HAMAP-Rule:MF_00315"; BINDING 284; /note="Thiamine pyrophosphate"; /evidence="ECO:0000255|HAMAP-Rule:MF_00315"; BINDING 366; /note="Thiamine pyrophosphate"; /evidence="ECO:0000255|HAMAP-Rule:MF_00315"		COFACTOR: Name=Mg(2+); Xref=ChEBI:CHEBI:18420; Evidence={ECO:0000255|HAMAP-Rule:MF_00315}; Note=Binds 1 Mg(2+) ion per subunit. {ECO:0000255|HAMAP-Rule:MF_00315}; COFACTOR: Name=thiamine diphosphate; Xref=ChEBI:CHEBI:58937; Evidence={ECO:0000255|HAMAP-Rule:MF_00315}; Note=Binds 1 thiamine pyrophosphate per subunit. {ECO:0000255|HAMAP-Rule:MF_00315};				0	0	0	0	0	6	0	0	0	0	0	0	0	0	0	0	0	0	0	0	0	0	0	1	0	0	0	0
G9Z9Y9	G9Z9Y9	Deoxyribose-phosphate aldolase	Yokenella regensburgei ATCC 43003				fructose-bisphosphate aldolase activity [GO:0004332]															0	0	0	0	0	6	0	0	0	0	0	0	0	0	0	0	0	0	0	0	0	0	0	1	0	0	0	0
M4U3D7	M4U3D7	Carbamoyl-phosphate synthase large chain (EC 6.3.5.5) (Carbamoyl-phosphate synthetase ammonia chain)	Psychromonas sp. CNPT3	ATP-binding;Amino-acid biosynthesis;Arginine biosynthesis;Ligase;Manganese;Metal-binding;Nucleotide-binding;Pyrimidine biosynthesis;Reference proteome;Repeat	'de novo' UMP biosynthetic process [GO:0044205]; arginine biosynthetic process [GO:0006526]		ATP binding [GO:0005524]; carbamoyl-phosphate synthase (glutamine-hydrolyzing) activity [GO:0004088]; metal ion binding [GO:0046872]			PATHWAY: Amino-acid biosynthesis; L-arginine biosynthesis; carbamoyl phosphate from bicarbonate: step 1/1. {ECO:0000256|HAMAP-Rule:MF_01210}.; PATHWAY: Pyrimidine metabolism; UMP biosynthesis via de novo pathway. {ECO:0000256|ARBA:ARBA00004725}.; PATHWAY: Pyrimidine metabolism; UMP biosynthesis via de novo pathway; (S)-dihydroorotate from bicarbonate: step 1/3. {ECO:0000256|ARBA:ARBA00004812, ECO…	CATALYTIC ACTIVITY: Reaction=2 ATP + H2O + hydrogencarbonate + L-glutamine = 2 ADP + carbamoyl phosphate + 2 H(+) + L-glutamate + phosphate; Xref=Rhea:RHEA:18633, ChEBI:CHEBI:15377, ChEBI:CHEBI:15378, ChEBI:CHEBI:17544, ChEBI:CHEBI:29985, ChEBI:CHEBI:30616, ChEBI:CHEBI:43474, ChEBI:CHEBI:58228, ChEBI:CHEBI:58359, ChEBI:CHEBI:456216; EC=6.3.5.5; Evidence={ECO:0000256|ARBA:ARBA00001777, ECO:0000256…							COFACTOR: Name=Mg(2+); Xref=ChEBI:CHEBI:18420; Evidence={ECO:0000256|ARBA:ARBA00001946}; ; COFACTOR: Name=Mn(2+); Xref=ChEBI:CHEBI:29035; Evidence={ECO:0000256|ARBA:ARBA00001936};				0	5	0	0	0	0	0	0	0	0	0	0	0	0	0	0	0	0	0	0	0	0	0	0	0	0	0	0
C4V1D3	C4V1D3	1-deoxy-D-xylulose-5-phosphate synthase (EC 2.2.1.7)	Selenomonas flueggei ATCC 43531	Isoprene biosynthesis;Thiamine biosynthesis;Transferase	1-deoxy-D-xylulose 5-phosphate biosynthetic process [GO:0052865]; terpenoid biosynthetic process [GO:0016114]; thiamine biosynthetic process [GO:0009228]		1-deoxy-D-xylulose-5-phosphate synthase activity [GO:0008661]			PATHWAY: Metabolic intermediate biosynthesis; 1-deoxy-D-xylulose 5-phosphate biosynthesis; 1-deoxy-D-xylulose 5-phosphate from D-glyceraldehyde 3-phosphate and pyruvate: step 1/1. {ECO:0000256|ARBA:ARBA00004980}.	CATALYTIC ACTIVITY: Reaction=D-glyceraldehyde 3-phosphate + H(+) + pyruvate = 1-deoxy-D-xylulose 5-phosphate + CO2; Xref=Rhea:RHEA:12605, ChEBI:CHEBI:15361, ChEBI:CHEBI:15378, ChEBI:CHEBI:16526, ChEBI:CHEBI:57792, ChEBI:CHEBI:59776; EC=2.2.1.7; Evidence={ECO:0000256|ARBA:ARBA00000647};							COFACTOR: Name=Mg(2+); Xref=ChEBI:CHEBI:18420; Evidence={ECO:0000256|ARBA:ARBA00001946};				0	0	5	0	0	0	0	0	0	0	0	0	0	0	0	0	0	0	0	0	0	0	0	0	0	0	0	0
E9KU79	E9KU79	Exoribonuclease H (EC 2.7.7.49) (EC 3.1.13.2) (EC 3.1.26.13) (Integrase) (Pol polyprotein) (Protease) (Retropepsin) (Reverse transcriptase/ribonuclease H) (Fragment)	Equine infectious anemia virus	Aspartyl protease;Coiled coil;DNA integration;DNA recombination;DNA-binding;Endonuclease;Hydrolase;Metal-binding;Multifunctional enzyme;Nuclease;Nucleotidyltransferase;Protease;RNA-directed DNA polymerase;Transferase;Viral genome integration;Virus entry into host cell;Zinc;Zinc-finger	DNA integration [GO:0015074]; DNA recombination [GO:0006310]; establishment of integrated proviral latency [GO:0075713]; viral entry into host cell [GO:0046718]; viral genome integration into host DNA [GO:0044826]		aspartic-type endopeptidase activity [GO:0004190]; DNA binding [GO:0003677]; exoribonuclease H activity [GO:0004533]; RNA-directed DNA polymerase activity [GO:0003964]; RNA-DNA hybrid ribonuclease activity [GO:0004523]; zinc ion binding [GO:0008270]				CATALYTIC ACTIVITY: Reaction=3'-end directed exonucleolytic cleavage of viral RNA-DNA hybrid.; EC=3.1.13.2; Evidence={ECO:0000256|ARBA:ARBA00000379}; CATALYTIC ACTIVITY: Reaction=Endohydrolysis of RNA in RNA/DNA hybrids. Three different cleavage modes: 1. sequence-specific internal cleavage of RNA. Human immunodeficiency virus type 1 and Moloney murine leukemia virus enzymes prefer to cleave the …	DNA_BIND 1083..1131; /note="Integrase-type"; /evidence="ECO:0000256|PROSITE-ProRule:PRU00506"	FUNCTION: During replicative cycle of retroviruses, the reverse-transcribed viral DNA is integrated into the host chromosome by the viral integrase enzyme. RNase H activity is associated with the reverse transcriptase. {ECO:0000256|ARBA:ARBA00023429}.								Pararnavirae	0	0	1	1	2	1	0	0	0	0	0	0	0	0	0	0	0	0	0	0	0	0	0	0	0	0	0	0
Q7TQ37	Q7TQ37	Integrase (EC 2.7.7.49) (EC 3.1.26.4) (Reverse transcriptase) (Ribonuclease H)	Mus musculus (Mouse)	Coiled coil;ERV;Endonuclease;Hydrolase;Metal-binding;Nuclease;Nucleotidyltransferase;Transferase;Transposable element;Zinc;Zinc-finger	DNA integration [GO:0015074]		nucleic acid binding [GO:0003676]; RNA-directed DNA polymerase activity [GO:0003964]; RNA-DNA hybrid ribonuclease activity [GO:0004523]; zinc ion binding [GO:0008270]					DNA_BIND 718..767; /note="Integrase-type"; /evidence="ECO:0000256|PROSITE-ProRule:PRU00506"									Metazoa	0	0	1	3	0	1	0	0	0	0	0	0	0	0	0	0	0	0	0	0	0	0	0	0	0	0	0	0
F4N9P7	F4N9P7	Gag polyprotein	Simian immunodeficiency virus (SIV)	Aspartyl protease;Capsid protein;Coiled coil;DNA integration;DNA recombination;DNA-binding;DNA-directed DNA polymerase;Endonuclease;Eukaryotic host gene expression shutoff by virus;Eukaryotic host translation shutoff by virus;Host cell membrane;Host cytoplasm;Host gene expression shutoff by virus;Host membrane;Host nucleus;Host-virus interaction;Hydrolase;Lipoprotein;Magnesium;Membrane;Metal-bind…	DNA integration [GO:0015074]; DNA recombination [GO:0006310]; establishment of integrated proviral latency [GO:0075713]; suppression by virus of host gene expression [GO:0039657]; viral entry into host cell [GO:0046718]; viral genome integration into host DNA [GO:0044826]; viral penetration into host nucleus [GO:0075732]	cytoplasm [GO:0005737]; host cell cytoplasm [GO:0030430]; host cell nucleus [GO:0042025]; host cell plasma membrane [GO:0020002]; plasma membrane [GO:0005886]; viral nucleocapsid [GO:0019013]	aspartic-type endopeptidase activity [GO:0004190]; DNA binding [GO:0003677]; DNA-directed DNA polymerase activity [GO:0003887]; exoribonuclease H activity [GO:0004533]; RNA binding [GO:0003723]; RNA-directed DNA polymerase activity [GO:0003964]; RNA-DNA hybrid ribonuclease activity [GO:0004523]; structural molecule activity [GO:0005198]; zinc ion binding [GO:0008270]				CATALYTIC ACTIVITY: Reaction=3'-end directed exonucleolytic cleavage of viral RNA-DNA hybrid.; EC=3.1.13.2; Evidence={ECO:0000256|ARBA:ARBA00000379};	DNA_BIND 1391..1438; /note="Integrase-type"; /evidence="ECO:0000256|PROSITE-ProRule:PRU00506"						COFACTOR: Name=Mg(2+); Xref=ChEBI:CHEBI:18420; Evidence={ECO:0000256|ARBA:ARBA00001946};			Pararnavirae	0	0	0	2	0	3	0	0	0	0	0	0	0	0	0	0	0	0	0	0	0	0	0	0	0	0	0	0
F4MNU2	F4MNU2	GMP reductase	Mycoplasma mycoides subsp. capri LC str. 95010	Oxidoreductase	purine nucleotide metabolic process [GO:0006163]	GMP reductase complex [GO:1902560]	GMP reductase activity [GO:0003920]															0	0	0	0	5	0	0	0	0	0	0	0	0	0	0	0	0	0	0	0	0	0	0	0	0	0	0	0
K7W7I1	K7W7I1	Polymerase protein (Fragment)	Equine infectious anemia virus	Coiled coil;Endonuclease;Hydrolase;Nuclease;Nucleotidyltransferase;RNA-directed DNA polymerase;Transferase			endonuclease activity [GO:0004519]; RNA-directed DNA polymerase activity [GO:0003964]														Pararnavirae	0	0	0	0	2	1	0	1	0	1	0	0	0	0	0	0	0	0	0	0	0	0	0	0	0	0	0	0
U6PQF7	U6PQF7	Deleted.																				0	0	0	0	5	0	0	0	0	0	0	0	0	0	0	0	0	0	0	0	0	0	0	0	0	0	0	0
W5NUB9	W5NUB9	Uncharacterized protein	Ovis aries (Sheep)	Reference proteome			nucleic acid binding [GO:0003676]; RNA-directed DNA polymerase activity [GO:0003964]; RNA-DNA hybrid ribonuclease activity [GO:0004523]														Metazoa	0	0	0	0	1	2	0	0	0	2	0	0	0	0	0	0	0	0	0	0	0	0	0	0	0	0	0	0
B9ME75	B9ME75	GMP reductase (EC 1.7.1.7) (Guanosine 5'-monophosphate oxidoreductase) (Guanosine monophosphate reductase)	Acidovorax ebreus (strain TPSY) (Diaphorobacter sp. (strain TPSY))	NADP;Oxidoreductase	purine nucleotide metabolic process [GO:0006163]	GMP reductase complex [GO:1902560]	GMP reductase activity [GO:0003920]		NP_BIND 202..225; /note="NADP"; /evidence="ECO:0000255|HAMAP-Rule:MF_01511"		CATALYTIC ACTIVITY: Reaction=IMP + NADP(+) + NH4(+) = GMP + 2 H(+) + NADPH; Xref=Rhea:RHEA:17185, ChEBI:CHEBI:15378, ChEBI:CHEBI:28938, ChEBI:CHEBI:57783, ChEBI:CHEBI:58053, ChEBI:CHEBI:58115, ChEBI:CHEBI:58349; EC=1.7.1.7; Evidence={ECO:0000255|HAMAP-Rule:MF_01511};		FUNCTION: Catalyzes the irreversible NADPH-dependent deamination of GMP to IMP. It functions in the conversion of nucleobase, nucleoside and nucleotide derivatives of G to A nucleotides, and in maintaining the intracellular balance of A and G nucleotides. {ECO:0000255|HAMAP-Rule:MF_01511}.	ACT_SITE 173; /note="Thioimidate intermediate"; /evidence="ECO:0000255|HAMAP-Rule:MF_01511"								0	0	0	0	0	1	0	0	0	4	0	0	0	0	0	0	0	0	0	0	0	0	0	0	0	0	0	0
J2KJV0	J2KJV0	2-nitropropane dioxygenase-like enzyme	Variovorax sp. CF313	Dioxygenase;Oxidoreductase			dioxygenase activity [GO:0051213]; nitronate monooxygenase activity [GO:0018580]															0	0	0	0	0	5	0	0	0	0	0	0	0	0	0	0	0	0	0	0	0	0	0	0	0	0	0	0
[truncated: 13,171 more rows]
[truncated: 11 more columns]
