# Supplementary material for: Analysis of bronchoalveolar lavage fluid metatranscriptomes among patients with COVID-19 disease
Source: Sci Rep. 2022 Dec 7;12:21125. doi: 10.1038/s41598-022-25463-0 (PMC9729217; doi:10.1038/s41598-022-25463-0)
Supplement: Supplementary file 17 — Supplementary Table 18. [file 41598_2022_25463_MOESM17_ESM.xlsx]

## Sheet: GO.1901565
UniProt	Entry	Protein names	Organism	Keywords	Gene ontology (biological process)	Gene ontology (cellular component)	Gene ontology (molecular function)	Metal binding	Nucleotide binding	Pathway	Catalytic activity	DNA binding	Function [CC]	Active site	Activity regulation	Binding site	Calcium binding	Cofactor	Redox potential	Involvement in disease	Taxonomic lineage (KINGDOM)	deceased_nCov1_shen_CRR125941	deceased_nCov1_shen_CRR125949	deceased_nCov2_shen_CRR125940	deceased_nCov2_shen_CRR125948	deceased_nCov3_shen_CRR125939	deceased_nCov3_shen_CRR125947	deceased_nCov5_shen_CRR125937	deceased_nCov5_shen_CRR125945	deceased_nCov6_shen_CRR125936	deceased_nCov6_shen_CRR125944	recovered_nCov4_shen_CRR125938	recovered_nCov4_shen_CRR125946	recovered_nCov7_shen_CRR125935	recovered_nCov7_shen_CRR125943	recovered_P01_chen_SRR10903402	recovered_P02_chen_SRR10903401	recovered_WIV05_zhou_SRR11092061	stabilized_WIV02_zhou_SRR11092058	stabilized_WIV02_zhou_SRR11092063	stabilized_WIV04_zhou_SRR11092057	stabilized_WIV04_zhou_SRR11092062	stabilized_WIV06_zhou_SRR11092056	stabilized_WIV06_zhou_SRR11092060	stabilized_WIV07_zhou_SRR11092059	stabilized_WIV07_zhou_SRR11092064	unknown_nCov8_shen_CRR125934	unknown_nCov8_shen_CRR125942	unknown_patient_1_wu_SRR10971381
P11204	P11204	Pol polyprotein [Cleaved into: Protease (Retropepsin) (EC 3.4.23.-); Reverse transcriptase/ribonuclease H (RT) (EC 2.7.7.49) (EC 3.1.26.13) (Exoribonuclease H) (EC 3.1.13.2); Integrase (IN) (EC 2.7.7.-) (EC 3.1.-.-)]	Equine infectious anemia virus (isolate 1369) (EIAV)	3D-structure;Aspartyl protease;Cleavage on pair of basic residues;DNA integration;DNA recombination;DNA-binding;Endonuclease;Hydrolase;Metal-binding;Multifunctional enzyme;Nuclease;Nucleotidyltransferase;Protease;RNA-directed DNA polymerase;Transferase;Viral genome integration;Virus entry into host cell;Zinc;Zinc-finger	DNA integration [GO:0015074]; DNA recombination [GO:0006310]; dUMP biosynthetic process [GO:0006226]; dUTP catabolic process [GO:0046081]; establishment of integrated proviral latency [GO:0075713]; viral entry into host cell [GO:0046718]; viral genome integration into host DNA [GO:0044826]		aspartic-type endopeptidase activity [GO:0004190]; DNA binding [GO:0003677]; dUTP diphosphatase activity [GO:0004170]; exoribonuclease H activity [GO:0004533]; magnesium ion binding [GO:0000287]; RNA-directed DNA polymerase activity [GO:0003964]; RNA-DNA hybrid ribonuclease activity [GO:0004523]; UTP binding [GO:0002134]; zinc ion binding [GO:0008270]				CATALYTIC ACTIVITY: Reaction=Endohydrolysis of RNA in RNA/DNA hybrids. Three different cleavage modes: 1. sequence-specific internal cleavage of RNA. Human immunodeficiency virus type 1 and Moloney murine leukemia virus enzymes prefer to cleave the RNA strand one nucleotide away from the RNA-DNA junction. 2. RNA 5'-end directed cleavage 13-19 nucleotides from the RNA end. 3. DNA 3'-end directed c…	DNA_BIND 1096..1144; /note="Integrase-type"; /evidence="ECO:0000255|PROSITE-ProRule:PRU00506"	FUNCTION: During replicative cycle of retroviruses, the reverse-transcribed viral DNA is integrated into the host chromosome by the viral integrase enzyme. RNase H activity is associated with the reverse transcriptase.	ACT_SITE 105; /evidence="ECO:0000255|PROSITE-ProRule:PRU10094"							Pararnavirae	74423	71111	979824	776507	1438105	1370364	3460	91275	9669	248985	4279	1378	27	388	42	22	0	0	0	0	0	0	0	0	0	32	837	0
P32542	P32542	Pol polyprotein [Cleaved into: Protease (Retropepsin) (EC 3.4.23.-); Reverse transcriptase/ribonuclease H (RT) (EC 2.7.7.49) (EC 3.1.26.13) (Exoribonuclease H) (EC 3.1.13.2); Integrase (IN) (EC 2.7.7.-) (EC 3.1.-.-)]	Equine infectious anemia virus (isolate CL22) (EIAV)	3D-structure;Aspartyl protease;Cleavage on pair of basic residues;DNA integration;DNA recombination;DNA-binding;Endonuclease;Hydrolase;Metal-binding;Multifunctional enzyme;Nuclease;Nucleotidyltransferase;Protease;RNA-directed DNA polymerase;Transferase;Viral genome integration;Virus entry into host cell;Zinc;Zinc-finger	DNA integration [GO:0015074]; DNA recombination [GO:0006310]; establishment of integrated proviral latency [GO:0075713]; viral entry into host cell [GO:0046718]; viral genome integration into host DNA [GO:0044826]		aspartic-type endopeptidase activity [GO:0004190]; DNA binding [GO:0003677]; exoribonuclease H activity [GO:0004533]; RNA-directed DNA polymerase activity [GO:0003964]; RNA-DNA hybrid ribonuclease activity [GO:0004523]; zinc ion binding [GO:0008270]				CATALYTIC ACTIVITY: Reaction=Endohydrolysis of RNA in RNA/DNA hybrids. Three different cleavage modes: 1. sequence-specific internal cleavage of RNA. Human immunodeficiency virus type 1 and Moloney murine leukemia virus enzymes prefer to cleave the RNA strand one nucleotide away from the RNA-DNA junction. 2. RNA 5'-end directed cleavage 13-19 nucleotides from the RNA end. 3. DNA 3'-end directed c…	DNA_BIND 1096..1144; /note="Integrase-type"; /evidence="ECO:0000255|PROSITE-ProRule:PRU00506"	FUNCTION: During replicative cycle of retroviruses, the reverse-transcribed viral DNA is integrated into the host chromosome by the viral integrase enzyme. RNase H activity is associated with the reverse transcriptase.	ACT_SITE 105; /evidence="ECO:0000255|PROSITE-ProRule:PRU10094"							Pararnavirae	4075	2100	43133	20137	69330	40466	332	6264	826	18977	250	42	1	19	13	8	0	0	0	0	0	0	0	0	0	4	48	0
K4P9I3	K4P9I3	Exoribonuclease H (EC 2.7.7.49) (EC 3.1.13.2) (EC 3.1.26.13) (Integrase) (Pol polyprotein) (Protease) (Retropepsin) (Reverse transcriptase/ribonuclease H)	Equine infectious anemia virus	Aspartyl protease;Coiled coil;DNA integration;DNA recombination;DNA-binding;Endonuclease;Hydrolase;Metal-binding;Multifunctional enzyme;Nuclease;Nucleotidyltransferase;Protease;RNA-directed DNA polymerase;Transferase;Viral genome integration;Virus entry into host cell;Zinc;Zinc-finger	DNA integration [GO:0015074]; DNA recombination [GO:0006310]; establishment of integrated proviral latency [GO:0075713]; viral entry into host cell [GO:0046718]; viral genome integration into host DNA [GO:0044826]		aspartic-type endopeptidase activity [GO:0004190]; DNA binding [GO:0003677]; exoribonuclease H activity [GO:0004533]; RNA-directed DNA polymerase activity [GO:0003964]; RNA-DNA hybrid ribonuclease activity [GO:0004523]; zinc ion binding [GO:0008270]				CATALYTIC ACTIVITY: Reaction=3'-end directed exonucleolytic cleavage of viral RNA-DNA hybrid.; EC=3.1.13.2; Evidence={ECO:0000256|ARBA:ARBA00000379}; CATALYTIC ACTIVITY: Reaction=Endohydrolysis of RNA in RNA/DNA hybrids. Three different cleavage modes: 1. sequence-specific internal cleavage of RNA. Human immunodeficiency virus type 1 and Moloney murine leukemia virus enzymes prefer to cleave the …	DNA_BIND 1085..1133; /note="Integrase-type"; /evidence="ECO:0000256|PROSITE-ProRule:PRU00506"	FUNCTION: During replicative cycle of retroviruses, the reverse-transcribed viral DNA is integrated into the host chromosome by the viral integrase enzyme. RNase H activity is associated with the reverse transcriptase. {ECO:0000256|ARBA:ARBA00023429}.								Pararnavirae	67	338	1292	7329	1118	7342	3	592	4	177	4	1	0	0	0	0	0	0	0	0	0	0	0	0	0	0	2	0
P03371	P03371	Pol polyprotein [Cleaved into: Protease (Retropepsin) (EC 3.4.23.-); Reverse transcriptase/ribonuclease H (RT) (EC 2.7.7.49) (EC 3.1.26.13) (Exoribonuclease H) (EC 3.1.13.2); Integrase (IN) (EC 2.7.7.-) (EC 3.1.-.-)]	Equine infectious anemia virus (strain Wyoming) (EIAV)	Aspartyl protease;Cleavage on pair of basic residues;DNA integration;DNA recombination;DNA-binding;Endonuclease;Hydrolase;Metal-binding;Multifunctional enzyme;Nuclease;Nucleotidyltransferase;Protease;RNA-directed DNA polymerase;Transferase;Viral genome integration;Virus entry into host cell;Zinc;Zinc-finger	DNA integration [GO:0015074]; DNA recombination [GO:0006310]; establishment of integrated proviral latency [GO:0075713]; viral entry into host cell [GO:0046718]; viral genome integration into host DNA [GO:0044826]		aspartic-type endopeptidase activity [GO:0004190]; DNA binding [GO:0003677]; exoribonuclease H activity [GO:0004533]; RNA-directed DNA polymerase activity [GO:0003964]; RNA-DNA hybrid ribonuclease activity [GO:0004523]; zinc ion binding [GO:0008270]				CATALYTIC ACTIVITY: Reaction=Endohydrolysis of RNA in RNA/DNA hybrids. Three different cleavage modes: 1. sequence-specific internal cleavage of RNA. Human immunodeficiency virus type 1 and Moloney murine leukemia virus enzymes prefer to cleave the RNA strand one nucleotide away from the RNA-DNA junction. 2. RNA 5'-end directed cleavage 13-19 nucleotides from the RNA end. 3. DNA 3'-end directed c…	DNA_BIND 1095..1143; /note="Integrase-type"; /evidence="ECO:0000255|PROSITE-ProRule:PRU00506"	FUNCTION: During replicative cycle of retroviruses, the reverse-transcribed viral DNA is integrated into the host chromosome by the viral integrase enzyme. RNase H activity is associated with the reverse transcriptase.	ACT_SITE 105; /evidence="ECO:0000255|PROSITE-ProRule:PRU10094"							Pararnavirae	95	90	1990	2807	2618	4292	3	36	7	191	6	1	0	0	0	0	0	0	0	0	0	0	0	0	0	0	1	0
E9KUA3	E9KUA3	Exoribonuclease H (EC 2.7.7.49) (EC 3.1.13.2) (EC 3.1.26.13) (Integrase) (Pol polyprotein) (Protease) (Retropepsin) (Reverse transcriptase/ribonuclease H) (Fragment)	Equine infectious anemia virus	Aspartyl protease;Coiled coil;DNA integration;DNA recombination;DNA-binding;Endonuclease;Hydrolase;Metal-binding;Multifunctional enzyme;Nuclease;Nucleotidyltransferase;Protease;RNA-directed DNA polymerase;Transferase;Viral genome integration;Virus entry into host cell;Zinc;Zinc-finger	DNA integration [GO:0015074]; DNA recombination [GO:0006310]; establishment of integrated proviral latency [GO:0075713]; viral entry into host cell [GO:0046718]; viral genome integration into host DNA [GO:0044826]		aspartic-type endopeptidase activity [GO:0004190]; DNA binding [GO:0003677]; exoribonuclease H activity [GO:0004533]; RNA-directed DNA polymerase activity [GO:0003964]; RNA-DNA hybrid ribonuclease activity [GO:0004523]; zinc ion binding [GO:0008270]				CATALYTIC ACTIVITY: Reaction=3'-end directed exonucleolytic cleavage of viral RNA-DNA hybrid.; EC=3.1.13.2; Evidence={ECO:0000256|ARBA:ARBA00000379}; CATALYTIC ACTIVITY: Reaction=Endohydrolysis of RNA in RNA/DNA hybrids. Three different cleavage modes: 1. sequence-specific internal cleavage of RNA. Human immunodeficiency virus type 1 and Moloney murine leukemia virus enzymes prefer to cleave the …	DNA_BIND 1084..1132; /note="Integrase-type"; /evidence="ECO:0000256|PROSITE-ProRule:PRU00506"	FUNCTION: During replicative cycle of retroviruses, the reverse-transcribed viral DNA is integrated into the host chromosome by the viral integrase enzyme. RNase H activity is associated with the reverse transcriptase. {ECO:0000256|ARBA:ARBA00023429}.								Pararnavirae	87	128	818	911	2381	4545	2	334	11	269	8	2	0	1	0	0	0	0	0	0	0	0	0	0	0	0	2	0
Q9W7U6	Q9W7U6	Exoribonuclease H (EC 2.7.7.49) (EC 3.1.13.2) (EC 3.1.26.13) (Integrase) (Pol polyprotein) (Protease) (Retropepsin) (Reverse transcriptase/ribonuclease H)	Equine infectious anemia virus	Aspartyl protease;Coiled coil;DNA integration;DNA recombination;DNA-binding;Endonuclease;Hydrolase;Metal-binding;Multifunctional enzyme;Nuclease;Nucleotidyltransferase;Protease;RNA-directed DNA polymerase;Transferase;Viral genome integration;Virus entry into host cell;Zinc;Zinc-finger	DNA integration [GO:0015074]; DNA recombination [GO:0006310]; establishment of integrated proviral latency [GO:0075713]; viral entry into host cell [GO:0046718]; viral genome integration into host DNA [GO:0044826]		aspartic-type endopeptidase activity [GO:0004190]; DNA binding [GO:0003677]; exoribonuclease H activity [GO:0004533]; RNA-directed DNA polymerase activity [GO:0003964]; RNA-DNA hybrid ribonuclease activity [GO:0004523]; zinc ion binding [GO:0008270]				CATALYTIC ACTIVITY: Reaction=3'-end directed exonucleolytic cleavage of viral RNA-DNA hybrid.; EC=3.1.13.2; Evidence={ECO:0000256|ARBA:ARBA00000379}; CATALYTIC ACTIVITY: Reaction=Endohydrolysis of RNA in RNA/DNA hybrids. Three different cleavage modes: 1. sequence-specific internal cleavage of RNA. Human immunodeficiency virus type 1 and Moloney murine leukemia virus enzymes prefer to cleave the …	DNA_BIND 1088..1136; /note="Integrase-type"; /evidence="ECO:0000256|PROSITE-ProRule:PRU00506"	FUNCTION: During replicative cycle of retroviruses, the reverse-transcribed viral DNA is integrated into the host chromosome by the viral integrase enzyme. RNase H activity is associated with the reverse transcriptase. {ECO:0000256|ARBA:ARBA00023429}.								Pararnavirae	77	39	1663	615	3201	1742	15	336	2	129	7	1	0	1	0	0	0	0	0	0	0	0	0	0	0	0	3	0
Q9E6G1	Q9E6G1	Exoribonuclease H (EC 2.7.7.49) (EC 3.1.13.2) (EC 3.1.26.13) (Integrase) (Pol polyprotein) (Protease) (Retropepsin) (Reverse transcriptase/ribonuclease H) (Fragment)	Equine infectious anemia virus	Aspartyl protease;Coiled coil;DNA integration;DNA recombination;DNA-binding;Endonuclease;Hydrolase;Metal-binding;Multifunctional enzyme;Nuclease;Nucleotidyltransferase;Protease;RNA-directed DNA polymerase;Transferase;Viral genome integration;Virus entry into host cell;Zinc;Zinc-finger	DNA integration [GO:0015074]; DNA recombination [GO:0006310]; establishment of integrated proviral latency [GO:0075713]; viral entry into host cell [GO:0046718]; viral genome integration into host DNA [GO:0044826]		aspartic-type endopeptidase activity [GO:0004190]; DNA binding [GO:0003677]; exoribonuclease H activity [GO:0004533]; RNA-directed DNA polymerase activity [GO:0003964]; RNA-DNA hybrid ribonuclease activity [GO:0004523]; zinc ion binding [GO:0008270]				CATALYTIC ACTIVITY: Reaction=3'-end directed exonucleolytic cleavage of viral RNA-DNA hybrid.; EC=3.1.13.2; Evidence={ECO:0000256|ARBA:ARBA00000379}; CATALYTIC ACTIVITY: Reaction=Endohydrolysis of RNA in RNA/DNA hybrids. Three different cleavage modes: 1. sequence-specific internal cleavage of RNA. Human immunodeficiency virus type 1 and Moloney murine leukemia virus enzymes prefer to cleave the …	DNA_BIND 1096..1144; /note="Integrase-type"; /evidence="ECO:0000256|PROSITE-ProRule:PRU00506"	FUNCTION: During replicative cycle of retroviruses, the reverse-transcribed viral DNA is integrated into the host chromosome by the viral integrase enzyme. RNase H activity is associated with the reverse transcriptase. {ECO:0000256|ARBA:ARBA00023429}.								Pararnavirae	71	25	1703	279	2457	1055	11	115	13	285	4	0	0	0	0	0	0	0	0	0	0	0	0	0	0	0	2	0
E2E2I1	E2E2I1	Exoribonuclease H (EC 2.7.7.49) (EC 3.1.13.2) (EC 3.1.26.13) (Integrase) (Pol polyprotein) (Protease) (Retropepsin) (Reverse transcriptase/ribonuclease H) (Fragment)	Equine infectious anemia virus	Aspartyl protease;Coiled coil;DNA integration;DNA recombination;DNA-binding;Endonuclease;Hydrolase;Metal-binding;Multifunctional enzyme;Nuclease;Nucleotidyltransferase;Protease;RNA-directed DNA polymerase;Transferase;Viral genome integration;Virus entry into host cell;Zinc;Zinc-finger	DNA integration [GO:0015074]; DNA recombination [GO:0006310]; establishment of integrated proviral latency [GO:0075713]; viral entry into host cell [GO:0046718]; viral genome integration into host DNA [GO:0044826]		aspartic-type endopeptidase activity [GO:0004190]; DNA binding [GO:0003677]; exoribonuclease H activity [GO:0004533]; RNA-directed DNA polymerase activity [GO:0003964]; RNA-DNA hybrid ribonuclease activity [GO:0004523]; zinc ion binding [GO:0008270]				CATALYTIC ACTIVITY: Reaction=3'-end directed exonucleolytic cleavage of viral RNA-DNA hybrid.; EC=3.1.13.2; Evidence={ECO:0000256|ARBA:ARBA00000379}; CATALYTIC ACTIVITY: Reaction=Endohydrolysis of RNA in RNA/DNA hybrids. Three different cleavage modes: 1. sequence-specific internal cleavage of RNA. Human immunodeficiency virus type 1 and Moloney murine leukemia virus enzymes prefer to cleave the …	DNA_BIND 1084..1132; /note="Integrase-type"; /evidence="ECO:0000256|PROSITE-ProRule:PRU00506"	FUNCTION: During replicative cycle of retroviruses, the reverse-transcribed viral DNA is integrated into the host chromosome by the viral integrase enzyme. RNase H activity is associated with the reverse transcriptase. {ECO:0000256|ARBA:ARBA00023429}.								Pararnavirae	38	51	533	1172	866	2205	0	83	2	462	3	1	0	0	0	0	0	0	0	0	0	0	0	0	0	0	1	0
Q9EP41	Q9EP41	Exoribonuclease H (EC 2.7.7.49) (EC 3.1.13.2) (EC 3.1.26.13) (Integrase) (Pol polyprotein) (Protease) (Retropepsin) (Reverse transcriptase/ribonuclease H) (Fragment)	Equine infectious anemia virus	Aspartyl protease;Coiled coil;DNA integration;DNA recombination;DNA-binding;Endonuclease;Hydrolase;Metal-binding;Multifunctional enzyme;Nuclease;Nucleotidyltransferase;Protease;RNA-directed DNA polymerase;Transferase;Viral genome integration;Virus entry into host cell;Zinc;Zinc-finger	DNA integration [GO:0015074]; DNA recombination [GO:0006310]; establishment of integrated proviral latency [GO:0075713]; viral entry into host cell [GO:0046718]; viral genome integration into host DNA [GO:0044826]		aspartic-type endopeptidase activity [GO:0004190]; DNA binding [GO:0003677]; exoribonuclease H activity [GO:0004533]; RNA-directed DNA polymerase activity [GO:0003964]; RNA-DNA hybrid ribonuclease activity [GO:0004523]; zinc ion binding [GO:0008270]				CATALYTIC ACTIVITY: Reaction=3'-end directed exonucleolytic cleavage of viral RNA-DNA hybrid.; EC=3.1.13.2; Evidence={ECO:0000256|ARBA:ARBA00000379}; CATALYTIC ACTIVITY: Reaction=Endohydrolysis of RNA in RNA/DNA hybrids. Three different cleavage modes: 1. sequence-specific internal cleavage of RNA. Human immunodeficiency virus type 1 and Moloney murine leukemia virus enzymes prefer to cleave the …	DNA_BIND 1098..1146; /note="Integrase-type"; /evidence="ECO:0000256|PROSITE-ProRule:PRU00506"	FUNCTION: During replicative cycle of retroviruses, the reverse-transcribed viral DNA is integrated into the host chromosome by the viral integrase enzyme. RNase H activity is associated with the reverse transcriptase. {ECO:0000256|ARBA:ARBA00023429}.								Pararnavirae	87	49	212	133	2319	1582	18	362	1	15	0	0	0	1	0	0	0	0	0	0	0	0	0	0	0	0	0	0
Q9EP46	Q9EP46	Exoribonuclease H (EC 2.7.7.49) (EC 3.1.13.2) (EC 3.1.26.13) (Integrase) (Pol polyprotein) (Protease) (Retropepsin) (Reverse transcriptase/ribonuclease H) (Fragment)	Equine infectious anemia virus	Aspartyl protease;Coiled coil;DNA integration;DNA recombination;DNA-binding;Endonuclease;Hydrolase;Metal-binding;Multifunctional enzyme;Nuclease;Nucleotidyltransferase;Protease;RNA-directed DNA polymerase;Transferase;Viral genome integration;Virus entry into host cell;Zinc;Zinc-finger	DNA integration [GO:0015074]; DNA recombination [GO:0006310]; establishment of integrated proviral latency [GO:0075713]; viral entry into host cell [GO:0046718]; viral genome integration into host DNA [GO:0044826]		aspartic-type endopeptidase activity [GO:0004190]; DNA binding [GO:0003677]; exoribonuclease H activity [GO:0004533]; RNA-directed DNA polymerase activity [GO:0003964]; RNA-DNA hybrid ribonuclease activity [GO:0004523]; zinc ion binding [GO:0008270]				CATALYTIC ACTIVITY: Reaction=3'-end directed exonucleolytic cleavage of viral RNA-DNA hybrid.; EC=3.1.13.2; Evidence={ECO:0000256|ARBA:ARBA00000379}; CATALYTIC ACTIVITY: Reaction=Endohydrolysis of RNA in RNA/DNA hybrids. Three different cleavage modes: 1. sequence-specific internal cleavage of RNA. Human immunodeficiency virus type 1 and Moloney murine leukemia virus enzymes prefer to cleave the …	DNA_BIND 1098..1146; /note="Integrase-type"; /evidence="ECO:0000256|PROSITE-ProRule:PRU00506"	FUNCTION: During replicative cycle of retroviruses, the reverse-transcribed viral DNA is integrated into the host chromosome by the viral integrase enzyme. RNase H activity is associated with the reverse transcriptase. {ECO:0000256|ARBA:ARBA00023429}.								Pararnavirae	94	36	1190	594	1450	880	21	300	7	158	1	0	0	4	0	0	0	0	0	0	0	0	0	0	0	0	0	0
Q48406	Q48406	Beta-lactamase TEM-12 (EC 3.5.2.6)	Klebsiella oxytoca	Antibiotic resistance;Disulfide bond;Hydrolase;Plasmid;Signal	beta-lactam antibiotic catabolic process [GO:0030655]; response to antibiotic [GO:0046677]		beta-lactamase activity [GO:0008800]				CATALYTIC ACTIVITY: Reaction=a beta-lactam + H2O = a substituted beta-amino acid; Xref=Rhea:RHEA:20401, ChEBI:CHEBI:15377, ChEBI:CHEBI:35627, ChEBI:CHEBI:140347; EC=3.5.2.6; Evidence={ECO:0000255|PROSITE-ProRule:PRU10101};		FUNCTION: TEM-type are the most prevalent beta-lactamases in enterobacteria; they hydrolyze the beta-lactam bond in susceptible beta-lactam antibiotics, thus conferring resistance to penicillins and cephalosporins such as ceftazidime. {ECO:0000269|PubMed:1329636}.	ACT_SITE 68; /note="Acyl-ester intermediate"; /evidence="ECO:0000255|PROSITE-ProRule:PRU10101"; ACT_SITE 166; /note="Proton acceptor"; /evidence="ECO:0000250"								271	317	1004	942	959	1147	0	6	0	10	1	5	0	0	3	5	12	0	0	0	3	0	4	30	7	0	1	0
F1UG53	F1UG53	Deleted.																				0	0	0	0	0	0	0	0	178	4228	0	0	0	0	0	0	2	0	0	0	0	0	0	10	8	0	0	0
E2E2F8	E2E2F8	Exoribonuclease H (EC 2.7.7.49) (EC 3.1.13.2) (EC 3.1.26.13) (Integrase) (Pol polyprotein) (Protease) (Retropepsin) (Reverse transcriptase/ribonuclease H) (Fragment)	Equine infectious anemia virus	Aspartyl protease;Coiled coil;DNA integration;DNA recombination;DNA-binding;Endonuclease;Hydrolase;Metal-binding;Multifunctional enzyme;Nuclease;Nucleotidyltransferase;Protease;RNA-directed DNA polymerase;Transferase;Viral genome integration;Virus entry into host cell;Zinc;Zinc-finger	DNA integration [GO:0015074]; DNA recombination [GO:0006310]; establishment of integrated proviral latency [GO:0075713]; viral entry into host cell [GO:0046718]; viral genome integration into host DNA [GO:0044826]		aspartic-type endopeptidase activity [GO:0004190]; DNA binding [GO:0003677]; exoribonuclease H activity [GO:0004533]; RNA-directed DNA polymerase activity [GO:0003964]; RNA-DNA hybrid ribonuclease activity [GO:0004523]; zinc ion binding [GO:0008270]				CATALYTIC ACTIVITY: Reaction=3'-end directed exonucleolytic cleavage of viral RNA-DNA hybrid.; EC=3.1.13.2; Evidence={ECO:0000256|ARBA:ARBA00000379}; CATALYTIC ACTIVITY: Reaction=Endohydrolysis of RNA in RNA/DNA hybrids. Three different cleavage modes: 1. sequence-specific internal cleavage of RNA. Human immunodeficiency virus type 1 and Moloney murine leukemia virus enzymes prefer to cleave the …	DNA_BIND 1084..1132; /note="Integrase-type"; /evidence="ECO:0000256|PROSITE-ProRule:PRU00506"	FUNCTION: During replicative cycle of retroviruses, the reverse-transcribed viral DNA is integrated into the host chromosome by the viral integrase enzyme. RNase H activity is associated with the reverse transcriptase. {ECO:0000256|ARBA:ARBA00023429}.								Pararnavirae	115	60	1010	894	768	913	0	1	0	58	33	0	0	1	0	0	0	0	0	0	0	0	0	0	0	0	0	0
Q66729	Q66729	Protease (Retropepsin) (Fragment)	Equine infectious anemia virus	3D-structure;Aspartyl protease;Hydrolase;Metal-binding;Nucleotidyltransferase;Protease;RNA-directed DNA polymerase;Transferase			aspartic-type endopeptidase activity [GO:0004190]; metal ion binding [GO:0046872]; RNA-directed DNA polymerase activity [GO:0003964]														Pararnavirae	7	11	544	613	1054	1249	0	17	2	92	1	0	0	0	0	0	0	0	0	0	0	0	0	0	0	0	0	0
J3CQX1	J3CQX1	Histidine ammonia-lyase (Histidase) (EC 4.3.1.3)	Variovorax sp. CF313	Cytoplasm;Histidine metabolism;Lyase	histidine catabolic process to glutamate and formamide [GO:0019556]; histidine catabolic process to glutamate and formate [GO:0019557]	cytoplasm [GO:0005737]	histidine ammonia-lyase activity [GO:0004397]			PATHWAY: Amino-acid degradation. {ECO:0000256|ARBA:ARBA00005023}.; PATHWAY: Amino-acid degradation; L-histidine degradation into L-glutamate; N-formimidoyl-L-glutamate from L-histidine: step 1/3. {ECO:0000256|ARBA:ARBA00005113, ECO:0000256|HAMAP-Rule:MF_00229, ECO:0000256|RuleBase:RU004479}.	CATALYTIC ACTIVITY: Reaction=L-histidine = NH4(+) + trans-urocanate; Xref=Rhea:RHEA:21232, ChEBI:CHEBI:17771, ChEBI:CHEBI:28938, ChEBI:CHEBI:57595; EC=4.3.1.3; Evidence={ECO:0000256|ARBA:ARBA00000171, ECO:0000256|HAMAP-Rule:MF_00229, ECO:0000256|RuleBase:RU004479};											0	0	42	21	132	42	0	0	114	2934	0	0	0	0	0	0	0	0	0	0	0	0	0	0	0	0	3	0
J3CLG3	J3CLG3	Aspartate/glutamate leucyltransferase (EC 2.3.2.29)	Variovorax sp. CF313	Acyltransferase;Cytoplasm;Transferase	ubiquitin-dependent protein catabolic process via the N-end rule pathway [GO:0071596]	cytoplasm [GO:0005737]	arginyltransferase activity [GO:0004057]; leucyltransferase activity [GO:0008914]				CATALYTIC ACTIVITY: Reaction=L-leucyl-tRNA(Leu) + N-terminal L-aspartyl-[protein] = H(+) + N-terminal L-leucyl-L-aspartyl-[protein] + tRNA(Leu); Xref=Rhea:RHEA:50420, Rhea:RHEA-COMP:9613, Rhea:RHEA-COMP:9622, Rhea:RHEA-COMP:12669, Rhea:RHEA-COMP:12674, ChEBI:CHEBI:15378, ChEBI:CHEBI:64720, ChEBI:CHEBI:78442, ChEBI:CHEBI:78494, ChEBI:CHEBI:133042; EC=2.3.2.29; Evidence={ECO:0000256|HAMAP-Rule:MF_0…		FUNCTION: Functions in the N-end rule pathway of protein degradation where it conjugates Leu from its aminoacyl-tRNA to the N-termini of proteins containing an N-terminal aspartate or glutamate. {ECO:0000256|HAMAP-Rule:MF_00689}.									2	0	1546	916	82	52	0	0	0	0	0	0	0	0	0	0	0	0	0	0	0	0	0	0	0	0	0	2
W1NAY2	W1NAY2	Glycine dehydrogenase (decarboxylating) (EC 1.4.4.2) (Glycine cleavage system P-protein) (Glycine decarboxylase) (Glycine dehydrogenase (aminomethyl-transferring))	Halomonas huangheensis	Oxidoreductase;Pyridoxal phosphate;Reference proteome	glycine decarboxylation via glycine cleavage system [GO:0019464]		glycine dehydrogenase (decarboxylating) activity [GO:0004375]				CATALYTIC ACTIVITY: Reaction=glycine + H(+) + N(6)-lipoyl-L-lysyl-[glycine-cleavage complex H protein] = (R)-N(6)-(S(8)-aminomethyldihydrolipoyl)-L-lysyl-[glycine-cleavage complex H protein] + CO2; Xref=Rhea:RHEA:24304, Rhea:RHEA-COMP:10494, Rhea:RHEA-COMP:10495, ChEBI:CHEBI:15378, ChEBI:CHEBI:16526, ChEBI:CHEBI:57305, ChEBI:CHEBI:83099, ChEBI:CHEBI:83143; EC=1.4.4.2; Evidence={ECO:0000256|ARBA:A…		FUNCTION: The glycine cleavage system catalyzes the degradation of glycine. The P protein binds the alpha-amino group of glycine through its pyridoxal phosphate cofactor; CO(2) is released and the remaining methylamine moiety is then transferred to the lipoamide cofactor of the H protein. {ECO:0000256|HAMAP-Rule:MF_00711}.					COFACTOR: Name=pyridoxal 5'-phosphate; Xref=ChEBI:CHEBI:597326; Evidence={ECO:0000256|ARBA:ARBA00001933, ECO:0000256|HAMAP-Rule:MF_00711, ECO:0000256|PIRSR:PIRSR603437-50};				0	0	1280	1284	0	0	0	0	0	0	0	0	0	0	0	0	0	0	0	0	0	0	0	0	0	0	0	0
J7SI34	J7SI34	ATP-dependent zinc metalloprotease FtsH (EC 3.4.24.-)	Streptococcus salivarius K12	ATP-binding;Cell cycle;Cell division;Cell membrane;Hydrolase;Membrane;Metal-binding;Metalloprotease;Nucleotide-binding;Protease;Transmembrane;Transmembrane helix;Zinc	cell division [GO:0051301]; protein catabolic process [GO:0030163]	integral component of membrane [GO:0016021]; plasma membrane [GO:0005886]	ATP binding [GO:0005524]; ATP-dependent peptidase activity [GO:0004176]; metalloendopeptidase activity [GO:0004222]; zinc ion binding [GO:0008270]	METAL 446; /note="Zinc; catalytic"; /evidence="ECO:0000256|HAMAP-Rule:MF_01458"; METAL 450; /note="Zinc; catalytic"; /evidence="ECO:0000256|HAMAP-Rule:MF_01458"; METAL 522; /note="Zinc; catalytic"; /evidence="ECO:0000256|HAMAP-Rule:MF_01458"	NP_BIND 224..231; /note="ATP"; /evidence="ECO:0000256|HAMAP-Rule:MF_01458"				FUNCTION: Acts as a processive, ATP-dependent zinc metallopeptidase for both cytoplasmic and membrane proteins. Plays a role in the quality control of integral membrane proteins. {ECO:0000256|HAMAP-Rule:MF_01458}.	ACT_SITE 447; /evidence="ECO:0000256|HAMAP-Rule:MF_01458"				COFACTOR: Name=Zn(2+); Xref=ChEBI:CHEBI:29105; Evidence={ECO:0000256|ARBA:ARBA00001947}; ; COFACTOR: Name=Zn(2+); Xref=ChEBI:CHEBI:29105; Evidence={ECO:0000256|HAMAP-Rule:MF_01458}; Note=Binds 1 zinc ion per subunit. {ECO:0000256|HAMAP-Rule:MF_01458};				0	0	0	0	0	0	0	0	124	2638	0	0	11	382	0	0	0	0	0	0	0	0	0	0	0	0	0	0
P00805	P00805	L-asparaginase 2 (EC 3.5.1.1) (L-asparaginase II) (L-ASNase II) (L-asparagine amidohydrolase II) (Colaspase)	Escherichia coli (strain K12)	3D-structure;Direct protein sequencing;Disulfide bond;Hydrolase;Periplasm;Pharmaceutical;Reference proteome;Signal	asparagine catabolic process [GO:0006530]	outer membrane-bounded periplasmic space [GO:0030288]; periplasmic space [GO:0042597]; protein-containing complex [GO:0032991]	asparaginase activity [GO:0004067]; identical protein binding [GO:0042802]				CATALYTIC ACTIVITY: Reaction=H2O + L-asparagine = L-aspartate + NH4(+); Xref=Rhea:RHEA:21016, ChEBI:CHEBI:15377, ChEBI:CHEBI:28938, ChEBI:CHEBI:29991, ChEBI:CHEBI:58048; EC=3.5.1.1; Evidence={ECO:0000269|PubMed:8706862};			ACT_SITE 34; /note="O-isoaspartyl threonine intermediate"; /evidence="ECO:0000255|PROSITE-ProRule:PRU10099, ECO:0000255|PROSITE-ProRule:PRU10100, ECO:0000269|PubMed:12595697, ECO:0000269|PubMed:1906013, ECO:0000269|PubMed:8434007, ECO:0000269|PubMed:8706862"								0	0	1247	1200	0	0	0	0	0	0	0	0	0	0	0	0	1	0	0	0	0	0	1	1	0	0	0	0
E6UZ09	E6UZ09	Cyclase family protein	Variovorax paradoxus (strain EPS)		tryptophan catabolic process to kynurenine [GO:0019441]		arylformamidase activity [GO:0004061]															6	9	1177	1002	0	0	0	0	0	0	1	0	0	0	0	0	1	0	0	0	0	0	0	2	0	0	0	0
E6VBC3	E6VBC3	Guanine deaminase (Guanase) (EC 3.5.4.3) (Guanine aminohydrolase)	Variovorax paradoxus (strain EPS)	Hydrolase;Metal-binding;Zinc	guanine catabolic process [GO:0006147]		guanine deaminase activity [GO:0008892]; zinc ion binding [GO:0008270]			PATHWAY: Purine metabolism; guanine degradation; xanthine from guanine: step 1/1. {ECO:0000256|ARBA:ARBA00004984, ECO:0000256|RuleBase:RU366009}.	CATALYTIC ACTIVITY: Reaction=guanine + H(+) + H2O = NH4(+) + xanthine; Xref=Rhea:RHEA:14665, ChEBI:CHEBI:15377, ChEBI:CHEBI:15378, ChEBI:CHEBI:16235, ChEBI:CHEBI:17712, ChEBI:CHEBI:28938; EC=3.5.4.3; Evidence={ECO:0000256|ARBA:ARBA00001495, ECO:0000256|RuleBase:RU366009};		FUNCTION: Catalyzes the hydrolytic deamination of guanine, producing xanthine and ammonia. {ECO:0000256|RuleBase:RU366009}.					COFACTOR: Name=Zn(2+); Xref=ChEBI:CHEBI:29105; Evidence={ECO:0000256|ARBA:ARBA00001947}; ; COFACTOR: Name=Zn(2+); Xref=ChEBI:CHEBI:29105; Evidence={ECO:0000256|RuleBase:RU366009}; Note=Binds 1 zinc ion per subunit. {ECO:0000256|RuleBase:RU366009};				0	0	0	0	0	0	0	0	100	1997	0	0	0	1	0	0	0	0	0	0	0	0	0	0	2	0	0	0
P36548	P36548	N-acetylmuramoyl-L-alanine amidase AmiA (EC 3.5.1.28)	Escherichia coli (strain K12)	Cell wall biogenesis/degradation;Hydrolase;Periplasm;Reference proteome;Signal	cell wall organization [GO:0071555]; peptidoglycan catabolic process [GO:0009253]	outer membrane-bounded periplasmic space [GO:0030288]; periplasmic space [GO:0042597]	N-acetylmuramoyl-L-alanine amidase activity [GO:0008745]; zinc ion binding [GO:0008270]				CATALYTIC ACTIVITY: Reaction=Hydrolyzes the link between N-acetylmuramoyl residues and L-amino acid residues in certain cell-wall glycopeptides.; EC=3.5.1.28;		FUNCTION: Cell-wall hydrolase involved in septum cleavage during cell division. Can also act as powerful autolysin in the presence of murein synthesis inhibitors. {ECO:0000269|PubMed:11454209, ECO:0000269|PubMed:18390656}.									1	0	0	0	1226	848	0	0	0	0	3	1	0	0	0	0	1	0	0	0	1	0	1	8	0	0	0	0
W1DP52	W1DP52	Uncharacterized protein YqgB	Klebsiella pneumoniae IS43	Decarboxylase;Lyase;Reference proteome	arginine catabolic process [GO:0006527]; spermidine biosynthetic process [GO:0008295]	cytoplasm [GO:0005737]	arginine decarboxylase activity [GO:0008792]											COFACTOR: Name=pyridoxal 5'-phosphate; Xref=ChEBI:CHEBI:597326; Evidence={ECO:0000256|ARBA:ARBA00001933};				0	0	2034	0	0	0	0	0	0	0	0	0	0	0	0	0	0	0	0	0	0	0	1	10	0	0	0	0
X8IQL2	X8IQL2	Alanine dehydrogenase (EC 1.4.1.1)	Streptococcus sp. ACS2	NAD;Nucleotide-binding;Oxidoreductase	L-alanine catabolic process [GO:0042853]		alanine dehydrogenase activity [GO:0000286]; nucleotide binding [GO:0000166]		NP_BIND 238..239; /note="NAD"; /evidence="ECO:0000256|PIRSR:PIRSR000183-3"; NP_BIND 266..269; /note="NAD"; /evidence="ECO:0000256|PIRSR:PIRSR000183-3"	PATHWAY: Amino-acid degradation. {ECO:0000256|ARBA:ARBA00005023}.; PATHWAY: Amino-acid degradation; L-alanine degradation via dehydrogenase pathway; NH(3) and pyruvate from L-alanine: step 1/1. {ECO:0000256|ARBA:ARBA00005206}.	CATALYTIC ACTIVITY: Reaction=H2O + L-alanine + NAD(+) = H(+) + NADH + NH4(+) + pyruvate; Xref=Rhea:RHEA:18405, ChEBI:CHEBI:15361, ChEBI:CHEBI:15377, ChEBI:CHEBI:15378, ChEBI:CHEBI:28938, ChEBI:CHEBI:57540, ChEBI:CHEBI:57945, ChEBI:CHEBI:57972; EC=1.4.1.1; Evidence={ECO:0000256|ARBA:ARBA00000335, ECO:0000256|PIRNR:PIRNR000183};			ACT_SITE 95; /note="Proton donor/acceptor"; /evidence="ECO:0000256|PIRSR:PIRSR000183-1"; ACT_SITE 269; /note="Proton donor/acceptor"; /evidence="ECO:0000256|PIRSR:PIRSR000183-1"		BINDING 15; /note="Substrate"; /evidence="ECO:0000256|PIRSR:PIRSR000183-2"; BINDING 74; /note="Substrate"; /evidence="ECO:0000256|PIRSR:PIRSR000183-2"; BINDING 133; /note="NAD"; /evidence="ECO:0000256|PIRSR:PIRSR000183-3"; BINDING 197; /note="NAD"; /evidence="ECO:0000256|PIRSR:PIRSR000183-3"; BINDING 202; /note="NAD"; /evidence="ECO:0000256|PIRSR:PIRSR000183-3"; BINDING 219; /note="NAD"; /evidenc…						0	0	0	0	0	0	0	1	55	1814	0	0	0	23	0	0	0	0	0	0	0	0	0	0	0	0	1	0
S2KP78	S2KP78	Glycine dehydrogenase (decarboxylating) (EC 1.4.4.2) (Glycine cleavage system P-protein) (Glycine decarboxylase) (Glycine dehydrogenase (aminomethyl-transferring))	Halomonas anticariensis (strain DSM 16096 / CECT 5854 / LMG 22089 / FP35)	Oxidoreductase;Pyridoxal phosphate;Reference proteome	glycine decarboxylation via glycine cleavage system [GO:0019464]		glycine dehydrogenase (decarboxylating) activity [GO:0004375]; lyase activity [GO:0016829]				CATALYTIC ACTIVITY: Reaction=glycine + H(+) + N(6)-lipoyl-L-lysyl-[glycine-cleavage complex H protein] = (R)-N(6)-(S(8)-aminomethyldihydrolipoyl)-L-lysyl-[glycine-cleavage complex H protein] + CO2; Xref=Rhea:RHEA:24304, Rhea:RHEA-COMP:10494, Rhea:RHEA-COMP:10495, ChEBI:CHEBI:15378, ChEBI:CHEBI:16526, ChEBI:CHEBI:57305, ChEBI:CHEBI:83099, ChEBI:CHEBI:83143; EC=1.4.4.2; Evidence={ECO:0000256|ARBA:A…		FUNCTION: The glycine cleavage system catalyzes the degradation of glycine. The P protein binds the alpha-amino group of glycine through its pyridoxal phosphate cofactor; CO(2) is released and the remaining methylamine moiety is then transferred to the lipoamide cofactor of the H protein. {ECO:0000256|HAMAP-Rule:MF_00711}.					COFACTOR: Name=pyridoxal 5'-phosphate; Xref=ChEBI:CHEBI:597326; Evidence={ECO:0000256|ARBA:ARBA00001933, ECO:0000256|HAMAP-Rule:MF_00711, ECO:0000256|PIRSR:PIRSR603437-50};				0	0	1120	558	0	0	0	0	0	0	0	0	0	0	0	0	0	0	0	0	0	0	0	0	0	0	0	0
D2A775	D2A775	Biosynthetic arginine decarboxylase (ADC) (EC 4.1.1.19)	Shigella flexneri serotype X (strain 2002017)	Decarboxylase;Lyase;Magnesium;Metal-binding;Polyamine biosynthesis;Putrescine biosynthesis;Pyridoxal phosphate;Spermidine biosynthesis	arginine catabolic process [GO:0006527]; putrescine biosynthetic process [GO:0009446]; spermidine biosynthetic process [GO:0008295]		arginine decarboxylase activity [GO:0008792]; metal ion binding [GO:0046872]			PATHWAY: Amine and polyamine biosynthesis; agmatine biosynthesis; agmatine from L-arginine: step 1/1. {ECO:0000256|HAMAP-Rule:MF_01417}.	CATALYTIC ACTIVITY: Reaction=H(+) + L-arginine = agmatine + CO2; Xref=Rhea:RHEA:17641, ChEBI:CHEBI:15378, ChEBI:CHEBI:16526, ChEBI:CHEBI:32682, ChEBI:CHEBI:58145; EC=4.1.1.19; Evidence={ECO:0000256|ARBA:ARBA00000009, ECO:0000256|HAMAP-Rule:MF_01417};		FUNCTION: Catalyzes the biosynthesis of agmatine from arginine. {ECO:0000256|ARBA:ARBA00002257, ECO:0000256|HAMAP-Rule:MF_01417}.					COFACTOR: Name=Mg(2+); Xref=ChEBI:CHEBI:18420; Evidence={ECO:0000256|ARBA:ARBA00001946, ECO:0000256|HAMAP-Rule:MF_01417}; ; COFACTOR: Name=pyridoxal 5'-phosphate; Xref=ChEBI:CHEBI:597326; Evidence={ECO:0000256|ARBA:ARBA00001933, ECO:0000256|HAMAP-Rule:MF_01417, ECO:0000256|PIRSR:PIRSR001336-50};				0	0	1205	470	1	0	0	0	0	0	0	0	0	0	0	0	0	0	0	0	0	0	1	0	0	0	0	0
P37425	P37425	Leucine-responsive regulatory protein	Serratia marcescens	Activator;DNA-binding;Transcription;Transcription regulation			sequence-specific DNA binding [GO:0043565]					DNA_BIND 31..50; /note="H-T-H motif"; /evidence="ECO:0000255|PROSITE-ProRule:PRU00319"	FUNCTION: Mediates a global response to leucine. Exogenous leucine affects the expression of a number of different operons; lrp mediates this effect for at least some of these operons. For example it is regulator of the branched-chain amino acid transport genes (By similarity). {ECO:0000250}.									1	0	849	788	0	0	0	0	0	0	0	0	0	0	0	0	3	0	2	0	0	0	1	32	0	0	0	0
A7ZJ60	A7ZJ60	Glucosamine-6-phosphate deaminase (EC 3.5.99.6) (GlcN6P deaminase) (GNPDA) (Glucosamine-6-phosphate isomerase)	Escherichia coli O139:H28 (strain E24377A / ETEC)	Allosteric enzyme;Carbohydrate metabolism;Disulfide bond;Hydrolase	carbohydrate metabolic process [GO:0005975]; N-acetylglucosamine metabolic process [GO:0006044]; N-acetylneuraminate catabolic process [GO:0019262]		glucosamine-6-phosphate deaminase activity [GO:0004342]			PATHWAY: Amino-sugar metabolism; N-acetylneuraminate degradation; D-fructose 6-phosphate from N-acetylneuraminate: step 5/5. {ECO:0000255|HAMAP-Rule:MF_01241}.	CATALYTIC ACTIVITY: Reaction=alpha-D-glucosamine 6-phosphate + H2O = beta-D-fructose 6-phosphate + NH4(+); Xref=Rhea:RHEA:12172, ChEBI:CHEBI:15377, ChEBI:CHEBI:28938, ChEBI:CHEBI:57634, ChEBI:CHEBI:75989; EC=3.5.99.6; Evidence={ECO:0000255|HAMAP-Rule:MF_01241};		FUNCTION: Catalyzes the reversible isomerization-deamination of glucosamine 6-phosphate (GlcN6P) to form fructose 6-phosphate (Fru6P) and ammonium ion. {ECO:0000255|HAMAP-Rule:MF_01241}.	ACT_SITE 72; /note="Proton acceptor; for enolization step"; /evidence="ECO:0000255|HAMAP-Rule:MF_01241"; ACT_SITE 141; /note="For ring-opening step"; /evidence="ECO:0000255|HAMAP-Rule:MF_01241"; ACT_SITE 143; /note="Proton acceptor; for ring-opening step"; /evidence="ECO:0000255|HAMAP-Rule:MF_01241"; ACT_SITE 148; /note="For ring-opening step"; /evidence="ECO:0000255|HAMAP-Rule:MF_01241"	ACTIVITY REGULATION: Allosterically activated by N-acetylglucosamine 6-phosphate (GlcNAc6P). {ECO:0000255|HAMAP-Rule:MF_01241}.							1	0	0	0	865	741	0	0	0	0	1	0	0	0	0	0	3	0	0	0	0	0	0	13	0	0	0	0
Q66739	Q66739	Reverse transcriptase (Fragment)	Equine infectious anemia virus	Coiled coil;Endonuclease;Hydrolase;Nuclease;Nucleotidyltransferase;RNA-directed DNA polymerase;Transferase			endonuclease activity [GO:0004519]; RNA-directed DNA polymerase activity [GO:0003964]														Pararnavirae	21	8	188	98	711	524	0	1	0	12	1	0	0	0	0	0	0	0	0	0	0	0	0	0	0	0	0	0
T1XBU8	T1XBU8	ATP-dependent zinc metalloprotease FtsH (EC 3.4.24.-)	Variovorax paradoxus B4	ATP-binding;Cell membrane;Hydrolase;Membrane;Metal-binding;Metalloprotease;Nucleotide-binding;Protease;Transmembrane;Transmembrane helix;Zinc	protein catabolic process [GO:0030163]	integral component of membrane [GO:0016021]; plasma membrane [GO:0005886]	ATP binding [GO:0005524]; ATP-dependent peptidase activity [GO:0004176]; metalloendopeptidase activity [GO:0004222]; zinc ion binding [GO:0008270]	METAL 423; /note="Zinc; catalytic"; /evidence="ECO:0000256|HAMAP-Rule:MF_01458"; METAL 427; /note="Zinc; catalytic"; /evidence="ECO:0000256|HAMAP-Rule:MF_01458"; METAL 499; /note="Zinc; catalytic"; /evidence="ECO:0000256|HAMAP-Rule:MF_01458"	NP_BIND 201..208; /note="ATP"; /evidence="ECO:0000256|HAMAP-Rule:MF_01458"				FUNCTION: Acts as a processive, ATP-dependent zinc metallopeptidase for both cytoplasmic and membrane proteins. Plays a role in the quality control of integral membrane proteins. {ECO:0000256|HAMAP-Rule:MF_01458}.	ACT_SITE 424; /evidence="ECO:0000256|HAMAP-Rule:MF_01458"				COFACTOR: Name=Zn(2+); Xref=ChEBI:CHEBI:29105; Evidence={ECO:0000256|ARBA:ARBA00001947}; ; COFACTOR: Name=Zn(2+); Xref=ChEBI:CHEBI:29105; Evidence={ECO:0000256|HAMAP-Rule:MF_01458}; Note=Binds 1 zinc ion per subunit. {ECO:0000256|HAMAP-Rule:MF_01458};				2	0	820	678	8	7	0	0	0	0	1	0	0	0	0	0	0	0	0	0	0	0	0	0	0	0	0	0
F3NZL1	F3NZL1	Glycine dehydrogenase (decarboxylating) (EC 1.4.4.2) (Glycine cleavage system P-protein) (Glycine decarboxylase) (Glycine dehydrogenase (aminomethyl-transferring))	[Propionibacterium] humerusii P08	Oxidoreductase;Pyridoxal phosphate	glycine decarboxylation via glycine cleavage system [GO:0019464]		glycine dehydrogenase (decarboxylating) activity [GO:0004375]				CATALYTIC ACTIVITY: Reaction=glycine + H(+) + N(6)-lipoyl-L-lysyl-[glycine-cleavage complex H protein] = (R)-N(6)-(S(8)-aminomethyldihydrolipoyl)-L-lysyl-[glycine-cleavage complex H protein] + CO2; Xref=Rhea:RHEA:24304, Rhea:RHEA-COMP:10494, Rhea:RHEA-COMP:10495, ChEBI:CHEBI:15378, ChEBI:CHEBI:16526, ChEBI:CHEBI:57305, ChEBI:CHEBI:83099, ChEBI:CHEBI:83143; EC=1.4.4.2; Evidence={ECO:0000256|ARBA:A…		FUNCTION: The glycine cleavage system catalyzes the degradation of glycine. The P protein binds the alpha-amino group of glycine through its pyridoxal phosphate cofactor; CO(2) is released and the remaining methylamine moiety is then transferred to the lipoamide cofactor of the H protein. {ECO:0000256|HAMAP-Rule:MF_00711}.					COFACTOR: Name=pyridoxal 5'-phosphate; Xref=ChEBI:CHEBI:597326; Evidence={ECO:0000256|ARBA:ARBA00001933, ECO:0000256|HAMAP-Rule:MF_00711, ECO:0000256|PIRSR:PIRSR603437-50};				0	0	0	0	0	0	0	0	22	1394	0	0	0	0	0	0	0	0	0	0	0	0	0	2	0	0	0	0
K7WE30	K7WE30	Exoribonuclease H (EC 2.7.7.49) (EC 3.1.13.2) (EC 3.1.26.13) (Integrase) (Pol polyprotein) (Protease) (Retropepsin) (Reverse transcriptase/ribonuclease H) (Fragment)	Equine infectious anemia virus	Aspartyl protease;Coiled coil;DNA integration;DNA recombination;DNA-binding;Endonuclease;Hydrolase;Metal-binding;Multifunctional enzyme;Nuclease;Nucleotidyltransferase;Protease;RNA-directed DNA polymerase;Transferase;Viral genome integration;Virus entry into host cell;Zinc;Zinc-finger	DNA integration [GO:0015074]; DNA recombination [GO:0006310]; establishment of integrated proviral latency [GO:0075713]; viral entry into host cell [GO:0046718]; viral genome integration into host DNA [GO:0044826]		aspartic-type endopeptidase activity [GO:0004190]; DNA binding [GO:0003677]; exoribonuclease H activity [GO:0004533]; RNA-directed DNA polymerase activity [GO:0003964]; RNA-DNA hybrid ribonuclease activity [GO:0004523]; zinc ion binding [GO:0008270]				CATALYTIC ACTIVITY: Reaction=3'-end directed exonucleolytic cleavage of viral RNA-DNA hybrid.; EC=3.1.13.2; Evidence={ECO:0000256|ARBA:ARBA00000379}; CATALYTIC ACTIVITY: Reaction=Endohydrolysis of RNA in RNA/DNA hybrids. Three different cleavage modes: 1. sequence-specific internal cleavage of RNA. Human immunodeficiency virus type 1 and Moloney murine leukemia virus enzymes prefer to cleave the …	DNA_BIND 1097..1145; /note="Integrase-type"; /evidence="ECO:0000256|PROSITE-ProRule:PRU00506"	FUNCTION: During replicative cycle of retroviruses, the reverse-transcribed viral DNA is integrated into the host chromosome by the viral integrase enzyme. RNase H activity is associated with the reverse transcriptase. {ECO:0000256|ARBA:ARBA00023429}.								Pararnavirae	9	36	107	588	135	442	0	26	0	72	3	1	0	0	0	0	0	0	0	0	0	0	0	0	0	0	1	0
P13656	P13656	Probable bifunctional chitinase/lysozyme [Includes: Chitinase (EC 3.2.1.14); Lysozyme (EC 3.2.1.17)]	Escherichia coli (strain K12)	Carbohydrate metabolism;Chitin degradation;Chitin-binding;Disulfide bond;Glycosidase;Hydrolase;Multifunctional enzyme;Periplasm;Polysaccharide degradation;Reference proteome;Repeat;Signal	chitin catabolic process [GO:0006032]; polysaccharide catabolic process [GO:0000272]	extracellular region [GO:0005576]; outer membrane-bounded periplasmic space [GO:0030288]; periplasmic space [GO:0042597]	carbohydrate binding [GO:0030246]; chitin binding [GO:0008061]; endochitinase activity [GO:0008843]; lysozyme activity [GO:0003796]				CATALYTIC ACTIVITY: Reaction=Random endo-hydrolysis of N-acetyl-beta-D-glucosaminide (1->4)-beta-linkages in chitin and chitodextrins.; EC=3.2.1.14; Evidence={ECO:0000269|PubMed:10760150}; CATALYTIC ACTIVITY: Reaction=Hydrolysis of (1->4)-beta-linkages between N-acetylmuramic acid and N-acetyl-D-glucosamine residues in a peptidoglycan and between N-acetyl-D-glucosamine residues in chitodextrins.;…		FUNCTION: Bifunctional enzyme with lysozyme/chitinase activity. {ECO:0000269|PubMed:10760150}.	ACT_SITE 700; /note="Proton donor"; /evidence="ECO:0000255|PROSITE-ProRule:PRU01258"								29	26	839	466	2	1	0	0	0	1	0	0	0	0	0	0	0	0	0	0	0	0	0	0	0	0	0	0
U6GQT8	U6GQT8	Uncharacterized protein	Eimeria acervulina (Coccidian parasite)	Reference proteome	beta-lactam antibiotic catabolic process [GO:0030655]; response to antibiotic [GO:0046677]		beta-lactamase activity [GO:0008800]				CATALYTIC ACTIVITY: Reaction=a beta-lactam + H2O = a substituted beta-amino acid; Xref=Rhea:RHEA:20401, ChEBI:CHEBI:15377, ChEBI:CHEBI:35627, ChEBI:CHEBI:140347; EC=3.5.2.6; Evidence={ECO:0000256|ARBA:ARBA00001526};											142	139	352	174	300	276	0	0	0	4	1	1	0	1	10	13	4	0	0	0	2	0	0	13	4	0	2	0
J2JHI7	J2JHI7	Negative regulator of beta-lactamase expression	Variovorax sp. CF313		peptidoglycan catabolic process [GO:0009253]		N-acetylmuramoyl-L-alanine amidase activity [GO:0008745]															7	0	9	0	45	26	0	2	36	1217	9	0	0	0	0	0	0	0	0	0	0	0	0	2	0	0	0	0
T1X2V8	T1X2V8	Putative cyclase	Variovorax paradoxus B4		tryptophan catabolic process to kynurenine [GO:0019441]		arylformamidase activity [GO:0004061]															4	2	675	503	0	0	0	0	0	0	0	0	0	0	0	0	0	0	0	0	0	0	0	8	0	0	1	0
J3CMY7	J3CMY7	Homogentisate 1,2-dioxygenase	Variovorax sp. CF313	Dioxygenase;Metal-binding;Oxidoreductase	L-phenylalanine catabolic process [GO:0006559]; tyrosine metabolic process [GO:0006570]		homogentisate 1,2-dioxygenase activity [GO:0004411]; metal ion binding [GO:0046872]											COFACTOR: Name=Fe cation; Xref=ChEBI:CHEBI:24875; Evidence={ECO:0000256|ARBA:ARBA00001962};				1	0	7	5	0	0	0	2	43	1112	0	0	0	0	0	0	0	0	0	0	0	0	0	3	8	0	1	0
P30744	P30744	L-serine dehydratase 2 (SDH 2) (EC 4.3.1.17) (L-serine deaminase 2) (L-SD2)	Escherichia coli (strain K12)	4Fe-4S;Gluconeogenesis;Iron;Iron-sulfur;Lyase;Metal-binding;Reference proteome	gluconeogenesis [GO:0006094]; L-serine catabolic process [GO:0006565]		4 iron, 4 sulfur cluster binding [GO:0051539]; L-serine ammonia-lyase activity [GO:0003941]; metal ion binding [GO:0046872]			PATHWAY: Carbohydrate biosynthesis; gluconeogenesis.	CATALYTIC ACTIVITY: Reaction=L-serine = NH4(+) + pyruvate; Xref=Rhea:RHEA:19169, ChEBI:CHEBI:15361, ChEBI:CHEBI:28938, ChEBI:CHEBI:33384; EC=4.3.1.17;		FUNCTION: Deaminates also threonine, particularly when it is present in high concentration.					COFACTOR: Name=[4Fe-4S] cluster; Xref=ChEBI:CHEBI:49883; Evidence={ECO:0000305}; Note=Binds 1 [4Fe-4S] cluster. {ECO:0000305};				0	0	0	0	515	530	0	0	0	0	0	0	0	0	0	0	3	0	0	0	2	0	5	19	1	0	0	0
T2LEQ8	T2LEQ8	Glycine dehydrogenase (decarboxylating) (EC 1.4.4.2) (Glycine cleavage system P-protein) (Glycine decarboxylase) (Glycine dehydrogenase (aminomethyl-transferring))	Halomonas sp. A3H3	Oxidoreductase;Pyridoxal phosphate	glycine decarboxylation via glycine cleavage system [GO:0019464]		glycine dehydrogenase (decarboxylating) activity [GO:0004375]				CATALYTIC ACTIVITY: Reaction=glycine + H(+) + N(6)-lipoyl-L-lysyl-[glycine-cleavage complex H protein] = (R)-N(6)-(S(8)-aminomethyldihydrolipoyl)-L-lysyl-[glycine-cleavage complex H protein] + CO2; Xref=Rhea:RHEA:24304, Rhea:RHEA-COMP:10494, Rhea:RHEA-COMP:10495, ChEBI:CHEBI:15378, ChEBI:CHEBI:16526, ChEBI:CHEBI:57305, ChEBI:CHEBI:83099, ChEBI:CHEBI:83143; EC=1.4.4.2; Evidence={ECO:0000256|ARBA:A…		FUNCTION: The glycine cleavage system catalyzes the degradation of glycine. The P protein binds the alpha-amino group of glycine through its pyridoxal phosphate cofactor; CO(2) is released and the remaining methylamine moiety is then transferred to the lipoamide cofactor of the H protein. {ECO:0000256|HAMAP-Rule:MF_00711}.					COFACTOR: Name=pyridoxal 5'-phosphate; Xref=ChEBI:CHEBI:597326; Evidence={ECO:0000256|ARBA:ARBA00001933, ECO:0000256|HAMAP-Rule:MF_00711, ECO:0000256|PIRSR:PIRSR603437-50};				0	0	662	332	0	0	0	0	0	0	0	0	0	0	0	0	0	0	0	0	0	0	0	0	0	0	0	0
U6ZXJ9	U6ZXJ9	Cyclase	Pseudomonas aestus		tryptophan catabolic process to kynurenine [GO:0019441]		arylformamidase activity [GO:0004061]															14	18	305	604	1	0	0	0	0	0	0	1	0	0	0	0	0	0	0	0	0	0	0	4	0	0	0	0
Q8FD60	Q8FD60	N-acetylmannosamine kinase (EC 2.7.1.60) (ManNAc kinase) (N-acetyl-D-mannosamine kinase)	Escherichia coli O6:H1 (strain CFT073 / ATCC 700928 / UPEC)	ATP-binding;Carbohydrate metabolism;Kinase;Metal-binding;Nucleotide-binding;Transferase;Zinc	N-acetylmannosamine metabolic process [GO:0006051]; N-acetylneuraminate catabolic process [GO:0019262]		ATP binding [GO:0005524]; N-acylmannosamine kinase activity [GO:0009384]; zinc ion binding [GO:0008270]	METAL 156; /note="Zinc"; /evidence="ECO:0000250"; METAL 166; /note="Zinc"; /evidence="ECO:0000250"; METAL 168; /note="Zinc"; /evidence="ECO:0000250"; METAL 173; /note="Zinc"; /evidence="ECO:0000250"	NP_BIND 5..12; /note="ATP"; /evidence="ECO:0000255"; NP_BIND 132..139; /note="ATP"; /evidence="ECO:0000255"	PATHWAY: Amino-sugar metabolism; N-acetylneuraminate degradation; D-fructose 6-phosphate from N-acetylneuraminate: step 2/5.	CATALYTIC ACTIVITY: Reaction=an N-acyl-D-mannosamine + ATP = ADP + an N-acyl-D-mannosamine 6-phosphate + H(+); Xref=Rhea:RHEA:23832, ChEBI:CHEBI:15378, ChEBI:CHEBI:16062, ChEBI:CHEBI:30616, ChEBI:CHEBI:57666, ChEBI:CHEBI:456216; EC=2.7.1.60;		FUNCTION: Catalyzes the phosphorylation of N-acetylmannosamine (ManNAc) to ManNAc-6-P. {ECO:0000250}.									0	0	404	497	1	0	0	0	0	0	0	0	0	0	0	0	0	0	0	0	0	0	0	0	0	0	0	0
A9UZG1	A9UZG1	Eukaryotic translation initiation factor 3 30 kDa subunit	Monosiga brevicollis (Choanoflagellate)	Coiled coil;Cytoplasm;Membrane;Metal-binding;Reference proteome;Transmembrane;Transmembrane helix;Zinc;Zinc-finger	negative regulation of gluconeogenesis [GO:0045721]; proteasome-mediated ubiquitin-dependent protein catabolic process [GO:0043161]	cytoplasm [GO:0005737]; eukaryotic translation initiation factor 3 complex [GO:0005852]; GID complex [GO:0034657]; integral component of membrane [GO:0016021]; nucleus [GO:0005634]	metal ion binding [GO:0046872]; translation initiation factor activity [GO:0003743]; ubiquitin protein ligase activity [GO:0061630]															301	3	90	1	6	0	140	740	3	45	418	4	1	5	0	0	23	33	73	19	49	6	20	5	5	1	4	2
U7IUP1	U7IUP1	Deleted.																				0	0	0	0	0	0	0	0	14	850	0	0	0	0	0	0	0	0	0	0	0	2	0	4	0	0	0	0
F0UHL1	F0UHL1	Glycine dehydrogenase (aminomethyl-transferring) (EC 1.4.4.2)	Ajellomyces capsulatus (strain H88) (Darling's disease fungus) (Histoplasma capsulatum)	Coiled coil;Oxidoreductase;Pyridoxal phosphate;Reference proteome	glycine catabolic process [GO:0006546]		glycine dehydrogenase (decarboxylating) activity [GO:0004375]				CATALYTIC ACTIVITY: Reaction=glycine + H(+) + N(6)-lipoyl-L-lysyl-[glycine-cleavage complex H protein] = (R)-N(6)-(S(8)-aminomethyldihydrolipoyl)-L-lysyl-[glycine-cleavage complex H protein] + CO2; Xref=Rhea:RHEA:24304, Rhea:RHEA-COMP:10494, Rhea:RHEA-COMP:10495, ChEBI:CHEBI:15378, ChEBI:CHEBI:16526, ChEBI:CHEBI:57305, ChEBI:CHEBI:83099, ChEBI:CHEBI:83143; EC=1.4.4.2; Evidence={ECO:0000256|ARBA:A…							COFACTOR: Name=pyridoxal 5'-phosphate; Xref=ChEBI:CHEBI:597326; Evidence={ECO:0000256|ARBA:ARBA00001933, ECO:0000256|PIRSR:PIRSR603437-50};			Fungi	1	0	644	186	0	0	0	0	0	0	0	0	0	0	0	0	0	0	0	0	0	0	0	1	0	0	0	0
D4GG58	D4GG58	L-serine dehydratase (EC 4.3.1.17)	Pantoea ananatis (strain LMG 20103)	4Fe-4S;Gluconeogenesis;Iron;Iron-sulfur;Lyase;Metal-binding;Reference proteome	gluconeogenesis [GO:0006094]		4 iron, 4 sulfur cluster binding [GO:0051539]; L-serine ammonia-lyase activity [GO:0003941]; metal ion binding [GO:0046872]				CATALYTIC ACTIVITY: Reaction=L-serine = NH4(+) + pyruvate; Xref=Rhea:RHEA:19169, ChEBI:CHEBI:15361, ChEBI:CHEBI:28938, ChEBI:CHEBI:33384; EC=4.3.1.17; Evidence={ECO:0000256|ARBA:ARBA00001161, ECO:0000256|RuleBase:RU366059};							COFACTOR: Name=[4Fe-4S] cluster; Xref=ChEBI:CHEBI:49883; Evidence={ECO:0000256|ARBA:ARBA00001966, ECO:0000256|RuleBase:RU366059};				0	0	0	1	422	396	0	0	0	0	0	0	0	0	0	0	0	0	0	0	0	0	0	0	0	0	0	0
E6V3N3	E6V3N3	Kynureninase (EC 3.7.1.3) (L-kynurenine hydrolase)	Variovorax paradoxus (strain EPS)	Hydrolase;Pyridine nucleotide biosynthesis;Pyridoxal phosphate	'de novo' NAD biosynthetic process from tryptophan [GO:0034354]; anthranilate metabolic process [GO:0043420]; L-kynurenine catabolic process [GO:0097053]; quinolinate biosynthetic process [GO:0019805]; tryptophan catabolic process [GO:0006569]	cytoplasm [GO:0005737]	3-hydroxykynureninase activity [GO:0061981]; kynureninase activity [GO:0030429]; pyridoxal phosphate binding [GO:0030170]			PATHWAY: Amino-acid degradation; L-kynurenine degradation; L-alanine and anthranilate from L-kynurenine: step 1/1. {ECO:0000256|HAMAP-Rule:MF_01970, ECO:0000256|PIRNR:PIRNR038800}.; PATHWAY: Cofactor biosynthesis; NAD(+) biosynthesis; quinolinate from L-kynurenine: step 2/3. {ECO:0000256|HAMAP-Rule:MF_01970, ECO:0000256|PIRNR:PIRNR038800}.	CATALYTIC ACTIVITY: Reaction=3-hydroxy-L-kynurenine + H2O = 3-hydroxyanthranilate + H(+) + L-alanine; Xref=Rhea:RHEA:25143, ChEBI:CHEBI:15377, ChEBI:CHEBI:15378, ChEBI:CHEBI:36559, ChEBI:CHEBI:57972, ChEBI:CHEBI:58125; Evidence={ECO:0000256|HAMAP-Rule:MF_01970}; CATALYTIC ACTIVITY: Reaction=3-hydroxy-L-kynurenine + H2O = 3-hydroxyanthranilate + H(+) + L-alanine; Xref=Rhea:RHEA:25143, ChEBI:CHEBI:…		FUNCTION: Catalyzes the cleavage of L-kynurenine (L-Kyn) and L-3-hydroxykynurenine (L-3OHKyn) into anthranilic acid (AA) and 3-hydroxyanthranilic acid (3-OHAA), respectively. {ECO:0000256|HAMAP-Rule:MF_01970, ECO:0000256|PIRNR:PIRNR038800}.			BINDING 97; /note="Pyridoxal phosphate; via amide nitrogen"; /evidence="ECO:0000256|HAMAP-Rule:MF_01970"; BINDING 98; /note="Pyridoxal phosphate"; /evidence="ECO:0000256|HAMAP-Rule:MF_01970"; BINDING 167; /note="Pyridoxal phosphate"; /evidence="ECO:0000256|HAMAP-Rule:MF_01970"; BINDING 196; /note="Pyridoxal phosphate"; /evidence="ECO:0000256|HAMAP-Rule:MF_01970"; BINDING 199; /note="Pyridoxal pho…		COFACTOR: Name=pyridoxal 5'-phosphate; Xref=ChEBI:CHEBI:597326; Evidence={ECO:0000256|HAMAP-Rule:MF_01970, ECO:0000256|PIRNR:PIRNR038800};				0	0	12	14	318	460	0	0	0	0	0	0	0	0	0	0	0	0	0	0	0	0	0	8	0	0	0	0
R0JKC3	R0JKC3	Beta-lactamase (EC 3.5.2.6)	Corynebacterium crenatum MT	Hydrolase;Signal	beta-lactam antibiotic catabolic process [GO:0030655]; response to antibiotic [GO:0046677]		beta-lactamase activity [GO:0008800]				CATALYTIC ACTIVITY: Reaction=a beta-lactam + H2O = a substituted beta-amino acid; Xref=Rhea:RHEA:20401, ChEBI:CHEBI:15377, ChEBI:CHEBI:35627, ChEBI:CHEBI:140347; EC=3.5.2.6; Evidence={ECO:0000256|ARBA:ARBA00001526};											14	12	21	16	364	382	0	15	0	0	0	0	0	0	2	1	4	0	1	0	1	0	0	32	6	0	1	0
T1X7Y4	T1X7Y4	Kynureninase (EC 3.7.1.3) (L-kynurenine hydrolase)	Variovorax paradoxus B4	Hydrolase;Pyridine nucleotide biosynthesis;Pyridoxal phosphate	'de novo' NAD biosynthetic process from tryptophan [GO:0034354]; anthranilate metabolic process [GO:0043420]; L-kynurenine catabolic process [GO:0097053]; quinolinate biosynthetic process [GO:0019805]; tryptophan catabolic process [GO:0006569]	cytoplasm [GO:0005737]	3-hydroxykynureninase activity [GO:0061981]; kynureninase activity [GO:0030429]; pyridoxal phosphate binding [GO:0030170]			PATHWAY: Amino-acid degradation; L-kynurenine degradation; L-alanine and anthranilate from L-kynurenine: step 1/1. {ECO:0000256|HAMAP-Rule:MF_01970, ECO:0000256|PIRNR:PIRNR038800}.; PATHWAY: Cofactor biosynthesis; NAD(+) biosynthesis; quinolinate from L-kynurenine: step 2/3. {ECO:0000256|HAMAP-Rule:MF_01970, ECO:0000256|PIRNR:PIRNR038800}.	CATALYTIC ACTIVITY: Reaction=3-hydroxy-L-kynurenine + H2O = 3-hydroxyanthranilate + H(+) + L-alanine; Xref=Rhea:RHEA:25143, ChEBI:CHEBI:15377, ChEBI:CHEBI:15378, ChEBI:CHEBI:36559, ChEBI:CHEBI:57972, ChEBI:CHEBI:58125; Evidence={ECO:0000256|HAMAP-Rule:MF_01970}; CATALYTIC ACTIVITY: Reaction=3-hydroxy-L-kynurenine + H2O = 3-hydroxyanthranilate + H(+) + L-alanine; Xref=Rhea:RHEA:25143, ChEBI:CHEBI:…		FUNCTION: Catalyzes the cleavage of L-kynurenine (L-Kyn) and L-3-hydroxykynurenine (L-3OHKyn) into anthranilic acid (AA) and 3-hydroxyanthranilic acid (3-OHAA), respectively. {ECO:0000256|HAMAP-Rule:MF_01970, ECO:0000256|PIRNR:PIRNR038800}.			BINDING 97; /note="Pyridoxal phosphate; via amide nitrogen"; /evidence="ECO:0000256|HAMAP-Rule:MF_01970"; BINDING 98; /note="Pyridoxal phosphate"; /evidence="ECO:0000256|HAMAP-Rule:MF_01970"; BINDING 170; /note="Pyridoxal phosphate"; /evidence="ECO:0000256|HAMAP-Rule:MF_01970"; BINDING 199; /note="Pyridoxal phosphate"; /evidence="ECO:0000256|HAMAP-Rule:MF_01970"; BINDING 202; /note="Pyridoxal pho…		COFACTOR: Name=pyridoxal 5'-phosphate; Xref=ChEBI:CHEBI:597326; Evidence={ECO:0000256|HAMAP-Rule:MF_01970, ECO:0000256|PIRNR:PIRNR038800};				0	0	34	24	392	340	0	0	0	0	0	0	0	0	0	0	0	0	0	0	2	0	0	0	0	0	0	0
P28997	P28997	NAD-specific glutamate dehydrogenase (NAD-GDH) (EC 1.4.1.2)	Peptoniphilus asaccharolyticus (Peptostreptococcus asaccharolyticus)	3D-structure;NAD;Oxidoreductase	cellular amino acid metabolic process [GO:0006520]; glutamate catabolic process via 2-hydroxyglutarate [GO:0019552]		glutamate dehydrogenase (NAD+) activity [GO:0004352]			PATHWAY: Amino-acid degradation; L-glutamate degradation via hydroxyglutarate pathway; crotonoyl-CoA from L-glutamate: step 1/5.	CATALYTIC ACTIVITY: Reaction=H2O + L-glutamate + NAD(+) = 2-oxoglutarate + H(+) + NADH + NH4(+); Xref=Rhea:RHEA:15133, ChEBI:CHEBI:15377, ChEBI:CHEBI:15378, ChEBI:CHEBI:16810, ChEBI:CHEBI:28938, ChEBI:CHEBI:29985, ChEBI:CHEBI:57540, ChEBI:CHEBI:57945; EC=1.4.1.2;			ACT_SITE 106; /note="Proton donor"; /evidence="ECO:0000255|PROSITE-ProRule:PRU10011"		BINDING 70; /note="Substrate"; /evidence="ECO:0000250"; BINDING 94; /note="Substrate"; /evidence="ECO:0000250"; BINDING 191; /note="NAD"; /evidence="ECO:0000250"; BINDING 222; /note="NAD"; /evidence="ECO:0000250"; BINDING 355; /note="Substrate"; /evidence="ECO:0000250"						0	0	500	275	0	0	0	0	0	0	0	0	0	0	0	0	0	0	0	0	0	0	0	0	0	0	0	0
Q66738	Q66738	Polymerase (Fragment)	Equine infectious anemia virus	DNA integration;DNA recombination;Nucleotidyltransferase;Transferase	DNA integration [GO:0015074]; DNA recombination [GO:0006310]		nucleic acid binding [GO:0003676]; nucleotidyltransferase activity [GO:0016779]; RNA-DNA hybrid ribonuclease activity [GO:0004523]														Pararnavirae	18	4	219	42	287	103	0	28	6	61	1	0	0	0	0	0	0	0	0	0	0	0	0	0	0	0	0	0
E2E2H0	E2E2H0	Exoribonuclease H (EC 2.7.7.49) (EC 3.1.13.2) (EC 3.1.26.13) (Integrase) (Pol polyprotein) (Protease) (Retropepsin) (Reverse transcriptase/ribonuclease H) (Fragment)	Equine infectious anemia virus	Aspartyl protease;Coiled coil;DNA integration;DNA recombination;DNA-binding;Endonuclease;Hydrolase;Metal-binding;Multifunctional enzyme;Nuclease;Nucleotidyltransferase;Protease;RNA-directed DNA polymerase;Transferase;Viral genome integration;Virus entry into host cell;Zinc;Zinc-finger	DNA integration [GO:0015074]; DNA recombination [GO:0006310]; establishment of integrated proviral latency [GO:0075713]; viral entry into host cell [GO:0046718]; viral genome integration into host DNA [GO:0044826]		aspartic-type endopeptidase activity [GO:0004190]; DNA binding [GO:0003677]; exoribonuclease H activity [GO:0004533]; RNA-directed DNA polymerase activity [GO:0003964]; RNA-DNA hybrid ribonuclease activity [GO:0004523]; zinc ion binding [GO:0008270]				CATALYTIC ACTIVITY: Reaction=3'-end directed exonucleolytic cleavage of viral RNA-DNA hybrid.; EC=3.1.13.2; Evidence={ECO:0000256|ARBA:ARBA00000379}; CATALYTIC ACTIVITY: Reaction=Endohydrolysis of RNA in RNA/DNA hybrids. Three different cleavage modes: 1. sequence-specific internal cleavage of RNA. Human immunodeficiency virus type 1 and Moloney murine leukemia virus enzymes prefer to cleave the …	DNA_BIND 1085..1133; /note="Integrase-type"; /evidence="ECO:0000256|PROSITE-ProRule:PRU00506"	FUNCTION: During replicative cycle of retroviruses, the reverse-transcribed viral DNA is integrated into the host chromosome by the viral integrase enzyme. RNase H activity is associated with the reverse transcriptase. {ECO:0000256|ARBA:ARBA00023429}.								Pararnavirae	18	12	118	74	174	362	0	2	0	2	1	1	0	0	0	0	0	0	0	0	0	0	0	0	0	0	1	0
Q66724	Q66724	Protease (Retropepsin) (Fragment)	Equine infectious anemia virus	Aspartyl protease;Hydrolase;Nucleotidyltransferase;Protease;RNA-directed DNA polymerase;Transferase			aspartic-type endopeptidase activity [GO:0004190]; RNA-directed DNA polymerase activity [GO:0003964]														Pararnavirae	77	50	116	46	272	129	0	6	1	36	0	1	0	0	0	0	0	0	0	0	0	0	0	0	0	0	0	0
E6VA99	E6VA99	Sulfoacetaldehyde acetyltransferase (EC 2.3.3.15)	Variovorax paradoxus (strain EPS)	Acyltransferase;Coiled coil;Thiamine pyrophosphate;Transferase	taurine catabolic process [GO:0019529]	cytoplasm [GO:0005737]	magnesium ion binding [GO:0000287]; sulfoacetaldehyde acetyltransferase activity [GO:0050487]; thiamine pyrophosphate binding [GO:0030976]											COFACTOR: Name=Mg(2+); Xref=ChEBI:CHEBI:18420; Evidence={ECO:0000256|ARBA:ARBA00001946}; ; COFACTOR: Name=thiamine diphosphate; Xref=ChEBI:CHEBI:58937; Evidence={ECO:0000256|ARBA:ARBA00001964};				1	0	397	302	0	0	0	0	0	2	3	3	0	0	0	0	0	0	0	0	1	0	1	7	0	0	0	1
Q1QWJ5	Q1QWJ5	Glycine dehydrogenase (decarboxylating) (EC 1.4.4.2) (Glycine cleavage system P-protein) (Glycine decarboxylase) (Glycine dehydrogenase (aminomethyl-transferring))	Chromohalobacter salexigens (strain ATCC BAA-138 / DSM 3043 / CIP 106854 / NCIMB 13768 / 1H11)	Oxidoreductase;Pyridoxal phosphate;Reference proteome	glycine decarboxylation via glycine cleavage system [GO:0019464]		glycine dehydrogenase (decarboxylating) activity [GO:0004375]				CATALYTIC ACTIVITY: Reaction=glycine + H(+) + N(6)-lipoyl-L-lysyl-[glycine-cleavage complex H protein] = (R)-N(6)-(S(8)-aminomethyldihydrolipoyl)-L-lysyl-[glycine-cleavage complex H protein] + CO2; Xref=Rhea:RHEA:24304, Rhea:RHEA-COMP:10494, Rhea:RHEA-COMP:10495, ChEBI:CHEBI:15378, ChEBI:CHEBI:16526, ChEBI:CHEBI:57305, ChEBI:CHEBI:83099, ChEBI:CHEBI:83143; EC=1.4.4.2; Evidence={ECO:0000256|ARBA:A…		FUNCTION: The glycine cleavage system catalyzes the degradation of glycine. The P protein binds the alpha-amino group of glycine through its pyridoxal phosphate cofactor; CO(2) is released and the remaining methylamine moiety is then transferred to the lipoamide cofactor of the H protein. {ECO:0000256|HAMAP-Rule:MF_00711}.					COFACTOR: Name=pyridoxal 5'-phosphate; Xref=ChEBI:CHEBI:597326; Evidence={ECO:0000256|ARBA:ARBA00001933, ECO:0000256|HAMAP-Rule:MF_00711, ECO:0000256|PIRSR:PIRSR603437-50};				0	0	308	372	0	0	0	0	0	0	0	0	0	0	0	0	0	0	0	0	0	0	0	0	0	0	0	0
C9VD04	A0A7U8KBM4	ATP-dependent metalloprotease FtsH	Brucella neotomae 5K33	Hydrolase;Metalloprotease;Protease																		0	0	584	0	0	0	0	0	0	0	0	0	0	0	0	0	0	0	0	0	0	0	0	1	0	0	0	0
A9WS86	A9WS86	Proline dehydrogenase (EC 1.5.5.2)	Renibacterium salmoninarum (strain ATCC 33209 / DSM 20767 / JCM 11484 / NBRC 15589 / NCIMB 2235)	Oxidoreductase;Reference proteome	proline catabolic process to glutamate [GO:0010133]		1-pyrroline-5-carboxylate dehydrogenase activity [GO:0003842]; DNA-binding transcription factor activity [GO:0003700]; oxidoreductase activity, acting on the aldehyde or oxo group of donors, NAD or NADP as acceptor [GO:0016620]; proline dehydrogenase activity [GO:0004657]							ACT_SITE 716; /evidence="ECO:0000256|PIRSR:PIRSR000197-1, ECO:0000256|PROSITE-ProRule:PRU10007"; ACT_SITE 750; /evidence="ECO:0000256|PIRSR:PIRSR000197-1, ECO:0000256|PROSITE-ProRule:PRU10008"								1	0	340	235	0	0	0	0	0	0	0	0	0	0	0	0	0	0	0	0	0	0	0	0	1	0	0	0
T1XLG6	T1XLG6	Putative tryptophan 2,3-dioxygenase	Variovorax paradoxus B4	Dioxygenase;Oxidoreductase	tryptophan catabolic process to kynurenine [GO:0019441]		heme binding [GO:0020037]; metal ion binding [GO:0046872]; tryptophan 2,3-dioxygenase activity [GO:0004833]															0	0	392	178	1	0	0	0	0	0	0	0	0	0	0	0	0	0	0	0	0	0	0	0	0	0	0	0
Q16236	Q16236	Nuclear factor erythroid 2-related factor 2 (NF-E2-related factor 2) (NFE2-related factor 2) (Nrf-2) (HEBP1) (Nuclear factor, erythroid derived 2, like 2)	Homo sapiens (Human)	3D-structure;Acetylation;Activator;Alternative splicing;Cytoplasm;DNA-binding;Disease variant;Glycation;Glycoprotein;Host-virus interaction;Nucleus;Phosphoprotein;Reference proteome;Transcription;Transcription regulation;Ubl conjugation	aflatoxin catabolic process [GO:0046223]; aging [GO:0007568]; cell redox homeostasis [GO:0045454]; cellular response to angiotensin [GO:1904385]; cellular response to copper ion [GO:0071280]; cellular response to drug [GO:0035690]; cellular response to fluid shear stress [GO:0071498]; cellular response to glucose starvation [GO:0042149]; cellular response to hydrogen peroxide [GO:0070301]; cellul…	centrosome [GO:0005813]; chromatin [GO:0000785]; cytoplasm [GO:0005737]; cytosol [GO:0005829]; Golgi apparatus [GO:0005794]; nucleoplasm [GO:0005654]; nucleus [GO:0005634]; plasma membrane [GO:0005886]; protein-DNA complex [GO:0032993]	DNA binding [GO:0003677]; DNA-binding transcription activator activity, RNA polymerase II-specific [GO:0001228]; DNA-binding transcription factor activity [GO:0003700]; DNA-binding transcription factor activity, RNA polymerase II-specific [GO:0000981]; protein domain specific binding [GO:0019904]; RNA polymerase II activating transcription factor binding [GO:0001102]; RNA polymerase II cis-regula…						FUNCTION: Transcription factor that plays a key role in the response to oxidative stress: binds to antioxidant response (ARE) elements present in the promoter region of many cytoprotective genes, such as phase 2 detoxifying enzymes, and promotes their expression, thereby neutralizing reactive electrophiles (PubMed:11035812, PubMed:19489739, PubMed:29018201, PubMed:31398338). In normal conditions,…							DISEASE: Immunodeficiency, developmental delay, and hypohomocysteinemia (IMDDHH) [MIM:617744]: An early onset multisystem disorder characterized by immunodeficiency, recurrent infections, developmental delay, poor growth, intellectual disability, and hypohomocysteinemia. Some patients manifest congenital cardiac defects. IMDDHH inheritance pattern is autosomal dominant. {ECO:0000269|PubMed:290182…	Metazoa	0	2	0	0	506	26	0	0	0	22	12	0	0	0	0	0	0	0	0	0	0	0	0	0	0	0	0	0
E6VB39	E6VB39	ATP-dependent zinc metalloprotease FtsH (EC 3.4.24.-)	Variovorax paradoxus (strain EPS)	ATP-binding;Cell inner membrane;Cell membrane;Hydrolase;Membrane;Metal-binding;Metalloprotease;Nucleotide-binding;Protease;Transmembrane;Transmembrane helix;Zinc	protein catabolic process [GO:0030163]	integral component of membrane [GO:0016021]; plasma membrane [GO:0005886]	ATP binding [GO:0005524]; ATP-dependent peptidase activity [GO:0004176]; metalloendopeptidase activity [GO:0004222]; zinc ion binding [GO:0008270]	METAL 423; /note="Zinc; catalytic"; /evidence="ECO:0000256|HAMAP-Rule:MF_01458"; METAL 427; /note="Zinc; catalytic"; /evidence="ECO:0000256|HAMAP-Rule:MF_01458"; METAL 499; /note="Zinc; catalytic"; /evidence="ECO:0000256|HAMAP-Rule:MF_01458"	NP_BIND 201..208; /note="ATP"; /evidence="ECO:0000256|HAMAP-Rule:MF_01458"				FUNCTION: Acts as a processive, ATP-dependent zinc metallopeptidase for both cytoplasmic and membrane proteins. Plays a role in the quality control of integral membrane proteins. {ECO:0000256|HAMAP-Rule:MF_01458}.	ACT_SITE 424; /evidence="ECO:0000256|HAMAP-Rule:MF_01458"				COFACTOR: Name=Zn(2+); Xref=ChEBI:CHEBI:29105; Evidence={ECO:0000256|ARBA:ARBA00001947}; ; COFACTOR: Name=Zn(2+); Xref=ChEBI:CHEBI:29105; Evidence={ECO:0000256|HAMAP-Rule:MF_01458}; Note=Binds 1 zinc ion per subunit. {ECO:0000256|HAMAP-Rule:MF_01458};				0	0	405	122	4	4	0	0	0	1	0	0	0	0	0	0	0	0	0	0	0	0	0	6	0	0	0	0
P24228	P24228	D-alanyl-D-alanine carboxypeptidase DacB (DD-carboxypeptidase) (DD-peptidase) (EC 3.4.16.4) (D-alanyl-D-alanine endopeptidase) (DD-endopeptidase) (EC 3.4.21.-) (Penicillin-binding protein 4) (PBP-4)	Escherichia coli (strain K12)	3D-structure;Antibiotic resistance;Cell cycle;Cell division;Cell shape;Cell wall biogenesis/degradation;Direct protein sequencing;Hydrolase;Peptidoglycan synthesis;Periplasm;Reference proteome;Signal	cell wall macromolecule catabolic process [GO:0016998]; cell wall organization [GO:0071555]; FtsZ-dependent cytokinesis [GO:0043093]; peptidoglycan biosynthetic process [GO:0009252]; peptidoglycan catabolic process [GO:0009253]; peptidoglycan metabolic process [GO:0000270]; peptidoglycan turnover [GO:0009254]; proteolysis [GO:0006508]; regulation of cell shape [GO:0008360]; response to antibiotic…	periplasmic space [GO:0042597]	carboxypeptidase activity [GO:0004180]; endopeptidase activity [GO:0004175]; penicillin binding [GO:0008658]; serine-type carboxypeptidase activity [GO:0004185]; serine-type D-Ala-D-Ala carboxypeptidase activity [GO:0009002]			PATHWAY: Cell wall biogenesis; peptidoglycan biosynthesis.	CATALYTIC ACTIVITY: Reaction=Preferential cleavage: (Ac)(2)-L-Lys-D-Ala-|-D-Ala. Also transpeptidation of peptidyl-alanyl moieties that are N-acyl substituents of D-alanine.; EC=3.4.16.4;		FUNCTION: Not involved in transpeptidation but exclusively catalyzes a DD-carboxypeptidase and DD-endopeptidase reaction. {ECO:0000269|PubMed:2046551}.	ACT_SITE 62; /note="Acyl-ester intermediate"; /evidence="ECO:0000250|UniProtKB:P39844"; ACT_SITE 65; /note="Proton acceptor"; /evidence="ECO:0000250|UniProtKB:P39844"; ACT_SITE 306; /evidence="ECO:0000250|UniProtKB:P39844"		BINDING 417; /note="Substrate"; /evidence="ECO:0000250"						0	0	322	216	0	0	0	0	0	0	0	0	0	0	0	0	5	0	0	0	0	0	2	23	0	0	0	0
F7ANR5	F7ANR5	Uncharacterized protein	Ciona intestinalis (Transparent sea squirt) (Ascidia intestinalis)	Nucleus;Reference proteome	DNA repair [GO:0006281]; negative regulation of apoptotic process [GO:0043066]; proteasome-mediated ubiquitin-dependent protein catabolic process [GO:0043161]; regulation of cell cycle process [GO:0010564]	nucleus [GO:0005634]; site of double-strand break [GO:0035861]	nucleic acid binding [GO:0003676]														Metazoa	0	0	499	0	0	0	0	0	0	0	0	0	0	0	0	0	0	0	0	0	0	0	0	0	0	0	0	0
J3CSA3	J3CSA3	Kynureninase (EC 3.7.1.3) (L-kynurenine hydrolase)	Variovorax sp. CF313	Hydrolase;Pyridine nucleotide biosynthesis;Pyridoxal phosphate	'de novo' NAD biosynthetic process from tryptophan [GO:0034354]; anthranilate metabolic process [GO:0043420]; L-kynurenine catabolic process [GO:0097053]; quinolinate biosynthetic process [GO:0019805]; tryptophan catabolic process [GO:0006569]	cytoplasm [GO:0005737]	3-hydroxykynureninase activity [GO:0061981]; kynureninase activity [GO:0030429]; pyridoxal phosphate binding [GO:0030170]			PATHWAY: Amino-acid degradation; L-kynurenine degradation; L-alanine and anthranilate from L-kynurenine: step 1/1. {ECO:0000256|HAMAP-Rule:MF_01970, ECO:0000256|PIRNR:PIRNR038800}.; PATHWAY: Cofactor biosynthesis; NAD(+) biosynthesis; quinolinate from L-kynurenine: step 2/3. {ECO:0000256|HAMAP-Rule:MF_01970, ECO:0000256|PIRNR:PIRNR038800}.	CATALYTIC ACTIVITY: Reaction=3-hydroxy-L-kynurenine + H2O = 3-hydroxyanthranilate + H(+) + L-alanine; Xref=Rhea:RHEA:25143, ChEBI:CHEBI:15377, ChEBI:CHEBI:15378, ChEBI:CHEBI:36559, ChEBI:CHEBI:57972, ChEBI:CHEBI:58125; Evidence={ECO:0000256|HAMAP-Rule:MF_01970}; CATALYTIC ACTIVITY: Reaction=3-hydroxy-L-kynurenine + H2O = 3-hydroxyanthranilate + H(+) + L-alanine; Xref=Rhea:RHEA:25143, ChEBI:CHEBI:…		FUNCTION: Catalyzes the cleavage of L-kynurenine (L-Kyn) and L-3-hydroxykynurenine (L-3OHKyn) into anthranilic acid (AA) and 3-hydroxyanthranilic acid (3-OHAA), respectively. {ECO:0000256|HAMAP-Rule:MF_01970, ECO:0000256|PIRNR:PIRNR038800}.			BINDING 115; /note="Pyridoxal phosphate; via amide nitrogen"; /evidence="ECO:0000256|HAMAP-Rule:MF_01970"; BINDING 116; /note="Pyridoxal phosphate"; /evidence="ECO:0000256|HAMAP-Rule:MF_01970"; BINDING 185; /note="Pyridoxal phosphate"; /evidence="ECO:0000256|HAMAP-Rule:MF_01970"; BINDING 214; /note="Pyridoxal phosphate"; /evidence="ECO:0000256|HAMAP-Rule:MF_01970"; BINDING 217; /note="Pyridoxal p…		COFACTOR: Name=pyridoxal 5'-phosphate; Xref=ChEBI:CHEBI:597326; Evidence={ECO:0000256|HAMAP-Rule:MF_01970, ECO:0000256|PIRNR:PIRNR038800};				2	0	10	6	306	176	0	0	0	0	0	0	0	2	0	0	2	0	0	0	0	0	0	2	0	0	0	0
A9WME5	A9WME5	Aminomethyltransferase (EC 2.1.2.10) (Glycine cleavage system T protein)	Renibacterium salmoninarum (strain ATCC 33209 / DSM 20767 / JCM 11484 / NBRC 15589 / NCIMB 2235)	Aminotransferase;Reference proteome;Transferase	glycine decarboxylation via glycine cleavage system [GO:0019464]		aminomethyltransferase activity [GO:0004047]; transaminase activity [GO:0008483]				CATALYTIC ACTIVITY: Reaction=(6S)-5,6,7,8-tetrahydrofolate + (R)-N(6)-(S(8)-aminomethyldihydrolipoyl)-L-lysyl-[protein] = (6R)-5,10-methylene-5,6,7,8-tetrahydrofolate + (R)-N(6)-dihydrolipoyl-L-lysyl-[protein] + NH4(+); Xref=Rhea:RHEA:16945, Rhea:RHEA-COMP:10475, Rhea:RHEA-COMP:10492, ChEBI:CHEBI:15636, ChEBI:CHEBI:28938, ChEBI:CHEBI:57453, ChEBI:CHEBI:83100, ChEBI:CHEBI:83143; EC=2.1.2.10; Evide…		FUNCTION: The glycine cleavage system catalyzes the degradation of glycine. {ECO:0000256|HAMAP-Rule:MF_00259}.									0	0	0	0	320	152	0	0	0	0	0	0	0	0	0	0	0	0	0	0	0	0	0	0	0	0	0	0
F5VW42	F5VW42	ATP-dependent zinc metalloprotease FtsH (EC 3.4.24.-)	Streptococcus oralis SK255	ATP-binding;Cell cycle;Cell division;Cell membrane;Hydrolase;Membrane;Metal-binding;Metalloprotease;Nucleotide-binding;Protease;Transmembrane;Transmembrane helix;Zinc	cell division [GO:0051301]; protein catabolic process [GO:0030163]	integral component of membrane [GO:0016021]; plasma membrane [GO:0005886]	ATP binding [GO:0005524]; ATP-dependent peptidase activity [GO:0004176]; metalloendopeptidase activity [GO:0004222]; zinc ion binding [GO:0008270]	METAL 449; /note="Zinc; catalytic"; /evidence="ECO:0000256|HAMAP-Rule:MF_01458"; METAL 453; /note="Zinc; catalytic"; /evidence="ECO:0000256|HAMAP-Rule:MF_01458"; METAL 525; /note="Zinc; catalytic"; /evidence="ECO:0000256|HAMAP-Rule:MF_01458"	NP_BIND 227..234; /note="ATP"; /evidence="ECO:0000256|HAMAP-Rule:MF_01458"				FUNCTION: Acts as a processive, ATP-dependent zinc metallopeptidase for both cytoplasmic and membrane proteins. Plays a role in the quality control of integral membrane proteins. {ECO:0000256|HAMAP-Rule:MF_01458}.	ACT_SITE 450; /evidence="ECO:0000256|HAMAP-Rule:MF_01458"				COFACTOR: Name=Zn(2+); Xref=ChEBI:CHEBI:29105; Evidence={ECO:0000256|ARBA:ARBA00001947}; ; COFACTOR: Name=Zn(2+); Xref=ChEBI:CHEBI:29105; Evidence={ECO:0000256|HAMAP-Rule:MF_01458}; Note=Binds 1 zinc ion per subunit. {ECO:0000256|HAMAP-Rule:MF_01458};				0	0	0	0	0	0	0	0	22	472	0	0	0	47	0	0	0	0	0	0	0	0	0	0	0	0	0	0
E2E2I7	E2E2I7	Exoribonuclease H (EC 2.7.7.49) (EC 3.1.13.2) (EC 3.1.26.13) (Integrase) (Pol polyprotein) (Protease) (Retropepsin) (Reverse transcriptase/ribonuclease H) (Fragment)	Equine infectious anemia virus	Aspartyl protease;Coiled coil;DNA integration;DNA recombination;DNA-binding;Endonuclease;Hydrolase;Metal-binding;Multifunctional enzyme;Nuclease;Nucleotidyltransferase;Protease;RNA-directed DNA polymerase;Transferase;Viral genome integration;Virus entry into host cell;Zinc;Zinc-finger	DNA integration [GO:0015074]; DNA recombination [GO:0006310]; establishment of integrated proviral latency [GO:0075713]; viral entry into host cell [GO:0046718]; viral genome integration into host DNA [GO:0044826]		aspartic-type endopeptidase activity [GO:0004190]; DNA binding [GO:0003677]; exoribonuclease H activity [GO:0004533]; RNA-directed DNA polymerase activity [GO:0003964]; RNA-DNA hybrid ribonuclease activity [GO:0004523]; zinc ion binding [GO:0008270]				CATALYTIC ACTIVITY: Reaction=3'-end directed exonucleolytic cleavage of viral RNA-DNA hybrid.; EC=3.1.13.2; Evidence={ECO:0000256|ARBA:ARBA00000379}; CATALYTIC ACTIVITY: Reaction=Endohydrolysis of RNA in RNA/DNA hybrids. Three different cleavage modes: 1. sequence-specific internal cleavage of RNA. Human immunodeficiency virus type 1 and Moloney murine leukemia virus enzymes prefer to cleave the …	DNA_BIND 1084..1132; /note="Integrase-type"; /evidence="ECO:0000256|PROSITE-ProRule:PRU00506"	FUNCTION: During replicative cycle of retroviruses, the reverse-transcribed viral DNA is integrated into the host chromosome by the viral integrase enzyme. RNase H activity is associated with the reverse transcriptase. {ECO:0000256|ARBA:ARBA00023429}.								Pararnavirae	0	13	9	165	33	204	0	3	0	7	0	1	0	0	0	0	0	0	0	0	0	0	0	0	0	0	0	0
A9UUQ0	A9UUQ0	Predicted protein	Monosiga brevicollis (Choanoflagellate)	ANK repeat;Membrane;Reference proteome;Signal;Transmembrane;Transmembrane helix		integral component of membrane [GO:0016021]	ATP binding [GO:0005524]; NAD+ ADP-ribosyltransferase activity [GO:0003950]; protein kinase activity [GO:0004672]															23	0	10	0	0	0	11	435	0	2	66	0	0	1	0	0	1	2	3	0	3	1	3	0	0	0	1	0
A9VCN5	A9VCN5	Predicted protein	Monosiga brevicollis (Choanoflagellate)	Amino-acid biosynthesis;Aromatic amino acid biosynthesis;Lyase;Membrane;Phenylalanine biosynthesis;Reference proteome;Transmembrane;Transmembrane helix	L-phenylalanine biosynthetic process [GO:0009094]; tyrosine biosynthetic process [GO:0006571]	integral component of membrane [GO:0016021]	prephenate dehydratase activity [GO:0004664]; prephenate dehydrogenase (NAD+) activity [GO:0008977]; prephenate dehydrogenase (NADP+) activity [GO:0004665]; pyridoxal phosphate binding [GO:0030170]															0	0	0	0	0	0	1	424	0	0	1	0	0	0	0	0	0	0	0	0	0	0	0	0	0	0	0	0
J2T7S0	J2T7S0	Histidine ammonia-lyase (Histidase) (EC 4.3.1.3)	Variovorax sp. CF313	Cytoplasm;Histidine metabolism;Lyase	histidine catabolic process to glutamate and formamide [GO:0019556]; histidine catabolic process to glutamate and formate [GO:0019557]	cytoplasm [GO:0005737]	histidine ammonia-lyase activity [GO:0004397]			PATHWAY: Amino-acid degradation. {ECO:0000256|ARBA:ARBA00005023}.; PATHWAY: Amino-acid degradation; L-histidine degradation into L-glutamate; N-formimidoyl-L-glutamate from L-histidine: step 1/3. {ECO:0000256|ARBA:ARBA00005113, ECO:0000256|HAMAP-Rule:MF_00229, ECO:0000256|RuleBase:RU004479}.	CATALYTIC ACTIVITY: Reaction=L-histidine = NH4(+) + trans-urocanate; Xref=Rhea:RHEA:21232, ChEBI:CHEBI:17771, ChEBI:CHEBI:28938, ChEBI:CHEBI:57595; EC=4.3.1.3; Evidence={ECO:0000256|ARBA:ARBA00000171, ECO:0000256|HAMAP-Rule:MF_00229, ECO:0000256|RuleBase:RU004479};											0	0	0	0	3	0	0	0	3	405	0	0	0	0	0	0	0	0	0	0	0	0	0	0	0	0	0	0
E4KY70	E4KY70	Glutamate dehydrogenase	Peptoniphilus harei ACS-146-V-Sch2b	NAD;Nucleotide-binding;Oxidoreductase;Reference proteome	cellular amino acid metabolic process [GO:0006520]		glutamate dehydrogenase (NAD+) activity [GO:0004352]; nucleotide binding [GO:0000166]				CATALYTIC ACTIVITY: Reaction=H2O + L-glutamate + NAD(+) = 2-oxoglutarate + H(+) + NADH + NH4(+); Xref=Rhea:RHEA:15133, ChEBI:CHEBI:15377, ChEBI:CHEBI:15378, ChEBI:CHEBI:16810, ChEBI:CHEBI:28938, ChEBI:CHEBI:29985, ChEBI:CHEBI:57540, ChEBI:CHEBI:57945; EC=1.4.1.2; Evidence={ECO:0000256|ARBA:ARBA00000477};			ACT_SITE 106; /note="Proton donor"; /evidence="ECO:0000256|PIRSR:PIRSR000185-1"		BINDING 70; /note="Substrate"; /evidence="ECO:0000256|PIRSR:PIRSR000185-2"; BINDING 94; /note="Substrate"; /evidence="ECO:0000256|PIRSR:PIRSR000185-2"; BINDING 191; /note="NAD"; /evidence="ECO:0000256|PIRSR:PIRSR000185-2"; BINDING 222; /note="NAD"; /evidence="ECO:0000256|PIRSR:PIRSR000185-2"; BINDING 355; /note="Substrate"; /evidence="ECO:0000256|PIRSR:PIRSR000185-2"						0	0	252	157	0	0	0	0	0	0	0	0	0	0	0	0	0	0	0	0	0	0	0	0	0	0	0	0
D8NIT9	D8NIT9	Deleted.																				0	0	0	0	170	243	0	0	0	0	0	0	0	0	0	0	1	0	0	0	0	0	0	3	5	0	0	1
X8KI87	X8KI87	Alanine dehydrogenase (EC 1.4.1.1)	Streptococcus sp. CM6	NAD;Nucleotide-binding;Oxidoreductase	L-alanine catabolic process [GO:0042853]		alanine dehydrogenase activity [GO:0000286]; nucleotide binding [GO:0000166]		NP_BIND 238..239; /note="NAD"; /evidence="ECO:0000256|PIRSR:PIRSR000183-3"; NP_BIND 266..269; /note="NAD"; /evidence="ECO:0000256|PIRSR:PIRSR000183-3"	PATHWAY: Amino-acid degradation. {ECO:0000256|ARBA:ARBA00005023}.; PATHWAY: Amino-acid degradation; L-alanine degradation via dehydrogenase pathway; NH(3) and pyruvate from L-alanine: step 1/1. {ECO:0000256|ARBA:ARBA00005206}.	CATALYTIC ACTIVITY: Reaction=H2O + L-alanine + NAD(+) = H(+) + NADH + NH4(+) + pyruvate; Xref=Rhea:RHEA:18405, ChEBI:CHEBI:15361, ChEBI:CHEBI:15377, ChEBI:CHEBI:15378, ChEBI:CHEBI:28938, ChEBI:CHEBI:57540, ChEBI:CHEBI:57945, ChEBI:CHEBI:57972; EC=1.4.1.1; Evidence={ECO:0000256|ARBA:ARBA00000335, ECO:0000256|PIRNR:PIRNR000183};			ACT_SITE 95; /note="Proton donor/acceptor"; /evidence="ECO:0000256|PIRSR:PIRSR000183-1"; ACT_SITE 269; /note="Proton donor/acceptor"; /evidence="ECO:0000256|PIRSR:PIRSR000183-1"		BINDING 15; /note="Substrate"; /evidence="ECO:0000256|PIRSR:PIRSR000183-2"; BINDING 74; /note="Substrate"; /evidence="ECO:0000256|PIRSR:PIRSR000183-2"; BINDING 133; /note="NAD"; /evidence="ECO:0000256|PIRSR:PIRSR000183-3"; BINDING 197; /note="NAD"; /evidence="ECO:0000256|PIRSR:PIRSR000183-3"; BINDING 202; /note="NAD"; /evidence="ECO:0000256|PIRSR:PIRSR000183-3"; BINDING 219; /note="NAD"; /evidenc…						0	0	0	0	0	0	0	0	3	425	0	0	1	34	0	0	0	0	0	0	0	0	0	0	0	0	0	0
P58228	P58228	Glutamate decarboxylase alpha (GAD-alpha) (EC 4.1.1.15)	Escherichia coli O157:H7	Decarboxylase;Lyase;Pyridoxal phosphate;Reference proteome	glutamate metabolic process [GO:0006536]		glutamate decarboxylase activity [GO:0004351]; pyridoxal phosphate binding [GO:0030170]				CATALYTIC ACTIVITY: Reaction=H(+) + L-glutamate = 4-aminobutanoate + CO2; Xref=Rhea:RHEA:17785, ChEBI:CHEBI:15378, ChEBI:CHEBI:16526, ChEBI:CHEBI:29985, ChEBI:CHEBI:59888; EC=4.1.1.15;		FUNCTION: Converts glutamate to gamma-aminobutyrate (GABA), consuming one intracellular proton in the reaction. The gad system helps to maintain a near-neutral intracellular pH when cells are exposed to extremely acidic conditions. The ability to survive transit through the acidic conditions of the stomach is essential for successful colonization of the mammalian host by commensal and pathogenic …			BINDING 62; /note="Substrate"; /evidence="ECO:0000250"; BINDING 83; /note="Substrate"; /evidence="ECO:0000250"; BINDING 212; /note="Pyridoxal phosphate"; /evidence="ECO:0000250"; BINDING 275; /note="Pyridoxal phosphate"; /evidence="ECO:0000250"		COFACTOR: Name=pyridoxal 5'-phosphate; Xref=ChEBI:CHEBI:597326; Evidence={ECO:0000250};				1	4	8	94	26	261	0	0	1	8	0	0	0	0	0	0	0	0	0	0	0	0	0	0	0	0	0	0
E9KU85	E9KU85	Exoribonuclease H (EC 2.7.7.49) (EC 3.1.13.2) (EC 3.1.26.13) (Integrase) (Pol polyprotein) (Protease) (Retropepsin) (Reverse transcriptase/ribonuclease H) (Fragment)	Equine infectious anemia virus	Aspartyl protease;Coiled coil;DNA integration;DNA recombination;DNA-binding;Endonuclease;Hydrolase;Metal-binding;Multifunctional enzyme;Nuclease;Nucleotidyltransferase;Protease;RNA-directed DNA polymerase;Transferase;Viral genome integration;Virus entry into host cell;Zinc;Zinc-finger	DNA integration [GO:0015074]; DNA recombination [GO:0006310]; establishment of integrated proviral latency [GO:0075713]; viral entry into host cell [GO:0046718]; viral genome integration into host DNA [GO:0044826]		aspartic-type endopeptidase activity [GO:0004190]; DNA binding [GO:0003677]; exoribonuclease H activity [GO:0004533]; RNA-directed DNA polymerase activity [GO:0003964]; RNA-DNA hybrid ribonuclease activity [GO:0004523]; zinc ion binding [GO:0008270]				CATALYTIC ACTIVITY: Reaction=3'-end directed exonucleolytic cleavage of viral RNA-DNA hybrid.; EC=3.1.13.2; Evidence={ECO:0000256|ARBA:ARBA00000379}; CATALYTIC ACTIVITY: Reaction=Endohydrolysis of RNA in RNA/DNA hybrids. Three different cleavage modes: 1. sequence-specific internal cleavage of RNA. Human immunodeficiency virus type 1 and Moloney murine leukemia virus enzymes prefer to cleave the …	DNA_BIND 1084..1132; /note="Integrase-type"; /evidence="ECO:0000256|PROSITE-ProRule:PRU00506"	FUNCTION: During replicative cycle of retroviruses, the reverse-transcribed viral DNA is integrated into the host chromosome by the viral integrase enzyme. RNase H activity is associated with the reverse transcriptase. {ECO:0000256|ARBA:ARBA00023429}.								Pararnavirae	5	4	47	81	62	132	0	19	0	35	0	0	0	0	0	0	0	0	0	0	0	0	0	0	0	0	0	0
X1IZE2	X1IZE2	Uncharacterized protein (Fragment)	marine sediment metagenome		beta-lactam antibiotic catabolic process [GO:0030655]; response to antibiotic [GO:0046677]		beta-lactamase activity [GO:0008800]				CATALYTIC ACTIVITY: Reaction=a beta-lactam + H2O = a substituted beta-amino acid; Xref=Rhea:RHEA:20401, ChEBI:CHEBI:15377, ChEBI:CHEBI:35627, ChEBI:CHEBI:140347; EC=3.5.2.6; Evidence={ECO:0000256|ARBA:ARBA00001526};											8	12	0	0	176	186	0	0	0	0	0	0	0	0	0	0	0	0	0	0	0	0	0	0	0	0	0	0
A9V3J7	A9V3J7	Predicted protein	Monosiga brevicollis (Choanoflagellate)	Cytoplasm;Reference proteome;Repeat;Signal;WD repeat	proteasome-mediated ubiquitin-dependent protein catabolic process [GO:0043161]; ubiquitin recycling [GO:0010992]	cytoplasm [GO:0005737]; nucleus [GO:0005634]	ubiquitin binding [GO:0043130]															7	1	2	0	0	0	10	372	0	11	20	0	0	0	0	0	4	1	4	1	2	0	1	0	0	0	0	1
P40037	P40037	Protein HMF1 (High dosage growth inhibitor) (Homologous mitochondrial matrix factor 1)	Saccharomyces cerevisiae (strain ATCC 204508 / S288c) (Baker's yeast)	3D-structure;Cytoplasm;Isopeptide bond;Mitochondrion;Nucleus;Reference proteome;Ubl conjugation	organonitrogen compound catabolic process [GO:1901565]	cytoplasm [GO:0005737]; cytosol [GO:0005829]; mitochondrial intermembrane space [GO:0005758]; mitochondrion [GO:0005739]; nucleus [GO:0005634]	deaminase activity [GO:0019239]														Fungi	209	193	0	0	0	0	0	0	0	0	1	0	0	0	0	0	3	0	1	0	1	0	0	26	0	0	0	0
E9KUD3	E9KUD3	Exoribonuclease H (EC 2.7.7.49) (EC 3.1.13.2) (EC 3.1.26.13) (Integrase) (Pol polyprotein) (Protease) (Retropepsin) (Reverse transcriptase/ribonuclease H) (Fragment)	Equine infectious anemia virus	Aspartyl protease;Coiled coil;DNA integration;DNA recombination;DNA-binding;Endonuclease;Hydrolase;Metal-binding;Multifunctional enzyme;Nuclease;Nucleotidyltransferase;Protease;RNA-directed DNA polymerase;Transferase;Viral genome integration;Virus entry into host cell;Zinc;Zinc-finger	DNA integration [GO:0015074]; DNA recombination [GO:0006310]; establishment of integrated proviral latency [GO:0075713]; viral entry into host cell [GO:0046718]; viral genome integration into host DNA [GO:0044826]		aspartic-type endopeptidase activity [GO:0004190]; DNA binding [GO:0003677]; exoribonuclease H activity [GO:0004533]; RNA-directed DNA polymerase activity [GO:0003964]; RNA-DNA hybrid ribonuclease activity [GO:0004523]; zinc ion binding [GO:0008270]				CATALYTIC ACTIVITY: Reaction=3'-end directed exonucleolytic cleavage of viral RNA-DNA hybrid.; EC=3.1.13.2; Evidence={ECO:0000256|ARBA:ARBA00000379}; CATALYTIC ACTIVITY: Reaction=Endohydrolysis of RNA in RNA/DNA hybrids. Three different cleavage modes: 1. sequence-specific internal cleavage of RNA. Human immunodeficiency virus type 1 and Moloney murine leukemia virus enzymes prefer to cleave the …	DNA_BIND 1084..1132; /note="Integrase-type"; /evidence="ECO:0000256|PROSITE-ProRule:PRU00506"	FUNCTION: During replicative cycle of retroviruses, the reverse-transcribed viral DNA is integrated into the host chromosome by the viral integrase enzyme. RNase H activity is associated with the reverse transcriptase. {ECO:0000256|ARBA:ARBA00023429}.								Pararnavirae	1	17	20	106	24	187	0	9	1	15	0	0	0	0	0	0	0	0	0	0	0	0	0	0	0	0	0	0
E7Q7M5	E7Q7M5	Deleted.																				185	224	0	0	0	0	0	0	0	0	0	0	0	0	0	0	2	0	0	0	0	0	2	49	0	0	0	0
T1X4F8	T1X4F8	Histidine ammonia-lyase (Histidase) (EC 4.3.1.3)	Variovorax paradoxus B4	Cytoplasm;Histidine metabolism;Lyase	histidine catabolic process to glutamate and formamide [GO:0019556]; histidine catabolic process to glutamate and formate [GO:0019557]	cytoplasm [GO:0005737]	histidine ammonia-lyase activity [GO:0004397]			PATHWAY: Amino-acid degradation. {ECO:0000256|ARBA:ARBA00005023}.; PATHWAY: Amino-acid degradation; L-histidine degradation into L-glutamate; N-formimidoyl-L-glutamate from L-histidine: step 1/3. {ECO:0000256|ARBA:ARBA00005113, ECO:0000256|HAMAP-Rule:MF_00229, ECO:0000256|RuleBase:RU004479}.	CATALYTIC ACTIVITY: Reaction=L-histidine = NH4(+) + trans-urocanate; Xref=Rhea:RHEA:21232, ChEBI:CHEBI:17771, ChEBI:CHEBI:28938, ChEBI:CHEBI:57595; EC=4.3.1.3; Evidence={ECO:0000256|ARBA:ARBA00000171, ECO:0000256|HAMAP-Rule:MF_00229, ECO:0000256|RuleBase:RU004479};											0	0	6	15	39	39	0	15	3	237	0	0	0	0	0	0	0	0	0	0	0	0	0	0	0	0	0	0
C5CNY9	C5CNY9	N-acetylmuramoyl-L-alanine amidase	Variovorax paradoxus (strain S110)		peptidoglycan catabolic process [GO:0009253]		N-acetylmuramoyl-L-alanine amidase activity [GO:0008745]															7	0	10	0	98	46	1	0	13	187	12	0	0	0	0	0	0	0	0	0	0	0	0	1	0	0	1	0
J3ID51	J3ID51	Tryptophan 2,3-dioxygenase (Vermilion)	Pseudomonas sp. GM78	Dioxygenase;Oxidoreductase	tryptophan catabolic process to kynurenine [GO:0019441]		heme binding [GO:0020037]; metal ion binding [GO:0046872]; tryptophan 2,3-dioxygenase activity [GO:0004833]															0	0	164	178	0	0	0	0	0	0	0	0	0	0	0	0	0	0	0	0	0	0	0	0	0	0	0	0
D3DGI8	D3DGI8	Endopeptidase La (EC 3.4.21.53)	Hydrogenobacter thermophilus (strain DSM 6534 / IAM 12695 / TK-6)	Coiled coil;Hydrolase;Protease;Reference proteome;Serine protease	protein catabolic process [GO:0030163]		ATP binding [GO:0005524]; ATP-dependent peptidase activity [GO:0004176]; serine-type endopeptidase activity [GO:0004252]				CATALYTIC ACTIVITY: Reaction=Hydrolysis of proteins in presence of ATP.; EC=3.4.21.53; Evidence={ECO:0000256|PROSITE-ProRule:PRU01122};			ACT_SITE 645; /evidence="ECO:0000256|PROSITE-ProRule:PRU01122"; ACT_SITE 688; /evidence="ECO:0000256|PROSITE-ProRule:PRU01122"								0	0	312	28	0	0	0	0	0	0	0	0	0	0	0	0	0	0	0	0	0	0	0	0	0	0	0	0
P46883	P46883	Primary amine oxidase (EC 1.4.3.21) (2-phenylethylamine oxidase) (Copper amine oxidase) (Tyramine oxidase)	Escherichia coli (strain K12)	3D-structure;Calcium;Copper;Direct protein sequencing;Manganese;Metal-binding;Oxidoreductase;Periplasm;Reference proteome;Signal;TPQ	amine metabolic process [GO:0009308]; L-phenylalanine catabolic process [GO:0006559]; phenylethylamine catabolic process [GO:0019607]	periplasmic space [GO:0042597]	aliphatic-amine oxidase activity [GO:0052595]; aminoacetone:oxygen oxidoreductase(deaminating) activity [GO:0052594]; calcium ion binding [GO:0005509]; copper ion binding [GO:0005507]; phenethylamine:oxygen oxidoreductase (deaminating) activity [GO:0052596]; primary amine oxidase activity [GO:0008131]; quinone binding [GO:0048038]; tryptamine:oxygen oxidoreductase (deaminating) activity [GO:00525…	METAL 554; /note="Copper; via tele nitrogen"; /evidence="ECO:0000269|PubMed:10387067, ECO:0000269|PubMed:10576737, ECO:0000269|PubMed:9048544, ECO:0007744|PDB:1D6U, ECO:0007744|PDB:1D6Y, ECO:0007744|PDB:1D6Z, ECO:0007744|PDB:1DYU, ECO:0007744|PDB:1JRQ, ECO:0007744|PDB:1LVN, ECO:0007744|PDB:1OAC, ECO:0007744|PDB:1QAF, ECO:0007744|PDB:1QAK, ECO:0007744|PDB:1QAL, ECO:0007744|PDB:1SPU, ECO:0007744|PD…		PATHWAY: Amino-acid degradation; L-phenylalanine degradation; phenylacetate from L-phenylalanine: step 2/3.	CATALYTIC ACTIVITY: Reaction=an aliphatic amine + H2O + O2 = an aldehyde + H2O2 + NH4(+); Xref=Rhea:RHEA:16153, ChEBI:CHEBI:15377, ChEBI:CHEBI:15379, ChEBI:CHEBI:16240, ChEBI:CHEBI:17478, ChEBI:CHEBI:28938, ChEBI:CHEBI:58001; EC=1.4.3.21; Evidence={ECO:0000269|PubMed:10387067, ECO:0000269|PubMed:10576737, ECO:0000269|PubMed:9048544}; CATALYTIC ACTIVITY: Reaction=2-phenylethylamine + H2O + O2 = 2-…		FUNCTION: The enzyme prefers aromatic over aliphatic amines.	ACT_SITE 413; /note="Proton acceptor"; /evidence="ECO:0000269|PubMed:10387067, ECO:0000269|PubMed:9048544, ECO:0007744|PDB:1OAC"; ACT_SITE 496; /note="Schiff-base intermediate with substrate; via topaquinone"; /evidence="ECO:0000269|PubMed:10387067, ECO:0007744|PDB:1OAC, ECO:0007744|PDB:1QAK, ECO:0007744|PDB:2WGQ, ECO:0007744|PDB:2WO0, ECO:0007744|PDB:2WOF"	ACTIVITY REGULATION: Inhibited by 2-hydrazinopyridine. {ECO:0000269|PubMed:9048544}.			COFACTOR: Name=Cu cation; Xref=ChEBI:CHEBI:23378; Evidence={ECO:0000269|PubMed:10387067, ECO:0000269|PubMed:10576737, ECO:0000269|PubMed:9048544}; Name=Zn(2+); Xref=ChEBI:CHEBI:29105; Evidence={ECO:0000250|UniProtKB:P12807}; Note=Binds 1 copper ion per subunit. Can also use zinc ion as cofactor (By similarity). {ECO:0000250|UniProtKB:P12807, ECO:0000269|PubMed:10387067, ECO:0000269|PubMed:1057673…				10	6	178	154	0	2	0	0	0	0	0	0	0	0	0	0	4	0	0	0	0	0	4	14	0	0	0	0
A1TVP2	A1TVP2	1-aminocyclopropane-1-carboxylate deaminase (ACC deaminase) (ACCD) (EC 3.5.99.7)	Acidovorax citrulli (strain AAC00-1) (Acidovorax avenae subsp. citrulli)	Hydrolase;Pyridoxal phosphate;Reference proteome	1-aminocyclopropane-1-carboxylate metabolic process [GO:0018871]; amine catabolic process [GO:0009310]		1-aminocyclopropane-1-carboxylate deaminase activity [GO:0008660]; pyridoxal phosphate binding [GO:0030170]				CATALYTIC ACTIVITY: Reaction=1-aminocyclopropane-1-carboxylate + H2O = 2-oxobutanoate + NH4(+); Xref=Rhea:RHEA:16933, ChEBI:CHEBI:15377, ChEBI:CHEBI:16763, ChEBI:CHEBI:28938, ChEBI:CHEBI:58360; EC=3.5.99.7; Evidence={ECO:0000255|HAMAP-Rule:MF_00807};		FUNCTION: Catalyzes a cyclopropane ring-opening reaction, the irreversible conversion of 1-aminocyclopropane-1-carboxylate (ACC) to ammonia and alpha-ketobutyrate. Allows growth on ACC as a nitrogen source. {ECO:0000255|HAMAP-Rule:MF_00807}.	ACT_SITE 78; /note="Nucleophile"; /evidence="ECO:0000255|HAMAP-Rule:MF_00807"				COFACTOR: Name=pyridoxal 5'-phosphate; Xref=ChEBI:CHEBI:597326; Evidence={ECO:0000255|HAMAP-Rule:MF_00807};				0	0	0	0	0	0	11	320	0	3	0	0	0	0	0	0	0	0	0	0	0	0	0	0	0	0	1	0
D2TIL6	D2TIL6	L-serine dehydratase (EC 4.3.1.17)	Citrobacter rodentium (strain ICC168) (Citrobacter freundii biotype 4280)	4Fe-4S;Gluconeogenesis;Iron;Iron-sulfur;Lyase;Metal-binding;Reference proteome	gluconeogenesis [GO:0006094]		4 iron, 4 sulfur cluster binding [GO:0051539]; L-serine ammonia-lyase activity [GO:0003941]; metal ion binding [GO:0046872]				CATALYTIC ACTIVITY: Reaction=L-serine = NH4(+) + pyruvate; Xref=Rhea:RHEA:19169, ChEBI:CHEBI:15361, ChEBI:CHEBI:28938, ChEBI:CHEBI:33384; EC=4.3.1.17; Evidence={ECO:0000256|ARBA:ARBA00001161, ECO:0000256|RuleBase:RU366059};							COFACTOR: Name=[4Fe-4S] cluster; Xref=ChEBI:CHEBI:49883; Evidence={ECO:0000256|ARBA:ARBA00001966, ECO:0000256|RuleBase:RU366059};				0	0	0	0	215	116	0	0	0	0	0	0	0	0	0	0	0	0	0	0	0	0	0	4	0	0	0	0
Q6PTR0	Q6PTR0	S-adenosylmethionine synthase (EC 2.5.1.6) (Fragment)	Chaetopterus sp. KJP-2000	ATP-binding;Magnesium;Metal-binding;Nucleotide-binding;One-carbon metabolism;Potassium;Transferase	one-carbon metabolic process [GO:0006730]; S-adenosylmethionine biosynthetic process [GO:0006556]		ATP binding [GO:0005524]; metal ion binding [GO:0046872]; methionine adenosyltransferase activity [GO:0004478]			PATHWAY: Amino-acid biosynthesis; S-adenosyl-L-methionine biosynthesis; S-adenosyl-L-methionine from L-methionine: step 1/1. {ECO:0000256|ARBA:ARBA00005224, ECO:0000256|RuleBase:RU000541}.	CATALYTIC ACTIVITY: Reaction=ATP + H2O + L-methionine = diphosphate + phosphate + S-adenosyl-L-methionine; Xref=Rhea:RHEA:21080, ChEBI:CHEBI:15377, ChEBI:CHEBI:30616, ChEBI:CHEBI:33019, ChEBI:CHEBI:43474, ChEBI:CHEBI:57844, ChEBI:CHEBI:59789; EC=2.5.1.6; Evidence={ECO:0000256|ARBA:ARBA00001513, ECO:0000256|RuleBase:RU000541};		FUNCTION: Catalyzes the formation of S-adenosylmethionine from methionine and ATP. {ECO:0000256|RuleBase:RU000541}.; FUNCTION: Catalyzes the formation of S-adenosylmethionine from methionine and ATP. The reaction comprises two steps that are both catalyzed by the same enzyme: formation of S-adenosylmethionine (AdoMet) and triphosphate, and subsequent hydrolysis of the triphosphate. {ECO:0000256|A…					COFACTOR: Name=K(+); Xref=ChEBI:CHEBI:29103; Evidence={ECO:0000256|ARBA:ARBA00001958}; ; COFACTOR: Name=K(+); Xref=ChEBI:CHEBI:29103; Evidence={ECO:0000256|RuleBase:RU000541}; Note=Binds 1 potassium ion per subunit. The potassium ion interacts primarily with the substrate. {ECO:0000256|RuleBase:RU000541}; COFACTOR: Name=Mg(2+); Xref=ChEBI:CHEBI:18420; Evidence={ECO:0000256|ARBA:ARBA00001946}; ; C…			Metazoa	0	0	0	0	326	0	0	0	0	0	0	0	0	0	0	0	0	0	1	0	0	0	0	0	0	0	0	0
D4BVS0	D4BVS0	L-serine dehydratase (EC 4.3.1.17)	Providencia rettgeri DSM 1131	4Fe-4S;Gluconeogenesis;Iron;Iron-sulfur;Lyase;Metal-binding	gluconeogenesis [GO:0006094]		4 iron, 4 sulfur cluster binding [GO:0051539]; L-serine ammonia-lyase activity [GO:0003941]; metal ion binding [GO:0046872]				CATALYTIC ACTIVITY: Reaction=L-serine = NH4(+) + pyruvate; Xref=Rhea:RHEA:19169, ChEBI:CHEBI:15361, ChEBI:CHEBI:28938, ChEBI:CHEBI:33384; EC=4.3.1.17; Evidence={ECO:0000256|ARBA:ARBA00001161, ECO:0000256|RuleBase:RU366059};							COFACTOR: Name=[4Fe-4S] cluster; Xref=ChEBI:CHEBI:49883; Evidence={ECO:0000256|ARBA:ARBA00001966, ECO:0000256|RuleBase:RU366059};				1	0	0	0	211	108	0	0	0	0	0	0	0	0	0	0	0	0	0	0	0	0	0	0	0	0	0	0
P76440	P76440	NAD-dependent dihydropyrimidine dehydrogenase subunit PreT (DPD) (EC 1.3.1.1) (Dihydrothymine dehydrogenase) (Dihydrouracil dehydrogenase)	Escherichia coli (strain K12)	Direct protein sequencing;NAD;Oxidoreductase;Reference proteome	pyrimidine nucleobase catabolic process [GO:0006208]		dihydrouracil dehydrogenase (NAD+) activity [GO:0004159]; iron-sulfur cluster binding [GO:0051536]; NADH dehydrogenase activity [GO:0003954]; oxidoreductase activity [GO:0016491]				CATALYTIC ACTIVITY: Reaction=5,6-dihydrouracil + NAD(+) = H(+) + NADH + uracil; Xref=Rhea:RHEA:20189, ChEBI:CHEBI:15378, ChEBI:CHEBI:15901, ChEBI:CHEBI:17568, ChEBI:CHEBI:57540, ChEBI:CHEBI:57945; EC=1.3.1.1; CATALYTIC ACTIVITY: Reaction=5,6-dihydrothymine + NAD(+) = H(+) + NADH + thymine; Xref=Rhea:RHEA:28791, ChEBI:CHEBI:15378, ChEBI:CHEBI:17821, ChEBI:CHEBI:27468, ChEBI:CHEBI:57540, ChEBI:CHEB…		FUNCTION: Involved in pyrimidine base degradation. Catalyzes physiologically the reduction of uracil to 5,6-dihydrouracil (DHU) by using NADH as a specific cosubstrate. It also catalyzes the reverse reaction and the reduction of thymine to 5,6-dihydrothymine (DHT). {ECO:0000269|PubMed:18482579, ECO:0000269|PubMed:21169495}.			BINDING 286; /note="NAD"; /evidence="ECO:0000305"						16	17	0	0	170	113	0	0	0	0	0	0	0	0	1	0	0	0	0	0	0	0	0	0	0	0	0	0
T1X3T8	T1X3T8	Uncharacterized protein	Variovorax paradoxus B4		L-lysine catabolic process to acetate [GO:0019475]		transferase activity [GO:0016740]															0	0	124	185	1	0	0	0	0	0	1	0	0	0	0	0	0	0	0	0	0	0	0	0	0	0	0	1
C8C186	C8C186	Beta-lactamase (EC 3.5.2.6)	mixed culture bacterium PI_gF3SD01_30	Antibiotic resistance;Hydrolase;Signal	beta-lactam antibiotic catabolic process [GO:0030655]; response to antibiotic [GO:0046677]		beta-lactamase activity [GO:0008800]				CATALYTIC ACTIVITY: Reaction=a beta-lactam + H2O = a substituted beta-amino acid; Xref=Rhea:RHEA:20401, ChEBI:CHEBI:15377, ChEBI:CHEBI:35627, ChEBI:CHEBI:140347; EC=3.5.2.6; Evidence={ECO:0000256|ARBA:ARBA00001526, ECO:0000256|RuleBase:RU361140};											0	20	0	20	4	257	0	0	0	0	0	0	0	0	0	0	0	0	1	0	0	0	0	0	0	0	0	0
B7MGB3	B7MGB3	D-galactonate dehydratase (GalD) (EC 4.2.1.6)	Escherichia coli O45:K1 (strain S88 / ExPEC)	Lyase;Magnesium;Metal-binding	cellular amino acid catabolic process [GO:0009063]; D-galactonate catabolic process [GO:0034194]		galactonate dehydratase activity [GO:0008869]; magnesium ion binding [GO:0000287]	METAL 183; /note="Magnesium"; /evidence="ECO:0000255|HAMAP-Rule:MF_01289"; METAL 209; /note="Magnesium"; /evidence="ECO:0000255|HAMAP-Rule:MF_01289"; METAL 235; /note="Magnesium"; /evidence="ECO:0000255|HAMAP-Rule:MF_01289"		PATHWAY: Carbohydrate acid metabolism; D-galactonate degradation; D-glyceraldehyde 3-phosphate and pyruvate from D-galactonate: step 1/3. {ECO:0000255|HAMAP-Rule:MF_01289}.	CATALYTIC ACTIVITY: Reaction=D-galactonate = 2-dehydro-3-deoxy-D-galactonate + H2O; Xref=Rhea:RHEA:18649, ChEBI:CHEBI:12931, ChEBI:CHEBI:15377, ChEBI:CHEBI:57989; EC=4.2.1.6; Evidence={ECO:0000255|HAMAP-Rule:MF_01289};		FUNCTION: Catalyzes the dehydration of D-galactonate to 2-keto-3-deoxy-D-galactonate. {ECO:0000255|HAMAP-Rule:MF_01289}.	ACT_SITE 185; /note="Proton donor"; /evidence="ECO:0000250"; ACT_SITE 285; /note="Proton acceptor"; /evidence="ECO:0000250"				COFACTOR: Name=Mg(2+); Xref=ChEBI:CHEBI:18420; Evidence={ECO:0000255|HAMAP-Rule:MF_01289}; Note=Binds 1 Mg(2+) ion per subunit. {ECO:0000255|HAMAP-Rule:MF_01289};				0	0	211	122	0	0	0	0	0	0	0	0	0	0	0	0	5	0	1	0	1	0	2	44	0	0	0	0
B2UGM5	B2UGM5	1-aminocyclopropane-1-carboxylate deaminase (ACC deaminase) (ACCD) (EC 3.5.99.7)	Ralstonia pickettii (strain 12J)	Hydrolase;Pyridoxal phosphate;Reference proteome	1-aminocyclopropane-1-carboxylate metabolic process [GO:0018871]; amine catabolic process [GO:0009310]		1-aminocyclopropane-1-carboxylate deaminase activity [GO:0008660]; pyridoxal phosphate binding [GO:0030170]				CATALYTIC ACTIVITY: Reaction=1-aminocyclopropane-1-carboxylate + H2O = 2-oxobutanoate + NH4(+); Xref=Rhea:RHEA:16933, ChEBI:CHEBI:15377, ChEBI:CHEBI:16763, ChEBI:CHEBI:28938, ChEBI:CHEBI:58360; EC=3.5.99.7; Evidence={ECO:0000255|HAMAP-Rule:MF_00807};		FUNCTION: Catalyzes a cyclopropane ring-opening reaction, the irreversible conversion of 1-aminocyclopropane-1-carboxylate (ACC) to ammonia and alpha-ketobutyrate. Allows growth on ACC as a nitrogen source. {ECO:0000255|HAMAP-Rule:MF_00807}.	ACT_SITE 78; /note="Nucleophile"; /evidence="ECO:0000255|HAMAP-Rule:MF_00807"				COFACTOR: Name=pyridoxal 5'-phosphate; Xref=ChEBI:CHEBI:597326; Evidence={ECO:0000255|HAMAP-Rule:MF_00807};				0	0	0	0	0	0	1	297	0	0	0	0	0	0	0	0	0	0	0	0	0	0	0	1	0	0	0	0
E3CST5	E3CST5	ATP-dependent zinc metalloprotease FtsH (EC 3.4.24.-)	Streptococcus vestibularis F0396	ATP-binding;Cell membrane;Hydrolase;Membrane;Metal-binding;Metalloprotease;Nucleotide-binding;Protease;Transmembrane;Transmembrane helix;Zinc	protein catabolic process [GO:0030163]	integral component of membrane [GO:0016021]; plasma membrane [GO:0005886]	ATP binding [GO:0005524]; ATP-dependent peptidase activity [GO:0004176]; metalloendopeptidase activity [GO:0004222]; zinc ion binding [GO:0008270]	METAL 446; /note="Zinc; catalytic"; /evidence="ECO:0000256|HAMAP-Rule:MF_01458"; METAL 450; /note="Zinc; catalytic"; /evidence="ECO:0000256|HAMAP-Rule:MF_01458"; METAL 522; /note="Zinc; catalytic"; /evidence="ECO:0000256|HAMAP-Rule:MF_01458"	NP_BIND 224..231; /note="ATP"; /evidence="ECO:0000256|HAMAP-Rule:MF_01458"				FUNCTION: Acts as a processive, ATP-dependent zinc metallopeptidase for both cytoplasmic and membrane proteins. Plays a role in the quality control of integral membrane proteins. {ECO:0000256|HAMAP-Rule:MF_01458}.	ACT_SITE 447; /evidence="ECO:0000256|HAMAP-Rule:MF_01458"				COFACTOR: Name=Zn(2+); Xref=ChEBI:CHEBI:29105; Evidence={ECO:0000256|ARBA:ARBA00001947}; ; COFACTOR: Name=Zn(2+); Xref=ChEBI:CHEBI:29105; Evidence={ECO:0000256|HAMAP-Rule:MF_01458}; Note=Binds 1 zinc ion per subunit. {ECO:0000256|HAMAP-Rule:MF_01458};				0	0	0	0	0	0	0	0	11	279	0	0	0	0	0	0	0	0	0	0	0	0	0	0	0	0	0	0
C4ZSW0	C4ZSW0	N-acetylmannosamine kinase (EC 2.7.1.60) (ManNAc kinase) (N-acetyl-D-mannosamine kinase)	Escherichia coli (strain K12 / MC4100 / BW2952)	ATP-binding;Carbohydrate metabolism;Kinase;Metal-binding;Nucleotide-binding;Transferase;Zinc	N-acetylmannosamine metabolic process [GO:0006051]; N-acetylneuraminate catabolic process [GO:0019262]		ATP binding [GO:0005524]; N-acylmannosamine kinase activity [GO:0009384]; zinc ion binding [GO:0008270]	METAL 156; /note="Zinc"; /evidence="ECO:0000255|HAMAP-Rule:MF_01234"; METAL 166; /note="Zinc"; /evidence="ECO:0000255|HAMAP-Rule:MF_01234"; METAL 168; /note="Zinc"; /evidence="ECO:0000255|HAMAP-Rule:MF_01234"; METAL 173; /note="Zinc"; /evidence="ECO:0000255|HAMAP-Rule:MF_01234"	NP_BIND 5..12; /note="ATP"; /evidence="ECO:0000255|HAMAP-Rule:MF_01234"; NP_BIND 132..139; /note="ATP"; /evidence="ECO:0000255|HAMAP-Rule:MF_01234"	PATHWAY: Amino-sugar metabolism; N-acetylneuraminate degradation; D-fructose 6-phosphate from N-acetylneuraminate: step 2/5. {ECO:0000255|HAMAP-Rule:MF_01234}.	CATALYTIC ACTIVITY: Reaction=an N-acyl-D-mannosamine + ATP = ADP + an N-acyl-D-mannosamine 6-phosphate + H(+); Xref=Rhea:RHEA:23832, ChEBI:CHEBI:15378, ChEBI:CHEBI:16062, ChEBI:CHEBI:30616, ChEBI:CHEBI:57666, ChEBI:CHEBI:456216; EC=2.7.1.60; Evidence={ECO:0000255|HAMAP-Rule:MF_01234};		FUNCTION: Catalyzes the phosphorylation of N-acetylmannosamine (ManNAc) to ManNAc-6-P. {ECO:0000255|HAMAP-Rule:MF_01234}.									0	0	179	105	0	0	0	0	0	0	0	0	0	0	0	0	0	0	0	0	0	0	0	0	0	0	0	0
W6M5V3	W6M5V3	Succinate-semialdehyde dehydrogenase (EC 1.2.1.-)	Candidatus Competibacter denitrificans Run_A_D11	Oxidoreductase;Reference proteome	gamma-aminobutyric acid catabolic process [GO:0009450]		succinate-semialdehyde dehydrogenase [NAD(P)+] activity [GO:0009013]							ACT_SITE 254; /evidence="ECO:0000256|PROSITE-ProRule:PRU10007"; ACT_SITE 288; /evidence="ECO:0000256|PROSITE-ProRule:PRU10008"								0	0	199	81	0	0	0	0	0	0	0	0	0	0	0	0	0	0	0	0	0	0	0	0	0	0	0	0
X1I2F2	X1I2F2	Uncharacterized protein	marine sediment metagenome		beta-lactam antibiotic catabolic process [GO:0030655]; response to antibiotic [GO:0046677]		beta-lactamase activity [GO:0008800]				CATALYTIC ACTIVITY: Reaction=a beta-lactam + H2O = a substituted beta-amino acid; Xref=Rhea:RHEA:20401, ChEBI:CHEBI:15377, ChEBI:CHEBI:35627, ChEBI:CHEBI:140347; EC=3.5.2.6; Evidence={ECO:0000256|ARBA:ARBA00001526};											0	2	2	3	185	84	0	0	0	0	0	0	0	0	0	0	0	0	0	0	0	0	0	0	0	0	0	0
A9V7J6	A9V7J6	Non-reducing end alpha-L-arabinofuranosidase (EC 3.2.1.55)	Monosiga brevicollis (Choanoflagellate)	Hydrolase;Membrane;Reference proteome;Transmembrane;Transmembrane helix	L-arabinose metabolic process [GO:0046373]	integral component of membrane [GO:0016021]	alpha-L-arabinofuranosidase activity [GO:0046556]				CATALYTIC ACTIVITY: Reaction=Hydrolysis of terminal non-reducing alpha-L-arabinofuranoside residues in alpha-L-arabinosides.; EC=3.2.1.55; Evidence={ECO:0000256|ARBA:ARBA00001462};											3	0	1	0	0	0	18	255	0	0	10	0	0	0	0	0	2	0	3	0	1	0	0	0	0	0	1	0
R8AZE8	R8AZE8	Endopeptidase La (EC 3.4.21.53)	Marinobacter lipolyticus SM19	Coiled coil;Hydrolase;Protease;Serine protease	protein catabolic process [GO:0030163]		ATP binding [GO:0005524]; ATP-dependent peptidase activity [GO:0004176]; serine-type endopeptidase activity [GO:0004252]				CATALYTIC ACTIVITY: Reaction=Hydrolysis of proteins in presence of ATP.; EC=3.4.21.53; Evidence={ECO:0000256|PROSITE-ProRule:PRU01122};			ACT_SITE 650; /evidence="ECO:0000256|PROSITE-ProRule:PRU01122"; ACT_SITE 693; /evidence="ECO:0000256|PROSITE-ProRule:PRU01122"								8	0	258	0	0	0	0	0	0	0	0	0	0	0	0	0	0	0	0	0	0	0	0	0	0	0	0	0
F0Q1H3	F0Q1H3	ATP-dependent zinc metalloprotease FtsH (EC 3.4.24.-)	Acidovorax avenae (strain ATCC 19860 / DSM 7227 / JCM 20985 / NCPPB 1011)	ATP-binding;Cell inner membrane;Cell membrane;Hydrolase;Membrane;Metal-binding;Metalloprotease;Nucleotide-binding;Protease;Transmembrane;Transmembrane helix;Zinc	protein catabolic process [GO:0030163]	integral component of membrane [GO:0016021]; plasma membrane [GO:0005886]	ATP binding [GO:0005524]; ATP-dependent peptidase activity [GO:0004176]; metalloendopeptidase activity [GO:0004222]; zinc ion binding [GO:0008270]	METAL 423; /note="Zinc; catalytic"; /evidence="ECO:0000256|HAMAP-Rule:MF_01458"; METAL 427; /note="Zinc; catalytic"; /evidence="ECO:0000256|HAMAP-Rule:MF_01458"; METAL 499; /note="Zinc; catalytic"; /evidence="ECO:0000256|HAMAP-Rule:MF_01458"	NP_BIND 201..208; /note="ATP"; /evidence="ECO:0000256|HAMAP-Rule:MF_01458"				FUNCTION: Acts as a processive, ATP-dependent zinc metallopeptidase for both cytoplasmic and membrane proteins. Plays a role in the quality control of integral membrane proteins. {ECO:0000256|HAMAP-Rule:MF_01458}.	ACT_SITE 424; /evidence="ECO:0000256|HAMAP-Rule:MF_01458"				COFACTOR: Name=Zn(2+); Xref=ChEBI:CHEBI:29105; Evidence={ECO:0000256|ARBA:ARBA00001947}; ; COFACTOR: Name=Zn(2+); Xref=ChEBI:CHEBI:29105; Evidence={ECO:0000256|HAMAP-Rule:MF_01458}; Note=Binds 1 zinc ion per subunit. {ECO:0000256|HAMAP-Rule:MF_01458};				0	0	211	64	0	2	0	0	0	0	0	0	0	0	0	0	3	0	0	0	0	0	1	18	3	0	0	2
E6V091	E6V091	Histidine ammonia-lyase (Histidase) (EC 4.3.1.3)	Variovorax paradoxus (strain EPS)	Cytoplasm;Histidine metabolism;Lyase	histidine catabolic process to glutamate and formamide [GO:0019556]; histidine catabolic process to glutamate and formate [GO:0019557]	cytoplasm [GO:0005737]	histidine ammonia-lyase activity [GO:0004397]			PATHWAY: Amino-acid degradation. {ECO:0000256|ARBA:ARBA00005023}.; PATHWAY: Amino-acid degradation; L-histidine degradation into L-glutamate; N-formimidoyl-L-glutamate from L-histidine: step 1/3. {ECO:0000256|ARBA:ARBA00005113, ECO:0000256|HAMAP-Rule:MF_00229, ECO:0000256|RuleBase:RU004479}.	CATALYTIC ACTIVITY: Reaction=L-histidine = NH4(+) + trans-urocanate; Xref=Rhea:RHEA:21232, ChEBI:CHEBI:17771, ChEBI:CHEBI:28938, ChEBI:CHEBI:57595; EC=4.3.1.3; Evidence={ECO:0000256|ARBA:ARBA00000171, ECO:0000256|HAMAP-Rule:MF_00229, ECO:0000256|RuleBase:RU004479};											0	0	12	33	0	0	0	0	0	225	0	0	0	0	0	0	0	0	0	0	3	0	0	12	0	0	0	0
I1JPP3	I1JPP3	Uncharacterized protein	Glycine max (Soybean) (Glycine hispida)	ATP-binding;Nucleotide-binding;Reference proteome	autophagosome maturation [GO:0097352]; ER-associated misfolded protein catabolic process [GO:0071712]; mitotic spindle disassembly [GO:0051228]; retrograde protein transport, ER to cytosol [GO:0030970]; ubiquitin-dependent ERAD pathway [GO:0030433]	cytosol [GO:0005829]; nucleus [GO:0005634]; VCP-NPL4-UFD1 AAA ATPase complex [GO:0034098]	ATPase activity [GO:0016887]; ATP binding [GO:0005524]; polyubiquitin modification-dependent protein binding [GO:0031593]														Viridiplantae	178	102	0	0	0	0	0	0	0	0	0	0	0	0	0	0	0	0	6	0	26	0	0	0	0	0	0	0
C5NUD5	C5NUD5	5'-methylthioadenosine/S-adenosylhomocysteine nucleosidase (EC 3.2.2.9)	Gemella haemolysans ATCC 10379	Amino-acid biosynthesis;Hydrolase;Methionine biosynthesis	L-methionine salvage from methylthioadenosine [GO:0019509]; nucleoside catabolic process [GO:0009164]		adenosylhomocysteine nucleosidase activity [GO:0008782]; methylthioadenosine nucleosidase activity [GO:0008930]			PATHWAY: Amino-acid biosynthesis; L-methionine biosynthesis via salvage pathway; S-methyl-5-thio-alpha-D-ribose 1-phosphate from S-methyl-5'-thioadenosine (hydrolase route): step 1/2. {ECO:0000256|ARBA:ARBA00004945}.												0	0	125	129	0	0	0	0	0	0	0	0	0	0	0	0	0	0	0	0	0	0	0	0	0	0	0	0
K5Z1A8	K5Z1A8	N-acetylmuramoyl-L-alanine amidase (EC 3.5.1.28)	Acidocella sp. MX-AZ02	Reference proteome	peptidoglycan catabolic process [GO:0009253]		N-acetylmuramoyl-L-alanine amidase activity [GO:0008745]				CATALYTIC ACTIVITY: Reaction=Hydrolyzes the link between N-acetylmuramoyl residues and L-amino acid residues in certain cell-wall glycopeptides.; EC=3.5.1.28; Evidence={ECO:0000256|ARBA:ARBA00001561};											0	0	0	0	250	0	0	0	0	0	0	0	0	0	0	0	0	0	0	0	0	0	0	0	0	0	0	0
T1DUH1	T1DUH1	Putative animal peptidoglycan recognition protein similar to bacteriophage t3 lysozyme (Fragment)	Anopheles aquasalis (Malaria mosquito)	Immunity;Innate immunity	innate immune response [GO:0045087]; peptidoglycan catabolic process [GO:0009253]		N-acetylmuramoyl-L-alanine amidase activity [GO:0008745]; zinc ion binding [GO:0008270]														Metazoa	248	0	0	0	0	0	0	0	0	0	0	0	0	0	0	0	0	0	0	0	0	0	0	0	0	0	0	0
D1BLD0	D1BLD0	ATP-dependent zinc metalloprotease FtsH (EC 3.4.24.-)	Veillonella parvula (strain ATCC 10790 / DSM 2008 / CCUG 5123 / JCM 12972 / NCTC 11810 / Te3) (Veillonella alcalescens)	ATP-binding;Cell membrane;Hydrolase;Membrane;Metal-binding;Metalloprotease;Nucleotide-binding;Protease;Transmembrane;Transmembrane helix;Zinc	protein catabolic process [GO:0030163]	integral component of membrane [GO:0016021]; plasma membrane [GO:0005886]	ATP binding [GO:0005524]; ATP-dependent peptidase activity [GO:0004176]; metalloendopeptidase activity [GO:0004222]; zinc ion binding [GO:0008270]	METAL 416; /note="Zinc; catalytic"; /evidence="ECO:0000255|HAMAP-Rule:MF_01458"; METAL 420; /note="Zinc; catalytic"; /evidence="ECO:0000255|HAMAP-Rule:MF_01458"; METAL 492; /note="Zinc; catalytic"; /evidence="ECO:0000255|HAMAP-Rule:MF_01458"	NP_BIND 194..201; /note="ATP"; /evidence="ECO:0000255|HAMAP-Rule:MF_01458"				FUNCTION: Acts as a processive, ATP-dependent zinc metallopeptidase for both cytoplasmic and membrane proteins. Plays a role in the quality control of integral membrane proteins. {ECO:0000255|HAMAP-Rule:MF_01458}.	ACT_SITE 417; /evidence="ECO:0000255|HAMAP-Rule:MF_01458"				COFACTOR: Name=Zn(2+); Xref=ChEBI:CHEBI:29105; Evidence={ECO:0000255|HAMAP-Rule:MF_01458}; Note=Binds 1 zinc ion per subunit. {ECO:0000255|HAMAP-Rule:MF_01458};				0	0	188	138	0	0	0	0	0	0	0	0	4	120	1	1	0	0	0	0	0	0	0	0	0	0	0	145
S2XCG4	A0A7U9E5V7	Uncharacterized protein	Delftia acidovorans CCUG 15835																			1	0	1	0	3	2	0	0	3	231	1	0	0	0	0	0	0	0	0	0	0	0	0	1	0	0	6	0
Q9I6M5	Q9I6M5	Glutarate-semialdehyde dehydrogenase (EC 1.2.1.-)	Pseudomonas aeruginosa (strain ATCC 15692 / DSM 22644 / CIP 104116 / JCM 14847 / LMG 12228 / 1C / PRS 101 / PAO1)	NADP;Oxidoreductase;Reference proteome	gamma-aminobutyric acid catabolic process [GO:0009450]; L-lysine catabolic process [GO:0019477]		glutarate-semialdehyde dehydrogenase (NAD+) activity [GO:0047949]; glutarate-semialdehyde dehydrogenase (NADP+) activity [GO:0102810]; succinate-semialdehyde dehydrogenase (NAD+) activity [GO:0004777]		NP_BIND 156..157; /note="NADP"; /evidence="ECO:0000250"; NP_BIND 180..183; /note="NADP"; /evidence="ECO:0000250"; NP_BIND 233..234; /note="NADP"; /evidence="ECO:0000250"	PATHWAY: Amino-acid degradation. {ECO:0000305|PubMed:17388807}.	CATALYTIC ACTIVITY: Reaction=5-oxopentanoate + H2O + NADP(+) = glutarate + 2 H(+) + NADPH; Xref=Rhea:RHEA:57832, ChEBI:CHEBI:15377, ChEBI:CHEBI:15378, ChEBI:CHEBI:16120, ChEBI:CHEBI:30921, ChEBI:CHEBI:57783, ChEBI:CHEBI:58349; Evidence={ECO:0000269|PubMed:17388807};		FUNCTION: Catalyzes the conversion of 5-oxopentanoate (glutarate semialdehyde) to glutarate. Involved in L-lysine degradation. {ECO:0000269|PubMed:17388807}.	ACT_SITE 255; /note="Proton acceptor"; /evidence="ECO:0000255|PROSITE-ProRule:PRU10007, ECO:0000255|PROSITE-ProRule:PRU10008"; ACT_SITE 289; /note="Nucleophile"; /evidence="ECO:0000255|PROSITE-ProRule:PRU10007, ECO:0000255|PROSITE-ProRule:PRU10008"		BINDING 256; /note="NADP; via carbonyl oxygen"; /evidence="ECO:0000250"; BINDING 386; /note="NADP"; /evidence="ECO:0000250"						0	0	98	146	0	0	0	0	0	0	0	0	0	0	0	0	0	0	0	0	0	0	0	11	0	0	0	0
K7W7H5	K7W7H5	Polymerase protein (Fragment)	Equine infectious anemia virus	Coiled coil;Endonuclease;Hydrolase;Nuclease;Nucleotidyltransferase;RNA-directed DNA polymerase;Transferase			endonuclease activity [GO:0004519]; RNA-directed DNA polymerase activity [GO:0003964]														Pararnavirae	2	1	13	29	57	119	0	0	0	5	0	0	0	0	0	0	0	0	0	0	0	0	0	0	0	0	0	0
O74199	O74199	Endochitinase 11 (EC 3.2.1.14) (Chitinase 11)	Metarhizium anisopliae (Entomophthora anisopliae)	Carbohydrate metabolism;Chitin degradation;Chitin-binding;Glycoprotein;Glycosidase;Hydrolase;Polysaccharide degradation;Secreted;Signal;Virulence	chitin catabolic process [GO:0006032]; pathogenesis [GO:0009405]; polysaccharide catabolic process [GO:0000272]	extracellular region [GO:0005576]	chitinase activity [GO:0004568]; chitin binding [GO:0008061]				CATALYTIC ACTIVITY: Reaction=Random endo-hydrolysis of N-acetyl-beta-D-glucosaminide (1->4)-beta-linkages in chitin and chitodextrins.; EC=3.2.1.14; Evidence={ECO:0000269|PubMed:10222181};		FUNCTION: Secreted chitinase involved in the degradation of chitin, a component of the cell walls of fungi and exoskeletal elements of some animals (including worms and arthropods). Participates in the infection process and directly acts in the penetration process of the host cuticle. {ECO:0000269|PubMed:10222181}.	ACT_SITE 346; /note="Proton donor"; /evidence="ECO:0000255|PROSITE-ProRule:PRU01258"							Fungi	0	0	9	218	1	0	0	0	0	0	2	0	0	0	0	0	0	0	0	0	0	0	1	0	0	0	0	0
S4YD08	S4YD08	Glycine dehydrogenase (aminomethyl-transferring) (EC 1.4.4.2)	Sorangium cellulosum So0157-2	Oxidoreductase	glycine catabolic process [GO:0006546]		glycine dehydrogenase (decarboxylating) activity [GO:0004375]				CATALYTIC ACTIVITY: Reaction=glycine + H(+) + N(6)-lipoyl-L-lysyl-[glycine-cleavage complex H protein] = (R)-N(6)-(S(8)-aminomethyldihydrolipoyl)-L-lysyl-[glycine-cleavage complex H protein] + CO2; Xref=Rhea:RHEA:24304, Rhea:RHEA-COMP:10494, Rhea:RHEA-COMP:10495, ChEBI:CHEBI:15378, ChEBI:CHEBI:16526, ChEBI:CHEBI:57305, ChEBI:CHEBI:83099, ChEBI:CHEBI:83143; EC=1.4.4.2; Evidence={ECO:0000256|ARBA:A…											0	0	0	0	226	0	0	0	0	0	0	0	0	0	0	0	0	0	0	0	0	0	0	0	0	0	0	0
A8APB1	A8APB1	Glycine dehydrogenase (decarboxylating) (EC 1.4.4.2) (Glycine cleavage system P-protein) (Glycine decarboxylase) (Glycine dehydrogenase (aminomethyl-transferring))	Citrobacter koseri (strain ATCC BAA-895 / CDC 4225-83 / SGSC4696)	Oxidoreductase;Pyridoxal phosphate;Reference proteome	glycine decarboxylation via glycine cleavage system [GO:0019464]		glycine dehydrogenase (decarboxylating) activity [GO:0004375]				CATALYTIC ACTIVITY: Reaction=glycine + H(+) + N(6)-lipoyl-L-lysyl-[glycine-cleavage complex H protein] = (R)-N(6)-(S(8)-aminomethyldihydrolipoyl)-L-lysyl-[glycine-cleavage complex H protein] + CO2; Xref=Rhea:RHEA:24304, Rhea:RHEA-COMP:10494, Rhea:RHEA-COMP:10495, ChEBI:CHEBI:15378, ChEBI:CHEBI:16526, ChEBI:CHEBI:57305, ChEBI:CHEBI:83099, ChEBI:CHEBI:83143; EC=1.4.4.2; Evidence={ECO:0000255|HAMAP-…		FUNCTION: The glycine cleavage system catalyzes the degradation of glycine. The P protein binds the alpha-amino group of glycine through its pyridoxal phosphate cofactor; CO(2) is released and the remaining methylamine moiety is then transferred to the lipoamide cofactor of the H protein. {ECO:0000255|HAMAP-Rule:MF_00711}.					COFACTOR: Name=pyridoxal 5'-phosphate; Xref=ChEBI:CHEBI:597326; Evidence={ECO:0000255|HAMAP-Rule:MF_00711};				0	0	0	0	132	192	0	0	0	0	0	0	0	0	0	0	4	0	4	0	0	0	16	128	0	0	0	0
E2E2M9	E2E2M9	Exoribonuclease H (EC 2.7.7.49) (EC 3.1.13.2) (EC 3.1.26.13) (Integrase) (Pol polyprotein) (Protease) (Retropepsin) (Reverse transcriptase/ribonuclease H) (Fragment)	Equine infectious anemia virus	Aspartyl protease;Coiled coil;DNA integration;DNA recombination;DNA-binding;Endonuclease;Hydrolase;Metal-binding;Multifunctional enzyme;Nuclease;Nucleotidyltransferase;Protease;RNA-directed DNA polymerase;Transferase;Viral genome integration;Virus entry into host cell;Zinc;Zinc-finger	DNA integration [GO:0015074]; DNA recombination [GO:0006310]; establishment of integrated proviral latency [GO:0075713]; viral entry into host cell [GO:0046718]; viral genome integration into host DNA [GO:0044826]		aspartic-type endopeptidase activity [GO:0004190]; DNA binding [GO:0003677]; exoribonuclease H activity [GO:0004533]; RNA-directed DNA polymerase activity [GO:0003964]; RNA-DNA hybrid ribonuclease activity [GO:0004523]; zinc ion binding [GO:0008270]				CATALYTIC ACTIVITY: Reaction=3'-end directed exonucleolytic cleavage of viral RNA-DNA hybrid.; EC=3.1.13.2; Evidence={ECO:0000256|ARBA:ARBA00000379}; CATALYTIC ACTIVITY: Reaction=Endohydrolysis of RNA in RNA/DNA hybrids. Three different cleavage modes: 1. sequence-specific internal cleavage of RNA. Human immunodeficiency virus type 1 and Moloney murine leukemia virus enzymes prefer to cleave the …	DNA_BIND 1084..1132; /note="Integrase-type"; /evidence="ECO:0000256|PROSITE-ProRule:PRU00506"	FUNCTION: During replicative cycle of retroviruses, the reverse-transcribed viral DNA is integrated into the host chromosome by the viral integrase enzyme. RNase H activity is associated with the reverse transcriptase. {ECO:0000256|ARBA:ARBA00023429}.								Pararnavirae	1	2	32	10	41	21	0	100	0	9	2	0	0	0	0	0	0	0	0	0	0	0	0	0	0	0	0	0
A7MN07	A7MN07	D-galactonate dehydratase (GalD) (EC 4.2.1.6)	Cronobacter sakazakii (strain ATCC BAA-894) (Enterobacter sakazakii)	Lyase;Magnesium;Metal-binding	cellular amino acid catabolic process [GO:0009063]; D-galactonate catabolic process [GO:0034194]		galactonate dehydratase activity [GO:0008869]; magnesium ion binding [GO:0000287]	METAL 183; /note="Magnesium"; /evidence="ECO:0000255|HAMAP-Rule:MF_01289"; METAL 209; /note="Magnesium"; /evidence="ECO:0000255|HAMAP-Rule:MF_01289"; METAL 235; /note="Magnesium"; /evidence="ECO:0000255|HAMAP-Rule:MF_01289"		PATHWAY: Carbohydrate acid metabolism; D-galactonate degradation; D-glyceraldehyde 3-phosphate and pyruvate from D-galactonate: step 1/3. {ECO:0000255|HAMAP-Rule:MF_01289}.	CATALYTIC ACTIVITY: Reaction=D-galactonate = 2-dehydro-3-deoxy-D-galactonate + H2O; Xref=Rhea:RHEA:18649, ChEBI:CHEBI:12931, ChEBI:CHEBI:15377, ChEBI:CHEBI:57989; EC=4.2.1.6; Evidence={ECO:0000255|HAMAP-Rule:MF_01289};		FUNCTION: Catalyzes the dehydration of D-galactonate to 2-keto-3-deoxy-D-galactonate. {ECO:0000255|HAMAP-Rule:MF_01289}.	ACT_SITE 185; /note="Proton donor"; /evidence="ECO:0000250"; ACT_SITE 285; /note="Proton acceptor"; /evidence="ECO:0000250"				COFACTOR: Name=Mg(2+); Xref=ChEBI:CHEBI:18420; Evidence={ECO:0000255|HAMAP-Rule:MF_01289}; Note=Binds 1 Mg(2+) ion per subunit. {ECO:0000255|HAMAP-Rule:MF_01289};				0	0	107	129	0	0	0	0	0	0	0	0	0	0	0	0	3	0	1	0	0	0	3	25	1	0	0	0
G9BBW8	G9BBW8	Beta-lactamase (EC 3.5.2.6)	Haemophilus parainfluenzae	Antibiotic resistance;Hydrolase;Signal	beta-lactam antibiotic catabolic process [GO:0030655]; response to antibiotic [GO:0046677]		beta-lactamase activity [GO:0008800]				CATALYTIC ACTIVITY: Reaction=a beta-lactam + H2O = a substituted beta-amino acid; Xref=Rhea:RHEA:20401, ChEBI:CHEBI:15377, ChEBI:CHEBI:35627, ChEBI:CHEBI:140347; EC=3.5.2.6; Evidence={ECO:0000256|ARBA:ARBA00001526, ECO:0000256|RuleBase:RU361140};											0	0	4	2	189	19	0	0	0	0	0	0	0	0	0	0	0	0	0	0	0	0	0	0	0	0	0	0
W5S9S1	W5S9S1	Beta-lactamase (EC 3.5.2.6) (Fragment)	Enterobacter cloacae	Hydrolase	beta-lactam antibiotic catabolic process [GO:0030655]; response to antibiotic [GO:0046677]		beta-lactamase activity [GO:0008800]				CATALYTIC ACTIVITY: Reaction=a beta-lactam + H2O = a substituted beta-amino acid; Xref=Rhea:RHEA:20401, ChEBI:CHEBI:15377, ChEBI:CHEBI:35627, ChEBI:CHEBI:140347; EC=3.5.2.6; Evidence={ECO:0000256|ARBA:ARBA00001526};											0	0	0	0	103	109	0	0	0	0	0	0	0	0	0	0	0	0	0	0	0	0	0	0	0	0	0	0
E9KUF1	E9KUF1	Exoribonuclease H (EC 2.7.7.49) (EC 3.1.13.2) (EC 3.1.26.13) (Integrase) (Pol polyprotein) (Protease) (Retropepsin) (Reverse transcriptase/ribonuclease H) (Fragment)	Equine infectious anemia virus	Aspartyl protease;Coiled coil;DNA integration;DNA recombination;DNA-binding;Endonuclease;Hydrolase;Metal-binding;Multifunctional enzyme;Nuclease;Nucleotidyltransferase;Protease;RNA-directed DNA polymerase;Transferase;Viral genome integration;Virus entry into host cell;Zinc;Zinc-finger	DNA integration [GO:0015074]; DNA recombination [GO:0006310]; establishment of integrated proviral latency [GO:0075713]; viral entry into host cell [GO:0046718]; viral genome integration into host DNA [GO:0044826]		aspartic-type endopeptidase activity [GO:0004190]; DNA binding [GO:0003677]; exoribonuclease H activity [GO:0004533]; RNA-directed DNA polymerase activity [GO:0003964]; RNA-DNA hybrid ribonuclease activity [GO:0004523]; zinc ion binding [GO:0008270]				CATALYTIC ACTIVITY: Reaction=3'-end directed exonucleolytic cleavage of viral RNA-DNA hybrid.; EC=3.1.13.2; Evidence={ECO:0000256|ARBA:ARBA00000379}; CATALYTIC ACTIVITY: Reaction=Endohydrolysis of RNA in RNA/DNA hybrids. Three different cleavage modes: 1. sequence-specific internal cleavage of RNA. Human immunodeficiency virus type 1 and Moloney murine leukemia virus enzymes prefer to cleave the …	DNA_BIND 1084..1132; /note="Integrase-type"; /evidence="ECO:0000256|PROSITE-ProRule:PRU00506"	FUNCTION: During replicative cycle of retroviruses, the reverse-transcribed viral DNA is integrated into the host chromosome by the viral integrase enzyme. RNase H activity is associated with the reverse transcriptase. {ECO:0000256|ARBA:ARBA00023429}.								Pararnavirae	0	1	14	137	18	27	1	5	0	4	0	0	0	0	0	0	0	0	0	0	0	0	0	0	0	0	0	0
D2Z440	D2Z440	Endopeptidase La (EC 3.4.21.53)	Dethiosulfovibrio peptidovorans DSM 11002	Coiled coil;Hydrolase;Protease;Reference proteome;Serine protease	protein catabolic process [GO:0030163]		ATP binding [GO:0005524]; ATP-dependent peptidase activity [GO:0004176]; serine-type endopeptidase activity [GO:0004252]				CATALYTIC ACTIVITY: Reaction=Hydrolysis of proteins in presence of ATP.; EC=3.4.21.53; Evidence={ECO:0000256|PROSITE-ProRule:PRU01122};			ACT_SITE 657; /evidence="ECO:0000256|PROSITE-ProRule:PRU01122"; ACT_SITE 700; /evidence="ECO:0000256|PROSITE-ProRule:PRU01122"								0	0	206	0	0	0	0	0	0	0	0	0	0	0	0	0	0	0	0	0	0	0	0	0	0	0	0	0
E6V092	E6V092	Urocanate hydratase (Urocanase) (EC 4.2.1.49) (Imidazolonepropionate hydrolase)	Variovorax paradoxus (strain EPS)	Cytoplasm;Histidine metabolism;Lyase;NAD	histidine catabolic process to glutamate and formamide [GO:0019556]; histidine catabolic process to glutamate and formate [GO:0019557]	cytoplasm [GO:0005737]	urocanate hydratase activity [GO:0016153]		NP_BIND 66..67; /note="NAD"; /evidence="ECO:0000256|HAMAP-Rule:MF_00577"; NP_BIND 190..192; /note="NAD"; /evidence="ECO:0000256|HAMAP-Rule:MF_00577"; NP_BIND 256..257; /note="NAD"; /evidence="ECO:0000256|HAMAP-Rule:MF_00577"; NP_BIND 281..285; /note="NAD"; /evidence="ECO:0000256|HAMAP-Rule:MF_00577"; NP_BIND 291..292; /note="NAD"; /evidence="ECO:0000256|HAMAP-Rule:MF_00577"	PATHWAY: Amino-acid degradation. {ECO:0000256|ARBA:ARBA00005023}.; PATHWAY: Amino-acid degradation; L-histidine degradation into L-glutamate; N-formimidoyl-L-glutamate from L-histidine: step 2/3. {ECO:0000256|ARBA:ARBA00004794, ECO:0000256|HAMAP-Rule:MF_00577}.	CATALYTIC ACTIVITY: Reaction=4-imidazolone-5-propanoate = H2O + trans-urocanate; Xref=Rhea:RHEA:13101, ChEBI:CHEBI:15377, ChEBI:CHEBI:17771, ChEBI:CHEBI:77893; EC=4.2.1.49; Evidence={ECO:0000256|ARBA:ARBA00000607, ECO:0000256|HAMAP-Rule:MF_00577};		FUNCTION: Catalyzes the conversion of urocanate to 4-imidazolone-5-propionate. {ECO:0000256|HAMAP-Rule:MF_00577}.	ACT_SITE 430; /evidence="ECO:0000256|HAMAP-Rule:MF_00577"		BINDING 144; /note="NAD"; /evidence="ECO:0000256|HAMAP-Rule:MF_00577"; BINDING 210; /note="NAD"; /evidence="ECO:0000256|HAMAP-Rule:MF_00577"; BINDING 342; /note="NAD; via carbonyl oxygen"; /evidence="ECO:0000256|HAMAP-Rule:MF_00577"; BINDING 512; /note="NAD; via carbonyl oxygen"; /evidence="ECO:0000256|HAMAP-Rule:MF_00577"		COFACTOR: Name=NAD(+); Xref=ChEBI:CHEBI:57540; Evidence={ECO:0000256|ARBA:ARBA00001911}; ; COFACTOR: Name=NAD(+); Xref=ChEBI:CHEBI:57540; Evidence={ECO:0000256|HAMAP-Rule:MF_00577}; Note=Binds 1 NAD(+) per subunit. {ECO:0000256|HAMAP-Rule:MF_00577};				0	0	6	0	0	0	0	0	3	198	0	0	0	0	0	0	0	0	0	0	0	0	3	3	3	0	9	0
A9V918	A9V918	Predicted protein	Monosiga brevicollis (Choanoflagellate)	Reference proteome	ganglioside catabolic process [GO:0006689]; oligosaccharide catabolic process [GO:0009313]	cytoplasm [GO:0005737]; intracellular membrane-bounded organelle [GO:0043231]; membrane [GO:0016020]	exo-alpha-sialidase activity [GO:0004308]															78	2	10	2	0	0	8	175	0	2	62	6	0	1	0	0	3	5	16	6	7	1	5	2	1	0	1	2
Q2G8L8	Q2G8L8	Lon protease (EC 3.4.21.53) (ATP-dependent protease La)	Novosphingobium aromaticivorans (strain ATCC 700278 / DSM 12444 / CCUG 56034 / CIP 105152 / NBRC 16084 / F199)	ATP-binding;Coiled coil;Cytoplasm;Hydrolase;Nucleotide-binding;Protease;Reference proteome;Serine protease;Stress response	cellular response to heat [GO:0034605]; protein quality control for misfolded or incompletely synthesized proteins [GO:0006515]	cytoplasm [GO:0005737]	ATP binding [GO:0005524]; ATP-dependent peptidase activity [GO:0004176]; sequence-specific DNA binding [GO:0043565]; serine-type endopeptidase activity [GO:0004252]		NP_BIND 356..363; /note="ATP"; /evidence="ECO:0000256|HAMAP-Rule:MF_01973, ECO:0000256|PIRSR:PIRSR001174-2"		CATALYTIC ACTIVITY: Reaction=Hydrolysis of proteins in presence of ATP.; EC=3.4.21.53; Evidence={ECO:0000256|HAMAP-Rule:MF_01973, ECO:0000256|PIRNR:PIRNR001174, ECO:0000256|PROSITE-ProRule:PRU01122};		FUNCTION: ATP-dependent serine protease that mediates the selective degradation of mutant and abnormal proteins as well as certain short-lived regulatory proteins. Required for cellular homeostasis and for survival from DNA damage and developmental changes induced by stress. Degrades polypeptides processively to yield small peptide fragments that are 5 to 10 amino acids long. Binds to DNA in a do…	ACT_SITE 678; /evidence="ECO:0000256|HAMAP-Rule:MF_01973, ECO:0000256|PIRSR:PIRSR001174-1"; ACT_SITE 721; /evidence="ECO:0000256|HAMAP-Rule:MF_01973, ECO:0000256|PIRSR:PIRSR001174-1"								0	0	181	20	0	0	0	0	0	0	0	0	0	0	0	0	0	0	0	0	0	0	0	3	0	0	0	0
T0HPX5	T0HPX5	Lon protease (EC 3.4.21.53) (ATP-dependent protease La)	Novosphingobium lindaniclasticum LE124	ATP-binding;Coiled coil;Cytoplasm;Hydrolase;Nucleotide-binding;Protease;Reference proteome;Serine protease;Stress response	cellular response to heat [GO:0034605]; protein quality control for misfolded or incompletely synthesized proteins [GO:0006515]	cytoplasm [GO:0005737]	ATP binding [GO:0005524]; ATP-dependent peptidase activity [GO:0004176]; sequence-specific DNA binding [GO:0043565]; serine-type endopeptidase activity [GO:0004252]		NP_BIND 358..365; /note="ATP"; /evidence="ECO:0000256|HAMAP-Rule:MF_01973, ECO:0000256|PIRSR:PIRSR001174-2"		CATALYTIC ACTIVITY: Reaction=Hydrolysis of proteins in presence of ATP.; EC=3.4.21.53; Evidence={ECO:0000256|HAMAP-Rule:MF_01973, ECO:0000256|PIRNR:PIRNR001174, ECO:0000256|PROSITE-ProRule:PRU01122};		FUNCTION: ATP-dependent serine protease that mediates the selective degradation of mutant and abnormal proteins as well as certain short-lived regulatory proteins. Required for cellular homeostasis and for survival from DNA damage and developmental changes induced by stress. Degrades polypeptides processively to yield small peptide fragments that are 5 to 10 amino acids long. Binds to DNA in a do…	ACT_SITE 680; /evidence="ECO:0000256|HAMAP-Rule:MF_01973, ECO:0000256|PIRSR:PIRSR001174-1"; ACT_SITE 723; /evidence="ECO:0000256|HAMAP-Rule:MF_01973, ECO:0000256|PIRSR:PIRSR001174-1"								0	0	195	13	0	0	0	0	0	0	0	0	0	0	0	0	0	0	0	0	2	0	0	14	0	0	0	0
U2SWA8	U2SWA8	Kynureninase (EC 3.7.1.3)	Leifsonia aquatica ATCC 14665	Hydrolase;Pyridine nucleotide biosynthesis;Pyridoxal phosphate;Reference proteome	L-kynurenine catabolic process [GO:0097053]; NAD biosynthetic process [GO:0009435]; tryptophan catabolic process [GO:0006569]	cytoplasm [GO:0005737]	3-hydroxykynureninase activity [GO:0061981]; kynureninase activity [GO:0030429]; pyridoxal phosphate binding [GO:0030170]			PATHWAY: Amino-acid degradation; L-kynurenine degradation; L-alanine and anthranilate from L-kynurenine: step 1/1. {ECO:0000256|PIRNR:PIRNR038800}.; PATHWAY: Cofactor biosynthesis; NAD(+) biosynthesis; quinolinate from L-kynurenine: step 2/3. {ECO:0000256|PIRNR:PIRNR038800}.	CATALYTIC ACTIVITY: Reaction=3-hydroxy-L-kynurenine + H2O = 3-hydroxyanthranilate + H(+) + L-alanine; Xref=Rhea:RHEA:25143, ChEBI:CHEBI:15377, ChEBI:CHEBI:15378, ChEBI:CHEBI:36559, ChEBI:CHEBI:57972, ChEBI:CHEBI:58125; EC=3.7.1.3; Evidence={ECO:0000256|PIRNR:PIRNR038800}; CATALYTIC ACTIVITY: Reaction=H2O + L-kynurenine = anthranilate + H(+) + L-alanine; Xref=Rhea:RHEA:16813, ChEBI:CHEBI:15377, Ch…		FUNCTION: Catalyzes the cleavage of L-kynurenine (L-Kyn) and L-3-hydroxykynurenine (L-3OHKyn) into anthranilic acid (AA) and 3-hydroxyanthranilic acid (3-OHAA), respectively. {ECO:0000256|PIRNR:PIRNR038800}.					COFACTOR: Name=pyridoxal 5'-phosphate; Xref=ChEBI:CHEBI:597326; Evidence={ECO:0000256|PIRNR:PIRNR038800};				0	0	0	0	172	24	0	0	0	0	0	0	0	0	0	0	0	0	0	0	0	0	0	0	0	0	0	2
A7MR85	A7MR85	Glycine dehydrogenase (decarboxylating) (EC 1.4.4.2) (Glycine cleavage system P-protein) (Glycine decarboxylase) (Glycine dehydrogenase (aminomethyl-transferring))	Cronobacter sakazakii (strain ATCC BAA-894) (Enterobacter sakazakii)	Oxidoreductase;Pyridoxal phosphate	glycine decarboxylation via glycine cleavage system [GO:0019464]		glycine dehydrogenase (decarboxylating) activity [GO:0004375]				CATALYTIC ACTIVITY: Reaction=glycine + H(+) + N(6)-lipoyl-L-lysyl-[glycine-cleavage complex H protein] = (R)-N(6)-(S(8)-aminomethyldihydrolipoyl)-L-lysyl-[glycine-cleavage complex H protein] + CO2; Xref=Rhea:RHEA:24304, Rhea:RHEA-COMP:10494, Rhea:RHEA-COMP:10495, ChEBI:CHEBI:15378, ChEBI:CHEBI:16526, ChEBI:CHEBI:57305, ChEBI:CHEBI:83099, ChEBI:CHEBI:83143; EC=1.4.4.2; Evidence={ECO:0000255|HAMAP-…		FUNCTION: The glycine cleavage system catalyzes the degradation of glycine. The P protein binds the alpha-amino group of glycine through its pyridoxal phosphate cofactor; CO(2) is released and the remaining methylamine moiety is then transferred to the lipoamide cofactor of the H protein. {ECO:0000255|HAMAP-Rule:MF_00711}.					COFACTOR: Name=pyridoxal 5'-phosphate; Xref=ChEBI:CHEBI:597326; Evidence={ECO:0000255|HAMAP-Rule:MF_00711};				0	0	0	0	126	108	0	0	0	0	0	0	0	0	0	0	4	0	0	0	0	0	8	52	0	0	0	0
W1S2K0	W1S2K0	Lon protease (EC 3.4.21.53) (ATP-dependent protease La)	Sphingobium sp. C100	ATP-binding;Cytoplasm;Hydrolase;Nucleotide-binding;Protease;Reference proteome;Serine protease;Stress response	cellular response to heat [GO:0034605]; protein quality control for misfolded or incompletely synthesized proteins [GO:0006515]	cytoplasm [GO:0005737]	ATP binding [GO:0005524]; ATP-dependent peptidase activity [GO:0004176]; sequence-specific DNA binding [GO:0043565]; serine-type endopeptidase activity [GO:0004252]		NP_BIND 351..358; /note="ATP"; /evidence="ECO:0000256|HAMAP-Rule:MF_01973, ECO:0000256|PIRSR:PIRSR001174-2"		CATALYTIC ACTIVITY: Reaction=Hydrolysis of proteins in presence of ATP.; EC=3.4.21.53; Evidence={ECO:0000256|HAMAP-Rule:MF_01973, ECO:0000256|PIRNR:PIRNR001174, ECO:0000256|PROSITE-ProRule:PRU01122};		FUNCTION: ATP-dependent serine protease that mediates the selective degradation of mutant and abnormal proteins as well as certain short-lived regulatory proteins. Required for cellular homeostasis and for survival from DNA damage and developmental changes induced by stress. Degrades polypeptides processively to yield small peptide fragments that are 5 to 10 amino acids long. Binds to DNA in a do…	ACT_SITE 673; /evidence="ECO:0000256|HAMAP-Rule:MF_01973, ECO:0000256|PIRSR:PIRSR001174-1"; ACT_SITE 716; /evidence="ECO:0000256|HAMAP-Rule:MF_01973, ECO:0000256|PIRSR:PIRSR001174-1"								0	0	17	175	0	0	0	0	0	0	0	0	0	0	0	0	0	0	0	0	0	0	0	4	0	0	0	7
B3X3U0	B3X3U0	Uridine phosphorylase (EC 2.4.2.3)	Shigella dysenteriae 1012	Glycosyltransferase;Transferase	nucleoside metabolic process [GO:0009116]; nucleotide catabolic process [GO:0009166]; UMP salvage [GO:0044206]	cytoplasm [GO:0005737]	uridine phosphorylase activity [GO:0004850]			PATHWAY: Pyrimidine metabolism; UMP biosynthesis via salvage pathway; uracil from uridine (phosphorylase route): step 1/1. {ECO:0000256|ARBA:ARBA00004825, ECO:0000256|RuleBase:RU361131}.	CATALYTIC ACTIVITY: Reaction=phosphate + uridine = alpha-D-ribose 1-phosphate + uracil; Xref=Rhea:RHEA:24388, ChEBI:CHEBI:16704, ChEBI:CHEBI:17568, ChEBI:CHEBI:43474, ChEBI:CHEBI:57720; EC=2.4.2.3; Evidence={ECO:0000256|ARBA:ARBA00001020, ECO:0000256|RuleBase:RU361131};		FUNCTION: Catalyzes the reversible phosphorylytic cleavage of uridine and deoxyuridine to uracil and ribose- or deoxyribose-1-phosphate. The produced molecules are then utilized as carbon and energy sources or in the rescue of pyrimidine bases for nucleotide synthesis. {ECO:0000256|RuleBase:RU361131}.									0	0	1	0	101	86	0	0	0	0	0	0	0	0	0	0	0	0	0	0	0	0	0	1	0	0	0	0
I3PCI6	I3PCI6	L-fuconate dehydratase (EC 4.2.1.68)	Variovorax sp. HH01	Coiled coil	carbohydrate catabolic process [GO:0016052]; cellular amino acid catabolic process [GO:0009063]		L-fuconate dehydratase activity [GO:0050023]; metal ion binding [GO:0046872]				CATALYTIC ACTIVITY: Reaction=L-fuconate = 2-dehydro-3-deoxy-L-fuconate + H2O; Xref=Rhea:RHEA:22772, ChEBI:CHEBI:15377, ChEBI:CHEBI:21291, ChEBI:CHEBI:37448; EC=4.2.1.68; Evidence={ECO:0000256|ARBA:ARBA00001737};							COFACTOR: Name=Mg(2+); Xref=ChEBI:CHEBI:18420; Evidence={ECO:0000256|ARBA:ARBA00001946};				1	0	2	0	84	99	0	0	0	0	0	0	0	1	0	0	0	0	0	0	0	0	0	0	0	0	0	0
E6UXI2	E6UXI2	1-aminocyclopropane-1-carboxylate deaminase (ACC deaminase) (ACCD) (EC 3.5.99.7)	Variovorax paradoxus (strain EPS)	Hydrolase;Pyridoxal phosphate	1-aminocyclopropane-1-carboxylate metabolic process [GO:0018871]; amine catabolic process [GO:0009310]		1-aminocyclopropane-1-carboxylate deaminase activity [GO:0008660]; pyridoxal phosphate binding [GO:0030170]				CATALYTIC ACTIVITY: Reaction=1-aminocyclopropane-1-carboxylate + H2O = 2-oxobutanoate + NH4(+); Xref=Rhea:RHEA:16933, ChEBI:CHEBI:15377, ChEBI:CHEBI:16763, ChEBI:CHEBI:28938, ChEBI:CHEBI:58360; EC=3.5.99.7; Evidence={ECO:0000256|ARBA:ARBA00001132, ECO:0000256|HAMAP-Rule:MF_00807};		FUNCTION: Catalyzes a cyclopropane ring-opening reaction, the irreversible conversion of 1-aminocyclopropane-1-carboxylate (ACC) to ammonia and alpha-ketobutyrate. Allows growth on ACC as a nitrogen source. {ECO:0000256|ARBA:ARBA00003003, ECO:0000256|HAMAP-Rule:MF_00807}.	ACT_SITE 78; /note="Nucleophile"; /evidence="ECO:0000256|HAMAP-Rule:MF_00807, ECO:0000256|PIRSR:PIRSR006278-1"				COFACTOR: Name=pyridoxal 5'-phosphate; Xref=ChEBI:CHEBI:597326; Evidence={ECO:0000256|ARBA:ARBA00001933, ECO:0000256|HAMAP-Rule:MF_00807};				0	0	0	0	0	0	9	176	0	1	0	0	0	1	0	0	0	0	0	0	0	0	0	1	0	0	0	0
Q992K2	Q992K2	Exoribonuclease H (EC 2.7.7.49) (EC 3.1.13.2) (EC 3.1.26.13) (Integrase) (Pol polyprotein) (Protease) (Retropepsin) (Reverse transcriptase/ribonuclease H) (Fragment)	Equine infectious anemia virus	Aspartyl protease;Coiled coil;DNA integration;DNA recombination;DNA-binding;Endonuclease;Hydrolase;Metal-binding;Multifunctional enzyme;Nuclease;Nucleotidyltransferase;Protease;RNA-directed DNA polymerase;Transferase;Viral genome integration;Virus entry into host cell;Zinc;Zinc-finger	DNA integration [GO:0015074]; DNA recombination [GO:0006310]; establishment of integrated proviral latency [GO:0075713]; viral entry into host cell [GO:0046718]; viral genome integration into host DNA [GO:0044826]		aspartic-type endopeptidase activity [GO:0004190]; DNA binding [GO:0003677]; exoribonuclease H activity [GO:0004533]; RNA-directed DNA polymerase activity [GO:0003964]; RNA-DNA hybrid ribonuclease activity [GO:0004523]; zinc ion binding [GO:0008270]				CATALYTIC ACTIVITY: Reaction=3'-end directed exonucleolytic cleavage of viral RNA-DNA hybrid.; EC=3.1.13.2; Evidence={ECO:0000256|ARBA:ARBA00000379}; CATALYTIC ACTIVITY: Reaction=Endohydrolysis of RNA in RNA/DNA hybrids. Three different cleavage modes: 1. sequence-specific internal cleavage of RNA. Human immunodeficiency virus type 1 and Moloney murine leukemia virus enzymes prefer to cleave the …	DNA_BIND 1084..1132; /note="Integrase-type"; /evidence="ECO:0000256|PROSITE-ProRule:PRU00506"	FUNCTION: During replicative cycle of retroviruses, the reverse-transcribed viral DNA is integrated into the host chromosome by the viral integrase enzyme. RNase H activity is associated with the reverse transcriptase. {ECO:0000256|ARBA:ARBA00023429}.								Pararnavirae	1	1	19	95	28	22	0	0	0	12	0	0	0	0	0	0	0	0	0	0	0	0	0	0	0	0	0	0
F6IXI0	F6IXI0	ATP-dependent zinc metalloprotease FtsH (EC 3.4.24.-)	Lactiplantibacillus pentosus MP-10	ATP-binding;Cell membrane;Hydrolase;Membrane;Metal-binding;Metalloprotease;Nucleotide-binding;Protease;Transmembrane;Transmembrane helix;Zinc	protein catabolic process [GO:0030163]	integral component of membrane [GO:0016021]; plasma membrane [GO:0005886]	ATP binding [GO:0005524]; ATP-dependent peptidase activity [GO:0004176]; metalloendopeptidase activity [GO:0004222]; zinc ion binding [GO:0008270]	METAL 449; /note="Zinc; catalytic"; /evidence="ECO:0000256|HAMAP-Rule:MF_01458"; METAL 453; /note="Zinc; catalytic"; /evidence="ECO:0000256|HAMAP-Rule:MF_01458"; METAL 525; /note="Zinc; catalytic"; /evidence="ECO:0000256|HAMAP-Rule:MF_01458"	NP_BIND 227..234; /note="ATP"; /evidence="ECO:0000256|HAMAP-Rule:MF_01458"				FUNCTION: Acts as a processive, ATP-dependent zinc metallopeptidase for both cytoplasmic and membrane proteins. Plays a role in the quality control of integral membrane proteins. {ECO:0000256|HAMAP-Rule:MF_01458}.	ACT_SITE 450; /evidence="ECO:0000256|HAMAP-Rule:MF_01458"				COFACTOR: Name=Zn(2+); Xref=ChEBI:CHEBI:29105; Evidence={ECO:0000256|ARBA:ARBA00001947}; ; COFACTOR: Name=Zn(2+); Xref=ChEBI:CHEBI:29105; Evidence={ECO:0000256|HAMAP-Rule:MF_01458}; Note=Binds 1 zinc ion per subunit. {ECO:0000256|HAMAP-Rule:MF_01458};				0	0	0	0	0	0	0	0	2	178	0	0	0	5	0	0	0	0	0	0	0	0	0	1	0	0	0	0
O14818	O14818	Proteasome subunit alpha type-7 (Proteasome subunit RC6-1) (Proteasome subunit XAPC7)	Homo sapiens (Human)	3D-structure;Acetylation;Alternative splicing;Cytoplasm;Direct protein sequencing;Glycoprotein;Host-virus interaction;Nucleus;Phosphoprotein;Proteasome;Reference proteome	anaphase-promoting complex-dependent catabolic process [GO:0031145]; antigen processing and presentation of exogenous peptide antigen via MHC class I, TAP-dependent [GO:0002479]; Fc-epsilon receptor signaling pathway [GO:0038095]; interleukin-1-mediated signaling pathway [GO:0070498]; MAPK cascade [GO:0000165]; negative regulation of canonical Wnt signaling pathway [GO:0090090]; negative regulati…	cytoplasm [GO:0005737]; cytosol [GO:0005829]; extracellular exosome [GO:0070062]; nucleoplasm [GO:0005654]; nucleus [GO:0005634]; postsynapse [GO:0098794]; proteasome complex [GO:0000502]; proteasome core complex [GO:0005839]; proteasome core complex, alpha-subunit complex [GO:0019773]	endopeptidase activity [GO:0004175]; identical protein binding [GO:0042802]						FUNCTION: Component of the 20S core proteasome complex involved in the proteolytic degradation of most intracellular proteins. This complex plays numerous essential roles within the cell by associating with different regulatory particles. Associated with two 19S regulatory particles, forms the 26S proteasome and thus participates in the ATP-dependent degradation of ubiquitinated proteins. The 26S…								Metazoa	0	0	9	171	0	0	0	0	0	0	0	3	0	0	0	0	0	0	3	3	0	0	0	0	0	0	0	0
P16095	P16095	L-serine dehydratase 1 (SDH 1) (EC 4.3.1.17) (L-serine deaminase 1) (L-SD1)	Escherichia coli (strain K12)	4Fe-4S;Direct protein sequencing;Gluconeogenesis;Iron;Iron-sulfur;Lyase;Metal-binding;Reference proteome	gluconeogenesis [GO:0006094]; L-serine catabolic process [GO:0006565]	cytosol [GO:0005829]	4 iron, 4 sulfur cluster binding [GO:0051539]; L-serine ammonia-lyase activity [GO:0003941]; metal ion binding [GO:0046872]			PATHWAY: Carbohydrate biosynthesis; gluconeogenesis.	CATALYTIC ACTIVITY: Reaction=L-serine = NH4(+) + pyruvate; Xref=Rhea:RHEA:19169, ChEBI:CHEBI:15361, ChEBI:CHEBI:28938, ChEBI:CHEBI:33384; EC=4.3.1.17;		FUNCTION: Deaminates also threonine, particularly when it is present in high concentration.					COFACTOR: Name=[4Fe-4S] cluster; Xref=ChEBI:CHEBI:49883; Evidence={ECO:0000305}; Note=Binds 1 [4Fe-4S] cluster. {ECO:0000305};				0	0	0	0	56	153	0	0	0	0	0	0	0	0	0	0	2	0	1	0	0	0	12	38	0	0	0	0
R0CUB4	R0CUB4	Lon protease (EC 3.4.21.53) (ATP-dependent protease La)	Ralstonia pickettii OR214	ATP-binding;Coiled coil;Cytoplasm;Hydrolase;Nucleotide-binding;Protease;Serine protease;Stress response	cellular response to heat [GO:0034605]; protein quality control for misfolded or incompletely synthesized proteins [GO:0006515]	cytoplasm [GO:0005737]	ATP binding [GO:0005524]; ATP-dependent peptidase activity [GO:0004176]; sequence-specific DNA binding [GO:0043565]; serine-type endopeptidase activity [GO:0004252]		NP_BIND 358..365; /note="ATP"; /evidence="ECO:0000256|HAMAP-Rule:MF_01973, ECO:0000256|PIRSR:PIRSR001174-2"		CATALYTIC ACTIVITY: Reaction=Hydrolysis of proteins in presence of ATP.; EC=3.4.21.53; Evidence={ECO:0000256|HAMAP-Rule:MF_01973, ECO:0000256|PIRNR:PIRNR001174, ECO:0000256|PROSITE-ProRule:PRU01122};		FUNCTION: ATP-dependent serine protease that mediates the selective degradation of mutant and abnormal proteins as well as certain short-lived regulatory proteins. Required for cellular homeostasis and for survival from DNA damage and developmental changes induced by stress. Degrades polypeptides processively to yield small peptide fragments that are 5 to 10 amino acids long. Binds to DNA in a do…	ACT_SITE 682; /evidence="ECO:0000256|HAMAP-Rule:MF_01973, ECO:0000256|PIRSR:PIRSR001174-1"; ACT_SITE 725; /evidence="ECO:0000256|HAMAP-Rule:MF_01973, ECO:0000256|PIRSR:PIRSR001174-1"								0	0	0	0	92	80	0	0	0	0	0	0	0	0	0	0	0	0	0	0	0	0	0	0	1	0	0	1
C5CW66	C5CW66	Cyclase family protein	Variovorax paradoxus (strain S110)		tryptophan catabolic process to kynurenine [GO:0019441]		arylformamidase activity [GO:0004061]															0	0	120	51	0	0	0	0	0	0	0	0	0	0	0	0	0	0	0	0	0	0	1	1	0	0	0	0
E2E2H6	E2E2H6	Exoribonuclease H (EC 2.7.7.49) (EC 3.1.13.2) (EC 3.1.26.13) (Integrase) (Pol polyprotein) (Protease) (Retropepsin) (Reverse transcriptase/ribonuclease H) (Fragment)	Equine infectious anemia virus	Aspartyl protease;Coiled coil;DNA integration;DNA recombination;DNA-binding;Endonuclease;Hydrolase;Metal-binding;Multifunctional enzyme;Nuclease;Nucleotidyltransferase;Protease;RNA-directed DNA polymerase;Transferase;Viral genome integration;Virus entry into host cell;Zinc;Zinc-finger	DNA integration [GO:0015074]; DNA recombination [GO:0006310]; establishment of integrated proviral latency [GO:0075713]; viral entry into host cell [GO:0046718]; viral genome integration into host DNA [GO:0044826]		aspartic-type endopeptidase activity [GO:0004190]; DNA binding [GO:0003677]; exoribonuclease H activity [GO:0004533]; RNA-directed DNA polymerase activity [GO:0003964]; RNA-DNA hybrid ribonuclease activity [GO:0004523]; zinc ion binding [GO:0008270]				CATALYTIC ACTIVITY: Reaction=3'-end directed exonucleolytic cleavage of viral RNA-DNA hybrid.; EC=3.1.13.2; Evidence={ECO:0000256|ARBA:ARBA00000379}; CATALYTIC ACTIVITY: Reaction=Endohydrolysis of RNA in RNA/DNA hybrids. Three different cleavage modes: 1. sequence-specific internal cleavage of RNA. Human immunodeficiency virus type 1 and Moloney murine leukemia virus enzymes prefer to cleave the …	DNA_BIND 1084..1132; /note="Integrase-type"; /evidence="ECO:0000256|PROSITE-ProRule:PRU00506"	FUNCTION: During replicative cycle of retroviruses, the reverse-transcribed viral DNA is integrated into the host chromosome by the viral integrase enzyme. RNase H activity is associated with the reverse transcriptase. {ECO:0000256|ARBA:ARBA00023429}.								Pararnavirae	1	1	20	42	27	61	0	11	0	6	3	0	0	0	0	0	0	0	0	0	0	0	0	0	0	0	0	0
I6HEM8	I6HEM8	Deleted.																				9	0	3	0	82	73	0	0	0	0	0	0	0	0	0	0	0	0	0	0	1	0	2	4	0	0	0	0
E2E2M3	E2E2M3	Exoribonuclease H (EC 2.7.7.49) (EC 3.1.13.2) (EC 3.1.26.13) (Integrase) (Pol polyprotein) (Protease) (Retropepsin) (Reverse transcriptase/ribonuclease H) (Fragment)	Equine infectious anemia virus	Aspartyl protease;Coiled coil;DNA integration;DNA recombination;DNA-binding;Endonuclease;Hydrolase;Metal-binding;Multifunctional enzyme;Nuclease;Nucleotidyltransferase;Protease;RNA-directed DNA polymerase;Transferase;Viral genome integration;Virus entry into host cell;Zinc;Zinc-finger	DNA integration [GO:0015074]; DNA recombination [GO:0006310]; establishment of integrated proviral latency [GO:0075713]; viral entry into host cell [GO:0046718]; viral genome integration into host DNA [GO:0044826]		aspartic-type endopeptidase activity [GO:0004190]; DNA binding [GO:0003677]; exoribonuclease H activity [GO:0004533]; RNA-directed DNA polymerase activity [GO:0003964]; RNA-DNA hybrid ribonuclease activity [GO:0004523]; zinc ion binding [GO:0008270]				CATALYTIC ACTIVITY: Reaction=3'-end directed exonucleolytic cleavage of viral RNA-DNA hybrid.; EC=3.1.13.2; Evidence={ECO:0000256|ARBA:ARBA00000379}; CATALYTIC ACTIVITY: Reaction=Endohydrolysis of RNA in RNA/DNA hybrids. Three different cleavage modes: 1. sequence-specific internal cleavage of RNA. Human immunodeficiency virus type 1 and Moloney murine leukemia virus enzymes prefer to cleave the …	DNA_BIND 1084..1132; /note="Integrase-type"; /evidence="ECO:0000256|PROSITE-ProRule:PRU00506"	FUNCTION: During replicative cycle of retroviruses, the reverse-transcribed viral DNA is integrated into the host chromosome by the viral integrase enzyme. RNase H activity is associated with the reverse transcriptase. {ECO:0000256|ARBA:ARBA00023429}.								Pararnavirae	0	5	7	69	9	70	0	1	0	1	0	0	0	0	0	0	0	0	0	0	0	0	0	0	0	0	0	0
P89904	P89904	Exoribonuclease H (EC 2.7.7.49) (EC 3.1.13.2) (EC 3.1.26.13) (Integrase) (Protease) (Retropepsin) (Reverse transcriptase/ribonuclease H) (Fragment)	Simian immunodeficiency virus - agm.tan-1	Aspartyl protease;Coiled coil;DNA integration;DNA recombination;DNA-binding;Endonuclease;Hydrolase;Metal-binding;Multifunctional enzyme;Nuclease;Nucleotidyltransferase;Protease;RNA-directed DNA polymerase;Reference proteome;Transferase;Viral genome integration;Virus entry into host cell;Zinc;Zinc-finger	DNA integration [GO:0015074]; DNA recombination [GO:0006310]; establishment of integrated proviral latency [GO:0075713]; viral entry into host cell [GO:0046718]; viral genome integration into host DNA [GO:0044826]		aspartic-type endopeptidase activity [GO:0004190]; DNA binding [GO:0003677]; exoribonuclease H activity [GO:0004533]; RNA-directed DNA polymerase activity [GO:0003964]; RNA-DNA hybrid ribonuclease activity [GO:0004523]; zinc ion binding [GO:0008270]				CATALYTIC ACTIVITY: Reaction=3'-end directed exonucleolytic cleavage of viral RNA-DNA hybrid.; EC=3.1.13.2; Evidence={ECO:0000256|ARBA:ARBA00000379};	DNA_BIND 1005..1052; /note="Integrase-type"; /evidence="ECO:0000256|PROSITE-ProRule:PRU00506"									Pararnavirae	0	3	1	14	5	135	0	0	0	0	0	0	0	0	0	0	0	0	0	0	0	0	0	0	0	0	0	0
F6AZS7	F6AZS7	N-acetylmuramoyl-L-alanine amidase family 2	Delftia sp. (strain Cs1-4)		peptidoglycan catabolic process [GO:0009253]		N-acetylmuramoyl-L-alanine amidase activity [GO:0008745]															4	0	3	1	7	2	0	0	2	145	3	0	0	0	0	0	0	0	0	0	1	0	0	3	2	0	0	0
F5RWF1	F5RWF1	Arginine deiminase (ADI) (EC 3.5.3.6) (Arginine dihydrolase) (AD)	Enterobacter hormaechei ATCC 49162	Arginine metabolism;Cytoplasm;Hydrolase	arginine catabolic process to ornithine [GO:0019547]	cytoplasm [GO:0005737]	arginine deiminase activity [GO:0016990]			PATHWAY: Amino-acid degradation; L-arginine degradation via ADI pathway; carbamoyl phosphate from L-arginine: step 1/2. {ECO:0000256|HAMAP-Rule:MF_00242}.	CATALYTIC ACTIVITY: Reaction=H2O + L-arginine = L-citrulline + NH4(+); Xref=Rhea:RHEA:19597, ChEBI:CHEBI:15377, ChEBI:CHEBI:28938, ChEBI:CHEBI:32682, ChEBI:CHEBI:57743; EC=3.5.3.6; Evidence={ECO:0000256|HAMAP-Rule:MF_00242};			ACT_SITE 396; /note="Amidino-cysteine intermediate"; /evidence="ECO:0000256|HAMAP-Rule:MF_00242"								0	0	168	0	0	0	0	0	0	0	0	0	0	0	0	0	0	0	0	0	0	0	3	14	0	0	0	0
A0JWY3	A0JWY3	Proteasome-associated ATPase (AAA ATPase forming ring-shaped complexes) (ARC) (Proteasomal ATPase)	Arthrobacter sp. (strain FB24)	ATP-binding;Chaperone;Coiled coil;Nucleotide-binding;Proteasome;Reference proteome	modification-dependent protein catabolic process [GO:0019941]; proteasomal protein catabolic process [GO:0010498]	proteasome complex [GO:0000502]	ATPase activity [GO:0016887]; ATP binding [GO:0005524]		NP_BIND 282..287; /note="ATP"; /evidence="ECO:0000255|HAMAP-Rule:MF_02112"	PATHWAY: Protein degradation; proteasomal Pup-dependent pathway. {ECO:0000255|HAMAP-Rule:MF_02112}.			FUNCTION: ATPase which is responsible for recognizing, binding, unfolding and translocation of pupylated proteins into the bacterial 20S proteasome core particle. May be essential for opening the gate of the 20S proteasome via an interaction with its C-terminus, thereby allowing substrate entry and access to the site of proteolysis. Thus, the C-termini of the proteasomal ATPase may function like …									0	0	80	71	0	0	0	0	0	0	0	0	0	0	0	0	0	0	0	0	0	0	0	0	0	0	0	0
L8H387	L8H387	Glycine dehydrogenase (aminomethyl-transferring) (EC 1.4.4.2)	Acanthamoeba castellanii str. Neff	Coiled coil;Oxidoreductase;Pyridoxal phosphate;Reference proteome	glycine catabolic process [GO:0006546]		glycine dehydrogenase (decarboxylating) activity [GO:0004375]				CATALYTIC ACTIVITY: Reaction=glycine + H(+) + N(6)-lipoyl-L-lysyl-[glycine-cleavage complex H protein] = (R)-N(6)-(S(8)-aminomethyldihydrolipoyl)-L-lysyl-[glycine-cleavage complex H protein] + CO2; Xref=Rhea:RHEA:24304, Rhea:RHEA-COMP:10494, Rhea:RHEA-COMP:10495, ChEBI:CHEBI:15378, ChEBI:CHEBI:16526, ChEBI:CHEBI:57305, ChEBI:CHEBI:83099, ChEBI:CHEBI:83143; EC=1.4.4.2; Evidence={ECO:0000256|ARBA:A…							COFACTOR: Name=pyridoxal 5'-phosphate; Xref=ChEBI:CHEBI:597326; Evidence={ECO:0000256|ARBA:ARBA00001933, ECO:0000256|PIRSR:PIRSR603437-50};				0	0	48	100	0	0	0	0	0	0	0	0	0	0	0	0	0	0	0	0	0	0	0	0	0	0	0	0
B0YKJ0	B0YKJ0	Beta-lactamase (EC 3.5.2.6) (Fragment)	uncultured soil bacterium	Antibiotic resistance;Hydrolase	beta-lactam antibiotic catabolic process [GO:0030655]; response to antibiotic [GO:0046677]		beta-lactamase activity [GO:0008800]				CATALYTIC ACTIVITY: Reaction=a beta-lactam + H2O = a substituted beta-amino acid; Xref=Rhea:RHEA:20401, ChEBI:CHEBI:15377, ChEBI:CHEBI:35627, ChEBI:CHEBI:140347; EC=3.5.2.6; Evidence={ECO:0000256|ARBA:ARBA00001526, ECO:0000256|RuleBase:RU361140};											3	6	0	1	64	74	0	0	0	0	1	0	0	0	0	0	0	0	0	0	0	0	0	0	0	0	0	0
D1YJY8	D1YJY8	Beta-lactamase (EC 3.5.2.6) (Fragment)	Lactobacillus gasseri 224-1	Antibiotic resistance;Hydrolase	beta-lactam antibiotic catabolic process [GO:0030655]; response to antibiotic [GO:0046677]		beta-lactamase activity [GO:0008800]				CATALYTIC ACTIVITY: Reaction=a beta-lactam + H2O = a substituted beta-amino acid; Xref=Rhea:RHEA:20401, ChEBI:CHEBI:15377, ChEBI:CHEBI:35627, ChEBI:CHEBI:140347; EC=3.5.2.6; Evidence={ECO:0000256|ARBA:ARBA00001526, ECO:0000256|RuleBase:RU361140};											2	4	89	95	3	0	0	0	0	1	2	0	0	0	0	1	0	0	0	0	1	0	0	66	0	0	0	0
G3A5R6	G3A5R6	Succinate-semialdehyde dehydrogenase I,NADP-dependent (EC 1.2.1.24)	Ralstonia syzygii R24	Oxidoreductase	gamma-aminobutyric acid catabolic process [GO:0009450]		succinate-semialdehyde dehydrogenase (NAD+) activity [GO:0004777]							ACT_SITE 333; /evidence="ECO:0000256|PROSITE-ProRule:PRU10008"								0	0	118	28	0	0	0	0	0	0	0	0	0	0	0	0	0	0	0	0	0	0	0	0	0	0	0	0
O33677	O33677	Beta-lactamase (EC 3.5.2.6)	Serratia marcescens	Antibiotic resistance;Hydrolase;Signal	beta-lactam antibiotic catabolic process [GO:0030655]; response to antibiotic [GO:0046677]		beta-lactamase activity [GO:0008800]				CATALYTIC ACTIVITY: Reaction=a beta-lactam + H2O = a substituted beta-amino acid; Xref=Rhea:RHEA:20401, ChEBI:CHEBI:15377, ChEBI:CHEBI:35627, ChEBI:CHEBI:140347; EC=3.5.2.6; Evidence={ECO:0000256|ARBA:ARBA00001526, ECO:0000256|RuleBase:RU361140};											0	1	74	69	0	0	0	0	0	0	0	0	0	0	0	0	0	0	0	0	0	0	0	0	0	0	0	0
E6V8U4	E6V8U4	Gamma-glutamyltransferase	Variovorax paradoxus (strain EPS)	Signal;Transferase	glutathione catabolic process [GO:0006751]		glutathione hydrolase activity [GO:0036374]; hypoglycin A gamma-glutamyl transpeptidase activity [GO:0102953]; leukotriene C4 gamma-glutamyl transferase activity [GO:0103068]				CATALYTIC ACTIVITY: Reaction=an S-substituted glutathione + H2O = an S-substituted L-cysteinylglycine + L-glutamate; Xref=Rhea:RHEA:59468, ChEBI:CHEBI:15377, ChEBI:CHEBI:29985, ChEBI:CHEBI:90779, ChEBI:CHEBI:143103; EC=3.4.19.13; Evidence={ECO:0000256|ARBA:ARBA00001049}; CATALYTIC ACTIVITY: Reaction=an alpha-amino acid + an N-terminal (5-L-glutamyl)-[peptide] = 5-L-glutamyl amino acid + N-termina…											0	0	0	1	1	0	0	0	9	132	0	1	0	0	0	0	0	0	0	0	0	0	0	0	0	0	0	0
E6V0V6	E6V0V6	Dihydrolipoyllysine-residue succinyltransferase component of 2-oxoglutarate dehydrogenase complex (EC 2.3.1.61) (2-oxoglutarate dehydrogenase complex component E2)	Variovorax paradoxus (strain EPS)	Acyltransferase;Lipoyl;Transferase;Tricarboxylic acid cycle	L-lysine catabolic process to acetyl-CoA via saccharopine [GO:0033512]; tricarboxylic acid cycle [GO:0006099]	oxoglutarate dehydrogenase complex [GO:0045252]	dihydrolipoyllysine-residue succinyltransferase activity [GO:0004149]			PATHWAY: Amino-acid degradation. {ECO:0000256|ARBA:ARBA00005023}.; PATHWAY: Amino-acid degradation; L-lysine degradation via saccharopine pathway; glutaryl-CoA from L-lysine: step 6/6. {ECO:0000256|ARBA:ARBA00005145, ECO:0000256|RuleBase:RU361138}.	CATALYTIC ACTIVITY: Reaction=(R)-N(6)-dihydrolipoyl-L-lysyl-[2-oxoglutarate dehydrogenase complex component E2] + succinyl-CoA = (R)-N(6)-(S(8)-succinyldihydrolipoyl)-L-lysyl-[2-oxoglutarate dehydrogenase complex component E2] + CoA; Xref=Rhea:RHEA:15213, Rhea:RHEA-COMP:10581, Rhea:RHEA-COMP:10582, ChEBI:CHEBI:57287, ChEBI:CHEBI:57292, ChEBI:CHEBI:83100, ChEBI:CHEBI:83120; EC=2.3.1.61; Evidence={…		FUNCTION: E2 component of the 2-oxoglutarate dehydrogenase (OGDH) complex which catalyzes the second step in the conversion of 2-oxoglutarate to succinyl-CoA and CO(2). {ECO:0000256|ARBA:ARBA00004052, ECO:0000256|RuleBase:RU361138}.					COFACTOR: Name=(R)-lipoate; Xref=ChEBI:CHEBI:83088; Evidence={ECO:0000256|ARBA:ARBA00001938}; ; COFACTOR: Name=(R)-lipoate; Xref=ChEBI:CHEBI:83088; Evidence={ECO:0000256|RuleBase:RU361138}; Note=Binds 1 lipoyl cofactor covalently. {ECO:0000256|RuleBase:RU361138};				0	0	90	55	0	0	0	0	0	0	0	0	0	0	0	0	2	0	0	0	0	0	0	4	0	0	0	0
E2E2G4	E2E2G4	Exoribonuclease H (EC 2.7.7.49) (EC 3.1.13.2) (EC 3.1.26.13) (Integrase) (Pol polyprotein) (Protease) (Retropepsin) (Reverse transcriptase/ribonuclease H) (Fragment)	Equine infectious anemia virus	Aspartyl protease;Coiled coil;DNA integration;DNA recombination;DNA-binding;Endonuclease;Hydrolase;Metal-binding;Multifunctional enzyme;Nuclease;Nucleotidyltransferase;Protease;RNA-directed DNA polymerase;Transferase;Viral genome integration;Virus entry into host cell;Zinc;Zinc-finger	DNA integration [GO:0015074]; DNA recombination [GO:0006310]; establishment of integrated proviral latency [GO:0075713]; viral entry into host cell [GO:0046718]; viral genome integration into host DNA [GO:0044826]		aspartic-type endopeptidase activity [GO:0004190]; DNA binding [GO:0003677]; exoribonuclease H activity [GO:0004533]; RNA-directed DNA polymerase activity [GO:0003964]; RNA-DNA hybrid ribonuclease activity [GO:0004523]; zinc ion binding [GO:0008270]				CATALYTIC ACTIVITY: Reaction=3'-end directed exonucleolytic cleavage of viral RNA-DNA hybrid.; EC=3.1.13.2; Evidence={ECO:0000256|ARBA:ARBA00000379}; CATALYTIC ACTIVITY: Reaction=Endohydrolysis of RNA in RNA/DNA hybrids. Three different cleavage modes: 1. sequence-specific internal cleavage of RNA. Human immunodeficiency virus type 1 and Moloney murine leukemia virus enzymes prefer to cleave the …	DNA_BIND 1084..1132; /note="Integrase-type"; /evidence="ECO:0000256|PROSITE-ProRule:PRU00506"	FUNCTION: During replicative cycle of retroviruses, the reverse-transcribed viral DNA is integrated into the host chromosome by the viral integrase enzyme. RNase H activity is associated with the reverse transcriptase. {ECO:0000256|ARBA:ARBA00023429}.								Pararnavirae	1	3	12	32	14	65	0	3	0	10	0	0	0	0	0	0	0	0	0	0	0	0	0	0	0	0	0	0
B7LV64	B7LV64	Lysozyme (EC 3.2.1.17)	Escherichia fergusonii (strain ATCC 35469 / DSM 13698 / CCUG 18766 / IAM 14443 / JCM 21226 / LMG 7866 / NBRC 102419 / NCTC 12128 / CDC 0568-73)	Glycosidase;Hydrolase;Membrane;Transmembrane;Transmembrane helix	cell wall macromolecule catabolic process [GO:0016998]; peptidoglycan catabolic process [GO:0009253]	integral component of membrane [GO:0016021]	lysozyme activity [GO:0003796]				CATALYTIC ACTIVITY: Reaction=Hydrolysis of (1->4)-beta-linkages between N-acetylmuramic acid and N-acetyl-D-glucosamine residues in a peptidoglycan and between N-acetyl-D-glucosamine residues in chitodextrins.; EC=3.2.1.17; Evidence={ECO:0000256|RuleBase:RU361176};											0	0	0	0	119	20	0	0	0	0	0	0	0	0	0	0	0	0	0	0	0	0	0	0	0	0	0	0
U6E9Z8	U6E9Z8	S-inosyl-L-homocysteine hydrolase (SIHH) (EC 3.13.1.9)	Methanobacterium sp. MB1	Cytoplasm;Hydrolase;NAD;One-carbon metabolism;Reference proteome	one-carbon metabolic process [GO:0006730]; S-adenosylmethionine biosynthetic process [GO:0006556]	cytoplasm [GO:0005737]	adenosylhomocysteinase activity [GO:0004013]		NP_BIND 154..156; /note="NAD"; /evidence="ECO:0000256|HAMAP-Rule:MF_00563"; NP_BIND 217..222; /note="NAD"; /evidence="ECO:0000256|HAMAP-Rule:MF_00563"; NP_BIND 296..298; /note="NAD"; /evidence="ECO:0000256|HAMAP-Rule:MF_00563"	PATHWAY: Amino-acid biosynthesis; S-adenosyl-L-methionine biosynthesis. {ECO:0000256|HAMAP-Rule:MF_00563}.	CATALYTIC ACTIVITY: Reaction=H2O + S-inosyl-L-homocysteine = inosine + L-homocysteine; Xref=Rhea:RHEA:59828, ChEBI:CHEBI:15377, ChEBI:CHEBI:17596, ChEBI:CHEBI:57985, ChEBI:CHEBI:58199; EC=3.13.1.9; Evidence={ECO:0000256|HAMAP-Rule:MF_00563};		FUNCTION: Catalyzes the hydrolysis of S-inosyl-L-homocysteine (SIH) to L-homocysteine (Hcy) and inosine. Likely functions in a S-adenosyl-L-methionine (SAM) recycling pathway from S-adenosyl-L-homocysteine (SAH) produced from SAM-dependent methylation reactions. Can also catalyze the reverse reaction in vitro, i.e. the synthesis of SIH from Hcy and inosine. {ECO:0000256|HAMAP-Rule:MF_00563}.			BINDING 128; /note="Substrate"; /evidence="ECO:0000256|HAMAP-Rule:MF_00563"; BINDING 153; /note="Substrate"; /evidence="ECO:0000256|HAMAP-Rule:MF_00563"; BINDING 183; /note="Substrate"; /evidence="ECO:0000256|HAMAP-Rule:MF_00563"; BINDING 187; /note="Substrate"; /evidence="ECO:0000256|HAMAP-Rule:MF_00563"; BINDING 188; /note="NAD"; /evidence="ECO:0000256|HAMAP-Rule:MF_00563"; BINDING 240; /note="…		COFACTOR: Name=NAD(+); Xref=ChEBI:CHEBI:57540; Evidence={ECO:0000256|ARBA:ARBA00001911}; ; COFACTOR: Name=NAD(+); Xref=ChEBI:CHEBI:57540; Evidence={ECO:0000256|HAMAP-Rule:MF_00563}; Note=Binds 1 NAD(+) per subunit. {ECO:0000256|HAMAP-Rule:MF_00563};				0	0	132	2	0	0	0	0	0	0	0	0	0	0	0	0	0	0	0	0	0	0	0	0	0	0	0	0
G6E7B4	G6E7B4	Lon protease (EC 3.4.21.53) (ATP-dependent protease La)	Novosphingobium pentaromativorans US6-1	ATP-binding;Coiled coil;Cytoplasm;Hydrolase;Nucleotide-binding;Protease;Reference proteome;Serine protease;Stress response	cellular response to heat [GO:0034605]; protein quality control for misfolded or incompletely synthesized proteins [GO:0006515]	cytoplasm [GO:0005737]	ATP binding [GO:0005524]; ATP-dependent peptidase activity [GO:0004176]; sequence-specific DNA binding [GO:0043565]; serine-type endopeptidase activity [GO:0004252]		NP_BIND 358..365; /note="ATP"; /evidence="ECO:0000256|HAMAP-Rule:MF_01973, ECO:0000256|PIRSR:PIRSR001174-2"		CATALYTIC ACTIVITY: Reaction=Hydrolysis of proteins in presence of ATP.; EC=3.4.21.53; Evidence={ECO:0000256|HAMAP-Rule:MF_01973, ECO:0000256|PIRNR:PIRNR001174, ECO:0000256|PROSITE-ProRule:PRU01122};		FUNCTION: ATP-dependent serine protease that mediates the selective degradation of mutant and abnormal proteins as well as certain short-lived regulatory proteins. Required for cellular homeostasis and for survival from DNA damage and developmental changes induced by stress. Degrades polypeptides processively to yield small peptide fragments that are 5 to 10 amino acids long. Binds to DNA in a do…	ACT_SITE 680; /evidence="ECO:0000256|HAMAP-Rule:MF_01973, ECO:0000256|PIRSR:PIRSR001174-1"; ACT_SITE 723; /evidence="ECO:0000256|HAMAP-Rule:MF_01973, ECO:0000256|PIRSR:PIRSR001174-1"								0	0	81	57	0	0	0	0	0	0	0	0	0	0	0	0	0	0	0	0	0	0	0	13	0	0	0	0
G8TMC7	G8TMC7	L-proline dehydrogenase (EC 1.5.99.8)	Niastella koreensis (strain DSM 17620 / KACC 11465 / NBRC 106392 / GR20-10)	Oxidoreductase;Reference proteome	proline catabolic process [GO:0006562]		proline dehydrogenase activity [GO:0004657]															86	40	0	0	1	0	0	0	0	0	0	0	0	0	0	0	0	0	0	0	0	0	0	0	0	0	0	0
M6D7Z1	M6D7Z1	Proline dehydrogenase family protein	Leptospira sp. B5-022	Oxidoreductase	proline catabolic process [GO:0006562]		proline dehydrogenase activity [GO:0004657]															7	0	99	0	20	0	0	0	0	0	0	0	0	0	0	0	0	0	0	0	0	0	0	0	0	0	0	0
F0IL90	F0IL90	Alanine dehydrogenase (EC 1.4.1.1)	Streptococcus sanguinis SK150	NAD;Nucleotide-binding;Oxidoreductase	L-alanine catabolic process [GO:0042853]		alanine dehydrogenase activity [GO:0000286]; nucleotide binding [GO:0000166]		NP_BIND 238..239; /note="NAD"; /evidence="ECO:0000256|PIRSR:PIRSR000183-3"; NP_BIND 266..269; /note="NAD"; /evidence="ECO:0000256|PIRSR:PIRSR000183-3"	PATHWAY: Amino-acid degradation. {ECO:0000256|ARBA:ARBA00005023}.; PATHWAY: Amino-acid degradation; L-alanine degradation via dehydrogenase pathway; NH(3) and pyruvate from L-alanine: step 1/1. {ECO:0000256|ARBA:ARBA00005206}.	CATALYTIC ACTIVITY: Reaction=H2O + L-alanine + NAD(+) = H(+) + NADH + NH4(+) + pyruvate; Xref=Rhea:RHEA:18405, ChEBI:CHEBI:15361, ChEBI:CHEBI:15377, ChEBI:CHEBI:15378, ChEBI:CHEBI:28938, ChEBI:CHEBI:57540, ChEBI:CHEBI:57945, ChEBI:CHEBI:57972; EC=1.4.1.1; Evidence={ECO:0000256|ARBA:ARBA00000335, ECO:0000256|PIRNR:PIRNR000183};			ACT_SITE 95; /note="Proton donor/acceptor"; /evidence="ECO:0000256|PIRSR:PIRSR000183-1"; ACT_SITE 269; /note="Proton donor/acceptor"; /evidence="ECO:0000256|PIRSR:PIRSR000183-1"		BINDING 15; /note="Substrate"; /evidence="ECO:0000256|PIRSR:PIRSR000183-2"; BINDING 74; /note="Substrate"; /evidence="ECO:0000256|PIRSR:PIRSR000183-2"; BINDING 133; /note="NAD"; /evidence="ECO:0000256|PIRSR:PIRSR000183-3"; BINDING 197; /note="NAD"; /evidence="ECO:0000256|PIRSR:PIRSR000183-3"; BINDING 202; /note="NAD"; /evidence="ECO:0000256|PIRSR:PIRSR000183-3"; BINDING 219; /note="NAD"; /evidenc…						0	0	0	0	0	0	0	0	3	141	0	0	0	32	0	0	0	0	0	0	0	0	0	0	0	0	0	0
J2K513	J2K513	Uncharacterized protein	Variovorax sp. CF313	Coiled coil	L-lysine catabolic process to acetate [GO:0019475]		transferase activity [GO:0016740]															0	0	68	55	0	0	0	0	0	0	0	0	0	0	0	0	0	0	0	0	0	0	0	4	0	0	0	0
A0MLS9	A0MLS9	Cyanuric acid amidohydrolase (Fragment)	Arthrobacter sp. AD25	Hydrolase;Plasmid			hydrolase activity, acting on carbon-nitrogen (but not peptide) bonds, in cyclic amides [GO:0016812]															0	0	89	28	0	0	0	0	0	1	0	0	0	0	0	0	0	0	0	0	0	0	0	0	0	0	0	0
Q32JJ5	Q32JJ5	Lon protease (EC 3.4.21.53) (ATP-dependent protease La)	Shigella dysenteriae serotype 1 (strain Sd197)	ATP-binding;Cytoplasm;Hydrolase;Nucleotide-binding;Protease;Reference proteome;Serine protease;Stress response	cellular response to heat [GO:0034605]; protein quality control for misfolded or incompletely synthesized proteins [GO:0006515]	cytoplasm [GO:0005737]	ATP binding [GO:0005524]; ATP-dependent peptidase activity [GO:0004176]; sequence-specific DNA binding [GO:0043565]; serine-type endopeptidase activity [GO:0004252]		NP_BIND 356..363; /note="ATP"; /evidence="ECO:0000255|HAMAP-Rule:MF_01973"		CATALYTIC ACTIVITY: Reaction=Hydrolysis of proteins in presence of ATP.; EC=3.4.21.53; Evidence={ECO:0000255|HAMAP-Rule:MF_01973};		FUNCTION: ATP-dependent serine protease that mediates the selective degradation of mutant and abnormal proteins as well as certain short-lived regulatory proteins. Required for cellular homeostasis and for survival from DNA damage and developmental changes induced by stress. Degrades polypeptides processively to yield small peptide fragments that are 5 to 10 amino acids long. Binds to DNA in a do…	ACT_SITE 679; /evidence="ECO:0000255|HAMAP-Rule:MF_01973"; ACT_SITE 722; /evidence="ECO:0000255|HAMAP-Rule:MF_01973"	ACTIVITY REGULATION: Contains an allosteric site (distinct from its active site), whose occupancy by an unfolded polypeptide leads to enzyme activation. {ECO:0000255|HAMAP-Rule:MF_01973}.							122	127	1	0	0	0	0	0	0	0	0	0	0	0	0	0	16	0	1	0	2	0	15	164	1	0	0	0
I1MZ42	I1MZ42	Uncharacterized protein	Glycine max (Soybean) (Glycine hispida)	Reference proteome	defense response [GO:0006952]; tryptophan catabolic process to kynurenine [GO:0019441]		heme binding [GO:0020037]; metal ion binding [GO:0046872]														Viridiplantae	66	51	0	0	0	0	0	0	0	0	0	0	0	0	0	0	0	0	0	0	0	0	0	0	0	0	0	0
Q05086	Q05086	Ubiquitin-protein ligase E3A (EC 2.3.2.26) (E6AP ubiquitin-protein ligase) (HECT-type ubiquitin transferase E3A) (Human papillomavirus E6-associated protein) (Oncogenic protein-associated protein E6-AP) (Renal carcinoma antigen NY-REN-54)	Homo sapiens (Human)	3D-structure;Alternative splicing;Biological rhythms;Cytoplasm;Direct protein sequencing;Disease variant;Host-virus interaction;Metal-binding;Nucleus;Phosphoprotein;Proteasome;Reference proteome;Transferase;Ubl conjugation pathway;Zinc;Zinc-finger	androgen receptor signaling pathway [GO:0030521]; brain development [GO:0007420]; cellular response to brain-derived neurotrophic factor stimulus [GO:1990416]; negative regulation of dendritic spine morphogenesis [GO:0061002]; ovarian follicle development [GO:0001541]; positive regulation of Golgi lumen acidification [GO:1905528]; positive regulation of phosphatidylinositol 3-kinase signaling [GO…	cytosol [GO:0005829]; nucleus [GO:0005634]; proteasome complex [GO:0000502]	metal ion binding [GO:0046872]; transcription coactivator activity [GO:0003713]; ubiquitin protein ligase activity [GO:0061630]; ubiquitin-protein transferase activity [GO:0004842]			PATHWAY: Protein modification; protein ubiquitination. {ECO:0000269|PubMed:24273172}.	CATALYTIC ACTIVITY: Reaction=S-ubiquitinyl-[E2 ubiquitin-conjugating enzyme]-L-cysteine + [acceptor protein]-L-lysine = [E2 ubiquitin-conjugating enzyme]-L-cysteine + N(6)-ubiquitinyl-[acceptor protein]-L-lysine.; EC=2.3.2.26; Evidence={ECO:0000269|PubMed:24273172};		FUNCTION: E3 ubiquitin-protein ligase which accepts ubiquitin from an E2 ubiquitin-conjugating enzyme in the form of a thioester and transfers it to its substrates (PubMed:10373495, PubMed:16772533, PubMed:19204938, PubMed:19233847, PubMed:19325566, PubMed:19591933, PubMed:22645313, PubMed:24273172, PubMed:24728990). Several substrates have been identified including the ARNTL/BMAL1, ARC, RAD23A a…	ACT_SITE 843; /note="Glycyl thioester intermediate"						DISEASE: Angelman syndrome (AS) [MIM:105830]: A neurodevelopmental disorder characterized by severe motor and intellectual retardation, ataxia, frequent jerky limb movements and flapping of the arms and hands, hypotonia, seizures, absence of speech, frequent smiling and episodes of paroxysmal laughter, open-mouthed expression revealing the tongue. {ECO:0000269|PubMed:25212744, ECO:0000269|PubMed:…	Metazoa	0	0	14	103	0	0	0	0	0	0	0	0	0	0	0	0	0	0	0	0	0	0	0	0	0	0	0	0
E9KU97	E9KU97	Exoribonuclease H (EC 2.7.7.49) (EC 3.1.13.2) (EC 3.1.26.13) (Integrase) (Pol polyprotein) (Protease) (Retropepsin) (Reverse transcriptase/ribonuclease H) (Fragment)	Equine infectious anemia virus	Aspartyl protease;Coiled coil;DNA integration;DNA recombination;DNA-binding;Endonuclease;Hydrolase;Metal-binding;Multifunctional enzyme;Nuclease;Nucleotidyltransferase;Protease;RNA-directed DNA polymerase;Transferase;Viral genome integration;Virus entry into host cell;Zinc;Zinc-finger	DNA integration [GO:0015074]; DNA recombination [GO:0006310]; establishment of integrated proviral latency [GO:0075713]; viral entry into host cell [GO:0046718]; viral genome integration into host DNA [GO:0044826]		aspartic-type endopeptidase activity [GO:0004190]; DNA binding [GO:0003677]; exoribonuclease H activity [GO:0004533]; RNA-directed DNA polymerase activity [GO:0003964]; RNA-DNA hybrid ribonuclease activity [GO:0004523]; zinc ion binding [GO:0008270]				CATALYTIC ACTIVITY: Reaction=3'-end directed exonucleolytic cleavage of viral RNA-DNA hybrid.; EC=3.1.13.2; Evidence={ECO:0000256|ARBA:ARBA00000379}; CATALYTIC ACTIVITY: Reaction=Endohydrolysis of RNA in RNA/DNA hybrids. Three different cleavage modes: 1. sequence-specific internal cleavage of RNA. Human immunodeficiency virus type 1 and Moloney murine leukemia virus enzymes prefer to cleave the …	DNA_BIND 1084..1132; /note="Integrase-type"; /evidence="ECO:0000256|PROSITE-ProRule:PRU00506"	FUNCTION: During replicative cycle of retroviruses, the reverse-transcribed viral DNA is integrated into the host chromosome by the viral integrase enzyme. RNase H activity is associated with the reverse transcriptase. {ECO:0000256|ARBA:ARBA00023429}.								Pararnavirae	0	0	15	74	17	5	0	0	0	5	0	0	0	0	0	0	0	0	0	0	0	0	0	0	0	0	0	0
Q1LLA9	Q1LLA9	ATP-dependent zinc metalloprotease FtsH (EC 3.4.24.-)	Cupriavidus metallidurans (strain ATCC 43123 / DSM 2839 / NBRC 102507 / CH34) (Ralstonia metallidurans)	ATP-binding;Cell inner membrane;Cell membrane;Hydrolase;Membrane;Metal-binding;Metalloprotease;Nucleotide-binding;Protease;Reference proteome;Transmembrane;Transmembrane helix;Zinc	protein catabolic process [GO:0030163]	integral component of membrane [GO:0016021]; plasma membrane [GO:0005886]	ATP binding [GO:0005524]; ATP-dependent peptidase activity [GO:0004176]; metalloendopeptidase activity [GO:0004222]; zinc ion binding [GO:0008270]	METAL 432; /note="Zinc; catalytic"; /evidence="ECO:0000255|HAMAP-Rule:MF_01458"; METAL 436; /note="Zinc; catalytic"; /evidence="ECO:0000255|HAMAP-Rule:MF_01458"; METAL 508; /note="Zinc; catalytic"; /evidence="ECO:0000255|HAMAP-Rule:MF_01458"	NP_BIND 210..217; /note="ATP"; /evidence="ECO:0000255|HAMAP-Rule:MF_01458"				FUNCTION: Acts as a processive, ATP-dependent zinc metallopeptidase for both cytoplasmic and membrane proteins. Plays a role in the quality control of integral membrane proteins. {ECO:0000255|HAMAP-Rule:MF_01458}.	ACT_SITE 433; /evidence="ECO:0000255|HAMAP-Rule:MF_01458"				COFACTOR: Name=Zn(2+); Xref=ChEBI:CHEBI:29105; Evidence={ECO:0000255|HAMAP-Rule:MF_01458}; Note=Binds 1 zinc ion per subunit. {ECO:0000255|HAMAP-Rule:MF_01458};				0	0	89	27	0	0	0	0	0	0	0	0	0	0	0	0	0	0	0	0	0	0	0	0	0	0	0	0
A0KHA9	A0KHA9	Rhs element Vgr protein	Aeromonas hydrophila subsp. hydrophila (strain ATCC 7966 / DSM 30187 / BCRC 13018 / CCUG 14551 / JCM 1027 / KCTC 2358 / NCIMB 9240 / NCTC 8049)	Reference proteome;Toxin	pathogenesis [GO:0009405]	extracellular region [GO:0005576]	toxin activity [GO:0090729]															100	27	0	0	0	0	0	0	0	0	0	0	0	0	0	0	0	0	0	0	0	0	0	18	0	0	0	0
Q8XD23	Q8XD23	Glutaminase 1 (EC 3.5.1.2)	Escherichia coli O157:H7	Acetylation;Hydrolase;Reference proteome	glutamine metabolic process [GO:0006541]		glutaminase activity [GO:0004359]				CATALYTIC ACTIVITY: Reaction=H2O + L-glutamine = L-glutamate + NH4(+); Xref=Rhea:RHEA:15889, ChEBI:CHEBI:15377, ChEBI:CHEBI:28938, ChEBI:CHEBI:29985, ChEBI:CHEBI:58359; EC=3.5.1.2; Evidence={ECO:0000255|HAMAP-Rule:MF_00313};					BINDING 66; /note="Substrate"; /evidence="ECO:0000255|HAMAP-Rule:MF_00313"; BINDING 117; /note="Substrate"; /evidence="ECO:0000255|HAMAP-Rule:MF_00313"; BINDING 161; /note="Substrate"; /evidence="ECO:0000255|HAMAP-Rule:MF_00313"; BINDING 168; /note="Substrate"; /evidence="ECO:0000255|HAMAP-Rule:MF_00313"; BINDING 192; /note="Substrate"; /evidence="ECO:0000255|HAMAP-Rule:MF_00313"; BINDING 244; /n…						18	18	36	39	2	5	0	0	0	0	0	0	0	4	0	0	1	0	0	0	0	0	0	0	0	0	0	0
B7UJV5	B7UJV5	N-acetylmannosamine kinase (EC 2.7.1.60) (ManNAc kinase) (N-acetyl-D-mannosamine kinase)	Escherichia coli O127:H6 (strain E2348/69 / EPEC)	ATP-binding;Carbohydrate metabolism;Kinase;Metal-binding;Nucleotide-binding;Transferase;Zinc	N-acetylmannosamine metabolic process [GO:0006051]; N-acetylneuraminate catabolic process [GO:0019262]		ATP binding [GO:0005524]; N-acylmannosamine kinase activity [GO:0009384]; zinc ion binding [GO:0008270]	METAL 156; /note="Zinc"; /evidence="ECO:0000255|HAMAP-Rule:MF_01234"; METAL 166; /note="Zinc"; /evidence="ECO:0000255|HAMAP-Rule:MF_01234"; METAL 168; /note="Zinc"; /evidence="ECO:0000255|HAMAP-Rule:MF_01234"; METAL 173; /note="Zinc"; /evidence="ECO:0000255|HAMAP-Rule:MF_01234"	NP_BIND 5..12; /note="ATP"; /evidence="ECO:0000255|HAMAP-Rule:MF_01234"; NP_BIND 132..139; /note="ATP"; /evidence="ECO:0000255|HAMAP-Rule:MF_01234"	PATHWAY: Amino-sugar metabolism; N-acetylneuraminate degradation; D-fructose 6-phosphate from N-acetylneuraminate: step 2/5. {ECO:0000255|HAMAP-Rule:MF_01234}.	CATALYTIC ACTIVITY: Reaction=an N-acyl-D-mannosamine + ATP = ADP + an N-acyl-D-mannosamine 6-phosphate + H(+); Xref=Rhea:RHEA:23832, ChEBI:CHEBI:15378, ChEBI:CHEBI:16062, ChEBI:CHEBI:30616, ChEBI:CHEBI:57666, ChEBI:CHEBI:456216; EC=2.7.1.60; Evidence={ECO:0000255|HAMAP-Rule:MF_01234};		FUNCTION: Catalyzes the phosphorylation of N-acetylmannosamine (ManNAc) to ManNAc-6-P. {ECO:0000255|HAMAP-Rule:MF_01234}.									0	0	58	55	1	0	0	0	0	0	0	0	0	0	0	0	0	0	0	0	0	0	0	0	0	0	0	0
Q2NFD5	Q2NFD5	S-inosyl-L-homocysteine hydrolase (SIHH) (EC 3.13.1.9)	Methanosphaera stadtmanae (strain ATCC 43021 / DSM 3091 / JCM 11832 / MCB-3)	Cytoplasm;Hydrolase;NAD;One-carbon metabolism;Reference proteome	one-carbon metabolic process [GO:0006730]; S-adenosylmethionine biosynthetic process [GO:0006556]	cytoplasm [GO:0005737]	adenosylhomocysteinase activity [GO:0004013]		NP_BIND 150..152; /note="NAD"; /evidence="ECO:0000256|HAMAP-Rule:MF_00563"; NP_BIND 213..218; /note="NAD"; /evidence="ECO:0000256|HAMAP-Rule:MF_00563"; NP_BIND 292..294; /note="NAD"; /evidence="ECO:0000256|HAMAP-Rule:MF_00563"	PATHWAY: Amino-acid biosynthesis; S-adenosyl-L-methionine biosynthesis. {ECO:0000256|HAMAP-Rule:MF_00563}.	CATALYTIC ACTIVITY: Reaction=H2O + S-inosyl-L-homocysteine = inosine + L-homocysteine; Xref=Rhea:RHEA:59828, ChEBI:CHEBI:15377, ChEBI:CHEBI:17596, ChEBI:CHEBI:57985, ChEBI:CHEBI:58199; EC=3.13.1.9; Evidence={ECO:0000256|HAMAP-Rule:MF_00563};		FUNCTION: Catalyzes the hydrolysis of S-inosyl-L-homocysteine (SIH) to L-homocysteine (Hcy) and inosine. Likely functions in a S-adenosyl-L-methionine (SAM) recycling pathway from S-adenosyl-L-homocysteine (SAH) produced from SAM-dependent methylation reactions. Can also catalyze the reverse reaction in vitro, i.e. the synthesis of SIH from Hcy and inosine. {ECO:0000256|HAMAP-Rule:MF_00563}.			BINDING 124; /note="Substrate"; /evidence="ECO:0000256|HAMAP-Rule:MF_00563"; BINDING 149; /note="Substrate"; /evidence="ECO:0000256|HAMAP-Rule:MF_00563"; BINDING 179; /note="Substrate"; /evidence="ECO:0000256|HAMAP-Rule:MF_00563"; BINDING 183; /note="Substrate"; /evidence="ECO:0000256|HAMAP-Rule:MF_00563"; BINDING 184; /note="NAD"; /evidence="ECO:0000256|HAMAP-Rule:MF_00563"; BINDING 236; /note="…		COFACTOR: Name=NAD(+); Xref=ChEBI:CHEBI:57540; Evidence={ECO:0000256|ARBA:ARBA00001911}; ; COFACTOR: Name=NAD(+); Xref=ChEBI:CHEBI:57540; Evidence={ECO:0000256|HAMAP-Rule:MF_00563}; Note=Binds 1 NAD(+) per subunit. {ECO:0000256|HAMAP-Rule:MF_00563};				0	0	114	0	0	0	0	0	0	0	0	0	0	0	0	0	0	0	0	0	0	0	0	1	0	0	0	0
I1L8Z3	I1L8Z3	Uncharacterized protein	Glycine max (Soybean) (Glycine hispida)	ATP-binding;Nucleotide-binding;Reference proteome	autophagosome maturation [GO:0097352]; ER-associated misfolded protein catabolic process [GO:0071712]; mitotic spindle disassembly [GO:0051228]; retrograde protein transport, ER to cytosol [GO:0030970]; ubiquitin-dependent ERAD pathway [GO:0030433]	cytosol [GO:0005829]; nucleus [GO:0005634]; VCP-NPL4-UFD1 AAA ATPase complex [GO:0034098]	ATPase activity [GO:0016887]; ATP binding [GO:0005524]; polyubiquitin modification-dependent protein binding [GO:0031593]														Viridiplantae	56	126	0	0	0	0	0	0	0	0	0	0	0	0	0	0	0	0	34	0	71	0	0	0	0	0	0	0
J3CV65	J3CV65	Gamma-glutamyltranspeptidase	Variovorax sp. CF313	Signal	glutathione catabolic process [GO:0006751]		glutathione hydrolase activity [GO:0036374]; hypoglycin A gamma-glutamyl transpeptidase activity [GO:0102953]; leukotriene C4 gamma-glutamyl transferase activity [GO:0103068]				CATALYTIC ACTIVITY: Reaction=an S-substituted glutathione + H2O = an S-substituted L-cysteinylglycine + L-glutamate; Xref=Rhea:RHEA:59468, ChEBI:CHEBI:15377, ChEBI:CHEBI:29985, ChEBI:CHEBI:90779, ChEBI:CHEBI:143103; EC=3.4.19.13; Evidence={ECO:0000256|ARBA:ARBA00001049}; CATALYTIC ACTIVITY: Reaction=an alpha-amino acid + an N-terminal (5-L-glutamyl)-[peptide] = 5-L-glutamyl amino acid + N-termina…											0	0	14	9	46	42	0	0	0	0	0	0	0	0	0	0	0	0	0	0	0	0	0	1	0	0	0	0
P77454	P77454	Glutaminase 1 (EC 3.5.1.2)	Escherichia coli (strain K12)	3D-structure;Acetylation;Hydrolase;Reference proteome	glutamate biosynthetic process [GO:0006537]; glutamine catabolic process [GO:0006543]; negative regulation of growth [GO:0045926]; response to acidic pH [GO:0010447]	protein-containing complex [GO:0032991]	glutaminase activity [GO:0004359]				CATALYTIC ACTIVITY: Reaction=H2O + L-glutamine = L-glutamate + NH4(+); Xref=Rhea:RHEA:15889, ChEBI:CHEBI:15377, ChEBI:CHEBI:28938, ChEBI:CHEBI:29985, ChEBI:CHEBI:58359; EC=3.5.1.2; Evidence={ECO:0000255|HAMAP-Rule:MF_00313, ECO:0000269|PubMed:18459799};					BINDING 66; /note="Substrate"; /evidence="ECO:0000255|HAMAP-Rule:MF_00313"; BINDING 117; /note="Substrate"; /evidence="ECO:0000255|HAMAP-Rule:MF_00313"; BINDING 161; /note="Substrate"; /evidence="ECO:0000255|HAMAP-Rule:MF_00313"; BINDING 168; /note="Substrate"; /evidence="ECO:0000255|HAMAP-Rule:MF_00313"; BINDING 192; /note="Substrate"; /evidence="ECO:0000255|HAMAP-Rule:MF_00313"; BINDING 244; /n…						22	12	12	10	30	24	0	0	0	0	0	0	0	1	0	1	0	0	0	0	0	0	0	0	0	0	0	0
H3A389	H3A389	S-adenosylmethionine synthase (EC 2.5.1.6)	Latimeria chalumnae (Coelacanth)	ATP-binding;Magnesium;Metal-binding;Nucleotide-binding;One-carbon metabolism;Potassium;Reference proteome;Transferase	one-carbon metabolic process [GO:0006730]; S-adenosylmethionine biosynthetic process [GO:0006556]		ATP binding [GO:0005524]; metal ion binding [GO:0046872]; methionine adenosyltransferase activity [GO:0004478]			PATHWAY: Amino-acid biosynthesis; S-adenosyl-L-methionine biosynthesis; S-adenosyl-L-methionine from L-methionine: step 1/1. {ECO:0000256|ARBA:ARBA00005224, ECO:0000256|RuleBase:RU000541}.	CATALYTIC ACTIVITY: Reaction=ATP + H2O + L-methionine = diphosphate + phosphate + S-adenosyl-L-methionine; Xref=Rhea:RHEA:21080, ChEBI:CHEBI:15377, ChEBI:CHEBI:30616, ChEBI:CHEBI:33019, ChEBI:CHEBI:43474, ChEBI:CHEBI:57844, ChEBI:CHEBI:59789; EC=2.5.1.6; Evidence={ECO:0000256|ARBA:ARBA00001513, ECO:0000256|RuleBase:RU000541};		FUNCTION: Catalyzes the formation of S-adenosylmethionine from methionine and ATP. {ECO:0000256|RuleBase:RU000541}.; FUNCTION: Catalyzes the formation of S-adenosylmethionine from methionine and ATP. The reaction comprises two steps that are both catalyzed by the same enzyme: formation of S-adenosylmethionine (AdoMet) and triphosphate, and subsequent hydrolysis of the triphosphate. {ECO:0000256|A…					COFACTOR: Name=K(+); Xref=ChEBI:CHEBI:29103; Evidence={ECO:0000256|ARBA:ARBA00001958}; ; COFACTOR: Name=K(+); Xref=ChEBI:CHEBI:29103; Evidence={ECO:0000256|RuleBase:RU000541}; Note=Binds 1 potassium ion per subunit. The potassium ion interacts primarily with the substrate. {ECO:0000256|RuleBase:RU000541}; COFACTOR: Name=Mg(2+); Xref=ChEBI:CHEBI:18420; Evidence={ECO:0000256|ARBA:ARBA00001946}; ; C…			Metazoa	0	0	0	0	107	1	0	0	0	0	0	0	0	0	0	0	0	0	0	0	0	0	0	0	0	0	0	0
A8AJE0	A8AJE0	Glucosamine-6-phosphate deaminase (EC 3.5.99.6) (GlcN6P deaminase) (GNPDA) (Glucosamine-6-phosphate isomerase)	Citrobacter koseri (strain ATCC BAA-895 / CDC 4225-83 / SGSC4696)	Allosteric enzyme;Carbohydrate metabolism;Hydrolase;Reference proteome	carbohydrate metabolic process [GO:0005975]; N-acetylglucosamine metabolic process [GO:0006044]; N-acetylneuraminate catabolic process [GO:0019262]		glucosamine-6-phosphate deaminase activity [GO:0004342]			PATHWAY: Amino-sugar metabolism; N-acetylneuraminate degradation; D-fructose 6-phosphate from N-acetylneuraminate: step 5/5. {ECO:0000255|HAMAP-Rule:MF_01241}.	CATALYTIC ACTIVITY: Reaction=alpha-D-glucosamine 6-phosphate + H2O = beta-D-fructose 6-phosphate + NH4(+); Xref=Rhea:RHEA:12172, ChEBI:CHEBI:15377, ChEBI:CHEBI:28938, ChEBI:CHEBI:57634, ChEBI:CHEBI:75989; EC=3.5.99.6; Evidence={ECO:0000255|HAMAP-Rule:MF_01241};		FUNCTION: Catalyzes the reversible isomerization-deamination of glucosamine 6-phosphate (GlcN6P) to form fructose 6-phosphate (Fru6P) and ammonium ion. {ECO:0000255|HAMAP-Rule:MF_01241}.	ACT_SITE 72; /note="Proton acceptor; for enolization step"; /evidence="ECO:0000255|HAMAP-Rule:MF_01241"; ACT_SITE 141; /note="For ring-opening step"; /evidence="ECO:0000255|HAMAP-Rule:MF_01241"; ACT_SITE 143; /note="Proton acceptor; for ring-opening step"; /evidence="ECO:0000255|HAMAP-Rule:MF_01241"; ACT_SITE 148; /note="For ring-opening step"; /evidence="ECO:0000255|HAMAP-Rule:MF_01241"	ACTIVITY REGULATION: Allosterically activated by N-acetylglucosamine 6-phosphate (GlcNAc6P). {ECO:0000255|HAMAP-Rule:MF_01241}.							0	0	0	0	35	119	0	0	0	0	0	0	0	0	0	0	5	0	0	0	0	0	7	58	0	0	0	0
E9KUC7	E9KUC7	Exoribonuclease H (EC 2.7.7.49) (EC 3.1.13.2) (EC 3.1.26.13) (Integrase) (Pol polyprotein) (Protease) (Retropepsin) (Reverse transcriptase/ribonuclease H) (Fragment)	Equine infectious anemia virus	Aspartyl protease;Coiled coil;DNA integration;DNA recombination;DNA-binding;Endonuclease;Hydrolase;Metal-binding;Multifunctional enzyme;Nuclease;Nucleotidyltransferase;Protease;RNA-directed DNA polymerase;Transferase;Viral genome integration;Virus entry into host cell;Zinc;Zinc-finger	DNA integration [GO:0015074]; DNA recombination [GO:0006310]; establishment of integrated proviral latency [GO:0075713]; viral entry into host cell [GO:0046718]; viral genome integration into host DNA [GO:0044826]		aspartic-type endopeptidase activity [GO:0004190]; DNA binding [GO:0003677]; exoribonuclease H activity [GO:0004533]; RNA-directed DNA polymerase activity [GO:0003964]; RNA-DNA hybrid ribonuclease activity [GO:0004523]; zinc ion binding [GO:0008270]				CATALYTIC ACTIVITY: Reaction=3'-end directed exonucleolytic cleavage of viral RNA-DNA hybrid.; EC=3.1.13.2; Evidence={ECO:0000256|ARBA:ARBA00000379}; CATALYTIC ACTIVITY: Reaction=Endohydrolysis of RNA in RNA/DNA hybrids. Three different cleavage modes: 1. sequence-specific internal cleavage of RNA. Human immunodeficiency virus type 1 and Moloney murine leukemia virus enzymes prefer to cleave the …	DNA_BIND 1083..1131; /note="Integrase-type"; /evidence="ECO:0000256|PROSITE-ProRule:PRU00506"	FUNCTION: During replicative cycle of retroviruses, the reverse-transcribed viral DNA is integrated into the host chromosome by the viral integrase enzyme. RNase H activity is associated with the reverse transcriptase. {ECO:0000256|ARBA:ARBA00023429}.								Pararnavirae	65	3	31	1	6	2	0	0	0	0	2	0	0	0	0	0	0	0	0	0	0	0	0	0	0	0	0	0
J2KXA2	J2KXA2	Gamma-glutamyltranspeptidase	Variovorax sp. CF313	Signal	glutathione catabolic process [GO:0006751]		glutathione hydrolase activity [GO:0036374]; hypoglycin A gamma-glutamyl transpeptidase activity [GO:0102953]; leukotriene C4 gamma-glutamyl transferase activity [GO:0103068]				CATALYTIC ACTIVITY: Reaction=an S-substituted glutathione + H2O = an S-substituted L-cysteinylglycine + L-glutamate; Xref=Rhea:RHEA:59468, ChEBI:CHEBI:15377, ChEBI:CHEBI:29985, ChEBI:CHEBI:90779, ChEBI:CHEBI:143103; EC=3.4.19.13; Evidence={ECO:0000256|ARBA:ARBA00001049}; CATALYTIC ACTIVITY: Reaction=an alpha-amino acid + an N-terminal (5-L-glutamyl)-[peptide] = 5-L-glutamyl amino acid + N-termina…											6	1	0	0	0	0	0	0	2	96	0	0	0	0	0	0	0	0	0	0	0	0	0	0	0	0	0	0
E2E2J3	E2E2J3	Exoribonuclease H (EC 2.7.7.49) (EC 3.1.13.2) (EC 3.1.26.13) (Integrase) (Pol polyprotein) (Protease) (Retropepsin) (Reverse transcriptase/ribonuclease H) (Fragment)	Equine infectious anemia virus	Aspartyl protease;Coiled coil;DNA integration;DNA recombination;DNA-binding;Endonuclease;Hydrolase;Metal-binding;Multifunctional enzyme;Nuclease;Nucleotidyltransferase;Protease;RNA-directed DNA polymerase;Transferase;Viral genome integration;Virus entry into host cell;Zinc;Zinc-finger	DNA integration [GO:0015074]; DNA recombination [GO:0006310]; establishment of integrated proviral latency [GO:0075713]; viral entry into host cell [GO:0046718]; viral genome integration into host DNA [GO:0044826]		aspartic-type endopeptidase activity [GO:0004190]; DNA binding [GO:0003677]; exoribonuclease H activity [GO:0004533]; RNA-directed DNA polymerase activity [GO:0003964]; RNA-DNA hybrid ribonuclease activity [GO:0004523]; zinc ion binding [GO:0008270]				CATALYTIC ACTIVITY: Reaction=3'-end directed exonucleolytic cleavage of viral RNA-DNA hybrid.; EC=3.1.13.2; Evidence={ECO:0000256|ARBA:ARBA00000379}; CATALYTIC ACTIVITY: Reaction=Endohydrolysis of RNA in RNA/DNA hybrids. Three different cleavage modes: 1. sequence-specific internal cleavage of RNA. Human immunodeficiency virus type 1 and Moloney murine leukemia virus enzymes prefer to cleave the …	DNA_BIND 1084..1132; /note="Integrase-type"; /evidence="ECO:0000256|PROSITE-ProRule:PRU00506"	FUNCTION: During replicative cycle of retroviruses, the reverse-transcribed viral DNA is integrated into the host chromosome by the viral integrase enzyme. RNase H activity is associated with the reverse transcriptase. {ECO:0000256|ARBA:ARBA00023429}.								Pararnavirae	0	1	18	18	23	39	0	3	0	3	0	0	0	0	0	0	0	0	0	0	0	0	0	0	0	0	0	0
Q12018	Q12018	Cell division control protein 53 (Cullin-A) (E3 ubiquitin ligase complex SCF subunit CDC53)	Saccharomyces cerevisiae (strain ATCC 204508 / S288c) (Baker's yeast)	3D-structure;Cell cycle;Cell division;Cytoplasm;Isopeptide bond;Nucleus;Reference proteome;Ubl conjugation	cell division [GO:0051301]; G1/S transition of mitotic cell cycle [GO:0000082]; G2/M transition of mitotic cell cycle [GO:0000086]; protein ubiquitination [GO:0016567]; SCF-dependent proteasomal ubiquitin-dependent protein catabolic process [GO:0031146]; ubiquitin-dependent protein catabolic process [GO:0006511]	cullin-RING ubiquitin ligase complex [GO:0031461]; cytoplasm [GO:0005737]; nucleus [GO:0005634]; SCF ubiquitin ligase complex [GO:0019005]	DNA replication origin binding [GO:0003688]; protein-macromolecule adaptor activity [GO:0030674]; ubiquitin protein ligase binding [GO:0031625]						FUNCTION: Core component of multiple cullin-RING-based SCF (SKP1-CUL1-F-box) E3 ubiquitin-protein ligase complexes which mediate the ubiquitination and subsequent proteasomal degradation of target proteins. As a scaffold protein may contribute to catalysis through positioning of the substrate and the ubiquitin-conjugating enzyme. The SCF complex associates with CDC34 as the E2 ubiquitin-conjugati…								Fungi	76	58	0	0	0	0	0	0	0	0	0	0	0	0	0	0	1	0	0	0	0	0	2	41	0	0	0	0
J3NPG7	J3NPG7	Uncharacterized protein	Gaeumannomyces tritici (strain R3-111a-1) (Wheat and barley take-all root rot fungus) (Gaeumannomyces graminis var. tritici)	Coiled coil;Reference proteome			methylmalonate-semialdehyde dehydrogenase (acylating) activity [GO:0004491]														Fungi	0	0	102	0	0	0	1	0	0	0	0	0	0	0	0	0	0	0	0	0	0	0	0	0	0	0	0	0
A9VE51	A9VE51	Predicted protein	Monosiga brevicollis (Choanoflagellate)	Membrane;Reference proteome;Transmembrane;Transmembrane helix		integral component of membrane [GO:0016021]	iduronate-2-sulfatase activity [GO:0004423]; oxidoreductase activity [GO:0016491]; sulfuric ester hydrolase activity [GO:0008484]															2	1	4	1	0	0	2	94	0	0	1	0	0	0	0	0	0	1	0	0	1	0	0	0	0	0	0	0
J2GJB7	J2GJB7	Lon protease (EC 3.4.21.53) (ATP-dependent protease La)	Novosphingobium sp. AP12	ATP-binding;Coiled coil;Cytoplasm;Hydrolase;Nucleotide-binding;Protease;Reference proteome;Serine protease;Stress response	cellular response to heat [GO:0034605]; protein quality control for misfolded or incompletely synthesized proteins [GO:0006515]	cytoplasm [GO:0005737]	ATP binding [GO:0005524]; ATP-dependent peptidase activity [GO:0004176]; sequence-specific DNA binding [GO:0043565]; serine-type endopeptidase activity [GO:0004252]		NP_BIND 354..361; /note="ATP"; /evidence="ECO:0000256|HAMAP-Rule:MF_01973, ECO:0000256|PIRSR:PIRSR001174-2"		CATALYTIC ACTIVITY: Reaction=Hydrolysis of proteins in presence of ATP.; EC=3.4.21.53; Evidence={ECO:0000256|HAMAP-Rule:MF_01973, ECO:0000256|PIRNR:PIRNR001174, ECO:0000256|PROSITE-ProRule:PRU01122};		FUNCTION: ATP-dependent serine protease that mediates the selective degradation of mutant and abnormal proteins as well as certain short-lived regulatory proteins. Required for cellular homeostasis and for survival from DNA damage and developmental changes induced by stress. Degrades polypeptides processively to yield small peptide fragments that are 5 to 10 amino acids long. Binds to DNA in a do…	ACT_SITE 676; /evidence="ECO:0000256|HAMAP-Rule:MF_01973, ECO:0000256|PIRSR:PIRSR001174-1"; ACT_SITE 719; /evidence="ECO:0000256|HAMAP-Rule:MF_01973, ECO:0000256|PIRSR:PIRSR001174-1"								0	0	50	73	0	0	0	0	0	0	0	0	0	0	0	0	0	0	0	0	1	0	0	36	0	0	0	0
C3STD2	C3STD2	Propionate kinase (EC 2.7.2.15)	Escherichia coli	ATP-binding;Kinase;Magnesium;Metal-binding;Nucleotide-binding;Transferase	L-threonine catabolic process to propionate [GO:0070689]		ATP binding [GO:0005524]; metal ion binding [GO:0046872]; propionate kinase activity [GO:0008980]	METAL 15; /note="Magnesium"; /evidence="ECO:0000256|HAMAP-Rule:MF_01881"	NP_BIND 207..211; /note="ATP"; /evidence="ECO:0000256|HAMAP-Rule:MF_01881"; NP_BIND 282..284; /note="ATP"; /evidence="ECO:0000256|HAMAP-Rule:MF_01881"; NP_BIND 330..334; /note="ATP"; /evidence="ECO:0000256|HAMAP-Rule:MF_01881"	PATHWAY: Amino-acid degradation; L-threonine degradation via propanoate pathway; propanoate from L-threonine: step 4/4. {ECO:0000256|HAMAP-Rule:MF_01881}.	CATALYTIC ACTIVITY: Reaction=ATP + propanoate = ADP + propanoyl phosphate; Xref=Rhea:RHEA:23148, ChEBI:CHEBI:17272, ChEBI:CHEBI:30616, ChEBI:CHEBI:58933, ChEBI:CHEBI:456216; EC=2.7.2.15; Evidence={ECO:0000256|HAMAP-Rule:MF_01881};		FUNCTION: Catalyzes the conversion of propionyl phosphate and ADP to propionate and ATP. {ECO:0000256|HAMAP-Rule:MF_01881}.	ACT_SITE 147; /note="Proton donor/acceptor"; /evidence="ECO:0000256|HAMAP-Rule:MF_01881"		BINDING 15; /note="ATP"; /evidence="ECO:0000256|HAMAP-Rule:MF_01881"; BINDING 22; /note="ATP"; /evidence="ECO:0000256|HAMAP-Rule:MF_01881"; BINDING 90; /note="Substrate"; /evidence="ECO:0000256|HAMAP-Rule:MF_01881"; BINDING 179; /note="ATP"; /evidence="ECO:0000256|HAMAP-Rule:MF_01881"; BINDING 330; /note="ATP; via amide nitrogen"; /evidence="ECO:0000256|HAMAP-Rule:MF_01881"		COFACTOR: Name=Mg(2+); Xref=ChEBI:CHEBI:18420; Evidence={ECO:0000256|HAMAP-Rule:MF_01881};				0	0	0	0	0	0	0	0	0	97	0	0	0	0	0	0	0	0	0	0	0	0	0	0	0	0	0	0
W4T7A8	W4T7A8	Deleted.																				46	53	0	0	0	0	0	0	0	0	0	0	0	0	0	0	1	0	0	0	0	0	0	1	2	0	0	0
D8P2K4	D8P2K4	Putative cyclase	Ralstonia solanacearum CFBP2957	Plasmid	tryptophan catabolic process to kynurenine [GO:0019441]		arylformamidase activity [GO:0004061]															0	2	5	90	0	0	0	0	0	0	0	0	0	0	0	0	0	0	0	0	0	0	0	2	0	0	0	0
A9V9Y8	A9V9Y8	Predicted protein	Monosiga brevicollis (Choanoflagellate)	Reference proteome;Signal	chromatin maintenance [GO:0070827]; mRNA transcription by RNA polymerase II [GO:0042789]; nucleosome organization [GO:0034728]; positive regulation of transcription elongation from RNA polymerase II promoter [GO:0032968]; regulation of mRNA processing [GO:0050684]; transcription elongation from RNA polymerase II promoter [GO:0006368]	transcriptionally active chromatin [GO:0035327]; transcription elongation factor complex [GO:0008023]	histone binding [GO:0042393]; nucleosome binding [GO:0031491]															1	0	0	0	0	0	1	94	0	0	1	0	0	0	0	0	0	0	0	0	0	0	0	0	0	0	0	0
A9V9C6	A9V9C6	Predicted protein	Monosiga brevicollis (Choanoflagellate)	ATP-binding;Coiled coil;Cytoplasm;Membrane;Motor protein;Nucleotide-binding;Reference proteome;Transmembrane;Transmembrane helix	cytoskeleton-dependent intracellular transport [GO:0030705]; microtubule-based movement [GO:0007018]; plus-end-directed vesicle transport along microtubule [GO:0072383]; response to metal ion [GO:0010038]	cytoplasm [GO:0005737]; integral component of membrane [GO:0016021]; kinesin complex [GO:0005871]; microtubule [GO:0005874]	actin binding [GO:0003779]; ATPase activity [GO:0016887]; ATP binding [GO:0005524]; ATP-dependent microtubule motor activity [GO:1990939]; microtubule binding [GO:0008017]; microtubule motor activity [GO:0003777]		NP_BIND 430..437; /note="ATP"; /evidence="ECO:0000256|PROSITE-ProRule:PRU00283"													3	0	1	0	0	0	17	84	0	0	15	0	0	0	0	0	1	0	0	0	1	0	0	0	0	0	0	0
J2KJX7	J2KJX7	Ethanolamine ammonia-lyase, large subunit	Variovorax sp. CF313	Lyase	cellular amino acid metabolic process [GO:0006520]		ethanolamine ammonia-lyase activity [GO:0008851]															0	0	0	0	0	0	0	0	3	90	0	0	0	0	0	0	0	0	0	0	0	0	0	0	0	0	0	0
X5K6E8	X5K6E8	Glycine dehydrogenase (aminomethyl-transferring) (EC 1.4.4.2)	Elizabethkingia anophelis	Coiled coil;Oxidoreductase;Pyridoxal phosphate	glycine catabolic process [GO:0006546]		glycine dehydrogenase (decarboxylating) activity [GO:0004375]				CATALYTIC ACTIVITY: Reaction=glycine + H(+) + N(6)-lipoyl-L-lysyl-[glycine-cleavage complex H protein] = (R)-N(6)-(S(8)-aminomethyldihydrolipoyl)-L-lysyl-[glycine-cleavage complex H protein] + CO2; Xref=Rhea:RHEA:24304, Rhea:RHEA-COMP:10494, Rhea:RHEA-COMP:10495, ChEBI:CHEBI:15378, ChEBI:CHEBI:16526, ChEBI:CHEBI:57305, ChEBI:CHEBI:83099, ChEBI:CHEBI:83143; EC=1.4.4.2; Evidence={ECO:0000256|ARBA:A…							COFACTOR: Name=pyridoxal 5'-phosphate; Xref=ChEBI:CHEBI:597326; Evidence={ECO:0000256|ARBA:ARBA00001933, ECO:0000256|PIRSR:PIRSR603437-50};				62	30	0	0	0	0	0	0	0	0	0	0	0	0	0	0	0	0	0	0	0	0	0	0	0	0	0	0
F5XJL3	F5XJL3	Kynureninase (EC 3.7.1.3)	Microlunatus phosphovorus (strain ATCC 700054 / DSM 10555 / JCM 9379 / NBRC 101784 / NCIMB 13414 / VKM Ac-1990 / NM-1)	Hydrolase;Pyridine nucleotide biosynthesis;Pyridoxal phosphate;Reference proteome	L-kynurenine catabolic process [GO:0097053]; NAD biosynthetic process [GO:0009435]; tryptophan catabolic process [GO:0006569]	cytoplasm [GO:0005737]	3-hydroxykynureninase activity [GO:0061981]; kynureninase activity [GO:0030429]; pyridoxal phosphate binding [GO:0030170]			PATHWAY: Amino-acid degradation; L-kynurenine degradation; L-alanine and anthranilate from L-kynurenine: step 1/1. {ECO:0000256|PIRNR:PIRNR038800}.; PATHWAY: Cofactor biosynthesis; NAD(+) biosynthesis; quinolinate from L-kynurenine: step 2/3. {ECO:0000256|PIRNR:PIRNR038800}.	CATALYTIC ACTIVITY: Reaction=3-hydroxy-L-kynurenine + H2O = 3-hydroxyanthranilate + H(+) + L-alanine; Xref=Rhea:RHEA:25143, ChEBI:CHEBI:15377, ChEBI:CHEBI:15378, ChEBI:CHEBI:36559, ChEBI:CHEBI:57972, ChEBI:CHEBI:58125; EC=3.7.1.3; Evidence={ECO:0000256|PIRNR:PIRNR038800}; CATALYTIC ACTIVITY: Reaction=H2O + L-kynurenine = anthranilate + H(+) + L-alanine; Xref=Rhea:RHEA:16813, ChEBI:CHEBI:15377, Ch…		FUNCTION: Catalyzes the cleavage of L-kynurenine (L-Kyn) and L-3-hydroxykynurenine (L-3OHKyn) into anthranilic acid (AA) and 3-hydroxyanthranilic acid (3-OHAA), respectively. {ECO:0000256|PIRNR:PIRNR038800}.					COFACTOR: Name=pyridoxal 5'-phosphate; Xref=ChEBI:CHEBI:597326; Evidence={ECO:0000256|PIRNR:PIRNR038800};				0	0	0	0	4	88	0	0	0	0	0	0	0	0	0	0	0	0	0	0	0	0	0	0	0	0	0	0
Q5ZJL9	Q5ZJL9	Deoxynucleoside triphosphate triphosphohydrolase SAMHD1 (dNTPase) (EC 3.1.5.-)	Gallus gallus (Chicken)	Allosteric enzyme;Antiviral defense;Chromosome;DNA damage;DNA repair;DNA replication;GTP-binding;Hydrolase;Immunity;Innate immunity;Metal-binding;Nucleotide-binding;Nucleus;Reference proteome;Zinc	cellular response to DNA damage stimulus [GO:0006974]; dATP catabolic process [GO:0046061]; defense response to virus [GO:0051607]; deoxyribonucleotide catabolic process [GO:0009264]; dGTP catabolic process [GO:0006203]; DNA strand resection involved in replication fork processing [GO:0110025]; double-strand break repair via homologous recombination [GO:0000724]; innate immune response [GO:004508…	nucleoplasm [GO:0005654]; nucleus [GO:0005634]; site of double-strand break [GO:0035861]; tetraspanin-enriched microdomain [GO:0097197]	dGTPase activity [GO:0008832]; dGTP binding [GO:0032567]; GTP binding [GO:0005525]; identical protein binding [GO:0042802]; nucleic acid binding [GO:0003676]; RNA binding [GO:0003723]; single-stranded DNA binding [GO:0003697]; triphosphoric monoester hydrolase activity [GO:0016793]; zinc ion binding [GO:0008270]	METAL 158; /note="Zinc; via tele nitrogen"; /evidence="ECO:0000250|UniProtKB:Q9Y3Z3"; METAL 197; /note="Zinc; via tele nitrogen"; /evidence="ECO:0000250|UniProtKB:Q9Y3Z3"; METAL 198; /note="Zinc"; /evidence="ECO:0000250|UniProtKB:Q9Y3Z3"; METAL 302; /note="Zinc"; /evidence="ECO:0000250|UniProtKB:Q9Y3Z3"	NP_BIND 128..136; /note="GTP"; /evidence="ECO:0000250|UniProtKB:Q9Y3Z3"; NP_BIND 343..345; /note="dNTP"; /evidence="ECO:0000250|UniProtKB:Q9Y3Z3"		CATALYTIC ACTIVITY: Reaction=a 2'-deoxyribonucleoside 5'-triphosphate + H2O = a 2'-deoxyribonucleoside + H(+) + triphosphate; Xref=Rhea:RHEA:46148, ChEBI:CHEBI:15377, ChEBI:CHEBI:15378, ChEBI:CHEBI:18036, ChEBI:CHEBI:18274, ChEBI:CHEBI:61560; Evidence={ECO:0000250|UniProtKB:Q9Y3Z3};		FUNCTION: Protein that acts both as a host restriction factor involved in defense response to virus and as a regulator of DNA end resection at stalled replication forks. Has deoxynucleoside triphosphate (dNTPase) activity, which is required to restrict infection by viruses: dNTPase activity reduces cellular dNTP levels to levels too low for retroviral reverse transcription to occur, blocking earl…	ACT_SITE 224; /evidence="ECO:0000250|UniProtKB:Q9Y3Z3"	ACTIVITY REGULATION: Allosterically activated and regulated via the combined actions of GTP and dNTPs (dATP, dGTP, dTTP and dCTP): Allosteric site 1 binds GTP, while allosteric site 2 binds dNTP. Allosteric activation promotes the formation of highly active homotetramers. {ECO:0000250|UniProtKB:Q9Y3Z3}.	BINDING 107; /note="GTP"; /evidence="ECO:0000250|UniProtKB:Q9Y3Z3"; BINDING 110; /note="dNTP; via amide nitrogen; shared with neighboring subunit"; /evidence="ECO:0000250|UniProtKB:Q9Y3Z3"; BINDING 140; /note="Substrate"; /evidence="ECO:0000250|UniProtKB:Q9Y3Z3"; BINDING 155; /note="Substrate"; /evidence="ECO:0000250|UniProtKB:Q9Y3Z3"; BINDING 201; /note="Substrate"; /evidence="ECO:0000250|UniPro…		COFACTOR: Name=Zn(2+); Xref=ChEBI:CHEBI:29105; Evidence={ECO:0000250|UniProtKB:Q9Y3Z3}; Note=Binds 1 zinc ion per subunit. {ECO:0000250|UniProtKB:Q9Y3Z3};			Metazoa	0	0	2	88	0	0	0	0	0	0	0	0	0	0	0	0	0	0	0	0	0	0	0	0	0	0	0	0
A9UYV9	A9UYV9	Alpha-galactosidase (EC 3.2.1.22) (Melibiase)	Monosiga brevicollis (Choanoflagellate)	Disulfide bond;Glycosidase;Hydrolase;Membrane;Reference proteome;Signal;Transmembrane;Transmembrane helix	glycoside catabolic process [GO:0016139]; glycosylceramide catabolic process [GO:0046477]; oligosaccharide metabolic process [GO:0009311]	cytoplasm [GO:0005737]; integral component of membrane [GO:0016021]	alpha-galactosidase activity [GO:0004557]; raffinose alpha-galactosidase activity [GO:0052692]				CATALYTIC ACTIVITY: Reaction=Hydrolysis of terminal, non-reducing alpha-D-galactose residues in alpha-D-galactosides, including galactose oligosaccharides, galactomannans and galactolipids.; EC=3.2.1.22; Evidence={ECO:0000256|ARBA:ARBA00001255, ECO:0000256|RuleBase:RU361168};											17	0	52	0	7	0	13	13	0	13	27	0	1	1	0	0	0	1	5	1	1	1	0	0	0	0	0	0
E6V3N1	E6V3N1	Tryptophan 2,3-dioxygenase (TDO) (EC 1.13.11.11) (Tryptamin 2,3-dioxygenase) (Tryptophan oxygenase) (TO) (TRPO) (Tryptophan pyrrolase) (Tryptophanase)	Variovorax paradoxus (strain EPS)	Dioxygenase;Heme;Iron;Metal-binding;Oxidoreductase;Tryptophan catabolism	tryptophan catabolic process to kynurenine [GO:0019441]		heme binding [GO:0020037]; metal ion binding [GO:0046872]; tryptophan 2,3-dioxygenase activity [GO:0004833]	METAL 240; /note="Iron (heme axial ligand)"; /evidence="ECO:0000256|HAMAP-Rule:MF_01972"		PATHWAY: Amino-acid degradation; L-tryptophan degradation via kynurenine pathway; L-kynurenine from L-tryptophan: step 1/2. {ECO:0000256|HAMAP-Rule:MF_01972}.	CATALYTIC ACTIVITY: Reaction=L-tryptophan + O2 = N-formyl-L-kynurenine; Xref=Rhea:RHEA:24536, ChEBI:CHEBI:15379, ChEBI:CHEBI:57912, ChEBI:CHEBI:58629; EC=1.13.11.11; Evidence={ECO:0000256|HAMAP-Rule:MF_01972};		FUNCTION: Heme-dependent dioxygenase that catalyzes the oxidative cleavage of the L-tryptophan (L-Trp) pyrrole ring and converts L-tryptophan to N-formyl-L-kynurenine. Catalyzes the oxidative cleavage of the indole moiety. {ECO:0000256|HAMAP-Rule:MF_01972}.			BINDING 113; /note="Substrate"; /evidence="ECO:0000256|HAMAP-Rule:MF_01972"; BINDING 117; /note="Substrate"; /evidence="ECO:0000256|HAMAP-Rule:MF_01972"; BINDING 254; /note="Substrate"; /evidence="ECO:0000256|HAMAP-Rule:MF_01972"		COFACTOR: Name=heme; Xref=ChEBI:CHEBI:30413; Evidence={ECO:0000256|HAMAP-Rule:MF_01972}; Note=Binds 1 heme group per subunit. {ECO:0000256|HAMAP-Rule:MF_01972};				0	2	32	54	0	2	0	0	0	0	0	4	0	0	0	0	0	0	0	0	0	0	0	0	0	0	0	0
J7R2P1	J7R2P1	Lysozyme (EC 3.2.1.17)	Escherichia coli	Glycosidase;Hydrolase	cell wall macromolecule catabolic process [GO:0016998]; peptidoglycan catabolic process [GO:0009253]		lysozyme activity [GO:0003796]				CATALYTIC ACTIVITY: Reaction=Hydrolysis of (1->4)-beta-linkages between N-acetylmuramic acid and N-acetyl-D-glucosamine residues in a peptidoglycan and between N-acetyl-D-glucosamine residues in chitodextrins.; EC=3.2.1.17; Evidence={ECO:0000256|RuleBase:RU361176};											0	0	0	0	24	62	0	0	0	0	0	0	0	0	0	0	1	0	0	0	0	0	0	0	0	0	0	0
T1XHS1	T1XHS1	Putative NADH dehydrogenase/NAD(P)H nitroreductase VAPA_1c50120 (EC 1.-.-.-)	Variovorax paradoxus B4	FMN;Flavoprotein;NAD;NADP;Oxidoreductase			oxidoreductase activity [GO:0016491]											COFACTOR: Name=FMN; Xref=ChEBI:CHEBI:58210; Evidence={ECO:0000256|HAMAP-Rule:MF_01204};				0	0	0	0	21	64	0	0	0	0	0	0	0	0	0	0	0	0	0	0	0	0	0	0	0	0	0	0
D7P5S1	D7P5S1	Urease subunit alpha (EC 3.5.1.5) (Urea amidohydrolase subunit alpha)	Streptomyces nodosus subsp. asukaensis	Cytoplasm;Hydrolase;Metal-binding;Nickel	urea catabolic process [GO:0043419]	cytoplasm [GO:0005737]	nickel cation binding [GO:0016151]; urease activity [GO:0009039]	METAL 177; /note="Nickel 1; via tele nitrogen"; /evidence="ECO:0000256|HAMAP-Rule:MF_01953, ECO:0000256|PIRSR:PIRSR611612-51"; METAL 179; /note="Nickel 1; via tele nitrogen"; /evidence="ECO:0000256|HAMAP-Rule:MF_01953, ECO:0000256|PIRSR:PIRSR611612-51"; METAL 260; /note="Nickel 1; via carbamate group"; /evidence="ECO:0000256|HAMAP-Rule:MF_01953, ECO:0000256|PIRSR:PIRSR611612-51"; METAL 260; /note…		PATHWAY: Nitrogen metabolism. {ECO:0000256|ARBA:ARBA00004909}.; PATHWAY: Nitrogen metabolism; urea degradation; CO(2) and NH(3) from urea (urease route): step 1/1. {ECO:0000256|ARBA:ARBA00004897, ECO:0000256|HAMAP-Rule:MF_01953}.	CATALYTIC ACTIVITY: Reaction=2 H(+) + H2O + urea = CO2 + 2 NH4(+); Xref=Rhea:RHEA:20557, ChEBI:CHEBI:15377, ChEBI:CHEBI:15378, ChEBI:CHEBI:16199, ChEBI:CHEBI:16526, ChEBI:CHEBI:28938; EC=3.5.1.5; Evidence={ECO:0000256|ARBA:ARBA00000242, ECO:0000256|HAMAP-Rule:MF_01953, ECO:0000256|RuleBase:RU000510};			ACT_SITE 363; /note="Proton donor"; /evidence="ECO:0000256|HAMAP-Rule:MF_01953, ECO:0000256|PIRSR:PIRSR611612-52"		BINDING 262; /note="Substrate"; /evidence="ECO:0000256|HAMAP-Rule:MF_01953, ECO:0000256|PROSITE-ProRule:PRU00700"		COFACTOR: Name=Ni cation; Xref=ChEBI:CHEBI:25516; Evidence={ECO:0000256|ARBA:ARBA00001948}; ; COFACTOR: Name=Ni cation; Xref=ChEBI:CHEBI:25516; Evidence={ECO:0000256|HAMAP-Rule:MF_01953, ECO:0000256|PIRSR:PIRSR611612-51, ECO:0000256|RuleBase:RU000510}; Note=Binds 2 nickel ions per subunit. {ECO:0000256|HAMAP-Rule:MF_01953, ECO:0000256|PIRSR:PIRSR611612-51, ECO:0000256|RuleBase:RU000510};				41	43	0	0	0	0	0	0	0	0	0	0	0	0	0	0	0	0	0	0	0	0	0	0	0	0	0	0
E6VIB1	E6VIB1	Glycine dehydrogenase (decarboxylating) (EC 1.4.4.2) (Glycine cleavage system P-protein) (Glycine decarboxylase) (Glycine dehydrogenase (aminomethyl-transferring))	Rhodopseudomonas palustris (strain DX-1)	Oxidoreductase;Pyridoxal phosphate	glycine decarboxylation via glycine cleavage system [GO:0019464]		glycine dehydrogenase (decarboxylating) activity [GO:0004375]				CATALYTIC ACTIVITY: Reaction=glycine + H(+) + N(6)-lipoyl-L-lysyl-[glycine-cleavage complex H protein] = (R)-N(6)-(S(8)-aminomethyldihydrolipoyl)-L-lysyl-[glycine-cleavage complex H protein] + CO2; Xref=Rhea:RHEA:24304, Rhea:RHEA-COMP:10494, Rhea:RHEA-COMP:10495, ChEBI:CHEBI:15378, ChEBI:CHEBI:16526, ChEBI:CHEBI:57305, ChEBI:CHEBI:83099, ChEBI:CHEBI:83143; EC=1.4.4.2; Evidence={ECO:0000256|ARBA:A…		FUNCTION: The glycine cleavage system catalyzes the degradation of glycine. The P protein binds the alpha-amino group of glycine through its pyridoxal phosphate cofactor; CO(2) is released and the remaining methylamine moiety is then transferred to the lipoamide cofactor of the H protein. {ECO:0000256|HAMAP-Rule:MF_00711}.					COFACTOR: Name=pyridoxal 5'-phosphate; Xref=ChEBI:CHEBI:597326; Evidence={ECO:0000256|ARBA:ARBA00001933, ECO:0000256|HAMAP-Rule:MF_00711, ECO:0000256|PIRSR:PIRSR603437-50};				0	0	84	0	0	0	0	0	0	0	0	0	0	0	0	0	0	0	0	0	0	0	0	0	0	0	0	0
D7VZL7	D7VZL7	Deleted.																				44	42	0	0	0	0	0	0	0	0	0	0	0	0	0	0	1	0	0	0	0	0	0	11	0	0	0	0
Q862C5	Q862C5	Similar to phosphoarginine phosphatase (Fragment)	Bos taurus (Bovine)	ATP-binding;Nucleotide-binding;Transferase;Ubl conjugation pathway			ATP binding [GO:0005524]; transferase activity [GO:0016740]							ACT_SITE 85; /note="Glycyl thioester intermediate"; /evidence="ECO:0000256|PROSITE-ProRule:PRU10133"							Metazoa	0	0	0	0	0	0	0	0	0	77	0	0	0	0	0	0	0	0	0	0	1	0	0	0	0	0	0	0
F0ZLS6	F0ZLS6	Glutamate dehydrogenase	Dictyostelium purpureum (Slime mold)	NAD;Nucleotide-binding;Oxidoreductase;Reference proteome	glutamate catabolic process [GO:0006538]	mitochondrion [GO:0005739]	glutamate dehydrogenase (NAD+) activity [GO:0004352]; nucleotide binding [GO:0000166]							ACT_SITE 133; /note="Proton donor"; /evidence="ECO:0000256|PIRSR:PIRSR000185-1"		BINDING 97; /note="Substrate"; /evidence="ECO:0000256|PIRSR:PIRSR000185-2"; BINDING 121; /note="Substrate"; /evidence="ECO:0000256|PIRSR:PIRSR000185-2"; BINDING 221; /note="NAD"; /evidence="ECO:0000256|PIRSR:PIRSR000185-2"; BINDING 260; /note="NAD"; /evidence="ECO:0000256|PIRSR:PIRSR000185-2"; BINDING 389; /note="Substrate"; /evidence="ECO:0000256|PIRSR:PIRSR000185-2"						0	0	0	0	2	74	0	0	0	0	0	0	0	0	0	0	0	0	0	0	0	0	0	0	0	0	0	0
A9V5K4	A9V5K4	3-hydroxyisobutyrate dehydrogenase (HIBADH) (EC 1.1.1.31) (Fragment)	Monosiga brevicollis (Choanoflagellate)	Branched-chain amino acid catabolism;Membrane;NAD;Oxidoreductase;Reference proteome;Transmembrane;Transmembrane helix	branched-chain amino acid catabolic process [GO:0009083]; valine catabolic process [GO:0006574]	integral component of membrane [GO:0016021]; mitochondrion [GO:0005739]	3-hydroxyisobutyrate dehydrogenase activity [GO:0008442]; NAD binding [GO:0051287]; NADP binding [GO:0050661]; oxidoreductase activity, acting on the CH-OH group of donors, NAD or NADP as acceptor [GO:0016616]			PATHWAY: Amino-acid degradation. {ECO:0000256|ARBA:ARBA00005023}.; PATHWAY: Amino-acid degradation; L-valine degradation. {ECO:0000256|ARBA:ARBA00005109, ECO:0000256|RuleBase:RU910714}.	CATALYTIC ACTIVITY: Reaction=3-hydroxy-2-methylpropanoate + NAD(+) = 2-methyl-3-oxopropanoate + H(+) + NADH; Xref=Rhea:RHEA:17681, ChEBI:CHEBI:11805, ChEBI:CHEBI:15378, ChEBI:CHEBI:57540, ChEBI:CHEBI:57700, ChEBI:CHEBI:57945; EC=1.1.1.31; Evidence={ECO:0000256|ARBA:ARBA00000062, ECO:0000256|RuleBase:RU910714};											24	8	8	0	0	0	4	123	2	4	92	26	0	6	0	0	2	0	10	0	6	2	2	0	0	0	2	0
K7WEF8	K7WEF8	Polymerase protein (Fragment)	Equine infectious anemia virus	Coiled coil;Endonuclease;Hydrolase;Nuclease;Nucleotidyltransferase;RNA-directed DNA polymerase;Transferase			endonuclease activity [GO:0004519]; RNA-directed DNA polymerase activity [GO:0003964]														Pararnavirae	0	1	6	20	16	29	0	2	0	2	1	0	0	0	0	0	0	0	0	0	0	0	0	0	0	0	0	0
F4RRN1	F4RRN1	E3 ubiquitin-protein ligase (EC 2.3.2.27)	Melampsora larici-populina (strain 98AG31 / pathotype 3-4-7) (Poplar leaf rust fungus)	Metal-binding;Reference proteome;Transferase;Ubl conjugation pathway;Zinc;Zinc-finger	ubiquitin-dependent protein catabolic process via the N-end rule pathway [GO:0071596]		ubiquitin protein ligase activity [GO:0061630]; zinc ion binding [GO:0008270]			PATHWAY: Protein modification; protein ubiquitination. {ECO:0000256|ARBA:ARBA00004906, ECO:0000256|RuleBase:RU366018}.	CATALYTIC ACTIVITY: Reaction=S-ubiquitinyl-[E2 ubiquitin-conjugating enzyme]-L-cysteine + [acceptor protein]-L-lysine = [E2 ubiquitin-conjugating enzyme]-L-cysteine + N(6)-ubiquitinyl-[acceptor protein]-L-lysine.; EC=2.3.2.27; Evidence={ECO:0000256|ARBA:ARBA00000900, ECO:0000256|RuleBase:RU366018};		FUNCTION: Ubiquitin ligase protein which is a component of the N-end rule pathway. Recognizes and binds to proteins bearing specific N-terminal residues that are destabilizing according to the N-end rule, leading to their ubiquitination and subsequent degradation. {ECO:0000256|RuleBase:RU366018}.								Fungi	0	0	0	0	0	0	0	0	30	46	0	0	0	0	0	0	2	0	0	0	0	0	0	0	0	0	0	0
F4VD43	F4VD43	Pyrimidine monooxygenase RutA (EC 1.14.99.46)	Escherichia coli H591	FMN;Flavoprotein;Monooxygenase;NADP;Oxidoreductase	nitrogen utilization [GO:0019740]; uracil catabolic process [GO:0006212]		monooxygenase activity [GO:0004497]; oxidoreductase activity, acting on paired donors, with incorporation or reduction of molecular oxygen [GO:0016705]; uracil oxygenase activity [GO:0052614]		NP_BIND 79..80; /note="FMN"; /evidence="ECO:0000256|HAMAP-Rule:MF_01699"; NP_BIND 170..171; /note="FMN"; /evidence="ECO:0000256|HAMAP-Rule:MF_01699"		CATALYTIC ACTIVITY: Reaction=FMNH2 + NADH + O2 + thymine = (Z)-2-methylureidoacrylate + FMN + H(+) + H2O + NAD(+); Xref=Rhea:RHEA:31599, ChEBI:CHEBI:15377, ChEBI:CHEBI:15378, ChEBI:CHEBI:15379, ChEBI:CHEBI:17821, ChEBI:CHEBI:57540, ChEBI:CHEBI:57618, ChEBI:CHEBI:57945, ChEBI:CHEBI:58210, ChEBI:CHEBI:143783; EC=1.14.99.46; Evidence={ECO:0000256|HAMAP-Rule:MF_01699}; CATALYTIC ACTIVITY: Reaction=FM…		FUNCTION: Catalyzes the pyrimidine ring opening between N-3 and C-4 by an unusual flavin hydroperoxide-catalyzed mechanism, adding oxygen atoms in the process to yield ureidoacrylate peracid, that immediately reacts with FMN forming ureidoacrylate and FMN-N(5)-oxide. The FMN-N(5)-oxide reacts spontaneously with NADH to produce FMN. Requires the flavin reductase RutF to regenerate FMN in vivo. {EC…			BINDING 145; /note="FMN"; /evidence="ECO:0000256|HAMAP-Rule:MF_01699"; BINDING 154; /note="FMN"; /evidence="ECO:0000256|HAMAP-Rule:MF_01699"; BINDING 220; /note="FMN"; /evidence="ECO:0000256|HAMAP-Rule:MF_01699"						0	0	56	16	0	0	0	0	0	0	0	0	0	0	0	0	0	0	0	0	0	0	0	0	0	0	0	0
M7MTV5	M7MTV5	Glycine dehydrogenase (decarboxylating) (EC 1.4.4.2) (Glycine cleavage system P-protein) (Glycine decarboxylase) (Glycine dehydrogenase (aminomethyl-transferring))	Paeniglutamicibacter gangotriensis Lz1y	Oxidoreductase;Pyridoxal phosphate;Reference proteome	glycine decarboxylation via glycine cleavage system [GO:0019464]		glycine dehydrogenase (decarboxylating) activity [GO:0004375]				CATALYTIC ACTIVITY: Reaction=glycine + H(+) + N(6)-lipoyl-L-lysyl-[glycine-cleavage complex H protein] = (R)-N(6)-(S(8)-aminomethyldihydrolipoyl)-L-lysyl-[glycine-cleavage complex H protein] + CO2; Xref=Rhea:RHEA:24304, Rhea:RHEA-COMP:10494, Rhea:RHEA-COMP:10495, ChEBI:CHEBI:15378, ChEBI:CHEBI:16526, ChEBI:CHEBI:57305, ChEBI:CHEBI:83099, ChEBI:CHEBI:83143; EC=1.4.4.2; Evidence={ECO:0000256|ARBA:A…		FUNCTION: The glycine cleavage system catalyzes the degradation of glycine. The P protein binds the alpha-amino group of glycine through its pyridoxal phosphate cofactor; CO(2) is released and the remaining methylamine moiety is then transferred to the lipoamide cofactor of the H protein. {ECO:0000256|HAMAP-Rule:MF_00711}.					COFACTOR: Name=pyridoxal 5'-phosphate; Xref=ChEBI:CHEBI:597326; Evidence={ECO:0000256|ARBA:ARBA00001933, ECO:0000256|HAMAP-Rule:MF_00711, ECO:0000256|PIRSR:PIRSR603437-50};				0	0	0	0	8	64	0	0	0	0	0	0	0	0	0	0	0	0	0	0	0	0	0	0	0	0	0	0
D3UYQ1	D3UYQ1	Lysozyme (EC 3.2.1.17)	Xenorhabdus bovienii (strain SS-2004)	Antimicrobial;Bacteriolytic enzyme;Glycosidase;Host cytoplasm;Hydrolase;Reference proteome	cell wall macromolecule catabolic process [GO:0016998]; cytolysis [GO:0019835]; defense response to bacterium [GO:0042742]; peptidoglycan catabolic process [GO:0009253]	host cell cytoplasm [GO:0030430]	lysozyme activity [GO:0003796]				CATALYTIC ACTIVITY: Reaction=Hydrolysis of (1->4)-beta-linkages between N-acetylmuramic acid and N-acetyl-D-glucosamine residues in a peptidoglycan and between N-acetyl-D-glucosamine residues in chitodextrins.; EC=3.2.1.17; Evidence={ECO:0000256|ARBA:ARBA00000632, ECO:0000256|RuleBase:RU003788};											102	3	0	0	11	3	0	0	0	0	0	0	0	0	0	0	4	0	0	0	2	0	7	55	3	0	0	6
C5CYP5	C5CYP5	Aspartate/glutamate leucyltransferase (EC 2.3.2.29)	Variovorax paradoxus (strain S110)	Acyltransferase;Cytoplasm;Transferase	ubiquitin-dependent protein catabolic process via the N-end rule pathway [GO:0071596]	cytoplasm [GO:0005737]	arginyltransferase activity [GO:0004057]; leucyltransferase activity [GO:0008914]				CATALYTIC ACTIVITY: Reaction=L-leucyl-tRNA(Leu) + N-terminal L-glutamyl-[protein] = H(+) + N-terminal L-leucyl-L-glutamyl-[protein] + tRNA(Leu); Xref=Rhea:RHEA:50412, Rhea:RHEA-COMP:9613, Rhea:RHEA-COMP:9622, Rhea:RHEA-COMP:12664, Rhea:RHEA-COMP:12668, ChEBI:CHEBI:15378, ChEBI:CHEBI:64721, ChEBI:CHEBI:78442, ChEBI:CHEBI:78494, ChEBI:CHEBI:133041; EC=2.3.2.29; Evidence={ECO:0000255|HAMAP-Rule:MF_0…		FUNCTION: Functions in the N-end rule pathway of protein degradation where it conjugates Leu from its aminoacyl-tRNA to the N-termini of proteins containing an N-terminal aspartate or glutamate. {ECO:0000255|HAMAP-Rule:MF_00689}.									0	2	6	66	0	0	0	0	0	0	0	0	0	0	0	0	0	0	0	0	0	0	0	4	0	0	0	0
P03706	P03706	Endolysin (EC 4.2.2.n2) (Lysis protein) (Lysozyme) (Transglycosylase)	Escherichia phage lambda (Bacteriophage lambda)	3D-structure;Antimicrobial;Bacteriolytic enzyme;Cytolysis;Direct protein sequencing;Host cell lysis by virus;Host cytoplasm;Lyase;Reference proteome;Viral release from host cell	cell wall macromolecule catabolic process [GO:0016998]; cytolysis [GO:0019835]; defense response to bacterium [GO:0042742]; peptidoglycan catabolic process [GO:0009253]; viral release from host cell by cytolysis [GO:0044659]	host cell cytoplasm [GO:0030430]	lyase activity [GO:0016829]; lysozyme activity [GO:0003796]; lytic transglycosylase activity [GO:0008933]				CATALYTIC ACTIVITY: Reaction=Endolytic cleavage of the (1->4)-beta-glycosidic linkage between N-acetylmuramic acid (MurNAc) and N-acetylglucosamine (GlcNAc) residues in peptidoglycan with concomitant formation of a 1,6-anhydrobond in the MurNAc residue.; EC=4.2.2.n2; Evidence={ECO:0000255|HAMAP-Rule:MF_04109, ECO:0000269|PubMed:10556513, ECO:0000269|PubMed:6448076};		FUNCTION: Endolysin with transglycosylase activity that degrades host peptidoglycans and participates with the holin and spanin proteins in the sequential events which lead to the programmed host cell lysis releasing the mature viral particles. Once the holin has permeabilized the host cell membrane, the endolysin can reach the periplasm and break down the peptidoglycan layer. {ECO:0000255|HAMAP-…	ACT_SITE 19; /evidence="ECO:0000255|HAMAP-Rule:MF_04109, ECO:0000269|PubMed:9514719"	ACTIVITY REGULATION: Inactivated by zinc. {ECO:0000269|PubMed:6448076}.							0	0	46	22	1	0	0	0	0	0	0	0	0	0	0	0	0	0	0	0	0	0	0	0	0	0	0	0
C5CUB3	C5CUB3	Gamma-glutamylcyclotransferase (EC 4.3.2.7)	Variovorax paradoxus (strain S110)	Lyase	glutathione catabolic process [GO:0006751]		gamma-glutamylcyclotransferase activity [GO:0003839]; glutathione specific gamma-glutamylcyclotransferase activity [GO:0061928]				CATALYTIC ACTIVITY: Reaction=glutathione = 5-oxo-L-proline + L-cysteinylglycine; Xref=Rhea:RHEA:47724, ChEBI:CHEBI:57925, ChEBI:CHEBI:58402, ChEBI:CHEBI:61694; EC=4.3.2.7; Evidence={ECO:0000256|RuleBase:RU363081};		FUNCTION: Catalyzes the cleavage of glutathione into 5-oxo-L-proline and a Cys-Gly dipeptide. Acts specifically on glutathione, but not on other gamma-glutamyl peptides. {ECO:0000256|RuleBase:RU363081}.									0	0	0	0	47	25	0	0	0	0	0	0	0	0	0	0	1	0	0	0	0	0	0	3	1	0	0	0
G2IQZ7	G2IQZ7	Lon protease (EC 3.4.21.53) (ATP-dependent protease La)	Sphingobium sp. (strain NBRC 103272 / SYK-6)	ATP-binding;Cytoplasm;Hydrolase;Nucleotide-binding;Protease;Reference proteome;Serine protease;Stress response	cellular response to heat [GO:0034605]; protein quality control for misfolded or incompletely synthesized proteins [GO:0006515]	cytoplasm [GO:0005737]	ATP binding [GO:0005524]; ATP-dependent peptidase activity [GO:0004176]; sequence-specific DNA binding [GO:0043565]; serine-type endopeptidase activity [GO:0004252]		NP_BIND 351..358; /note="ATP"; /evidence="ECO:0000256|HAMAP-Rule:MF_01973, ECO:0000256|PIRSR:PIRSR001174-2"		CATALYTIC ACTIVITY: Reaction=Hydrolysis of proteins in presence of ATP.; EC=3.4.21.53; Evidence={ECO:0000256|HAMAP-Rule:MF_01973, ECO:0000256|PIRNR:PIRNR001174, ECO:0000256|PROSITE-ProRule:PRU01122};		FUNCTION: ATP-dependent serine protease that mediates the selective degradation of mutant and abnormal proteins as well as certain short-lived regulatory proteins. Required for cellular homeostasis and for survival from DNA damage and developmental changes induced by stress. Degrades polypeptides processively to yield small peptide fragments that are 5 to 10 amino acids long. Binds to DNA in a do…	ACT_SITE 673; /evidence="ECO:0000256|HAMAP-Rule:MF_01973, ECO:0000256|PIRSR:PIRSR001174-1"; ACT_SITE 716; /evidence="ECO:0000256|HAMAP-Rule:MF_01973, ECO:0000256|PIRSR:PIRSR001174-1"								0	0	41	35	0	0	0	0	0	0	0	0	0	0	0	0	1	0	0	0	0	0	0	10	0	0	0	1
W0HGN1	W0HGN1	Deleted.																				9	0	102	0	3	0	0	0	0	0	0	0	0	0	0	0	3	0	0	0	6	0	0	57	3	0	0	15
D6W6X3	D6W6X3	Xanthine dehydrogenase-like Protein	Tribolium castaneum (Red flour beetle)	2Fe-2S;FAD;Flavoprotein;Iron;Iron-sulfur;Metal-binding;Molybdenum;Oxidoreductase;Peroxisome;Reference proteome		peroxisome [GO:0005777]	2 iron, 2 sulfur cluster binding [GO:0051537]; electron transfer activity [GO:0009055]; FAD binding [GO:0071949]; iron ion binding [GO:0005506]; oxidoreductase activity [GO:0016491]	METAL 46; /note="Iron-sulfur 1"; /evidence="ECO:0000256|PIRSR:PIRSR000127-3"; METAL 51; /note="Iron-sulfur 1"; /evidence="ECO:0000256|PIRSR:PIRSR000127-3"; METAL 54; /note="Iron-sulfur 1"; /evidence="ECO:0000256|PIRSR:PIRSR000127-3"; METAL 76; /note="Iron-sulfur 1"; /evidence="ECO:0000256|PIRSR:PIRSR000127-3"; METAL 116; /note="Iron-sulfur 2"; /evidence="ECO:0000256|PIRSR:PIRSR000127-3"; METAL 11…						ACT_SITE 1180; /note="Proton acceptor"; /evidence="ECO:0000256|PIRSR:PIRSR000127-1"		BINDING 377; /note="FAD"; /evidence="ECO:0000256|PIRSR:PIRSR000127-2"		COFACTOR: Name=FAD; Xref=ChEBI:CHEBI:57692; Evidence={ECO:0000256|ARBA:ARBA00001974, ECO:0000256|PIRSR:PIRSR000127-2}; ; COFACTOR: Name=Mo-molybdopterin; Xref=ChEBI:CHEBI:71302; Evidence={ECO:0000256|ARBA:ARBA00001924}; ; COFACTOR: Name=Mo-molybdopterin; Xref=ChEBI:CHEBI:71302; Evidence={ECO:0000256|PIRSR:PIRSR000127-3}; Note=Binds 1 Mo-molybdopterin (Mo-MPT) cofactor per subunit. {ECO:0000256|PI…			Metazoa	0	0	67	0	1	0	0	0	0	0	0	0	0	0	0	0	0	0	0	0	0	0	0	0	0	0	0	0
Q8HB52	Q8HB52	Photosystem II CP43 reaction center protein (PSII 43 kDa protein) (Protein CP-43)	Abies alba (Edeltanne) (European silver fir)	Acetylation;Chlorophyll;Chloroplast;Chromophore;Manganese;Membrane;Metal-binding;Phosphoprotein;Photosynthesis;Photosystem II;Plastid;Thylakoid;Transmembrane;Transmembrane helix	photosynthetic electron transport in photosystem II [GO:0009772]; protein-chromophore linkage [GO:0018298]	chloroplast thylakoid membrane [GO:0009535]; integral component of membrane [GO:0016021]; photosystem II [GO:0009523]	chlorophyll binding [GO:0016168]; electron transporter, transferring electrons within the cyclic electron transport pathway of photosynthesis activity [GO:0045156]; metal ion binding [GO:0046872]	METAL 367; /note="Calcium-manganese-oxide [Ca-4Mn-5O]; manganese 2"; /evidence="ECO:0000255|HAMAP-Rule:MF_01496"; METAL 367; /note="Calcium-manganese-oxide [Ca-4Mn-5O]; manganese 3"; /evidence="ECO:0000255|HAMAP-Rule:MF_01496"					FUNCTION: One of the components of the core complex of photosystem II (PSII). It binds chlorophyll and helps catalyze the primary light-induced photochemical processes of PSII. PSII is a light-driven water:plastoquinone oxidoreductase, using light energy to abstract electrons from H(2)O, generating O(2) and a proton gradient subsequently used for ATP formation. {ECO:0000255|HAMAP-Rule:MF_01496}.					COFACTOR: Note=Binds multiple chlorophylls and provides some of the ligands for the Ca-4Mn-5O cluster of the oxygen-evolving complex. It may also provide a ligand for a Cl- that is required for oxygen evolution. PSII binds additional chlorophylls, carotenoids and specific lipids. {ECO:0000255|HAMAP-Rule:MF_01496};			Viridiplantae	0	0	0	0	2	66	0	0	0	0	0	0	0	0	0	0	0	0	0	0	0	0	0	0	0	0	0	0
K2QE20	K2QE20	Adenine deaminase (Adenase) (Adenine aminase) (EC 3.5.4.2)	Methanobacterium formicicum (strain DSM 3637 / PP1)	Hydrolase;Manganese	adenine catabolic process [GO:0006146]		adenine deaminase activity [GO:0000034]				CATALYTIC ACTIVITY: Reaction=adenine + H(+) + H2O = hypoxanthine + NH4(+); Xref=Rhea:RHEA:23688, ChEBI:CHEBI:15377, ChEBI:CHEBI:15378, ChEBI:CHEBI:16708, ChEBI:CHEBI:17368, ChEBI:CHEBI:28938; EC=3.5.4.2; Evidence={ECO:0000256|ARBA:ARBA00000479, ECO:0000256|HAMAP-Rule:MF_01518};							COFACTOR: Name=Mn(2+); Xref=ChEBI:CHEBI:29035; Evidence={ECO:0000256|HAMAP-Rule:MF_01518};				8	0	42	0	12	0	2	0	5	0	1	0	0	0	0	0	0	0	0	0	0	0	0	1	0	0	0	0
C5CRW8	C5CRW8	Glycine dehydrogenase (decarboxylating) (EC 1.4.4.2) (Glycine cleavage system P-protein) (Glycine decarboxylase) (Glycine dehydrogenase (aminomethyl-transferring))	Variovorax paradoxus (strain S110)	Oxidoreductase;Pyridoxal phosphate	glycine decarboxylation via glycine cleavage system [GO:0019464]		glycine dehydrogenase (decarboxylating) activity [GO:0004375]				CATALYTIC ACTIVITY: Reaction=glycine + H(+) + N(6)-lipoyl-L-lysyl-[glycine-cleavage complex H protein] = (R)-N(6)-(S(8)-aminomethyldihydrolipoyl)-L-lysyl-[glycine-cleavage complex H protein] + CO2; Xref=Rhea:RHEA:24304, Rhea:RHEA-COMP:10494, Rhea:RHEA-COMP:10495, ChEBI:CHEBI:15378, ChEBI:CHEBI:16526, ChEBI:CHEBI:57305, ChEBI:CHEBI:83099, ChEBI:CHEBI:83143; EC=1.4.4.2; Evidence={ECO:0000255|HAMAP-…		FUNCTION: The glycine cleavage system catalyzes the degradation of glycine. The P protein binds the alpha-amino group of glycine through its pyridoxal phosphate cofactor; CO(2) is released and the remaining methylamine moiety is then transferred to the lipoamide cofactor of the H protein. {ECO:0000255|HAMAP-Rule:MF_00711}.					COFACTOR: Name=pyridoxal 5'-phosphate; Xref=ChEBI:CHEBI:597326; Evidence={ECO:0000255|HAMAP-Rule:MF_00711};				0	2	2	2	2	0	0	6	6	54	0	0	0	0	0	0	0	0	0	0	0	0	0	10	0	0	0	0
B3S643	B3S643	UBC core domain-containing protein	Trichoplax adhaerens (Trichoplax reptans)	ATP-binding;Nucleotide-binding;Reference proteome;Transferase;Ubl conjugation pathway	protein polyubiquitination [GO:0000209]; ubiquitin-dependent protein catabolic process [GO:0006511]	nucleus [GO:0005634]; ubiquitin ligase complex [GO:0000151]	ATP binding [GO:0005524]; ubiquitin conjugating enzyme activity [GO:0061631]; ubiquitin protein ligase binding [GO:0031625]							ACT_SITE 85; /note="Glycyl thioester intermediate"; /evidence="ECO:0000256|PROSITE-ProRule:PRU10133"							Metazoa	0	0	0	0	0	0	0	0	3	68	0	0	0	0	0	0	0	0	1	0	6	0	0	0	0	0	0	0
B0YKH9	B0YKH9	Beta-lactamase (EC 3.5.2.6) (Fragment)	uncultured soil bacterium	Antibiotic resistance;Hydrolase	beta-lactam antibiotic catabolic process [GO:0030655]; response to antibiotic [GO:0046677]		beta-lactamase activity [GO:0008800]				CATALYTIC ACTIVITY: Reaction=a beta-lactam + H2O = a substituted beta-amino acid; Xref=Rhea:RHEA:20401, ChEBI:CHEBI:15377, ChEBI:CHEBI:35627, ChEBI:CHEBI:140347; EC=3.5.2.6; Evidence={ECO:0000256|ARBA:ARBA00001526, ECO:0000256|RuleBase:RU361140};											0	0	33	30	2	1	0	0	0	0	0	0	0	0	0	0	0	0	0	0	0	0	0	0	0	0	0	0
N1NLJ6	N1NLJ6	Glycine dehydrogenase (decarboxylating) (EC 1.4.4.2) (Glycine cleavage system P-protein) (Glycine decarboxylase) (Glycine dehydrogenase (aminomethyl-transferring))	Xenorhabdus nematophila F1	Oxidoreductase;Pyridoxal phosphate	glycine decarboxylation via glycine cleavage system [GO:0019464]		glycine dehydrogenase (decarboxylating) activity [GO:0004375]				CATALYTIC ACTIVITY: Reaction=glycine + H(+) + N(6)-lipoyl-L-lysyl-[glycine-cleavage complex H protein] = (R)-N(6)-(S(8)-aminomethyldihydrolipoyl)-L-lysyl-[glycine-cleavage complex H protein] + CO2; Xref=Rhea:RHEA:24304, Rhea:RHEA-COMP:10494, Rhea:RHEA-COMP:10495, ChEBI:CHEBI:15378, ChEBI:CHEBI:16526, ChEBI:CHEBI:57305, ChEBI:CHEBI:83099, ChEBI:CHEBI:83143; EC=1.4.4.2; Evidence={ECO:0000256|ARBA:A…		FUNCTION: The glycine cleavage system catalyzes the degradation of glycine. The P protein binds the alpha-amino group of glycine through its pyridoxal phosphate cofactor; CO(2) is released and the remaining methylamine moiety is then transferred to the lipoamide cofactor of the H protein. {ECO:0000256|HAMAP-Rule:MF_00711}.					COFACTOR: Name=pyridoxal 5'-phosphate; Xref=ChEBI:CHEBI:597326; Evidence={ECO:0000256|ARBA:ARBA00001933, ECO:0000256|HAMAP-Rule:MF_00711, ECO:0000256|PIRSR:PIRSR603437-50};				0	0	0	66	0	0	0	0	0	0	0	0	0	0	0	0	0	0	0	0	0	0	0	0	0	0	0	0
P76540	P76540	Bacterial microcompartment shell protein EutK (Ethanolamine utilization protein EutK)	Escherichia coli (strain K12)	3D-structure;Bacterial microcompartment;Reference proteome	ethanolamine catabolic process [GO:0046336]; response to X-ray [GO:0010165]	ethanolamine degradation polyhedral organelle [GO:0031471]	structural molecule activity [GO:0005198]			PATHWAY: Amine and polyamine degradation; ethanolamine degradation.			FUNCTION: Probably a minor component of the bacterial microcompartment (BMC) shell dedicated to ethanolamine degradation. It might bind nucleic acids. {ECO:0000305|PubMed:20044574}.									0	0	0	0	1	0	2	61	0	1	0	0	0	0	0	0	0	0	0	0	0	0	0	1	0	0	0	0
Q12EP7	Q12EP7	Urocanate hydratase (Urocanase) (EC 4.2.1.49) (Imidazolonepropionate hydrolase)	Polaromonas sp. (strain JS666 / ATCC BAA-500)	Cytoplasm;Histidine metabolism;Lyase;NAD;Reference proteome	histidine catabolic process to glutamate and formamide [GO:0019556]; histidine catabolic process to glutamate and formate [GO:0019557]	cytoplasm [GO:0005737]	urocanate hydratase activity [GO:0016153]		NP_BIND 70..71; /note="NAD"; /evidence="ECO:0000256|HAMAP-Rule:MF_00577"; NP_BIND 194..196; /note="NAD"; /evidence="ECO:0000256|HAMAP-Rule:MF_00577"; NP_BIND 260..261; /note="NAD"; /evidence="ECO:0000256|HAMAP-Rule:MF_00577"; NP_BIND 285..289; /note="NAD"; /evidence="ECO:0000256|HAMAP-Rule:MF_00577"; NP_BIND 295..296; /note="NAD"; /evidence="ECO:0000256|HAMAP-Rule:MF_00577"	PATHWAY: Amino-acid degradation. {ECO:0000256|ARBA:ARBA00005023}.; PATHWAY: Amino-acid degradation; L-histidine degradation into L-glutamate; N-formimidoyl-L-glutamate from L-histidine: step 2/3. {ECO:0000256|ARBA:ARBA00004794, ECO:0000256|HAMAP-Rule:MF_00577}.	CATALYTIC ACTIVITY: Reaction=4-imidazolone-5-propanoate = H2O + trans-urocanate; Xref=Rhea:RHEA:13101, ChEBI:CHEBI:15377, ChEBI:CHEBI:17771, ChEBI:CHEBI:77893; EC=4.2.1.49; Evidence={ECO:0000256|ARBA:ARBA00000607, ECO:0000256|HAMAP-Rule:MF_00577};		FUNCTION: Catalyzes the conversion of urocanate to 4-imidazolone-5-propionate. {ECO:0000256|HAMAP-Rule:MF_00577}.	ACT_SITE 434; /evidence="ECO:0000256|HAMAP-Rule:MF_00577"		BINDING 148; /note="NAD"; /evidence="ECO:0000256|HAMAP-Rule:MF_00577"; BINDING 214; /note="NAD"; /evidence="ECO:0000256|HAMAP-Rule:MF_00577"; BINDING 346; /note="NAD; via carbonyl oxygen"; /evidence="ECO:0000256|HAMAP-Rule:MF_00577"; BINDING 516; /note="NAD; via carbonyl oxygen"; /evidence="ECO:0000256|HAMAP-Rule:MF_00577"		COFACTOR: Name=NAD(+); Xref=ChEBI:CHEBI:57540; Evidence={ECO:0000256|ARBA:ARBA00001911}; ; COFACTOR: Name=NAD(+); Xref=ChEBI:CHEBI:57540; Evidence={ECO:0000256|HAMAP-Rule:MF_00577}; Note=Binds 1 NAD(+) per subunit. {ECO:0000256|HAMAP-Rule:MF_00577};				9	12	0	0	0	0	0	0	0	51	0	0	0	0	0	0	3	0	0	0	0	0	0	9	0	0	0	0
W1J1D0	W1J1D0	Glycine dehydrogenase (decarboxylating) (EC 1.4.4.2) (Glycine cleavage system P-protein) (Glycine decarboxylase) (Glycine dehydrogenase (aminomethyl-transferring))	Xenorhabdus szentirmaii DSM 16338	Oxidoreductase;Pyridoxal phosphate;Reference proteome	glycine decarboxylation via glycine cleavage system [GO:0019464]		glycine dehydrogenase (decarboxylating) activity [GO:0004375]				CATALYTIC ACTIVITY: Reaction=glycine + H(+) + N(6)-lipoyl-L-lysyl-[glycine-cleavage complex H protein] = (R)-N(6)-(S(8)-aminomethyldihydrolipoyl)-L-lysyl-[glycine-cleavage complex H protein] + CO2; Xref=Rhea:RHEA:24304, Rhea:RHEA-COMP:10494, Rhea:RHEA-COMP:10495, ChEBI:CHEBI:15378, ChEBI:CHEBI:16526, ChEBI:CHEBI:57305, ChEBI:CHEBI:83099, ChEBI:CHEBI:83143; EC=1.4.4.2; Evidence={ECO:0000256|ARBA:A…		FUNCTION: The glycine cleavage system catalyzes the degradation of glycine. The P protein binds the alpha-amino group of glycine through its pyridoxal phosphate cofactor; CO(2) is released and the remaining methylamine moiety is then transferred to the lipoamide cofactor of the H protein. {ECO:0000256|HAMAP-Rule:MF_00711}.					COFACTOR: Name=pyridoxal 5'-phosphate; Xref=ChEBI:CHEBI:597326; Evidence={ECO:0000256|ARBA:ARBA00001933, ECO:0000256|HAMAP-Rule:MF_00711, ECO:0000256|PIRSR:PIRSR603437-50};				0	0	18	46	0	0	0	0	0	0	0	0	0	0	0	0	0	0	0	0	0	0	0	0	0	0	0	0
G8THV9	G8THV9	Urocanate hydratase (Urocanase) (EC 4.2.1.49) (Imidazolonepropionate hydrolase)	Niastella koreensis (strain DSM 17620 / KACC 11465 / NBRC 106392 / GR20-10)	Cytoplasm;Histidine metabolism;Lyase;NAD;Reference proteome	histidine catabolic process to glutamate and formamide [GO:0019556]; histidine catabolic process to glutamate and formate [GO:0019557]	cytoplasm [GO:0005737]	urocanate hydratase activity [GO:0016153]		NP_BIND 54..55; /note="NAD"; /evidence="ECO:0000256|HAMAP-Rule:MF_00577"; NP_BIND 178..180; /note="NAD"; /evidence="ECO:0000256|HAMAP-Rule:MF_00577"; NP_BIND 244..245; /note="NAD"; /evidence="ECO:0000256|HAMAP-Rule:MF_00577"; NP_BIND 265..269; /note="NAD"; /evidence="ECO:0000256|HAMAP-Rule:MF_00577"	PATHWAY: Amino-acid degradation. {ECO:0000256|ARBA:ARBA00005023}.; PATHWAY: Amino-acid degradation; L-histidine degradation into L-glutamate; N-formimidoyl-L-glutamate from L-histidine: step 2/3. {ECO:0000256|ARBA:ARBA00004794, ECO:0000256|HAMAP-Rule:MF_00577}.	CATALYTIC ACTIVITY: Reaction=4-imidazolone-5-propanoate = H2O + trans-urocanate; Xref=Rhea:RHEA:13101, ChEBI:CHEBI:15377, ChEBI:CHEBI:17771, ChEBI:CHEBI:77893; EC=4.2.1.49; Evidence={ECO:0000256|ARBA:ARBA00000607, ECO:0000256|HAMAP-Rule:MF_00577};		FUNCTION: Catalyzes the conversion of urocanate to 4-imidazolone-5-propionate. {ECO:0000256|HAMAP-Rule:MF_00577}.	ACT_SITE 412; /evidence="ECO:0000256|HAMAP-Rule:MF_00577"		BINDING 132; /note="NAD"; /evidence="ECO:0000256|HAMAP-Rule:MF_00577"; BINDING 198; /note="NAD"; /evidence="ECO:0000256|HAMAP-Rule:MF_00577"; BINDING 203; /note="NAD"; /evidence="ECO:0000256|HAMAP-Rule:MF_00577"; BINDING 324; /note="NAD; via carbonyl oxygen"; /evidence="ECO:0000256|HAMAP-Rule:MF_00577"; BINDING 494; /note="NAD; via carbonyl oxygen"; /evidence="ECO:0000256|HAMAP-Rule:MF_00577"		COFACTOR: Name=NAD(+); Xref=ChEBI:CHEBI:57540; Evidence={ECO:0000256|ARBA:ARBA00001911}; ; COFACTOR: Name=NAD(+); Xref=ChEBI:CHEBI:57540; Evidence={ECO:0000256|HAMAP-Rule:MF_00577}; Note=Binds 1 NAD(+) per subunit. {ECO:0000256|HAMAP-Rule:MF_00577};				33	30	0	0	0	0	0	0	0	0	0	0	0	0	0	0	0	0	0	0	0	0	0	0	0	0	0	12
C8PS27	C8PS27	Glutamate dehydrogenase	Treponema vincentii ATCC 35580	NAD;Nucleotide-binding;Oxidoreductase	cellular amino acid metabolic process [GO:0006520]		nucleotide binding [GO:0000166]; oxidoreductase activity, acting on the CH-NH2 group of donors, NAD or NADP as acceptor [GO:0016639]							ACT_SITE 107; /note="Proton donor"; /evidence="ECO:0000256|PIRSR:PIRSR000185-1"		BINDING 71; /note="Substrate"; /evidence="ECO:0000256|PIRSR:PIRSR000185-2"; BINDING 95; /note="Substrate"; /evidence="ECO:0000256|PIRSR:PIRSR000185-2"; BINDING 191; /note="NAD"; /evidence="ECO:0000256|PIRSR:PIRSR000185-2"; BINDING 222; /note="NAD"; /evidence="ECO:0000256|PIRSR:PIRSR000185-2"; BINDING 355; /note="Substrate"; /evidence="ECO:0000256|PIRSR:PIRSR000185-2"						0	0	20	43	0	0	0	0	0	0	0	0	0	0	0	0	0	0	0	0	0	0	0	0	0	0	0	0
E4TVH6	E4TVH6	Urocanate hydratase (Urocanase) (EC 4.2.1.49) (Imidazolonepropionate hydrolase)	Marivirga tractuosa (strain ATCC 23168 / DSM 4126 / NBRC 15989 / NCIMB 1408 / VKM B-1430 / H-43) (Microscilla tractuosa) (Flexibacter tractuosus)	Coiled coil;Cytoplasm;Histidine metabolism;Lyase;NAD;Reference proteome	histidine catabolic process to glutamate and formamide [GO:0019556]; histidine catabolic process to glutamate and formate [GO:0019557]	cytoplasm [GO:0005737]	urocanate hydratase activity [GO:0016153]		NP_BIND 53..54; /note="NAD"; /evidence="ECO:0000256|HAMAP-Rule:MF_00577"; NP_BIND 177..179; /note="NAD"; /evidence="ECO:0000256|HAMAP-Rule:MF_00577"; NP_BIND 243..244; /note="NAD"; /evidence="ECO:0000256|HAMAP-Rule:MF_00577"; NP_BIND 264..268; /note="NAD"; /evidence="ECO:0000256|HAMAP-Rule:MF_00577"; NP_BIND 274..275; /note="NAD"; /evidence="ECO:0000256|HAMAP-Rule:MF_00577"	PATHWAY: Amino-acid degradation. {ECO:0000256|ARBA:ARBA00005023}.; PATHWAY: Amino-acid degradation; L-histidine degradation into L-glutamate; N-formimidoyl-L-glutamate from L-histidine: step 2/3. {ECO:0000256|ARBA:ARBA00004794, ECO:0000256|HAMAP-Rule:MF_00577}.	CATALYTIC ACTIVITY: Reaction=4-imidazolone-5-propanoate = H2O + trans-urocanate; Xref=Rhea:RHEA:13101, ChEBI:CHEBI:15377, ChEBI:CHEBI:17771, ChEBI:CHEBI:77893; EC=4.2.1.49; Evidence={ECO:0000256|ARBA:ARBA00000607, ECO:0000256|HAMAP-Rule:MF_00577};		FUNCTION: Catalyzes the conversion of urocanate to 4-imidazolone-5-propionate. {ECO:0000256|HAMAP-Rule:MF_00577}.	ACT_SITE 411; /evidence="ECO:0000256|HAMAP-Rule:MF_00577"		BINDING 131; /note="NAD"; /evidence="ECO:0000256|HAMAP-Rule:MF_00577"; BINDING 197; /note="NAD"; /evidence="ECO:0000256|HAMAP-Rule:MF_00577"; BINDING 202; /note="NAD"; /evidence="ECO:0000256|HAMAP-Rule:MF_00577"; BINDING 323; /note="NAD; via carbonyl oxygen"; /evidence="ECO:0000256|HAMAP-Rule:MF_00577"; BINDING 493; /note="NAD; via carbonyl oxygen"; /evidence="ECO:0000256|HAMAP-Rule:MF_00577"		COFACTOR: Name=NAD(+); Xref=ChEBI:CHEBI:57540; Evidence={ECO:0000256|ARBA:ARBA00001911}; ; COFACTOR: Name=NAD(+); Xref=ChEBI:CHEBI:57540; Evidence={ECO:0000256|HAMAP-Rule:MF_00577}; Note=Binds 1 NAD(+) per subunit. {ECO:0000256|HAMAP-Rule:MF_00577};				36	24	0	0	0	0	0	0	0	0	0	0	0	0	0	0	0	0	0	0	0	0	0	0	0	0	0	0
H2G1W1	H2G1W1	Urocanate hydratase (Urocanase) (EC 4.2.1.49) (Imidazolonepropionate hydrolase)	Oceanimonas sp. (strain GK1 / IBRC-M 10197)	Cytoplasm;Histidine metabolism;Lyase;NAD;Reference proteome	histidine catabolic process to glutamate and formamide [GO:0019556]; histidine catabolic process to glutamate and formate [GO:0019557]	cytoplasm [GO:0005737]	urocanate hydratase activity [GO:0016153]		NP_BIND 60..61; /note="NAD"; /evidence="ECO:0000256|HAMAP-Rule:MF_00577"; NP_BIND 184..186; /note="NAD"; /evidence="ECO:0000256|HAMAP-Rule:MF_00577"; NP_BIND 271..275; /note="NAD"; /evidence="ECO:0000256|HAMAP-Rule:MF_00577"; NP_BIND 281..282; /note="NAD"; /evidence="ECO:0000256|HAMAP-Rule:MF_00577"	PATHWAY: Amino-acid degradation. {ECO:0000256|ARBA:ARBA00005023}.; PATHWAY: Amino-acid degradation; L-histidine degradation into L-glutamate; N-formimidoyl-L-glutamate from L-histidine: step 2/3. {ECO:0000256|ARBA:ARBA00004794, ECO:0000256|HAMAP-Rule:MF_00577}.	CATALYTIC ACTIVITY: Reaction=4-imidazolone-5-propanoate = H2O + trans-urocanate; Xref=Rhea:RHEA:13101, ChEBI:CHEBI:15377, ChEBI:CHEBI:17771, ChEBI:CHEBI:77893; EC=4.2.1.49; Evidence={ECO:0000256|ARBA:ARBA00000607, ECO:0000256|HAMAP-Rule:MF_00577};		FUNCTION: Catalyzes the conversion of urocanate to 4-imidazolone-5-propionate. {ECO:0000256|HAMAP-Rule:MF_00577}.	ACT_SITE 418; /evidence="ECO:0000256|HAMAP-Rule:MF_00577"		BINDING 138; /note="NAD"; /evidence="ECO:0000256|HAMAP-Rule:MF_00577"; BINDING 204; /note="NAD"; /evidence="ECO:0000256|HAMAP-Rule:MF_00577"; BINDING 209; /note="NAD"; /evidence="ECO:0000256|HAMAP-Rule:MF_00577"; BINDING 330; /note="NAD; via carbonyl oxygen"; /evidence="ECO:0000256|HAMAP-Rule:MF_00577"; BINDING 500; /note="NAD; via carbonyl oxygen"; /evidence="ECO:0000256|HAMAP-Rule:MF_00577"		COFACTOR: Name=NAD(+); Xref=ChEBI:CHEBI:57540; Evidence={ECO:0000256|ARBA:ARBA00001911}; ; COFACTOR: Name=NAD(+); Xref=ChEBI:CHEBI:57540; Evidence={ECO:0000256|HAMAP-Rule:MF_00577}; Note=Binds 1 NAD(+) per subunit. {ECO:0000256|HAMAP-Rule:MF_00577};				15	45	0	0	0	0	0	0	0	0	0	0	0	0	0	0	0	0	0	0	0	0	0	0	0	0	0	0
Q8AFL4	Q8AFL4	Pol protein (Fragment)	Simian immunodeficiency virus (SIV)	Aspartyl protease;Coiled coil;DNA integration;DNA recombination;Endonuclease;Hydrolase;Metal-binding;Nuclease;Nucleotidyltransferase;Protease;RNA-directed DNA polymerase;Transferase;Viral genome integration;Virus entry into host cell;Zinc;Zinc-finger	DNA integration [GO:0015074]; DNA recombination [GO:0006310]; establishment of integrated proviral latency [GO:0075713]; viral entry into host cell [GO:0046718]; viral genome integration into host DNA [GO:0044826]		aspartic-type endopeptidase activity [GO:0004190]; nucleic acid binding [GO:0003676]; RNA-directed DNA polymerase activity [GO:0003964]; RNA-DNA hybrid ribonuclease activity [GO:0004523]; zinc ion binding [GO:0008270]														Pararnavirae	0	1	20	38	1	0	0	0	0	0	0	0	0	0	0	0	0	0	0	0	0	0	0	0	0	0	0	0
Q3JBB6	Q3JBB6	Lon protease (EC 3.4.21.53) (ATP-dependent protease La)	Nitrosococcus oceani (strain ATCC 19707 / BCRC 17464 / NCIMB 11848 / C-107)	ATP-binding;Cytoplasm;Hydrolase;Nucleotide-binding;Protease;Reference proteome;Serine protease;Stress response	cellular response to heat [GO:0034605]; protein quality control for misfolded or incompletely synthesized proteins [GO:0006515]	cytoplasm [GO:0005737]	ATP binding [GO:0005524]; ATP-dependent peptidase activity [GO:0004176]; sequence-specific DNA binding [GO:0043565]; serine-type endopeptidase activity [GO:0004252]		NP_BIND 352..359; /note="ATP"; /evidence="ECO:0000255|HAMAP-Rule:MF_01973"		CATALYTIC ACTIVITY: Reaction=Hydrolysis of proteins in presence of ATP.; EC=3.4.21.53; Evidence={ECO:0000255|HAMAP-Rule:MF_01973};		FUNCTION: ATP-dependent serine protease that mediates the selective degradation of mutant and abnormal proteins as well as certain short-lived regulatory proteins. Required for cellular homeostasis and for survival from DNA damage and developmental changes induced by stress. Degrades polypeptides processively to yield small peptide fragments that are 5 to 10 amino acids long. Binds to DNA in a do…	ACT_SITE 675; /evidence="ECO:0000255|HAMAP-Rule:MF_01973"; ACT_SITE 718; /evidence="ECO:0000255|HAMAP-Rule:MF_01973"								0	0	29	0	0	0	0	0	30	1	0	0	0	0	0	0	0	0	0	0	0	0	0	0	0	0	0	0
B3WY30	B3WY30	Phenylacetaldehyde dehydrogenase (EC 1.2.1.39)	Shigella dysenteriae 1012	Oxidoreductase			phenylacetaldehyde dehydrogenase activity [GO:0008957]							ACT_SITE 272; /evidence="ECO:0000256|PROSITE-ProRule:PRU10007"								2	0	0	0	30	30	0	0	0	0	0	0	0	0	0	0	2	0	0	0	0	0	2	0	0	0	0	0
I1H8T8	I1H8T8	Uncharacterized protein	Brachypodium distachyon (Purple false brome) (Trachynia distachya)	Reference proteome	SCF-dependent proteasomal ubiquitin-dependent protein catabolic process [GO:0031146]	SCF ubiquitin ligase complex [GO:0019005]															Viridiplantae	0	0	0	0	59	0	0	0	0	0	0	0	0	0	0	0	0	0	0	0	0	0	0	0	0	0	0	0
C5CUK4	C5CUK4	Gamma-glutamyltransferase (EC 2.3.2.2)	Variovorax paradoxus (strain S110)	Acyltransferase;Transferase			hypoglycin A gamma-glutamyl transpeptidase activity [GO:0102953]; leukotriene C4 gamma-glutamyl transferase activity [GO:0103068]															0	0	1	0	0	1	0	0	1	55	0	0	0	0	0	0	0	0	0	0	0	0	0	0	0	0	1	0
D5EW94	D5EW94	Peptidase T (EC 3.4.11.4) (Aminotripeptidase) (Tripeptidase) (Tripeptide aminopeptidase)	Prevotella ruminicola (strain ATCC 19189 / JCM 8958 / 23)	Aminopeptidase;Cytoplasm;Hydrolase;Metal-binding;Metalloprotease;Protease;Reference proteome;Zinc	peptide catabolic process [GO:0043171]	cytoplasm [GO:0005737]	metallopeptidase activity [GO:0008237]; tripeptide aminopeptidase activity [GO:0045148]; zinc ion binding [GO:0008270]	METAL 77; /note="Zinc 1"; /evidence="ECO:0000256|HAMAP-Rule:MF_00550, ECO:0000256|PIRSR:PIRSR037215-2"; METAL 138; /note="Zinc 1"; /evidence="ECO:0000256|HAMAP-Rule:MF_00550, ECO:0000256|PIRSR:PIRSR037215-2"; METAL 138; /note="Zinc 2"; /evidence="ECO:0000256|HAMAP-Rule:MF_00550, ECO:0000256|PIRSR:PIRSR037215-2"; METAL 173; /note="Zinc 2"; /evidence="ECO:0000256|HAMAP-Rule:MF_00550, ECO:0000256|PI…			CATALYTIC ACTIVITY: Reaction=Release of the N-terminal residue from a tripeptide.; EC=3.4.11.4; Evidence={ECO:0000256|HAMAP-Rule:MF_00550};		FUNCTION: Cleaves the N-terminal amino acid of tripeptides. {ECO:0000256|HAMAP-Rule:MF_00550}.	ACT_SITE 79; /evidence="ECO:0000256|HAMAP-Rule:MF_00550, ECO:0000256|PIRSR:PIRSR037215-1"; ACT_SITE 172; /note="Proton acceptor"; /evidence="ECO:0000256|HAMAP-Rule:MF_00550, ECO:0000256|PIRSR:PIRSR037215-1"				COFACTOR: Name=Zn(2+); Xref=ChEBI:CHEBI:29105; Evidence={ECO:0000256|ARBA:ARBA00001947}; ; COFACTOR: Name=Zn(2+); Xref=ChEBI:CHEBI:29105; Evidence={ECO:0000256|HAMAP-Rule:MF_00550, ECO:0000256|PIRSR:PIRSR037215-2}; Note=Binds 2 Zn(2+) ions per subunit. {ECO:0000256|HAMAP-Rule:MF_00550, ECO:0000256|PIRSR:PIRSR037215-2};				0	0	14	46	0	0	0	0	0	0	0	0	0	3	0	0	0	0	0	0	0	0	0	0	0	0	0	0
Q12B44	Q12B44	Aspartate/glutamate leucyltransferase (EC 2.3.2.29)	Polaromonas sp. (strain JS666 / ATCC BAA-500)	Acyltransferase;Cytoplasm;Reference proteome;Transferase	ubiquitin-dependent protein catabolic process via the N-end rule pathway [GO:0071596]	cytoplasm [GO:0005737]	arginyltransferase activity [GO:0004057]; leucyltransferase activity [GO:0008914]				CATALYTIC ACTIVITY: Reaction=L-leucyl-tRNA(Leu) + N-terminal L-glutamyl-[protein] = H(+) + N-terminal L-leucyl-L-glutamyl-[protein] + tRNA(Leu); Xref=Rhea:RHEA:50412, Rhea:RHEA-COMP:9613, Rhea:RHEA-COMP:9622, Rhea:RHEA-COMP:12664, Rhea:RHEA-COMP:12668, ChEBI:CHEBI:15378, ChEBI:CHEBI:64721, ChEBI:CHEBI:78442, ChEBI:CHEBI:78494, ChEBI:CHEBI:133041; EC=2.3.2.29; Evidence={ECO:0000255|HAMAP-Rule:MF_0…		FUNCTION: Functions in the N-end rule pathway of protein degradation where it conjugates Leu from its aminoacyl-tRNA to the N-termini of proteins containing an N-terminal aspartate or glutamate. {ECO:0000255|HAMAP-Rule:MF_00689}.									0	0	0	0	24	32	0	2	0	0	0	0	0	0	0	0	0	0	0	0	0	0	0	0	0	0	0	0
C5CZU1	C5CZU1	Tryptophan 23-dioxygenase	Variovorax paradoxus (strain S110)	Dioxygenase;Oxidoreductase	tryptophan catabolic process to kynurenine [GO:0019441]		heme binding [GO:0020037]; metal ion binding [GO:0046872]; tryptophan 2,3-dioxygenase activity [GO:0004833]															0	0	39	18	0	0	0	0	0	0	0	0	0	0	0	0	0	0	0	0	0	0	0	0	0	0	0	0
R0CR73	R0CR73	Gamma-glutamyltransferase 1 (EC 2.3.2.2)	Ralstonia pickettii OR214	Acyltransferase;Signal;Transferase	glutathione catabolic process [GO:0006751]		glutathione hydrolase activity [GO:0036374]; hypoglycin A gamma-glutamyl transpeptidase activity [GO:0102953]; leukotriene C4 gamma-glutamyl transferase activity [GO:0103068]				CATALYTIC ACTIVITY: Reaction=an S-substituted glutathione + H2O = an S-substituted L-cysteinylglycine + L-glutamate; Xref=Rhea:RHEA:59468, ChEBI:CHEBI:15377, ChEBI:CHEBI:29985, ChEBI:CHEBI:90779, ChEBI:CHEBI:143103; EC=3.4.19.13; Evidence={ECO:0000256|ARBA:ARBA00001049}; CATALYTIC ACTIVITY: Reaction=an alpha-amino acid + an N-terminal (5-L-glutamyl)-[peptide] = 5-L-glutamyl amino acid + N-termina…											0	0	0	4	35	20	0	0	0	0	0	0	0	0	0	0	0	0	0	0	0	0	0	3	0	0	0	0
C7PED6	C7PED6	Gamma-glutamyltransferase (EC 2.3.2.2)	Chitinophaga pinensis (strain ATCC 43595 / DSM 2588 / LMG 13176 / NBRC 15968 / NCIMB 11800 / UQM 2034)	Acyltransferase;Reference proteome;Signal;Transferase	glutathione catabolic process [GO:0006751]		glutathione hydrolase activity [GO:0036374]; hypoglycin A gamma-glutamyl transpeptidase activity [GO:0102953]; leukotriene C4 gamma-glutamyl transferase activity [GO:0103068]				CATALYTIC ACTIVITY: Reaction=an S-substituted glutathione + H2O = an S-substituted L-cysteinylglycine + L-glutamate; Xref=Rhea:RHEA:59468, ChEBI:CHEBI:15377, ChEBI:CHEBI:29985, ChEBI:CHEBI:90779, ChEBI:CHEBI:143103; EC=3.4.19.13; Evidence={ECO:0000256|ARBA:ARBA00001049}; CATALYTIC ACTIVITY: Reaction=an alpha-amino acid + an N-terminal (5-L-glutamyl)-[peptide] = 5-L-glutamyl amino acid + N-termina…											0	0	0	0	0	0	0	0	4	53	0	0	0	0	0	0	0	0	0	0	0	0	0	0	0	0	0	0
K7W7B7	K7W7B7	Protease (Retropepsin) (Fragment)	Equine infectious anemia virus	Aspartyl protease;Hydrolase;Metal-binding;Nucleotidyltransferase;Protease;Transferase			aspartic-type endopeptidase activity [GO:0004190]; metal ion binding [GO:0046872]; nucleotidyltransferase activity [GO:0016779]														Pararnavirae	0	1	10	11	8	23	0	1	0	3	1	0	0	0	0	0	0	0	0	0	0	0	0	0	0	0	0	0
T1X336	T1X336	Urocanate hydratase (Urocanase) (EC 4.2.1.49) (Imidazolonepropionate hydrolase)	Variovorax paradoxus B4	Cytoplasm;Histidine metabolism;Lyase;NAD	histidine catabolic process to glutamate and formamide [GO:0019556]; histidine catabolic process to glutamate and formate [GO:0019557]	cytoplasm [GO:0005737]	urocanate hydratase activity [GO:0016153]		NP_BIND 63..64; /note="NAD"; /evidence="ECO:0000256|HAMAP-Rule:MF_00577"; NP_BIND 187..189; /note="NAD"; /evidence="ECO:0000256|HAMAP-Rule:MF_00577"; NP_BIND 253..254; /note="NAD"; /evidence="ECO:0000256|HAMAP-Rule:MF_00577"; NP_BIND 278..282; /note="NAD"; /evidence="ECO:0000256|HAMAP-Rule:MF_00577"; NP_BIND 288..289; /note="NAD"; /evidence="ECO:0000256|HAMAP-Rule:MF_00577"	PATHWAY: Amino-acid degradation. {ECO:0000256|ARBA:ARBA00005023}.; PATHWAY: Amino-acid degradation; L-histidine degradation into L-glutamate; N-formimidoyl-L-glutamate from L-histidine: step 2/3. {ECO:0000256|ARBA:ARBA00004794, ECO:0000256|HAMAP-Rule:MF_00577}.	CATALYTIC ACTIVITY: Reaction=4-imidazolone-5-propanoate = H2O + trans-urocanate; Xref=Rhea:RHEA:13101, ChEBI:CHEBI:15377, ChEBI:CHEBI:17771, ChEBI:CHEBI:77893; EC=4.2.1.49; Evidence={ECO:0000256|ARBA:ARBA00000607, ECO:0000256|HAMAP-Rule:MF_00577};		FUNCTION: Catalyzes the conversion of urocanate to 4-imidazolone-5-propionate. {ECO:0000256|HAMAP-Rule:MF_00577}.	ACT_SITE 427; /evidence="ECO:0000256|HAMAP-Rule:MF_00577"		BINDING 141; /note="NAD"; /evidence="ECO:0000256|HAMAP-Rule:MF_00577"; BINDING 207; /note="NAD"; /evidence="ECO:0000256|HAMAP-Rule:MF_00577"; BINDING 339; /note="NAD; via carbonyl oxygen"; /evidence="ECO:0000256|HAMAP-Rule:MF_00577"; BINDING 509; /note="NAD; via carbonyl oxygen"; /evidence="ECO:0000256|HAMAP-Rule:MF_00577"		COFACTOR: Name=NAD(+); Xref=ChEBI:CHEBI:57540; Evidence={ECO:0000256|ARBA:ARBA00001911}; ; COFACTOR: Name=NAD(+); Xref=ChEBI:CHEBI:57540; Evidence={ECO:0000256|HAMAP-Rule:MF_00577}; Note=Binds 1 NAD(+) per subunit. {ECO:0000256|HAMAP-Rule:MF_00577};				0	0	0	0	0	0	0	0	0	60	0	0	0	0	0	0	0	0	0	0	0	0	0	6	0	0	6	0
Q0VCA5	Q0VCA5	Deoxynucleoside triphosphate triphosphohydrolase SAMHD1 (dNTPase) (EC 3.1.5.-)	Bos taurus (Bovine)	Acetylation;Allosteric enzyme;Antiviral defense;Chromosome;DNA damage;DNA repair;DNA replication;GTP-binding;Hydrolase;Immunity;Innate immunity;Isopeptide bond;Metal-binding;Nucleotide-binding;Nucleus;Phosphoprotein;Reference proteome;Ubl conjugation;Zinc	cellular response to DNA damage stimulus [GO:0006974]; dATP catabolic process [GO:0046061]; defense response to virus [GO:0051607]; deoxyribonucleotide catabolic process [GO:0009264]; dGTP catabolic process [GO:0006203]; DNA strand resection involved in replication fork processing [GO:0110025]; double-strand break repair via homologous recombination [GO:0000724]; innate immune response [GO:004508…	nucleoplasm [GO:0005654]; nucleus [GO:0005634]; site of double-strand break [GO:0035861]; tetraspanin-enriched microdomain [GO:0097197]	dGTPase activity [GO:0008832]; dGTP binding [GO:0032567]; GTP binding [GO:0005525]; identical protein binding [GO:0042802]; nucleic acid binding [GO:0003676]; ribonuclease activity [GO:0004540]; RNA binding [GO:0003723]; single-stranded DNA binding [GO:0003697]; triphosphoric monoester hydrolase activity [GO:0016793]; zinc ion binding [GO:0008270]	METAL 155; /note="Zinc; via tele nitrogen"; /evidence="ECO:0000250|UniProtKB:Q9Y3Z3"; METAL 194; /note="Zinc; via tele nitrogen"; /evidence="ECO:0000250|UniProtKB:Q9Y3Z3"; METAL 195; /note="Zinc"; /evidence="ECO:0000250|UniProtKB:Q9Y3Z3"; METAL 300; /note="Zinc"; /evidence="ECO:0000250|UniProtKB:Q9Y3Z3"	NP_BIND 125..133; /note="GTP"; /evidence="ECO:0000250|UniProtKB:Q9Y3Z3"; NP_BIND 341..343; /note="dNTP"; /evidence="ECO:0000250|UniProtKB:Q9Y3Z3"		CATALYTIC ACTIVITY: Reaction=a 2'-deoxyribonucleoside 5'-triphosphate + H2O = a 2'-deoxyribonucleoside + H(+) + triphosphate; Xref=Rhea:RHEA:46148, ChEBI:CHEBI:15377, ChEBI:CHEBI:15378, ChEBI:CHEBI:18036, ChEBI:CHEBI:18274, ChEBI:CHEBI:61560; Evidence={ECO:0000250|UniProtKB:Q9Y3Z3};		FUNCTION: Protein that acts both as a host restriction factor involved in defense response to virus and as a regulator of DNA end resection at stalled replication forks (By similarity). Has deoxynucleoside triphosphate (dNTPase) activity, which is required to restrict infection by viruses: dNTPase activity reduces cellular dNTP levels to levels too low for retroviral reverse transcription to occu…	ACT_SITE 221; /evidence="ECO:0000250|UniProtKB:Q9Y3Z3"	ACTIVITY REGULATION: Allosterically activated and regulated via the combined actions of GTP and dNTPs (dATP, dGTP, dTTP and dCTP): Allosteric site 1 binds GTP, while allosteric site 2 binds dNTP. Allosteric activation promotes the formation of highly active homotetramers. {ECO:0000250|UniProtKB:Q9Y3Z3}.	BINDING 104; /note="GTP"; /evidence="ECO:0000250|UniProtKB:Q9Y3Z3"; BINDING 107; /note="dNTP; via amide nitrogen; shared with neighboring subunit"; /evidence="ECO:0000250|UniProtKB:Q9Y3Z3"; BINDING 137; /note="Substrate"; /evidence="ECO:0000250|UniProtKB:Q9Y3Z3"; BINDING 152; /note="Substrate"; /evidence="ECO:0000250|UniProtKB:Q9Y3Z3"; BINDING 198; /note="Substrate"; /evidence="ECO:0000250|UniPro…		COFACTOR: Name=Zn(2+); Xref=ChEBI:CHEBI:29105; Evidence={ECO:0000250|UniProtKB:Q9Y3Z3}; Note=Binds 1 zinc ion per subunit. {ECO:0000250|UniProtKB:Q9Y3Z3};			Metazoa	0	0	2	56	0	0	0	0	0	0	0	0	0	0	0	0	0	0	2	0	2	0	0	0	0	0	0	0
H9TN89	H9TN89	Chondroitin AC lyase (Fragment)	Flavobacterium columnare	Lyase	carbohydrate metabolic process [GO:0005975]	extracellular region [GO:0005576]	carbohydrate binding [GO:0030246]; lyase activity [GO:0016829]											COFACTOR: Name=Ca(2+); Xref=ChEBI:CHEBI:29108; Evidence={ECO:0000256|ARBA:ARBA00001913};				0	0	0	3	28	24	0	0	0	0	0	0	0	0	0	0	0	0	0	0	0	0	0	0	0	0	0	0
I6BKR1	I6BKR1	Deleted.																				0	0	0	0	23	32	0	0	0	0	0	0	0	0	0	0	0	0	0	0	0	0	0	0	0	0	0	0
B9H6H7	B9H6H7	RING-type domain-containing protein	Populus trichocarpa (Western balsam poplar) (Populus balsamifera subsp. trichocarpa)	Reference proteome			ubiquitin protein ligase activity [GO:0061630]														Viridiplantae	0	0	0	0	0	0	0	0	1	54	0	0	0	0	0	0	0	0	0	0	0	0	0	0	0	0	0	0
H0SW81	H0SW81	Ethanolamine ammonia-lyase heavy chain (Ethanolamine ammonia-lyase large subunit) (EC 4.3.1.7)	Bradyrhizobium sp. STM 3809	Lyase	cellular amino acid metabolic process [GO:0006520]		ethanolamine ammonia-lyase activity [GO:0008851]															0	0	0	0	0	0	0	0	0	55	0	0	0	0	0	0	0	0	0	0	0	0	0	0	0	0	0	0
C9YA69	C9YA69	ATP-dependent zinc metalloprotease FtsH (EC 3.4.24.-)	Curvibacter putative symbiont of Hydra magnipapillata	ATP-binding;Cell cycle;Cell division;Cell membrane;Hydrolase;Membrane;Metal-binding;Metalloprotease;Nucleotide-binding;Protease;Transmembrane;Transmembrane helix;Zinc	cell division [GO:0051301]; protein catabolic process [GO:0030163]	integral component of membrane [GO:0016021]; plasma membrane [GO:0005886]	ATP binding [GO:0005524]; ATP-dependent peptidase activity [GO:0004176]; metalloendopeptidase activity [GO:0004222]; zinc ion binding [GO:0008270]	METAL 426; /note="Zinc; catalytic"; /evidence="ECO:0000256|HAMAP-Rule:MF_01458"; METAL 430; /note="Zinc; catalytic"; /evidence="ECO:0000256|HAMAP-Rule:MF_01458"; METAL 502; /note="Zinc; catalytic"; /evidence="ECO:0000256|HAMAP-Rule:MF_01458"	NP_BIND 204..211; /note="ATP"; /evidence="ECO:0000256|HAMAP-Rule:MF_01458"				FUNCTION: Acts as a processive, ATP-dependent zinc metallopeptidase for both cytoplasmic and membrane proteins. Plays a role in the quality control of integral membrane proteins. {ECO:0000256|HAMAP-Rule:MF_01458}.	ACT_SITE 427; /evidence="ECO:0000256|HAMAP-Rule:MF_01458"				COFACTOR: Name=Zn(2+); Xref=ChEBI:CHEBI:29105; Evidence={ECO:0000256|ARBA:ARBA00001947}; ; COFACTOR: Name=Zn(2+); Xref=ChEBI:CHEBI:29105; Evidence={ECO:0000256|HAMAP-Rule:MF_01458}; Note=Binds 1 zinc ion per subunit. {ECO:0000256|HAMAP-Rule:MF_01458};				0	2	12	41	0	1	0	0	0	0	0	0	0	0	0	0	1	0	0	0	0	0	0	3	0	0	0	2
J2KAR3	J2KAR3	Pyrimidine monooxygenase RutA (EC 1.14.99.46)	Variovorax sp. CF313	FMN;Flavoprotein;Monooxygenase;NADP;Oxidoreductase	nitrogen utilization [GO:0019740]; uracil catabolic process [GO:0006212]		monooxygenase activity [GO:0004497]; oxidoreductase activity, acting on paired donors, with incorporation or reduction of molecular oxygen [GO:0016705]; uracil oxygenase activity [GO:0052614]		NP_BIND 49..50; /note="FMN"; /evidence="ECO:0000256|HAMAP-Rule:MF_01699"; NP_BIND 140..141; /note="FMN"; /evidence="ECO:0000256|HAMAP-Rule:MF_01699"		CATALYTIC ACTIVITY: Reaction=FMNH2 + NADH + O2 + thymine = (Z)-2-methylureidoacrylate + FMN + H(+) + H2O + NAD(+); Xref=Rhea:RHEA:31599, ChEBI:CHEBI:15377, ChEBI:CHEBI:15378, ChEBI:CHEBI:15379, ChEBI:CHEBI:17821, ChEBI:CHEBI:57540, ChEBI:CHEBI:57618, ChEBI:CHEBI:57945, ChEBI:CHEBI:58210, ChEBI:CHEBI:143783; EC=1.14.99.46; Evidence={ECO:0000256|HAMAP-Rule:MF_01699}; CATALYTIC ACTIVITY: Reaction=FM…		FUNCTION: Catalyzes the pyrimidine ring opening between N-3 and C-4 by an unusual flavin hydroperoxide-catalyzed mechanism, adding oxygen atoms in the process to yield ureidoacrylate peracid, that immediately reacts with FMN forming ureidoacrylate and FMN-N(5)-oxide. The FMN-N(5)-oxide reacts spontaneously with NADH to produce FMN. Requires the flavin reductase RutF to regenerate FMN in vivo. {EC…			BINDING 115; /note="FMN"; /evidence="ECO:0000256|HAMAP-Rule:MF_01699"; BINDING 124; /note="FMN"; /evidence="ECO:0000256|HAMAP-Rule:MF_01699"; BINDING 190; /note="FMN"; /evidence="ECO:0000256|HAMAP-Rule:MF_01699"						0	0	3	0	0	1	0	0	4	46	0	0	0	0	0	0	1	0	0	0	1	0	0	0	0	0	0	0
A9VD11	A9VD11	Phosphoinositide phospholipase C (EC 3.1.4.11)	Monosiga brevicollis (Choanoflagellate)	Hydrolase;Lipid degradation;Lipid metabolism;Membrane;Reference proteome;Transmembrane;Transmembrane helix	intracellular signal transduction [GO:0035556]; lipid catabolic process [GO:0016042]	integral component of membrane [GO:0016021]	phosphatidylinositol phospholipase C activity [GO:0004435]				CATALYTIC ACTIVITY: Reaction=a 1,2-diacyl-sn-glycero-3-phospho-(1D-myo-inositol-4,5-bisphosphate) + H2O = 1D-myo-inositol 1,4,5-trisphosphate + a 1,2-diacyl-sn-glycerol + H(+); Xref=Rhea:RHEA:33179, ChEBI:CHEBI:15377, ChEBI:CHEBI:15378, ChEBI:CHEBI:17815, ChEBI:CHEBI:58456, ChEBI:CHEBI:203600; EC=3.1.4.11; Evidence={ECO:0000256|RuleBase:RU361133};											3	0	0	0	0	0	0	51	0	0	2	0	0	0	0	0	0	0	0	0	1	0	0	0	0	0	0	0
F2USD4	F2USD4	FolD protein	Salpingoeca rosetta (strain ATCC 50818 / BSB-021)	One-carbon metabolism;Reference proteome	one-carbon metabolic process [GO:0006730]		methylenetetrahydrofolate dehydrogenase (NADP+) activity [GO:0004488]															17	0	17	0	20	0	1	2	0	0	4	0	0	1	0	0	0	0	0	2	1	0	0	0	0	0	3	0
K4CZJ5	K4CZJ5	Deleted.																				52	0	0	0	0	0	0	0	1	0	1	0	0	0	0	0	0	0	1	0	0	0	0	0	0	0	0	0
J2JV85	J2JV85	D-amino acid dehydrogenase (EC 1.4.99.-)	Variovorax sp. CF313	FAD;Flavoprotein;Oxidoreductase	D-amino acid catabolic process [GO:0019478]		D-amino-acid dehydrogenase activity [GO:0008718]		NP_BIND 3..17; /note="FAD"; /evidence="ECO:0000256|HAMAP-Rule:MF_01202"		CATALYTIC ACTIVITY: Reaction=A + a D-alpha-amino acid + H2O = a 2-oxocarboxylate + AH2 + NH4(+); Xref=Rhea:RHEA:18125, ChEBI:CHEBI:13193, ChEBI:CHEBI:15377, ChEBI:CHEBI:17499, ChEBI:CHEBI:28938, ChEBI:CHEBI:35179, ChEBI:CHEBI:59871; Evidence={ECO:0000256|ARBA:ARBA00000728, ECO:0000256|HAMAP-Rule:MF_01202};		FUNCTION: Oxidative deamination of D-amino acids. {ECO:0000256|HAMAP-Rule:MF_01202}.					COFACTOR: Name=FAD; Xref=ChEBI:CHEBI:57692; Evidence={ECO:0000256|ARBA:ARBA00001974, ECO:0000256|HAMAP-Rule:MF_01202};				26	25	0	0	0	1	0	0	0	0	0	0	0	0	0	0	0	0	0	0	0	0	0	1	0	0	0	0
J2KUM7	J2KUM7	Threonine dehydratase, medium form	Variovorax sp. CF313	Multifunctional enzyme;Pyridoxal phosphate	threonine catabolic process [GO:0006567]		L-serine ammonia-lyase activity [GO:0003941]; L-threonine ammonia-lyase activity [GO:0004794]				CATALYTIC ACTIVITY: Reaction=L-serine = NH4(+) + pyruvate; Xref=Rhea:RHEA:19169, ChEBI:CHEBI:15361, ChEBI:CHEBI:28938, ChEBI:CHEBI:33384; EC=4.3.1.17; Evidence={ECO:0000256|ARBA:ARBA00001161}; CATALYTIC ACTIVITY: Reaction=L-threonine = 2-oxobutanoate + NH4(+); Xref=Rhea:RHEA:22108, ChEBI:CHEBI:16763, ChEBI:CHEBI:28938, ChEBI:CHEBI:57926; EC=4.3.1.19; Evidence={ECO:0000256|ARBA:ARBA00001274};							COFACTOR: Name=pyridoxal 5'-phosphate; Xref=ChEBI:CHEBI:597326; Evidence={ECO:0000256|ARBA:ARBA00001933};				1	0	23	30	1	0	0	0	0	0	0	0	0	0	0	0	0	0	0	0	1	0	0	5	0	0	0	0
Q6IT48	Q6IT48	Beta-lactamase (EC 3.5.2.6)	Escherichia coli	Antibiotic resistance;Hydrolase;Signal	beta-lactam antibiotic catabolic process [GO:0030655]; response to antibiotic [GO:0046677]		beta-lactamase activity [GO:0008800]				CATALYTIC ACTIVITY: Reaction=a beta-lactam + H2O = a substituted beta-amino acid; Xref=Rhea:RHEA:20401, ChEBI:CHEBI:15377, ChEBI:CHEBI:35627, ChEBI:CHEBI:140347; EC=3.5.2.6; Evidence={ECO:0000256|ARBA:ARBA00001526, ECO:0000256|RuleBase:RU361140};											0	0	0	0	48	3	0	0	0	0	0	0	0	0	0	0	0	0	0	0	0	0	0	0	0	0	0	0
R5XRC2	R5XRC2	L-serine dehydratase (EC 4.3.1.17)	Acetobacter sp. CAG:267	4Fe-4S;Gluconeogenesis;Iron;Iron-sulfur;Lyase;Metal-binding;Reference proteome	gluconeogenesis [GO:0006094]		4 iron, 4 sulfur cluster binding [GO:0051539]; L-serine ammonia-lyase activity [GO:0003941]; metal ion binding [GO:0046872]				CATALYTIC ACTIVITY: Reaction=L-serine = NH4(+) + pyruvate; Xref=Rhea:RHEA:19169, ChEBI:CHEBI:15361, ChEBI:CHEBI:28938, ChEBI:CHEBI:33384; EC=4.3.1.17; Evidence={ECO:0000256|ARBA:ARBA00001161, ECO:0000256|RuleBase:RU366059};							COFACTOR: Name=[4Fe-4S] cluster; Xref=ChEBI:CHEBI:49883; Evidence={ECO:0000256|ARBA:ARBA00001966, ECO:0000256|RuleBase:RU366059};				0	0	0	0	0	51	0	0	0	0	0	0	0	0	0	0	0	0	0	0	0	0	0	0	0	0	0	0
P56695	P56695	Wolframin	Mus musculus (Mouse)	Acetylation;Cytoplasmic vesicle;Endoplasmic reticulum;Glycoprotein;Membrane;Phosphoprotein;Reference proteome;Transmembrane;Transmembrane helix	calcium ion homeostasis [GO:0055074]; endoplasmic reticulum calcium ion homeostasis [GO:0032469]; endoplasmic reticulum unfolded protein response [GO:0030968]; glucose homeostasis [GO:0042593]; kidney development [GO:0001822]; negative regulation of ATF6-mediated unfolded protein response [GO:1903892]; negative regulation of DNA-binding transcription factor activity [GO:0043433]; negative regulat…	dendrite [GO:0030425]; endoplasmic reticulum [GO:0005783]; integral component of endoplasmic reticulum membrane [GO:0030176]; integral component of synaptic vesicle membrane [GO:0030285]	activating transcription factor binding [GO:0033613]; ATPase binding [GO:0051117]; calcium-dependent protein binding [GO:0048306]; calmodulin binding [GO:0005516]; proteasome binding [GO:0070628]; ubiquitin protein ligase binding [GO:0031625]						FUNCTION: Participates in the regulation of cellular Ca(2+) homeostasis, at least partly, by modulating the filling state of the endoplasmic reticulum Ca(2+) store (By similarity). Negatively regulates the ER stress response and positively regulates the stability of V-ATPase subunits ATP6V1A and ATP1B1 by preventing their degradation through an unknown proteasome-independent mechanism (By similar…								Metazoa	0	1	2	2	24	21	0	0	0	0	0	0	0	0	0	0	0	0	0	0	0	0	0	0	0	0	0	0
B8AR20	B8AR20	Dihydrolipoyl dehydrogenase (EC 1.8.1.4)	Oryza sativa subsp. indica (Rice)	ATP-binding;DNA replication;DNA-directed DNA polymerase;FAD;Flavoprotein;Glycoprotein;Glycosyltransferase;Hydrolase;Membrane;NAD;Nucleotide-binding;Nucleotidyltransferase;Oxidoreductase;Redox-active center;Reference proteome;Repeat;Transferase	cell redox homeostasis [GO:0045454]; DNA replication [GO:0006260]; protein catabolic process [GO:0030163]; proteolysis [GO:0006508]	membrane [GO:0016020]	3'-5' exonuclease activity [GO:0008408]; ATP binding [GO:0005524]; dihydrolipoyl dehydrogenase activity [GO:0004148]; DNA-directed DNA polymerase activity [GO:0003887]; flavin adenine dinucleotide binding [GO:0050660]; helicase activity [GO:0004386]; hydrolase activity, acting on acid anhydrides, in phosphorus-containing anhydrides [GO:0016818]; nucleic acid binding [GO:0003676]; transferase acti…				CATALYTIC ACTIVITY: Reaction=(R)-N(6)-dihydrolipoyl-L-lysyl-[protein] + NAD(+) = (R)-N(6)-lipoyl-L-lysyl-[protein] + H(+) + NADH; Xref=Rhea:RHEA:15045, Rhea:RHEA-COMP:10474, Rhea:RHEA-COMP:10475, ChEBI:CHEBI:15378, ChEBI:CHEBI:57540, ChEBI:CHEBI:57945, ChEBI:CHEBI:83099, ChEBI:CHEBI:83100; EC=1.8.1.4; Evidence={ECO:0000256|RuleBase:RU003692}; CATALYTIC ACTIVITY: Reaction=a 2'-deoxyribonucleoside …							COFACTOR: Name=FAD; Xref=ChEBI:CHEBI:57692; Evidence={ECO:0000256|RuleBase:RU003692}; Note=Binds 1 FAD per subunit. {ECO:0000256|RuleBase:RU003692};			Viridiplantae	0	0	30	32	0	0	0	0	0	0	0	0	0	1	0	0	3	0	0	0	0	0	1	11	2	0	1	2
W6N9K6	W6N9K6	Histone acetyltransferase MYST3 (Fragment)	Haemonchus contortus (Barber pole worm)	Transferase			transferase activity [GO:0016740]														Metazoa	0	0	0	0	50	0	0	0	0	0	0	0	0	0	0	0	0	0	0	0	0	0	0	0	0	0	0	0
E2E2L7	E2E2L7	Exoribonuclease H (EC 2.7.7.49) (EC 3.1.13.2) (EC 3.1.26.13) (Integrase) (Pol polyprotein) (Protease) (Retropepsin) (Reverse transcriptase/ribonuclease H) (Fragment)	Equine infectious anemia virus	Aspartyl protease;Coiled coil;DNA integration;DNA recombination;DNA-binding;Endonuclease;Hydrolase;Metal-binding;Multifunctional enzyme;Nuclease;Nucleotidyltransferase;Protease;RNA-directed DNA polymerase;Transferase;Viral genome integration;Virus entry into host cell;Zinc;Zinc-finger	DNA integration [GO:0015074]; DNA recombination [GO:0006310]; establishment of integrated proviral latency [GO:0075713]; viral entry into host cell [GO:0046718]; viral genome integration into host DNA [GO:0044826]		aspartic-type endopeptidase activity [GO:0004190]; DNA binding [GO:0003677]; exoribonuclease H activity [GO:0004533]; RNA-directed DNA polymerase activity [GO:0003964]; RNA-DNA hybrid ribonuclease activity [GO:0004523]; zinc ion binding [GO:0008270]				CATALYTIC ACTIVITY: Reaction=3'-end directed exonucleolytic cleavage of viral RNA-DNA hybrid.; EC=3.1.13.2; Evidence={ECO:0000256|ARBA:ARBA00000379}; CATALYTIC ACTIVITY: Reaction=Endohydrolysis of RNA in RNA/DNA hybrids. Three different cleavage modes: 1. sequence-specific internal cleavage of RNA. Human immunodeficiency virus type 1 and Moloney murine leukemia virus enzymes prefer to cleave the …	DNA_BIND 1084..1132; /note="Integrase-type"; /evidence="ECO:0000256|PROSITE-ProRule:PRU00506"	FUNCTION: During replicative cycle of retroviruses, the reverse-transcribed viral DNA is integrated into the host chromosome by the viral integrase enzyme. RNase H activity is associated with the reverse transcriptase. {ECO:0000256|ARBA:ARBA00023429}.								Pararnavirae	2	0	7	6	10	16	0	1	0	7	0	0	0	0	0	0	0	0	0	0	0	0	0	0	0	0	0	0
G9YC22	G9YC22	L-serine dehydratase (EC 4.3.1.17)	Hafnia alvei ATCC 51873	4Fe-4S;Gluconeogenesis;Iron;Iron-sulfur;Lyase;Metal-binding	gluconeogenesis [GO:0006094]		4 iron, 4 sulfur cluster binding [GO:0051539]; L-serine ammonia-lyase activity [GO:0003941]; metal ion binding [GO:0046872]				CATALYTIC ACTIVITY: Reaction=L-serine = NH4(+) + pyruvate; Xref=Rhea:RHEA:19169, ChEBI:CHEBI:15361, ChEBI:CHEBI:28938, ChEBI:CHEBI:33384; EC=4.3.1.17; Evidence={ECO:0000256|ARBA:ARBA00001161, ECO:0000256|RuleBase:RU366059};							COFACTOR: Name=[4Fe-4S] cluster; Xref=ChEBI:CHEBI:49883; Evidence={ECO:0000256|ARBA:ARBA00001966, ECO:0000256|RuleBase:RU366059};				0	0	0	0	27	22	0	0	0	0	0	0	0	0	0	0	0	0	0	0	0	0	0	0	0	0	0	0
I2B5Z2	I2B5Z2	L-serine dehydratase (EC 4.3.1.17)	Shimwellia blattae (strain ATCC 29907 / DSM 4481 / JCM 1650 / NBRC 105725 / CDC 9005-74) (Escherichia blattae)	4Fe-4S;Gluconeogenesis;Iron;Iron-sulfur;Lyase;Metal-binding;Reference proteome	gluconeogenesis [GO:0006094]		4 iron, 4 sulfur cluster binding [GO:0051539]; L-serine ammonia-lyase activity [GO:0003941]; metal ion binding [GO:0046872]				CATALYTIC ACTIVITY: Reaction=L-serine = NH4(+) + pyruvate; Xref=Rhea:RHEA:19169, ChEBI:CHEBI:15361, ChEBI:CHEBI:28938, ChEBI:CHEBI:33384; EC=4.3.1.17; Evidence={ECO:0000256|ARBA:ARBA00001161, ECO:0000256|RuleBase:RU366059};							COFACTOR: Name=[4Fe-4S] cluster; Xref=ChEBI:CHEBI:49883; Evidence={ECO:0000256|ARBA:ARBA00001966, ECO:0000256|RuleBase:RU366059};				0	0	0	0	48	0	0	0	0	0	0	0	0	0	0	0	0	0	0	0	0	0	0	0	0	0	0	0
M1Z6K9	M1Z6K9	Cyanuric acid amidohydrolase (CAH) (EC 3.5.2.15)	[Clostridium] ultunense Esp	Hydrolase;Magnesium;Metal-binding;Reference proteome	atrazine catabolic process [GO:0019381]		cyanuric acid amidohydrolase activity [GO:0018753]; metal ion binding [GO:0046872]	METAL 300; /note="Magnesium; structural"; /evidence="ECO:0000256|HAMAP-Rule:MF_01989"; METAL 349; /note="Magnesium; via carbonyl oxygen; structural"; /evidence="ECO:0000256|HAMAP-Rule:MF_01989"; METAL 352; /note="Magnesium; via carbonyl oxygen; structural"; /evidence="ECO:0000256|HAMAP-Rule:MF_01989"; METAL 353; /note="Magnesium; via carbonyl oxygen; structural"; /evidence="ECO:0000256|HAMAP-Rule…		PATHWAY: Xenobiotic degradation; atrazine degradation; biuret from cyanurate: step 1/1. {ECO:0000256|HAMAP-Rule:MF_01989}.	CATALYTIC ACTIVITY: Reaction=cyanurate + H2O = biuret + CO2; Xref=Rhea:RHEA:14641, ChEBI:CHEBI:15377, ChEBI:CHEBI:16526, ChEBI:CHEBI:18138, ChEBI:CHEBI:38028; EC=3.5.2.15; Evidence={ECO:0000256|HAMAP-Rule:MF_01989};		FUNCTION: Responsible for the hydrolysis of cyanuric acid, an intermediate formed during catabolism of s-triazine based compounds in herbicides such as atrazine and polymers such as melamine. Catalyzes the hydrolytic opening of the s-triazine ring of cyanuric acid (2,4,6-trihydroxy-s-triazine) to yield carbon dioxide and carboxybiuret, which spontaneously decarboxylates to biuret. {ECO:0000256|HA…	ACT_SITE 160; /evidence="ECO:0000256|HAMAP-Rule:MF_01989"; ACT_SITE 230; /note="Nucleophile"; /evidence="ECO:0000256|HAMAP-Rule:MF_01989"	ACTIVITY REGULATION: Inhibited by barbituric acid. {ECO:0000256|HAMAP-Rule:MF_01989}.	BINDING 51; /note="Substrate"; /evidence="ECO:0000256|HAMAP-Rule:MF_01989"; BINDING 192; /note="Substrate"; /evidence="ECO:0000256|HAMAP-Rule:MF_01989"; BINDING 327; /note="Substrate"; /evidence="ECO:0000256|HAMAP-Rule:MF_01989"						0	0	29	18	0	0	0	0	0	0	0	0	0	0	0	0	0	0	0	0	0	0	0	1	0	0	0	0
G0ABU4	G0ABU4	1-aminocyclopropane-1-carboxylate deaminase (ACC deaminase) (ACCD) (EC 3.5.99.7)	Collimonas fungivorans (strain Ter331)	Hydrolase;Pyridoxal phosphate;Reference proteome	1-aminocyclopropane-1-carboxylate metabolic process [GO:0018871]; amine catabolic process [GO:0009310]		1-aminocyclopropane-1-carboxylate deaminase activity [GO:0008660]; pyridoxal phosphate binding [GO:0030170]				CATALYTIC ACTIVITY: Reaction=1-aminocyclopropane-1-carboxylate + H2O = 2-oxobutanoate + NH4(+); Xref=Rhea:RHEA:16933, ChEBI:CHEBI:15377, ChEBI:CHEBI:16763, ChEBI:CHEBI:28938, ChEBI:CHEBI:58360; EC=3.5.99.7; Evidence={ECO:0000256|ARBA:ARBA00001132, ECO:0000256|HAMAP-Rule:MF_00807};		FUNCTION: Catalyzes a cyclopropane ring-opening reaction, the irreversible conversion of 1-aminocyclopropane-1-carboxylate (ACC) to ammonia and alpha-ketobutyrate. Allows growth on ACC as a nitrogen source. {ECO:0000256|ARBA:ARBA00003003, ECO:0000256|HAMAP-Rule:MF_00807}.	ACT_SITE 100; /note="Nucleophile"; /evidence="ECO:0000256|HAMAP-Rule:MF_00807, ECO:0000256|PIRSR:PIRSR006278-1"				COFACTOR: Name=pyridoxal 5'-phosphate; Xref=ChEBI:CHEBI:597326; Evidence={ECO:0000256|ARBA:ARBA00001933, ECO:0000256|HAMAP-Rule:MF_00807};				0	0	0	0	1	0	6	40	0	0	0	0	0	0	0	0	0	0	0	0	0	0	0	1	0	0	0	0
A9WSI4	A9WSI4	Proteasome-associated ATPase (AAA ATPase forming ring-shaped complexes) (ARC) (Proteasomal ATPase)	Renibacterium salmoninarum (strain ATCC 33209 / DSM 20767 / JCM 11484 / NBRC 15589 / NCIMB 2235)	ATP-binding;Chaperone;Coiled coil;Nucleotide-binding;Proteasome;Reference proteome	modification-dependent protein catabolic process [GO:0019941]; proteasomal protein catabolic process [GO:0010498]	proteasome complex [GO:0000502]	ATPase activity [GO:0016887]; ATP binding [GO:0005524]		NP_BIND 282..287; /note="ATP"; /evidence="ECO:0000255|HAMAP-Rule:MF_02112"	PATHWAY: Protein degradation; proteasomal Pup-dependent pathway. {ECO:0000255|HAMAP-Rule:MF_02112}.			FUNCTION: ATPase which is responsible for recognizing, binding, unfolding and translocation of pupylated proteins into the bacterial 20S proteasome core particle. May be essential for opening the gate of the 20S proteasome via an interaction with its C-terminus, thereby allowing substrate entry and access to the site of proteolysis. Thus, the C-termini of the proteasomal ATPase may function like …									0	0	22	24	0	0	0	0	0	0	0	0	0	0	0	0	0	0	0	0	0	0	0	0	0	0	0	0
W9S6D9	W9S6D9	E3 ubiquitin ligase BIG BROTHER	Morus notabilis	Ligase;Metal-binding;Reference proteome;Zinc;Zinc-finger			ligase activity [GO:0016874]														Viridiplantae	0	0	0	0	0	0	0	0	5	41	0	0	0	0	0	0	0	0	0	0	0	0	0	0	0	0	0	0
A5EXS7	A5EXS7	Glycine dehydrogenase (decarboxylating) (EC 1.4.4.2) (Glycine cleavage system P-protein) (Glycine decarboxylase) (Glycine dehydrogenase (aminomethyl-transferring))	Dichelobacter nodosus (strain VCS1703A)	Coiled coil;Oxidoreductase;Pyridoxal phosphate;Reference proteome	glycine decarboxylation via glycine cleavage system [GO:0019464]		glycine dehydrogenase (decarboxylating) activity [GO:0004375]				CATALYTIC ACTIVITY: Reaction=glycine + H(+) + N(6)-lipoyl-L-lysyl-[glycine-cleavage complex H protein] = (R)-N(6)-(S(8)-aminomethyldihydrolipoyl)-L-lysyl-[glycine-cleavage complex H protein] + CO2; Xref=Rhea:RHEA:24304, Rhea:RHEA-COMP:10494, Rhea:RHEA-COMP:10495, ChEBI:CHEBI:15378, ChEBI:CHEBI:16526, ChEBI:CHEBI:57305, ChEBI:CHEBI:83099, ChEBI:CHEBI:83143; EC=1.4.4.2; Evidence={ECO:0000256|ARBA:A…		FUNCTION: The glycine cleavage system catalyzes the degradation of glycine. The P protein binds the alpha-amino group of glycine through its pyridoxal phosphate cofactor; CO(2) is released and the remaining methylamine moiety is then transferred to the lipoamide cofactor of the H protein. {ECO:0000256|HAMAP-Rule:MF_00711}.					COFACTOR: Name=pyridoxal 5'-phosphate; Xref=ChEBI:CHEBI:597326; Evidence={ECO:0000256|ARBA:ARBA00001933, ECO:0000256|HAMAP-Rule:MF_00711, ECO:0000256|PIRSR:PIRSR603437-50};				0	0	0	0	28	16	0	0	0	0	0	0	0	0	0	0	0	0	0	0	0	0	0	0	0	0	0	0
Q1BL32	Q1BL32	1-aminocyclopropane-1-carboxylate deaminase (ACC deaminase) (ACCD) (EC 3.5.99.7)	Burkholderia cenocepacia (strain AU 1054)	Hydrolase;Pyridoxal phosphate	1-aminocyclopropane-1-carboxylate metabolic process [GO:0018871]; amine catabolic process [GO:0009310]		1-aminocyclopropane-1-carboxylate deaminase activity [GO:0008660]; pyridoxal phosphate binding [GO:0030170]				CATALYTIC ACTIVITY: Reaction=1-aminocyclopropane-1-carboxylate + H2O = 2-oxobutanoate + NH4(+); Xref=Rhea:RHEA:16933, ChEBI:CHEBI:15377, ChEBI:CHEBI:16763, ChEBI:CHEBI:28938, ChEBI:CHEBI:58360; EC=3.5.99.7; Evidence={ECO:0000255|HAMAP-Rule:MF_00807};		FUNCTION: Catalyzes a cyclopropane ring-opening reaction, the irreversible conversion of 1-aminocyclopropane-1-carboxylate (ACC) to ammonia and alpha-ketobutyrate. Allows growth on ACC as a nitrogen source. {ECO:0000255|HAMAP-Rule:MF_00807}.	ACT_SITE 78; /note="Nucleophile"; /evidence="ECO:0000255|HAMAP-Rule:MF_00807"				COFACTOR: Name=pyridoxal 5'-phosphate; Xref=ChEBI:CHEBI:597326; Evidence={ECO:0000255|HAMAP-Rule:MF_00807};				0	0	0	0	0	0	1	42	0	1	0	0	0	0	0	0	0	0	0	0	0	0	0	0	0	0	0	0
X5K7B8	X5K7B8	Gamma-glutamyltranspeptidase (EC 2.3.2.2) (EC 3.4.19.13)	Elizabethkingia anophelis	Acyltransferase;Hydrolase;Transferase	glutathione catabolic process [GO:0006751]		glutathione hydrolase activity [GO:0036374]; hypoglycin A gamma-glutamyl transpeptidase activity [GO:0102953]; leukotriene C4 gamma-glutamyl transferase activity [GO:0103068]				CATALYTIC ACTIVITY: Reaction=an S-substituted glutathione + H2O = an S-substituted L-cysteinylglycine + L-glutamate; Xref=Rhea:RHEA:59468, ChEBI:CHEBI:15377, ChEBI:CHEBI:29985, ChEBI:CHEBI:90779, ChEBI:CHEBI:143103; EC=3.4.19.13; Evidence={ECO:0000256|ARBA:ARBA00001049}; CATALYTIC ACTIVITY: Reaction=an alpha-amino acid + an N-terminal (5-L-glutamyl)-[peptide] = 5-L-glutamyl amino acid + N-termina…											0	0	0	0	0	0	0	0	2	42	0	0	0	0	0	0	0	0	0	0	0	0	0	0	0	0	0	1
A9V1D1	A9V1D1	Predicted protein	Monosiga brevicollis (Choanoflagellate)	Membrane;Reference proteome;Transmembrane;Transmembrane helix	error-free translesion synthesis [GO:0070987]	integral component of membrane [GO:0016021]; mitochondrial nucleoid [GO:0042645]; nucleus [GO:0005634]	DNA binding [GO:0003677]															0	0	0	0	1	0	1	43	0	0	2	0	0	0	0	0	0	0	0	0	0	0	0	0	0	0	0	0
C7RTI8	C7RTI8	Succinic semialdehyde dehydrogenase	Accumulibacter phosphatis (strain UW-1)	Oxidoreductase;Reference proteome	gamma-aminobutyric acid catabolic process [GO:0009450]		succinate-semialdehyde dehydrogenase [NAD(P)+] activity [GO:0009013]							ACT_SITE 255; /evidence="ECO:0000256|PROSITE-ProRule:PRU10007"; ACT_SITE 289; /evidence="ECO:0000256|PROSITE-ProRule:PRU10008"								0	0	12	31	0	0	0	0	0	0	0	0	0	0	0	0	0	0	0	0	0	0	0	0	0	0	0	0
D6CPL9	D6CPL9	Kynureninase (EC 3.7.1.3) (L-kynurenine hydrolase)	Thiomonas arsenitoxydans (strain DSM 22701 / CIP 110005 / 3As)	Hydrolase;Pyridine nucleotide biosynthesis;Pyridoxal phosphate	'de novo' NAD biosynthetic process from tryptophan [GO:0034354]; anthranilate metabolic process [GO:0043420]; L-kynurenine catabolic process [GO:0097053]; quinolinate biosynthetic process [GO:0019805]; tryptophan catabolic process [GO:0006569]	cytoplasm [GO:0005737]	3-hydroxykynureninase activity [GO:0061981]; kynureninase activity [GO:0030429]; pyridoxal phosphate binding [GO:0030170]			PATHWAY: Amino-acid degradation; L-kynurenine degradation; L-alanine and anthranilate from L-kynurenine: step 1/1. {ECO:0000256|HAMAP-Rule:MF_01970, ECO:0000256|PIRNR:PIRNR038800}.; PATHWAY: Cofactor biosynthesis; NAD(+) biosynthesis; quinolinate from L-kynurenine: step 2/3. {ECO:0000256|HAMAP-Rule:MF_01970, ECO:0000256|PIRNR:PIRNR038800}.	CATALYTIC ACTIVITY: Reaction=3-hydroxy-L-kynurenine + H2O = 3-hydroxyanthranilate + H(+) + L-alanine; Xref=Rhea:RHEA:25143, ChEBI:CHEBI:15377, ChEBI:CHEBI:15378, ChEBI:CHEBI:36559, ChEBI:CHEBI:57972, ChEBI:CHEBI:58125; Evidence={ECO:0000256|HAMAP-Rule:MF_01970}; CATALYTIC ACTIVITY: Reaction=3-hydroxy-L-kynurenine + H2O = 3-hydroxyanthranilate + H(+) + L-alanine; Xref=Rhea:RHEA:25143, ChEBI:CHEBI:…		FUNCTION: Catalyzes the cleavage of L-kynurenine (L-Kyn) and L-3-hydroxykynurenine (L-3OHKyn) into anthranilic acid (AA) and 3-hydroxyanthranilic acid (3-OHAA), respectively. {ECO:0000256|HAMAP-Rule:MF_01970, ECO:0000256|PIRNR:PIRNR038800}.			BINDING 99; /note="Pyridoxal phosphate; via amide nitrogen"; /evidence="ECO:0000256|HAMAP-Rule:MF_01970"; BINDING 100; /note="Pyridoxal phosphate"; /evidence="ECO:0000256|HAMAP-Rule:MF_01970"; BINDING 171; /note="Pyridoxal phosphate"; /evidence="ECO:0000256|HAMAP-Rule:MF_01970"; BINDING 200; /note="Pyridoxal phosphate"; /evidence="ECO:0000256|HAMAP-Rule:MF_01970"; BINDING 203; /note="Pyridoxal ph…		COFACTOR: Name=pyridoxal 5'-phosphate; Xref=ChEBI:CHEBI:597326; Evidence={ECO:0000256|HAMAP-Rule:MF_01970, ECO:0000256|PIRNR:PIRNR038800};				0	0	0	0	0	43	0	0	0	0	0	0	0	0	0	0	0	0	0	0	0	0	0	0	0	0	0	0
J2KAR8	J2KAR8	FMN reductase (NADH) RutF (EC 1.5.1.42) (FMN reductase) (NADH-flavin reductase RutF) (NADH:flavin oxidoreductase)	Variovorax sp. CF313	FMN;Flavoprotein;NAD;Oxidoreductase	nitrogen utilization [GO:0019740]; uracil catabolic process [GO:0006212]		FMN binding [GO:0010181]; FMN reductase (NADH) activity [GO:0052874]; FMN reductase activity [GO:0008752]; riboflavin reductase (NADPH) activity [GO:0042602]				CATALYTIC ACTIVITY: Reaction=FMNH2 + NAD(+) = FMN + 2 H(+) + NADH; Xref=Rhea:RHEA:21620, ChEBI:CHEBI:15378, ChEBI:CHEBI:57540, ChEBI:CHEBI:57618, ChEBI:CHEBI:57945, ChEBI:CHEBI:58210; EC=1.5.1.42; Evidence={ECO:0000256|HAMAP-Rule:MF_00833};		FUNCTION: Catalyzes the reduction of FMN to FMNH2 which is used to reduce pyrimidine by RutA via the Rut pathway. {ECO:0000256|HAMAP-Rule:MF_00833}.									0	0	0	0	0	0	0	0	0	45	0	0	0	0	0	0	1	0	0	0	0	0	0	2	0	0	0	0
J3CKS4	J3CKS4	L-aspartate dehydrogenase (EC 1.4.1.21)	Variovorax sp. CF313	NAD;NADP;Oxidoreductase;Pyridine nucleotide biosynthesis	NAD biosynthetic process [GO:0009435]		aspartate dehydrogenase NAD activity [GO:0106351]; aspartate dehydrogenase NADP activity [GO:0106352]; NAD binding [GO:0051287]; NADP binding [GO:0050661]; oxidoreductase activity, acting on the CH-NH2 group of donors, NAD or NADP as acceptor [GO:0016639]			PATHWAY: Cofactor biosynthesis; NAD(+) biosynthesis. {ECO:0000256|ARBA:ARBA00004790}.; PATHWAY: Cofactor biosynthesis; NAD(+) biosynthesis; iminoaspartate from L-aspartate (dehydrogenase route): step 1/1. {ECO:0000256|ARBA:ARBA00005090, ECO:0000256|HAMAP-Rule:MF_01265}.	CATALYTIC ACTIVITY: Reaction=H2O + L-aspartate + NAD(+) = H(+) + NADH + NH4(+) + oxaloacetate; Xref=Rhea:RHEA:11788, ChEBI:CHEBI:15377, ChEBI:CHEBI:15378, ChEBI:CHEBI:16452, ChEBI:CHEBI:28938, ChEBI:CHEBI:29991, ChEBI:CHEBI:57540, ChEBI:CHEBI:57945; EC=1.4.1.21; Evidence={ECO:0000256|ARBA:ARBA00000988, ECO:0000256|HAMAP-Rule:MF_01265}; CATALYTIC ACTIVITY: Reaction=H2O + L-aspartate + NADP(+) = H(…		FUNCTION: Specifically catalyzes the NAD or NADP-dependent dehydrogenation of L-aspartate to iminoaspartate. {ECO:0000256|HAMAP-Rule:MF_01265}.	ACT_SITE 218; /evidence="ECO:0000256|HAMAP-Rule:MF_01265"		BINDING 122; /note="NAD; via amide nitrogen"; /evidence="ECO:0000256|HAMAP-Rule:MF_01265"; BINDING 188; /note="NAD"; /evidence="ECO:0000256|HAMAP-Rule:MF_01265"						20	20	0	0	0	0	0	0	0	2	0	0	0	0	0	0	0	0	0	0	0	0	0	0	0	0	0	0
N9US91	N9US91	Lon protease (EC 3.4.21.53) (ATP-dependent protease La)	Sphingopyxis sp. MC1	ATP-binding;Coiled coil;Cytoplasm;Hydrolase;Nucleotide-binding;Protease;Serine protease;Stress response	cellular response to heat [GO:0034605]; protein quality control for misfolded or incompletely synthesized proteins [GO:0006515]	cytoplasm [GO:0005737]	ATP binding [GO:0005524]; ATP-dependent peptidase activity [GO:0004176]; sequence-specific DNA binding [GO:0043565]; serine-type endopeptidase activity [GO:0004252]		NP_BIND 351..358; /note="ATP"; /evidence="ECO:0000256|HAMAP-Rule:MF_01973, ECO:0000256|PIRSR:PIRSR001174-2"		CATALYTIC ACTIVITY: Reaction=Hydrolysis of proteins in presence of ATP.; EC=3.4.21.53; Evidence={ECO:0000256|HAMAP-Rule:MF_01973, ECO:0000256|PIRNR:PIRNR001174, ECO:0000256|PROSITE-ProRule:PRU01122};		FUNCTION: ATP-dependent serine protease that mediates the selective degradation of mutant and abnormal proteins as well as certain short-lived regulatory proteins. Required for cellular homeostasis and for survival from DNA damage and developmental changes induced by stress. Degrades polypeptides processively to yield small peptide fragments that are 5 to 10 amino acids long. Binds to DNA in a do…	ACT_SITE 673; /evidence="ECO:0000256|HAMAP-Rule:MF_01973, ECO:0000256|PIRSR:PIRSR001174-1"; ACT_SITE 716; /evidence="ECO:0000256|HAMAP-Rule:MF_01973, ECO:0000256|PIRSR:PIRSR001174-1"								0	0	38	14	0	0	0	0	0	0	0	0	0	0	0	0	1	0	0	0	1	0	0	13	0	0	0	0
K8BBY3	K8BBY3	L-serine dehydratase (EC 4.3.1.17)	Cronobacter dublinensis 1210	4Fe-4S;Gluconeogenesis;Iron;Iron-sulfur;Lyase;Metal-binding	gluconeogenesis [GO:0006094]		4 iron, 4 sulfur cluster binding [GO:0051539]; L-serine ammonia-lyase activity [GO:0003941]; metal ion binding [GO:0046872]				CATALYTIC ACTIVITY: Reaction=L-serine = NH4(+) + pyruvate; Xref=Rhea:RHEA:19169, ChEBI:CHEBI:15361, ChEBI:CHEBI:28938, ChEBI:CHEBI:33384; EC=4.3.1.17; Evidence={ECO:0000256|ARBA:ARBA00001161, ECO:0000256|RuleBase:RU366059};							COFACTOR: Name=[4Fe-4S] cluster; Xref=ChEBI:CHEBI:49883; Evidence={ECO:0000256|ARBA:ARBA00001966, ECO:0000256|RuleBase:RU366059};				0	0	0	0	21	21	0	0	0	0	0	0	0	0	0	0	0	0	0	0	0	0	0	0	0	0	0	0
M7C3P7	M7C3P7	Nuclear factor erythroid 2-related factor 2 (Fragment)	Chelonia mydas (Green sea-turtle) (Chelonia agassizi)	Coiled coil;DNA-binding;Reference proteome;Transcription;Transcription regulation	cellular response to oxidative stress [GO:0034599]	cytoplasm [GO:0005737]; nucleus [GO:0005634]	DNA binding [GO:0003677]; DNA-binding transcription factor activity [GO:0003700]														Metazoa	0	0	0	0	0	0	0	0	6	36	0	0	0	0	0	0	0	0	0	0	0	0	0	0	0	0	0	0
X4Y8F7	X4Y8F7	Reverse transcriptase (Fragment)	Human immunodeficiency virus 2	Endonuclease;Hydrolase;Nuclease;Nucleotidyltransferase;RNA-directed DNA polymerase;Transferase			endonuclease activity [GO:0004519]; RNA-directed DNA polymerase activity [GO:0003964]														Pararnavirae	0	0	0	4	3	34	0	0	0	0	0	0	0	0	0	0	0	0	0	0	0	0	0	0	0	0	0	0
J2SYC9	J2SYC9	ATP-dependent zinc metalloprotease FtsH (EC 3.4.24.-)	Variovorax sp. CF313	ATP-binding;Cell membrane;Hydrolase;Membrane;Metal-binding;Metalloprotease;Nucleotide-binding;Protease;Transmembrane;Transmembrane helix;Zinc	protein catabolic process [GO:0030163]	integral component of membrane [GO:0016021]; plasma membrane [GO:0005886]	ATP binding [GO:0005524]; ATP-dependent peptidase activity [GO:0004176]; metalloendopeptidase activity [GO:0004222]; zinc ion binding [GO:0008270]	METAL 423; /note="Zinc; catalytic"; /evidence="ECO:0000256|HAMAP-Rule:MF_01458"; METAL 427; /note="Zinc; catalytic"; /evidence="ECO:0000256|HAMAP-Rule:MF_01458"; METAL 499; /note="Zinc; catalytic"; /evidence="ECO:0000256|HAMAP-Rule:MF_01458"	NP_BIND 201..208; /note="ATP"; /evidence="ECO:0000256|HAMAP-Rule:MF_01458"				FUNCTION: Acts as a processive, ATP-dependent zinc metallopeptidase for both cytoplasmic and membrane proteins. Plays a role in the quality control of integral membrane proteins. {ECO:0000256|HAMAP-Rule:MF_01458}.	ACT_SITE 424; /evidence="ECO:0000256|HAMAP-Rule:MF_01458"				COFACTOR: Name=Zn(2+); Xref=ChEBI:CHEBI:29105; Evidence={ECO:0000256|ARBA:ARBA00001947}; ; COFACTOR: Name=Zn(2+); Xref=ChEBI:CHEBI:29105; Evidence={ECO:0000256|HAMAP-Rule:MF_01458}; Note=Binds 1 zinc ion per subunit. {ECO:0000256|HAMAP-Rule:MF_01458};				0	0	21	0	15	6	0	1	0	0	0	0	0	0	0	0	1	0	0	0	0	0	0	3	0	0	0	0
P9WGQ6	P9WGQ6	Uncharacterized oxidoreductase MT1177 (EC 1.-.-.-)	Mycobacterium tuberculosis (strain CDC 1551 / Oshkosh)	Oxidoreductase			oxidoreductase activity [GO:0016491]		NP_BIND 7..32; /note="NAD"; /evidence="ECO:0000250"					ACT_SITE 156; /note="Proton acceptor"; /evidence="ECO:0000255|PROSITE-ProRule:PRU10001"		BINDING 143; /note="Substrate"; /evidence="ECO:0000250"						0	0	1	40	0	0	0	0	0	0	0	0	0	0	0	0	0	0	0	0	0	0	0	1	0	0	0	0
T1XGM3	T1XGM3	Pyrimidine monooxygenase RutA (EC 1.14.99.46)	Variovorax paradoxus B4	FMN;Flavoprotein;Monooxygenase;NADP;Oxidoreductase	nitrogen utilization [GO:0019740]; uracil catabolic process [GO:0006212]		monooxygenase activity [GO:0004497]; oxidoreductase activity, acting on paired donors, with incorporation or reduction of molecular oxygen [GO:0016705]; uracil oxygenase activity [GO:0052614]		NP_BIND 49..50; /note="FMN"; /evidence="ECO:0000256|HAMAP-Rule:MF_01699"; NP_BIND 140..141; /note="FMN"; /evidence="ECO:0000256|HAMAP-Rule:MF_01699"		CATALYTIC ACTIVITY: Reaction=FMNH2 + NADH + O2 + thymine = (Z)-2-methylureidoacrylate + FMN + H(+) + H2O + NAD(+); Xref=Rhea:RHEA:31599, ChEBI:CHEBI:15377, ChEBI:CHEBI:15378, ChEBI:CHEBI:15379, ChEBI:CHEBI:17821, ChEBI:CHEBI:57540, ChEBI:CHEBI:57618, ChEBI:CHEBI:57945, ChEBI:CHEBI:58210, ChEBI:CHEBI:143783; EC=1.14.99.46; Evidence={ECO:0000256|HAMAP-Rule:MF_01699}; CATALYTIC ACTIVITY: Reaction=FM…		FUNCTION: Catalyzes the pyrimidine ring opening between N-3 and C-4 by an unusual flavin hydroperoxide-catalyzed mechanism, adding oxygen atoms in the process to yield ureidoacrylate peracid, that immediately reacts with FMN forming ureidoacrylate and FMN-N(5)-oxide. The FMN-N(5)-oxide reacts spontaneously with NADH to produce FMN. Requires the flavin reductase RutF to regenerate FMN in vivo. {EC…			BINDING 115; /note="FMN"; /evidence="ECO:0000256|HAMAP-Rule:MF_01699"; BINDING 124; /note="FMN"; /evidence="ECO:0000256|HAMAP-Rule:MF_01699"; BINDING 190; /note="FMN"; /evidence="ECO:0000256|HAMAP-Rule:MF_01699"						10	4	0	0	0	0	0	0	0	26	0	0	0	0	0	0	0	0	0	0	0	0	0	0	0	0	0	0
E9KU91	E9KU91	Exoribonuclease H (EC 2.7.7.49) (EC 3.1.13.2) (EC 3.1.26.13) (Integrase) (Pol polyprotein) (Protease) (Retropepsin) (Reverse transcriptase/ribonuclease H) (Fragment)	Equine infectious anemia virus	Aspartyl protease;Coiled coil;DNA integration;DNA recombination;DNA-binding;Endonuclease;Hydrolase;Metal-binding;Multifunctional enzyme;Nuclease;Nucleotidyltransferase;Protease;RNA-directed DNA polymerase;Transferase;Viral genome integration;Virus entry into host cell;Zinc;Zinc-finger	DNA integration [GO:0015074]; DNA recombination [GO:0006310]; establishment of integrated proviral latency [GO:0075713]; viral entry into host cell [GO:0046718]; viral genome integration into host DNA [GO:0044826]		aspartic-type endopeptidase activity [GO:0004190]; DNA binding [GO:0003677]; exoribonuclease H activity [GO:0004533]; RNA-directed DNA polymerase activity [GO:0003964]; RNA-DNA hybrid ribonuclease activity [GO:0004523]; zinc ion binding [GO:0008270]				CATALYTIC ACTIVITY: Reaction=3'-end directed exonucleolytic cleavage of viral RNA-DNA hybrid.; EC=3.1.13.2; Evidence={ECO:0000256|ARBA:ARBA00000379}; CATALYTIC ACTIVITY: Reaction=Endohydrolysis of RNA in RNA/DNA hybrids. Three different cleavage modes: 1. sequence-specific internal cleavage of RNA. Human immunodeficiency virus type 1 and Moloney murine leukemia virus enzymes prefer to cleave the …	DNA_BIND 1084..1132; /note="Integrase-type"; /evidence="ECO:0000256|PROSITE-ProRule:PRU00506"	FUNCTION: During replicative cycle of retroviruses, the reverse-transcribed viral DNA is integrated into the host chromosome by the viral integrase enzyme. RNase H activity is associated with the reverse transcriptase. {ECO:0000256|ARBA:ARBA00023429}.								Pararnavirae	0	1	6	19	5	6	0	1	0	2	0	0	0	0	0	0	0	0	0	0	0	0	0	0	0	0	0	0
C8VE43	C8VE43	DUF427 domain protein (AFU_orthologue AFUA_3G02220)	Emericella nidulans (strain FGSC A4 / ATCC 38163 / CBS 112.46 / NRRL 194 / M139) (Aspergillus nidulans)	Reference proteome																	Fungi	0	0	39	0	0	0	0	0	0	0	0	0	0	0	0	0	0	0	0	0	0	0	0	0	0	0	0	0
Q9Y3Z3	Q9Y3Z3	Deoxynucleoside triphosphate triphosphohydrolase SAMHD1 (dNTPase) (EC 3.1.5.-) (Dendritic cell-derived IFNG-induced protein) (DCIP) (Monocyte protein 5) (MOP-5) (SAM domain and HD domain-containing protein 1) (hSAMHD1)	Homo sapiens (Human)	3D-structure;Acetylation;Aicardi-Goutieres syndrome;Allosteric enzyme;Alternative splicing;Antiviral defense;Chromosome;DNA damage;DNA repair;DNA replication;Direct protein sequencing;Disease variant;GTP-binding;Host-virus interaction;Hydrolase;Immunity;Innate immunity;Isopeptide bond;Metal-binding;Nucleotide-binding;Nucleus;Phosphoprotein;Reference proteome;Ubl conjugation;Zinc	cellular response to DNA damage stimulus [GO:0006974]; dATP catabolic process [GO:0046061]; defense response to virus [GO:0051607]; deoxyribonucleotide catabolic process [GO:0009264]; dGTP catabolic process [GO:0006203]; DNA strand resection involved in replication fork processing [GO:0110025]; double-strand break repair via homologous recombination [GO:0000724]; immune response [GO:0006955]; neg…	nucleoplasm [GO:0005654]; nucleus [GO:0005634]; plasma membrane [GO:0005886]; site of double-strand break [GO:0035861]; tetraspanin-enriched microdomain [GO:0097197]	dGTPase activity [GO:0008832]; dGTP binding [GO:0032567]; GTP binding [GO:0005525]; identical protein binding [GO:0042802]; nucleic acid binding [GO:0003676]; ribonuclease activity [GO:0004540]; RNA binding [GO:0003723]; single-stranded DNA binding [GO:0003697]; triphosphoric monoester hydrolase activity [GO:0016793]; zinc ion binding [GO:0008270]	METAL 167; /note="Zinc; via tele nitrogen"; /evidence="ECO:0000269|PubMed:24141705, ECO:0000269|PubMed:24217394, ECO:0000269|PubMed:25288794, ECO:0000269|PubMed:25760601, ECO:0000269|PubMed:26431200"; METAL 206; /note="Zinc; via tele nitrogen"; /evidence="ECO:0000269|PubMed:24141705, ECO:0000269|PubMed:24217394, ECO:0000269|PubMed:25288794, ECO:0000269|PubMed:25760601, ECO:0000269|PubMed:26431200…	NP_BIND 137..145; /note="GTP"; /evidence="ECO:0000269|PubMed:24141705, ECO:0000269|PubMed:24217394, ECO:0000269|PubMed:25267621, ECO:0000269|PubMed:25288794, ECO:0000269|PubMed:25760601, ECO:0000269|PubMed:26294762, ECO:0000269|PubMed:26431200"; NP_BIND 352..354; /note="dNTP"; /evidence="ECO:0000269|PubMed:24141705, ECO:0000269|PubMed:24217394, ECO:0000269|PubMed:25267621, ECO:0000269|PubMed:2528…		CATALYTIC ACTIVITY: Reaction=a 2'-deoxyribonucleoside 5'-triphosphate + H2O = a 2'-deoxyribonucleoside + H(+) + triphosphate; Xref=Rhea:RHEA:46148, ChEBI:CHEBI:15377, ChEBI:CHEBI:15378, ChEBI:CHEBI:18036, ChEBI:CHEBI:18274, ChEBI:CHEBI:61560; Evidence={ECO:0000269|PubMed:22056990, ECO:0000269|PubMed:23601106, ECO:0000269|PubMed:24217394, ECO:0000269|PubMed:26101257, ECO:0000269|PubMed:26294762, E…		FUNCTION: Protein that acts both as a host restriction factor involved in defense response to virus and as a regulator of DNA end resection at stalled replication forks (PubMed:19525956, PubMed:21613998, PubMed:21720370, PubMed:23602554, PubMed:23601106, PubMed:22056990, PubMed:24336198, PubMed:26294762, PubMed:26431200, PubMed:28229507, PubMed:28834754, PubMed:29670289). Has deoxynucleoside trip…	ACT_SITE 233; /evidence="ECO:0000305|PubMed:22056990"	ACTIVITY REGULATION: Allosterically activated and regulated via the combined actions of GTP and dNTPs (dATP, dGTP, dTTP and dCTP): Allosteric site 1 binds GTP, while allosteric site 2 binds dNTP (PubMed:25288794, PubMed:25267621, PubMed:25760601). Allosteric activation promotes the formation of highly active homotetramers (PubMed:22056990, PubMed:24141705, PubMed:24217394, PubMed:25288794, PubMed…	BINDING 116; /note="GTP"; /evidence="ECO:0000269|PubMed:24141705, ECO:0000269|PubMed:24217394, ECO:0000269|PubMed:25267621, ECO:0000269|PubMed:25288794, ECO:0000269|PubMed:25760601, ECO:0000269|PubMed:26294762, ECO:0000269|PubMed:26431200"; BINDING 119; /note="dNTP; via amide nitrogen; shared with neighboring subunit"; /evidence="ECO:0000269|PubMed:24141705, ECO:0000269|PubMed:24217394, ECO:00002…		COFACTOR: Name=Zn(2+); Xref=ChEBI:CHEBI:29105; Evidence={ECO:0000269|PubMed:24141705, ECO:0000269|PubMed:24217394, ECO:0000269|PubMed:25288794, ECO:0000269|PubMed:25760601, ECO:0000269|PubMed:26431200}; Note=Binds 1 zinc ion per subunit. {ECO:0000269|PubMed:24141705, ECO:0000269|PubMed:24217394, ECO:0000269|PubMed:25288794, ECO:0000269|PubMed:25760601, ECO:0000269|PubMed:26431200};		DISEASE: Aicardi-Goutieres syndrome 5 (AGS5) [MIM:612952]: A form of Aicardi-Goutieres syndrome, a genetically heterogeneous disease characterized by cerebral atrophy, leukoencephalopathy, intracranial calcifications, chronic cerebrospinal fluid (CSF) lymphocytosis, increased CSF alpha-interferon, and negative serologic investigations for common prenatal infection. Clinical features as thrombocyt…	Metazoa	0	0	6	32	0	0	0	0	0	6	0	6	0	0	0	0	2	0	0	0	0	0	0	0	0	0	0	0
Q4TA41	Q4TA41	Cytochrome-b5 reductase (EC 1.6.2.2) (Fragment)	Tetraodon nigroviridis (Spotted green pufferfish) (Chelonodon nigroviridis)	Flavoprotein;Heme;Iron;Metal-binding			cytochrome-b5 reductase activity, acting on NAD(P)H [GO:0004128]; heme binding [GO:0020037]; metal ion binding [GO:0046872]				CATALYTIC ACTIVITY: Reaction=2 [Fe(III)-cytochrome b5] + NADH = 2 [Fe(II)-cytochrome b5] + H(+) + NAD(+); Xref=Rhea:RHEA:46680, Rhea:RHEA-COMP:10438, Rhea:RHEA-COMP:10439, ChEBI:CHEBI:15378, ChEBI:CHEBI:29033, ChEBI:CHEBI:29034, ChEBI:CHEBI:57540, ChEBI:CHEBI:57945; EC=1.6.2.2; Evidence={ECO:0000256|ARBA:ARBA00001310};							COFACTOR: Name=FAD; Xref=ChEBI:CHEBI:57692; Evidence={ECO:0000256|ARBA:ARBA00001974};			Metazoa	0	0	0	0	0	0	0	39	0	0	0	1	0	0	0	0	0	0	0	0	0	0	0	0	0	0	0	0
K2LBV7	K2LBV7	Putative cMP-Neu5Ac--lipooligosaccharide alpha 2-3 sialyltransferase	Helicobacter pylori R038b	Glycosyltransferase;Transferase			transferase activity, transferring glycosyl groups [GO:0016757]															0	0	0	0	38	0	0	0	0	0	0	0	0	0	0	0	0	0	0	0	0	0	0	0	0	0	0	0
B7LHT0	B7LHT0	N-acetylmannosamine kinase (EC 2.7.1.60) (ManNAc kinase) (N-acetyl-D-mannosamine kinase)	Escherichia coli (strain 55989 / EAEC)	ATP-binding;Carbohydrate metabolism;Kinase;Metal-binding;Nucleotide-binding;Transferase;Zinc	N-acetylmannosamine metabolic process [GO:0006051]; N-acetylneuraminate catabolic process [GO:0019262]		ATP binding [GO:0005524]; N-acylmannosamine kinase activity [GO:0009384]; zinc ion binding [GO:0008270]	METAL 156; /note="Zinc"; /evidence="ECO:0000255|HAMAP-Rule:MF_01234"; METAL 166; /note="Zinc"; /evidence="ECO:0000255|HAMAP-Rule:MF_01234"; METAL 168; /note="Zinc"; /evidence="ECO:0000255|HAMAP-Rule:MF_01234"; METAL 173; /note="Zinc"; /evidence="ECO:0000255|HAMAP-Rule:MF_01234"	NP_BIND 5..12; /note="ATP"; /evidence="ECO:0000255|HAMAP-Rule:MF_01234"; NP_BIND 132..139; /note="ATP"; /evidence="ECO:0000255|HAMAP-Rule:MF_01234"	PATHWAY: Amino-sugar metabolism; N-acetylneuraminate degradation; D-fructose 6-phosphate from N-acetylneuraminate: step 2/5. {ECO:0000255|HAMAP-Rule:MF_01234}.	CATALYTIC ACTIVITY: Reaction=an N-acyl-D-mannosamine + ATP = ADP + an N-acyl-D-mannosamine 6-phosphate + H(+); Xref=Rhea:RHEA:23832, ChEBI:CHEBI:15378, ChEBI:CHEBI:16062, ChEBI:CHEBI:30616, ChEBI:CHEBI:57666, ChEBI:CHEBI:456216; EC=2.7.1.60; Evidence={ECO:0000255|HAMAP-Rule:MF_01234};		FUNCTION: Catalyzes the phosphorylation of N-acetylmannosamine (ManNAc) to ManNAc-6-P. {ECO:0000255|HAMAP-Rule:MF_01234}.									0	0	36	2	0	0	0	0	0	0	0	0	0	0	0	0	0	0	0	0	0	0	0	1	0	0	0	0
K0CBY7	K0CBY7	Cyanuric acid amidohydrolase (CAH) (EC 3.5.2.15)	Alcanivorax dieselolei (strain DSM 16502 / CGMCC 1.3690 / B-5)	Hydrolase;Magnesium;Metal-binding;Reference proteome	atrazine catabolic process [GO:0019381]		cyanuric acid amidohydrolase activity [GO:0018753]; metal ion binding [GO:0046872]	METAL 291; /note="Magnesium; structural"; /evidence="ECO:0000256|HAMAP-Rule:MF_01989"; METAL 340; /note="Magnesium; via carbonyl oxygen; structural"; /evidence="ECO:0000256|HAMAP-Rule:MF_01989"; METAL 343; /note="Magnesium; via carbonyl oxygen; structural"; /evidence="ECO:0000256|HAMAP-Rule:MF_01989"; METAL 344; /note="Magnesium; via carbonyl oxygen; structural"; /evidence="ECO:0000256|HAMAP-Rule…		PATHWAY: Xenobiotic degradation; atrazine degradation; biuret from cyanurate: step 1/1. {ECO:0000256|HAMAP-Rule:MF_01989}.	CATALYTIC ACTIVITY: Reaction=cyanurate + H2O = biuret + CO2; Xref=Rhea:RHEA:14641, ChEBI:CHEBI:15377, ChEBI:CHEBI:16526, ChEBI:CHEBI:18138, ChEBI:CHEBI:38028; EC=3.5.2.15; Evidence={ECO:0000256|HAMAP-Rule:MF_01989};		FUNCTION: Responsible for the hydrolysis of cyanuric acid, an intermediate formed during catabolism of s-triazine based compounds in herbicides such as atrazine and polymers such as melamine. Catalyzes the hydrolytic opening of the s-triazine ring of cyanuric acid (2,4,6-trihydroxy-s-triazine) to yield carbon dioxide and carboxybiuret, which spontaneously decarboxylates to biuret. {ECO:0000256|HA…	ACT_SITE 159; /evidence="ECO:0000256|HAMAP-Rule:MF_01989"; ACT_SITE 229; /note="Nucleophile"; /evidence="ECO:0000256|HAMAP-Rule:MF_01989"	ACTIVITY REGULATION: Inhibited by barbituric acid. {ECO:0000256|HAMAP-Rule:MF_01989}.	BINDING 51; /note="Substrate"; /evidence="ECO:0000256|HAMAP-Rule:MF_01989"; BINDING 191; /note="Substrate"; /evidence="ECO:0000256|HAMAP-Rule:MF_01989"; BINDING 318; /note="Substrate"; /evidence="ECO:0000256|HAMAP-Rule:MF_01989"						0	0	23	13	0	0	0	0	0	1	0	0	0	0	0	0	0	0	0	0	0	0	0	0	0	0	0	0
P0AF25	P0AF25	Ribonucleotide monophosphatase NagD (EC 3.1.3.5)	Escherichia coli O157:H7	Carbohydrate metabolism;Hydrolase;Magnesium;Metal-binding;Reference proteome	carbohydrate metabolic process [GO:0005975]		5'-nucleotidase activity [GO:0008253]; magnesium ion binding [GO:0000287]	METAL 9; /note="Magnesium"; /evidence="ECO:0000250"; METAL 11; /note="Magnesium; via carbonyl oxygen"; /evidence="ECO:0000250"; METAL 201; /note="Magnesium"; /evidence="ECO:0000250"			CATALYTIC ACTIVITY: Reaction=a ribonucleoside 5'-phosphate + H2O = a ribonucleoside + phosphate; Xref=Rhea:RHEA:12484, ChEBI:CHEBI:15377, ChEBI:CHEBI:18254, ChEBI:CHEBI:43474, ChEBI:CHEBI:58043; EC=3.1.3.5;		FUNCTION: Catalyzes the dephosphorylation of an unusually broad range of substrate including deoxyribo- and ribonucleoside tri-, di-, and monophosphates, as well as polyphosphate and glucose-1-P (Glu1P). {ECO:0000250}.	ACT_SITE 11; /evidence="ECO:0000250"		BINDING 11; /note="Substrate"; /evidence="ECO:0000250"; BINDING 176; /note="Substrate"; /evidence="ECO:0000250"		COFACTOR: Name=Mg(2+); Xref=ChEBI:CHEBI:18420; Evidence={ECO:0000250}; Name=Mn(2+); Xref=ChEBI:CHEBI:29035; Evidence={ECO:0000250}; Name=Co(2+); Xref=ChEBI:CHEBI:48828; Evidence={ECO:0000250}; Name=Zn(2+); Xref=ChEBI:CHEBI:29105; Evidence={ECO:0000250}; Note=Magnesium. Can also use other divalent metal cations as manganese, cobalt or zinc. {ECO:0000250};				0	0	0	0	4	33	0	0	0	0	0	0	0	0	0	0	0	0	0	0	0	0	0	0	0	0	0	0
Q2G3T7	Q2G3T7	Negative regulator of AmpC, AmpD	Novosphingobium aromaticivorans (strain ATCC 700278 / DSM 12444 / CCUG 56034 / CIP 105152 / NBRC 16084 / F199)	Reference proteome	peptidoglycan catabolic process [GO:0009253]		N-acetylmuramoyl-L-alanine amidase activity [GO:0008745]															0	0	0	0	37	0	0	0	0	0	0	0	0	0	0	0	0	0	0	0	0	0	0	0	0	0	0	0
T1FN95	T1FN95	S-adenosylmethionine synthase (EC 2.5.1.6)	Helobdella robusta (Californian leech)	ATP-binding;Magnesium;Metal-binding;Nucleotide-binding;One-carbon metabolism;Potassium;Reference proteome;Transferase	one-carbon metabolic process [GO:0006730]; S-adenosylmethionine biosynthetic process [GO:0006556]	cytosol [GO:0005829]	ATP binding [GO:0005524]; metal ion binding [GO:0046872]; methionine adenosyltransferase activity [GO:0004478]			PATHWAY: Amino-acid biosynthesis; S-adenosyl-L-methionine biosynthesis; S-adenosyl-L-methionine from L-methionine: step 1/1. {ECO:0000256|ARBA:ARBA00005224, ECO:0000256|RuleBase:RU000541}.	CATALYTIC ACTIVITY: Reaction=ATP + H2O + L-methionine = diphosphate + phosphate + S-adenosyl-L-methionine; Xref=Rhea:RHEA:21080, ChEBI:CHEBI:15377, ChEBI:CHEBI:30616, ChEBI:CHEBI:33019, ChEBI:CHEBI:43474, ChEBI:CHEBI:57844, ChEBI:CHEBI:59789; EC=2.5.1.6; Evidence={ECO:0000256|ARBA:ARBA00001513, ECO:0000256|RuleBase:RU000541};		FUNCTION: Catalyzes the formation of S-adenosylmethionine from methionine and ATP. {ECO:0000256|RuleBase:RU000541}.; FUNCTION: Catalyzes the formation of S-adenosylmethionine from methionine and ATP. The reaction comprises two steps that are both catalyzed by the same enzyme: formation of S-adenosylmethionine (AdoMet) and triphosphate, and subsequent hydrolysis of the triphosphate. {ECO:0000256|A…					COFACTOR: Name=K(+); Xref=ChEBI:CHEBI:29103; Evidence={ECO:0000256|ARBA:ARBA00001958}; ; COFACTOR: Name=K(+); Xref=ChEBI:CHEBI:29103; Evidence={ECO:0000256|RuleBase:RU000541}; Note=Binds 1 potassium ion per subunit. The potassium ion interacts primarily with the substrate. {ECO:0000256|RuleBase:RU000541}; COFACTOR: Name=Mg(2+); Xref=ChEBI:CHEBI:18420; Evidence={ECO:0000256|ARBA:ARBA00001946}; ; C…			Metazoa	0	0	0	0	25	12	0	0	0	0	0	0	0	0	0	0	0	0	0	0	0	0	0	0	0	0	0	0
A9UZS4	A9UZS4	Predicted protein	Monosiga brevicollis (Choanoflagellate)	Reference proteome	peptidyl-serine phosphorylation [GO:0018105]; peptidyl-threonine phosphorylation [GO:0018107]		ATP binding [GO:0005524]; protein serine/threonine kinase activity [GO:0004674]															1	0	1	0	0	0	3	34	0	0	4	0	0	0	0	0	0	0	0	0	0	0	0	0	0	0	0	0
E6V940	E6V940	Gamma-glutamylcyclotransferase (EC 4.3.2.7)	Variovorax paradoxus (strain EPS)	Lyase	glutathione catabolic process [GO:0006751]		gamma-glutamylcyclotransferase activity [GO:0003839]; glutathione specific gamma-glutamylcyclotransferase activity [GO:0061928]				CATALYTIC ACTIVITY: Reaction=glutathione = 5-oxo-L-proline + L-cysteinylglycine; Xref=Rhea:RHEA:47724, ChEBI:CHEBI:57925, ChEBI:CHEBI:58402, ChEBI:CHEBI:61694; EC=4.3.2.7; Evidence={ECO:0000256|RuleBase:RU363081};		FUNCTION: Catalyzes the cleavage of glutathione into 5-oxo-L-proline and a Cys-Gly dipeptide. Acts specifically on glutathione, but not on other gamma-glutamyl peptides. {ECO:0000256|RuleBase:RU363081}.									0	0	0	0	14	22	0	0	0	1	0	0	0	0	0	0	0	0	0	0	0	0	0	1	0	0	0	0
G8TQR9	G8TQR9	Gamma-glutamyltransferase (EC 2.3.2.2)	Niastella koreensis (strain DSM 17620 / KACC 11465 / NBRC 106392 / GR20-10)	Acyltransferase;Reference proteome;Signal;Transferase	glutathione catabolic process [GO:0006751]		glutathione hydrolase activity [GO:0036374]; hypoglycin A gamma-glutamyl transpeptidase activity [GO:0102953]; leukotriene C4 gamma-glutamyl transferase activity [GO:0103068]				CATALYTIC ACTIVITY: Reaction=an S-substituted glutathione + H2O = an S-substituted L-cysteinylglycine + L-glutamate; Xref=Rhea:RHEA:59468, ChEBI:CHEBI:15377, ChEBI:CHEBI:29985, ChEBI:CHEBI:90779, ChEBI:CHEBI:143103; EC=3.4.19.13; Evidence={ECO:0000256|ARBA:ARBA00001049}; CATALYTIC ACTIVITY: Reaction=an alpha-amino acid + an N-terminal (5-L-glutamyl)-[peptide] = 5-L-glutamyl amino acid + N-termina…											0	0	0	0	0	0	0	0	2	35	0	0	0	0	0	0	0	0	1	0	0	0	0	0	0	0	0	0
E6V290	E6V290	Homogentisate 1,2-dioxygenase (EC 1.13.11.5)	Variovorax paradoxus (strain EPS)	Dioxygenase;Metal-binding;Oxidoreductase	L-phenylalanine catabolic process [GO:0006559]; tyrosine metabolic process [GO:0006570]		homogentisate 1,2-dioxygenase activity [GO:0004411]; metal ion binding [GO:0046872]											COFACTOR: Name=Fe cation; Xref=ChEBI:CHEBI:24875; Evidence={ECO:0000256|ARBA:ARBA00001962};				6	0	6	0	2	0	0	0	0	27	5	0	0	0	0	0	0	0	0	0	0	0	0	1	1	0	0	0
J3CKD9	J3CKD9	Glycine cleavage system T protein (EC 2.1.2.10)	Variovorax sp. CF313	Aminotransferase;Transferase	glycine catabolic process [GO:0006546]		aminomethyltransferase activity [GO:0004047]; transaminase activity [GO:0008483]				CATALYTIC ACTIVITY: Reaction=(6S)-5,6,7,8-tetrahydrofolate + (R)-N(6)-(S(8)-aminomethyldihydrolipoyl)-L-lysyl-[protein] = (6R)-5,10-methylene-5,6,7,8-tetrahydrofolate + (R)-N(6)-dihydrolipoyl-L-lysyl-[protein] + NH4(+); Xref=Rhea:RHEA:16945, Rhea:RHEA-COMP:10475, Rhea:RHEA-COMP:10492, ChEBI:CHEBI:15636, ChEBI:CHEBI:28938, ChEBI:CHEBI:57453, ChEBI:CHEBI:83100, ChEBI:CHEBI:83143; EC=2.1.2.10; Evide…											1	1	20	14	0	0	0	0	0	0	0	0	0	0	0	0	0	0	0	0	0	0	0	0	0	0	0	0
A1R6Q4	A1R6Q4	Proteasome-associated ATPase (AAA ATPase forming ring-shaped complexes) (ARC) (Proteasomal ATPase)	Paenarthrobacter aurescens (strain TC1)	ATP-binding;Chaperone;Coiled coil;Nucleotide-binding;Proteasome;Reference proteome	modification-dependent protein catabolic process [GO:0019941]; proteasomal protein catabolic process [GO:0010498]	proteasome complex [GO:0000502]	ATPase activity [GO:0016887]; ATP binding [GO:0005524]		NP_BIND 290..295; /note="ATP"; /evidence="ECO:0000255|HAMAP-Rule:MF_02112"	PATHWAY: Protein degradation; proteasomal Pup-dependent pathway. {ECO:0000255|HAMAP-Rule:MF_02112}.			FUNCTION: ATPase which is responsible for recognizing, binding, unfolding and translocation of pupylated proteins into the bacterial 20S proteasome core particle. May be essential for opening the gate of the 20S proteasome via an interaction with its C-terminus, thereby allowing substrate entry and access to the site of proteolysis. Thus, the C-termini of the proteasomal ATPase may function like …									0	0	23	13	0	0	0	0	0	0	0	0	0	0	0	0	0	0	0	0	0	0	0	0	0	0	0	0
Q0TCP4	Q0TCP4	N-acetylmannosamine kinase (EC 2.7.1.60) (ManNAc kinase) (N-acetyl-D-mannosamine kinase)	Escherichia coli O6:K15:H31 (strain 536 / UPEC)	ATP-binding;Carbohydrate metabolism;Kinase;Metal-binding;Nucleotide-binding;Transferase;Zinc	N-acetylmannosamine metabolic process [GO:0006051]; N-acetylneuraminate catabolic process [GO:0019262]		ATP binding [GO:0005524]; N-acylmannosamine kinase activity [GO:0009384]; zinc ion binding [GO:0008270]	METAL 156; /note="Zinc"; /evidence="ECO:0000255|HAMAP-Rule:MF_01234"; METAL 166; /note="Zinc"; /evidence="ECO:0000255|HAMAP-Rule:MF_01234"; METAL 168; /note="Zinc"; /evidence="ECO:0000255|HAMAP-Rule:MF_01234"; METAL 173; /note="Zinc"; /evidence="ECO:0000255|HAMAP-Rule:MF_01234"	NP_BIND 5..12; /note="ATP"; /evidence="ECO:0000255|HAMAP-Rule:MF_01234"; NP_BIND 132..139; /note="ATP"; /evidence="ECO:0000255|HAMAP-Rule:MF_01234"	PATHWAY: Amino-sugar metabolism; N-acetylneuraminate degradation; D-fructose 6-phosphate from N-acetylneuraminate: step 2/5. {ECO:0000255|HAMAP-Rule:MF_01234}.	CATALYTIC ACTIVITY: Reaction=an N-acyl-D-mannosamine + ATP = ADP + an N-acyl-D-mannosamine 6-phosphate + H(+); Xref=Rhea:RHEA:23832, ChEBI:CHEBI:15378, ChEBI:CHEBI:16062, ChEBI:CHEBI:30616, ChEBI:CHEBI:57666, ChEBI:CHEBI:456216; EC=2.7.1.60; Evidence={ECO:0000255|HAMAP-Rule:MF_01234};		FUNCTION: Catalyzes the phosphorylation of N-acetylmannosamine (ManNAc) to ManNAc-6-P. {ECO:0000255|HAMAP-Rule:MF_01234}.									0	0	36	0	0	0	0	0	0	0	0	0	0	0	0	0	0	0	0	0	0	0	0	0	0	0	0	0
Q2KYL7	Q2KYL7	Glycine dehydrogenase (decarboxylating) (EC 1.4.4.2) (Glycine cleavage system P-protein) (Glycine decarboxylase) (Glycine dehydrogenase (aminomethyl-transferring))	Bordetella avium (strain 197N)	Oxidoreductase;Pyridoxal phosphate;Reference proteome	glycine decarboxylation via glycine cleavage system [GO:0019464]		glycine dehydrogenase (decarboxylating) activity [GO:0004375]				CATALYTIC ACTIVITY: Reaction=glycine + H(+) + N(6)-lipoyl-L-lysyl-[glycine-cleavage complex H protein] = (R)-N(6)-(S(8)-aminomethyldihydrolipoyl)-L-lysyl-[glycine-cleavage complex H protein] + CO2; Xref=Rhea:RHEA:24304, Rhea:RHEA-COMP:10494, Rhea:RHEA-COMP:10495, ChEBI:CHEBI:15378, ChEBI:CHEBI:16526, ChEBI:CHEBI:57305, ChEBI:CHEBI:83099, ChEBI:CHEBI:83143; EC=1.4.4.2; Evidence={ECO:0000255|HAMAP-…		FUNCTION: The glycine cleavage system catalyzes the degradation of glycine. The P protein binds the alpha-amino group of glycine through its pyridoxal phosphate cofactor; CO(2) is released and the remaining methylamine moiety is then transferred to the lipoamide cofactor of the H protein. {ECO:0000255|HAMAP-Rule:MF_00711}.					COFACTOR: Name=pyridoxal 5'-phosphate; Xref=ChEBI:CHEBI:597326; Evidence={ECO:0000255|HAMAP-Rule:MF_00711};				0	0	0	0	4	32	0	0	0	0	0	0	0	0	0	0	0	0	0	0	0	0	0	0	0	0	0	0
Q75DT4	Q75DT4	E3 ubiquitin-protein ligase listerin (EC 2.3.2.27) (RING-type E3 ubiquitin transferase listerin)	Ashbya gossypii (strain ATCC 10895 / CBS 109.51 / FGSC 9923 / NRRL Y-1056) (Yeast) (Eremothecium gossypii)	Metal-binding;Reference proteome;Repeat;Transferase;Ubl conjugation pathway;Zinc;Zinc-finger	chromatin silencing at telomere [GO:0006348]; rescue of stalled ribosome [GO:0072344]; ribosome-associated ubiquitin-dependent protein catabolic process [GO:1990116]	chromosome, telomeric region [GO:0000781]; cytosol [GO:0005829]; nucleus [GO:0005634]; RQC complex [GO:1990112]	metal ion binding [GO:0046872]; ribosomal large subunit binding [GO:0043023]; ubiquitin protein ligase activity [GO:0061630]			PATHWAY: Protein modification; protein ubiquitination. {ECO:0000256|ARBA:ARBA00004906, ECO:0000256|RuleBase:RU367090}.	CATALYTIC ACTIVITY: Reaction=S-ubiquitinyl-[E2 ubiquitin-conjugating enzyme]-L-cysteine + [acceptor protein]-L-lysine = [E2 ubiquitin-conjugating enzyme]-L-cysteine + N(6)-ubiquitinyl-[acceptor protein]-L-lysine.; EC=2.3.2.27; Evidence={ECO:0000256|ARBA:ARBA00000900, ECO:0000256|RuleBase:RU367090};		FUNCTION: E3 ubiquitin-protein ligase. Component of the ribosome quality control complex (RQC), a ribosome-associated complex that mediates ubiquitination and extraction of incompletely synthesized nascent chains for proteasomal degradation. {ECO:0000256|RuleBase:RU367090}.								Fungi	0	0	0	0	36	0	0	0	0	0	0	0	0	0	0	0	0	0	0	0	0	0	0	0	0	0	0	0
Q76YN5	Q76YN5	Gp5 baseplate hub subunit and tail lysozyme	Aeromonas virus Aeh1	Reference proteome;Viral release from host cell	cell wall macromolecule catabolic process [GO:0016998]; peptidoglycan catabolic process [GO:0009253]		lysozyme activity [GO:0003796]															0	0	0	0	36	0	0	0	0	0	0	0	0	0	0	0	0	0	0	0	0	0	0	0	0	0	0	0
U1YY93	U1YY93	Deleted.																				21	15	0	0	0	0	0	0	0	0	0	0	0	0	0	0	0	0	0	0	0	0	0	1	0	0	0	0
H3NU32	H3NU32	Putative metal-dependent hydrolase	gamma proteobacterium HIMB55	Hydrolase;Reference proteome	tryptophan catabolic process to kynurenine [GO:0019441]		arylformamidase activity [GO:0004061]															20	15	0	0	0	0	0	0	0	0	0	0	0	0	0	0	0	0	0	0	0	0	0	0	0	0	0	0
P57775	P57775	F-box/WD repeat-containing protein 4 (Dactylin) (F-box and WD-40 domain-containing protein 4)	Homo sapiens (Human)	Developmental protein;Reference proteome;Repeat;Ubl conjugation pathway;WD repeat;Wnt signaling pathway	embryonic limb morphogenesis [GO:0030326]; post-translational protein modification [GO:0043687]; protein polyubiquitination [GO:0000209]; SCF-dependent proteasomal ubiquitin-dependent protein catabolic process [GO:0031146]; ubiquitin-dependent protein catabolic process [GO:0006511]; Wnt signaling pathway [GO:0016055]	cytosol [GO:0005829]; SCF ubiquitin ligase complex [GO:0019005]; ubiquitin ligase complex [GO:0000151]							FUNCTION: Probably recognizes and binds to some phosphorylated proteins and promotes their ubiquitination and degradation. Likely to be involved in key signaling pathways crucial for normal limb development. May participate in Wnt signaling.							DISEASE: Split-hand/foot malformation 3 (SHFM3) [MIM:246560]: A limb malformation involving the central rays of the autopod and presenting with syndactyly, median clefts of the hands and feet, and aplasia and/or hypoplasia of the phalanges, metacarpals, and metatarsals. Some patients have been found to have mental retardation, ectodermal and craniofacial findings, and orofacial clefting. {ECO:000…	Metazoa	0	0	1	34	0	0	0	0	0	0	0	0	0	0	0	0	0	0	0	0	0	0	0	0	0	0	0	0
P13688	P13688	Carcinoembryonic antigen-related cell adhesion molecule 1 (Biliary glycoprotein 1) (BGP-1) (CD antigen CD66a)	Homo sapiens (Human)	3D-structure;Alternative splicing;Cell junction;Cell membrane;Cell projection;Cytoplasmic vesicle;Direct protein sequencing;Disulfide bond;Glycoprotein;Immunoglobulin domain;Membrane;Phosphoprotein;Pyrrolidone carboxylic acid;Reference proteome;Repeat;Secreted;Signal;Transmembrane;Transmembrane helix	angiogenesis [GO:0001525]; bile acid and bile salt transport [GO:0015721]; blood vessel development [GO:0001568]; cell adhesion [GO:0007155]; cell-cell adhesion via plasma-membrane adhesion molecules [GO:0098742]; cell migration [GO:0016477]; cellular response to insulin stimulus [GO:0032869]; common myeloid progenitor cell proliferation [GO:0035726]; granulocyte colony-stimulating factor signali…	adherens junction [GO:0005912]; apical plasma membrane [GO:0016324]; basal plasma membrane [GO:0009925]; cell-cell junction [GO:0005911]; cell junction [GO:0030054]; cell surface [GO:0009986]; extracellular exosome [GO:0070062]; integral component of membrane [GO:0016021]; integral component of plasma membrane [GO:0005887]; lateral plasma membrane [GO:0016328]; membrane [GO:0016020]; microvillus …	actin binding [GO:0003779]; bile acid transmembrane transporter activity [GO:0015125]; calmodulin binding [GO:0005516]; filamin binding [GO:0031005]; identical protein binding [GO:0042802]; kinase binding [GO:0019900]; protein dimerization activity [GO:0046983]; protein homodimerization activity [GO:0042803]; protein phosphatase binding [GO:0019903]; protein tyrosine kinase binding [GO:1990782]						FUNCTION: [Isoform 1]: Cell adhesion protein that mediates homophilic cell adhesion in a calcium-independent manner (By similarity). Plays a role as coinhibitory receptor in immune response, insulin action and functions also as an activator during angiogenesis (PubMed:18424730, PubMed:23696226, PubMed:25363763). Its coinhibitory receptor function is phosphorylation- and PTPN6 -dependent, which in…								Metazoa	0	0	0	1	0	0	0	0	0	34	0	0	0	0	0	0	0	0	0	0	0	0	0	0	0	0	0	0
Q89E06	Q89E06	Cyanuric acid amidohydrolase (CAH) (EC 3.5.2.15)	Bradyrhizobium diazoefficiens (strain JCM 10833 / BCRC 13528 / IAM 13628 / NBRC 14792 / USDA 110)	Hydrolase;Magnesium;Metal-binding;Reference proteome	atrazine catabolic process [GO:0019381]		cyanuric acid amidohydrolase activity [GO:0018753]; metal ion binding [GO:0046872]	METAL 302; /note="Magnesium; structural"; /evidence="ECO:0000255|HAMAP-Rule:MF_01989"; METAL 351; /note="Magnesium; via carbonyl oxygen; structural"; /evidence="ECO:0000255|HAMAP-Rule:MF_01989"; METAL 354; /note="Magnesium; via carbonyl oxygen; structural"; /evidence="ECO:0000255|HAMAP-Rule:MF_01989"; METAL 355; /note="Magnesium; via carbonyl oxygen; structural"; /evidence="ECO:0000255|HAMAP-Rule…		PATHWAY: Xenobiotic degradation; atrazine degradation; biuret from cyanurate: step 1/1. {ECO:0000255|HAMAP-Rule:MF_01989}.	CATALYTIC ACTIVITY: Reaction=cyanurate + H2O = biuret + CO2; Xref=Rhea:RHEA:14641, ChEBI:CHEBI:15377, ChEBI:CHEBI:16526, ChEBI:CHEBI:18138, ChEBI:CHEBI:38028; EC=3.5.2.15; Evidence={ECO:0000255|HAMAP-Rule:MF_01989, ECO:0000269|PubMed:22730121};		FUNCTION: Responsible for the hydrolysis of cyanuric acid, an intermediate formed during catabolism of s-triazine based compounds in herbicides such as atrazine and polymers such as melamine. Catalyzes the hydrolytic opening of the s-triazine ring of cyanuric acid (2,4,6-trihydroxy-s-triazine) to yield carbon dioxide and carboxybiuret, which spontaneously decarboxylates to biuret. {ECO:0000255|HA…	ACT_SITE 165; /evidence="ECO:0000255|HAMAP-Rule:MF_01989"; ACT_SITE 234; /note="Nucleophile"; /evidence="ECO:0000255|HAMAP-Rule:MF_01989"	ACTIVITY REGULATION: Inhibited by barbituric acid. {ECO:0000250|UniProtKB:P58329, ECO:0000255|HAMAP-Rule:MF_01989}.	BINDING 54; /note="Substrate"; /evidence="ECO:0000255|HAMAP-Rule:MF_01989"; BINDING 197; /note="Substrate"; /evidence="ECO:0000255|HAMAP-Rule:MF_01989"; BINDING 329; /note="Substrate"; /evidence="ECO:0000255|HAMAP-Rule:MF_01989"						0	0	34	0	0	0	0	0	0	0	0	0	0	0	0	0	0	0	0	0	0	0	0	0	0	0	0	0
J2KM03	J2KM03	Imidazolonepropionate hydrolase (EC 4.2.1.49) (Fragment)	Variovorax sp. CF313	Histidine metabolism;Lyase;NAD	histidine catabolic process to glutamate and formamide [GO:0019556]; histidine catabolic process to glutamate and formate [GO:0019557]		urocanate hydratase activity [GO:0016153]			PATHWAY: Amino-acid degradation. {ECO:0000256|ARBA:ARBA00005023}.; PATHWAY: Amino-acid degradation; L-histidine degradation into L-glutamate; N-formimidoyl-L-glutamate from L-histidine: step 2/3. {ECO:0000256|ARBA:ARBA00004794}.	CATALYTIC ACTIVITY: Reaction=4-imidazolone-5-propanoate = H2O + trans-urocanate; Xref=Rhea:RHEA:13101, ChEBI:CHEBI:15377, ChEBI:CHEBI:17771, ChEBI:CHEBI:77893; EC=4.2.1.49; Evidence={ECO:0000256|ARBA:ARBA00000607};							COFACTOR: Name=NAD(+); Xref=ChEBI:CHEBI:57540; Evidence={ECO:0000256|ARBA:ARBA00001911};				0	0	0	0	0	0	0	0	9	27	0	0	0	0	0	0	3	0	0	0	0	0	0	0	0	0	0	0
Q00667	Q00667	Homogentisate 1,2-dioxygenase (EC 1.13.11.5) (Homogentisate oxygenase) (Homogentisic acid oxidase) (Homogentisicase)	Emericella nidulans (strain FGSC A4 / ATCC 38163 / CBS 112.46 / NRRL 194 / M139) (Aspergillus nidulans)	Dioxygenase;Iron;Metal-binding;Oxidoreductase;Phenylalanine catabolism;Reference proteome;Tyrosine catabolism	L-phenylalanine catabolic process [GO:0006559]; tyrosine catabolic process [GO:0006572]	cytoplasm [GO:0005737]	homogentisate 1,2-dioxygenase activity [GO:0004411]; metal ion binding [GO:0046872]	METAL 340; /note="Iron"; /evidence="ECO:0000250"; METAL 346; /note="Iron"; /evidence="ECO:0000250"; METAL 377; /note="Iron"; /evidence="ECO:0000250"		PATHWAY: Amino-acid degradation; L-phenylalanine degradation; acetoacetate and fumarate from L-phenylalanine: step 4/6.	CATALYTIC ACTIVITY: Reaction=homogentisate + O2 = 4-maleylacetoacetate + H(+); Xref=Rhea:RHEA:15449, ChEBI:CHEBI:15378, ChEBI:CHEBI:15379, ChEBI:CHEBI:16169, ChEBI:CHEBI:17105; EC=1.13.11.5;							COFACTOR: Name=Fe cation; Xref=ChEBI:CHEBI:24875;			Fungi	0	0	0	0	0	0	0	0	0	34	0	0	0	0	0	0	0	0	0	0	0	0	0	0	0	0	0	0
H5Y9A5	H5Y9A5	ATP-dependent Clp protease adapter protein ClpS	Bradyrhizobium sp. WSM471		protein catabolic process [GO:0030163]; proteolysis [GO:0006508]								FUNCTION: Involved in the modulation of the specificity of the ClpAP-mediated ATP-dependent protein degradation. {ECO:0000256|HAMAP-Rule:MF_00302}.									21	13	0	0	0	0	0	0	0	0	0	0	0	0	0	0	0	0	0	0	0	0	0	1	0	0	0	0
A9V299	A9V299	Predicted protein	Monosiga brevicollis (Choanoflagellate)	Chaperone;Coiled coil;Mitochondrion;Reference proteome;Signal;Transit peptide	proton-transporting ATP synthase complex assembly [GO:0043461]	mitochondrion [GO:0005739]																0	0	2	0	0	0	1	30	0	0	1	0	0	0	0	0	0	0	0	0	0	0	0	0	0	0	0	0
G2NR79	G2NR79	Urease subunit alpha (EC 3.5.1.5) (Urea amidohydrolase subunit alpha)	Streptomyces sp. (strain SirexAA-E / ActE)	Cytoplasm;Hydrolase;Metal-binding;Nickel;Reference proteome	urea catabolic process [GO:0043419]	cytoplasm [GO:0005737]	nickel cation binding [GO:0016151]; urease activity [GO:0009039]	METAL 137; /note="Nickel 1; via tele nitrogen"; /evidence="ECO:0000256|HAMAP-Rule:MF_01953, ECO:0000256|PIRSR:PIRSR611612-51"; METAL 139; /note="Nickel 1; via tele nitrogen"; /evidence="ECO:0000256|HAMAP-Rule:MF_01953, ECO:0000256|PIRSR:PIRSR611612-51"; METAL 220; /note="Nickel 1; via carbamate group"; /evidence="ECO:0000256|HAMAP-Rule:MF_01953, ECO:0000256|PIRSR:PIRSR611612-51"; METAL 220; /note…		PATHWAY: Nitrogen metabolism. {ECO:0000256|ARBA:ARBA00004909}.; PATHWAY: Nitrogen metabolism; urea degradation; CO(2) and NH(3) from urea (urease route): step 1/1. {ECO:0000256|ARBA:ARBA00004897, ECO:0000256|HAMAP-Rule:MF_01953}.	CATALYTIC ACTIVITY: Reaction=2 H(+) + H2O + urea = CO2 + 2 NH4(+); Xref=Rhea:RHEA:20557, ChEBI:CHEBI:15377, ChEBI:CHEBI:15378, ChEBI:CHEBI:16199, ChEBI:CHEBI:16526, ChEBI:CHEBI:28938; EC=3.5.1.5; Evidence={ECO:0000256|ARBA:ARBA00000242, ECO:0000256|HAMAP-Rule:MF_01953, ECO:0000256|RuleBase:RU000510};			ACT_SITE 323; /note="Proton donor"; /evidence="ECO:0000256|HAMAP-Rule:MF_01953, ECO:0000256|PIRSR:PIRSR611612-52"		BINDING 222; /note="Substrate"; /evidence="ECO:0000256|HAMAP-Rule:MF_01953, ECO:0000256|PROSITE-ProRule:PRU00700"		COFACTOR: Name=Ni cation; Xref=ChEBI:CHEBI:25516; Evidence={ECO:0000256|ARBA:ARBA00001948}; ; COFACTOR: Name=Ni cation; Xref=ChEBI:CHEBI:25516; Evidence={ECO:0000256|HAMAP-Rule:MF_01953, ECO:0000256|PIRSR:PIRSR611612-51, ECO:0000256|RuleBase:RU000510}; Note=Binds 2 nickel ions per subunit. {ECO:0000256|HAMAP-Rule:MF_01953, ECO:0000256|PIRSR:PIRSR611612-51, ECO:0000256|RuleBase:RU000510};				28	4	0	0	0	0	0	0	0	0	0	0	0	0	0	0	0	0	0	0	0	0	0	0	0	0	0	0
H8ZKS8	H8ZKS8	Cyclic amide hydrolase (CyAH) (EC 3.5.2.-) (Ring-opening amidohydrolase)	Rhodococcus sp.	Hydrolase;Plasmid			hydrolase activity, acting on carbon-nitrogen (but not peptide) bonds, in cyclic amides [GO:0016812]						FUNCTION: Cyclic amide hydrolase of unknown substrate specificity. Catalyzes the hydrolytic ring-opening of a cyclic amide. Does not act on cyanuric acid nor barbituric acid. {ECO:0000255|HAMAP-Rule:MF_01989, ECO:0000269|PubMed:22210223}.	ACT_SITE 149; /evidence="ECO:0000255|HAMAP-Rule:MF_01989"; ACT_SITE 214; /note="Nucleophile"; /evidence="ECO:0000255|HAMAP-Rule:MF_01989"		BINDING 38; /note="Substrate"; /evidence="ECO:0000255|HAMAP-Rule:MF_01989"; BINDING 176; /note="Substrate"; /evidence="ECO:0000255|HAMAP-Rule:MF_01989"; BINDING 311; /note="Substrate"; /evidence="ECO:0000255|HAMAP-Rule:MF_01989"						0	0	32	0	0	0	0	0	0	0	0	0	0	0	0	0	0	0	0	0	0	0	0	0	0	0	0	0
J2KK32	J2KK32	Beta-lactamase (EC 3.5.2.6)	Variovorax sp. CF313	Antibiotic resistance;Hydrolase;Signal	beta-lactam antibiotic catabolic process [GO:0030655]; response to antibiotic [GO:0046677]		beta-lactamase activity [GO:0008800]				CATALYTIC ACTIVITY: Reaction=a beta-lactam + H2O = a substituted beta-amino acid; Xref=Rhea:RHEA:20401, ChEBI:CHEBI:15377, ChEBI:CHEBI:35627, ChEBI:CHEBI:140347; EC=3.5.2.6; Evidence={ECO:0000256|ARBA:ARBA00001526, ECO:0000256|RuleBase:RU361140};											0	0	0	0	18	17	0	0	0	1	0	0	0	0	0	0	0	0	0	0	0	0	0	6	0	0	0	2
T1X831	T1X831	Putative mandelate racemase/muconate lactonizing enzyme	Variovorax paradoxus B4		cellular amino acid catabolic process [GO:0009063]																	0	0	0	0	0	2	0	1	3	27	0	0	0	0	0	0	0	0	0	0	0	0	1	1	0	0	0	0
Q9I737	Q9I737	Type VI secretion system spike protein VgrG1b	Pseudomonas aeruginosa (strain ATCC 15692 / DSM 22644 / CIP 104116 / JCM 14847 / LMG 12228 / 1C / PRS 101 / PAO1)	Reference proteome;Secreted	protein secretion by the type VI secretion system [GO:0033103]	extracellular region [GO:0005576]; type VI protein secretion system complex [GO:0033104]							FUNCTION: Part of the H1 type VI secretion system (H1-T6SS) specialized secretion system, which delivers several virulence factors in both prokaryotic and eukaryotic cells during infection (PubMed:21325275, PubMed:24794869). Allows the delivery of the Tse7 toxin to target cells where it exerts toxicity through its nuclease domain (PubMed:24794869, PubMed:30455305). {ECO:0000269|PubMed:21325275, E…									31	0	0	0	5	0	0	0	0	0	0	0	0	0	0	0	1	0	0	0	0	0	2	4	0	0	0	0
A5YT33	A5YT33	Subtilisin-like serine protease	uncultured haloarchaeon	Hydrolase;Protease;Serine protease			calcium ion binding [GO:0005509]; serine-type endopeptidase activity [GO:0004252]															0	0	34	0	0	0	0	0	0	0	0	0	0	1	0	0	2	0	0	0	0	0	0	1	0	0	0	1
B2AIL0	B2AIL0	Putative cyclase	Cupriavidus taiwanensis (strain DSM 17343 / BCRC 17206 / CCUG 44338 / CIP 107171 / LMG 19424 / R1) (Ralstonia taiwanensis (strain LMG 19424))		tryptophan catabolic process to kynurenine [GO:0019441]		arylformamidase activity [GO:0004061]															0	0	11	21	0	0	0	0	0	0	0	0	0	0	0	0	0	0	0	0	0	0	0	1	0	0	0	0
D3VWZ3	D3VWZ3	S-(hydroxymethyl)glutathione dehydrogenase (EC 1.1.1.284)	Comamonas testosteroni (Pseudomonas testosteroni)	Metal-binding;NAD;Oxidoreductase;Zinc	ethanol oxidation [GO:0006069]		S-(hydroxymethyl)glutathione dehydrogenase NAD activity [GO:0106322]; S-(hydroxymethyl)glutathione dehydrogenase NADP activity [GO:0106321]; zinc ion binding [GO:0008270]				CATALYTIC ACTIVITY: Reaction=NAD(+) + S-(hydroxymethyl)glutathione = H(+) + NADH + S-formylglutathione; Xref=Rhea:RHEA:19985, ChEBI:CHEBI:15378, ChEBI:CHEBI:57540, ChEBI:CHEBI:57688, ChEBI:CHEBI:57945, ChEBI:CHEBI:58758; EC=1.1.1.284; Evidence={ECO:0000256|ARBA:ARBA00001030, ECO:0000256|RuleBase:RU362016}; CATALYTIC ACTIVITY: Reaction=NADP(+) + S-(hydroxymethyl)glutathione = H(+) + NADPH + S-form…							COFACTOR: Name=Zn(2+); Xref=ChEBI:CHEBI:29105; Evidence={ECO:0000256|ARBA:ARBA00001947, ECO:0000256|RuleBase:RU362016};				0	8	0	19	0	0	0	1	0	3	0	0	0	0	0	0	0	0	0	0	0	0	0	0	0	0	0	0
Q4SJ75	Q4SJ75	Chromosome 4 SCAF14575, whole genome shotgun sequence (Fragment)	Tetraodon nigroviridis (Spotted green pufferfish) (Chelonodon nigroviridis)	FAD;Flavoprotein;Oxidoreductase;Signal	prenylcysteine catabolic process [GO:0030328]		prenylcysteine oxidase activity [GO:0001735]											COFACTOR: Name=FAD; Xref=ChEBI:CHEBI:57692; Evidence={ECO:0000256|ARBA:ARBA00001974};			Metazoa	31	0	0	0	0	0	0	2	0	0	0	2	0	0	0	0	0	0	1	0	0	0	0	0	0	0	0	0
K7CBJ5	K7CBJ5	Nuclear factor (Erythroid-derived 2)-like 2	Pan troglodytes (Chimpanzee)	Coiled coil;DNA-binding;Transcription;Transcription regulation	cellular response to oxidative stress [GO:0034599]	cytoplasm [GO:0005737]; nucleus [GO:0005634]	DNA binding [GO:0003677]; DNA-binding transcription factor activity [GO:0003700]														Metazoa	0	0	0	0	0	0	0	0	0	32	0	2	0	0	0	0	0	0	0	0	0	0	0	0	0	0	0	0
A9V1H6	A9V1H6	Predicted protein	Monosiga brevicollis (Choanoflagellate)	Coiled coil;Endoplasmic reticulum;Ion channel;Ion transport;Ligand-gated ion channel;Membrane;Receptor;Reference proteome;Repeat;Transmembrane;Transmembrane helix;Transport	release of sequestered calcium ion into cytosol [GO:0051209]	cytoplasmic vesicle membrane [GO:0030659]; endoplasmic reticulum membrane [GO:0005789]; integral component of membrane [GO:0016021]; plasma membrane [GO:0005886]	calcium ion binding [GO:0005509]; inositol 1,4,5 trisphosphate binding [GO:0070679]; inositol 1,4,5-trisphosphate-sensitive calcium-release channel activity [GO:0005220]															4	0	0	0	0	0	7	23	0	1	4	0	0	0	0	0	1	0	0	0	1	0	1	0	0	0	0	0
K5V6P9	K5V6P9	TPR_REGION domain-containing protein	Phanerochaete carnosa (strain HHB-10118-sp) (White-rot fungus) (Peniophora carnosa)	Reference proteome;TPR repeat	anaphase-promoting complex-dependent catabolic process [GO:0031145]; positive regulation of mitotic metaphase/anaphase transition [GO:0045842]	anaphase-promoting complex [GO:0005680]; pericentric heterochromatin [GO:0005721]															Fungi	0	0	31	0	0	0	0	0	0	0	0	0	0	0	0	0	0	0	0	0	0	0	0	1	0	0	0	0
Q3ZBU9	Q3ZBU9	UBX domain-containing protein 4 (UBX domain-containing protein 2)	Bos taurus (Bovine)	Endoplasmic reticulum;Membrane;Nucleus;Phosphoprotein;Reference proteome;Unfolded protein response	response to unfolded protein [GO:0006986]; ubiquitin-dependent ERAD pathway [GO:0030433]	cytosol [GO:0005829]; endoplasmic reticulum membrane [GO:0005789]; nuclear envelope [GO:0005635]							FUNCTION: Involved in endoplasmic reticulum-associated protein degradation (ERAD). Acts as a platform to recruit both UBQLN1 and VCP to the ER during ERAD. {ECO:0000250|UniProtKB:Q92575}.								Metazoa	0	0	1	34	0	0	0	0	0	0	4	0	0	0	0	0	0	0	1	0	0	1	1	0	0	0	0	1
W0EZV3	W0EZV3	Peptidase T (EC 3.4.11.4)	Niabella soli DSM 19437	Aminopeptidase;Coiled coil;Hydrolase;Metal-binding;Metalloprotease;Protease;Reference proteome;Zinc	peptide metabolic process [GO:0006518]		metallopeptidase activity [GO:0008237]; tripeptide aminopeptidase activity [GO:0045148]; zinc ion binding [GO:0008270]	METAL 83; /note="Zinc 1"; /evidence="ECO:0000256|PIRSR:PIRSR037215-2"; METAL 146; /note="Zinc 1"; /evidence="ECO:0000256|PIRSR:PIRSR037215-2"; METAL 146; /note="Zinc 2"; /evidence="ECO:0000256|PIRSR:PIRSR037215-2"; METAL 181; /note="Zinc 2"; /evidence="ECO:0000256|PIRSR:PIRSR037215-2"; METAL 203; /note="Zinc 1"; /evidence="ECO:0000256|PIRSR:PIRSR037215-2"; METAL 386; /note="Zinc 2"; /evidence="EC…						ACT_SITE 85; /evidence="ECO:0000256|PIRSR:PIRSR037215-1"; ACT_SITE 180; /note="Proton acceptor"; /evidence="ECO:0000256|PIRSR:PIRSR037215-1"				COFACTOR: Name=Zn(2+); Xref=ChEBI:CHEBI:29105; Evidence={ECO:0000256|ARBA:ARBA00001947}; ; COFACTOR: Name=Zn(2+); Xref=ChEBI:CHEBI:29105; Evidence={ECO:0000256|PIRSR:PIRSR037215-2}; Note=Binds 2 Zn(2+) ions per subunit. {ECO:0000256|PIRSR:PIRSR037215-2};				0	0	8	22	0	0	0	0	0	0	0	0	0	0	0	0	0	0	0	0	0	0	0	0	0	0	0	0
P46067	P46067	Lon protease (EC 3.4.21.53) (ATP-dependent protease La)	Erwinia amylovora (Fire blight bacteria)	ATP-binding;Cytoplasm;Hydrolase;Nucleotide-binding;Protease;Serine protease;Stress response	cellular response to heat [GO:0034605]; protein quality control for misfolded or incompletely synthesized proteins [GO:0006515]	cytoplasm [GO:0005737]	ATP binding [GO:0005524]; ATP-dependent peptidase activity [GO:0004176]; sequence-specific DNA binding [GO:0043565]; serine-type endopeptidase activity [GO:0004252]		NP_BIND 356..363; /note="ATP"; /evidence="ECO:0000255|HAMAP-Rule:MF_01973"		CATALYTIC ACTIVITY: Reaction=Hydrolysis of proteins in presence of ATP.; EC=3.4.21.53; Evidence={ECO:0000255|HAMAP-Rule:MF_01973};		FUNCTION: ATP-dependent serine protease that mediates the selective degradation of mutant and abnormal proteins as well as certain short-lived regulatory proteins. Required for cellular homeostasis and for survival from DNA damage and developmental changes induced by stress. Degrades polypeptides processively to yield small peptide fragments that are 5 to 10 amino acids long. Binds to DNA in a do…	ACT_SITE 679; /evidence="ECO:0000255|HAMAP-Rule:MF_01973"; ACT_SITE 722; /evidence="ECO:0000255|HAMAP-Rule:MF_01973"								24	45	0	0	0	0	0	0	0	0	0	0	0	0	0	0	8	0	0	0	4	0	5	42	0	0	0	0
T1X328	T1X328	Threonine dehydratase (EC 4.3.1.19)	Variovorax paradoxus B4	Lyase;Multifunctional enzyme;Pyridoxal phosphate	threonine catabolic process [GO:0006567]		L-serine ammonia-lyase activity [GO:0003941]; L-threonine ammonia-lyase activity [GO:0004794]				CATALYTIC ACTIVITY: Reaction=L-serine = NH4(+) + pyruvate; Xref=Rhea:RHEA:19169, ChEBI:CHEBI:15361, ChEBI:CHEBI:28938, ChEBI:CHEBI:33384; EC=4.3.1.17; Evidence={ECO:0000256|ARBA:ARBA00001161}; CATALYTIC ACTIVITY: Reaction=L-threonine = 2-oxobutanoate + NH4(+); Xref=Rhea:RHEA:22108, ChEBI:CHEBI:16763, ChEBI:CHEBI:28938, ChEBI:CHEBI:57926; EC=4.3.1.19; Evidence={ECO:0000256|ARBA:ARBA00001274};							COFACTOR: Name=pyridoxal 5'-phosphate; Xref=ChEBI:CHEBI:597326; Evidence={ECO:0000256|ARBA:ARBA00001933};				0	0	8	23	0	0	0	0	0	0	0	0	0	0	0	0	0	0	0	0	0	0	0	3	0	0	0	0
A9VBB1	A9VBB1	Predicted protein	Monosiga brevicollis (Choanoflagellate)	Membrane;Reference proteome;Transmembrane;Transmembrane helix		integral component of membrane [GO:0016021]; plasma membrane [GO:0005886]																3	0	10	0	0	0	6	8	1	14	20	0	0	0	0	0	0	0	0	0	0	0	0	0	0	0	0	0
A9BMY4	A9BMY4	Succinic semialdehyde dehydrogenase (EC 1.2.1.16)	Delftia acidovorans (strain DSM 14801 / SPH-1)	Oxidoreductase;Reference proteome	gamma-aminobutyric acid catabolic process [GO:0009450]		succinate-semialdehyde dehydrogenase [NAD(P)+] activity [GO:0009013]							ACT_SITE 257; /evidence="ECO:0000256|PROSITE-ProRule:PRU10007"; ACT_SITE 291; /evidence="ECO:0000256|PROSITE-ProRule:PRU10008"								0	0	29	22	0	0	0	0	0	0	0	0	0	0	0	0	1	0	0	0	1	0	2	30	0	0	0	0
W1QBX0	W1QBX0	Glycine cleavage system P protein (EC 1.4.4.2)	Ogataea parapolymorpha (strain ATCC 26012 / BCRC 20466 / JCM 22074 / NRRL Y-7560 / DL-1) (Yeast) (Hansenula polymorpha)	Mitochondrion;Oxidoreductase;Pyridoxal phosphate;Reference proteome;Transit peptide	glycine catabolic process [GO:0006546]	mitochondrion [GO:0005739]	glycine dehydrogenase (decarboxylating) activity [GO:0004375]				CATALYTIC ACTIVITY: Reaction=glycine + H(+) + N(6)-lipoyl-L-lysyl-[glycine-cleavage complex H protein] = (R)-N(6)-(S(8)-aminomethyldihydrolipoyl)-L-lysyl-[glycine-cleavage complex H protein] + CO2; Xref=Rhea:RHEA:24304, Rhea:RHEA-COMP:10494, Rhea:RHEA-COMP:10495, ChEBI:CHEBI:15378, ChEBI:CHEBI:16526, ChEBI:CHEBI:57305, ChEBI:CHEBI:83099, ChEBI:CHEBI:83143; EC=1.4.4.2; Evidence={ECO:0000256|ARBA:A…		FUNCTION: The glycine cleavage system catalyzes the degradation of glycine. {ECO:0000256|RuleBase:RU364056}.					COFACTOR: Name=pyridoxal 5'-phosphate; Xref=ChEBI:CHEBI:597326; Evidence={ECO:0000256|ARBA:ARBA00001933, ECO:0000256|PIRSR:PIRSR603437-50, ECO:0000256|RuleBase:RU364056};			Fungi	0	0	27	0	2	0	0	0	0	0	0	0	0	0	0	0	0	0	0	0	0	0	0	1	0	0	0	0
J7QG65	J7QG65	Ethanol utilization carboxysome structural protein (Ethanolamine utilization microcompartment protein EutL) (Ethanolamine utilization protein) (Ethanolamine utilization protein EutL) (EutL protein) (Hypothetical protein) (Microcompartment protein EutL)	Escherichia coli		ethanolamine catabolic process [GO:0046336]	polyhedral organelle [GO:0031469]	structural molecule activity [GO:0005198]			PATHWAY: Amine and polyamine degradation; ethanolamine degradation. {ECO:0000256|ARBA:ARBA00005095}.			FUNCTION: May be involved in the formation of a specific microcompartment in the cell in which the metabolism of potentially toxic by-products takes place. {ECO:0000256|ARBA:ARBA00002626}.									0	0	0	0	0	0	0	29	0	0	0	0	0	0	0	0	0	0	0	0	0	0	0	1	0	0	0	0
Q8X645	Q8X645	NAD-dependent dihydropyrimidine dehydrogenase subunit PreT (DPD) (EC 1.3.1.1) (Dihydrothymine dehydrogenase) (Dihydrouracil dehydrogenase)	Escherichia coli O157:H7	NAD;Oxidoreductase;Reference proteome			dihydrouracil dehydrogenase (NAD+) activity [GO:0004159]; iron-sulfur cluster binding [GO:0051536]				CATALYTIC ACTIVITY: Reaction=5,6-dihydrouracil + NAD(+) = H(+) + NADH + uracil; Xref=Rhea:RHEA:20189, ChEBI:CHEBI:15378, ChEBI:CHEBI:15901, ChEBI:CHEBI:17568, ChEBI:CHEBI:57540, ChEBI:CHEBI:57945; EC=1.3.1.1; CATALYTIC ACTIVITY: Reaction=5,6-dihydrothymine + NAD(+) = H(+) + NADH + thymine; Xref=Rhea:RHEA:28791, ChEBI:CHEBI:15378, ChEBI:CHEBI:17821, ChEBI:CHEBI:27468, ChEBI:CHEBI:57540, ChEBI:CHEB…		FUNCTION: Involved in pyrimidine base degradation. Catalyzes physiologically the reduction of uracil to 5,6-dihydrouracil (DHU) by using NADH as a specific cosubstrate. It also catalyzes the reverse reaction and the reduction of thymine to 5,6-dihydrothymine (DHT) (By similarity). {ECO:0000250}.			BINDING 286; /note="NAD"; /evidence="ECO:0000250"						6	19	0	1	3	3	0	0	0	0	0	0	0	0	0	0	0	0	0	0	0	0	0	6	0	0	0	0
K0I0B8	K0I0B8	Aspartate/glutamate leucyltransferase (EC 2.3.2.29)	Acidovorax sp. KKS102	Acyltransferase;Cytoplasm;Transferase	ubiquitin-dependent protein catabolic process via the N-end rule pathway [GO:0071596]	cytoplasm [GO:0005737]	arginyltransferase activity [GO:0004057]; leucyltransferase activity [GO:0008914]				CATALYTIC ACTIVITY: Reaction=L-leucyl-tRNA(Leu) + N-terminal L-aspartyl-[protein] = H(+) + N-terminal L-leucyl-L-aspartyl-[protein] + tRNA(Leu); Xref=Rhea:RHEA:50420, Rhea:RHEA-COMP:9613, Rhea:RHEA-COMP:9622, Rhea:RHEA-COMP:12669, Rhea:RHEA-COMP:12674, ChEBI:CHEBI:15378, ChEBI:CHEBI:64720, ChEBI:CHEBI:78442, ChEBI:CHEBI:78494, ChEBI:CHEBI:133042; EC=2.3.2.29; Evidence={ECO:0000256|HAMAP-Rule:MF_0…		FUNCTION: Functions in the N-end rule pathway of protein degradation where it conjugates Leu from its aminoacyl-tRNA to the N-termini of proteins containing an N-terminal aspartate or glutamate. {ECO:0000256|HAMAP-Rule:MF_00689}.									0	0	0	32	0	0	0	0	0	0	0	0	0	0	0	0	2	0	0	0	0	0	0	4	0	0	0	8
A1L1Q6	A1L1Q6	GLIS family zinc finger 3	Danio rerio (Zebrafish) (Brachydanio rerio)	DNA-binding;Metal-binding;Nucleus;Repeat;Zinc;Zinc-finger	glucose homeostasis [GO:0042593]; pancreas regeneration [GO:1990798]; regulation of transcription by RNA polymerase II [GO:0006357]; type B pancreatic cell development [GO:0003323]	nucleus [GO:0005634]	DNA-binding transcription factor activity, RNA polymerase II-specific [GO:0000981]; metal ion binding [GO:0046872]; RNA polymerase II cis-regulatory region sequence-specific DNA binding [GO:0000978]														Metazoa	0	0	28	0	0	0	0	0	0	0	0	0	0	0	0	0	0	0	0	0	0	0	0	0	0	0	0	0
A7ZLN7	A7ZLN7	Gamma-aminobutyraldehyde dehydrogenase (ABALDH) (EC 1.2.1.19) (1-pyrroline dehydrogenase) (4-aminobutanal dehydrogenase) (5-aminopentanal dehydrogenase) (EC 1.2.1.-)	Escherichia coli O139:H28 (strain E24377A / ETEC)	NAD;Oxidoreductase	L-lysine catabolic process [GO:0019477]; putrescine catabolic process [GO:0009447]		1-pyrroline dehydrogenase activity [GO:0033737]; aminobutyraldehyde dehydrogenase activity [GO:0019145]; NAD binding [GO:0051287]		NP_BIND 146..148; /note="NAD"; /evidence="ECO:0000255|HAMAP-Rule:MF_01275"; NP_BIND 172..175; /note="NAD"; /evidence="ECO:0000255|HAMAP-Rule:MF_01275"; NP_BIND 225..228; /note="NAD"; /evidence="ECO:0000255|HAMAP-Rule:MF_01275"	PATHWAY: Amine and polyamine degradation; putrescine degradation; 4-aminobutanoate from 4-aminobutanal: step 1/1. {ECO:0000255|HAMAP-Rule:MF_01275}.; PATHWAY: Amino-acid degradation. {ECO:0000255|HAMAP-Rule:MF_01275}.	CATALYTIC ACTIVITY: Reaction=4-aminobutanal + H2O + NAD(+) = 4-aminobutanoate + 2 H(+) + NADH; Xref=Rhea:RHEA:19105, ChEBI:CHEBI:15377, ChEBI:CHEBI:15378, ChEBI:CHEBI:57540, ChEBI:CHEBI:57945, ChEBI:CHEBI:58264, ChEBI:CHEBI:59888; EC=1.2.1.19; Evidence={ECO:0000255|HAMAP-Rule:MF_01275};PhysiologicalDirection=left-to-right; Xref=Rhea:RHEA:19106; Evidence={ECO:0000255|HAMAP-Rule:MF_01275}; CATALYTI…		FUNCTION: Catalyzes the oxidation 4-aminobutanal (gamma-aminobutyraldehyde) to 4-aminobutanoate (gamma-aminobutyrate or GABA). This is the second step in one of two pathways for putrescine degradation, where putrescine is converted into 4-aminobutanoate via 4-aminobutanal. Also functions as a 5-aminopentanal dehydrogenase in a a L-lysine degradation pathway to succinate that proceeds via cadaveri…	ACT_SITE 246; /evidence="ECO:0000255|HAMAP-Rule:MF_01275"; ACT_SITE 280; /note="Nucleophile"; /evidence="ECO:0000255|HAMAP-Rule:MF_01275"		BINDING 209; /note="NAD"; /evidence="ECO:0000255|HAMAP-Rule:MF_01275"; BINDING 280; /note="NAD"; /evidence="ECO:0000255|HAMAP-Rule:MF_01275"						0	0	16	14	0	0	0	0	0	0	0	0	0	0	0	0	0	0	0	0	1	0	0	2	0	0	0	0
I1CB88	I1CB88	E3 ubiquitin-protein ligase (EC 2.3.2.27)	Rhizopus delemar (strain RA 99-880 / ATCC MYA-4621 / FGSC 9543 / NRRL 43880) (Mucormycosis agent) (Rhizopus arrhizus var. delemar)	Metal-binding;Reference proteome;Transferase;Ubl conjugation pathway;Zinc;Zinc-finger	ubiquitin-dependent protein catabolic process via the N-end rule pathway [GO:0071596]		ubiquitin protein ligase activity [GO:0061630]; zinc ion binding [GO:0008270]			PATHWAY: Protein modification; protein ubiquitination. {ECO:0000256|RuleBase:RU366018}.	CATALYTIC ACTIVITY: Reaction=S-ubiquitinyl-[E2 ubiquitin-conjugating enzyme]-L-cysteine + [acceptor protein]-L-lysine = [E2 ubiquitin-conjugating enzyme]-L-cysteine + N(6)-ubiquitinyl-[acceptor protein]-L-lysine.; EC=2.3.2.27; Evidence={ECO:0000256|RuleBase:RU366018};		FUNCTION: Ubiquitin ligase protein which is a component of the N-end rule pathway. Recognizes and binds to proteins bearing specific N-terminal residues that are destabilizing according to the N-end rule, leading to their ubiquitination and subsequent degradation. {ECO:0000256|RuleBase:RU366018}.								Fungi	0	0	18	0	10	0	0	0	0	0	0	0	0	0	0	0	0	0	0	0	0	0	0	0	0	0	0	0
D7FZM7	D7FZM7	Homogentisate 1,2-dioxygenase (EC 1.13.11.5) (Homogentisate oxygenase) (Homogentisic acid oxidase) (Homogentisicase)	Ectocarpus siliculosus (Brown alga) (Conferva siliculosa)	Metal-binding;Reference proteome	L-phenylalanine catabolic process [GO:0006559]; tyrosine metabolic process [GO:0006570]		homogentisate 1,2-dioxygenase activity [GO:0004411]; metal ion binding [GO:0046872]			PATHWAY: Amino-acid degradation; L-phenylalanine degradation. {ECO:0000256|ARBA:ARBA00004899}.; PATHWAY: Amino-acid degradation; L-phenylalanine degradation; acetoacetate and fumarate from L-phenylalanine: step 4/6. {ECO:0000256|ARBA:ARBA00004704}.	CATALYTIC ACTIVITY: Reaction=homogentisate + O2 = 4-maleylacetoacetate + H(+); Xref=Rhea:RHEA:15449, ChEBI:CHEBI:15378, ChEBI:CHEBI:15379, ChEBI:CHEBI:16169, ChEBI:CHEBI:17105; EC=1.13.11.5; Evidence={ECO:0000256|ARBA:ARBA00000076};							COFACTOR: Name=Fe cation; Xref=ChEBI:CHEBI:24875; Evidence={ECO:0000256|ARBA:ARBA00001962};				0	0	0	0	28	0	0	0	0	0	0	0	0	0	0	0	0	0	0	0	0	0	0	0	0	0	0	0
E2XA96	E2XA96	N-acetylglucosamine-6-phosphate deacetylase (EC 3.5.1.25)	Shigella dysenteriae 1617	Carbohydrate metabolism;Hydrolase;Metal-binding	carbohydrate metabolic process [GO:0005975]; N-acetylglucosamine metabolic process [GO:0006044]		metal ion binding [GO:0046872]; N-acetylgalactosamine-6-phosphate deacetylase activity [GO:0047419]; N-acetylglucosamine-6-phosphate deacetylase activity [GO:0008448]	METAL 131; /note="Divalent metal cation"; /evidence="ECO:0000256|PIRSR:PIRSR038994-3"; METAL 195; /note="Divalent metal cation; via tele nitrogen"; /evidence="ECO:0000256|PIRSR:PIRSR038994-3"; METAL 216; /note="Divalent metal cation; via tele nitrogen"; /evidence="ECO:0000256|PIRSR:PIRSR038994-3"						ACT_SITE 273; /note="Proton donor/acceptor"; /evidence="ECO:0000256|PIRSR:PIRSR038994-1"		BINDING 142; /note="Substrate; via amide nitrogen"; /evidence="ECO:0000256|PIRSR:PIRSR038994-2"; BINDING 227; /note="Substrate"; /evidence="ECO:0000256|PIRSR:PIRSR038994-2"; BINDING 251; /note="Substrate; via tele nitrogen"; /evidence="ECO:0000256|PIRSR:PIRSR038994-2"		COFACTOR: Name=a divalent metal cation; Xref=ChEBI:CHEBI:60240; Evidence={ECO:0000256|PIRSR:PIRSR038994-3}; Note=Binds 1 divalent metal cation per subunit. {ECO:0000256|PIRSR:PIRSR038994-3};				0	0	0	0	13	17	0	0	0	0	0	0	0	0	0	0	1	0	0	0	0	0	0	1	1	0	0	0
C5CY48	C5CY48	Homogentisate 1,2-dioxygenase (EC 1.13.11.5)	Variovorax paradoxus (strain S110)	Dioxygenase;Metal-binding;Oxidoreductase	L-phenylalanine catabolic process [GO:0006559]; tyrosine metabolic process [GO:0006570]		homogentisate 1,2-dioxygenase activity [GO:0004411]; metal ion binding [GO:0046872]											COFACTOR: Name=Fe cation; Xref=ChEBI:CHEBI:24875; Evidence={ECO:0000256|ARBA:ARBA00001962};				0	0	0	0	0	0	0	2	0	26	0	0	0	0	0	0	0	0	0	0	0	0	0	0	0	0	0	0
W4U324	W4U324	Glycine dehydrogenase	Cutibacterium acnes JCM 18918	Reference proteome	glycine catabolic process [GO:0006546]		glycine dehydrogenase (decarboxylating) activity [GO:0004375]															0	0	0	0	0	0	0	0	0	28	0	0	0	0	0	0	0	0	0	0	0	0	0	0	0	0	0	0
E6V6P3	E6V6P3	Gamma-glutamyltransferase (EC 2.3.2.2)	Variovorax paradoxus (strain EPS)	Acyltransferase;Signal;Transferase	glutathione catabolic process [GO:0006751]		glutathione hydrolase activity [GO:0036374]; hypoglycin A gamma-glutamyl transpeptidase activity [GO:0102953]; leukotriene C4 gamma-glutamyl transferase activity [GO:0103068]				CATALYTIC ACTIVITY: Reaction=an S-substituted glutathione + H2O = an S-substituted L-cysteinylglycine + L-glutamate; Xref=Rhea:RHEA:59468, ChEBI:CHEBI:15377, ChEBI:CHEBI:29985, ChEBI:CHEBI:90779, ChEBI:CHEBI:143103; EC=3.4.19.13; Evidence={ECO:0000256|ARBA:ARBA00001049}; CATALYTIC ACTIVITY: Reaction=an alpha-amino acid + an N-terminal (5-L-glutamyl)-[peptide] = 5-L-glutamyl amino acid + N-termina…											0	0	7	8	7	10	0	0	0	0	0	0	0	0	0	0	1	0	0	0	0	0	0	6	0	0	0	0
D5WW37	D5WW37	Urocanate hydratase (Urocanase) (EC 4.2.1.49) (Imidazolonepropionate hydrolase)	Kyrpidia tusciae (strain DSM 2912 / NBRC 15312 / T2) (Bacillus tusciae)	Cytoplasm;Histidine metabolism;Lyase;NAD;Reference proteome	histidine catabolic process to glutamate and formamide [GO:0019556]; histidine catabolic process to glutamate and formate [GO:0019557]	cytoplasm [GO:0005737]	urocanate hydratase activity [GO:0016153]		NP_BIND 47..48; /note="NAD"; /evidence="ECO:0000256|HAMAP-Rule:MF_00577"; NP_BIND 171..173; /note="NAD"; /evidence="ECO:0000256|HAMAP-Rule:MF_00577"; NP_BIND 237..238; /note="NAD"; /evidence="ECO:0000256|HAMAP-Rule:MF_00577"; NP_BIND 258..262; /note="NAD"; /evidence="ECO:0000256|HAMAP-Rule:MF_00577"; NP_BIND 268..269; /note="NAD"; /evidence="ECO:0000256|HAMAP-Rule:MF_00577"	PATHWAY: Amino-acid degradation. {ECO:0000256|ARBA:ARBA00005023}.; PATHWAY: Amino-acid degradation; L-histidine degradation into L-glutamate; N-formimidoyl-L-glutamate from L-histidine: step 2/3. {ECO:0000256|ARBA:ARBA00004794, ECO:0000256|HAMAP-Rule:MF_00577}.	CATALYTIC ACTIVITY: Reaction=4-imidazolone-5-propanoate = H2O + trans-urocanate; Xref=Rhea:RHEA:13101, ChEBI:CHEBI:15377, ChEBI:CHEBI:17771, ChEBI:CHEBI:77893; EC=4.2.1.49; Evidence={ECO:0000256|ARBA:ARBA00000607, ECO:0000256|HAMAP-Rule:MF_00577};		FUNCTION: Catalyzes the conversion of urocanate to 4-imidazolone-5-propionate. {ECO:0000256|HAMAP-Rule:MF_00577}.	ACT_SITE 405; /evidence="ECO:0000256|HAMAP-Rule:MF_00577"		BINDING 125; /note="NAD"; /evidence="ECO:0000256|HAMAP-Rule:MF_00577"; BINDING 191; /note="NAD"; /evidence="ECO:0000256|HAMAP-Rule:MF_00577"; BINDING 196; /note="NAD"; /evidence="ECO:0000256|HAMAP-Rule:MF_00577"; BINDING 317; /note="NAD; via carbonyl oxygen"; /evidence="ECO:0000256|HAMAP-Rule:MF_00577"; BINDING 487; /note="NAD; via carbonyl oxygen"; /evidence="ECO:0000256|HAMAP-Rule:MF_00577"		COFACTOR: Name=NAD(+); Xref=ChEBI:CHEBI:57540; Evidence={ECO:0000256|ARBA:ARBA00001911}; ; COFACTOR: Name=NAD(+); Xref=ChEBI:CHEBI:57540; Evidence={ECO:0000256|HAMAP-Rule:MF_00577}; Note=Binds 1 NAD(+) per subunit. {ECO:0000256|HAMAP-Rule:MF_00577};				6	21	0	0	0	0	0	0	0	0	0	0	0	0	0	0	0	0	0	0	0	0	0	0	0	0	0	0
X1IFD0	X1IFD0	Uncharacterized protein	marine sediment metagenome		beta-lactam antibiotic catabolic process [GO:0030655]; response to antibiotic [GO:0046677]		beta-lactamase activity [GO:0008800]				CATALYTIC ACTIVITY: Reaction=a beta-lactam + H2O = a substituted beta-amino acid; Xref=Rhea:RHEA:20401, ChEBI:CHEBI:15377, ChEBI:CHEBI:35627, ChEBI:CHEBI:140347; EC=3.5.2.6; Evidence={ECO:0000256|ARBA:ARBA00001526};											2	0	1	7	3	14	0	0	0	0	0	0	0	0	0	0	0	0	0	0	0	0	0	0	0	0	0	0
C7PCE8	C7PCE8	Lon protease (EC 3.4.21.53) (ATP-dependent protease La)	Chitinophaga pinensis (strain ATCC 43595 / DSM 2588 / LMG 13176 / NBRC 15968 / NCIMB 11800 / UQM 2034)	ATP-binding;Coiled coil;Cytoplasm;Hydrolase;Nucleotide-binding;Protease;Reference proteome;Serine protease;Stress response	cellular response to heat [GO:0034605]; protein quality control for misfolded or incompletely synthesized proteins [GO:0006515]	cytoplasm [GO:0005737]	ATP binding [GO:0005524]; ATP-dependent peptidase activity [GO:0004176]; sequence-specific DNA binding [GO:0043565]; serine-type endopeptidase activity [GO:0004252]		NP_BIND 382..389; /note="ATP"; /evidence="ECO:0000256|HAMAP-Rule:MF_01973, ECO:0000256|PIRSR:PIRSR001174-2"		CATALYTIC ACTIVITY: Reaction=Hydrolysis of proteins in presence of ATP.; EC=3.4.21.53; Evidence={ECO:0000256|HAMAP-Rule:MF_01973, ECO:0000256|PIRNR:PIRNR001174, ECO:0000256|PROSITE-ProRule:PRU01122};		FUNCTION: ATP-dependent serine protease that mediates the selective degradation of mutant and abnormal proteins as well as certain short-lived regulatory proteins. Required for cellular homeostasis and for survival from DNA damage and developmental changes induced by stress. Degrades polypeptides processively to yield small peptide fragments that are 5 to 10 amino acids long. Binds to DNA in a do…	ACT_SITE 705; /evidence="ECO:0000256|HAMAP-Rule:MF_01973, ECO:0000256|PIRSR:PIRSR001174-1"; ACT_SITE 748; /evidence="ECO:0000256|HAMAP-Rule:MF_01973, ECO:0000256|PIRSR:PIRSR001174-1"								0	0	19	8	0	0	0	0	0	0	0	0	0	0	0	0	0	0	0	0	0	0	0	0	0	0	0	1
H5YN88	H5YN88	Cyanuric acid amidohydrolase (CAH) (EC 3.5.2.15)	Bradyrhizobium sp. WSM471	Hydrolase;Magnesium;Metal-binding	atrazine catabolic process [GO:0019381]		cyanuric acid amidohydrolase activity [GO:0018753]; metal ion binding [GO:0046872]	METAL 302; /note="Magnesium; structural"; /evidence="ECO:0000256|HAMAP-Rule:MF_01989"; METAL 351; /note="Magnesium; via carbonyl oxygen; structural"; /evidence="ECO:0000256|HAMAP-Rule:MF_01989"; METAL 354; /note="Magnesium; via carbonyl oxygen; structural"; /evidence="ECO:0000256|HAMAP-Rule:MF_01989"; METAL 355; /note="Magnesium; via carbonyl oxygen; structural"; /evidence="ECO:0000256|HAMAP-Rule…		PATHWAY: Xenobiotic degradation; atrazine degradation; biuret from cyanurate: step 1/1. {ECO:0000256|HAMAP-Rule:MF_01989}.	CATALYTIC ACTIVITY: Reaction=cyanurate + H2O = biuret + CO2; Xref=Rhea:RHEA:14641, ChEBI:CHEBI:15377, ChEBI:CHEBI:16526, ChEBI:CHEBI:18138, ChEBI:CHEBI:38028; EC=3.5.2.15; Evidence={ECO:0000256|HAMAP-Rule:MF_01989};		FUNCTION: Responsible for the hydrolysis of cyanuric acid, an intermediate formed during catabolism of s-triazine based compounds in herbicides such as atrazine and polymers such as melamine. Catalyzes the hydrolytic opening of the s-triazine ring of cyanuric acid (2,4,6-trihydroxy-s-triazine) to yield carbon dioxide and carboxybiuret, which spontaneously decarboxylates to biuret. {ECO:0000256|HA…	ACT_SITE 165; /evidence="ECO:0000256|HAMAP-Rule:MF_01989"; ACT_SITE 234; /note="Nucleophile"; /evidence="ECO:0000256|HAMAP-Rule:MF_01989"	ACTIVITY REGULATION: Inhibited by barbituric acid. {ECO:0000256|HAMAP-Rule:MF_01989}.	BINDING 54; /note="Substrate"; /evidence="ECO:0000256|HAMAP-Rule:MF_01989"; BINDING 197; /note="Substrate"; /evidence="ECO:0000256|HAMAP-Rule:MF_01989"; BINDING 329; /note="Substrate"; /evidence="ECO:0000256|HAMAP-Rule:MF_01989"						0	0	18	9	0	0	0	0	0	0	0	0	0	0	0	0	0	0	0	0	0	0	0	0	0	0	0	0
T0PR28	T0PR28	Kynureninase (EC 3.7.1.3) (L-kynurenine hydrolase)	Saprolegnia diclina (strain VS20)	Cytoplasm;Hydrolase;Pyridine nucleotide biosynthesis;Pyridoxal phosphate;Reference proteome	'de novo' NAD biosynthetic process from tryptophan [GO:0034354]; anthranilate metabolic process [GO:0043420]; L-kynurenine catabolic process [GO:0097053]; quinolinate biosynthetic process [GO:0019805]; tryptophan catabolic process [GO:0006569]	cytoplasm [GO:0005737]	3-hydroxykynureninase activity [GO:0061981]; kynureninase activity [GO:0030429]; pyridoxal phosphate binding [GO:0030170]			PATHWAY: Amino-acid degradation; L-kynurenine degradation; L-alanine and anthranilate from L-kynurenine: step 1/1. {ECO:0000256|HAMAP-Rule:MF_03017, ECO:0000256|PIRNR:PIRNR038800}.; PATHWAY: Cofactor biosynthesis; NAD(+) biosynthesis; quinolinate from L-kynurenine: step 2/3. {ECO:0000256|HAMAP-Rule:MF_03017, ECO:0000256|PIRNR:PIRNR038800}.	CATALYTIC ACTIVITY: Reaction=3-hydroxy-L-kynurenine + H2O = 3-hydroxyanthranilate + H(+) + L-alanine; Xref=Rhea:RHEA:25143, ChEBI:CHEBI:15377, ChEBI:CHEBI:15378, ChEBI:CHEBI:36559, ChEBI:CHEBI:57972, ChEBI:CHEBI:58125; Evidence={ECO:0000256|HAMAP-Rule:MF_03017}; CATALYTIC ACTIVITY: Reaction=3-hydroxy-L-kynurenine + H2O = 3-hydroxyanthranilate + H(+) + L-alanine; Xref=Rhea:RHEA:25143, ChEBI:CHEBI:…		FUNCTION: Catalyzes the cleavage of L-kynurenine (L-Kyn) and L-3-hydroxykynurenine (L-3OHKyn) into anthranilic acid (AA) and 3-hydroxyanthranilic acid (3-OHAA), respectively. {ECO:0000256|HAMAP-Rule:MF_03017, ECO:0000256|PIRNR:PIRNR038800}.			BINDING 104; /note="Pyridoxal phosphate"; /evidence="ECO:0000256|HAMAP-Rule:MF_03017"; BINDING 203; /note="Pyridoxal phosphate"; /evidence="ECO:0000256|HAMAP-Rule:MF_03017"; BINDING 206; /note="Pyridoxal phosphate"; /evidence="ECO:0000256|HAMAP-Rule:MF_03017"; BINDING 228; /note="Pyridoxal phosphate"; /evidence="ECO:0000256|HAMAP-Rule:MF_03017"; BINDING 258; /note="Pyridoxal phosphate"; /evidence…		COFACTOR: Name=pyridoxal 5'-phosphate; Xref=ChEBI:CHEBI:597326; Evidence={ECO:0000256|HAMAP-Rule:MF_03017, ECO:0000256|PIRNR:PIRNR038800};				0	0	0	0	0	27	0	0	0	0	0	0	0	0	0	0	0	0	0	0	0	0	0	0	0	0	0	0
G3A138	G3A138	Urocanate hydratase (Urocanase) (EC 4.2.1.49) (Imidazolonepropionate hydrolase)	Ralstonia syzygii R24	Cytoplasm;Histidine metabolism;Hydrolase;Lyase;NAD	histidine catabolic process to glutamate and formamide [GO:0019556]; histidine catabolic process to glutamate and formate [GO:0019557]	cytoplasm [GO:0005737]	hydrolase activity [GO:0016787]; urocanate hydratase activity [GO:0016153]		NP_BIND 63..64; /note="NAD"; /evidence="ECO:0000256|HAMAP-Rule:MF_00577"; NP_BIND 187..189; /note="NAD"; /evidence="ECO:0000256|HAMAP-Rule:MF_00577"; NP_BIND 253..254; /note="NAD"; /evidence="ECO:0000256|HAMAP-Rule:MF_00577"; NP_BIND 278..282; /note="NAD"; /evidence="ECO:0000256|HAMAP-Rule:MF_00577"; NP_BIND 288..289; /note="NAD"; /evidence="ECO:0000256|HAMAP-Rule:MF_00577"	PATHWAY: Amino-acid degradation. {ECO:0000256|ARBA:ARBA00005023}.; PATHWAY: Amino-acid degradation; L-histidine degradation into L-glutamate; N-formimidoyl-L-glutamate from L-histidine: step 2/3. {ECO:0000256|ARBA:ARBA00004794, ECO:0000256|HAMAP-Rule:MF_00577}.	CATALYTIC ACTIVITY: Reaction=4-imidazolone-5-propanoate = H2O + trans-urocanate; Xref=Rhea:RHEA:13101, ChEBI:CHEBI:15377, ChEBI:CHEBI:17771, ChEBI:CHEBI:77893; EC=4.2.1.49; Evidence={ECO:0000256|ARBA:ARBA00000607, ECO:0000256|HAMAP-Rule:MF_00577};		FUNCTION: Catalyzes the conversion of urocanate to 4-imidazolone-5-propionate. {ECO:0000256|HAMAP-Rule:MF_00577}.	ACT_SITE 427; /evidence="ECO:0000256|HAMAP-Rule:MF_00577"		BINDING 141; /note="NAD"; /evidence="ECO:0000256|HAMAP-Rule:MF_00577"; BINDING 207; /note="NAD"; /evidence="ECO:0000256|HAMAP-Rule:MF_00577"; BINDING 339; /note="NAD; via carbonyl oxygen"; /evidence="ECO:0000256|HAMAP-Rule:MF_00577"; BINDING 509; /note="NAD; via carbonyl oxygen"; /evidence="ECO:0000256|HAMAP-Rule:MF_00577"		COFACTOR: Name=NAD(+); Xref=ChEBI:CHEBI:57540; Evidence={ECO:0000256|ARBA:ARBA00001911}; ; COFACTOR: Name=NAD(+); Xref=ChEBI:CHEBI:57540; Evidence={ECO:0000256|HAMAP-Rule:MF_00577}; Note=Binds 1 NAD(+) per subunit. {ECO:0000256|HAMAP-Rule:MF_00577};				0	0	0	0	0	0	0	0	0	27	0	0	0	0	0	0	0	0	0	0	0	0	0	0	0	0	0	0
C5CN80	C5CN80	Ureidoacrylate amidohydrolase RutB (EC 3.5.1.110)	Variovorax paradoxus (strain S110)	Hydrolase	nitrogen utilization [GO:0019740]; uracil catabolic process [GO:0006212]		hydrolase activity, acting on carbon-nitrogen (but not peptide) bonds, in linear amides [GO:0016811]				CATALYTIC ACTIVITY: Reaction=(Z)-3-ureidoacrylate + H(+) + H2O = (Z)-3-aminoacrylate + CO2 + NH4(+); Xref=Rhea:RHEA:42624, ChEBI:CHEBI:15377, ChEBI:CHEBI:15378, ChEBI:CHEBI:16526, ChEBI:CHEBI:28938, ChEBI:CHEBI:59891, ChEBI:CHEBI:59894; EC=3.5.1.110; Evidence={ECO:0000255|HAMAP-Rule:MF_00830}; CATALYTIC ACTIVITY: Reaction=(Z)-2-methylureidoacrylate + H(+) + H2O = (Z)-2-methylaminoacrylate + CO2 +…		FUNCTION: Hydrolyzes ureidoacrylate to form aminoacrylate and carbamate. The carbamate hydrolyzes spontaneously, thereby releasing one of the nitrogen atoms of the pyrimidine ring as ammonia and one of its carbon atoms as CO2. {ECO:0000255|HAMAP-Rule:MF_00830}.	ACT_SITE 192; /note="Nucleophile"; /evidence="ECO:0000255|HAMAP-Rule:MF_00830"								11	14	1	1	0	0	0	0	0	0	0	0	0	0	0	0	0	0	0	0	0	0	1	0	0	0	0	0
E6UY59	E6UY59	Methylmalonate-semialdehyde dehydrogenase	Variovorax paradoxus (strain EPS)	Oxidoreductase			methylmalonate-semialdehyde dehydrogenase (acylating) activity [GO:0004491]							ACT_SITE 291; /evidence="ECO:0000256|PROSITE-ProRule:PRU10008"								18	4	0	4	0	0	0	0	0	0	0	0	0	0	0	0	0	0	0	0	0	0	0	0	0	0	0	0
U2E793	U2E793	Cyanuric acid amidohydrolase (CAH) (EC 3.5.2.15)	Salinisphaera shabanensis E1L3A	Hydrolase;Magnesium;Metal-binding;Reference proteome	atrazine catabolic process [GO:0019381]		cyanuric acid amidohydrolase activity [GO:0018753]; metal ion binding [GO:0046872]	METAL 292; /note="Magnesium; structural"; /evidence="ECO:0000256|HAMAP-Rule:MF_01989"; METAL 341; /note="Magnesium; via carbonyl oxygen; structural"; /evidence="ECO:0000256|HAMAP-Rule:MF_01989"; METAL 344; /note="Magnesium; via carbonyl oxygen; structural"; /evidence="ECO:0000256|HAMAP-Rule:MF_01989"; METAL 345; /note="Magnesium; via carbonyl oxygen; structural"; /evidence="ECO:0000256|HAMAP-Rule…		PATHWAY: Xenobiotic degradation; atrazine degradation; biuret from cyanurate: step 1/1. {ECO:0000256|HAMAP-Rule:MF_01989}.	CATALYTIC ACTIVITY: Reaction=cyanurate + H2O = biuret + CO2; Xref=Rhea:RHEA:14641, ChEBI:CHEBI:15377, ChEBI:CHEBI:16526, ChEBI:CHEBI:18138, ChEBI:CHEBI:38028; EC=3.5.2.15; Evidence={ECO:0000256|HAMAP-Rule:MF_01989};		FUNCTION: Responsible for the hydrolysis of cyanuric acid, an intermediate formed during catabolism of s-triazine based compounds in herbicides such as atrazine and polymers such as melamine. Catalyzes the hydrolytic opening of the s-triazine ring of cyanuric acid (2,4,6-trihydroxy-s-triazine) to yield carbon dioxide and carboxybiuret, which spontaneously decarboxylates to biuret. {ECO:0000256|HA…	ACT_SITE 162; /evidence="ECO:0000256|HAMAP-Rule:MF_01989"; ACT_SITE 232; /note="Nucleophile"; /evidence="ECO:0000256|HAMAP-Rule:MF_01989"	ACTIVITY REGULATION: Inhibited by barbituric acid. {ECO:0000256|HAMAP-Rule:MF_01989}.	BINDING 55; /note="Substrate"; /evidence="ECO:0000256|HAMAP-Rule:MF_01989"; BINDING 194; /note="Substrate"; /evidence="ECO:0000256|HAMAP-Rule:MF_01989"; BINDING 319; /note="Substrate"; /evidence="ECO:0000256|HAMAP-Rule:MF_01989"						0	0	16	10	0	0	0	0	0	0	0	0	0	0	0	0	0	0	0	0	0	0	0	0	0	0	0	0
J3CEW8	J3CEW8	Ureidoacrylate amidohydrolase RutB (EC 3.5.1.110)	Variovorax sp. CF313	Hydrolase	nitrogen utilization [GO:0019740]; uracil catabolic process [GO:0006212]		hydrolase activity, acting on carbon-nitrogen (but not peptide) bonds, in linear amides [GO:0016811]				CATALYTIC ACTIVITY: Reaction=(Z)-2-methylureidoacrylate + H(+) + H2O = (Z)-2-methylaminoacrylate + CO2 + NH4(+); Xref=Rhea:RHEA:42620, ChEBI:CHEBI:15377, ChEBI:CHEBI:15378, ChEBI:CHEBI:16526, ChEBI:CHEBI:28938, ChEBI:CHEBI:143783, ChEBI:CHEBI:145735; EC=3.5.1.110; Evidence={ECO:0000256|HAMAP-Rule:MF_00830}; CATALYTIC ACTIVITY: Reaction=(Z)-3-ureidoacrylate + H(+) + H2O = (Z)-3-aminoacrylate + CO2…		FUNCTION: Hydrolyzes ureidoacrylate to form aminoacrylate and carbamate. The carbamate hydrolyzes spontaneously, thereby releasing one of the nitrogen atoms of the pyrimidine ring as ammonia and one of its carbon atoms as CO2. {ECO:0000256|HAMAP-Rule:MF_00830}.	ACT_SITE 192; /note="Nucleophile"; /evidence="ECO:0000256|HAMAP-Rule:MF_00830"								14	14	0	0	0	0	0	0	0	0	0	0	0	0	0	0	0	0	0	0	0	0	0	3	0	0	0	0
E6UYT6	E6UYT6	Beta-lactamase domain protein	Variovorax paradoxus (strain EPS)		cAMP catabolic process [GO:0006198]		3',5'-cyclic-AMP phosphodiesterase activity [GO:0004115]															0	0	0	0	12	14	0	0	0	0	0	0	0	0	0	0	0	0	0	0	0	0	0	1	0	0	0	0
Q13I66	Q13I66	Succinate semialdehyde dehydrogenase (EC 1.2.1.16)	Paraburkholderia xenovorans (strain LB400)	Oxidoreductase;Reference proteome	gamma-aminobutyric acid catabolic process [GO:0009450]		succinate-semialdehyde dehydrogenase [NAD(P)+] activity [GO:0009013]							ACT_SITE 259; /evidence="ECO:0000256|PROSITE-ProRule:PRU10007"; ACT_SITE 293; /evidence="ECO:0000256|PROSITE-ProRule:PRU10008"								0	0	18	7	0	0	0	0	0	0	0	0	0	0	0	0	0	0	0	0	0	0	0	0	0	0	0	0
Q4KH69	Q4KH69	Surface antigen protein, Rickettsia 17 kDa family	Pseudomonas fluorescens (strain ATCC BAA-477 / NRRL B-23932 / Pf-5)	Reference proteome;Signal		outer membrane [GO:0019867]																0	0	0	0	25	0	0	0	0	0	0	0	0	0	0	0	0	0	0	0	0	0	0	0	0	0	0	0
K7X6C2	K7X6C2	dUTP diphosphatase (EC 3.6.1.23) (Fragment)	Equine infectious anemia virus	Aspartyl protease;DNA integration;DNA recombination;Endonuclease;Hydrolase;Metal-binding;Nuclease;Nucleotidyltransferase;Protease;Transferase;Virus entry into host cell;Zinc;Zinc-finger	DNA integration [GO:0015074]; DNA recombination [GO:0006310]; dUMP biosynthetic process [GO:0006226]; dUTP catabolic process [GO:0046081]; viral entry into host cell [GO:0046718]		aspartic-type endopeptidase activity [GO:0004190]; dUTP diphosphatase activity [GO:0004170]; magnesium ion binding [GO:0000287]; nucleic acid binding [GO:0003676]; nucleotidyltransferase activity [GO:0016779]; RNA-DNA hybrid ribonuclease activity [GO:0004523]; zinc ion binding [GO:0008270]				CATALYTIC ACTIVITY: Reaction=dUTP + H2O = diphosphate + dUMP + H(+); Xref=Rhea:RHEA:10248, ChEBI:CHEBI:15377, ChEBI:CHEBI:15378, ChEBI:CHEBI:33019, ChEBI:CHEBI:61555, ChEBI:CHEBI:246422; EC=3.6.1.23; Evidence={ECO:0000256|ARBA:ARBA00000878};										Pararnavirae	2	2	3	7	4	4	0	0	0	2	0	0	0	0	0	0	0	0	0	0	0	0	0	0	0	0	0	0
W0F1Z9	W0F1Z9	Formimidoylglutamase (EC 3.5.3.8) (Formiminoglutamase) (Formiminoglutamate hydrolase)	Niabella soli DSM 19437	Histidine metabolism;Hydrolase;Manganese;Metal-binding;Reference proteome	histidine catabolic process to glutamate and formamide [GO:0019556]; histidine catabolic process to glutamate and formate [GO:0019557]		formimidoylglutamase activity [GO:0050415]; manganese ion binding [GO:0030145]	METAL 134; /note="Manganese 1"; /evidence="ECO:0000256|HAMAP-Rule:MF_00737"; METAL 160; /note="Manganese 1"; /evidence="ECO:0000256|HAMAP-Rule:MF_00737"; METAL 160; /note="Manganese 2"; /evidence="ECO:0000256|HAMAP-Rule:MF_00737"; METAL 162; /note="Manganese 2"; /evidence="ECO:0000256|HAMAP-Rule:MF_00737"; METAL 164; /note="Manganese 1"; /evidence="ECO:0000256|HAMAP-Rule:MF_00737"; METAL 253; /no…		PATHWAY: Amino-acid degradation; L-histidine degradation into L-glutamate; L-glutamate from N-formimidoyl-L-glutamate (hydrolase route): step 1/1. {ECO:0000256|HAMAP-Rule:MF_00737}.	CATALYTIC ACTIVITY: Reaction=H2O + N-formimidoyl-L-glutamate = formamide + L-glutamate; Xref=Rhea:RHEA:22492, ChEBI:CHEBI:15377, ChEBI:CHEBI:16397, ChEBI:CHEBI:29985, ChEBI:CHEBI:58928; EC=3.5.3.8; Evidence={ECO:0000256|HAMAP-Rule:MF_00737};		FUNCTION: Catalyzes the conversion of N-formimidoyl-L-glutamate to L-glutamate and formamide. {ECO:0000256|HAMAP-Rule:MF_00737}.					COFACTOR: Name=Mn(2+); Xref=ChEBI:CHEBI:29035; Evidence={ECO:0000256|HAMAP-Rule:MF_00737}; Note=Binds 2 manganese ions per subunit. {ECO:0000256|HAMAP-Rule:MF_00737};				12	12	0	0	0	0	0	0	0	0	0	0	0	0	0	0	0	0	0	0	0	0	0	0	0	0	0	0
C5CSK1	C5CSK1	Kynureninase (EC 3.7.1.3) (L-kynurenine hydrolase)	Variovorax paradoxus (strain S110)	Hydrolase;Pyridine nucleotide biosynthesis;Pyridoxal phosphate	'de novo' NAD biosynthetic process from tryptophan [GO:0034354]; anthranilate metabolic process [GO:0043420]; L-kynurenine catabolic process [GO:0097053]; quinolinate biosynthetic process [GO:0019805]; tryptophan catabolic process [GO:0006569]	cytoplasm [GO:0005737]	3-hydroxykynureninase activity [GO:0061981]; kynureninase activity [GO:0030429]; pyridoxal phosphate binding [GO:0030170]			PATHWAY: Amino-acid degradation; L-kynurenine degradation; L-alanine and anthranilate from L-kynurenine: step 1/1. {ECO:0000256|HAMAP-Rule:MF_01970, ECO:0000256|PIRNR:PIRNR038800}.; PATHWAY: Cofactor biosynthesis; NAD(+) biosynthesis; quinolinate from L-kynurenine: step 2/3. {ECO:0000256|HAMAP-Rule:MF_01970, ECO:0000256|PIRNR:PIRNR038800}.	CATALYTIC ACTIVITY: Reaction=3-hydroxy-L-kynurenine + H2O = 3-hydroxyanthranilate + H(+) + L-alanine; Xref=Rhea:RHEA:25143, ChEBI:CHEBI:15377, ChEBI:CHEBI:15378, ChEBI:CHEBI:36559, ChEBI:CHEBI:57972, ChEBI:CHEBI:58125; Evidence={ECO:0000256|HAMAP-Rule:MF_01970}; CATALYTIC ACTIVITY: Reaction=3-hydroxy-L-kynurenine + H2O = 3-hydroxyanthranilate + H(+) + L-alanine; Xref=Rhea:RHEA:25143, ChEBI:CHEBI:…		FUNCTION: Catalyzes the cleavage of L-kynurenine (L-Kyn) and L-3-hydroxykynurenine (L-3OHKyn) into anthranilic acid (AA) and 3-hydroxyanthranilic acid (3-OHAA), respectively. {ECO:0000256|HAMAP-Rule:MF_01970, ECO:0000256|PIRNR:PIRNR038800}.			BINDING 97; /note="Pyridoxal phosphate; via amide nitrogen"; /evidence="ECO:0000256|HAMAP-Rule:MF_01970"; BINDING 98; /note="Pyridoxal phosphate"; /evidence="ECO:0000256|HAMAP-Rule:MF_01970"; BINDING 167; /note="Pyridoxal phosphate"; /evidence="ECO:0000256|HAMAP-Rule:MF_01970"; BINDING 196; /note="Pyridoxal phosphate"; /evidence="ECO:0000256|HAMAP-Rule:MF_01970"; BINDING 199; /note="Pyridoxal pho…		COFACTOR: Name=pyridoxal 5'-phosphate; Xref=ChEBI:CHEBI:597326; Evidence={ECO:0000256|HAMAP-Rule:MF_01970, ECO:0000256|PIRNR:PIRNR038800};				0	0	0	0	26	0	0	0	0	0	0	0	0	0	0	0	0	0	0	0	0	0	0	4	0	0	0	0
A9V347	A9V347	Ubiquitin carboxyl-terminal hydrolase (EC 3.4.19.12)	Monosiga brevicollis (Choanoflagellate)	Hydrolase;Protease;Reference proteome;Thiol protease;Ubl conjugation pathway	proteasome-mediated ubiquitin-dependent protein catabolic process [GO:0043161]; protein deubiquitination [GO:0016579]	nucleus [GO:0005634]	thiol-dependent deubiquitinase [GO:0004843]				CATALYTIC ACTIVITY: Reaction=Thiol-dependent hydrolysis of ester, thioester, amide, peptide and isopeptide bonds formed by the C-terminal Gly of ubiquitin (a 76-residue protein attached to proteins as an intracellular targeting signal).; EC=3.4.19.12; Evidence={ECO:0000256|ARBA:ARBA00000707, ECO:0000256|RuleBase:RU366025};											16	0	5	0	0	0	5	5	0	0	7	0	0	0	0	0	0	1	1	1	1	0	1	0	0	0	0	0
L0LQ88	L0LQ88	Deleted.																				8	17	0	0	0	0	0	0	0	0	0	0	0	0	0	0	0	0	0	0	0	0	0	3	0	0	0	0
E6V082	E6V082	Threonine dehydratase	Variovorax paradoxus (strain EPS)	Multifunctional enzyme;Pyridoxal phosphate	threonine catabolic process [GO:0006567]		L-serine ammonia-lyase activity [GO:0003941]; L-threonine ammonia-lyase activity [GO:0004794]				CATALYTIC ACTIVITY: Reaction=L-serine = NH4(+) + pyruvate; Xref=Rhea:RHEA:19169, ChEBI:CHEBI:15361, ChEBI:CHEBI:28938, ChEBI:CHEBI:33384; EC=4.3.1.17; Evidence={ECO:0000256|ARBA:ARBA00001161}; CATALYTIC ACTIVITY: Reaction=L-threonine = 2-oxobutanoate + NH4(+); Xref=Rhea:RHEA:22108, ChEBI:CHEBI:16763, ChEBI:CHEBI:28938, ChEBI:CHEBI:57926; EC=4.3.1.19; Evidence={ECO:0000256|ARBA:ARBA00001274};							COFACTOR: Name=pyridoxal 5'-phosphate; Xref=ChEBI:CHEBI:597326; Evidence={ECO:0000256|ARBA:ARBA00001933};				0	0	17	8	0	0	0	0	0	0	0	0	0	0	0	0	0	0	0	0	0	0	0	3	0	0	0	0
P52193	P52193	Calreticulin (CRP55) (Calregulin) (HACBP)	Bos taurus (Bovine)	Acetylation;Calcium;Chaperone;Cytoplasm;Cytoplasmic vesicle;Direct protein sequencing;Disulfide bond;Endoplasmic reticulum;Extracellular matrix;Glycoprotein;Lectin;Lysosome;Metal-binding;Reference proteome;Repeat;Sarcoplasmic reticulum;Secreted;Signal;Zinc	endoplasmic reticulum unfolded protein response [GO:0030968]; protein folding [GO:0006457]; protein stabilization [GO:0050821]	cell surface [GO:0009986]; cortical granule [GO:0060473]; cytosol [GO:0005829]; endoplasmic reticulum membrane [GO:0005789]; extracellular region [GO:0005576]; sarcoplasmic reticulum lumen [GO:0033018]; transport vesicle [GO:0030133]	calcium ion binding [GO:0005509]; carbohydrate binding [GO:0030246]; unfolded protein binding [GO:0051082]	METAL 26; /note="Calcium; via carbonyl oxygen"; /evidence="ECO:0000250"; METAL 62; /note="Calcium; via carbonyl oxygen"; /evidence="ECO:0000250"; METAL 64; /note="Calcium; via carbonyl oxygen"; /evidence="ECO:0000250"; METAL 328; /note="Calcium"; /evidence="ECO:0000250"					FUNCTION: Calcium-binding chaperone that promotes folding, oligomeric assembly and quality control in the endoplasmic reticulum (ER) via the calreticulin/calnexin cycle. This lectin interacts transiently with almost all of the monoglucosylated glycoproteins that are synthesized in the ER. Interacts with the DNA-binding domain of NR3C1 and mediates its nuclear export (By similarity). Involved in m…			BINDING 109; /note="Carbohydrate"; /evidence="ECO:0000250"; BINDING 111; /note="Carbohydrate"; /evidence="ECO:0000250"; BINDING 128; /note="Carbohydrate"; /evidence="ECO:0000250"; BINDING 135; /note="Carbohydrate"; /evidence="ECO:0000250"; BINDING 317; /note="Carbohydrate"; /evidence="ECO:0000250"					Metazoa	0	0	22	1	0	0	0	0	0	0	0	1	0	0	0	0	0	0	0	0	0	0	0	0	0	0	0	0
P45563	P45563	Purine nucleoside phosphorylase 2 (EC 2.4.2.1) (Inosine-guanosine phosphorylase) (Purine nucleoside phosphorylase II) (PNP II) (Xanthosine phosphorylase)	Escherichia coli (strain K12)	3D-structure;Glycosyltransferase;Reference proteome;Transferase	deoxyguanosine catabolic process [GO:0006161]; deoxyinosine catabolic process [GO:0006149]; guanosine catabolic process [GO:0046115]; inosine catabolic process [GO:0006148]; nucleobase-containing small molecule interconversion [GO:0015949]; nucleobase-containing small molecule metabolic process [GO:0055086]; protein hexamerization [GO:0034214]; purine nucleoside catabolic process [GO:0006152]; xa…	cytoplasm [GO:0005737]	guanosine phosphorylase activity [GO:0047975]; identical protein binding [GO:0042802]; inosine nucleosidase activity [GO:0047724]; purine-nucleoside phosphorylase activity [GO:0004731]			PATHWAY: Purine metabolism; xanthosine degradation.; PATHWAY: Purine metabolism; purine nucleoside salvage.	CATALYTIC ACTIVITY: Reaction=a purine D-ribonucleoside + phosphate = a purine nucleobase + alpha-D-ribose 1-phosphate; Xref=Rhea:RHEA:19805, ChEBI:CHEBI:26386, ChEBI:CHEBI:43474, ChEBI:CHEBI:57720, ChEBI:CHEBI:142355; EC=2.4.2.1; Evidence={ECO:0000269|PubMed:10400599, ECO:0000269|PubMed:15808857, ECO:0000269|PubMed:17151449, ECO:0000269|PubMed:3042752, ECO:0000269|PubMed:7007809, ECO:0000269|PubM…		FUNCTION: The purine nucleoside phosphorylases catalyze the phosphorolytic breakdown of the N-glycosidic bond in the beta-(deoxy)ribonucleoside molecules, with the formation of the corresponding free purine bases and pentose-1-phosphate. This protein can degrade all purine nucleosides including xanthosine, inosine and guanosine, but cannot cleave adenosine, deoxyadenosine or hypoxanthine arabinos…		ACTIVITY REGULATION: Rapidly inactivated by p-chloromercuriphenylsulfonic acid (p-CMB). Dithiothreitol incubation restores the activity. {ECO:0000269|PubMed:3042752}.	BINDING 65; /note="Phosphate"; /evidence="ECO:0000269|PubMed:15808857, ECO:0007744|PDB:1YQQ"; BINDING 117; /note="Phosphate; via amide nitrogen"; /evidence="ECO:0000269|PubMed:15808857, ECO:0007744|PDB:1YQQ, ECO:0007744|PDB:1YQU"; BINDING 197; /note="Purine nucleoside"; /evidence="ECO:0000269|PubMed:15808857"; BINDING 216; /note="Phosphate"; /evidence="ECO:0000269|PubMed:15808857, ECO:0007744|PDB…						24	6	0	0	0	0	0	0	0	0	0	0	0	0	0	0	0	0	0	0	0	0	0	12	0	0	0	0
K7X6A9	K7X6A9	Polymerase protein (Fragment)	Equine infectious anemia virus	Coiled coil;Endonuclease;Hydrolase;Nuclease;Nucleotidyltransferase;RNA-directed DNA polymerase;Transferase			endonuclease activity [GO:0004519]; RNA-directed DNA polymerase activity [GO:0003964]														Pararnavirae	0	2	0	3	5	12	0	0	0	0	0	0	0	0	0	0	0	0	0	0	0	0	0	0	0	0	0	0
A4JJX4	A4JJX4	Succinate semialdehyde dehydrogenase (EC 1.2.1.16)	Burkholderia vietnamiensis (strain G4 / LMG 22486) (Burkholderia cepacia (strain R1808))	Oxidoreductase	gamma-aminobutyric acid catabolic process [GO:0009450]		succinate-semialdehyde dehydrogenase [NAD(P)+] activity [GO:0009013]							ACT_SITE 260; /evidence="ECO:0000256|PROSITE-ProRule:PRU10007"; ACT_SITE 294; /evidence="ECO:0000256|PROSITE-ProRule:PRU10008"								0	0	2	20	0	0	0	0	0	0	0	0	0	0	0	0	0	0	0	0	0	0	0	0	0	0	0	0
B1H622	B1H622	Non-ribosomal peptide synthase (EC 6.3.2.13)	Burkholderia pseudomallei S13	Coiled coil;Ligase;Metal-binding;Phosphopantetheine;Phosphoprotein;Repeat;Transferase	fatty acid biosynthetic process [GO:0006633]		3-oxoacyl-[acyl-carrier-protein] synthase activity [GO:0004315]; metal ion binding [GO:0046872]; phosphopantetheine binding [GO:0031177]; UDP-N-acetylmuramoylalanyl-D-glutamate-2,6-diaminopimelate ligase activity [GO:0008765]											COFACTOR: Name=pantetheine 4'-phosphate; Xref=ChEBI:CHEBI:47942; Evidence={ECO:0000256|ARBA:ARBA00001957};				0	0	15	0	5	0	1	0	1	0	0	0	0	0	0	0	0	0	0	0	0	0	0	0	0	0	0	0
K7WEF4	K7WEF4	Polymerase protein (Fragment)	Equine infectious anemia virus	Coiled coil;Endonuclease;Hydrolase;Nuclease;Nucleotidyltransferase;RNA-directed DNA polymerase;Transferase			endonuclease activity [GO:0004519]; RNA-directed DNA polymerase activity [GO:0003964]														Pararnavirae	0	0	3	2	9	5	0	0	0	3	0	0	0	0	0	0	0	0	0	0	0	0	0	0	0	0	0	0
S7X6I7	S7X6I7	Gamma-glutamyltranspeptidase (EC 2.3.2.2)	Cyclobacterium qasimii M12-11B	Acyltransferase;Transferase	glutathione catabolic process [GO:0006751]		glutathione hydrolase activity [GO:0036374]; hypoglycin A gamma-glutamyl transpeptidase activity [GO:0102953]; leukotriene C4 gamma-glutamyl transferase activity [GO:0103068]				CATALYTIC ACTIVITY: Reaction=an S-substituted glutathione + H2O = an S-substituted L-cysteinylglycine + L-glutamate; Xref=Rhea:RHEA:59468, ChEBI:CHEBI:15377, ChEBI:CHEBI:29985, ChEBI:CHEBI:90779, ChEBI:CHEBI:143103; EC=3.4.19.13; Evidence={ECO:0000256|ARBA:ARBA00001049}; CATALYTIC ACTIVITY: Reaction=an alpha-amino acid + an N-terminal (5-L-glutamyl)-[peptide] = 5-L-glutamyl amino acid + N-termina…											0	0	0	0	0	0	0	0	0	22	0	0	0	0	0	0	0	0	0	0	0	0	0	0	0	0	0	0
F4L5H9	F4L5H9	Urocanate hydratase (Urocanase) (EC 4.2.1.49) (Imidazolonepropionate hydrolase)	Haliscomenobacter hydrossis (strain ATCC 27775 / DSM 1100 / LMG 10767 / O)	Coiled coil;Cytoplasm;Histidine metabolism;Lyase;NAD;Reference proteome	histidine catabolic process to glutamate and formamide [GO:0019556]; histidine catabolic process to glutamate and formate [GO:0019557]	cytoplasm [GO:0005737]	urocanate hydratase activity [GO:0016153]		NP_BIND 50..51; /note="NAD"; /evidence="ECO:0000256|HAMAP-Rule:MF_00577"; NP_BIND 174..176; /note="NAD"; /evidence="ECO:0000256|HAMAP-Rule:MF_00577"; NP_BIND 261..265; /note="NAD"; /evidence="ECO:0000256|HAMAP-Rule:MF_00577"	PATHWAY: Amino-acid degradation. {ECO:0000256|ARBA:ARBA00005023}.; PATHWAY: Amino-acid degradation; L-histidine degradation into L-glutamate; N-formimidoyl-L-glutamate from L-histidine: step 2/3. {ECO:0000256|ARBA:ARBA00004794, ECO:0000256|HAMAP-Rule:MF_00577}.	CATALYTIC ACTIVITY: Reaction=4-imidazolone-5-propanoate = H2O + trans-urocanate; Xref=Rhea:RHEA:13101, ChEBI:CHEBI:15377, ChEBI:CHEBI:17771, ChEBI:CHEBI:77893; EC=4.2.1.49; Evidence={ECO:0000256|ARBA:ARBA00000607, ECO:0000256|HAMAP-Rule:MF_00577};		FUNCTION: Catalyzes the conversion of urocanate to 4-imidazolone-5-propionate. {ECO:0000256|HAMAP-Rule:MF_00577}.	ACT_SITE 408; /evidence="ECO:0000256|HAMAP-Rule:MF_00577"		BINDING 128; /note="NAD"; /evidence="ECO:0000256|HAMAP-Rule:MF_00577"; BINDING 194; /note="NAD"; /evidence="ECO:0000256|HAMAP-Rule:MF_00577"; BINDING 199; /note="NAD"; /evidence="ECO:0000256|HAMAP-Rule:MF_00577"; BINDING 320; /note="NAD; via carbonyl oxygen"; /evidence="ECO:0000256|HAMAP-Rule:MF_00577"; BINDING 490; /note="NAD; via carbonyl oxygen"; /evidence="ECO:0000256|HAMAP-Rule:MF_00577"		COFACTOR: Name=NAD(+); Xref=ChEBI:CHEBI:57540; Evidence={ECO:0000256|ARBA:ARBA00001911}; ; COFACTOR: Name=NAD(+); Xref=ChEBI:CHEBI:57540; Evidence={ECO:0000256|HAMAP-Rule:MF_00577}; Note=Binds 1 NAD(+) per subunit. {ECO:0000256|HAMAP-Rule:MF_00577};				0	24	0	0	0	0	0	0	0	0	0	0	0	0	0	0	0	0	0	0	0	0	0	3	0	0	0	0
M0M7W3	M0M7W3	Archaeal Lon protease	Halobiforma nitratireducens JCM 10879	Cell membrane;Hydrolase;Membrane;Protease;Reference proteome;Serine protease;Transmembrane;Transmembrane helix	protein catabolic process [GO:0030163]; regulation of transcription, DNA-templated [GO:0006355]	integral component of membrane [GO:0016021]; plasma membrane [GO:0005886]	ATP binding [GO:0005524]; ATP-dependent peptidase activity [GO:0004176]; serine-type endopeptidase activity [GO:0004252]; transcription factor binding [GO:0008134]							ACT_SITE 663; /evidence="ECO:0000256|PROSITE-ProRule:PRU01122"; ACT_SITE 706; /evidence="ECO:0000256|PROSITE-ProRule:PRU01122"								1	0	0	0	3	0	0	16	0	7	0	0	0	0	0	0	2	1	3	0	2	0	0	0	0	0	0	0
A9VAQ6	A9VAQ6	Predicted protein	Monosiga brevicollis (Choanoflagellate)	Coiled coil;Reference proteome	double-strand break repair via homologous recombination [GO:0000724]; mitotic cytokinesis [GO:0000281]; regulation of cytokinesis [GO:0032465]	centrosome [GO:0005813]; midbody [GO:0030496]	phosphatidylinositol-3-phosphate binding [GO:0032266]															4	0	1	0	0	0	2	18	0	4	7	0	0	2	0	0	0	0	1	0	0	1	0	0	0	0	0	0
A9V4K7	A9V4K7	Predicted protein	Monosiga brevicollis (Choanoflagellate)	DNA synthesis;Membrane;Reference proteome;Signal;Transmembrane;Transmembrane helix	error-free translesion synthesis [GO:0070987]; error-prone translesion synthesis [GO:0042276]	integral component of membrane [GO:0016021]	damaged DNA binding [GO:0003684]; deoxycytidyl transferase activity [GO:0017125]; DNA-directed DNA polymerase activity [GO:0003887]															0	0	1	0	0	0	0	24	0	0	3	0	0	0	0	0	0	1	0	0	1	0	0	0	0	0	0	0
J3CW05	J3CW05	1-aminocyclopropane-1-carboxylate deaminase (ACC deaminase) (ACCD) (EC 3.5.99.7)	Variovorax sp. CF313	Hydrolase;Pyridoxal phosphate	1-aminocyclopropane-1-carboxylate metabolic process [GO:0018871]; amine catabolic process [GO:0009310]		1-aminocyclopropane-1-carboxylate deaminase activity [GO:0008660]; pyridoxal phosphate binding [GO:0030170]				CATALYTIC ACTIVITY: Reaction=1-aminocyclopropane-1-carboxylate + H2O = 2-oxobutanoate + NH4(+); Xref=Rhea:RHEA:16933, ChEBI:CHEBI:15377, ChEBI:CHEBI:16763, ChEBI:CHEBI:28938, ChEBI:CHEBI:58360; EC=3.5.99.7; Evidence={ECO:0000256|ARBA:ARBA00001132, ECO:0000256|HAMAP-Rule:MF_00807};		FUNCTION: Catalyzes a cyclopropane ring-opening reaction, the irreversible conversion of 1-aminocyclopropane-1-carboxylate (ACC) to ammonia and alpha-ketobutyrate. Allows growth on ACC as a nitrogen source. {ECO:0000256|ARBA:ARBA00003003, ECO:0000256|HAMAP-Rule:MF_00807}.	ACT_SITE 78; /note="Nucleophile"; /evidence="ECO:0000256|HAMAP-Rule:MF_00807, ECO:0000256|PIRSR:PIRSR006278-1"				COFACTOR: Name=pyridoxal 5'-phosphate; Xref=ChEBI:CHEBI:597326; Evidence={ECO:0000256|ARBA:ARBA00001933, ECO:0000256|HAMAP-Rule:MF_00807};				0	0	0	0	1	0	9	12	0	0	0	0	0	0	0	0	0	0	0	0	0	0	0	1	0	0	0	0
B2AFX8	B2AFX8	Formimidoylglutamase (EC 3.5.3.8) (Formiminoglutamase) (Formiminoglutamate hydrolase)	Cupriavidus taiwanensis (strain DSM 17343 / BCRC 17206 / CCUG 44338 / CIP 107171 / LMG 19424 / R1) (Ralstonia taiwanensis (strain LMG 19424))	Histidine metabolism;Hydrolase;Manganese;Metal-binding	histidine catabolic process to glutamate and formamide [GO:0019556]; histidine catabolic process to glutamate and formate [GO:0019557]		formimidoylglutamase activity [GO:0050415]; manganese ion binding [GO:0030145]	METAL 127; /note="Manganese 1"; /evidence="ECO:0000256|HAMAP-Rule:MF_00737"; METAL 156; /note="Manganese 1"; /evidence="ECO:0000256|HAMAP-Rule:MF_00737"; METAL 156; /note="Manganese 2"; /evidence="ECO:0000256|HAMAP-Rule:MF_00737"; METAL 158; /note="Manganese 2"; /evidence="ECO:0000256|HAMAP-Rule:MF_00737"; METAL 160; /note="Manganese 1"; /evidence="ECO:0000256|HAMAP-Rule:MF_00737"; METAL 247; /no…		PATHWAY: Amino-acid degradation; L-histidine degradation into L-glutamate; L-glutamate from N-formimidoyl-L-glutamate (hydrolase route): step 1/1. {ECO:0000256|HAMAP-Rule:MF_00737}.	CATALYTIC ACTIVITY: Reaction=H2O + N-formimidoyl-L-glutamate = formamide + L-glutamate; Xref=Rhea:RHEA:22492, ChEBI:CHEBI:15377, ChEBI:CHEBI:16397, ChEBI:CHEBI:29985, ChEBI:CHEBI:58928; EC=3.5.3.8; Evidence={ECO:0000256|HAMAP-Rule:MF_00737};		FUNCTION: Catalyzes the conversion of N-formimidoyl-L-glutamate to L-glutamate and formamide. {ECO:0000256|HAMAP-Rule:MF_00737}.					COFACTOR: Name=Mn(2+); Xref=ChEBI:CHEBI:29035; Evidence={ECO:0000256|HAMAP-Rule:MF_00737}; Note=Binds 2 manganese ions per subunit. {ECO:0000256|HAMAP-Rule:MF_00737};				9	12	0	0	0	0	0	0	0	0	0	0	0	0	0	0	0	0	0	0	0	0	0	0	0	0	0	0
N9QFP6	N9QFP6	L-fuconate dehydratase (EC 4.2.1.68)	Acinetobacter sp. CIP 64.7		carbohydrate catabolic process [GO:0016052]; cellular amino acid catabolic process [GO:0009063]		L-fuconate dehydratase activity [GO:0050023]; metal ion binding [GO:0046872]				CATALYTIC ACTIVITY: Reaction=L-fuconate = 2-dehydro-3-deoxy-L-fuconate + H2O; Xref=Rhea:RHEA:22772, ChEBI:CHEBI:15377, ChEBI:CHEBI:21291, ChEBI:CHEBI:37448; EC=4.2.1.68; Evidence={ECO:0000256|ARBA:ARBA00001737};							COFACTOR: Name=Mg(2+); Xref=ChEBI:CHEBI:18420; Evidence={ECO:0000256|ARBA:ARBA00001946};				10	11	0	0	0	0	0	0	0	0	0	0	0	0	0	0	0	0	0	0	0	0	0	0	0	0	0	0
K7WRW0	K7WRW0	Protease (Retropepsin) (Fragment)	Equine infectious anemia virus	Aspartyl protease;Hydrolase;Metal-binding;Nucleotidyltransferase;Protease;Transferase			aspartic-type endopeptidase activity [GO:0004190]; metal ion binding [GO:0046872]; nucleotidyltransferase activity [GO:0016779]														Pararnavirae	0	2	4	3	4	7	0	0	0	1	0	0	0	0	0	0	0	0	0	0	0	0	0	0	0	0	0	0
G8TKZ6	G8TKZ6	Peptidase T (EC 3.4.11.4)	Niastella koreensis (strain DSM 17620 / KACC 11465 / NBRC 106392 / GR20-10)	Aminopeptidase;Hydrolase;Metal-binding;Metalloprotease;Protease;Reference proteome;Zinc	peptide metabolic process [GO:0006518]		metallopeptidase activity [GO:0008237]; tripeptide aminopeptidase activity [GO:0045148]; zinc ion binding [GO:0008270]	METAL 83; /note="Zinc 1"; /evidence="ECO:0000256|PIRSR:PIRSR037215-2"; METAL 146; /note="Zinc 1"; /evidence="ECO:0000256|PIRSR:PIRSR037215-2"; METAL 146; /note="Zinc 2"; /evidence="ECO:0000256|PIRSR:PIRSR037215-2"; METAL 181; /note="Zinc 2"; /evidence="ECO:0000256|PIRSR:PIRSR037215-2"; METAL 203; /note="Zinc 1"; /evidence="ECO:0000256|PIRSR:PIRSR037215-2"; METAL 386; /note="Zinc 2"; /evidence="EC…						ACT_SITE 85; /evidence="ECO:0000256|PIRSR:PIRSR037215-1"; ACT_SITE 180; /note="Proton acceptor"; /evidence="ECO:0000256|PIRSR:PIRSR037215-1"				COFACTOR: Name=Zn(2+); Xref=ChEBI:CHEBI:29105; Evidence={ECO:0000256|ARBA:ARBA00001947}; ; COFACTOR: Name=Zn(2+); Xref=ChEBI:CHEBI:29105; Evidence={ECO:0000256|PIRSR:PIRSR037215-2}; Note=Binds 2 Zn(2+) ions per subunit. {ECO:0000256|PIRSR:PIRSR037215-2};				0	0	11	10	0	0	0	0	0	0	0	0	0	0	0	0	0	0	0	0	0	0	0	0	0	0	0	0
Q6AKP3	Q6AKP3	Histidine ammonia-lyase (Histidase) (EC 4.3.1.3)	Desulfotalea psychrophila (strain LSv54 / DSM 12343)	Cytoplasm;Histidine metabolism;Lyase;Reference proteome	histidine catabolic process to glutamate and formamide [GO:0019556]; histidine catabolic process to glutamate and formate [GO:0019557]	cytoplasm [GO:0005737]	histidine ammonia-lyase activity [GO:0004397]			PATHWAY: Amino-acid degradation; L-histidine degradation into L-glutamate; N-formimidoyl-L-glutamate from L-histidine: step 1/3. {ECO:0000255|HAMAP-Rule:MF_00229}.	CATALYTIC ACTIVITY: Reaction=L-histidine = NH4(+) + trans-urocanate; Xref=Rhea:RHEA:21232, ChEBI:CHEBI:17771, ChEBI:CHEBI:28938, ChEBI:CHEBI:57595; EC=4.3.1.3; Evidence={ECO:0000255|HAMAP-Rule:MF_00229};											0	0	9	9	3	0	0	0	0	0	0	0	0	0	0	0	0	0	0	0	0	0	0	0	0	0	0	9
T1EDH9	T1EDH9	Proteasome subunit beta	Helobdella robusta (Californian leech)	Cytoplasm;Nucleus;Proteasome;Reference proteome	proteasomal ubiquitin-independent protein catabolic process [GO:0010499]; proteasome-mediated ubiquitin-dependent protein catabolic process [GO:0043161]	cytoplasm [GO:0005737]; nucleus [GO:0005634]; proteasome core complex [GO:0005839]	endopeptidase activity [GO:0004175]; threonine-type endopeptidase activity [GO:0004298]				CATALYTIC ACTIVITY: Reaction=Cleavage of peptide bonds with very broad specificity.; EC=3.4.25.1; Evidence={ECO:0000256|ARBA:ARBA00001198};		FUNCTION: Component of the 20S core proteasome complex involved in the proteolytic degradation of most intracellular proteins. This complex plays numerous essential roles within the cell by associating with different regulatory particles. Associated with two 19S regulatory particles, forms the 26S proteasome and thus participates in the ATP-dependent degradation of ubiquitinated proteins. The 26S…	ACT_SITE 39; /note="Nucleophile"; /evidence="ECO:0000256|PIRSR:PIRSR600243-1"							Metazoa	0	0	0	21	0	0	0	0	0	0	0	0	0	0	0	0	0	0	0	0	0	0	0	0	0	0	0	0
D4E8M3	D4E8M3	L-serine dehydratase (EC 4.3.1.17)	Serratia odorifera DSM 4582	4Fe-4S;Gluconeogenesis;Iron;Iron-sulfur;Lyase;Metal-binding;Reference proteome	gluconeogenesis [GO:0006094]		4 iron, 4 sulfur cluster binding [GO:0051539]; L-serine ammonia-lyase activity [GO:0003941]; metal ion binding [GO:0046872]				CATALYTIC ACTIVITY: Reaction=L-serine = NH4(+) + pyruvate; Xref=Rhea:RHEA:19169, ChEBI:CHEBI:15361, ChEBI:CHEBI:28938, ChEBI:CHEBI:33384; EC=4.3.1.17; Evidence={ECO:0000256|ARBA:ARBA00001161, ECO:0000256|RuleBase:RU366059};							COFACTOR: Name=[4Fe-4S] cluster; Xref=ChEBI:CHEBI:49883; Evidence={ECO:0000256|ARBA:ARBA00001966, ECO:0000256|RuleBase:RU366059};				0	0	0	0	18	3	0	0	0	0	0	0	0	0	0	0	0	0	0	0	0	0	0	0	0	0	0	0
Q6J256	Q6J256	1-aminocyclopropane-1-carboxylate deaminase (ACC deaminase) (ACCD) (EC 3.5.99.7)	Variovorax paradoxus	Hydrolase;Pyridoxal phosphate	1-aminocyclopropane-1-carboxylate metabolic process [GO:0018871]; amine catabolic process [GO:0009310]		1-aminocyclopropane-1-carboxylate deaminase activity [GO:0008660]; pyridoxal phosphate binding [GO:0030170]				CATALYTIC ACTIVITY: Reaction=1-aminocyclopropane-1-carboxylate + H2O = 2-oxobutanoate + NH4(+); Xref=Rhea:RHEA:16933, ChEBI:CHEBI:15377, ChEBI:CHEBI:16763, ChEBI:CHEBI:28938, ChEBI:CHEBI:58360; EC=3.5.99.7; Evidence={ECO:0000255|HAMAP-Rule:MF_00807};		FUNCTION: Catalyzes a cyclopropane ring-opening reaction, the irreversible conversion of 1-aminocyclopropane-1-carboxylate (ACC) to ammonia and alpha-ketobutyrate. Allows growth on ACC as a nitrogen source. {ECO:0000255|HAMAP-Rule:MF_00807}.	ACT_SITE 78; /note="Nucleophile"; /evidence="ECO:0000255|HAMAP-Rule:MF_00807"				COFACTOR: Name=pyridoxal 5'-phosphate; Xref=ChEBI:CHEBI:597326; Evidence={ECO:0000255|HAMAP-Rule:MF_00807};				0	0	0	0	0	0	0	21	0	0	0	0	0	0	0	0	0	0	0	0	0	0	0	0	0	0	0	0
K7X9B6	K7X9B6	Lon protease (EC 3.4.21.53)	Mycoplasma hyorhinis SK76	ATP-binding;Cytoplasm;Hydrolase;Nucleotide-binding;Protease;Reference proteome;Serine protease	protein catabolic process [GO:0030163]	cytoplasm [GO:0005737]	ATP binding [GO:0005524]; ATP-dependent peptidase activity [GO:0004176]; serine-type endopeptidase activity [GO:0004252]		NP_BIND 440..447; /note="ATP"; /evidence="ECO:0000256|PIRSR:PIRSR001174-2"		CATALYTIC ACTIVITY: Reaction=Hydrolysis of proteins in presence of ATP.; EC=3.4.21.53; Evidence={ECO:0000256|PIRNR:PIRNR001174, ECO:0000256|PROSITE-ProRule:PRU01122};			ACT_SITE 765; /evidence="ECO:0000256|PIRSR:PIRSR001174-1, ECO:0000256|PROSITE-ProRule:PRU01122"; ACT_SITE 808; /evidence="ECO:0000256|PIRSR:PIRSR001174-1, ECO:0000256|PROSITE-ProRule:PRU01122"								0	0	0	0	0	0	1	21	3	38	0	0	5	58	0	0	0	0	0	0	0	0	0	0	0	3	39	0
H0F279	H0F279	Lon protease (EC 3.4.21.53) (ATP-dependent protease La)	Achromobacter arsenitoxydans SY8	ATP-binding;Coiled coil;Cytoplasm;Hydrolase;Nucleotide-binding;Protease;Serine protease;Stress response	cellular response to heat [GO:0034605]; protein quality control for misfolded or incompletely synthesized proteins [GO:0006515]	cytoplasm [GO:0005737]	ATP binding [GO:0005524]; ATP-dependent peptidase activity [GO:0004176]; sequence-specific DNA binding [GO:0043565]; serine-type endopeptidase activity [GO:0004252]		NP_BIND 358..365; /note="ATP"; /evidence="ECO:0000256|HAMAP-Rule:MF_01973, ECO:0000256|PIRSR:PIRSR001174-2"		CATALYTIC ACTIVITY: Reaction=Hydrolysis of proteins in presence of ATP.; EC=3.4.21.53; Evidence={ECO:0000256|HAMAP-Rule:MF_01973, ECO:0000256|PIRNR:PIRNR001174, ECO:0000256|PROSITE-ProRule:PRU01122};		FUNCTION: ATP-dependent serine protease that mediates the selective degradation of mutant and abnormal proteins as well as certain short-lived regulatory proteins. Required for cellular homeostasis and for survival from DNA damage and developmental changes induced by stress. Degrades polypeptides processively to yield small peptide fragments that are 5 to 10 amino acids long. Binds to DNA in a do…	ACT_SITE 691; /evidence="ECO:0000256|HAMAP-Rule:MF_01973, ECO:0000256|PIRSR:PIRSR001174-1"; ACT_SITE 734; /evidence="ECO:0000256|HAMAP-Rule:MF_01973, ECO:0000256|PIRSR:PIRSR001174-1"								0	0	0	0	21	9	0	0	0	0	0	0	0	0	0	0	1	0	0	0	0	0	0	13	0	0	0	0
A9VA47	A9VA47	Predicted protein	Monosiga brevicollis (Choanoflagellate)	Disulfide bond;Glycoprotein;Membrane;Reference proteome;Transmembrane;Transmembrane helix	protein depalmitoylation [GO:0002084]	integral component of membrane [GO:0016021]; intracellular membrane-bounded organelle [GO:0043231]; lysosome [GO:0005764]	palmitoyl-(protein) hydrolase activity [GO:0008474]; thiolester hydrolase activity [GO:0016790]							ACT_SITE 253; /note="Nucleophile"; /evidence="ECO:0000256|PIRSR:PIRSR630294-1"; ACT_SITE 372; /note="Charge relay system"; /evidence="ECO:0000256|PIRSR:PIRSR630294-1"; ACT_SITE 428; /note="Charge relay system"; /evidence="ECO:0000256|PIRSR:PIRSR630294-1"								10	0	2	0	0	0	0	8	0	20	23	2	0	1	0	0	0	0	1	0	2	0	0	1	0	0	1	0
C5CN79	C5CN79	Pyrimidine monooxygenase RutA (EC 1.14.99.46)	Variovorax paradoxus (strain S110)	FMN;Flavoprotein;Monooxygenase;NADP;Oxidoreductase	nitrogen utilization [GO:0019740]; uracil catabolic process [GO:0006212]		monooxygenase activity [GO:0004497]; oxidoreductase activity, acting on paired donors, with incorporation or reduction of molecular oxygen [GO:0016705]; uracil oxygenase activity [GO:0052614]		NP_BIND 49..50; /note="FMN"; /evidence="ECO:0000255|HAMAP-Rule:MF_01699"; NP_BIND 140..141; /note="FMN"; /evidence="ECO:0000255|HAMAP-Rule:MF_01699"		CATALYTIC ACTIVITY: Reaction=FMNH2 + NADH + O2 + uracil = (Z)-3-ureidoacrylate + FMN + H(+) + H2O + NAD(+); Xref=Rhea:RHEA:31587, ChEBI:CHEBI:15377, ChEBI:CHEBI:15378, ChEBI:CHEBI:15379, ChEBI:CHEBI:17568, ChEBI:CHEBI:57540, ChEBI:CHEBI:57618, ChEBI:CHEBI:57945, ChEBI:CHEBI:58210, ChEBI:CHEBI:59891; EC=1.14.99.46; Evidence={ECO:0000255|HAMAP-Rule:MF_01699}; CATALYTIC ACTIVITY: Reaction=FMNH2 + NA…		FUNCTION: Catalyzes the pyrimidine ring opening between N-3 and C-4 by an unusual flavin hydroperoxide-catalyzed mechanism, adding oxygen atoms in the process to yield ureidoacrylate peracid, that immediately reacts with FMN forming ureidoacrylate and FMN-N(5)-oxide. The FMN-N(5)-oxide reacts spontaneously with NADH to produce FMN. Requires the flavin reductase RutF to regenerate FMN in vivo. {EC…			BINDING 115; /note="FMN"; /evidence="ECO:0000255|HAMAP-Rule:MF_01699"; BINDING 124; /note="FMN"; /evidence="ECO:0000255|HAMAP-Rule:MF_01699"; BINDING 190; /note="FMN"; /evidence="ECO:0000255|HAMAP-Rule:MF_01699"						7	10	0	1	0	0	0	0	0	2	0	0	0	0	0	0	0	0	0	0	0	0	0	0	0	0	0	0
P25789	P25789	Proteasome subunit alpha type-4 (Macropain subunit C9) (Multicatalytic endopeptidase complex subunit C9) (Proteasome component C9) (Proteasome subunit L)	Homo sapiens (Human)	3D-structure;Acetylation;Alternative splicing;Cytoplasm;Direct protein sequencing;Host-virus interaction;Nucleus;Phosphoprotein;Proteasome;Reference proteome	anaphase-promoting complex-dependent catabolic process [GO:0031145]; antigen processing and presentation of exogenous peptide antigen via MHC class I, TAP-dependent [GO:0002479]; Fc-epsilon receptor signaling pathway [GO:0038095]; interleukin-1-mediated signaling pathway [GO:0070498]; MAPK cascade [GO:0000165]; negative regulation of canonical Wnt signaling pathway [GO:0090090]; negative regulati…	cytoplasm [GO:0005737]; cytosol [GO:0005829]; extracellular exosome [GO:0070062]; intracellular membrane-bounded organelle [GO:0043231]; nucleoplasm [GO:0005654]; nucleus [GO:0005634]; P-body [GO:0000932]; proteasome complex [GO:0000502]; proteasome core complex [GO:0005839]; proteasome core complex, alpha-subunit complex [GO:0019773]	endopeptidase activity [GO:0004175]; threonine-type endopeptidase activity [GO:0004298]						FUNCTION: Component of the 20S core proteasome complex involved in the proteolytic degradation of most intracellular proteins. This complex plays numerous essential roles within the cell by associating with different regulatory particles. Associated with two 19S regulatory particles, forms the 26S proteasome and thus participates in the ATP-dependent degradation of ubiquitinated proteins. The 26S…								Metazoa	3	0	18	9	0	0	0	0	0	0	0	0	0	0	0	0	3	0	0	0	6	0	6	0	0	0	0	0
[truncated: 33,578 more rows]
[truncated: 11 more columns]
